# Supplementary material for: Thermodynamic framework for assessing dissolutive wetting behaviors in metallic systems
Source: Nat Commun. 2025 Dec 3;17:313. doi: 10.1038/s41467-025-67008-9 (PMC12789441; doi:10.1038/s41467-025-67008-9)
Supplement: Supplementary file 8 — Supplementary Data 1 [file 41467_2025_67008_MOESM8_ESM.zip]

Archive with 12 entries (11 files):
- Supplementary Source Data files/
- Supplementary Source Data files/Cu Cif File-defect system.txt
- Supplementary Source Data files/Cu Cif File-single and diatomic solute atom system.txt
- Supplementary Source Data files/Cu-Fe  Cif File-diatomic solute system.txt
- Supplementary Source Data files/Cu-Fe  Cif File-single solute atom system.txt
- Supplementary Source Data files/Cu-Fe Cif File-defect system.txt
- Supplementary Source Data files/Cu-Ni  Cif File-defect system.txt
- Supplementary Source Data files/Cu-Ni  Cif File-diatomic solute system.txt
- Supplementary Source Data files/Cu-Ni  Cif File-single solute atom system.txt
- Supplementary Source Data files/Cu-Ti  Cif File-defect system.txt
- Supplementary Source Data files/Cu-Ti  Cif File-diatomic solute system.txt
- Supplementary Source Data files/Cu-Ti  Cif File-single solute atom system.txt
