# Supplementary material for: Thermodynamic framework for assessing dissolutive wetting behaviors in metallic systems
Source: Nat Commun. 2025 Dec 3;17:313. doi: 10.1038/s41467-025-67008-9 (PMC12789441; doi:10.1038/s41467-025-67008-9)
Supplement: Supplementary file 8 — Supplementary Data 1 [file 41467_2025_67008_MOESM8_ESM.zip › Supplementary Source Data files/Cu Cif File-defect system.txt]

Cu-Defect Cif File:
data_Cu-defect                                                                               
_audit_creation_date              2025-10-24                                                  
_audit_creation_method            'Materials Studio'                                          
_symmetry_space_group_name_H-M    'P1'                                                        
_symmetry_Int_Tables_number       1                                                           
_symmetry_cell_setting            triclinic                                                   
loop_                                                                                         
_symmetry_equiv_pos_as_xyz                                                                    
  x,y,z                                                                                       
_cell_length_a                    8.0927                                                      
_cell_length_b                    7.6251                                                      
_cell_length_c                    6.4746                                                      
_cell_angle_alpha                 90.1187                                                     
_cell_angle_beta                  90.0600                                                     
_cell_angle_gamma                 89.5223                                                     
loop_                                                                                         
_atom_site_label                                                                              
_atom_site_type_symbol                                                                        
_atom_site_fract_x                                                                            
_atom_site_fract_y                                                                            
_atom_site_fract_z                                                                            
_atom_site_U_iso_or_equiv                                                                     
_atom_site_adp_type                                                                           
_atom_site_occupancy                                                                          
Cu1    Cu   -0.00066  -0.00012   0.00026   0.00000  Uiso   1.00                               
Cu2    Cu    0.00081   0.24979   0.25022   0.00000  Uiso   1.00                               
Cu3    Cu    0.24946   0.00009   0.24997   0.00000  Uiso   1.00                               
Cu4    Cu    0.24725   0.24968   0.00024   0.00000  Uiso   1.00                               
Cu5    Cu    0.49838   0.00021  -0.00009   0.00000  Uiso   1.00                               
Cu6    Cu    0.50054   0.24993   0.24953   0.00000  Uiso   1.00                               
Cu7    Cu    0.74935   0.00066   0.24977   0.00000  Uiso   1.00                               
Cu8    Cu    0.74737   0.25244   0.00316   0.00000  Uiso   1.00                               
Cu9    Cu    0.00250   0.49992   0.00233   0.00000  Uiso   1.00                               
Cu10   Cu    0.00095   0.75010   0.25023   0.00000  Uiso   1.00                               
Cu11   Cu    0.26263   0.50003   0.24986   0.00000  Uiso   1.00                               
Cu12   Cu    0.24668   0.75041   0.00029   0.00000  Uiso   1.00                               
Cu13   Cu    0.50424   0.50016   0.00164   0.00000  Uiso   1.00                               
Cu14   Cu    0.50070   0.75036   0.24951   0.00000  Uiso   1.00                               
Cu15   Cu    0.74692   0.74782   0.00331   0.00000  Uiso   1.00                               
Cu16   Cu   -0.00020  -0.00013   0.49997   0.00000  Uiso   1.00                               
Cu17   Cu   -0.00149   0.25056   0.75020   0.00000  Uiso   1.00                               
Cu18   Cu    0.24897   0.00006   0.75002   0.00000  Uiso   1.00                               
Cu19   Cu    0.25197   0.24970   0.49956   0.00000  Uiso   1.00                               
Cu20   Cu    0.49884   0.00020   0.49960   0.00000  Uiso   1.00                               
Cu21   Cu    0.49992   0.25107   0.74954   0.00000  Uiso   1.00                               
Cu22   Cu    0.74882   0.00007   0.74983   0.00000  Uiso   1.00                               
Cu23   Cu    0.75209   0.25244   0.49609   0.00000  Uiso   1.00                               
Cu24   Cu    0.00001   0.49992   0.49728   0.00000  Uiso   1.00                               
Cu25   Cu   -0.00146   0.74892   0.75018   0.00000  Uiso   1.00                               
Cu26   Cu    0.25004   0.50006   0.74976   0.00000  Uiso   1.00                               
Cu27   Cu    0.25144   0.75051   0.49964   0.00000  Uiso   1.00                               
Cu28   Cu    0.49995   0.74955   0.74953   0.00000  Uiso   1.00                               
Cu29   Cu    0.75007   0.50007   0.74859   0.00000  Uiso   1.00                               
Cu30   Cu    0.75166   0.74794   0.49611   0.00000  Uiso   1.00                               
Ni31   Cu    0.50165   0.50017   0.49775   0.00000  Uiso   1.00                               
loop_                                                                                         
_geom_bond_atom_site_label_1                                                                  
_geom_bond_atom_site_label_2                                                                  
_geom_bond_distance                                                                           
_geom_bond_site_symmetry_2                                                                    
_ccdc_geom_bond_type                                                                          
Cu1    Cu2     2.498   .     S                                                                
Cu1    Cu3     2.589   .     S                                                                
Cu1    Cu4     2.778   .     S                                                                
Cu1    Cu7     2.590   1_455 S                                                                
Cu1    Cu8     2.793   1_455 S                                                                
Cu1    Cu10    2.502   1_545 S                                                                
Cu1    Cu12    2.750   1_545 S                                                                
Cu1    Cu15    2.817   1_445 S                                                                
Cu1    Cu17    2.508   1_554 S                                                                
Cu1    Cu18    2.591   1_554 S                                                                
Cu1    Cu22    2.595   1_454 S                                                                
Cu1    Cu25    2.504   1_544 S                                                                
Cu2    Cu24    2.487   .     S                                                                
Cu2    Cu16    2.502   .     S                                                                
Cu2    Cu9     2.495   .     S                                                                
Cu2    Cu19    2.594   .     S                                                                
Cu2    Cu4     2.570   .     S                                                                
Cu2    Cu11    2.863   .     S                                                                
Cu2    Cu3     2.759   .     S                                                                
Cu2    Cu7     2.795   1_455 S                                                                
Cu2    Cu8     2.600   1_455 S                                                                
Cu2    Cu23    2.567   1_455 S                                                                
Cu3    Cu19    2.494   .     S                                                                
Cu3    Cu4     2.500   .     S                                                                
Cu3    Cu20    2.584   .     S                                                                
Cu3    Cu5     2.586   .     S                                                                
Cu3    Cu16    2.590   .     S                                                                
Cu3    Cu6     2.797   .     S                                                                
Cu3    Cu10    2.782   1_545 S                                                                
Cu3    Cu12    2.495   1_545 S                                                                
Cu3    Cu14    2.774   1_545 S                                                                
Cu3    Cu27    2.499   1_545 S                                                                
Cu4    Cu11    2.502   .     S                                                                
Cu4    Cu6     2.608   .     S                                                                
Cu4    Cu13    2.835   .     S                                                                
Cu4    Cu9     2.739   .     S                                                                
Cu4    Cu5     2.772   .     S                                                                
Cu4    Cu17    2.582   1_554 S                                                                
Cu4    Cu18    2.497   1_554 S                                                                
Cu4    Cu21    2.612   1_554 S                                                                
Cu4    Cu26    2.508   1_554 S                                                                
Cu5    Cu6     2.495   .     S                                                                
Cu5    Cu7     2.595   .     S                                                                
Cu5    Cu8     2.797   .     S                                                                
Cu5    Cu12    2.800   1_545 S                                                                
Cu5    Cu14    2.501   1_545 S                                                                
Cu5    Cu15    2.772   1_545 S                                                                
Cu5    Cu18    2.586   1_554 S                                                                
Cu5    Cu21    2.510   1_554 S                                                                
Cu5    Cu22    2.595   1_554 S                                                                
Cu5    Cu28    2.504   1_544 S                                                                
Cu6    Cu20    2.502   .     S                                                                
Cu6    Cu13    2.496   .     S                                                                
Cu6    Cu23    2.586   .     S                                                                
Cu6    Cu8     2.558   .     S                                                                
Cu6    Cu19    2.583   .     S                                                                
Cu6    Cu11    2.699   .     S                                                                
Cu6    Cu7     2.757   .     S                                                                
Cu6    Ni31    2.492   .     S                                                                
Cu7    Cu23    2.494   .     S                                                                
Cu7    Cu8     2.499   .     S                                                                
Cu7    Cu20    2.595   .     S                                                                
Cu7    Cu1     2.590   1_655 S                                                                
Cu7    Cu2     2.795   1_655 S                                                                
Cu7    Cu10    2.781   1_645 S                                                                
Cu7    Cu14    2.785   1_545 S                                                                
Cu7    Cu15    2.500   1_545 S                                                                
Cu7    Cu16    2.593   1_655 S                                                                
Cu7    Cu30    2.504   1_545 S                                                                
Cu8    Cu13    2.716   .     S                                                                
Cu8    Cu1     2.793   1_655 S                                                                
Cu8    Cu2     2.600   1_655 S                                                                
Cu8    Cu9     2.809   1_655 S                                                                
Cu8    Cu17    2.611   1_654 S                                                                
Cu8    Cu21    2.588   1_554 S                                                                
Cu8    Cu22    2.526   1_554 S                                                                
Cu8    Cu29    2.509   1_554 S                                                                
Cu9    Cu10    2.490   .     S                                                                
Cu9    Cu11    2.644   .     S                                                                
Cu9    Cu12    2.760   .     S                                                                
Cu9    Cu8     2.809   1_455 S                                                                
Cu9    Cu15    2.790   1_455 S                                                                
Cu9    Cu17    2.504   1_554 S                                                                
Cu9    Cu25    2.507   1_554 S                                                                
Cu9    Cu26    2.587   1_554 S                                                                
Cu9    Cu29    2.620   1_454 S                                                                
Cu10   Cu24    2.492   .     S                                                                
Cu10   Cu27    2.590   .     S                                                                
Cu10   Cu12    2.565   .     S                                                                
Cu10   Cu11    2.838   .     S                                                                
Cu10   Cu1     2.502   1_565 S                                                                
Cu10   Cu3     2.782   1_565 S                                                                
Cu10   Cu7     2.781   1_465 S                                                                
Cu10   Cu15    2.603   1_455 S                                                                
Cu10   Cu16    2.496   1_565 S                                                                
Cu10   Cu30    2.571   1_455 S                                                                
Cu11   Cu27    2.501   .     S                                                                
Cu11   Cu19    2.506   .     S                                                                
Cu11   Cu12    2.506   .     S                                                                
Cu11   Cu13    2.532   .     S                                                                
Cu11   Cu24    2.663   .     S                                                                
Cu11   Cu14    2.723   .     S                                                                
Cu11   Ni31    2.512   .     S                                                                
Cu12   Cu14    2.612   .     S                                                                
Cu12   Cu13    2.814   .     S                                                                
Cu12   Cu1     2.750   1_565 S                                                                
Cu12   Cu3     2.495   1_565 S                                                                
Cu12   Cu5     2.800   1_565 S                                                                
Cu12   Cu18    2.503   1_564 S                                                                
Cu12   Cu25    2.579   1_554 S                                                                
Cu12   Cu26    2.502   1_554 S                                                                
Cu12   Cu28    2.616   1_554 S                                                                
Cu13   Cu14    2.491   .     S                                                                
Cu13   Cu15    2.736   .     S                                                                
Cu13   Cu21    2.502   1_554 S                                                                
Cu13   Cu26    2.624   1_554 S                                                                
Cu13   Cu28    2.509   1_554 S                                                                
Cu13   Cu29    2.579   1_554 S                                                                
Cu14   Cu30    2.582   .     S                                                                
Cu14   Cu15    2.553   .     S                                                                
Cu14   Cu27    2.588   .     S                                                                
Cu14   Ni31    2.497   .     S                                                                
Cu14   Cu3     2.774   1_565 S                                                                
Cu14   Cu5     2.501   1_565 S                                                                
Cu14   Cu7     2.785   1_565 S                                                                
Cu14   Cu20    2.498   1_565 S                                                                
Cu15   Cu1     2.817   1_665 S                                                                
Cu15   Cu5     2.772   1_565 S                                                                
Cu15   Cu7     2.500   1_565 S                                                                
Cu15   Cu9     2.790   1_655 S                                                                
Cu15   Cu10    2.603   1_655 S                                                                
Cu15   Cu22    2.531   1_564 S                                                                
Cu15   Cu25    2.615   1_654 S                                                                
Cu15   Cu28    2.586   1_554 S                                                                
Cu15   Cu29    2.505   1_554 S                                                                
Cu16   Cu17    2.503   .     S                                                                
Cu16   Cu18    2.585   .     S                                                                
Cu16   Cu19    2.803   .     S                                                                
Cu16   Cu7     2.593   1_455 S                                                                
Cu16   Cu10    2.496   1_545 S                                                                
Cu16   Cu22    2.598   1_455 S                                                                
Cu16   Cu23    2.768   1_455 S                                                                
Cu16   Cu25    2.510   1_545 S                                                                
Cu16   Cu27    2.775   1_545 S                                                                
Cu16   Cu30    2.791   1_445 S                                                                
Cu17   Cu24    2.512   .     S                                                                
Cu17   Cu19    2.617   .     S                                                                
Cu17   Cu26    2.798   .     S                                                                
Cu17   Cu18    2.773   .     S                                                                
Cu17   Cu1     2.508   1_556 S                                                                
Cu17   Cu4     2.582   1_556 S                                                                
Cu17   Cu8     2.611   1_456 S                                                                
Cu17   Cu9     2.504   1_556 S                                                                
Cu17   Cu22    2.792   1_455 S                                                                
Cu17   Cu23    2.584   1_455 S                                                                
Cu17   Cu29    2.756   1_455 S                                                                
Cu18   Cu19    2.503   .     S                                                                
Cu18   Cu20    2.593   .     S                                                                
Cu18   Cu21    2.802   .     S                                                                
Cu18   Cu1     2.591   1_556 S                                                                
Cu18   Cu4     2.497   1_556 S                                                                
Cu18   Cu5     2.586   1_556 S                                                                
Cu18   Cu12    2.503   1_546 S                                                                
Cu18   Cu25    2.800   1_545 S                                                                
Cu18   Cu27    2.497   1_545 S                                                                
Cu18   Cu28    2.777   1_545 S                                                                
Cu19   Cu26    2.501   .     S                                                                
Cu19   Cu21    2.577   .     S                                                                
Cu19   Cu24    2.781   .     S                                                                
Cu19   Cu20    2.747   .     S                                                                
Cu19   Ni31    2.792   .     S                                                                
Cu20   Cu21    2.503   .     S                                                                
Cu20   Cu22    2.590   .     S                                                                
Cu20   Cu23    2.822   .     S                                                                
Cu20   Cu14    2.498   1_545 S                                                                
Cu20   Cu27    2.774   1_545 S                                                                
Cu20   Cu28    2.507   1_545 S                                                                
Cu20   Cu30    2.797   1_545 S                                                                
Cu21   Cu23    2.620   .     S                                                                
Cu21   Cu29    2.787   .     S                                                                
Cu21   Cu26    2.762   .     S                                                                
Cu21   Cu22    2.767   .     S                                                                
Cu21   Ni31    2.506   .     S                                                                
Cu21   Cu4     2.612   1_556 S                                                                
Cu21   Cu5     2.510   1_556 S                                                                
Cu21   Cu8     2.588   1_556 S                                                                
Cu21   Cu13    2.502   1_556 S                                                                
Cu22   Cu23    2.533   .     S                                                                
Cu22   Cu1     2.595   1_656 S                                                                
Cu22   Cu5     2.595   1_556 S                                                                
Cu22   Cu8     2.526   1_556 S                                                                
Cu22   Cu15    2.531   1_546 S                                                                
Cu22   Cu16    2.598   1_655 S                                                                
Cu22   Cu17    2.792   1_655 S                                                                
Cu22   Cu25    2.773   1_645 S                                                                
Cu22   Cu28    2.787   1_545 S                                                                
Cu22   Cu30    2.526   1_545 S                                                                
Cu23   Cu29    2.495   .     S                                                                
Cu23   Ni31    2.759   .     S                                                                
Cu23   Cu2     2.567   1_655 S                                                                
Cu23   Cu16    2.768   1_655 S                                                                
Cu23   Cu17    2.584   1_655 S                                                                
Cu23   Cu24    2.766   1_655 S                                                                
Cu24   Cu25    2.505   .     S                                                                
Cu24   Cu26    2.600   .     S                                                                
Cu24   Cu27    2.803   .     S                                                                
Cu24   Cu23    2.766   1_455 S                                                                
Cu24   Cu29    2.597   1_455 S                                                                
Cu24   Cu30    2.748   1_455 S                                                                
Cu25   Cu27    2.613   .     S                                                                
Cu25   Cu26    2.771   .     S                                                                
Cu25   Cu1     2.504   1_566 S                                                                
Cu25   Cu9     2.507   1_556 S                                                                
Cu25   Cu12    2.579   1_556 S                                                                
Cu25   Cu15    2.615   1_456 S                                                                
Cu25   Cu16    2.510   1_565 S                                                                
Cu25   Cu18    2.800   1_565 S                                                                
Cu25   Cu22    2.773   1_465 S                                                                
Cu25   Cu29    2.776   1_455 S                                                                
Cu25   Cu30    2.587   1_455 S                                                                
Cu26   Cu27    2.507   .     S                                                                
Cu26   Cu28    2.788   .     S                                                                
Cu26   Ni31    2.611   .     S                                                                
Cu26   Cu4     2.508   1_556 S                                                                
Cu26   Cu9     2.587   1_556 S                                                                
Cu26   Cu12    2.502   1_556 S                                                                
Cu26   Cu13    2.624   1_556 S                                                                
Cu27   Cu28    2.580   .     S                                                                
Cu27   Ni31    2.771   .     S                                                                
Cu27   Cu3     2.499   1_565 S                                                                
Cu27   Cu16    2.775   1_565 S                                                                
Cu27   Cu18    2.497   1_565 S                                                                
Cu27   Cu20    2.774   1_565 S                                                                
Cu28   Cu30    2.617   .     S                                                                
Cu28   Cu29    2.766   .     S                                                                
Cu28   Ni31    2.502   .     S                                                                
Cu28   Cu5     2.504   1_566 S                                                                
Cu28   Cu12    2.616   1_556 S                                                                
Cu28   Cu13    2.509   1_556 S                                                                
Cu28   Cu15    2.586   1_556 S                                                                
Cu28   Cu18    2.777   1_565 S                                                                
Cu28   Cu20    2.507   1_565 S                                                                
Cu28   Cu22    2.787   1_565 S                                                                
Cu29   Cu30    2.502   .     S                                                                
Cu29   Ni31    2.583   .     S                                                                
Cu29   Cu8     2.509   1_556 S                                                                
Cu29   Cu9     2.620   1_656 S                                                                
Cu29   Cu13    2.579   1_556 S                                                                
Cu29   Cu15    2.505   1_556 S                                                                
Cu29   Cu17    2.756   1_655 S                                                                
Cu29   Cu24    2.597   1_655 S                                                                
Cu29   Cu25    2.776   1_655 S                                                                
Cu30   Ni31    2.780   .     S                                                                
Cu30   Cu7     2.504   1_565 S                                                                
Cu30   Cu10    2.571   1_655 S                                                                
Cu30   Cu16    2.791   1_665 S                                                                
Cu30   Cu20    2.797   1_565 S                                                                
Cu30   Cu22    2.526   1_565 S                                                                
Cu30   Cu24    2.748   1_655 S                                                                
Cu30   Cu25    2.587   1_655 S                                                                
