# Supplementary material for: Thermodynamic framework for assessing dissolutive wetting behaviors in metallic systems
Source: Nat Commun. 2025 Dec 3;17:313. doi: 10.1038/s41467-025-67008-9 (PMC12789441; doi:10.1038/s41467-025-67008-9)
Supplement: Supplementary file 8 — Supplementary Data 1 [file 41467_2025_67008_MOESM8_ESM.zip › Supplementary Source Data files/Cu Cif File-single and diatomic solute atom system.txt]

Cu Cif File (Single solute atom system):
data_Cu                                                                                                                                    
_audit_creation_date              2025-10-23                                                                                               
_audit_creation_method            'Materials Studio'                                                                                       
_symmetry_space_group_name_H-M    'P1'                                                                                                     
_symmetry_Int_Tables_number       1                                                                                                        
_symmetry_cell_setting            triclinic                                                                                                
loop_                                                                                                                                      
_symmetry_equiv_pos_as_xyz                                                                                                                 
  x,y,z                                                                                                                                    
_cell_length_a                    7.2529                                                                                                   
_cell_length_b                    7.2590                                                                                                   
_cell_length_c                    7.2632                                                                                                   
_cell_angle_alpha                 89.9271                                                                                                  
_cell_angle_beta                  90.1623                                                                                                  
_cell_angle_gamma                 89.7628                                                                                                  
loop_                                                                                                                                      
_atom_site_label                                                                                                                           
_atom_site_type_symbol                                                                                                                     
_atom_site_fract_x                                                                                                                         
_atom_site_fract_y                                                                                                                         
_atom_site_fract_z                                                                                                                         
_atom_site_U_iso_or_equiv                                                                                                                  
_atom_site_adp_type                                                                                                                        
_atom_site_occupancy                                                                                                                       
Cu1    Cu   -0.00001  -0.00001  -0.00001   0.00000  Uiso   1.00                                                                            
Cu2    Cu    0.00000   0.25002   0.25002   0.00000  Uiso   1.00                                                                            
Cu3    Cu    0.25002  -0.00000   0.24999   0.00000  Uiso   1.00                                                                            
Cu4    Cu    0.24999   0.24999  -0.00000   0.00000  Uiso   1.00                                                                            
Cu5    Cu    0.50000  -0.00000  -0.00001   0.00000  Uiso   1.00                                                                            
Cu6    Cu    0.50001   0.25002   0.25001   0.00000  Uiso   1.00                                                                            
Cu7    Cu    0.75002  -0.00001   0.24998   0.00000  Uiso   1.00                                                                            
Cu8    Cu    0.74999   0.24999   0.00001   0.00000  Uiso   1.00                                                                            
Cu9    Cu   -0.00001   0.50000  -0.00000   0.00000  Uiso   1.00                                                                            
Cu10   Cu   -0.00001   0.75001   0.25001   0.00000  Uiso   1.00                                                                            
Cu11   Cu    0.25001   0.50000   0.24999   0.00000  Uiso   1.00                                                                            
Cu12   Cu    0.24999   0.74998   0.00001   0.00000  Uiso   1.00                                                                            
Cu13   Cu    0.50000   0.50000  -0.00000   0.00000  Uiso   1.00                                                                            
Cu14   Cu    0.50001   0.75001   0.25001   0.00000  Uiso   1.00                                                                            
Cu15   Cu    0.75001   0.50000   0.24998   0.00000  Uiso   1.00                                                                            
Cu16   Cu    0.74999   0.74999   0.00001   0.00000  Uiso   1.00                                                                            
Cu17   Cu   -0.00000  -0.00000   0.50000   0.00000  Uiso   1.00                                                                            
Cu18   Cu    0.00001   0.25001   0.75001   0.00000  Uiso   1.00                                                                            
Cu19   Cu    0.25002   0.00000   0.74998   0.00000  Uiso   1.00                                                                            
Cu20   Cu    0.24999   0.24999   0.50001   0.00000  Uiso   1.00                                                                            
Cu21   Cu    0.49999   0.00000   0.50000   0.00000  Uiso   1.00                                                                            
Cu22   Cu    0.49999   0.25001   0.75001   0.00000  Uiso   1.00                                                                            
Cu23   Cu    0.75001  -0.00000   0.74999   0.00000  Uiso   1.00                                                                            
Cu24   Cu    0.74999   0.24998   0.50001   0.00000  Uiso   1.00                                                                            
Cu25   Cu   -0.00000   0.50000   0.49999   0.00000  Uiso   1.00                                                                            
Cu26   Cu    0.00001   0.75002   0.75001   0.00000  Uiso   1.00                                                                            
Cu27   Cu    0.25002   0.50000   0.74998   0.00000  Uiso   1.00                                                                            
Cu28   Cu    0.24999   0.75000   0.50001   0.00000  Uiso   1.00                                                                            
Cu29   Cu    0.49999   0.49999   0.49999   0.00000  Uiso   1.00                                                                            
Cu30   Cu    0.50000   0.75002   0.75002   0.00000  Uiso   1.00                                                                            
Cu31   Cu    0.75002   0.50000   0.75000   0.00000  Uiso   1.00                                                                            
Cu32   Cu    0.74999   0.74999   0.50000   0.00000  Uiso   1.00                                                                            
loop_                                                                                                                                      
_geom_bond_atom_site_label_1                                                                                                               
_geom_bond_atom_site_label_2                                                                                                               
_geom_bond_distance                                                                                                                        
_geom_bond_site_symmetry_2                                                                                                                 
_ccdc_geom_bond_type                                                                                                                       
Cu1    Cu2     2.569   .     S                                                                                                             
Cu1    Cu3     2.563   .     S                                                                                                             
Cu1    Cu4     2.571   .     S                                                                                                             
Cu1    Cu7     2.570   1_455 S                                                                                                             
Cu1    Cu8     2.560   1_455 S                                                                                                             
Cu1    Cu10    2.566   1_545 S                                                                                                             
Cu1    Cu12    2.560   1_545 S                                                                                                             
Cu1    Cu16    2.571   1_445 S                                                                                                             
Cu1    Cu18    2.566   1_554 S                                                                                                             
Cu1    Cu19    2.570   1_554 S                                                                                                             
Cu1    Cu23    2.562   1_454 S                                                                                                             
Cu1    Cu26    2.569   1_544 S                                                                                                             
Cu2    Cu25    2.569   .     S                                                                                                             
Cu2    Cu17    2.566   .     S                                                                                                             
Cu2    Cu9     2.566   .     S                                                                                                             
Cu2    Cu20    2.562   .     S                                                                                                             
Cu2    Cu4     2.570   .     S                                                                                                             
Cu2    Cu11    2.571   .     S                                                                                                             
Cu2    Cu3     2.560   .     S                                                                                                             
Cu2    Cu7     2.571   1_455 S                                                                                                             
Cu2    Cu8     2.563   1_455 S                                                                                                             
Cu2    Cu15    2.560   1_455 S                                                                                                             
Cu2    Cu24    2.570   1_455 S                                                                                                             
Cu3    Cu20    2.569   .     S                                                                                                             
Cu3    Cu4     2.565   .     S                                                                                                             
Cu3    Cu21    2.562   .     S                                                                                                             
Cu3    Cu5     2.570   .     S                                                                                                             
Cu3    Cu17    2.570   .     S                                                                                                             
Cu3    Cu6     2.571   .     S                                                                                                             
Cu3    Cu10    2.571   1_545 S                                                                                                             
Cu3    Cu12    2.569   1_545 S                                                                                                             
Cu3    Cu14    2.560   1_545 S                                                                                                             
Cu3    Cu28    2.566   1_545 S                                                                                                             
Cu4    Cu11    2.569   .     S                                                                                                             
Cu4    Cu6     2.563   .     S                                                                                                             
Cu4    Cu13    2.571   .     S                                                                                                             
Cu4    Cu9     2.560   .     S                                                                                                             
Cu4    Cu5     2.560   .     S                                                                                                             
Cu4    Cu18    2.562   1_554 S                                                                                                             
Cu4    Cu19    2.569   1_554 S                                                                                                             
Cu4    Cu22    2.570   1_554 S                                                                                                             
Cu4    Cu27    2.566   1_554 S                                                                                                             
Cu5    Cu6     2.569   .     S                                                                                                             
Cu5    Cu7     2.563   .     S                                                                                                             
Cu5    Cu8     2.571   .     S                                                                                                             
Cu5    Cu12    2.571   1_545 S                                                                                                             
Cu5    Cu14    2.566   1_545 S                                                                                                             
Cu5    Cu16    2.560   1_545 S                                                                                                             
Cu5    Cu19    2.562   1_554 S                                                                                                             
Cu5    Cu22    2.566   1_554 S                                                                                                             
Cu5    Cu23    2.570   1_554 S                                                                                                             
Cu5    Cu30    2.569   1_544 S                                                                                                             
Cu6    Cu29    2.569   .     S                                                                                                             
Cu6    Cu21    2.566   .     S                                                                                                             
Cu6    Cu13    2.566   .     S                                                                                                             
Cu6    Cu24    2.562   .     S                                                                                                             
Cu6    Cu8     2.570   .     S                                                                                                             
Cu6    Cu20    2.570   .     S                                                                                                             
Cu6    Cu15    2.571   .     S                                                                                                             
Cu6    Cu11    2.560   .     S                                                                                                             
Cu6    Cu7     2.560   .     S                                                                                                             
Cu7    Cu24    2.569   .     S                                                                                                             
Cu7    Cu8     2.565   .     S                                                                                                             
Cu7    Cu21    2.570   .     S                                                                                                             
Cu7    Cu1     2.570   1_655 S                                                                                                             
Cu7    Cu2     2.571   1_655 S                                                                                                             
Cu7    Cu10    2.560   1_645 S                                                                                                             
Cu7    Cu14    2.571   1_545 S                                                                                                             
Cu7    Cu16    2.569   1_545 S                                                                                                             
Cu7    Cu17    2.562   1_655 S                                                                                                             
Cu7    Cu32    2.566   1_545 S                                                                                                             
Cu8    Cu15    2.569   .     S                                                                                                             
Cu8    Cu13    2.560   .     S                                                                                                             
Cu8    Cu1     2.560   1_655 S                                                                                                             
Cu8    Cu2     2.563   1_655 S                                                                                                             
Cu8    Cu9     2.571   1_655 S                                                                                                             
Cu8    Cu18    2.570   1_654 S                                                                                                             
Cu8    Cu22    2.562   1_554 S                                                                                                             
Cu8    Cu23    2.569   1_554 S                                                                                                             
Cu8    Cu31    2.566   1_554 S                                                                                                             
Cu9    Cu10    2.569   .     S                                                                                                             
Cu9    Cu11    2.563   .     S                                                                                                             
Cu9    Cu12    2.571   .     S                                                                                                             
Cu9    Cu8     2.571   1_455 S                                                                                                             
Cu9    Cu15    2.570   1_455 S                                                                                                             
Cu9    Cu16    2.560   1_455 S                                                                                                             
Cu9    Cu18    2.569   1_554 S                                                                                                             
Cu9    Cu26    2.566   1_554 S                                                                                                             
Cu9    Cu27    2.570   1_554 S                                                                                                             
Cu9    Cu31    2.562   1_454 S                                                                                                             
Cu10   Cu25    2.566   .     S                                                                                                             
Cu10   Cu28    2.562   .     S                                                                                                             
Cu10   Cu12    2.570   .     S                                                                                                             
Cu10   Cu11    2.560   .     S                                                                                                             
Cu10   Cu1     2.566   1_565 S                                                                                                             
Cu10   Cu7     2.560   1_465 S                                                                                                             
Cu10   Cu3     2.571   1_565 S                                                                                                             
Cu10   Cu15    2.571   1_455 S                                                                                                             
Cu10   Cu16    2.562   1_455 S                                                                                                             
Cu10   Cu17    2.569   1_565 S                                                                                                             
Cu10   Cu32    2.570   1_455 S                                                                                                             
Cu11   Cu28    2.569   .     S                                                                                                             
Cu11   Cu20    2.566   .     S                                                                                                             
Cu11   Cu12    2.565   .     S                                                                                                             
Cu11   Cu29    2.562   .     S                                                                                                             
Cu11   Cu13    2.570   .     S                                                                                                             
Cu11   Cu25    2.570   .     S                                                                                                             
Cu11   Cu14    2.571   .     S                                                                                                             
Cu12   Cu14    2.563   .     S                                                                                                             
Cu12   Cu13    2.560   .     S                                                                                                             
Cu12   Cu1     2.560   1_565 S                                                                                                             
Cu12   Cu3     2.569   1_565 S                                                                                                             
Cu12   Cu5     2.571   1_565 S                                                                                                             
Cu12   Cu19    2.566   1_564 S                                                                                                             
Cu12   Cu26    2.562   1_554 S                                                                                                             
Cu12   Cu27    2.569   1_554 S                                                                                                             
Cu12   Cu30    2.570   1_554 S                                                                                                             
Cu13   Cu14    2.569   .     S                                                                                                             
Cu13   Cu15    2.562   .     S                                                                                                             
Cu13   Cu16    2.571   .     S                                                                                                             
Cu13   Cu22    2.569   1_554 S                                                                                                             
Cu13   Cu27    2.562   1_554 S                                                                                                             
Cu13   Cu30    2.566   1_554 S                                                                                                             
Cu13   Cu31    2.570   1_554 S                                                                                                             
Cu14   Cu29    2.566   .     S                                                                                                             
Cu14   Cu32    2.562   .     S                                                                                                             
Cu14   Cu16    2.570   .     S                                                                                                             
Cu14   Cu28    2.570   .     S                                                                                                             
Cu14   Cu15    2.560   .     S                                                                                                             
Cu14   Cu5     2.566   1_565 S                                                                                                             
Cu14   Cu7     2.571   1_565 S                                                                                                             
Cu14   Cu3     2.560   1_565 S                                                                                                             
Cu14   Cu21    2.569   1_565 S                                                                                                             
Cu15   Cu32    2.569   .     S                                                                                                             
Cu15   Cu24    2.566   .     S                                                                                                             
Cu15   Cu16    2.565   .     S                                                                                                             
Cu15   Cu29    2.570   .     S                                                                                                             
Cu15   Cu9     2.570   1_655 S                                                                                                             
Cu15   Cu10    2.571   1_655 S                                                                                                             
Cu15   Cu2     2.560   1_655 S                                                                                                             
Cu15   Cu25    2.562   1_655 S                                                                                                             
Cu16   Cu9     2.560   1_655 S                                                                                                             
Cu16   Cu10    2.562   1_655 S                                                                                                             
Cu16   Cu5     2.560   1_565 S                                                                                                             
Cu16   Cu7     2.569   1_565 S                                                                                                             
Cu16   Cu1     2.571   1_665 S                                                                                                             
Cu16   Cu23    2.566   1_564 S                                                                                                             
Cu16   Cu26    2.570   1_654 S                                                                                                             
Cu16   Cu30    2.562   1_554 S                                                                                                             
Cu16   Cu31    2.569   1_554 S                                                                                                             
Cu17   Cu18    2.569   .     S                                                                                                             
Cu17   Cu19    2.562   .     S                                                                                                             
Cu17   Cu20    2.571   .     S                                                                                                             
Cu17   Cu7     2.562   1_455 S                                                                                                             
Cu17   Cu10    2.569   1_545 S                                                                                                             
Cu17   Cu23    2.570   1_455 S                                                                                                             
Cu17   Cu24    2.560   1_455 S                                                                                                             
Cu17   Cu26    2.566   1_545 S                                                                                                             
Cu17   Cu28    2.560   1_545 S                                                                                                             
Cu17   Cu32    2.571   1_445 S                                                                                                             
Cu18   Cu25    2.566   .     S                                                                                                             
Cu18   Cu20    2.570   .     S                                                                                                             
Cu18   Cu27    2.571   .     S                                                                                                             
Cu18   Cu19    2.560   .     S                                                                                                             
Cu18   Cu9     2.569   1_556 S                                                                                                             
Cu18   Cu1     2.566   1_556 S                                                                                                             
Cu18   Cu8     2.570   1_456 S                                                                                                             
Cu18   Cu4     2.562   1_556 S                                                                                                             
Cu18   Cu23    2.571   1_455 S                                                                                                             
Cu18   Cu24    2.563   1_455 S                                                                                                             
Cu18   Cu31    2.560   1_455 S                                                                                                             
Cu19   Cu20    2.565   .     S                                                                                                             
Cu19   Cu21    2.569   .     S                                                                                                             
Cu19   Cu22    2.571   .     S                                                                                                             
Cu19   Cu1     2.570   1_556 S                                                                                                             
Cu19   Cu4     2.569   1_556 S                                                                                                             
Cu19   Cu5     2.562   1_556 S                                                                                                             
Cu19   Cu12    2.566   1_546 S                                                                                                             
Cu19   Cu26    2.571   1_545 S                                                                                                             
Cu19   Cu28    2.569   1_545 S                                                                                                             
Cu19   Cu30    2.560   1_545 S                                                                                                             
Cu20   Cu27    2.569   .     S                                                                                                             
Cu20   Cu22    2.562   .     S                                                                                                             
Cu20   Cu29    2.571   .     S                                                                                                             
Cu20   Cu25    2.560   .     S                                                                                                             
Cu20   Cu21    2.560   .     S                                                                                                             
Cu21   Cu22    2.569   .     S                                                                                                             
Cu21   Cu23    2.563   .     S                                                                                                             
Cu21   Cu24    2.571   .     S                                                                                                             
Cu21   Cu14    2.569   1_545 S                                                                                                             
Cu21   Cu28    2.571   1_545 S                                                                                                             
Cu21   Cu30    2.566   1_545 S                                                                                                             
Cu21   Cu32    2.560   1_545 S                                                                                                             
Cu22   Cu29    2.566   .     S                                                                                                             
Cu22   Cu24    2.570   .     S                                                                                                             
Cu22   Cu31    2.571   .     S                                                                                                             
Cu22   Cu27    2.560   .     S                                                                                                             
Cu22   Cu23    2.560   .     S                                                                                                             
Cu22   Cu13    2.569   1_556 S                                                                                                             
Cu22   Cu5     2.566   1_556 S                                                                                                             
Cu22   Cu8     2.562   1_556 S                                                                                                             
Cu22   Cu4     2.570   1_556 S                                                                                                             
Cu23   Cu24    2.565   .     S                                                                                                             
Cu23   Cu17    2.570   1_655 S                                                                                                             
Cu23   Cu18    2.571   1_655 S                                                                                                             
Cu23   Cu5     2.570   1_556 S                                                                                                             
Cu23   Cu8     2.569   1_556 S                                                                                                             
Cu23   Cu1     2.562   1_656 S                                                                                                             
Cu23   Cu16    2.566   1_546 S                                                                                                             
Cu23   Cu26    2.560   1_645 S                                                                                                             
Cu23   Cu30    2.571   1_545 S                                                                                                             
Cu23   Cu32    2.569   1_545 S                                                                                                             
Cu24   Cu31    2.569   .     S                                                                                                             
Cu24   Cu29    2.560   .     S                                                                                                             
Cu24   Cu17    2.560   1_655 S                                                                                                             
Cu24   Cu18    2.563   1_655 S                                                                                                             
Cu24   Cu2     2.570   1_655 S                                                                                                             
Cu24   Cu25    2.571   1_655 S                                                                                                             
Cu25   Cu26    2.569   .     S                                                                                                             
Cu25   Cu27    2.563   .     S                                                                                                             
Cu25   Cu28    2.571   .     S                                                                                                             
Cu25   Cu24    2.571   1_455 S                                                                                                             
Cu25   Cu15    2.562   1_455 S                                                                                                             
Cu25   Cu31    2.570   1_455 S                                                                                                             
Cu25   Cu32    2.560   1_455 S                                                                                                             
Cu26   Cu28    2.570   .     S                                                                                                             
Cu26   Cu27    2.560   .     S                                                                                                             
Cu26   Cu17    2.566   1_565 S                                                                                                             
Cu26   Cu23    2.560   1_465 S                                                                                                             
Cu26   Cu19    2.571   1_565 S                                                                                                             
Cu26   Cu1     2.569   1_566 S                                                                                                             
Cu26   Cu9     2.566   1_556 S                                                                                                             
Cu26   Cu16    2.570   1_456 S                                                                                                             
Cu26   Cu12    2.562   1_556 S                                                                                                             
Cu26   Cu31    2.571   1_455 S                                                                                                             
Cu26   Cu32    2.563   1_455 S                                                                                                             
Cu27   Cu28    2.565   .     S                                                                                                             
Cu27   Cu29    2.570   .     S                                                                                                             
Cu27   Cu30    2.571   .     S                                                                                                             
Cu27   Cu9     2.570   1_556 S                                                                                                             
Cu27   Cu12    2.569   1_556 S                                                                                                             
Cu27   Cu13    2.562   1_556 S                                                                                                             
Cu27   Cu4     2.566   1_556 S                                                                                                             
Cu28   Cu30    2.563   .     S                                                                                                             
Cu28   Cu29    2.560   .     S                                                                                                             
Cu28   Cu17    2.560   1_565 S                                                                                                             
Cu28   Cu19    2.569   1_565 S                                                                                                             
Cu28   Cu21    2.571   1_565 S                                                                                                             
Cu28   Cu3     2.566   1_565 S                                                                                                             
Cu29   Cu30    2.569   .     S                                                                                                             
Cu29   Cu31    2.563   .     S                                                                                                             
Cu29   Cu32    2.571   .     S                                                                                                             
Cu30   Cu32    2.570   .     S                                                                                                             
Cu30   Cu31    2.560   .     S                                                                                                             
Cu30   Cu21    2.566   1_565 S                                                                                                             
Cu30   Cu23    2.571   1_565 S                                                                                                             
Cu30   Cu19    2.560   1_565 S                                                                                                             
Cu30   Cu5     2.569   1_566 S                                                                                                             
Cu30   Cu13    2.566   1_556 S                                                                                                             
Cu30   Cu16    2.562   1_556 S                                                                                                             
Cu30   Cu12    2.570   1_556 S                                                                                                             
Cu31   Cu32    2.565   .     S                                                                                                             
Cu31   Cu25    2.570   1_655 S                                                                                                             
Cu31   Cu26    2.571   1_655 S                                                                                                             
Cu31   Cu18    2.560   1_655 S                                                                                                             
Cu31   Cu13    2.570   1_556 S                                                                                                             
Cu31   Cu16    2.569   1_556 S                                                                                                             
Cu31   Cu9     2.562   1_656 S                                                                                                             
Cu31   Cu8     2.566   1_556 S                                                                                                             
Cu32   Cu25    2.560   1_655 S                                                                                                             
Cu32   Cu26    2.563   1_655 S                                                                                                             
Cu32   Cu21    2.560   1_565 S                                                                                                             
Cu32   Cu23    2.569   1_565 S                                                                                                             
Cu32   Cu17    2.571   1_665 S                                                                                                             
Cu32   Cu7     2.566   1_565 S                                                                                                             
Cu32   Cu10    2.570   1_655 S                                                                                                             
