# Supplementary material for: Thermodynamic framework for assessing dissolutive wetting behaviors in metallic systems
Source: Nat Commun. 2025 Dec 3;17:313. doi: 10.1038/s41467-025-67008-9 (PMC12789441; doi:10.1038/s41467-025-67008-9)
Supplement: Supplementary file 8 — Supplementary Data 1 [file 41467_2025_67008_MOESM8_ESM.zip › Supplementary Source Data files/Cu-Fe Cif File-diatomic solute system.txt]

Cu/Fe Cif File:
data_Cu-2Fe                                                                                                                    
_audit_creation_date              2025-10-24                                                                                   
_audit_creation_method            'Materials Studio'                                                                           
_symmetry_space_group_name_H-M    'P1'                                                                                         
_symmetry_Int_Tables_number       1                                                                                            
_symmetry_cell_setting            triclinic                                                                                    
loop_                                                                                                                          
_symmetry_equiv_pos_as_xyz                                                                                                     
  x,y,z                                                                                                                        
_cell_length_a                    7.2286                                                                                       
_cell_length_b                    7.2778                                                                                       
_cell_length_c                    7.2260                                                                                       
_cell_angle_alpha                 89.9888                                                                                      
_cell_angle_beta                  89.4631                                                                                      
_cell_angle_gamma                 89.9980                                                                                      
loop_                                                                                                                          
_atom_site_label                                                                                                               
_atom_site_type_symbol                                                                                                         
_atom_site_fract_x                                                                                                             
_atom_site_fract_y                                                                                                             
_atom_site_fract_z                                                                                                             
_atom_site_U_iso_or_equiv                                                                                                      
_atom_site_adp_type                                                                                                            
_atom_site_occupancy                                                                                                           
Cu1    Cu    0.00065   0.00000  -0.00065   0.00000  Uiso   1.00                                                                
Cu2    Cu   -0.00095   0.25084   0.24906   0.00000  Uiso   1.00                                                                
Cu3    Cu    0.24964   0.00001   0.24756   0.00000  Uiso   1.00                                                                
Cu4    Cu    0.25082   0.25371  -0.00317   0.00000  Uiso   1.00                                                                
Cu5    Cu    0.50038  -0.00001   0.00244   0.00000  Uiso   1.00                                                                
Cu6    Cu    0.49916   0.25369   0.25317   0.00000  Uiso   1.00                                                                
Cu7    Cu    0.74934   0.00000   0.25066   0.00000  Uiso   1.00                                                                
Cu8    Cu    0.75095   0.25084   0.00095   0.00000  Uiso   1.00                                                                
Cu9    Cu    0.00276   0.49999  -0.00276   0.00000  Uiso   1.00                                                                
Cu10   Cu   -0.00095   0.74916   0.24905   0.00000  Uiso   1.00                                                                
Cu11   Cu    0.25113   0.50000   0.25151   0.00000  Uiso   1.00                                                                
Cu12   Cu    0.25083   0.74629  -0.00316   0.00000  Uiso   1.00                                                                
Cu13   Cu    0.49886   0.50000  -0.00153   0.00000  Uiso   1.00                                                                
Cu14   Cu    0.49916   0.74631   0.25317   0.00000  Uiso   1.00                                                                
Cu15   Cu    0.74725   0.50001   0.25275   0.00000  Uiso   1.00                                                                
Cu16   Cu    0.75095   0.74916   0.00095   0.00000  Uiso   1.00                                                                
Cu17   Cu   -0.00245   0.00002   0.49962   0.00000  Uiso   1.00                                                                
Cu18   Cu    0.00316   0.25371   0.74918   0.00000  Uiso   1.00                                                                
Cu19   Cu    0.24945   0.00001   0.75054   0.00000  Uiso   1.00                                                                
Cu20   Cu    0.24868   0.24565   0.49869   0.00000  Uiso   1.00                                                                
Cu21   Cu    0.50056  -0.00001   0.49945   0.00000  Uiso   1.00                                                                
Cu22   Cu    0.50132   0.24566   0.75132   0.00000  Uiso   1.00                                                                
Cu23   Cu    0.75245  -0.00002   0.75036   0.00000  Uiso   1.00                                                                
Cu24   Cu    0.74683   0.25370   0.50083   0.00000  Uiso   1.00                                                                
Cu25   Cu    0.00154   0.49999   0.50115   0.00000  Uiso   1.00                                                                
Cu26   Cu    0.00317   0.74628   0.74918   0.00000  Uiso   1.00                                                                
Fe27   Fe    0.26686   0.49999   0.73314   0.00000  Uiso   1.00                                                                
Cu28   Cu    0.24868   0.75434   0.49868   0.00000  Uiso   1.00                                                                
Fe29   Fe    0.48313   0.50001   0.51687   0.00000  Uiso   1.00                                                                
Cu30   Cu    0.50132   0.75435   0.75132   0.00000  Uiso   1.00                                                                
Cu31   Cu    0.74849   0.50001   0.74886   0.00000  Uiso   1.00                                                                
Cu32   Cu    0.74683   0.74630   0.50084   0.00000  Uiso   1.00                                                                
loop_                                                                                                                          
_geom_bond_atom_site_label_1                                                                                                   
_geom_bond_atom_site_label_2                                                                                                   
_geom_bond_distance                                                                                                            
_geom_bond_site_symmetry_2                                                                                                     
_ccdc_geom_bond_type                                                                                                           
Cu1    Cu2     2.567   .     S                                                                                                 
Cu1    Cu3     2.553   .     S                                                                                                 
Cu1    Cu4     2.584   .     S                                                                                                 
Cu1    Cu7     2.557   1_455 S                                                                                                 
Cu1    Cu8     2.567   1_455 S                                                                                                 
Cu1    Cu10    2.566   1_545 S                                                                                                 
Cu1    Cu12    2.584   1_545 S                                                                                                 
Cu1    Cu16    2.567   1_445 S                                                                                                 
Cu1    Cu18    2.584   1_554 S                                                                                                 
Cu1    Cu19    2.531   1_554 S                                                                                                 
Cu1    Cu23    2.553   1_454 S                                                                                                 
Cu1    Cu26    2.584   1_544 S                                                                                                 
Cu2    Cu25    2.571   .     S                                                                                                 
Cu2    Cu17    2.571   .     S                                                                                                 
Cu2    Cu9     2.569   .     S                                                                                                 
Cu2    Cu20    2.564   .     S                                                                                                 
Cu2    Cu4     2.564   .     S                                                                                                 
Cu2    Cu11    2.571   .     S                                                                                                 
Cu2    Cu3     2.572   .     S                                                                                                 
Cu2    Cu7     2.567   1_455 S                                                                                                 
Cu2    Cu8     2.548   1_455 S                                                                                                 
Cu2    Cu15    2.569   1_455 S                                                                                                 
Cu2    Cu24    2.564   1_455 S                                                                                                 
Cu3    Cu20    2.548   .     S                                                                                                 
Cu3    Cu4     2.587   .     S                                                                                                 
Cu3    Cu21    2.582   .     S                                                                                                 
Cu3    Cu5     2.522   .     S                                                                                                 
Cu3    Cu17    2.564   .     S                                                                                                 
Cu3    Cu6     2.582   .     S                                                                                                 
Cu3    Cu10    2.572   1_545 S                                                                                                 
Cu3    Cu12    2.587   1_545 S                                                                                                 
Cu3    Cu14    2.582   1_545 S                                                                                                 
Cu3    Cu28    2.547   1_545 S                                                                                                 
Cu4    Cu11    2.569   .     S                                                                                                 
Cu4    Cu6     2.592   .     S                                                                                                 
Cu4    Cu13    2.535   .     S                                                                                                 
Cu4    Cu9     2.535   .     S                                                                                                 
Cu4    Cu5     2.582   .     S                                                                                                 
Cu4    Cu18    2.543   1_554 S                                                                                                 
Cu4    Cu19    2.565   1_554 S                                                                                                 
Cu4    Cu22    2.524   1_554 S                                                                                                 
Cu4    Fe27    2.617   1_554 S                                                                                                 
Cu5    Cu6     2.587   .     S                                                                                                 
Cu5    Cu7     2.553   .     S                                                                                                 
Cu5    Cu8     2.572   .     S                                                                                                 
Cu5    Cu12    2.582   1_545 S                                                                                                 
Cu5    Cu14    2.586   1_545 S                                                                                                 
Cu5    Cu16    2.572   1_545 S                                                                                                 
Cu5    Cu19    2.582   1_554 S                                                                                                 
Cu5    Cu22    2.547   1_554 S                                                                                                 
Cu5    Cu23    2.564   1_554 S                                                                                                 
Cu5    Cu30    2.548   1_544 S                                                                                                 
Cu6    Fe29    2.618   .     S                                                                                                 
Cu6    Cu21    2.564   .     S                                                                                                 
Cu6    Cu13    2.569   .     S                                                                                                 
Cu6    Cu24    2.543   .     S                                                                                                 
Cu6    Cu8     2.564   .     S                                                                                                 
Cu6    Cu20    2.524   .     S                                                                                                 
Cu6    Cu15    2.536   .     S                                                                                                 
Cu6    Cu11    2.535   .     S                                                                                                 
Cu6    Cu7     2.584   .     S                                                                                                 
Cu7    Cu24    2.584   .     S                                                                                                 
Cu7    Cu8     2.566   .     S                                                                                                 
Cu7    Cu21    2.531   .     S                                                                                                 
Cu7    Cu1     2.557   1_655 S                                                                                                 
Cu7    Cu2     2.567   1_655 S                                                                                                 
Cu7    Cu10    2.567   1_645 S                                                                                                 
Cu7    Cu14    2.584   1_545 S                                                                                                 
Cu7    Cu16    2.567   1_545 S                                                                                                 
Cu7    Cu17    2.553   1_655 S                                                                                                 
Cu7    Cu32    2.584   1_545 S                                                                                                 
Cu8    Cu15    2.569   .     S                                                                                                 
Cu8    Cu13    2.571   .     S                                                                                                 
Cu8    Cu1     2.567   1_655 S                                                                                                 
Cu8    Cu2     2.548   1_655 S                                                                                                 
Cu8    Cu9     2.569   1_655 S                                                                                                 
Cu8    Cu18    2.564   1_654 S                                                                                                 
Cu8    Cu22    2.564   1_554 S                                                                                                 
Cu8    Cu23    2.572   1_554 S                                                                                                 
Cu8    Cu31    2.570   1_554 S                                                                                                 
Cu9    Cu10    2.569   .     S                                                                                                 
Cu9    Cu11    2.581   .     S                                                                                                 
Cu9    Cu12    2.535   .     S                                                                                                 
Cu9    Cu8     2.569   1_455 S                                                                                                 
Cu9    Cu15    2.599   1_455 S                                                                                                 
Cu9    Cu16    2.569   1_455 S                                                                                                 
Cu9    Cu18    2.535   1_554 S                                                                                                 
Cu9    Cu26    2.535   1_554 S                                                                                                 
Cu9    Fe27    2.687   1_554 S                                                                                                 
Cu9    Cu31    2.581   1_454 S                                                                                                 
Cu10   Cu25    2.570   .     S                                                                                                 
Cu10   Cu28    2.564   .     S                                                                                                 
Cu10   Cu12    2.564   .     S                                                                                                 
Cu10   Cu11    2.571   .     S                                                                                                 
Cu10   Cu1     2.566   1_565 S                                                                                                 
Cu10   Cu7     2.567   1_465 S                                                                                                 
Cu10   Cu3     2.572   1_565 S                                                                                                 
Cu10   Cu15    2.569   1_455 S                                                                                                 
Cu10   Cu16    2.548   1_455 S                                                                                                 
Cu10   Cu17    2.571   1_565 S                                                                                                 
Cu10   Cu32    2.564   1_455 S                                                                                                 
Cu11   Cu28    2.572   .     S                                                                                                 
Cu11   Cu20    2.572   .     S                                                                                                 
Cu11   Cu12    2.569   .     S                                                                                                 
Cu11   Fe29    2.559   .     S                                                                                                 
Cu11   Cu13    2.547   .     S                                                                                                 
Cu11   Cu25    2.539   .     S                                                                                                 
Cu11   Cu14    2.535   .     S                                                                                                 
Cu12   Cu14    2.591   .     S                                                                                                 
Cu12   Cu13    2.535   .     S                                                                                                 
Cu12   Cu1     2.584   1_565 S                                                                                                 
Cu12   Cu3     2.587   1_565 S                                                                                                 
Cu12   Cu5     2.582   1_565 S                                                                                                 
Cu12   Cu19    2.564   1_564 S                                                                                                 
Cu12   Cu26    2.543   1_554 S                                                                                                 
Cu12   Fe27    2.618   1_554 S                                                                                                 
Cu12   Cu30    2.524   1_554 S                                                                                                 
Cu13   Cu14    2.570   .     S                                                                                                 
Cu13   Cu15    2.581   .     S                                                                                                 
Cu13   Cu16    2.571   .     S                                                                                                 
Cu13   Cu22    2.572   1_554 S                                                                                                 
Cu13   Fe27    2.559   1_554 S                                                                                                 
Cu13   Cu30    2.572   1_554 S                                                                                                 
Cu13   Cu31    2.539   1_554 S                                                                                                 
Cu14   Fe29    2.618   .     S                                                                                                 
Cu14   Cu32    2.543   .     S                                                                                                 
Cu14   Cu16    2.564   .     S                                                                                                 
Cu14   Cu28    2.524   .     S                                                                                                 
Cu14   Cu15    2.536   .     S                                                                                                 
Cu14   Cu5     2.586   1_565 S                                                                                                 
Cu14   Cu7     2.584   1_565 S                                                                                                 
Cu14   Cu3     2.582   1_565 S                                                                                                 
Cu14   Cu21    2.565   1_565 S                                                                                                 
Cu15   Cu32    2.535   .     S                                                                                                 
Cu15   Cu24    2.535   .     S                                                                                                 
Cu15   Cu16    2.568   .     S                                                                                                 
Cu15   Fe29    2.687   .     S                                                                                                 
Cu15   Cu9     2.599   1_655 S                                                                                                 
Cu15   Cu10    2.569   1_655 S                                                                                                 
Cu15   Cu2     2.569   1_655 S                                                                                                 
Cu15   Cu25    2.581   1_655 S                                                                                                 
Cu16   Cu9     2.569   1_655 S                                                                                                 
Cu16   Cu10    2.548   1_655 S                                                                                                 
Cu16   Cu5     2.572   1_565 S                                                                                                 
Cu16   Cu7     2.567   1_565 S                                                                                                 
Cu16   Cu1     2.567   1_665 S                                                                                                 
Cu16   Cu23    2.571   1_564 S                                                                                                 
Cu16   Cu26    2.564   1_654 S                                                                                                 
Cu16   Cu30    2.564   1_554 S                                                                                                 
Cu16   Cu31    2.571   1_554 S                                                                                                 
Cu17   Cu18    2.582   .     S                                                                                                 
Cu17   Cu19    2.582   .     S                                                                                                 
Cu17   Cu20    2.548   .     S                                                                                                 
Cu17   Cu7     2.553   1_455 S                                                                                                 
Cu17   Cu10    2.571   1_545 S                                                                                                 
Cu17   Cu23    2.522   1_455 S                                                                                                 
Cu17   Cu24    2.587   1_455 S                                                                                                 
Cu17   Cu26    2.581   1_545 S                                                                                                 
Cu17   Cu28    2.548   1_545 S                                                                                                 
Cu17   Cu32    2.587   1_445 S                                                                                                 
Cu18   Cu25    2.535   .     S                                                                                                 
Cu18   Cu20    2.524   .     S                                                                                                 
Cu18   Fe27    2.618   .     S                                                                                                 
Cu18   Cu19    2.565   .     S                                                                                                 
Cu18   Cu9     2.535   1_556 S                                                                                                 
Cu18   Cu1     2.584   1_556 S                                                                                                 
Cu18   Cu8     2.564   1_456 S                                                                                                 
Cu18   Cu4     2.543   1_556 S                                                                                                 
Cu18   Cu23    2.587   1_455 S                                                                                                 
Cu18   Cu24    2.592   1_455 S                                                                                                 
Cu18   Cu31    2.569   1_455 S                                                                                                 
Cu19   Cu20    2.551   .     S                                                                                                 
Cu19   Cu21    2.554   .     S                                                                                                 
Cu19   Cu22    2.552   .     S                                                                                                 
Cu19   Cu1     2.531   1_556 S                                                                                                 
Cu19   Cu4     2.565   1_556 S                                                                                                 
Cu19   Cu5     2.582   1_556 S                                                                                                 
Cu19   Cu12    2.564   1_546 S                                                                                                 
Cu19   Cu26    2.565   1_545 S                                                                                                 
Cu19   Cu28    2.552   1_545 S                                                                                                 
Cu19   Cu30    2.552   1_545 S                                                                                                 
Cu20   Fe27    2.514   .     S                                                                                                 
Cu20   Cu22    2.594   .     S                                                                                                 
Cu20   Fe29    2.514   .     S                                                                                                 
Cu20   Cu25    2.572   .     S                                                                                                 
Cu20   Cu21    2.552   .     S                                                                                                 
Cu21   Cu22    2.552   .     S                                                                                                 
Cu21   Cu23    2.582   .     S                                                                                                 
Cu21   Cu24    2.565   .     S                                                                                                 
Cu21   Cu14    2.565   1_545 S                                                                                                 
Cu21   Cu28    2.552   1_545 S                                                                                                 
Cu21   Cu30    2.551   1_545 S                                                                                                 
Cu21   Cu32    2.565   1_545 S                                                                                                 
Cu22   Fe29    2.513   .     S                                                                                                 
Cu22   Cu24    2.524   .     S                                                                                                 
Cu22   Cu31    2.573   .     S                                                                                                 
Cu22   Fe27    2.514   .     S                                                                                                 
Cu22   Cu23    2.548   .     S                                                                                                 
Cu22   Cu13    2.572   1_556 S                                                                                                 
Cu22   Cu5     2.547   1_556 S                                                                                                 
Cu22   Cu8     2.564   1_556 S                                                                                                 
Cu22   Cu4     2.524   1_556 S                                                                                                 
Cu23   Cu24    2.581   .     S                                                                                                 
Cu23   Cu17    2.522   1_655 S                                                                                                 
Cu23   Cu18    2.587   1_655 S                                                                                                 
Cu23   Cu5     2.564   1_556 S                                                                                                 
Cu23   Cu8     2.572   1_556 S                                                                                                 
Cu23   Cu1     2.553   1_656 S                                                                                                 
Cu23   Cu16    2.571   1_546 S                                                                                                 
Cu23   Cu26    2.587   1_645 S                                                                                                 
Cu23   Cu30    2.548   1_545 S                                                                                                 
Cu23   Cu32    2.581   1_545 S                                                                                                 
Cu24   Cu31    2.535   .     S                                                                                                 
Cu24   Fe29    2.618   .     S                                                                                                 
Cu24   Cu17    2.587   1_655 S                                                                                                 
Cu24   Cu18    2.592   1_655 S                                                                                                 
Cu24   Cu2     2.564   1_655 S                                                                                                 
Cu24   Cu25    2.570   1_655 S                                                                                                 
Cu25   Cu26    2.535   .     S                                                                                                 
Cu25   Fe27    2.559   .     S                                                                                                 
Cu25   Cu28    2.573   .     S                                                                                                 
Cu25   Cu24    2.570   1_455 S                                                                                                 
Cu25   Cu15    2.581   1_455 S                                                                                                 
Cu25   Cu31    2.547   1_455 S                                                                                                 
Cu25   Cu32    2.570   1_455 S                                                                                                 
Cu26   Cu28    2.524   .     S                                                                                                 
Cu26   Fe27    2.618   .     S                                                                                                 
Cu26   Cu17    2.581   1_565 S                                                                                                 
Cu26   Cu23    2.587   1_465 S                                                                                                 
Cu26   Cu19    2.565   1_565 S                                                                                                 
Cu26   Cu1     2.584   1_566 S                                                                                                 
Cu26   Cu9     2.535   1_556 S                                                                                                 
Cu26   Cu16    2.564   1_456 S                                                                                                 
Cu26   Cu12    2.543   1_556 S                                                                                                 
Cu26   Cu31    2.569   1_455 S                                                                                                 
Cu26   Cu32    2.592   1_455 S                                                                                                 
Fe27   Cu28    2.513   .     S                                                                                                 
Fe27   Fe29    2.200   .     S                                                                                                 
Fe27   Cu30    2.514   .     S                                                                                                 
Fe27   Cu9     2.687   1_556 S                                                                                                 
Fe27   Cu12    2.618   1_556 S                                                                                                 
Fe27   Cu13    2.559   1_556 S                                                                                                 
Fe27   Cu4     2.617   1_556 S                                                                                                 
Cu28   Cu30    2.594   .     S                                                                                                 
Cu28   Fe29    2.514   .     S                                                                                                 
Cu28   Cu17    2.548   1_565 S                                                                                                 
Cu28   Cu19    2.552   1_565 S                                                                                                 
Cu28   Cu21    2.552   1_565 S                                                                                                 
Cu28   Cu3     2.547   1_565 S                                                                                                 
Fe29   Cu30    2.514   .     S                                                                                                 
Fe29   Cu31    2.559   .     S                                                                                                 
Fe29   Cu32    2.618   .     S                                                                                                 
Cu30   Cu32    2.524   .     S                                                                                                 
Cu30   Cu31    2.573   .     S                                                                                                 
Cu30   Cu21    2.551   1_565 S                                                                                                 
Cu30   Cu23    2.548   1_565 S                                                                                                 
Cu30   Cu19    2.552   1_565 S                                                                                                 
Cu30   Cu5     2.548   1_566 S                                                                                                 
Cu30   Cu13    2.572   1_556 S                                                                                                 
Cu30   Cu16    2.564   1_556 S                                                                                                 
Cu30   Cu12    2.524   1_556 S                                                                                                 
Cu31   Cu32    2.535   .     S                                                                                                 
Cu31   Cu25    2.547   1_655 S                                                                                                 
Cu31   Cu26    2.569   1_655 S                                                                                                 
Cu31   Cu18    2.569   1_655 S                                                                                                 
Cu31   Cu13    2.539   1_556 S                                                                                                 
Cu31   Cu16    2.571   1_556 S                                                                                                 
Cu31   Cu9     2.581   1_656 S                                                                                                 
Cu31   Cu8     2.570   1_556 S                                                                                                 
Cu32   Cu25    2.570   1_655 S                                                                                                 
Cu32   Cu26    2.592   1_655 S                                                                                                 
Cu32   Cu21    2.565   1_565 S                                                                                                 
Cu32   Cu23    2.581   1_565 S                                                                                                 
Cu32   Cu17    2.587   1_665 S                                                                                                 
Cu32   Cu7     2.584   1_565 S                                                                                                 
Cu32   Cu10    2.564   1_655 S                                                                                                 
