# Supplementary material for: Thermodynamic framework for assessing dissolutive wetting behaviors in metallic systems
Source: Nat Commun. 2025 Dec 3;17:313. doi: 10.1038/s41467-025-67008-9 (PMC12789441; doi:10.1038/s41467-025-67008-9)
Supplement: Supplementary file 8 — Supplementary Data 1 [file 41467_2025_67008_MOESM8_ESM.zip › Supplementary Source Data files/Cu-Fe Cif File-single solute atom system.txt]

Cu/Fe Cif File (Single solute atom system):
data_Cu-Fe                                                                                                                       
_audit_creation_date              2025-10-23                                                                                        
_audit_creation_method            'Materials Studio'                                                                                
_symmetry_space_group_name_H-M    'P1'                                                                                              
_symmetry_Int_Tables_number       1                                                                                                 
_symmetry_cell_setting            triclinic                                                                                         
loop_                                                                                                                               
_symmetry_equiv_pos_as_xyz                                                                                                          
  x,y,z                                                                                                                             
_cell_length_a                    7.2720                                                                                            
_cell_length_b                    7.2181                                                                                            
_cell_length_c                    7.2704                                                                                            
_cell_angle_alpha                 89.5472                                                                                           
_cell_angle_beta                  89.5442                                                                                           
_cell_angle_gamma                 89.5786                                                                                           
loop_                                                                                                                               
_atom_site_label                                                                                                                    
_atom_site_type_symbol                                                                                                              
_atom_site_fract_x                                                                                                                  
_atom_site_fract_y                                                                                                                  
_atom_site_fract_z                                                                                                                  
_atom_site_U_iso_or_equiv                                                                                                           
_atom_site_adp_type                                                                                                                 
_atom_site_occupancy                                                                                                                
Cu1    Cu   -0.00050   0.00008   0.00060   0.00000  Uiso   1.00                                                                     
Cu2    Cu    0.00014   0.25247   0.25092   0.00000  Uiso   1.00                                                                     
Cu3    Cu    0.24650   0.00002   0.25004   0.00000  Uiso   1.00                                                                     
Cu4    Cu    0.24915   0.25038  -0.00057   0.00000  Uiso   1.00                                                                     
Cu5    Cu    0.49860  -0.00025  -0.00379   0.00000  Uiso   1.00                                                                     
Cu6    Cu    0.49933   0.24543   0.24914   0.00000  Uiso   1.00                                                                     
Cu7    Cu    0.75255   0.00009   0.24756   0.00000  Uiso   1.00                                                                     
Cu8    Cu    0.74909   0.25247   0.00013   0.00000  Uiso   1.00                                                                     
Cu9    Cu   -0.00125   0.50008   0.00135   0.00000  Uiso   1.00                                                                     
Cu10   Cu   -0.00003   0.74769   0.25101   0.00000  Uiso   1.00                                                                     
Cu11   Cu    0.25507   0.49995   0.25201   0.00000  Uiso   1.00                                                                     
Cu12   Cu    0.24911   0.74986  -0.00060   0.00000  Uiso   1.00                                                                     
Cu13   Cu    0.49939   0.50028   0.00054   0.00000  Uiso   1.00                                                                     
Cu14   Cu    0.49923   0.75442   0.24927   0.00000  Uiso   1.00                                                                     
Cu15   Cu    0.74624   0.50009   0.25385   0.00000  Uiso   1.00                                                                     
Cu16   Cu    0.74917   0.74770  -0.00004   0.00000  Uiso   1.00                                                                     
Cu17   Cu    0.00391   0.00042   0.50150   0.00000  Uiso   1.00                                                                     
Cu18   Cu    0.00070   0.25032   0.75101   0.00000  Uiso   1.00                                                                     
Cu19   Cu    0.25007   0.00008   0.75004   0.00000  Uiso   1.00                                                                     
Cu20   Cu    0.25382   0.25346   0.50000   0.00000  Uiso   1.00                                                                     
Cu21   Cu    0.49876   0.00008   0.50135   0.00000  Uiso   1.00                                                                     
Cu22   Cu    0.50024   0.25334   0.74683   0.00000  Uiso   1.00                                                                     
Cu23   Cu    0.75006   0.00015   0.75361   0.00000  Uiso   1.00                                                                     
Cu24   Cu    0.75083   0.24575   0.50087   0.00000  Uiso   1.00                                                                     
Cu25   Cu   -0.00045   0.49989   0.50071   0.00000  Uiso   1.00                                                                     
Cu26   Cu    0.00068   0.74981   0.75096   0.00000  Uiso   1.00                                                                     
Cu27   Cu    0.25294   0.50008   0.74717   0.00000  Uiso   1.00                                                                     
Cu28   Cu    0.25328   0.74683   0.49986   0.00000  Uiso   1.00                                                                     
Cu29   Cu    0.50010   0.74670   0.74627   0.00000  Uiso   1.00                                                                     
Cu30   Cu    0.74810   0.50022   0.74504   0.00000  Uiso   1.00                                                                     
Cu31   Cu    0.75097   0.75474   0.50078   0.00000  Uiso   1.00                                                                     
Fe32   Fe    0.50180   0.50008   0.49830   0.00000  Uiso   1.00                                                                     
loop_                                                                                                                               
_geom_bond_atom_site_label_1                                                                                                        
_geom_bond_atom_site_label_2                                                                                                        
_geom_bond_distance                                                                                                                 
_geom_bond_site_symmetry_2                                                                                                          
_ccdc_geom_bond_type                                                                                                                
Cu1    Cu2     2.585   .     S                                                                                                      
Cu1    Cu3     2.563   .     S                                                                                                      
Cu1    Cu4     2.571   .     S                                                                                                      
Cu1    Cu7     2.529   1_455 S                                                                                                      
Cu1    Cu8     2.566   1_455 S                                                                                                      
Cu1    Cu10    2.565   1_545 S                                                                                                      
Cu1    Cu12    2.551   1_545 S                                                                                                      
Cu1    Cu16    2.585   1_445 S                                                                                                      
Cu1    Cu18    2.550   1_554 S                                                                                                      
Cu1    Cu19    2.566   1_554 S                                                                                                      
Cu1    Cu23    2.563   1_454 S                                                                                                      
Cu1    Cu26    2.571   1_544 S                                                                                                      
Cu2    Cu25    2.557   .     S                                                                                                      
Cu2    Cu17    2.565   .     S                                                                                                      
Cu2    Cu9     2.537   .     S                                                                                                      
Cu2    Cu20    2.595   .     S                                                                                                      
Cu2    Cu4     2.563   .     S                                                                                                      
Cu2    Cu11    2.584   .     S                                                                                                      
Cu2    Cu3     2.546   .     S                                                                                                      
Cu2    Cu7     2.571   1_455 S                                                                                                      
Cu2    Cu8     2.590   1_455 S                                                                                                      
Cu2    Cu15    2.560   1_455 S                                                                                                      
Cu2    Cu24    2.557   1_455 S                                                                                                      
Cu3    Cu20    2.590   .     S                                                                                                      
Cu3    Cu4     2.556   .     S                                                                                                      
Cu3    Cu21    2.599   .     S                                                                                                      
Cu3    Cu5     2.591   .     S                                                                                                      
Cu3    Cu17    2.530   .     S                                                                                                      
Cu3    Cu6     2.562   .     S                                                                                                      
Cu3    Cu10    2.565   1_545 S                                                                                                      
Cu3    Cu12    2.575   1_545 S                                                                                                      
Cu3    Cu14    2.544   1_545 S                                                                                                      
Cu3    Cu28    2.567   1_545 S                                                                                                      
Cu4    Cu11    2.583   .     S                                                                                                      
Cu4    Cu6     2.580   .     S                                                                                                      
Cu4    Cu13    2.572   .     S                                                                                                      
Cu4    Cu9     2.553   .     S                                                                                                      
Cu4    Cu5     2.553   .     S                                                                                                      
Cu4    Cu18    2.565   1_554 S                                                                                                      
Cu4    Cu19    2.570   1_554 S                                                                                                      
Cu4    Cu22    2.579   1_554 S                                                                                                      
Cu4    Cu27    2.561   1_554 S                                                                                                      
Cu5    Cu6     2.565   .     S                                                                                                      
Cu5    Cu7     2.608   .     S                                                                                                      
Cu5    Cu8     2.588   .     S                                                                                                      
Cu5    Cu12    2.568   1_545 S                                                                                                      
Cu5    Cu14    2.543   1_545 S                                                                                                      
Cu5    Cu16    2.566   1_545 S                                                                                                      
Cu5    Cu19    2.554   1_554 S                                                                                                      
Cu5    Cu22    2.566   1_554 S                                                                                                      
Cu5    Cu23    2.531   1_554 S                                                                                                      
Cu5    Cu29    2.587   1_544 S                                                                                                      
Cu6    Cu21    2.539   .     S                                                                                                      
Cu6    Cu13    2.569   .     S                                                                                                      
Cu6    Cu24    2.598   .     S                                                                                                      
Cu6    Cu8     2.555   .     S                                                                                                      
Cu6    Cu20    2.543   .     S                                                                                                      
Cu6    Cu15    2.580   .     S                                                                                                      
Cu6    Cu11    2.546   .     S                                                                                                      
Cu6    Cu7     2.545   .     S                                                                                                      
Cu6    Fe32    2.591   .     S                                                                                                      
Cu7    Cu24    2.567   .     S                                                                                                      
Cu7    Cu8     2.550   .     S                                                                                                      
Cu7    Cu21    2.599   .     S                                                                                                      
Cu7    Cu1     2.529   1_655 S                                                                                                      
Cu7    Cu2     2.571   1_655 S                                                                                                      
Cu7    Cu10    2.551   1_645 S                                                                                                      
Cu7    Cu14    2.566   1_545 S                                                                                                      
Cu7    Cu16    2.572   1_545 S                                                                                                      
Cu7    Cu17    2.608   1_655 S                                                                                                      
Cu7    Cu31    2.544   1_545 S                                                                                                      
Cu8    Cu15    2.578   .     S                                                                                                      
Cu8    Cu13    2.539   .     S                                                                                                      
Cu8    Cu1     2.566   1_655 S                                                                                                      
Cu8    Cu2     2.590   1_655 S                                                                                                      
Cu8    Cu9     2.557   1_655 S                                                                                                      
Cu8    Cu18    2.564   1_654 S                                                                                                      
Cu8    Cu22    2.592   1_554 S                                                                                                      
Cu8    Cu23    2.565   1_554 S                                                                                                      
Cu8    Cu30    2.566   1_554 S                                                                                                      
Cu9    Cu10    2.558   .     S                                                                                                      
Cu9    Cu11    2.617   .     S                                                                                                      
Cu9    Cu12    2.572   .     S                                                                                                      
Cu9    Cu8     2.557   1_455 S                                                                                                      
Cu9    Cu15    2.586   1_455 S                                                                                                      
Cu9    Cu16    2.538   1_455 S                                                                                                      
Cu9    Cu18    2.572   1_554 S                                                                                                      
Cu9    Cu26    2.552   1_554 S                                                                                                      
Cu9    Cu27    2.603   1_554 S                                                                                                      
Cu9    Cu30    2.617   1_454 S                                                                                                      
Cu10   Cu25    2.538   .     S                                                                                                      
Cu10   Cu28    2.592   .     S                                                                                                      
Cu10   Cu12    2.564   .     S                                                                                                      
Cu10   Cu11    2.567   .     S                                                                                                      
Cu10   Cu3     2.565   1_565 S                                                                                                      
Cu10   Cu7     2.551   1_465 S                                                                                                      
Cu10   Cu1     2.565   1_565 S                                                                                                      
Cu10   Cu15    2.578   1_455 S                                                                                                      
Cu10   Cu16    2.591   1_455 S                                                                                                      
Cu10   Cu17    2.588   1_565 S                                                                                                      
Cu10   Cu31    2.555   1_455 S                                                                                                      
Cu11   Cu28    2.544   .     S                                                                                                      
Cu11   Cu20    2.523   .     S                                                                                                      
Cu11   Cu12    2.564   .     S                                                                                                      
Cu11   Cu13    2.539   .     S                                                                                                      
Cu11   Cu25    2.582   .     S                                                                                                      
Cu11   Cu14    2.564   .     S                                                                                                      
Cu11   Fe32    2.545   .     S                                                                                                      
Cu12   Cu14    2.581   .     S                                                                                                      
Cu12   Cu13    2.551   .     S                                                                                                      
Cu12   Cu1     2.551   1_565 S                                                                                                      
Cu12   Cu5     2.568   1_565 S                                                                                                      
Cu12   Cu3     2.575   1_565 S                                                                                                      
Cu12   Cu19    2.549   1_564 S                                                                                                      
Cu12   Cu26    2.565   1_554 S                                                                                                      
Cu12   Cu27    2.582   1_554 S                                                                                                      
Cu12   Cu29    2.582   1_554 S                                                                                                      
Cu13   Cu14    2.586   .     S                                                                                                      
Cu13   Cu15    2.582   .     S                                                                                                      
Cu13   Cu16    2.557   .     S                                                                                                      
Cu13   Cu22    2.575   1_554 S                                                                                                      
Cu13   Cu27    2.580   1_554 S                                                                                                      
Cu13   Cu29    2.555   1_554 S                                                                                                      
Cu13   Cu30    2.582   1_554 S                                                                                                      
Cu14   Cu31    2.598   .     S                                                                                                      
Cu14   Cu16    2.557   .     S                                                                                                      
Cu14   Cu28    2.544   .     S                                                                                                      
Cu14   Cu15    2.559   .     S                                                                                                      
Cu14   Cu7     2.566   1_565 S                                                                                                      
Cu14   Cu3     2.544   1_565 S                                                                                                      
Cu14   Cu5     2.543   1_565 S                                                                                                      
Cu14   Cu21    2.560   1_565 S                                                                                                      
Cu14   Fe32    2.568   .     S                                                                                                      
Cu15   Cu31    2.580   .     S                                                                                                      
Cu15   Cu24    2.558   .     S                                                                                                      
Cu15   Cu16    2.559   .     S                                                                                                      
Cu15   Cu10    2.578   1_655 S                                                                                                      
Cu15   Cu2     2.560   1_655 S                                                                                                      
Cu15   Cu9     2.586   1_655 S                                                                                                      
Cu15   Cu25    2.582   1_655 S                                                                                                      
Cu15   Fe32    2.504   .     S                                                                                                      
Cu16   Cu9     2.538   1_655 S                                                                                                      
Cu16   Cu5     2.566   1_565 S                                                                                                      
Cu16   Cu1     2.585   1_665 S                                                                                                      
Cu16   Cu7     2.572   1_565 S                                                                                                      
Cu16   Cu10    2.591   1_655 S                                                                                                      
Cu16   Cu23    2.545   1_564 S                                                                                                      
Cu16   Cu26    2.563   1_654 S                                                                                                      
Cu16   Cu29    2.595   1_554 S                                                                                                      
Cu16   Cu30    2.584   1_554 S                                                                                                      
Cu17   Cu18    2.568   .     S                                                                                                      
Cu17   Cu19    2.554   .     S                                                                                                      
Cu17   Cu20    2.586   .     S                                                                                                      
Cu17   Cu7     2.608   1_455 S                                                                                                      
Cu17   Cu10    2.588   1_545 S                                                                                                      
Cu17   Cu23    2.591   1_455 S                                                                                                      
Cu17   Cu24    2.545   1_455 S                                                                                                      
Cu17   Cu26    2.552   1_545 S                                                                                                      
Cu17   Cu28    2.567   1_545 S                                                                                                      
Cu17   Cu31    2.564   1_445 S                                                                                                      
Cu18   Cu25    2.551   .     S                                                                                                      
Cu18   Cu20    2.582   .     S                                                                                                      
Cu18   Cu27    2.581   .     S                                                                                                      
Cu18   Cu19    2.550   .     S                                                                                                      
Cu18   Cu9     2.572   1_556 S                                                                                                      
Cu18   Cu1     2.550   1_556 S                                                                                                      
Cu18   Cu4     2.565   1_556 S                                                                                                      
Cu18   Cu8     2.564   1_456 S                                                                                                      
Cu18   Cu23    2.575   1_455 S                                                                                                      
Cu18   Cu24    2.582   1_455 S                                                                                                      
Cu18   Cu30    2.565   1_455 S                                                                                                      
Cu19   Cu20    2.569   .     S                                                                                                      
Cu19   Cu21    2.547   .     S                                                                                                      
Cu19   Cu22    2.588   .     S                                                                                                      
Cu19   Cu1     2.566   1_556 S                                                                                                      
Cu19   Cu4     2.570   1_556 S                                                                                                      
Cu19   Cu5     2.554   1_556 S                                                                                                      
Cu19   Cu12    2.549   1_546 S                                                                                                      
Cu19   Cu26    2.569   1_545 S                                                                                                      
Cu19   Cu28    2.589   1_545 S                                                                                                      
Cu19   Cu29    2.570   1_545 S                                                                                                      
Cu20   Cu27    2.539   .     S                                                                                                      
Cu20   Cu22    2.546   .     S                                                                                                      
Cu20   Cu25    2.556   .     S                                                                                                      
Cu20   Cu21    2.544   .     S                                                                                                      
Cu20   Fe32    2.543   .     S                                                                                                      
Cu21   Cu22    2.565   .     S                                                                                                      
Cu21   Cu23    2.599   .     S                                                                                                      
Cu21   Cu24    2.560   .     S                                                                                                      
Cu21   Cu14    2.560   1_545 S                                                                                                      
Cu21   Cu28    2.565   1_545 S                                                                                                      
Cu21   Cu29    2.543   1_545 S                                                                                                      
Cu21   Cu31    2.540   1_545 S                                                                                                      
Cu22   Cu24    2.544   .     S                                                                                                      
Cu22   Cu30    2.544   .     S                                                                                                      
Cu22   Cu27    2.522   .     S                                                                                                      
Cu22   Cu23    2.568   .     S                                                                                                      
Cu22   Cu13    2.575   1_556 S                                                                                                      
Cu22   Cu5     2.566   1_556 S                                                                                                      
Cu22   Cu8     2.592   1_556 S                                                                                                      
Cu22   Cu4     2.579   1_556 S                                                                                                      
Cu22   Fe32    2.527   .     S                                                                                                      
Cu23   Cu24    2.543   .     S                                                                                                      
Cu23   Cu17    2.591   1_655 S                                                                                                      
Cu23   Cu18    2.575   1_655 S                                                                                                      
Cu23   Cu5     2.531   1_556 S                                                                                                      
Cu23   Cu8     2.565   1_556 S                                                                                                      
Cu23   Cu16    2.545   1_546 S                                                                                                      
Cu23   Cu1     2.563   1_656 S                                                                                                      
Cu23   Cu26    2.557   1_645 S                                                                                                      
Cu23   Cu29    2.590   1_545 S                                                                                                      
Cu23   Cu31    2.563   1_545 S                                                                                                      
Cu24   Cu30    2.564   .     S                                                                                                      
Cu24   Cu17    2.545   1_655 S                                                                                                      
Cu24   Cu18    2.582   1_655 S                                                                                                      
Cu24   Cu2     2.557   1_655 S                                                                                                      
Cu24   Cu25    2.586   1_655 S                                                                                                      
Cu24   Fe32    2.569   .     S                                                                                                      
Cu25   Cu26    2.572   .     S                                                                                                      
Cu25   Cu27    2.580   .     S                                                                                                      
Cu25   Cu28    2.575   .     S                                                                                                      
Cu25   Cu24    2.586   1_455 S                                                                                                      
Cu25   Cu15    2.582   1_455 S                                                                                                      
Cu25   Cu30    2.539   1_455 S                                                                                                      
Cu25   Cu31    2.570   1_455 S                                                                                                      
Cu26   Cu28    2.580   .     S                                                                                                      
Cu26   Cu27    2.562   .     S                                                                                                      
Cu26   Cu17    2.552   1_565 S                                                                                                      
Cu26   Cu19    2.569   1_565 S                                                                                                      
Cu26   Cu23    2.557   1_465 S                                                                                                      
Cu26   Cu1     2.571   1_566 S                                                                                                      
Cu26   Cu9     2.552   1_556 S                                                                                                      
Cu26   Cu12    2.565   1_556 S                                                                                                      
Cu26   Cu16    2.563   1_456 S                                                                                                      
Cu26   Cu30    2.583   1_455 S                                                                                                      
Cu26   Cu31    2.580   1_455 S                                                                                                      
Cu27   Cu28    2.521   .     S                                                                                                      
Cu27   Cu29    2.539   .     S                                                                                                      
Cu27   Cu9     2.603   1_556 S                                                                                                      
Cu27   Cu12    2.582   1_556 S                                                                                                      
Cu27   Cu13    2.580   1_556 S                                                                                                      
Cu27   Cu4     2.561   1_556 S                                                                                                      
Cu27   Fe32    2.549   .     S                                                                                                      
Cu28   Cu29    2.546   .     S                                                                                                      
Cu28   Cu17    2.567   1_565 S                                                                                                      
Cu28   Cu19    2.589   1_565 S                                                                                                      
Cu28   Cu21    2.565   1_565 S                                                                                                      
Cu28   Cu3     2.567   1_565 S                                                                                                      
Cu28   Fe32    2.528   .     S                                                                                                      
Cu29   Cu31    2.543   .     S                                                                                                      
Cu29   Cu30    2.524   .     S                                                                                                      
Cu29   Cu21    2.543   1_565 S                                                                                                      
Cu29   Cu23    2.590   1_565 S                                                                                                      
Cu29   Cu19    2.570   1_565 S                                                                                                      
Cu29   Cu5     2.587   1_566 S                                                                                                      
Cu29   Cu13    2.555   1_556 S                                                                                                      
Cu29   Cu16    2.595   1_556 S                                                                                                      
Cu29   Cu12    2.582   1_556 S                                                                                                      
Cu29   Fe32    2.543   .     S                                                                                                      
Cu30   Cu31    2.545   .     S                                                                                                      
Cu30   Cu25    2.539   1_655 S                                                                                                      
Cu30   Cu26    2.583   1_655 S                                                                                                      
Cu30   Cu18    2.565   1_655 S                                                                                                      
Cu30   Cu13    2.582   1_556 S                                                                                                      
Cu30   Cu16    2.584   1_556 S                                                                                                      
Cu30   Cu9     2.617   1_656 S                                                                                                      
Cu30   Cu8     2.566   1_556 S                                                                                                      
Cu30   Fe32    2.545   .     S                                                                                                      
Cu31   Cu25    2.570   1_655 S                                                                                                      
Cu31   Cu26    2.580   1_655 S                                                                                                      
Cu31   Cu21    2.540   1_565 S                                                                                                      
Cu31   Cu23    2.563   1_565 S                                                                                                      
Cu31   Cu17    2.564   1_665 S                                                                                                      
Cu31   Cu7     2.544   1_565 S                                                                                                      
Cu31   Cu10    2.555   1_655 S                                                                                                      
Cu31   Fe32    2.591   .     S                                                                                                      
