# Supplementary material for: Thermodynamic framework for assessing dissolutive wetting behaviors in metallic systems
Source: Nat Commun. 2025 Dec 3;17:313. doi: 10.1038/s41467-025-67008-9 (PMC12789441; doi:10.1038/s41467-025-67008-9)
Supplement: Supplementary file 8 — Supplementary Data 1 [file 41467_2025_67008_MOESM8_ESM.zip › Supplementary Source Data files/Cu-Fe Cif File-defect system.txt]

Cu/Fe Cif File:
data_Cu-Fe-defect-Cu                                                                                                                                   
_audit_creation_date              2025-10-23                                                                                                              
_audit_creation_method            'Materials Studio'                                                                                                      
_symmetry_space_group_name_H-M    'P1'                                                                                                                    
_symmetry_Int_Tables_number       1                                                                                                                       
_symmetry_cell_setting            triclinic                                                                                                               
loop_                                                                                                                                                     
_symmetry_equiv_pos_as_xyz                                                                                                                                
  x,y,z                                                                                                                                                   
_cell_length_a                    7.2664                                                                                                                  
_cell_length_b                    7.2648                                                                                                                  
_cell_length_c                    7.2660                                                                                                                  
_cell_angle_alpha                 89.9849                                                                                                                 
_cell_angle_beta                  90.0129                                                                                                                 
_cell_angle_gamma                 89.9791                                                                                                                 
loop_                                                                                                                                                     
_atom_site_label                                                                                                                                          
_atom_site_type_symbol                                                                                                                                    
_atom_site_fract_x                                                                                                                                        
_atom_site_fract_y                                                                                                                                        
_atom_site_fract_z                                                                                                                                        
_atom_site_U_iso_or_equiv                                                                                                                                 
_atom_site_adp_type                                                                                                                                       
_atom_site_occupancy                                                                                                                                      
Cu1    Cu    0.00021   0.00007  -0.00012   0.00000  Uiso   1.00                                                                                           
Cu2    Cu    0.00025   0.25041   0.25012   0.00000  Uiso   1.00                                                                                           
Cu3    Cu    0.25022   0.00009   0.24990   0.00000  Uiso   1.00                                                                                           
Cu4    Cu    0.25043   0.25041  -0.00013   0.00000  Uiso   1.00                                                                                           
Cu5    Cu    0.50028   0.25197   0.25195   0.00000  Uiso   1.00                                                                                           
Cu6    Cu    0.75018   0.00010   0.24990   0.00000  Uiso   1.00                                                                                           
Cu7    Cu    0.74995   0.25042  -0.00014   0.00000  Uiso   1.00                                                                                           
Cu8    Cu    0.00029   0.49998  -0.00016   0.00000  Uiso   1.00                                                                                           
Cu9    Cu    0.00025   0.74972   0.25012   0.00000  Uiso   1.00                                                                                           
Cu10   Cu    0.25237   0.50010   0.25205   0.00000  Uiso   1.00                                                                                           
Cu11   Cu    0.25044   0.74971  -0.00013   0.00000  Uiso   1.00                                                                                           
Cu12   Cu    0.50014   0.50005  -0.00007   0.00000  Uiso   1.00                                                                                           
Cu13   Cu    0.50029   0.74825   0.25189   0.00000  Uiso   1.00                                                                                           
Cu14   Cu    0.74825   0.50010   0.25185   0.00000  Uiso   1.00                                                                                           
Cu15   Cu    0.74996   0.74971  -0.00015   0.00000  Uiso   1.00                                                                                           
Cu16   Cu    0.00026   0.00010   0.50002   0.00000  Uiso   1.00                                                                                           
Cu17   Cu    0.00024   0.25041   0.74966   0.00000  Uiso   1.00                                                                                           
Cu18   Cu    0.25019   0.00008   0.74991   0.00000  Uiso   1.00                                                                                           
Cu19   Cu    0.25239   0.25207   0.49985   0.00000  Uiso   1.00                                                                                           
Cu20   Cu    0.50015   0.00005   0.49992   0.00000  Uiso   1.00                                                                                           
Cu21   Cu    0.50027   0.25205   0.74771   0.00000  Uiso   1.00                                                                                           
Cu22   Cu    0.75018   0.00009   0.74986   0.00000  Uiso   1.00                                                                                           
Cu23   Cu    0.74821   0.25194   0.49984   0.00000  Uiso   1.00                                                                                           
Cu24   Cu    0.00013   0.50005   0.49992   0.00000  Uiso   1.00                                                                                           
Cu25   Cu    0.00024   0.74972   0.74966   0.00000  Uiso   1.00                                                                                           
Cu26   Cu    0.25247   0.50010   0.74761   0.00000  Uiso   1.00                                                                                           
Cu27   Cu    0.25234   0.74814   0.49985   0.00000  Uiso   1.00                                                                                           
Cu28   Cu    0.50028   0.74817   0.74778   0.00000  Uiso   1.00                                                                                           
Cu29   Cu    0.74813   0.50010   0.74779   0.00000  Uiso   1.00                                                                                           
Cu30   Cu    0.74828   0.74829   0.49984   0.00000  Uiso   1.00                                                                                           
Fe31   Fe    0.50040   0.50016   0.49977   0.00000  Uiso   1.00                                                                                           
loop_                                                                                                                                                     
_geom_bond_atom_site_label_1                                                                                                                              
_geom_bond_atom_site_label_2                                                                                                                              
_geom_bond_distance                                                                                                                                       
_geom_bond_site_symmetry_2                                                                                                                                
_ccdc_geom_bond_type                                                                                                                                      
Cu1    Cu2     2.572   .     S                                                                                                                            
Cu1    Cu3     2.569   .     S                                                                                                                            
Cu1    Cu4     2.572   .     S                                                                                                                            
Cu1    Cu6     2.570   1_455 S                                                                                                                            
Cu1    Cu7     2.571   1_455 S                                                                                                                            
Cu1    Cu9     2.571   1_545 S                                                                                                                            
Cu1    Cu11    2.571   1_545 S                                                                                                                            
Cu1    Cu15    2.572   1_445 S                                                                                                                            
Cu1    Cu17    2.571   1_554 S                                                                                                                            
Cu1    Cu18    2.569   1_554 S                                                                                                                            
Cu1    Cu22    2.569   1_454 S                                                                                                                            
Cu1    Cu25    2.572   1_544 S                                                                                                                            
Cu2    Cu24    2.566   .     S                                                                                                                            
Cu2    Cu16    2.569   .     S                                                                                                                            
Cu2    Cu8     2.568   .     S                                                                                                                            
Cu2    Cu19    2.578   .     S                                                                                                                            
Cu2    Cu4     2.572   .     S                                                                                                                            
Cu2    Cu10    2.579   .     S                                                                                                                            
Cu2    Cu3     2.570   .     S                                                                                                                            
Cu2    Cu6     2.571   1_455 S                                                                                                                            
Cu2    Cu7     2.572   1_455 S                                                                                                                            
Cu2    Cu14    2.577   1_455 S                                                                                                                            
Cu2    Cu23    2.578   1_455 S                                                                                                                            
Cu3    Cu19    2.579   .     S                                                                                                                            
Cu3    Cu4     2.570   .     S                                                                                                                            
Cu3    Cu20    2.568   .     S                                                                                                                            
Cu3    Cu16    2.570   .     S                                                                                                                            
Cu3    Cu5     2.579   .     S                                                                                                                            
Cu3    Cu9     2.571   1_545 S                                                                                                                            
Cu3    Cu11    2.571   1_545 S                                                                                                                            
Cu3    Cu13    2.578   1_545 S                                                                                                                            
Cu3    Cu27    2.578   1_545 S                                                                                                                            
Cu4    Cu10    2.579   .     S                                                                                                                            
Cu4    Cu5     2.579   .     S                                                                                                                            
Cu4    Cu12    2.566   .     S                                                                                                                            
Cu4    Cu8     2.567   .     S                                                                                                                            
Cu4    Cu17    2.571   1_554 S                                                                                                                            
Cu4    Cu18    2.571   1_554 S                                                                                                                            
Cu4    Cu21    2.580   1_554 S                                                                                                                            
Cu4    Cu26    2.578   1_554 S                                                                                                                            
Cu5    Cu20    2.568   .     S                                                                                                                            
Cu5    Cu12    2.569   .     S                                                                                                                            
Cu5    Cu23    2.547   .     S                                                                                                                            
Cu5    Cu7     2.578   .     S                                                                                                                            
Cu5    Cu19    2.548   .     S                                                                                                                            
Cu5    Cu14    2.549   .     S                                                                                                                            
Cu5    Cu10    2.548   .     S                                                                                                                            
Cu5    Cu6     2.577   .     S                                                                                                                            
Cu5    Fe31    2.549   .     S                                                                                                                            
Cu6    Cu23    2.578   .     S                                                                                                                            
Cu6    Cu7     2.570   .     S                                                                                                                            
Cu6    Cu20    2.570   .     S                                                                                                                            
Cu6    Cu1     2.570   1_655 S                                                                                                                            
Cu6    Cu2     2.571   1_655 S                                                                                                                            
Cu6    Cu9     2.571   1_645 S                                                                                                                            
Cu6    Cu13    2.578   1_545 S                                                                                                                            
Cu6    Cu15    2.571   1_545 S                                                                                                                            
Cu6    Cu16    2.570   1_655 S                                                                                                                            
Cu6    Cu30    2.577   1_545 S                                                                                                                            
Cu7    Cu14    2.578   .     S                                                                                                                            
Cu7    Cu12    2.565   .     S                                                                                                                            
Cu7    Cu1     2.571   1_655 S                                                                                                                            
Cu7    Cu2     2.572   1_655 S                                                                                                                            
Cu7    Cu8     2.569   1_655 S                                                                                                                            
Cu7    Cu17    2.572   1_654 S                                                                                                                            
Cu7    Cu21    2.578   1_554 S                                                                                                                            
Cu7    Cu22    2.571   1_554 S                                                                                                                            
Cu7    Cu29    2.577   1_554 S                                                                                                                            
Cu8    Cu9     2.569   .     S                                                                                                                            
Cu8    Cu10    2.591   .     S                                                                                                                            
Cu8    Cu11    2.569   .     S                                                                                                                            
Cu8    Cu7     2.569   1_455 S                                                                                                                            
Cu8    Cu14    2.590   1_455 S                                                                                                                            
Cu8    Cu15    2.569   1_455 S                                                                                                                            
Cu8    Cu17    2.568   1_554 S                                                                                                                            
Cu8    Cu25    2.568   1_554 S                                                                                                                            
Cu8    Cu26    2.592   1_554 S                                                                                                                            
Cu8    Cu29    2.590   1_454 S                                                                                                                            
Cu9    Cu24    2.566   .     S                                                                                                                            
Cu9    Cu27    2.578   .     S                                                                                                                            
Cu9    Cu11    2.572   .     S                                                                                                                            
Cu9    Cu10    2.577   .     S                                                                                                                            
Cu9    Cu3     2.571   1_565 S                                                                                                                            
Cu9    Cu6     2.571   1_465 S                                                                                                                            
Cu9    Cu1     2.571   1_565 S                                                                                                                            
Cu9    Cu14    2.578   1_455 S                                                                                                                            
Cu9    Cu15    2.572   1_455 S                                                                                                                            
Cu9    Cu16    2.571   1_565 S                                                                                                                            
Cu9    Cu30    2.578   1_455 S                                                                                                                            
Cu10   Cu27    2.548   .     S                                                                                                                            
Cu10   Cu19    2.547   .     S                                                                                                                            
Cu10   Cu11    2.578   .     S                                                                                                                            
Cu10   Cu12    2.569   .     S                                                                                                                            
Cu10   Cu24    2.570   .     S                                                                                                                            
Cu10   Cu13    2.549   .     S                                                                                                                            
Cu10   Fe31    2.547   .     S                                                                                                                            
Cu11   Cu13    2.578   .     S                                                                                                                            
Cu11   Cu12    2.565   .     S                                                                                                                            
Cu11   Cu1     2.571   1_565 S                                                                                                                            
Cu11   Cu3     2.571   1_565 S                                                                                                                            
Cu11   Cu18    2.570   1_564 S                                                                                                                            
Cu11   Cu25    2.571   1_554 S                                                                                                                            
Cu11   Cu26    2.579   1_554 S                                                                                                                            
Cu11   Cu28    2.579   1_554 S                                                                                                                            
Cu12   Cu13    2.570   .     S                                                                                                                            
Cu12   Cu14    2.569   .     S                                                                                                                            
Cu12   Cu15    2.567   .     S                                                                                                                            
Cu12   Cu21    2.570   1_554 S                                                                                                                            
Cu12   Cu26    2.569   1_554 S                                                                                                                            
Cu12   Cu28    2.570   1_554 S                                                                                                                            
Cu12   Cu29    2.570   1_554 S                                                                                                                            
Cu13   Cu30    2.548   .     S                                                                                                                            
Cu13   Cu15    2.578   .     S                                                                                                                            
Cu13   Cu27    2.548   .     S                                                                                                                            
Cu13   Cu14    2.548   .     S                                                                                                                            
Cu13   Cu6     2.578   1_565 S                                                                                                                            
Cu13   Cu3     2.578   1_565 S                                                                                                                            
Cu13   Cu20    2.568   1_565 S                                                                                                                            
Cu13   Fe31    2.548   .     S                                                                                                                            
Cu14   Cu30    2.549   .     S                                                                                                                            
Cu14   Cu23    2.549   .     S                                                                                                                            
Cu14   Cu15    2.577   .     S                                                                                                                            
Cu14   Cu9     2.578   1_655 S                                                                                                                            
Cu14   Cu2     2.577   1_655 S                                                                                                                            
Cu14   Cu8     2.590   1_655 S                                                                                                                            
Cu14   Cu24    2.569   1_655 S                                                                                                                            
Cu14   Fe31    2.548   .     S                                                                                                                            
Cu15   Cu8     2.569   1_655 S                                                                                                                            
Cu15   Cu1     2.572   1_665 S                                                                                                                            
Cu15   Cu6     2.571   1_565 S                                                                                                                            
Cu15   Cu9     2.572   1_655 S                                                                                                                            
Cu15   Cu22    2.570   1_564 S                                                                                                                            
Cu15   Cu25    2.572   1_654 S                                                                                                                            
Cu15   Cu28    2.578   1_554 S                                                                                                                            
Cu15   Cu29    2.578   1_554 S                                                                                                                            
Cu16   Cu17    2.569   .     S                                                                                                                            
Cu16   Cu18    2.568   .     S                                                                                                                            
Cu16   Cu19    2.590   .     S                                                                                                                            
Cu16   Cu6     2.570   1_455 S                                                                                                                            
Cu16   Cu9     2.571   1_545 S                                                                                                                            
Cu16   Cu22    2.569   1_455 S                                                                                                                            
Cu16   Cu23    2.588   1_455 S                                                                                                                            
Cu16   Cu25    2.568   1_545 S                                                                                                                            
Cu16   Cu27    2.589   1_545 S                                                                                                                            
Cu16   Cu30    2.589   1_445 S                                                                                                                            
Cu17   Cu24    2.565   .     S                                                                                                                            
Cu17   Cu19    2.579   .     S                                                                                                                            
Cu17   Cu26    2.579   .     S                                                                                                                            
Cu17   Cu18    2.570   .     S                                                                                                                            
Cu17   Cu8     2.568   1_556 S                                                                                                                            
Cu17   Cu1     2.571   1_556 S                                                                                                                            
Cu17   Cu4     2.571   1_556 S                                                                                                                            
Cu17   Cu7     2.572   1_456 S                                                                                                                            
Cu17   Cu22    2.571   1_455 S                                                                                                                            
Cu17   Cu23    2.578   1_455 S                                                                                                                            
Cu17   Cu29    2.578   1_455 S                                                                                                                            
Cu18   Cu19    2.579   .     S                                                                                                                            
Cu18   Cu20    2.569   .     S                                                                                                                            
Cu18   Cu21    2.580   .     S                                                                                                                            
Cu18   Cu1     2.569   1_556 S                                                                                                                            
Cu18   Cu4     2.571   1_556 S                                                                                                                            
Cu18   Cu11    2.570   1_546 S                                                                                                                            
Cu18   Cu25    2.571   1_545 S                                                                                                                            
Cu18   Cu27    2.579   1_545 S                                                                                                                            
Cu18   Cu28    2.579   1_545 S                                                                                                                            
Cu19   Cu26    2.547   .     S                                                                                                                            
Cu19   Cu21    2.547   .     S                                                                                                                            
Cu19   Cu24    2.570   .     S                                                                                                                            
Cu19   Cu20    2.567   .     S                                                                                                                            
Cu19   Fe31    2.549   .     S                                                                                                                            
Cu20   Cu21    2.568   .     S                                                                                                                            
Cu20   Cu22    2.569   .     S                                                                                                                            
Cu20   Cu23    2.569   .     S                                                                                                                            
Cu20   Cu13    2.568   1_545 S                                                                                                                            
Cu20   Cu27    2.568   1_545 S                                                                                                                            
Cu20   Cu28    2.567   1_545 S                                                                                                                            
Cu20   Cu30    2.568   1_545 S                                                                                                                            
Cu21   Cu23    2.548   .     S                                                                                                                            
Cu21   Cu29    2.548   .     S                                                                                                                            
Cu21   Cu26    2.547   .     S                                                                                                                            
Cu21   Cu22    2.578   .     S                                                                                                                            
Cu21   Cu12    2.570   1_556 S                                                                                                                            
Cu21   Cu7     2.578   1_556 S                                                                                                                            
Cu21   Cu4     2.580   1_556 S                                                                                                                            
Cu21   Fe31    2.548   .     S                                                                                                                            
Cu22   Cu23    2.578   .     S                                                                                                                            
Cu22   Cu16    2.569   1_655 S                                                                                                                            
Cu22   Cu17    2.571   1_655 S                                                                                                                            
Cu22   Cu7     2.571   1_556 S                                                                                                                            
Cu22   Cu15    2.570   1_546 S                                                                                                                            
Cu22   Cu1     2.569   1_656 S                                                                                                                            
Cu22   Cu25    2.571   1_645 S                                                                                                                            
Cu22   Cu28    2.579   1_545 S                                                                                                                            
Cu22   Cu30    2.578   1_545 S                                                                                                                            
Cu23   Cu29    2.549   .     S                                                                                                                            
Cu23   Cu16    2.588   1_655 S                                                                                                                            
Cu23   Cu17    2.578   1_655 S                                                                                                                            
Cu23   Cu2     2.578   1_655 S                                                                                                                            
Cu23   Cu24    2.570   1_655 S                                                                                                                            
Cu23   Fe31    2.548   .     S                                                                                                                            
Cu24   Cu25    2.566   .     S                                                                                                                            
Cu24   Cu26    2.569   .     S                                                                                                                            
Cu24   Cu27    2.571   .     S                                                                                                                            
Cu24   Cu23    2.570   1_455 S                                                                                                                            
Cu24   Cu14    2.569   1_455 S                                                                                                                            
Cu24   Cu29    2.569   1_455 S                                                                                                                            
Cu24   Cu30    2.569   1_455 S                                                                                                                            
Cu25   Cu27    2.579   .     S                                                                                                                            
Cu25   Cu26    2.578   .     S                                                                                                                            
Cu25   Cu16    2.568   1_565 S                                                                                                                            
Cu25   Cu18    2.571   1_565 S                                                                                                                            
Cu25   Cu22    2.571   1_465 S                                                                                                                            
Cu25   Cu1     2.572   1_566 S                                                                                                                            
Cu25   Cu8     2.568   1_556 S                                                                                                                            
Cu25   Cu11    2.571   1_556 S                                                                                                                            
Cu25   Cu15    2.572   1_456 S                                                                                                                            
Cu25   Cu29    2.578   1_455 S                                                                                                                            
Cu25   Cu30    2.578   1_455 S                                                                                                                            
Cu26   Cu27    2.547   .     S                                                                                                                            
Cu26   Cu28    2.548   .     S                                                                                                                            
Cu26   Cu8     2.592   1_556 S                                                                                                                            
Cu26   Cu11    2.579   1_556 S                                                                                                                            
Cu26   Cu12    2.569   1_556 S                                                                                                                            
Cu26   Cu4     2.578   1_556 S                                                                                                                            
Cu26   Fe31    2.548   .     S                                                                                                                            
Cu27   Cu28    2.547   .     S                                                                                                                            
Cu27   Cu16    2.589   1_565 S                                                                                                                            
Cu27   Cu18    2.579   1_565 S                                                                                                                            
Cu27   Cu20    2.568   1_565 S                                                                                                                            
Cu27   Cu3     2.578   1_565 S                                                                                                                            
Cu27   Fe31    2.548   .     S                                                                                                                            
Cu28   Cu30    2.548   .     S                                                                                                                            
Cu28   Cu29    2.547   .     S                                                                                                                            
Cu28   Cu20    2.567   1_565 S                                                                                                                            
Cu28   Cu22    2.579   1_565 S                                                                                                                            
Cu28   Cu18    2.579   1_565 S                                                                                                                            
Cu28   Cu12    2.570   1_556 S                                                                                                                            
Cu28   Cu15    2.578   1_556 S                                                                                                                            
Cu28   Cu11    2.579   1_556 S                                                                                                                            
Cu28   Fe31    2.549   .     S                                                                                                                            
Cu29   Cu30    2.549   .     S                                                                                                                            
Cu29   Cu24    2.569   1_655 S                                                                                                                            
Cu29   Cu25    2.578   1_655 S                                                                                                                            
Cu29   Cu17    2.578   1_655 S                                                                                                                            
Cu29   Cu12    2.570   1_556 S                                                                                                                            
Cu29   Cu15    2.578   1_556 S                                                                                                                            
Cu29   Cu8     2.590   1_656 S                                                                                                                            
Cu29   Cu7     2.577   1_556 S                                                                                                                            
Cu29   Fe31    2.547   .     S                                                                                                                            
Cu30   Cu24    2.569   1_655 S                                                                                                                            
Cu30   Cu25    2.578   1_655 S                                                                                                                            
Cu30   Cu20    2.568   1_565 S                                                                                                                            
Cu30   Cu22    2.578   1_565 S                                                                                                                            
Cu30   Cu16    2.589   1_665 S                                                                                                                            
Cu30   Cu6     2.577   1_565 S                                                                                                                            
Cu30   Cu9     2.578   1_655 S                                                                                                                            
Cu30   Fe31    2.549   .     S                                                                                                                            


	


1
