# Supplementary material for: Thermodynamic framework for assessing dissolutive wetting behaviors in metallic systems
Source: Nat Commun. 2025 Dec 3;17:313. doi: 10.1038/s41467-025-67008-9 (PMC12789441; doi:10.1038/s41467-025-67008-9)
Supplement: Supplementary file 8 — Supplementary Data 1 [file 41467_2025_67008_MOESM8_ESM.zip › Supplementary Source Data files/Cu-Ni Cif File-defect system.txt]

Cu/Ni Cif File:
data_Cu-Ni-defect-Cu                                                                                                             
_audit_creation_date              2025-10-24                                                                                   
_audit_creation_method            'Materials Studio'                                                                           
_symmetry_space_group_name_H-M    'P1'                                                                                         
_symmetry_Int_Tables_number       1                                                                                            
_symmetry_cell_setting            triclinic                                                                                    
loop_                                                                                                                          
_symmetry_equiv_pos_as_xyz                                                                                                     
  x,y,z                                                                                                                        
_cell_length_a                    7.3027                                                                                       
_cell_length_b                    7.3506                                                                                       
_cell_length_c                    7.3016                                                                                       
_cell_angle_alpha                 89.8613                                                                                      
_cell_angle_beta                  89.8754                                                                                      
_cell_angle_gamma                 89.8642                                                                                      
loop_                                                                                                                          
_atom_site_label                                                                                                               
_atom_site_type_symbol                                                                                                         
_atom_site_fract_x                                                                                                             
_atom_site_fract_y                                                                                                             
_atom_site_fract_z                                                                                                             
_atom_site_U_iso_or_equiv                                                                                                      
_atom_site_adp_type                                                                                                            
_atom_site_occupancy                                                                                                           
Cu1    Cu    0.00041   0.00007  -0.00030   0.00000  Uiso   1.00                                                                
Cu2    Cu    0.00035   0.25045   0.25012   0.00000  Uiso   1.00                                                                
Cu3    Cu    0.25031   0.00008   0.24991   0.00000  Uiso   1.00                                                                
Cu4    Cu    0.25066   0.25023  -0.00024   0.00000  Uiso   1.00                                                                
Cu5    Cu    0.49973   0.00010  -0.00036   0.00000  Uiso   1.00                                                                
Cu6    Cu    0.50007   0.25193   0.25201   0.00000  Uiso   1.00                                                                
Cu7    Cu    0.75015   0.00012   0.24993   0.00000  Uiso   1.00                                                                
Cu8    Cu    0.74993   0.25039  -0.00023   0.00000  Uiso   1.00                                                                
Cu9    Cu    0.00032   0.49997  -0.00015   0.00000  Uiso   1.00                                                                
Cu10   Cu    0.00036   0.74973   0.25013   0.00000  Uiso   1.00                                                                
Cu11   Cu    0.25242   0.50009   0.25212   0.00000  Uiso   1.00                                                                
Cu12   Cu    0.25068   0.74980  -0.00025   0.00000  Uiso   1.00                                                                
Cu13   Cu    0.49991   0.50003  -0.00014   0.00000  Uiso   1.00                                                                
Cu14   Cu    0.50012   0.74831   0.25194   0.00000  Uiso   1.00                                                                
Cu15   Cu    0.74991   0.74974  -0.00024   0.00000  Uiso   1.00                                                                
Cu16   Cu    0.00045   0.00011   0.50030   0.00000  Uiso   1.00                                                                
Cu17   Cu    0.00038   0.25031   0.74941   0.00000  Uiso   1.00                                                                
Cu18   Cu    0.25016   0.00006   0.74993   0.00000  Uiso   1.00                                                                
Cu19   Cu    0.25236   0.25208   0.49996   0.00000  Uiso   1.00                                                                
Cu20   Cu    0.49997   0.00006   0.50013   0.00000  Uiso   1.00                                                                
Cu21   Cu    0.50013   0.25200   0.74775   0.00000  Uiso   1.00                                                                
Cu22   Cu    0.75018   0.00009   0.74978   0.00000  Uiso   1.00                                                                
Cu23   Cu    0.74817   0.25185   0.50005   0.00000  Uiso   1.00                                                                
Cu24   Cu    0.00026   0.50006   0.50009   0.00000  Uiso   1.00                                                                
Cu25   Cu    0.00037   0.74984   0.74940   0.00000  Uiso   1.00                                                                
Cu26   Cu    0.25248   0.50009   0.74758   0.00000  Uiso   1.00                                                                
Cu27   Cu    0.25228   0.74817   0.49998   0.00000  Uiso   1.00                                                                
Cu28   Cu    0.50017   0.74825   0.74781   0.00000  Uiso   1.00                                                                
Cu29   Cu    0.74804   0.50010   0.74771   0.00000  Uiso   1.00                                                                
Cu30   Cu    0.74822   0.74834   0.50004   0.00000  Uiso   1.00                                                                
Ni31   Ni    0.50045   0.50016   0.49971   0.00000  Uiso   1.00                                                                
loop_                                                                                                                          
_geom_bond_atom_site_label_1                                                                                                   
_geom_bond_atom_site_label_2                                                                                                   
_geom_bond_distance                                                                                                            
_geom_bond_site_symmetry_2                                                                                                     
_ccdc_geom_bond_type                                                                                                           
Cu1    Cu2     2.597   .     S                                                                                                 
Cu1    Cu3     2.585   .     S                                                                                                 
Cu1    Cu4     2.596   .     S                                                                                                 
Cu1    Cu7     2.581   1_455 S                                                                                                 
Cu1    Cu8     2.591   1_455 S                                                                                                 
Cu1    Cu10    2.591   1_545 S                                                                                                 
Cu1    Cu12    2.590   1_545 S                                                                                                 
Cu1    Cu15    2.598   1_445 S                                                                                                 
Cu1    Cu17    2.590   1_554 S                                                                                                 
Cu1    Cu18    2.576   1_554 S                                                                                                 
Cu1    Cu22    2.585   1_454 S                                                                                                 
Cu1    Cu25    2.596   1_544 S                                                                                                 
Cu2    Cu24    2.591   .     S                                                                                                 
Cu2    Cu16    2.590   .     S                                                                                                 
Cu2    Cu9     2.586   .     S                                                                                                 
Cu2    Cu19    2.594   .     S                                                                                                 
Cu2    Cu4     2.582   .     S                                                                                                 
Cu2    Cu11    2.602   .     S                                                                                                 
Cu2    Cu3     2.589   .     S                                                                                                 
Cu2    Cu7     2.596   1_455 S                                                                                                 
Cu2    Cu8     2.589   1_455 S                                                                                                 
Cu2    Cu23    2.590   1_455 S                                                                                                 
Cu3    Cu19    2.604   .     S                                                                                                 
Cu3    Cu4     2.589   .     S                                                                                                 
Cu3    Cu20    2.584   .     S                                                                                                 
Cu3    Cu5     2.577   .     S                                                                                                 
Cu3    Cu16    2.580   .     S                                                                                                 
Cu3    Cu6     2.602   .     S                                                                                                 
Cu3    Cu10    2.595   1_545 S                                                                                                 
Cu3    Cu12    2.596   1_545 S                                                                                                 
Cu3    Cu14    2.596   1_545 S                                                                                                 
Cu3    Cu27    2.597   1_545 S                                                                                                 
Cu4    Cu11    2.605   .     S                                                                                                 
Cu4    Cu6     2.593   .     S                                                                                                 
Cu4    Cu13    2.589   .     S                                                                                                 
Cu4    Cu9     2.588   .     S                                                                                                 
Cu4    Cu5     2.583   .     S                                                                                                 
Cu4    Cu17    2.588   1_554 S                                                                                                 
Cu4    Cu18    2.593   1_554 S                                                                                                 
Cu4    Cu21    2.587   1_554 S                                                                                                 
Cu4    Cu26    2.598   1_554 S                                                                                                 
Cu5    Cu6     2.615   .     S                                                                                                 
Cu5    Cu7     2.588   .     S                                                                                                 
Cu5    Cu8     2.596   .     S                                                                                                 
Cu5    Cu12    2.590   1_545 S                                                                                                 
Cu5    Cu14    2.608   1_545 S                                                                                                 
Cu5    Cu15    2.590   1_545 S                                                                                                 
Cu5    Cu18    2.581   1_554 S                                                                                                 
Cu5    Cu21    2.607   1_554 S                                                                                                 
Cu5    Cu22    2.581   1_554 S                                                                                                 
Cu5    Cu28    2.612   1_544 S                                                                                                 
Cu6    Cu20    2.587   .     S                                                                                                 
Cu6    Cu13    2.588   .     S                                                                                                 
Cu6    Cu23    2.564   .     S                                                                                                 
Cu6    Cu8     2.590   .     S                                                                                                 
Cu6    Cu19    2.556   .     S                                                                                                 
Cu6    Cu11    2.566   .     S                                                                                                 
Cu6    Cu7     2.597   .     S                                                                                                 
Cu6    Ni31    2.572   .     S                                                                                                 
Cu7    Cu23    2.603   .     S                                                                                                 
Cu7    Cu8     2.589   .     S                                                                                                 
Cu7    Cu20    2.581   .     S                                                                                                 
Cu7    Cu1     2.581   1_655 S                                                                                                 
Cu7    Cu2     2.596   1_655 S                                                                                                 
Cu7    Cu10    2.590   1_645 S                                                                                                 
Cu7    Cu14    2.603   1_545 S                                                                                                 
Cu7    Cu15    2.596   1_545 S                                                                                                 
Cu7    Cu16    2.588   1_655 S                                                                                                 
Cu7    Cu30    2.597   1_545 S                                                                                                 
Cu8    Cu13    2.585   .     S                                                                                                 
Cu8    Cu1     2.591   1_655 S                                                                                                 
Cu8    Cu2     2.589   1_655 S                                                                                                 
Cu8    Cu9     2.593   1_655 S                                                                                                 
Cu8    Cu17    2.583   1_654 S                                                                                                 
Cu8    Cu21    2.594   1_554 S                                                                                                 
Cu8    Cu22    2.595   1_554 S                                                                                                 
Cu8    Cu29    2.596   1_554 S                                                                                                 
Cu9    Cu10    2.594   .     S                                                                                                 
Cu9    Cu11    2.607   .     S                                                                                                 
Cu9    Cu12    2.594   .     S                                                                                                 
Cu9    Cu8     2.593   1_455 S                                                                                                 
Cu9    Cu15    2.588   1_455 S                                                                                                 
Cu9    Cu17    2.594   1_554 S                                                                                                 
Cu9    Cu25    2.589   1_554 S                                                                                                 
Cu9    Cu26    2.602   1_554 S                                                                                                 
Cu9    Cu29    2.607   1_454 S                                                                                                 
Cu10   Cu24    2.585   .     S                                                                                                 
Cu10   Cu27    2.594   .     S                                                                                                 
Cu10   Cu12    2.582   .     S                                                                                                 
Cu10   Cu11    2.596   .     S                                                                                                 
Cu10   Cu1     2.591   1_565 S                                                                                                 
Cu10   Cu3     2.595   1_565 S                                                                                                 
Cu10   Cu7     2.590   1_465 S                                                                                                 
Cu10   Cu15    2.589   1_455 S                                                                                                 
Cu10   Cu16    2.596   1_565 S                                                                                                 
Cu10   Cu30    2.590   1_455 S                                                                                                 
Cu11   Cu27    2.572   .     S                                                                                                 
Cu11   Cu19    2.566   .     S                                                                                                 
Cu11   Cu12    2.598   .     S                                                                                                 
Cu11   Cu13    2.578   .     S                                                                                                 
Cu11   Cu24    2.580   .     S                                                                                                 
Cu11   Cu14    2.572   .     S                                                                                                 
Cu11   Ni31    2.562   .     S                                                                                                 
Cu12   Cu14    2.593   .     S                                                                                                 
Cu12   Cu13    2.582   .     S                                                                                                 
Cu12   Cu1     2.590   1_565 S                                                                                                 
Cu12   Cu3     2.596   1_565 S                                                                                                 
Cu12   Cu5     2.590   1_565 S                                                                                                 
Cu12   Cu18    2.587   1_564 S                                                                                                 
Cu12   Cu25    2.588   1_554 S                                                                                                 
Cu12   Cu26    2.603   1_554 S                                                                                                 
Cu12   Cu28    2.586   1_554 S                                                                                                 
Cu13   Cu14    2.595   .     S                                                                                                 
Cu13   Cu15    2.592   .     S                                                                                                 
Cu13   Cu21    2.594   1_554 S                                                                                                 
Cu13   Cu26    2.583   1_554 S                                                                                                 
Cu13   Cu28    2.588   1_554 S                                                                                                 
Cu13   Cu29    2.580   1_554 S                                                                                                 
Cu14   Cu30    2.565   .     S                                                                                                 
Cu14   Cu15    2.589   .     S                                                                                                 
Cu14   Cu27    2.558   .     S                                                                                                 
Cu14   Ni31    2.566   .     S                                                                                                 
Cu14   Cu3     2.596   1_565 S                                                                                                 
Cu14   Cu5     2.608   1_565 S                                                                                                 
Cu14   Cu7     2.603   1_565 S                                                                                                 
Cu14   Cu20    2.593   1_565 S                                                                                                 
Cu15   Cu1     2.598   1_665 S                                                                                                 
Cu15   Cu5     2.590   1_565 S                                                                                                 
Cu15   Cu7     2.596   1_565 S                                                                                                 
Cu15   Cu9     2.588   1_655 S                                                                                                 
Cu15   Cu10    2.589   1_655 S                                                                                                 
Cu15   Cu22    2.589   1_564 S                                                                                                 
Cu15   Cu25    2.583   1_654 S                                                                                                 
Cu15   Cu28    2.593   1_554 S                                                                                                 
Cu15   Cu29    2.602   1_554 S                                                                                                 
Cu16   Cu17    2.590   .     S                                                                                                 
Cu16   Cu18    2.581   .     S                                                                                                 
Cu16   Cu19    2.614   .     S                                                                                                 
Cu16   Cu7     2.588   1_455 S                                                                                                 
Cu16   Cu10    2.596   1_545 S                                                                                                 
Cu16   Cu22    2.578   1_455 S                                                                                                 
Cu16   Cu23    2.608   1_455 S                                                                                                 
Cu16   Cu25    2.584   1_545 S                                                                                                 
Cu16   Cu27    2.607   1_545 S                                                                                                 
Cu16   Cu30    2.614   1_445 S                                                                                                 
Cu17   Cu24    2.582   .     S                                                                                                 
Cu17   Cu19    2.586   .     S                                                                                                 
Cu17   Cu26    2.603   .     S                                                                                                 
Cu17   Cu18    2.587   .     S                                                                                                 
Cu17   Cu1     2.590   1_556 S                                                                                                 
Cu17   Cu4     2.588   1_556 S                                                                                                 
Cu17   Cu8     2.583   1_456 S                                                                                                 
Cu17   Cu9     2.594   1_556 S                                                                                                 
Cu17   Cu22    2.596   1_455 S                                                                                                 
Cu17   Cu23    2.593   1_455 S                                                                                                 
Cu17   Cu29    2.598   1_455 S                                                                                                 
Cu18   Cu19    2.597   .     S                                                                                                 
Cu18   Cu20    2.577   .     S                                                                                                 
Cu18   Cu21    2.603   .     S                                                                                                 
Cu18   Cu1     2.576   1_556 S                                                                                                 
Cu18   Cu4     2.593   1_556 S                                                                                                 
Cu18   Cu5     2.581   1_556 S                                                                                                 
Cu18   Cu12    2.587   1_546 S                                                                                                 
Cu18   Cu25    2.594   1_545 S                                                                                                 
Cu18   Cu27    2.603   1_545 S                                                                                                 
Cu18   Cu28    2.597   1_545 S                                                                                                 
Cu19   Cu26    2.571   .     S                                                                                                 
Cu19   Cu21    2.562   .     S                                                                                                 
Cu19   Cu24    2.588   .     S                                                                                                 
Cu19   Cu20    2.586   .     S                                                                                                 
Cu19   Ni31    2.574   .     S                                                                                                 
Cu20   Cu21    2.591   .     S                                                                                                 
Cu20   Cu22    2.584   .     S                                                                                                 
Cu20   Cu23    2.594   .     S                                                                                                 
Cu20   Cu14    2.593   1_545 S                                                                                                 
Cu20   Cu27    2.592   1_545 S                                                                                                 
Cu20   Cu28    2.585   1_545 S                                                                                                 
Cu20   Cu30    2.587   1_545 S                                                                                                 
Cu21   Cu23    2.557   .     S                                                                                                 
Cu21   Cu29    2.573   .     S                                                                                                 
Cu21   Cu26    2.565   .     S                                                                                                 
Cu21   Cu22    2.598   .     S                                                                                                 
Cu21   Ni31    2.567   .     S                                                                                                 
Cu21   Cu4     2.587   1_556 S                                                                                                 
Cu21   Cu5     2.607   1_556 S                                                                                                 
Cu21   Cu8     2.594   1_556 S                                                                                                 
Cu21   Cu13    2.594   1_556 S                                                                                                 
Cu22   Cu23    2.595   .     S                                                                                                 
Cu22   Cu1     2.585   1_656 S                                                                                                 
Cu22   Cu5     2.581   1_556 S                                                                                                 
Cu22   Cu8     2.595   1_556 S                                                                                                 
Cu22   Cu15    2.589   1_546 S                                                                                                 
Cu22   Cu16    2.578   1_655 S                                                                                                 
Cu22   Cu17    2.596   1_655 S                                                                                                 
Cu22   Cu25    2.590   1_645 S                                                                                                 
Cu22   Cu28    2.603   1_545 S                                                                                                 
Cu22   Cu30    2.601   1_545 S                                                                                                 
Cu23   Cu29    2.572   .     S                                                                                                 
Cu23   Ni31    2.567   .     S                                                                                                 
Cu23   Cu2     2.590   1_655 S                                                                                                 
Cu23   Cu16    2.608   1_655 S                                                                                                 
Cu23   Cu17    2.593   1_655 S                                                                                                 
Cu23   Cu24    2.595   1_655 S                                                                                                 
Cu24   Cu25    2.589   .     S                                                                                                 
Cu24   Cu26    2.583   .     S                                                                                                 
Cu24   Cu27    2.594   .     S                                                                                                 
Cu24   Cu23    2.595   1_455 S                                                                                                 
Cu24   Cu29    2.578   1_455 S                                                                                                 
Cu24   Cu30    2.589   1_455 S                                                                                                 
Cu25   Cu27    2.586   .     S                                                                                                 
Cu25   Cu26    2.597   .     S                                                                                                 
Cu25   Cu1     2.596   1_566 S                                                                                                 
Cu25   Cu9     2.589   1_556 S                                                                                                 
Cu25   Cu12    2.588   1_556 S                                                                                                 
Cu25   Cu15    2.583   1_456 S                                                                                                 
Cu25   Cu16    2.584   1_565 S                                                                                                 
Cu25   Cu18    2.594   1_565 S                                                                                                 
Cu25   Cu22    2.590   1_465 S                                                                                                 
Cu25   Cu29    2.604   1_455 S                                                                                                 
Cu25   Cu30    2.592   1_455 S                                                                                                 
Cu26   Cu27    2.565   .     S                                                                                                 
Cu26   Cu28    2.572   .     S                                                                                                 
Cu26   Ni31    2.557   .     S                                                                                                 
Cu26   Cu4     2.598   1_556 S                                                                                                 
Cu26   Cu9     2.602   1_556 S                                                                                                 
Cu26   Cu12    2.603   1_556 S                                                                                                 
Cu26   Cu13    2.583   1_556 S                                                                                                 
Cu27   Cu28    2.562   .     S                                                                                                 
Cu27   Ni31    2.568   .     S                                                                                                 
Cu27   Cu3     2.597   1_565 S                                                                                                 
Cu27   Cu16    2.607   1_565 S                                                                                                 
Cu27   Cu18    2.603   1_565 S                                                                                                 
Cu27   Cu20    2.592   1_565 S                                                                                                 
Cu28   Cu30    2.557   .     S                                                                                                 
Cu28   Cu29    2.567   .     S                                                                                                 
Cu28   Ni31    2.574   .     S                                                                                                 
Cu28   Cu5     2.612   1_566 S                                                                                                 
Cu28   Cu12    2.586   1_556 S                                                                                                 
Cu28   Cu13    2.588   1_556 S                                                                                                 
Cu28   Cu15    2.593   1_556 S                                                                                                 
Cu28   Cu18    2.597   1_565 S                                                                                                 
Cu28   Cu20    2.585   1_565 S                                                                                                 
Cu28   Cu22    2.603   1_565 S                                                                                                 
Cu29   Cu30    2.566   .     S                                                                                                 
Cu29   Ni31    2.562   .     S                                                                                                 
Cu29   Cu8     2.596   1_556 S                                                                                                 
Cu29   Cu9     2.607   1_656 S                                                                                                 
Cu29   Cu13    2.580   1_556 S                                                                                                 
Cu29   Cu15    2.602   1_556 S                                                                                                 
Cu29   Cu17    2.598   1_655 S                                                                                                 
Cu29   Cu24    2.578   1_655 S                                                                                                 
Cu29   Cu25    2.604   1_655 S                                                                                                 
Cu30   Ni31    2.572   .     S                                                                                                 
Cu30   Cu7     2.597   1_565 S                                                                                                 
Cu30   Cu10    2.590   1_655 S                                                                                                 
Cu30   Cu16    2.614   1_665 S                                                                                                 
Cu30   Cu20    2.587   1_565 S                                                                                                 
Cu30   Cu22    2.601   1_565 S                                                                                                 
Cu30   Cu24    2.589   1_655 S                                                                                                 
Cu30   Cu25    2.592   1_655 S                                                                                                 
