# Supplementary material for: Thermodynamic framework for assessing dissolutive wetting behaviors in metallic systems
Source: Nat Commun. 2025 Dec 3;17:313. doi: 10.1038/s41467-025-67008-9 (PMC12789441; doi:10.1038/s41467-025-67008-9)
Supplement: Supplementary file 8 — Supplementary Data 1 [file 41467_2025_67008_MOESM8_ESM.zip › Supplementary Source Data files/Cu-Ni Cif File-diatomic solute system.txt]

Cu/Ni Cif File:
data_Cu-2Ni                                                                                                                             
_audit_creation_date              2025-10-24                                                                                            
_audit_creation_method            'Materials Studio'                                                                                    
_symmetry_space_group_name_H-M    'P1'                                                                                                  
_symmetry_Int_Tables_number       1                                                                                                     
_symmetry_cell_setting            triclinic                                                                                             
loop_                                                                                                                                   
_symmetry_equiv_pos_as_xyz                                                                                                              
  x,y,z                                                                                                                                 
_cell_length_a                    7.2672                                                                                                
_cell_length_b                    7.1941                                                                                                
_cell_length_c                    7.2788                                                                                                
_cell_angle_alpha                 90.0235                                                                                               
_cell_angle_beta                  89.9711                                                                                               
_cell_angle_gamma                 90.0035                                                                                               
loop_                                                                                                                                   
_atom_site_label                                                                                                                        
_atom_site_type_symbol                                                                                                                  
_atom_site_fract_x                                                                                                                      
_atom_site_fract_y                                                                                                                      
_atom_site_fract_z                                                                                                                      
_atom_site_U_iso_or_equiv                                                                                                               
_atom_site_adp_type                                                                                                                     
_atom_site_occupancy                                                                                                                    
Cu1    Cu   -0.00005  -0.00001   0.00005   0.00000  Uiso   1.00                                                                         
Cu2    Cu    0.00007   0.25017   0.25009   0.00000  Uiso   1.00                                                                         
Cu3    Cu    0.25014   0.00001   0.25004   0.00000  Uiso   1.00                                                                         
Cu4    Cu    0.24996   0.25126  -0.00132   0.00000  Uiso   1.00                                                                         
Cu5    Cu    0.49986  -0.00001  -0.00004   0.00000  Uiso   1.00                                                                         
Cu6    Cu    0.50003   0.25127   0.25134   0.00000  Uiso   1.00                                                                         
Cu7    Cu    0.75005   0.00001   0.24995   0.00000  Uiso   1.00                                                                         
Cu8    Cu    0.74994   0.25016  -0.00007   0.00000  Uiso   1.00                                                                         
Cu9    Cu    0.00083   0.50000  -0.00083   0.00000  Uiso   1.00                                                                         
Cu10   Cu    0.00006   0.74984   0.25008   0.00000  Uiso   1.00                                                                         
Cu11   Cu    0.25094   0.49999   0.25085   0.00000  Uiso   1.00                                                                         
Cu12   Cu    0.24997   0.74873  -0.00133   0.00000  Uiso   1.00                                                                         
Cu13   Cu    0.49907   0.50000  -0.00085   0.00000  Uiso   1.00                                                                         
Cu14   Cu    0.50004   0.74874   0.25134   0.00000  Uiso   1.00                                                                         
Cu15   Cu    0.74916   0.50000   0.25083   0.00000  Uiso   1.00                                                                         
Cu16   Cu    0.74993   0.74983  -0.00008   0.00000  Uiso   1.00                                                                         
Cu17   Cu    0.00002  -0.00000   0.50015   0.00000  Uiso   1.00                                                                         
Cu18   Cu    0.00132   0.25132   0.75003   0.00000  Uiso   1.00                                                                         
Cu19   Cu    0.25024  -0.00000   0.74975   0.00000  Uiso   1.00                                                                         
Cu20   Cu    0.25097   0.25212   0.50099   0.00000  Uiso   1.00                                                                         
Cu21   Cu    0.49976   0.00000   0.50024   0.00000  Uiso   1.00                                                                         
Cu22   Cu    0.49902   0.25214   0.74901   0.00000  Uiso   1.00                                                                         
Cu23   Cu    0.74998  -0.00000   0.74984   0.00000  Uiso   1.00                                                                         
Cu24   Cu    0.74867   0.25131   0.49997   0.00000  Uiso   1.00                                                                         
Cu25   Cu    0.00085   0.50000   0.50090   0.00000  Uiso   1.00                                                                         
Cu26   Cu    0.00132   0.74869   0.75003   0.00000  Uiso   1.00                                                                         
Ni27   Ni    0.25164   0.50000   0.74841   0.00000  Uiso   1.00                                                                         
Cu28   Cu    0.25098   0.74786   0.50099   0.00000  Uiso   1.00                                                                         
Ni29   Ni    0.49837   0.50000   0.50159   0.00000  Uiso   1.00                                                                         
Cu30   Cu    0.49904   0.74788   0.74900   0.00000  Uiso   1.00                                                                         
Cu31   Cu    0.74914   0.50000   0.74909   0.00000  Uiso   1.00                                                                         
Cu32   Cu    0.74867   0.74868   0.49998   0.00000  Uiso   1.00                                                                         
loop_                                                                                                                                   
_geom_bond_atom_site_label_1                                                                                                            
_geom_bond_atom_site_label_2                                                                                                            
_geom_bond_distance                                                                                                                     
_geom_bond_site_symmetry_2                                                                                                              
_ccdc_geom_bond_type                                                                                                                    
Cu1    Cu2     2.559   .     S                                                                                                          
Cu1    Cu3     2.573   .     S                                                                                                          
Cu1    Cu4     2.563   .     S                                                                                                          
Cu1    Cu7     2.570   1_455 S                                                                                                          
Cu1    Cu8     2.557   1_455 S                                                                                                          
Cu1    Cu10    2.560   1_545 S                                                                                                          
Cu1    Cu12    2.563   1_545 S                                                                                                          
Cu1    Cu16    2.557   1_445 S                                                                                                          
Cu1    Cu18    2.566   1_554 S                                                                                                          
Cu1    Cu19    2.574   1_554 S                                                                                                          
Cu1    Cu23    2.573   1_454 S                                                                                                          
Cu1    Cu26    2.565   1_544 S                                                                                                          
Cu2    Cu25    2.561   .     S                                                                                                          
Cu2    Cu17    2.560   .     S                                                                                                          
Cu2    Cu9     2.563   .     S                                                                                                          
Cu2    Cu20    2.581   .     S                                                                                                          
Cu2    Cu4     2.577   .     S                                                                                                          
Cu2    Cu11    2.560   .     S                                                                                                          
Cu2    Cu3     2.558   .     S                                                                                                          
Cu2    Cu7     2.557   1_455 S                                                                                                          
Cu2    Cu8     2.574   1_455 S                                                                                                          
Cu2    Cu15    2.560   1_455 S                                                                                                          
Cu2    Cu24    2.577   1_455 S                                                                                                          
Cu3    Cu20    2.574   .     S                                                                                                          
Cu3    Cu4     2.572   .     S                                                                                                          
Cu3    Cu21    2.571   .     S                                                                                                          
Cu3    Cu5     2.570   .     S                                                                                                          
Cu3    Cu17    2.572   .     S                                                                                                          
Cu3    Cu6     2.562   .     S                                                                                                          
Cu3    Cu10    2.558   1_545 S                                                                                                          
Cu3    Cu12    2.572   1_545 S                                                                                                          
Cu3    Cu14    2.562   1_545 S                                                                                                          
Cu3    Cu28    2.575   1_545 S                                                                                                          
Cu4    Cu11    2.563   .     S                                                                                                          
Cu4    Cu6     2.586   .     S                                                                                                          
Cu4    Cu13    2.545   .     S                                                                                                          
Cu4    Cu9     2.546   .     S                                                                                                          
Cu4    Cu5     2.562   .     S                                                                                                          
Cu4    Cu18    2.558   1_554 S                                                                                                          
Cu4    Cu19    2.559   1_554 S                                                                                                          
Cu4    Cu22    2.564   1_554 S                                                                                                          
Cu4    Ni27    2.554   1_554 S                                                                                                          
Cu5    Cu6     2.572   .     S                                                                                                          
Cu5    Cu7     2.573   .     S                                                                                                          
Cu5    Cu8     2.558   .     S                                                                                                          
Cu5    Cu12    2.562   1_545 S                                                                                                          
Cu5    Cu14    2.573   1_545 S                                                                                                          
Cu5    Cu16    2.558   1_545 S                                                                                                          
Cu5    Cu19    2.571   1_554 S                                                                                                          
Cu5    Cu22    2.575   1_554 S                                                                                                          
Cu5    Cu23    2.572   1_554 S                                                                                                          
Cu5    Cu30    2.574   1_544 S                                                                                                          
Cu6    Ni29    2.553   .     S                                                                                                          
Cu6    Cu21    2.560   .     S                                                                                                          
Cu6    Cu13    2.564   .     S                                                                                                          
Cu6    Cu24    2.558   .     S                                                                                                          
Cu6    Cu8     2.578   .     S                                                                                                          
Cu6    Cu20    2.564   .     S                                                                                                          
Cu6    Cu15    2.545   .     S                                                                                                          
Cu6    Cu11    2.545   .     S                                                                                                          
Cu6    Cu7     2.563   .     S                                                                                                          
Cu7    Cu24    2.565   .     S                                                                                                          
Cu7    Cu8     2.560   .     S                                                                                                          
Cu7    Cu21    2.574   .     S                                                                                                          
Cu7    Cu1     2.570   1_655 S                                                                                                          
Cu7    Cu2     2.557   1_655 S                                                                                                          
Cu7    Cu10    2.557   1_645 S                                                                                                          
Cu7    Cu14    2.563   1_545 S                                                                                                          
Cu7    Cu16    2.559   1_545 S                                                                                                          
Cu7    Cu17    2.573   1_655 S                                                                                                          
Cu7    Cu32    2.566   1_545 S                                                                                                          
Cu8    Cu15    2.562   .     S                                                                                                          
Cu8    Cu13    2.560   .     S                                                                                                          
Cu8    Cu1     2.557   1_655 S                                                                                                          
Cu8    Cu2     2.574   1_655 S                                                                                                          
Cu8    Cu9     2.560   1_655 S                                                                                                          
Cu8    Cu18    2.577   1_654 S                                                                                                          
Cu8    Cu22    2.582   1_554 S                                                                                                          
Cu8    Cu23    2.559   1_554 S                                                                                                          
Cu8    Cu31    2.563   1_554 S                                                                                                          
Cu9    Cu10    2.562   .     S                                                                                                          
Cu9    Cu11    2.581   .     S                                                                                                          
Cu9    Cu12    2.545   .     S                                                                                                          
Cu9    Cu8     2.560   1_455 S                                                                                                          
Cu9    Cu15    2.588   1_455 S                                                                                                          
Cu9    Cu16    2.560   1_455 S                                                                                                          
Cu9    Cu18    2.547   1_554 S                                                                                                          
Cu9    Cu26    2.548   1_554 S                                                                                                          
Cu9    Ni27    2.579   1_554 S                                                                                                          
Cu9    Cu31    2.581   1_454 S                                                                                                          
Cu10   Cu25    2.562   .     S                                                                                                          
Cu10   Cu28    2.581   .     S                                                                                                          
Cu10   Cu12    2.578   .     S                                                                                                          
Cu10   Cu11    2.560   .     S                                                                                                          
Cu10   Cu1     2.560   1_565 S                                                                                                          
Cu10   Cu7     2.557   1_465 S                                                                                                          
Cu10   Cu3     2.558   1_565 S                                                                                                          
Cu10   Cu15    2.560   1_455 S                                                                                                          
Cu10   Cu16    2.574   1_455 S                                                                                                          
Cu10   Cu17    2.559   1_565 S                                                                                                          
Cu10   Cu32    2.577   1_455 S                                                                                                          
Cu11   Cu28    2.548   .     S                                                                                                          
Cu11   Cu20    2.549   .     S                                                                                                          
Cu11   Cu12    2.564   .     S                                                                                                          
Cu11   Ni29    2.563   .     S                                                                                                          
Cu11   Cu13    2.570   .     S                                                                                                          
Cu11   Cu25    2.571   .     S                                                                                                          
Cu11   Cu14    2.545   .     S                                                                                                          
Cu12   Cu14    2.586   .     S                                                                                                          
Cu12   Cu13    2.545   .     S                                                                                                          
Cu12   Cu1     2.563   1_565 S                                                                                                          
Cu12   Cu3     2.572   1_565 S                                                                                                          
Cu12   Cu5     2.562   1_565 S                                                                                                          
Cu12   Cu19    2.560   1_564 S                                                                                                          
Cu12   Cu26    2.558   1_554 S                                                                                                          
Cu12   Ni27    2.553   1_554 S                                                                                                          
Cu12   Cu30    2.564   1_554 S                                                                                                          
Cu13   Cu14    2.563   .     S                                                                                                          
Cu13   Cu15    2.581   .     S                                                                                                          
Cu13   Cu16    2.560   .     S                                                                                                          
Cu13   Cu22    2.548   1_554 S                                                                                                          
Cu13   Ni27    2.563   1_554 S                                                                                                          
Cu13   Cu30    2.549   1_554 S                                                                                                          
Cu13   Cu31    2.571   1_554 S                                                                                                          
Cu14   Ni29    2.554   .     S                                                                                                          
Cu14   Cu32    2.558   .     S                                                                                                          
Cu14   Cu16    2.578   .     S                                                                                                          
Cu14   Cu28    2.564   .     S                                                                                                          
Cu14   Cu15    2.546   .     S                                                                                                          
Cu14   Cu5     2.573   1_565 S                                                                                                          
Cu14   Cu7     2.563   1_565 S                                                                                                          
Cu14   Cu3     2.562   1_565 S                                                                                                          
Cu14   Cu21    2.559   1_565 S                                                                                                          
Cu15   Cu32    2.547   .     S                                                                                                          
Cu15   Cu24    2.548   .     S                                                                                                          
Cu15   Cu16    2.563   .     S                                                                                                          
Cu15   Ni29    2.579   .     S                                                                                                          
Cu15   Cu9     2.588   1_655 S                                                                                                          
Cu15   Cu10    2.560   1_655 S                                                                                                          
Cu15   Cu2     2.560   1_655 S                                                                                                          
Cu15   Cu25    2.581   1_655 S                                                                                                          
Cu16   Cu9     2.560   1_655 S                                                                                                          
Cu16   Cu10    2.574   1_655 S                                                                                                          
Cu16   Cu5     2.558   1_565 S                                                                                                          
Cu16   Cu7     2.559   1_565 S                                                                                                          
Cu16   Cu1     2.557   1_665 S                                                                                                          
Cu16   Cu23    2.560   1_564 S                                                                                                          
Cu16   Cu26    2.577   1_654 S                                                                                                          
Cu16   Cu30    2.581   1_554 S                                                                                                          
Cu16   Cu31    2.561   1_554 S                                                                                                          
Cu17   Cu18    2.564   .     S                                                                                                          
Cu17   Cu19    2.571   .     S                                                                                                          
Cu17   Cu20    2.572   .     S                                                                                                          
Cu17   Cu7     2.573   1_455 S                                                                                                          
Cu17   Cu10    2.559   1_545 S                                                                                                          
Cu17   Cu23    2.569   1_455 S                                                                                                          
Cu17   Cu24    2.570   1_455 S                                                                                                          
Cu17   Cu26    2.565   1_545 S                                                                                                          
Cu17   Cu28    2.572   1_545 S                                                                                                          
Cu17   Cu32    2.570   1_445 S                                                                                                          
Cu18   Cu25    2.548   .     S                                                                                                          
Cu18   Cu20    2.564   .     S                                                                                                          
Cu18   Ni27    2.551   .     S                                                                                                          
Cu18   Cu19    2.558   .     S                                                                                                          
Cu18   Cu9     2.547   1_556 S                                                                                                          
Cu18   Cu1     2.566   1_556 S                                                                                                          
Cu18   Cu8     2.577   1_456 S                                                                                                          
Cu18   Cu4     2.558   1_556 S                                                                                                          
Cu18   Cu23    2.570   1_455 S                                                                                                          
Cu18   Cu24    2.586   1_455 S                                                                                                          
Cu18   Cu31    2.561   1_455 S                                                                                                          
Cu19   Cu20    2.563   .     S                                                                                                          
Cu19   Cu21    2.566   .     S                                                                                                          
Cu19   Cu22    2.561   .     S                                                                                                          
Cu19   Cu1     2.574   1_556 S                                                                                                          
Cu19   Cu4     2.559   1_556 S                                                                                                          
Cu19   Cu5     2.571   1_556 S                                                                                                          
Cu19   Cu12    2.560   1_546 S                                                                                                          
Cu19   Cu26    2.557   1_545 S                                                                                                          
Cu19   Cu28    2.562   1_545 S                                                                                                          
Cu19   Cu30    2.561   1_545 S                                                                                                          
Cu20   Ni27    2.534   .     S                                                                                                          
Cu20   Cu22    2.552   .     S                                                                                                          
Cu20   Ni29    2.532   .     S                                                                                                          
Cu20   Cu25    2.546   .     S                                                                                                          
Cu20   Cu21    2.561   .     S                                                                                                          
Cu21   Cu22    2.562   .     S                                                                                                          
Cu21   Cu23    2.571   .     S                                                                                                          
Cu21   Cu24    2.557   .     S                                                                                                          
Cu21   Cu14    2.559   1_545 S                                                                                                          
Cu21   Cu28    2.561   1_545 S                                                                                                          
Cu21   Cu30    2.563   1_545 S                                                                                                          
Cu21   Cu32    2.558   1_545 S                                                                                                          
Cu22   Ni29    2.535   .     S                                                                                                          
Cu22   Cu24    2.564   .     S                                                                                                          
Cu22   Cu31    2.546   .     S                                                                                                          
Cu22   Ni27    2.532   .     S                                                                                                          
Cu22   Cu23    2.572   .     S                                                                                                          
Cu22   Cu13    2.548   1_556 S                                                                                                          
Cu22   Cu5     2.575   1_556 S                                                                                                          
Cu22   Cu8     2.582   1_556 S                                                                                                          
Cu22   Cu4     2.564   1_556 S                                                                                                          
Cu23   Cu24    2.565   .     S                                                                                                          
Cu23   Cu17    2.569   1_655 S                                                                                                          
Cu23   Cu18    2.570   1_655 S                                                                                                          
Cu23   Cu5     2.572   1_556 S                                                                                                          
Cu23   Cu8     2.559   1_556 S                                                                                                          
Cu23   Cu1     2.573   1_656 S                                                                                                          
Cu23   Cu16    2.560   1_546 S                                                                                                          
Cu23   Cu26    2.570   1_645 S                                                                                                          
Cu23   Cu30    2.572   1_545 S                                                                                                          
Cu23   Cu32    2.564   1_545 S                                                                                                          
Cu24   Cu31    2.547   .     S                                                                                                          
Cu24   Ni29    2.551   .     S                                                                                                          
Cu24   Cu17    2.570   1_655 S                                                                                                          
Cu24   Cu18    2.586   1_655 S                                                                                                          
Cu24   Cu2     2.577   1_655 S                                                                                                          
Cu24   Cu25    2.561   1_655 S                                                                                                          
Cu25   Cu26    2.547   .     S                                                                                                          
Cu25   Ni27    2.563   .     S                                                                                                          
Cu25   Cu28    2.546   .     S                                                                                                          
Cu25   Cu24    2.561   1_455 S                                                                                                          
Cu25   Cu15    2.581   1_455 S                                                                                                          
Cu25   Cu31    2.570   1_455 S                                                                                                          
Cu25   Cu32    2.561   1_455 S                                                                                                          
Cu26   Cu28    2.564   .     S                                                                                                          
Cu26   Ni27    2.552   .     S                                                                                                          
Cu26   Cu17    2.565   1_565 S                                                                                                          
Cu26   Cu23    2.570   1_465 S                                                                                                          
Cu26   Cu19    2.557   1_565 S                                                                                                          
Cu26   Cu1     2.565   1_566 S                                                                                                          
Cu26   Cu9     2.548   1_556 S                                                                                                          
Cu26   Cu16    2.577   1_456 S                                                                                                          
Cu26   Cu12    2.558   1_556 S                                                                                                          
Cu26   Cu31    2.561   1_455 S                                                                                                          
Cu26   Cu32    2.586   1_455 S                                                                                                          
Ni27   Cu28    2.535   .     S                                                                                                          
Ni27   Ni29    2.538   .     S                                                                                                          
Ni27   Cu30    2.532   .     S                                                                                                          
Ni27   Cu9     2.579   1_556 S                                                                                                          
Ni27   Cu12    2.553   1_556 S                                                                                                          
Ni27   Cu13    2.563   1_556 S                                                                                                          
Ni27   Cu4     2.554   1_556 S                                                                                                          
Cu28   Cu30    2.552   .     S                                                                                                          
Cu28   Ni29    2.532   .     S                                                                                                          
Cu28   Cu17    2.572   1_565 S                                                                                                          
Cu28   Cu19    2.562   1_565 S                                                                                                          
Cu28   Cu21    2.561   1_565 S                                                                                                          
Cu28   Cu3     2.575   1_565 S                                                                                                          
Ni29   Cu30    2.534   .     S                                                                                                          
Ni29   Cu31    2.563   .     S                                                                                                          
Ni29   Cu32    2.551   .     S                                                                                                          
Cu30   Cu32    2.564   .     S                                                                                                          
Cu30   Cu31    2.546   .     S                                                                                                          
Cu30   Cu21    2.563   1_565 S                                                                                                          
Cu30   Cu23    2.572   1_565 S                                                                                                          
Cu30   Cu19    2.561   1_565 S                                                                                                          
Cu30   Cu5     2.574   1_566 S                                                                                                          
Cu30   Cu13    2.549   1_556 S                                                                                                          
Cu30   Cu16    2.581   1_556 S                                                                                                          
Cu30   Cu12    2.564   1_556 S                                                                                                          
Cu31   Cu32    2.548   .     S                                                                                                          
Cu31   Cu25    2.570   1_655 S                                                                                                          
Cu31   Cu26    2.561   1_655 S                                                                                                          
Cu31   Cu18    2.561   1_655 S                                                                                                          
Cu31   Cu13    2.571   1_556 S                                                                                                          
Cu31   Cu16    2.561   1_556 S                                                                                                          
Cu31   Cu9     2.581   1_656 S                                                                                                          
Cu31   Cu8     2.563   1_556 S                                                                                                          
Cu32   Cu25    2.561   1_655 S                                                                                                          
Cu32   Cu26    2.586   1_655 S                                                                                                          
Cu32   Cu21    2.558   1_565 S                                                                                                          
Cu32   Cu23    2.564   1_565 S                                                                                                          
Cu32   Cu17    2.570   1_665 S                                                                                                          
Cu32   Cu7     2.566   1_565 S                                                                                                          
Cu32   Cu10    2.577   1_655 S                                                                                                          
