# Supplementary material for: Thermodynamic framework for assessing dissolutive wetting behaviors in metallic systems
Source: Nat Commun. 2025 Dec 3;17:313. doi: 10.1038/s41467-025-67008-9 (PMC12789441; doi:10.1038/s41467-025-67008-9)
Supplement: Supplementary file 8 — Supplementary Data 1 [file 41467_2025_67008_MOESM8_ESM.zip › Supplementary Source Data files/Cu-Ni Cif File-single solute atom system.txt]

Cu/Ni Cif File (Single solute atom system):
data_Cu-Ni                                                                                                        
_audit_creation_date              2025-10-23                                                                         
_audit_creation_method            'Materials Studio'                                                                 
_symmetry_space_group_name_H-M    'P1'                                                                               
_symmetry_Int_Tables_number       1                                                                                  
_symmetry_cell_setting            triclinic                                                                          
loop_                                                                                                                
_symmetry_equiv_pos_as_xyz                                                                                           
  x,y,z                                                                                                              
_cell_length_a                    7.2863                                                                             
_cell_length_b                    7.1927                                                                             
_cell_length_c                    7.2873                                                                             
_cell_angle_alpha                 89.7920                                                                            
_cell_angle_beta                  89.9127                                                                            
_cell_angle_gamma                 89.8038                                                                            
loop_                                                                                                                
_atom_site_label                                                                                                     
_atom_site_type_symbol                                                                                               
_atom_site_fract_x                                                                                                   
_atom_site_fract_y                                                                                                   
_atom_site_fract_z                                                                                                   
_atom_site_U_iso_or_equiv                                                                                            
_atom_site_adp_type                                                                                                  
_atom_site_occupancy                                                                                                 
Cu1    Cu    0.00009   0.00010   0.00002   0.00000  Uiso   1.00                                                      
Cu2    Cu    0.00029   0.25039   0.25005   0.00000  Uiso   1.00                                                      
Cu3    Cu    0.25002   0.00007   0.24940   0.00000  Uiso   1.00                                                      
Cu4    Cu    0.25025   0.25013   0.00008   0.00000  Uiso   1.00                                                      
Cu5    Cu    0.49990   0.00012  -0.00013   0.00000  Uiso   1.00                                                      
Cu6    Cu    0.50045   0.25095   0.25139   0.00000  Uiso   1.00                                                      
Cu7    Cu    0.75078   0.00009   0.24933   0.00000  Uiso   1.00                                                      
Cu8    Cu    0.75009   0.25036  -0.00023   0.00000  Uiso   1.00                                                      
Cu9    Cu    0.00025   0.50006  -0.00014   0.00000  Uiso   1.00                                                      
Cu10   Cu    0.00034   0.74979   0.25003   0.00000  Uiso   1.00                                                      
Cu11   Cu    0.25164   0.50018   0.25091   0.00000  Uiso   1.00                                                      
Cu12   Cu    0.25022   0.75010   0.00011   0.00000  Uiso   1.00                                                      
Cu13   Cu    0.50015   0.50009  -0.00015   0.00000  Uiso   1.00                                                      
Cu14   Cu    0.50035   0.74939   0.25139   0.00000  Uiso   1.00                                                      
Cu15   Cu    0.74871   0.50011   0.25143   0.00000  Uiso   1.00                                                      
Cu16   Cu    0.75002   0.74978  -0.00015   0.00000  Uiso   1.00                                                      
Cu17   Cu    0.00021   0.00004   0.50019   0.00000  Uiso   1.00                                                      
Cu18   Cu    0.00001   0.25007   0.74988   0.00000  Uiso   1.00                                                      
Cu19   Cu    0.25011   0.00011   0.75002   0.00000  Uiso   1.00                                                      
Cu20   Cu    0.25163   0.25132   0.49973   0.00000  Uiso   1.00                                                      
Cu21   Cu    0.50026   0.00006   0.49985   0.00000  Uiso   1.00                                                      
Cu22   Cu    0.50054   0.25124   0.74855   0.00000  Uiso   1.00                                                      
Cu23   Cu    0.75071   0.00014   0.75007   0.00000  Uiso   1.00                                                      
Cu24   Cu    0.74871   0.25079   0.49978   0.00000  Uiso   1.00                                                      
Cu25   Cu    0.00024   0.50008   0.49993   0.00000  Uiso   1.00                                                      
Cu26   Cu    0.00003   0.75003   0.74982   0.00000  Uiso   1.00                                                      
Cu27   Cu    0.25125   0.50009   0.74885   0.00000  Uiso   1.00                                                      
Cu28   Cu    0.25157   0.74891   0.49956   0.00000  Uiso   1.00                                                      
Cu29   Cu    0.50040   0.74883   0.74843   0.00000  Uiso   1.00                                                      
Cu30   Cu    0.74919   0.50002   0.74846   0.00000  Uiso   1.00                                                      
Cu31   Cu    0.74870   0.74923   0.49965   0.00000  Uiso   1.00                                                      
Ni32   Ni    0.50052   0.50010   0.49960   0.00000  Uiso   1.00                                                      
loop_                                                                                                                
_geom_bond_atom_site_label_1                                                                                         
_geom_bond_atom_site_label_2                                                                                         
_geom_bond_distance                                                                                                  
_geom_bond_site_symmetry_2                                                                                           
_ccdc_geom_bond_type                                                                                                 
Cu1    Cu2     2.566   .     S                                                                                       
Cu1    Cu3     2.575   .     S                                                                                       
Cu1    Cu4     2.565   .     S                                                                                       
Cu1    Cu7     2.567   1_455 S                                                                                       
Cu1    Cu8     2.557   1_455 S                                                                                       
Cu1    Cu10    2.557   1_545 S                                                                                       
Cu1    Cu12    2.556   1_545 S                                                                                       
Cu1    Cu16    2.566   1_445 S                                                                                       
Cu1    Cu18    2.556   1_554 S                                                                                       
Cu1    Cu19    2.574   1_554 S                                                                                       
Cu1    Cu23    2.575   1_454 S                                                                                       
Cu1    Cu26    2.566   1_544 S                                                                                       
Cu2    Cu25    2.562   .     S                                                                                       
Cu2    Cu17    2.558   .     S                                                                                       
Cu2    Cu9     2.554   .     S                                                                                       
Cu2    Cu20    2.584   .     S                                                                                       
Cu2    Cu4     2.574   .     S                                                                                       
Cu2    Cu11    2.570   .     S                                                                                       
Cu2    Cu3     2.555   .     S                                                                                       
Cu2    Cu7     2.563   1_455 S                                                                                       
Cu2    Cu8     2.581   1_455 S                                                                                       
Cu2    Cu15    2.562   1_455 S                                                                                       
Cu2    Cu24    2.581   1_455 S                                                                                       
Cu3    Cu20    2.573   .     S                                                                                       
Cu3    Cu4     2.552   .     S                                                                                       
Cu3    Cu21    2.582   .     S                                                                                       
Cu3    Cu5     2.571   .     S                                                                                       
Cu3    Cu17    2.577   .     S                                                                                       
Cu3    Cu6     2.571   .     S                                                                                       
Cu3    Cu10    2.564   1_545 S                                                                                       
Cu3    Cu12    2.561   1_545 S                                                                                       
Cu3    Cu14    2.560   1_545 S                                                                                       
Cu3    Cu28    2.562   1_545 S                                                                                       
Cu4    Cu11    2.569   .     S                                                                                       
Cu4    Cu6     2.586   .     S                                                                                       
Cu4    Cu13    2.563   .     S                                                                                       
Cu4    Cu9     2.555   .     S                                                                                       
Cu4    Cu5     2.553   .     S                                                                                       
Cu4    Cu18    2.581   1_554 S                                                                                       
Cu4    Cu19    2.565   1_554 S                                                                                       
Cu4    Cu22    2.584   1_554 S                                                                                       
Cu4    Cu27    2.561   1_554 S                                                                                       
Cu5    Cu6     2.577   .     S                                                                                       
Cu5    Cu7     2.580   .     S                                                                                       
Cu5    Cu8     2.566   .     S                                                                                       
Cu5    Cu12    2.562   1_545 S                                                                                       
Cu5    Cu14    2.567   1_545 S                                                                                       
Cu5    Cu16    2.558   1_545 S                                                                                       
Cu5    Cu19    2.576   1_554 S                                                                                       
Cu5    Cu22    2.568   1_554 S                                                                                       
Cu5    Cu23    2.577   1_554 S                                                                                       
Cu5    Cu29    2.578   1_544 S                                                                                       
Cu6    Cu21    2.552   .     S                                                                                       
Cu6    Cu13    2.559   .     S                                                                                       
Cu6    Cu24    2.561   .     S                                                                                       
Cu6    Cu8     2.581   .     S                                                                                       
Cu6    Cu20    2.560   .     S                                                                                       
Cu6    Cu15    2.551   .     S                                                                                       
Cu6    Cu11    2.545   .     S                                                                                       
Cu6    Cu7     2.561   .     S                                                                                       
Cu6    Ni32    2.551   .     S                                                                                       
Cu7    Cu24    2.570   .     S                                                                                       
Cu7    Cu8     2.554   .     S                                                                                       
Cu7    Cu21    2.580   .     S                                                                                       
Cu7    Cu1     2.567   1_655 S                                                                                       
Cu7    Cu2     2.563   1_655 S                                                                                       
Cu7    Cu10    2.554   1_645 S                                                                                       
Cu7    Cu14    2.570   1_545 S                                                                                       
Cu7    Cu16    2.563   1_545 S                                                                                       
Cu7    Cu17    2.580   1_655 S                                                                                       
Cu7    Cu31    2.561   1_545 S                                                                                       
Cu8    Cu15    2.572   .     S                                                                                       
Cu8    Cu13    2.554   .     S                                                                                       
Cu8    Cu1     2.557   1_655 S                                                                                       
Cu8    Cu2     2.581   1_655 S                                                                                       
Cu8    Cu9     2.563   1_655 S                                                                                       
Cu8    Cu18    2.573   1_654 S                                                                                       
Cu8    Cu22    2.582   1_554 S                                                                                       
Cu8    Cu23    2.564   1_554 S                                                                                       
Cu8    Cu30    2.560   1_554 S                                                                                       
Cu9    Cu10    2.564   .     S                                                                                       
Cu9    Cu11    2.591   .     S                                                                                       
Cu9    Cu12    2.564   .     S                                                                                       
Cu9    Cu8     2.563   1_455 S                                                                                       
Cu9    Cu15    2.590   1_455 S                                                                                       
Cu9    Cu16    2.555   1_455 S                                                                                       
Cu9    Cu18    2.564   1_554 S                                                                                       
Cu9    Cu26    2.555   1_554 S                                                                                       
Cu9    Cu27    2.585   1_554 S                                                                                       
Cu9    Cu30    2.591   1_454 S                                                                                       
Cu10   Cu25    2.553   .     S                                                                                       
Cu10   Cu28    2.582   .     S                                                                                       
Cu10   Cu12    2.573   .     S                                                                                       
Cu10   Cu11    2.560   .     S                                                                                       
Cu10   Cu3     2.564   1_565 S                                                                                       
Cu10   Cu7     2.554   1_465 S                                                                                       
Cu10   Cu1     2.557   1_565 S                                                                                       
Cu10   Cu15    2.571   1_455 S                                                                                       
Cu10   Cu16    2.581   1_455 S                                                                                       
Cu10   Cu17    2.566   1_565 S                                                                                       
Cu10   Cu31    2.581   1_455 S                                                                                       
Cu11   Cu28    2.551   .     S                                                                                       
Cu11   Cu20    2.543   .     S                                                                                       
Cu11   Cu12    2.559   .     S                                                                                       
Cu11   Cu13    2.572   .     S                                                                                       
Cu11   Cu25    2.576   .     S                                                                                       
Cu11   Cu14    2.553   .     S                                                                                       
Cu11   Ni32    2.566   .     S                                                                                       
Cu12   Cu14    2.586   .     S                                                                                       
Cu12   Cu13    2.555   .     S                                                                                       
Cu12   Cu1     2.556   1_565 S                                                                                       
Cu12   Cu5     2.562   1_565 S                                                                                       
Cu12   Cu3     2.561   1_565 S                                                                                       
Cu12   Cu19    2.556   1_564 S                                                                                       
Cu12   Cu26    2.581   1_554 S                                                                                       
Cu12   Cu27    2.571   1_554 S                                                                                       
Cu12   Cu29    2.584   1_554 S                                                                                       
Cu13   Cu14    2.569   .     S                                                                                       
Cu13   Cu15    2.579   .     S                                                                                       
Cu13   Cu16    2.562   .     S                                                                                       
Cu13   Cu22    2.565   1_554 S                                                                                       
Cu13   Cu27    2.578   1_554 S                                                                                       
Cu13   Cu29    2.556   1_554 S                                                                                       
Cu13   Cu30    2.577   1_554 S                                                                                       
Cu14   Cu31    2.561   .     S                                                                                       
Cu14   Cu16    2.581   .     S                                                                                       
Cu14   Cu28    2.559   .     S                                                                                       
Cu14   Cu15    2.543   .     S                                                                                       
Cu14   Cu7     2.570   1_565 S                                                                                       
Cu14   Cu3     2.560   1_565 S                                                                                       
Cu14   Cu5     2.567   1_565 S                                                                                       
Cu14   Cu21    2.560   1_565 S                                                                                       
Cu14   Ni32    2.542   .     S                                                                                       
Cu15   Cu31    2.551   .     S                                                                                       
Cu15   Cu24    2.543   .     S                                                                                       
Cu15   Cu16    2.562   .     S                                                                                       
Cu15   Cu10    2.571   1_655 S                                                                                       
Cu15   Cu2     2.562   1_655 S                                                                                       
Cu15   Cu9     2.590   1_655 S                                                                                       
Cu15   Cu25    2.578   1_655 S                                                                                       
Cu15   Ni32    2.556   .     S                                                                                       
Cu16   Cu9     2.555   1_655 S                                                                                       
Cu16   Cu5     2.558   1_565 S                                                                                       
Cu16   Cu1     2.566   1_665 S                                                                                       
Cu16   Cu7     2.563   1_565 S                                                                                       
Cu16   Cu10    2.581   1_655 S                                                                                       
Cu16   Cu23    2.556   1_564 S                                                                                       
Cu16   Cu26    2.574   1_654 S                                                                                       
Cu16   Cu29    2.584   1_554 S                                                                                       
Cu16   Cu30    2.570   1_554 S                                                                                       
Cu17   Cu18    2.563   .     S                                                                                       
Cu17   Cu19    2.577   .     S                                                                                       
Cu17   Cu20    2.578   .     S                                                                                       
Cu17   Cu7     2.580   1_455 S                                                                                       
Cu17   Cu10    2.566   1_545 S                                                                                       
Cu17   Cu23    2.571   1_455 S                                                                                       
Cu17   Cu24    2.567   1_455 S                                                                                       
Cu17   Cu26    2.553   1_545 S                                                                                       
Cu17   Cu28    2.568   1_545 S                                                                                       
Cu17   Cu31    2.576   1_445 S                                                                                       
Cu18   Cu25    2.555   .     S                                                                                       
Cu18   Cu20    2.583   .     S                                                                                       
Cu18   Cu27    2.571   .     S                                                                                       
Cu18   Cu19    2.555   .     S                                                                                       
Cu18   Cu9     2.564   1_556 S                                                                                       
Cu18   Cu1     2.556   1_556 S                                                                                       
Cu18   Cu4     2.581   1_556 S                                                                                       
Cu18   Cu8     2.573   1_456 S                                                                                       
Cu18   Cu23    2.560   1_455 S                                                                                       
Cu18   Cu24    2.585   1_455 S                                                                                       
Cu18   Cu30    2.559   1_455 S                                                                                       
Cu19   Cu20    2.563   .     S                                                                                       
Cu19   Cu21    2.576   .     S                                                                                       
Cu19   Cu22    2.572   .     S                                                                                       
Cu19   Cu1     2.574   1_556 S                                                                                       
Cu19   Cu4     2.565   1_556 S                                                                                       
Cu19   Cu5     2.576   1_556 S                                                                                       
Cu19   Cu12    2.556   1_546 S                                                                                       
Cu19   Cu26    2.565   1_545 S                                                                                       
Cu19   Cu28    2.573   1_545 S                                                                                       
Cu19   Cu29    2.563   1_545 S                                                                                       
Cu20   Cu27    2.554   .     S                                                                                       
Cu20   Cu22    2.567   .     S                                                                                       
Cu20   Cu25    2.556   .     S                                                                                       
Cu20   Cu21    2.555   .     S                                                                                       
Cu20   Ni32    2.552   .     S                                                                                       
Cu21   Cu22    2.564   .     S                                                                                       
Cu21   Cu23    2.582   .     S                                                                                       
Cu21   Cu24    2.560   .     S                                                                                       
Cu21   Cu14    2.560   1_545 S                                                                                       
Cu21   Cu28    2.563   1_545 S                                                                                       
Cu21   Cu29    2.554   1_545 S                                                                                       
Cu21   Cu31    2.551   1_545 S                                                                                       
Cu22   Cu24    2.559   .     S                                                                                       
Cu22   Cu30    2.551   .     S                                                                                       
Cu22   Cu27    2.546   .     S                                                                                       
Cu22   Cu23    2.562   .     S                                                                                       
Cu22   Cu13    2.565   1_556 S                                                                                       
Cu22   Cu5     2.568   1_556 S                                                                                       
Cu22   Cu8     2.582   1_556 S                                                                                       
Cu22   Cu4     2.584   1_556 S                                                                                       
Cu22   Ni32    2.544   .     S                                                                                       
Cu23   Cu24    2.560   .     S                                                                                       
Cu23   Cu17    2.571   1_655 S                                                                                       
Cu23   Cu18    2.560   1_655 S                                                                                       
Cu23   Cu5     2.577   1_556 S                                                                                       
Cu23   Cu8     2.564   1_556 S                                                                                       
Cu23   Cu16    2.556   1_546 S                                                                                       
Cu23   Cu1     2.575   1_656 S                                                                                       
Cu23   Cu26    2.552   1_645 S                                                                                       
Cu23   Cu29    2.572   1_545 S                                                                                       
Cu23   Cu31    2.571   1_545 S                                                                                       
Cu24   Cu30    2.554   .     S                                                                                       
Cu24   Cu17    2.567   1_655 S                                                                                       
Cu24   Cu18    2.585   1_655 S                                                                                       
Cu24   Cu2     2.581   1_655 S                                                                                       
Cu24   Cu25    2.568   1_655 S                                                                                       
Cu24   Ni32    2.542   .     S                                                                                       
Cu25   Cu26    2.564   .     S                                                                                       
Cu25   Cu27    2.578   .     S                                                                                       
Cu25   Cu28    2.565   .     S                                                                                       
Cu25   Cu24    2.568   1_455 S                                                                                       
Cu25   Cu15    2.578   1_455 S                                                                                       
Cu25   Cu30    2.572   1_455 S                                                                                       
Cu25   Cu31    2.559   1_455 S                                                                                       
Cu26   Cu28    2.584   .     S                                                                                       
Cu26   Cu27    2.561   .     S                                                                                       
Cu26   Cu17    2.553   1_565 S                                                                                       
Cu26   Cu19    2.565   1_565 S                                                                                       
Cu26   Cu23    2.552   1_465 S                                                                                       
Cu26   Cu1     2.566   1_566 S                                                                                       
Cu26   Cu9     2.555   1_556 S                                                                                       
Cu26   Cu12    2.581   1_556 S                                                                                       
Cu26   Cu16    2.574   1_456 S                                                                                       
Cu26   Cu30    2.568   1_455 S                                                                                       
Cu26   Cu31    2.586   1_455 S                                                                                       
Cu27   Cu28    2.546   .     S                                                                                       
Cu27   Cu29    2.553   .     S                                                                                       
Cu27   Cu9     2.585   1_556 S                                                                                       
Cu27   Cu12    2.571   1_556 S                                                                                       
Cu27   Cu13    2.578   1_556 S                                                                                       
Cu27   Cu4     2.561   1_556 S                                                                                       
Cu27   Ni32    2.567   .     S                                                                                       
Cu28   Cu29    2.566   .     S                                                                                       
Cu28   Cu17    2.568   1_565 S                                                                                       
Cu28   Cu19    2.573   1_565 S                                                                                       
Cu28   Cu21    2.563   1_565 S                                                                                       
Cu28   Cu3     2.562   1_565 S                                                                                       
Cu28   Ni32    2.544   .     S                                                                                       
Cu29   Cu31    2.559   .     S                                                                                       
Cu29   Cu30    2.543   .     S                                                                                       
Cu29   Cu21    2.554   1_565 S                                                                                       
Cu29   Cu23    2.572   1_565 S                                                                                       
Cu29   Cu19    2.563   1_565 S                                                                                       
Cu29   Cu5     2.578   1_566 S                                                                                       
Cu29   Cu13    2.556   1_556 S                                                                                       
Cu29   Cu16    2.584   1_556 S                                                                                       
Cu29   Cu12    2.584   1_556 S                                                                                       
Cu29   Ni32    2.552   .     S                                                                                       
Cu30   Cu31    2.545   .     S                                                                                       
Cu30   Cu25    2.572   1_655 S                                                                                       
Cu30   Cu26    2.568   1_655 S                                                                                       
Cu30   Cu18    2.559   1_655 S                                                                                       
Cu30   Cu13    2.577   1_556 S                                                                                       
Cu30   Cu16    2.570   1_556 S                                                                                       
Cu30   Cu9     2.591   1_656 S                                                                                       
Cu30   Cu8     2.560   1_556 S                                                                                       
Cu30   Ni32    2.566   .     S                                                                                       
Cu31   Cu25    2.559   1_655 S                                                                                       
Cu31   Cu26    2.586   1_655 S                                                                                       
Cu31   Cu21    2.551   1_565 S                                                                                       
Cu31   Cu23    2.571   1_565 S                                                                                       
Cu31   Cu17    2.576   1_665 S                                                                                       
Cu31   Cu7     2.561   1_565 S                                                                                       
Cu31   Cu10    2.581   1_655 S                                                                                       
Cu31   Ni32    2.550   .     S                                                                                       
