# Supplementary material for: Thermodynamic framework for assessing dissolutive wetting behaviors in metallic systems
Source: Nat Commun. 2025 Dec 3;17:313. doi: 10.1038/s41467-025-67008-9 (PMC12789441; doi:10.1038/s41467-025-67008-9)
Supplement: Supplementary file 8 — Supplementary Data 1 [file 41467_2025_67008_MOESM8_ESM.zip › Supplementary Source Data files/Cu-Ti Cif File-defect system.txt]

Cu/Ti Cif File:
data_Cu-Ti-defect-Cu                                                                       
_audit_creation_date              2025-10-23                                                  
_audit_creation_method            'Materials Studio'                                          
_symmetry_space_group_name_H-M    'P1'                                                        
_symmetry_Int_Tables_number       1                                                           
_symmetry_cell_setting            triclinic                                                   
loop_                                                                                         
_symmetry_equiv_pos_as_xyz                                                                    
  x,y,z                                                                                       
_cell_length_a                    7.2909                                                      
_cell_length_b                    7.2881                                                      
_cell_length_c                    7.2965                                                      
_cell_angle_alpha                 90.1134                                                     
_cell_angle_beta                  89.8538                                                     
_cell_angle_gamma                 89.8550                                                     
loop_                                                                                         
_atom_site_label                                                                              
_atom_site_type_symbol                                                                        
_atom_site_fract_x                                                                            
_atom_site_fract_y                                                                            
_atom_site_fract_z                                                                            
_atom_site_U_iso_or_equiv                                                                     
_atom_site_adp_type                                                                           
_atom_site_occupancy                                                                          
Cu1    Cu    0.00023   0.00010  -0.00012   0.00000  Uiso   1.00                               
Cu2    Cu    0.00023   0.24918   0.24904   0.00000  Uiso   1.00                               
Cu3    Cu    0.24934   0.00013   0.24908   0.00000  Uiso   1.00                               
Cu4    Cu    0.24951   0.24919  -0.00008   0.00000  Uiso   1.00                               
Cu5    Cu    0.50011   0.00011   0.00001   0.00000  Uiso   1.00                               
Cu6    Cu    0.50022   0.24712   0.24720   0.00000  Uiso   1.00                               
Cu7    Cu    0.75109   0.00006   0.24898   0.00000  Uiso   1.00                               
Cu8    Cu    0.75106   0.24913  -0.00012   0.00000  Uiso   1.00                               
Cu9    Cu    0.00057   0.50011  -0.00046   0.00000  Uiso   1.00                               
Cu10   Cu    0.00021   0.75103   0.24901   0.00000  Uiso   1.00                               
Cu11   Cu    0.24712   0.50003   0.24719   0.00000  Uiso   1.00                               
Cu12   Cu    0.24954   0.75095  -0.00008   0.00000  Uiso   1.00                               
Cu13   Cu    0.50021   0.50010   0.00031   0.00000  Uiso   1.00                               
Cu14   Cu    0.50031   0.75304   0.24724   0.00000  Uiso   1.00                               
Cu15   Cu    0.75352   0.50015   0.24664   0.00000  Uiso   1.00                               
Cu16   Cu    0.75108   0.75107  -0.00012   0.00000  Uiso   1.00                               
Cu17   Cu    0.00010   0.00006   0.50000   0.00000  Uiso   1.00                               
Cu18   Cu    0.00019   0.24923   0.75060   0.00000  Uiso   1.00                               
Cu19   Cu    0.24949   0.00008   0.75066   0.00000  Uiso   1.00                               
Cu20   Cu    0.24748   0.24763   0.49980   0.00000  Uiso   1.00                               
Cu21   Cu    0.50027   0.24760   0.75259   0.00000  Uiso   1.00                               
Cu22   Cu    0.75099   0.00003   0.75080   0.00000  Uiso   1.00                               
Cu23   Cu    0.75290   0.24715   0.49986   0.00000  Uiso   1.00                               
Cu24   Cu   -0.00021   0.50010   0.49990   0.00000  Uiso   1.00                               
Cu25   Cu    0.00017   0.75091   0.75058   0.00000  Uiso   1.00                               
Cu26   Cu    0.24769   0.50002   0.75235   0.00000  Uiso   1.00                               
Cu27   Cu    0.24749   0.75255   0.49977   0.00000  Uiso   1.00                               
Cu28   Cu    0.50036   0.75263   0.75266   0.00000  Uiso   1.00                               
Cu29   Cu    0.75296   0.50011   0.75293   0.00000  Uiso   1.00                               
Cu30   Cu    0.75284   0.75295   0.49982   0.00000  Uiso   1.00                               
Ti31   Ti    0.50045   0.50008   0.49966   0.00000  Uiso   1.00                               
loop_                                                                                         
_geom_bond_atom_site_label_1                                                                  
_geom_bond_atom_site_label_2                                                                  
_geom_bond_distance                                                                           
_geom_bond_site_symmetry_2                                                                    
_ccdc_geom_bond_type                                                                          
Cu1    Cu2     2.567   .     S                                                                
Cu1    Cu3     2.573   .     S                                                                
Cu1    Cu4     2.572   .     S                                                                
Cu1    Cu7     2.566   1_455 S                                                                
Cu1    Cu8     2.565   1_455 S                                                                
Cu1    Cu10    2.572   1_545 S                                                                
Cu1    Cu12    2.566   1_545 S                                                                
Cu1    Cu16    2.571   1_445 S                                                                
Cu1    Cu18    2.573   1_554 S                                                                
Cu1    Cu19    2.568   1_554 S                                                                
Cu1    Cu22    2.573   1_454 S                                                                
Cu1    Cu25    2.568   1_544 S                                                                
Cu2    Cu24    2.585   .     S                                                                
Cu2    Cu17    2.581   .     S                                                                
Cu2    Cu9     2.583   .     S                                                                
Cu2    Cu20    2.572   .     S                                                                
Cu2    Cu4     2.567   .     S                                                                
Cu2    Cu11    2.569   .     S                                                                
Cu2    Cu3     2.565   .     S                                                                
Cu2    Cu7     2.572   1_455 S                                                                
Cu2    Cu8     2.573   1_455 S                                                                
Cu2    Cu15    2.562   1_455 S                                                                
Cu2    Cu23    2.566   1_455 S                                                                
Cu3    Cu20    2.567   .     S                                                                
Cu3    Cu4     2.572   .     S                                                                
Cu3    Cu5     2.575   .     S                                                                
Cu3    Cu17    2.576   .     S                                                                
Cu3    Cu6     2.570   .     S                                                                
Cu3    Cu10    2.571   1_545 S                                                                
Cu3    Cu12    2.567   1_545 S                                                                
Cu3    Cu14    2.564   1_545 S                                                                
Cu3    Cu27    2.572   1_545 S                                                                
Cu4    Cu11    2.566   .     S                                                                
Cu4    Cu6     2.572   .     S                                                                
Cu4    Cu13    2.589   .     S                                                                
Cu4    Cu9     2.573   .     S                                                                
Cu4    Cu5     2.572   .     S                                                                
Cu4    Cu18    2.575   1_554 S                                                                
Cu4    Cu19    2.567   1_554 S                                                                
Cu4    Cu21    2.566   1_554 S                                                                
Cu4    Cu26    2.573   1_554 S                                                                
Cu5    Cu6     2.546   .     S                                                                
Cu5    Cu7     2.582   .     S                                                                
Cu5    Cu8     2.580   .     S                                                                
Cu5    Cu12    2.579   1_545 S                                                                
Cu5    Cu14    2.551   1_545 S                                                                
Cu5    Cu16    2.574   1_545 S                                                                
Cu5    Cu19    2.582   1_554 S                                                                
Cu5    Cu21    2.554   1_554 S                                                                
Cu5    Cu22    2.576   1_554 S                                                                
Cu5    Cu28    2.549   1_544 S                                                                
Cu6    Cu13    2.580   .     S                                                                
Cu6    Cu23    2.610   .     S                                                                
Cu6    Cu8     2.566   .     S                                                                
Cu6    Cu20    2.603   .     S                                                                
Cu6    Cu15    2.613   .     S                                                                
Cu6    Cu11    2.605   .     S                                                                
Cu6    Cu7     2.563   .     S                                                                
Cu6    Ti31    2.604   .     S                                                                
Cu7    Cu23    2.565   .     S                                                                
Cu7    Cu8     2.571   .     S                                                                
Cu7    Cu1     2.566   1_655 S                                                                
Cu7    Cu2     2.572   1_655 S                                                                
Cu7    Cu10    2.565   1_645 S                                                                
Cu7    Cu14    2.569   1_545 S                                                                
Cu7    Cu16    2.566   1_545 S                                                                
Cu7    Cu17    2.582   1_655 S                                                                
Cu7    Cu30    2.570   1_545 S                                                                
Cu8    Cu15    2.564   .     S                                                                
Cu8    Cu13    2.583   .     S                                                                
Cu8    Cu1     2.565   1_655 S                                                                
Cu8    Cu2     2.573   1_655 S                                                                
Cu8    Cu9     2.583   1_655 S                                                                
Cu8    Cu18    2.567   1_654 S                                                                
Cu8    Cu21    2.572   1_554 S                                                                
Cu8    Cu22    2.566   1_554 S                                                                
Cu8    Cu29    2.570   1_554 S                                                                
Cu9    Cu10    2.578   .     S                                                                
Cu9    Cu11    2.552   .     S                                                                
Cu9    Cu12    2.580   .     S                                                                
Cu9    Cu8     2.583   1_455 S                                                                
Cu9    Cu15    2.545   1_455 S                                                                
Cu9    Cu16    2.576   1_455 S                                                                
Cu9    Cu18    2.575   1_554 S                                                                
Cu9    Cu25    2.580   1_554 S                                                                
Cu9    Cu26    2.546   1_554 S                                                                
Cu9    Cu29    2.552   1_454 S                                                                
Cu10   Cu24    2.590   .     S                                                                
Cu10   Cu27    2.572   .     S                                                                
Cu10   Cu12    2.567   .     S                                                                
Cu10   Cu11    2.563   .     S                                                                
Cu10   Cu3     2.571   1_565 S                                                                
Cu10   Cu7     2.565   1_465 S                                                                
Cu10   Cu1     2.572   1_565 S                                                                
Cu10   Cu15    2.568   1_455 S                                                                
Cu10   Cu16    2.573   1_455 S                                                                
Cu10   Cu17    2.576   1_565 S                                                                
Cu10   Cu30    2.566   1_455 S                                                                
Cu11   Cu27    2.602   .     S                                                                
Cu11   Cu20    2.607   .     S                                                                
Cu11   Cu12    2.572   .     S                                                                
Cu11   Cu13    2.575   .     S                                                                
Cu11   Cu24    2.576   .     S                                                                
Cu11   Cu14    2.612   .     S                                                                
Cu11   Ti31    2.612   .     S                                                                
Cu12   Cu14    2.572   .     S                                                                
Cu12   Cu13    2.582   .     S                                                                
Cu12   Cu1     2.566   1_565 S                                                                
Cu12   Cu5     2.579   1_565 S                                                                
Cu12   Cu3     2.567   1_565 S                                                                
Cu12   Cu19    2.572   1_564 S                                                                
Cu12   Cu25    2.575   1_554 S                                                                
Cu12   Cu26    2.568   1_554 S                                                                
Cu12   Cu28    2.566   1_554 S                                                                
Cu13   Cu14    2.575   .     S                                                                
Cu13   Cu15    2.580   .     S                                                                
Cu13   Cu16    2.590   .     S                                                                
Cu13   Cu21    2.577   1_554 S                                                                
Cu13   Cu26    2.585   1_554 S                                                                
Cu13   Cu28    2.582   1_554 S                                                                
Cu13   Cu29    2.576   1_554 S                                                                
Cu14   Cu30    2.608   .     S                                                                
Cu14   Cu16    2.566   .     S                                                                
Cu14   Cu27    2.603   .     S                                                                
Cu14   Cu15    2.605   .     S                                                                
Cu14   Cu7     2.569   1_565 S                                                                
Cu14   Cu3     2.564   1_565 S                                                                
Cu14   Cu5     2.551   1_565 S                                                                
Cu14   Ti31    2.608   .     S                                                                
Cu15   Cu30    2.606   .     S                                                                
Cu15   Cu23    2.613   .     S                                                                
Cu15   Cu16    2.569   .     S                                                                
Cu15   Cu10    2.568   1_655 S                                                                
Cu15   Cu2     2.562   1_655 S                                                                
Cu15   Cu9     2.545   1_655 S                                                                
Cu15   Cu24    2.580   1_655 S                                                                
Cu15   Ti31    2.607   .     S                                                                
Cu16   Cu9     2.576   1_655 S                                                                
Cu16   Cu5     2.574   1_565 S                                                                
Cu16   Cu1     2.571   1_665 S                                                                
Cu16   Cu7     2.566   1_565 S                                                                
Cu16   Cu10    2.573   1_655 S                                                                
Cu16   Cu22    2.571   1_564 S                                                                
Cu16   Cu25    2.567   1_654 S                                                                
Cu16   Cu28    2.571   1_554 S                                                                
Cu16   Cu29    2.565   1_554 S                                                                
Cu17   Cu18    2.575   .     S                                                                
Cu17   Cu19    2.582   .     S                                                                
Cu17   Cu20    2.554   .     S                                                                
Cu17   Cu7     2.582   1_455 S                                                                
Cu17   Cu10    2.576   1_545 S                                                                
Cu17   Cu22    2.575   1_455 S                                                                
Cu17   Cu23    2.545   1_455 S                                                                
Cu17   Cu25    2.579   1_545 S                                                                
Cu17   Cu27    2.548   1_545 S                                                                
Cu17   Cu30    2.551   1_445 S                                                                
Cu18   Cu24    2.589   .     S                                                                
Cu18   Cu20    2.566   .     S                                                                
Cu18   Cu26    2.572   .     S                                                                
Cu18   Cu19    2.566   .     S                                                                
Cu18   Cu9     2.575   1_556 S                                                                
Cu18   Cu1     2.573   1_556 S                                                                
Cu18   Cu4     2.575   1_556 S                                                                
Cu18   Cu8     2.567   1_456 S                                                                
Cu18   Cu22    2.572   1_455 S                                                                
Cu18   Cu23    2.572   1_455 S                                                                
Cu18   Cu29    2.564   1_455 S                                                                
Cu19   Cu20    2.573   .     S                                                                
Cu19   Cu21    2.572   .     S                                                                
Cu19   Cu1     2.568   1_556 S                                                                
Cu19   Cu4     2.567   1_556 S                                                                
Cu19   Cu5     2.582   1_556 S                                                                
Cu19   Cu12    2.572   1_546 S                                                                
Cu19   Cu25    2.573   1_545 S                                                                
Cu19   Cu27    2.568   1_545 S                                                                
Cu19   Cu28    2.565   1_545 S                                                                
Cu20   Cu26    2.601   .     S                                                                
Cu20   Cu21    2.611   .     S                                                                
Cu20   Cu24    2.575   .     S                                                                
Cu20   Ti31    2.608   .     S                                                                
Cu21   Cu23    2.603   .     S                                                                
Cu21   Cu29    2.607   .     S                                                                
Cu21   Cu26    2.600   .     S                                                                
Cu21   Cu22    2.565   .     S                                                                
Cu21   Cu13    2.577   1_556 S                                                                
Cu21   Cu5     2.554   1_556 S                                                                
Cu21   Cu8     2.572   1_556 S                                                                
Cu21   Cu4     2.566   1_556 S                                                                
Cu21   Ti31    2.609   .     S                                                                
Cu22   Cu23    2.571   .     S                                                                
Cu22   Cu17    2.575   1_655 S                                                                
Cu22   Cu18    2.572   1_655 S                                                                
Cu22   Cu5     2.576   1_556 S                                                                
Cu22   Cu8     2.566   1_556 S                                                                
Cu22   Cu16    2.571   1_546 S                                                                
Cu22   Cu1     2.573   1_656 S                                                                
Cu22   Cu25    2.565   1_645 S                                                                
Cu22   Cu28    2.570   1_545 S                                                                
Cu22   Cu30    2.566   1_545 S                                                                
Cu23   Cu29    2.607   .     S                                                                
Cu23   Cu17    2.545   1_655 S                                                                
Cu23   Cu18    2.572   1_655 S                                                                
Cu23   Cu2     2.566   1_655 S                                                                
Cu23   Cu24    2.580   1_655 S                                                                
Cu23   Ti31    2.602   .     S                                                                
Cu24   Cu25    2.583   .     S                                                                
Cu24   Cu26    2.584   .     S                                                                
Cu24   Cu27    2.581   .     S                                                                
Cu24   Cu23    2.580   1_455 S                                                                
Cu24   Cu15    2.580   1_455 S                                                                
Cu24   Cu29    2.575   1_455 S                                                                
Cu24   Cu30    2.573   1_455 S                                                                
Cu25   Cu27    2.566   .     S                                                                
Cu25   Cu26    2.566   .     S                                                                
Cu25   Cu17    2.579   1_565 S                                                                
Cu25   Cu19    2.573   1_565 S                                                                
Cu25   Cu22    2.565   1_465 S                                                                
Cu25   Cu1     2.568   1_566 S                                                                
Cu25   Cu9     2.580   1_556 S                                                                
Cu25   Cu12    2.575   1_556 S                                                                
Cu25   Cu16    2.567   1_456 S                                                                
Cu25   Cu29    2.570   1_455 S                                                                
Cu25   Cu30    2.572   1_455 S                                                                
Cu26   Cu27    2.607   .     S                                                                
Cu26   Cu28    2.608   .     S                                                                
Cu26   Cu9     2.546   1_556 S                                                                
Cu26   Cu12    2.568   1_556 S                                                                
Cu26   Cu13    2.585   1_556 S                                                                
Cu26   Cu4     2.573   1_556 S                                                                
Cu26   Ti31    2.604   .     S                                                                
Cu27   Cu28    2.612   .     S                                                                
Cu27   Cu17    2.548   1_565 S                                                                
Cu27   Cu19    2.568   1_565 S                                                                
Cu27   Cu3     2.572   1_565 S                                                                
Cu27   Ti31    2.602   .     S                                                                
Cu28   Cu30    2.603   .     S                                                                
Cu28   Cu29    2.600   .     S                                                                
Cu28   Cu22    2.570   1_565 S                                                                
Cu28   Cu19    2.565   1_565 S                                                                
Cu28   Cu5     2.549   1_566 S                                                                
Cu28   Cu13    2.582   1_556 S                                                                
Cu28   Cu16    2.571   1_556 S                                                                
Cu28   Cu12    2.566   1_556 S                                                                
Cu28   Ti31    2.604   .     S                                                                
Cu29   Cu30    2.612   .     S                                                                
Cu29   Cu24    2.575   1_655 S                                                                
Cu29   Cu25    2.570   1_655 S                                                                
Cu29   Cu18    2.564   1_655 S                                                                
Cu29   Cu13    2.576   1_556 S                                                                
Cu29   Cu16    2.565   1_556 S                                                                
Cu29   Cu9     2.552   1_656 S                                                                
Cu29   Cu8     2.570   1_556 S                                                                
Cu29   Ti31    2.612   .     S                                                                
Cu30   Cu24    2.573   1_655 S                                                                
Cu30   Cu25    2.572   1_655 S                                                                
Cu30   Cu22    2.566   1_565 S                                                                
Cu30   Cu17    2.551   1_665 S                                                                
Cu30   Cu7     2.570   1_565 S                                                                
Cu30   Cu10    2.566   1_655 S                                                                
Cu30   Ti31    2.608   .     S                                                                
