# Supplementary material for: Thermodynamic framework for assessing dissolutive wetting behaviors in metallic systems
Source: Nat Commun. 2025 Dec 3;17:313. doi: 10.1038/s41467-025-67008-9 (PMC12789441; doi:10.1038/s41467-025-67008-9)
Supplement: Supplementary file 8 — Supplementary Data 1 [file 41467_2025_67008_MOESM8_ESM.zip › Supplementary Source Data files/Cu-Ti Cif File-diatomic solute system.txt]

Cu/Ti Cif File (Diatomic system):
data_Cu-2Ti                                                                                                                          
_audit_creation_date              2025-10-24                                                                                         
_audit_creation_method            'Materials Studio'                                                                                 
_symmetry_space_group_name_H-M    'P1'                                                                                               
_symmetry_Int_Tables_number       1                                                                                                  
_symmetry_cell_setting            triclinic                                                                                          
loop_                                                                                                                                
_symmetry_equiv_pos_as_xyz                                                                                                           
  x,y,z                                                                                                                              
_cell_length_a                    7.3528                                                                                             
_cell_length_b                    7.2684                                                                                             
_cell_length_c                    7.3523                                                                                             
_cell_angle_alpha                 90.0030                                                                                            
_cell_angle_beta                  90.1376                                                                                            
_cell_angle_gamma                 90.0050                                                                                            
loop_                                                                                                                                
_atom_site_label                                                                                                                     
_atom_site_type_symbol                                                                                                               
_atom_site_fract_x                                                                                                                   
_atom_site_fract_y                                                                                                                   
_atom_site_fract_z                                                                                                                   
_atom_site_U_iso_or_equiv                                                                                                            
_atom_site_adp_type                                                                                                                  
_atom_site_occupancy                                                                                                                 
Cu1    Cu   -0.00130   0.00000   0.00129   0.00000  Uiso   1.00                                                                      
Cu2    Cu   -0.00021   0.24719   0.24979   0.00000  Uiso   1.00                                                                      
Cu3    Cu    0.25036   0.00001   0.25241   0.00000  Uiso   1.00                                                                      
Cu4    Cu    0.24818   0.24498   0.00494   0.00000  Uiso   1.00                                                                      
Cu5    Cu    0.49964  -0.00001  -0.00241   0.00000  Uiso   1.00                                                                      
Cu6    Cu    0.50185   0.24492   0.24505   0.00000  Uiso   1.00                                                                      
Cu7    Cu    0.75131  -0.00000   0.24869   0.00000  Uiso   1.00                                                                      
Cu8    Cu    0.75022   0.24716   0.00021   0.00000  Uiso   1.00                                                                      
Cu9    Cu   -0.00379   0.50000   0.00379   0.00000  Uiso   1.00                                                                      
Cu10   Cu   -0.00021   0.75284   0.24978   0.00000  Uiso   1.00                                                                      
Cu11   Cu    0.24665   0.50002   0.24771   0.00000  Uiso   1.00                                                                      
Cu12   Cu    0.24815   0.75508   0.00495   0.00000  Uiso   1.00                                                                      
Cu13   Cu    0.50335   0.49999   0.00228   0.00000  Uiso   1.00                                                                      
Cu14   Cu    0.50182   0.75502   0.24507   0.00000  Uiso   1.00                                                                      
Cu15   Cu    0.75379   0.50000   0.24621   0.00000  Uiso   1.00                                                                      
Cu16   Cu    0.75021   0.75281   0.00021   0.00000  Uiso   1.00                                                                      
Cu17   Cu    0.00241  -0.00001   0.50036   0.00000  Uiso   1.00                                                                      
Cu18   Cu   -0.00492   0.24493   0.75186   0.00000  Uiso   1.00                                                                      
Cu19   Cu    0.24863   0.00000   0.75137   0.00000  Uiso   1.00                                                                      
Cu20   Cu    0.24895   0.24731   0.49896   0.00000  Uiso   1.00                                                                      
Cu21   Cu    0.50137   0.00000   0.49863   0.00000  Uiso   1.00                                                                      
Cu22   Cu    0.50104   0.24728   0.75106   0.00000  Uiso   1.00                                                                      
Cu23   Cu    0.74759   0.00000   0.74963   0.00000  Uiso   1.00                                                                      
Cu24   Cu    0.75496   0.24496   0.49818   0.00000  Uiso   1.00                                                                      
Cu25   Cu   -0.00227   0.50001   0.49666   0.00000  Uiso   1.00                                                                      
Cu26   Cu   -0.00495   0.75504   0.75182   0.00000  Uiso   1.00                                                                      
Ti27   Ti    0.24438   0.50001   0.75563   0.00000  Uiso   1.00                                                                      
Cu28   Cu    0.24895   0.75271   0.49894   0.00000  Uiso   1.00                                                                      
Ti29   Ti    0.50560   0.49999   0.49440   0.00000  Uiso   1.00                                                                      
Cu30   Cu    0.50104   0.75270   0.75103   0.00000  Uiso   1.00                                                                      
Cu31   Cu    0.75228   0.49999   0.75335   0.00000  Uiso   1.00                                                                      
Cu32   Cu    0.75493   0.75506   0.49815   0.00000  Uiso   1.00                                                                      
loop_                                                                                                                                
_geom_bond_atom_site_label_1                                                                                                         
_geom_bond_atom_site_label_2                                                                                                         
_geom_bond_distance                                                                                                                  
_geom_bond_site_symmetry_2                                                                                                           
_ccdc_geom_bond_type                                                                                                                 
Cu1    Cu2     2.562   .     S                                                                                                       
Cu1    Cu3     2.611   .     S                                                                                                       
Cu1    Cu4     2.556   .     S                                                                                                       
Cu1    Cu7     2.576   1_455 S                                                                                                       
Cu1    Cu8     2.562   1_455 S                                                                                                       
Cu1    Cu10    2.562   1_545 S                                                                                                       
Cu1    Cu12    2.556   1_545 S                                                                                                       
Cu1    Cu16    2.562   1_445 S                                                                                                       
Cu1    Cu18    2.556   1_554 S                                                                                                       
Cu1    Cu19    2.602   1_554 S                                                                                                       
Cu1    Cu23    2.611   1_454 S                                                                                                       
Cu1    Cu26    2.556   1_544 S                                                                                                       
Cu2    Cu25    2.583   .     S                                                                                                       
Cu2    Cu17    2.573   .     S                                                                                                       
Cu2    Cu9     2.578   .     S                                                                                                       
Cu2    Cu20    2.588   .     S                                                                                                       
Cu2    Cu4     2.568   .     S                                                                                                       
Cu2    Cu11    2.583   .     S                                                                                                       
Cu2    Cu3     2.574   .     S                                                                                                       
Cu2    Cu7     2.562   1_455 S                                                                                                       
Cu2    Cu8     2.592   1_455 S                                                                                                       
Cu2    Cu15    2.579   1_455 S                                                                                                       
Cu2    Cu24    2.568   1_455 S                                                                                                       
Cu3    Cu20    2.553   .     S                                                                                                       
Cu3    Cu4     2.546   .     S                                                                                                       
Cu3    Cu21    2.582   .     S                                                                                                       
Cu3    Cu5     2.624   .     S                                                                                                       
Cu3    Cu17    2.581   .     S                                                                                                       
Cu3    Cu6     2.567   .     S                                                                                                       
Cu3    Cu10    2.573   1_545 S                                                                                                       
Cu3    Cu12    2.545   1_545 S                                                                                                       
Cu3    Cu14    2.568   1_545 S                                                                                                       
Cu3    Cu28    2.553   1_545 S                                                                                                       
Cu4    Cu11    2.573   .     S                                                                                                       
Cu4    Cu6     2.565   .     S                                                                                                       
Cu4    Cu13    2.637   .     S                                                                                                       
Cu4    Cu9     2.621   .     S                                                                                                       
Cu4    Cu5     2.568   .     S                                                                                                       
Cu4    Cu18    2.629   1_554 S                                                                                                       
Cu4    Cu19    2.578   1_554 S                                                                                                       
Cu4    Cu22    2.638   1_554 S                                                                                                       
Cu4    Ti27    2.607   1_554 S                                                                                                       
Cu5    Cu6     2.545   .     S                                                                                                       
Cu5    Cu7     2.611   .     S                                                                                                       
Cu5    Cu8     2.573   .     S                                                                                                       
Cu5    Cu12    2.567   1_545 S                                                                                                       
Cu5    Cu14    2.546   1_545 S                                                                                                       
Cu5    Cu16    2.574   1_545 S                                                                                                       
Cu5    Cu19    2.582   1_554 S                                                                                                       
Cu5    Cu22    2.553   1_554 S                                                                                                       
Cu5    Cu23    2.581   1_554 S                                                                                                       
Cu5    Cu30    2.553   1_544 S                                                                                                       
Cu6    Ti29    2.607   .     S                                                                                                       
Cu6    Cu21    2.578   .     S                                                                                                       
Cu6    Cu13    2.574   .     S                                                                                                       
Cu6    Cu24    2.629   .     S                                                                                                       
Cu6    Cu8     2.567   .     S                                                                                                       
Cu6    Cu20    2.638   .     S                                                                                                       
Cu6    Cu15    2.621   .     S                                                                                                       
Cu6    Cu11    2.638   .     S                                                                                                       
Cu6    Cu7     2.556   .     S                                                                                                       
Cu7    Cu24    2.556   .     S                                                                                                       
Cu7    Cu8     2.562   .     S                                                                                                       
Cu7    Cu21    2.602   .     S                                                                                                       
Cu7    Cu1     2.576   1_655 S                                                                                                       
Cu7    Cu2     2.562   1_655 S                                                                                                       
Cu7    Cu10    2.562   1_645 S                                                                                                       
Cu7    Cu14    2.556   1_545 S                                                                                                       
Cu7    Cu16    2.562   1_545 S                                                                                                       
Cu7    Cu17    2.611   1_655 S                                                                                                       
Cu7    Cu32    2.556   1_545 S                                                                                                       
Cu8    Cu15    2.578   .     S                                                                                                       
Cu8    Cu13    2.583   .     S                                                                                                       
Cu8    Cu1     2.562   1_655 S                                                                                                       
Cu8    Cu2     2.592   1_655 S                                                                                                       
Cu8    Cu9     2.579   1_655 S                                                                                                       
Cu8    Cu18    2.567   1_654 S                                                                                                       
Cu8    Cu22    2.588   1_554 S                                                                                                       
Cu8    Cu23    2.573   1_554 S                                                                                                       
Cu8    Cu31    2.583   1_554 S                                                                                                       
Cu9    Cu10    2.578   .     S                                                                                                       
Cu9    Cu11    2.567   .     S                                                                                                       
Cu9    Cu12    2.621   .     S                                                                                                       
Cu9    Cu8     2.579   1_455 S                                                                                                       
Cu9    Cu15    2.524   1_455 S                                                                                                       
Cu9    Cu16    2.579   1_455 S                                                                                                       
Cu9    Cu18    2.621   1_554 S                                                                                                       
Cu9    Cu26    2.621   1_554 S                                                                                                       
Cu9    Ti27    2.584   1_554 S                                                                                                       
Cu9    Cu31    2.567   1_454 S                                                                                                       
Cu10   Cu25    2.583   .     S                                                                                                       
Cu10   Cu28    2.588   .     S                                                                                                       
Cu10   Cu12    2.567   .     S                                                                                                       
Cu10   Cu11    2.583   .     S                                                                                                       
Cu10   Cu1     2.562   1_565 S                                                                                                       
Cu10   Cu7     2.562   1_465 S                                                                                                       
Cu10   Cu3     2.573   1_565 S                                                                                                       
Cu10   Cu15    2.579   1_455 S                                                                                                       
Cu10   Cu16    2.592   1_455 S                                                                                                       
Cu10   Cu17    2.573   1_565 S                                                                                                       
Cu10   Cu32    2.568   1_455 S                                                                                                       
Cu11   Cu28    2.605   .     S                                                                                                       
Cu11   Cu20    2.605   .     S                                                                                                       
Cu11   Cu12    2.574   .     S                                                                                                       
Cu11   Ti29    2.626   .     S                                                                                                       
Cu11   Cu13    2.614   .     S                                                                                                       
Cu11   Cu25    2.592   .     S                                                                                                       
Cu11   Cu14    2.637   .     S                                                                                                       
Cu12   Cu14    2.565   .     S                                                                                                       
Cu12   Cu13    2.638   .     S                                                                                                       
Cu12   Cu1     2.556   1_565 S                                                                                                       
Cu12   Cu3     2.545   1_565 S                                                                                                       
Cu12   Cu5     2.567   1_565 S                                                                                                       
Cu12   Cu19    2.578   1_564 S                                                                                                       
Cu12   Cu26    2.629   1_554 S                                                                                                       
Cu12   Ti27    2.607   1_554 S                                                                                                       
Cu12   Cu30    2.638   1_554 S                                                                                                       
Cu13   Cu14    2.573   .     S                                                                                                       
Cu13   Cu15    2.567   .     S                                                                                                       
Cu13   Cu16    2.583   .     S                                                                                                       
Cu13   Cu22    2.605   1_554 S                                                                                                       
Cu13   Ti27    2.626   1_554 S                                                                                                       
Cu13   Cu30    2.605   1_554 S                                                                                                       
Cu13   Cu31    2.591   1_554 S                                                                                                       
Cu14   Ti29    2.607   .     S                                                                                                       
Cu14   Cu32    2.629   .     S                                                                                                       
Cu14   Cu16    2.568   .     S                                                                                                       
Cu14   Cu28    2.638   .     S                                                                                                       
Cu14   Cu15    2.621   .     S                                                                                                       
Cu14   Cu5     2.546   1_565 S                                                                                                       
Cu14   Cu7     2.556   1_565 S                                                                                                       
Cu14   Cu3     2.568   1_565 S                                                                                                       
Cu14   Cu21    2.578   1_565 S                                                                                                       
Cu15   Cu32    2.621   .     S                                                                                                       
Cu15   Cu24    2.621   .     S                                                                                                       
Cu15   Cu16    2.579   .     S                                                                                                       
Cu15   Ti29    2.584   .     S                                                                                                       
Cu15   Cu9     2.524   1_655 S                                                                                                       
Cu15   Cu10    2.579   1_655 S                                                                                                       
Cu15   Cu2     2.579   1_655 S                                                                                                       
Cu15   Cu25    2.568   1_655 S                                                                                                       
Cu16   Cu9     2.579   1_655 S                                                                                                       
Cu16   Cu10    2.592   1_655 S                                                                                                       
Cu16   Cu5     2.574   1_565 S                                                                                                       
Cu16   Cu7     2.562   1_565 S                                                                                                       
Cu16   Cu1     2.562   1_665 S                                                                                                       
Cu16   Cu23    2.573   1_564 S                                                                                                       
Cu16   Cu26    2.567   1_654 S                                                                                                       
Cu16   Cu30    2.588   1_554 S                                                                                                       
Cu16   Cu31    2.583   1_554 S                                                                                                       
Cu17   Cu18    2.567   .     S                                                                                                       
Cu17   Cu19    2.582   .     S                                                                                                       
Cu17   Cu20    2.553   .     S                                                                                                       
Cu17   Cu7     2.611   1_455 S                                                                                                       
Cu17   Cu10    2.573   1_545 S                                                                                                       
Cu17   Cu23    2.624   1_455 S                                                                                                       
Cu17   Cu24    2.546   1_455 S                                                                                                       
Cu17   Cu26    2.567   1_545 S                                                                                                       
Cu17   Cu28    2.553   1_545 S                                                                                                       
Cu17   Cu32    2.546   1_445 S                                                                                                       
Cu18   Cu25    2.638   .     S                                                                                                       
Cu18   Cu20    2.638   .     S                                                                                                       
Cu18   Ti27    2.607   .     S                                                                                                       
Cu18   Cu19    2.578   .     S                                                                                                       
Cu18   Cu9     2.621   1_556 S                                                                                                       
Cu18   Cu1     2.556   1_556 S                                                                                                       
Cu18   Cu8     2.567   1_456 S                                                                                                       
Cu18   Cu4     2.629   1_556 S                                                                                                       
Cu18   Cu23    2.546   1_455 S                                                                                                       
Cu18   Cu24    2.565   1_455 S                                                                                                       
Cu18   Cu31    2.574   1_455 S                                                                                                       
Cu19   Cu20    2.584   .     S                                                                                                       
Cu19   Cu21    2.631   .     S                                                                                                       
Cu19   Cu22    2.583   .     S                                                                                                       
Cu19   Cu1     2.602   1_556 S                                                                                                       
Cu19   Cu4     2.578   1_556 S                                                                                                       
Cu19   Cu5     2.582   1_556 S                                                                                                       
Cu19   Cu12    2.578   1_546 S                                                                                                       
Cu19   Cu26    2.578   1_545 S                                                                                                       
Cu19   Cu28    2.584   1_545 S                                                                                                       
Cu19   Cu30    2.584   1_545 S                                                                                                       
Cu20   Ti27    2.634   .     S                                                                                                       
Cu20   Cu22    2.618   .     S                                                                                                       
Cu20   Ti29    2.633   .     S                                                                                                       
Cu20   Cu25    2.605   .     S                                                                                                       
Cu20   Cu21    2.584   .     S                                                                                                       
Cu21   Cu22    2.583   .     S                                                                                                       
Cu21   Cu23    2.582   .     S                                                                                                       
Cu21   Cu24    2.578   .     S                                                                                                       
Cu21   Cu14    2.578   1_545 S                                                                                                       
Cu21   Cu28    2.584   1_545 S                                                                                                       
Cu21   Cu30    2.584   1_545 S                                                                                                       
Cu21   Cu32    2.578   1_545 S                                                                                                       
Cu22   Ti29    2.634   .     S                                                                                                       
Cu22   Cu24    2.638   .     S                                                                                                       
Cu22   Cu31    2.605   .     S                                                                                                       
Cu22   Ti27    2.634   .     S                                                                                                       
Cu22   Cu23    2.553   .     S                                                                                                       
Cu22   Cu13    2.605   1_556 S                                                                                                       
Cu22   Cu5     2.553   1_556 S                                                                                                       
Cu22   Cu8     2.588   1_556 S                                                                                                       
Cu22   Cu4     2.638   1_556 S                                                                                                       
Cu23   Cu24    2.567   .     S                                                                                                       
Cu23   Cu17    2.624   1_655 S                                                                                                       
Cu23   Cu18    2.546   1_655 S                                                                                                       
Cu23   Cu5     2.581   1_556 S                                                                                                       
Cu23   Cu8     2.573   1_556 S                                                                                                       
Cu23   Cu1     2.611   1_656 S                                                                                                       
Cu23   Cu16    2.573   1_546 S                                                                                                       
Cu23   Cu26    2.546   1_645 S                                                                                                       
Cu23   Cu30    2.553   1_545 S                                                                                                       
Cu23   Cu32    2.567   1_545 S                                                                                                       
Cu24   Cu31    2.637   .     S                                                                                                       
Cu24   Ti29    2.607   .     S                                                                                                       
Cu24   Cu17    2.546   1_655 S                                                                                                       
Cu24   Cu18    2.565   1_655 S                                                                                                       
Cu24   Cu2     2.568   1_655 S                                                                                                       
Cu24   Cu25    2.573   1_655 S                                                                                                       
Cu25   Cu26    2.637   .     S                                                                                                       
Cu25   Ti27    2.626   .     S                                                                                                       
Cu25   Cu28    2.605   .     S                                                                                                       
Cu25   Cu24    2.573   1_455 S                                                                                                       
Cu25   Cu15    2.568   1_455 S                                                                                                       
Cu25   Cu31    2.614   1_455 S                                                                                                       
Cu25   Cu32    2.574   1_455 S                                                                                                       
Cu26   Cu28    2.638   .     S                                                                                                       
Cu26   Ti27    2.607   .     S                                                                                                       
Cu26   Cu17    2.567   1_565 S                                                                                                       
Cu26   Cu23    2.546   1_465 S                                                                                                       
Cu26   Cu19    2.578   1_565 S                                                                                                       
Cu26   Cu1     2.556   1_566 S                                                                                                       
Cu26   Cu9     2.621   1_556 S                                                                                                       
Cu26   Cu16    2.567   1_456 S                                                                                                       
Cu26   Cu12    2.629   1_556 S                                                                                                       
Cu26   Cu31    2.573   1_455 S                                                                                                       
Cu26   Cu32    2.565   1_455 S                                                                                                       
Ti27   Cu28    2.634   .     S                                                                                                       
Ti27   Ti29    2.719   .     S                                                                                                       
Ti27   Cu30    2.634   .     S                                                                                                       
Ti27   Cu9     2.584   1_556 S                                                                                                       
Ti27   Cu12    2.607   1_556 S                                                                                                       
Ti27   Cu13    2.626   1_556 S                                                                                                       
Ti27   Cu4     2.607   1_556 S                                                                                                       
Cu28   Cu30    2.618   .     S                                                                                                       
Cu28   Ti29    2.634   .     S                                                                                                       
Cu28   Cu17    2.553   1_565 S                                                                                                       
Cu28   Cu19    2.584   1_565 S                                                                                                       
Cu28   Cu21    2.584   1_565 S                                                                                                       
Cu28   Cu3     2.553   1_565 S                                                                                                       
Ti29   Cu30    2.633   .     S                                                                                                       
Ti29   Cu31    2.626   .     S                                                                                                       
Ti29   Cu32    2.607   .     S                                                                                                       
Cu30   Cu32    2.638   .     S                                                                                                       
Cu30   Cu31    2.605   .     S                                                                                                       
Cu30   Cu21    2.584   1_565 S                                                                                                       
Cu30   Cu23    2.553   1_565 S                                                                                                       
Cu30   Cu19    2.584   1_565 S                                                                                                       
Cu30   Cu5     2.553   1_566 S                                                                                                       
Cu30   Cu13    2.605   1_556 S                                                                                                       
Cu30   Cu16    2.588   1_556 S                                                                                                       
Cu30   Cu12    2.638   1_556 S                                                                                                       
Cu31   Cu32    2.638   .     S                                                                                                       
Cu31   Cu25    2.614   1_655 S                                                                                                       
Cu31   Cu26    2.573   1_655 S                                                                                                       
Cu31   Cu18    2.574   1_655 S                                                                                                       
Cu31   Cu13    2.591   1_556 S                                                                                                       
Cu31   Cu16    2.583   1_556 S                                                                                                       
Cu31   Cu9     2.567   1_656 S                                                                                                       
Cu31   Cu8     2.583   1_556 S                                                                                                       
Cu32   Cu25    2.574   1_655 S                                                                                                       
Cu32   Cu26    2.565   1_655 S                                                                                                       
Cu32   Cu21    2.578   1_565 S                                                                                                       
Cu32   Cu23    2.567   1_565 S                                                                                                       
Cu32   Cu17    2.546   1_665 S                                                                                                       
Cu32   Cu7     2.556   1_565 S                                                                                                       
Cu32   Cu10    2.568   1_655 S                                                                                                       
