# Supplementary material for: Thermodynamic framework for assessing dissolutive wetting behaviors in metallic systems
Source: Nat Commun. 2025 Dec 3;17:313. doi: 10.1038/s41467-025-67008-9 (PMC12789441; doi:10.1038/s41467-025-67008-9)
Supplement: Supplementary file 8 — Supplementary Data 1 [file 41467_2025_67008_MOESM8_ESM.zip › Supplementary Source Data files/Cu-Ti Cif File-single solute atom system.txt]

Cu/Ti Cif File (Single solute atom system):
data_Cu-Ti                                                                                                                            
_audit_creation_date              2025-10-23                                                                                          
_audit_creation_method            'Materials Studio'                                                                                  
_symmetry_space_group_name_H-M    'P1'                                                                                                
_symmetry_Int_Tables_number       1                                                                                                   
_symmetry_cell_setting            triclinic                                                                                           
loop_                                                                                                                                 
_symmetry_equiv_pos_as_xyz                                                                                                            
  x,y,z                                                                                                                               
_cell_length_a                    7.2879                                                                                              
_cell_length_b                    7.2963                                                                                              
_cell_length_c                    7.2889                                                                                              
_cell_angle_alpha                 89.8807                                                                                             
_cell_angle_beta                  89.8702                                                                                             
_cell_angle_gamma                 90.1368                                                                                             
loop_                                                                                                                                 
_atom_site_label                                                                                                                      
_atom_site_type_symbol                                                                                                                
_atom_site_fract_x                                                                                                                    
_atom_site_fract_y                                                                                                                    
_atom_site_fract_z                                                                                                                    
_atom_site_U_iso_or_equiv                                                                                                             
_atom_site_adp_type                                                                                                                   
_atom_site_occupancy                                                                                                                  
Cu1    Cu    0.00011   0.00003  -0.00006   0.00000  Uiso   1.00                                                                       
Cu2    Cu    0.00026   0.24937   0.24900   0.00000  Uiso   1.00                                                                       
Cu3    Cu    0.24905   0.00008   0.24897   0.00000  Uiso   1.00                                                                       
Cu4    Cu    0.24923   0.24951  -0.00013   0.00000  Uiso   1.00                                                                       
Cu5    Cu    0.49992   0.00021  -0.00030   0.00000  Uiso   1.00                                                                       
Cu6    Cu    0.50023   0.24693   0.24698   0.00000  Uiso   1.00                                                                       
Cu7    Cu    0.75119   0.00009   0.24881   0.00000  Uiso   1.00                                                                       
Cu8    Cu    0.75101   0.24933  -0.00015   0.00000  Uiso   1.00                                                                       
Cu9    Cu    0.00058   0.49998  -0.00032   0.00000  Uiso   1.00                                                                       
Cu10   Cu    0.00027   0.75069   0.24896   0.00000  Uiso   1.00                                                                       
Cu11   Cu    0.24751   0.50007   0.24748   0.00000  Uiso   1.00                                                                       
Cu12   Cu    0.24916   0.75056  -0.00013   0.00000  Uiso   1.00                                                                       
Cu13   Cu    0.50002   0.50001   0.00012   0.00000  Uiso   1.00                                                                       
Cu14   Cu    0.50022   0.75334   0.24675   0.00000  Uiso   1.00                                                                       
Cu15   Cu    0.75323   0.50005   0.24680   0.00000  Uiso   1.00                                                                       
Cu16   Cu    0.75105   0.75073  -0.00016   0.00000  Uiso   1.00                                                                       
Cu17   Cu    0.00053   0.00021   0.50004   0.00000  Uiso   1.00                                                                       
Cu18   Cu    0.00024   0.24948   0.75086   0.00000  Uiso   1.00                                                                       
Cu19   Cu    0.24910   0.00008   0.75094   0.00000  Uiso   1.00                                                                       
Cu20   Cu    0.24750   0.24736   0.49988   0.00000  Uiso   1.00                                                                       
Cu21   Cu    0.50006  -0.00007   0.49997   0.00000  Uiso   1.00                                                                       
Cu22   Cu    0.50021   0.24726   0.75262   0.00000  Uiso   1.00                                                                       
Cu23   Cu    0.75108   0.00009   0.75104   0.00000  Uiso   1.00                                                                       
Cu24   Cu    0.75319   0.24681   0.49985   0.00000  Uiso   1.00                                                                       
Cu25   Cu   -0.00020   0.50001   0.49999   0.00000  Uiso   1.00                                                                       
Cu26   Cu    0.00024   0.75059   0.75093   0.00000  Uiso   1.00                                                                       
Cu27   Cu    0.24785   0.50009   0.75215   0.00000  Uiso   1.00                                                                       
Cu28   Cu    0.24727   0.75290   0.49990   0.00000  Uiso   1.00                                                                       
Cu29   Cu    0.50020   0.75301   0.75286   0.00000  Uiso   1.00                                                                       
Cu30   Cu    0.75283   0.50008   0.75277   0.00000  Uiso   1.00                                                                       
Cu31   Cu    0.75343   0.75347   0.49988   0.00000  Uiso   1.00                                                                       
Ti32   Ti    0.50106   0.50039   0.49940   0.00000  Uiso   1.00                                                                       
loop_                                                                                                                                 
_geom_bond_atom_site_label_1                                                                                                          
_geom_bond_atom_site_label_2                                                                                                          
_geom_bond_distance                                                                                                                   
_geom_bond_site_symmetry_2                                                                                                            
_ccdc_geom_bond_type                                                                                                                  
Cu1    Cu2     2.573   .     S                                                                                                        
Cu1    Cu3     2.569   .     S                                                                                                        
Cu1    Cu4     2.568   .     S                                                                                                        
Cu1    Cu7     2.563   1_455 S                                                                                                        
Cu1    Cu8     2.573   1_455 S                                                                                                        
Cu1    Cu10    2.567   1_545 S                                                                                                        
Cu1    Cu12    2.574   1_545 S                                                                                                        
Cu1    Cu16    2.567   1_445 S                                                                                                        
Cu1    Cu18    2.568   1_554 S                                                                                                        
Cu1    Cu19    2.564   1_554 S                                                                                                        
Cu1    Cu23    2.569   1_454 S                                                                                                        
Cu1    Cu26    2.573   1_544 S                                                                                                        
Cu2    Cu25    2.589   .     S                                                                                                        
Cu2    Cu17    2.577   .     S                                                                                                        
Cu2    Cu9     2.575   .     S                                                                                                        
Cu2    Cu20    2.570   .     S                                                                                                        
Cu2    Cu4     2.564   .     S                                                                                                        
Cu2    Cu11    2.565   .     S                                                                                                        
Cu2    Cu3     2.571   .     S                                                                                                        
Cu2    Cu7     2.567   1_455 S                                                                                                        
Cu2    Cu8     2.572   1_455 S                                                                                                        
Cu2    Cu15    2.570   1_455 S                                                                                                        
Cu2    Cu24    2.563   1_455 S                                                                                                        
Cu3    Cu20    2.572   .     S                                                                                                        
Cu3    Cu4     2.568   .     S                                                                                                        
Cu3    Cu21    2.590   .     S                                                                                                        
Cu3    Cu5     2.575   .     S                                                                                                        
Cu3    Cu17    2.572   .     S                                                                                                        
Cu3    Cu6     2.565   .     S                                                                                                        
Cu3    Cu10    2.566   1_545 S                                                                                                        
Cu3    Cu12    2.574   1_545 S                                                                                                        
Cu3    Cu14    2.571   1_545 S                                                                                                        
Cu3    Cu28    2.566   1_545 S                                                                                                        
Cu4    Cu11    2.572   .     S                                                                                                        
Cu4    Cu6     2.570   .     S                                                                                                        
Cu4    Cu13    2.582   .     S                                                                                                        
Cu4    Cu9     2.577   .     S                                                                                                        
Cu4    Cu5     2.581   .     S                                                                                                        
Cu4    Cu18    2.569   1_554 S                                                                                                        
Cu4    Cu19    2.573   1_554 S                                                                                                        
Cu4    Cu22    2.565   1_554 S                                                                                                        
Cu4    Cu27    2.567   1_554 S                                                                                                        
Cu5    Cu6     2.550   .     S                                                                                                        
Cu5    Cu7     2.582   .     S                                                                                                        
Cu5    Cu8     2.576   .     S                                                                                                        
Cu5    Cu12    2.577   1_545 S                                                                                                        
Cu5    Cu14    2.544   1_545 S                                                                                                        
Cu5    Cu16    2.584   1_545 S                                                                                                        
Cu5    Cu19    2.578   1_554 S                                                                                                        
Cu5    Cu22    2.545   1_554 S                                                                                                        
Cu5    Cu23    2.573   1_554 S                                                                                                        
Cu5    Cu29    2.550   1_544 S                                                                                                        
Cu6    Cu21    2.576   .     S                                                                                                        
Cu6    Cu13    2.576   .     S                                                                                                        
Cu6    Cu24    2.610   .     S                                                                                                        
Cu6    Cu8     2.563   .     S                                                                                                        
Cu6    Cu20    2.603   .     S                                                                                                        
Cu6    Cu15    2.607   .     S                                                                                                        
Cu6    Cu11    2.612   .     S                                                                                                        
Cu6    Cu7     2.570   .     S                                                                                                        
Cu6    Ti32    2.611   .     S                                                                                                        
Cu7    Cu24    2.570   .     S                                                                                                        
Cu7    Cu8     2.566   .     S                                                                                                        
Cu7    Cu21    2.586   .     S                                                                                                        
Cu7    Cu1     2.563   1_655 S                                                                                                        
Cu7    Cu2     2.567   1_655 S                                                                                                        
Cu7    Cu10    2.573   1_645 S                                                                                                        
Cu7    Cu14    2.563   1_545 S                                                                                                        
Cu7    Cu16    2.572   1_545 S                                                                                                        
Cu7    Cu17    2.583   1_655 S                                                                                                        
Cu7    Cu31    2.564   1_545 S                                                                                                        
Cu8    Cu15    2.569   .     S                                                                                                        
Cu8    Cu13    2.590   .     S                                                                                                        
Cu8    Cu1     2.573   1_655 S                                                                                                        
Cu8    Cu2     2.572   1_655 S                                                                                                        
Cu8    Cu9     2.576   1_655 S                                                                                                        
Cu8    Cu18    2.565   1_654 S                                                                                                        
Cu8    Cu22    2.570   1_554 S                                                                                                        
Cu8    Cu23    2.571   1_554 S                                                                                                        
Cu8    Cu30    2.564   1_554 S                                                                                                        
Cu9    Cu10    2.581   .     S                                                                                                        
Cu9    Cu11    2.553   .     S                                                                                                        
Cu9    Cu12    2.571   .     S                                                                                                        
Cu9    Cu8     2.576   1_455 S                                                                                                        
Cu9    Cu15    2.545   1_455 S                                                                                                        
Cu9    Cu16    2.583   1_455 S                                                                                                        
Cu9    Cu18    2.577   1_554 S                                                                                                        
Cu9    Cu26    2.572   1_554 S                                                                                                        
Cu9    Cu27    2.547   1_554 S                                                                                                        
Cu9    Cu30    2.552   1_454 S                                                                                                        
Cu10   Cu25    2.584   .     S                                                                                                        
Cu10   Cu28    2.569   .     S                                                                                                        
Cu10   Cu12    2.564   .     S                                                                                                        
Cu10   Cu11    2.570   .     S                                                                                                        
Cu10   Cu1     2.567   1_565 S                                                                                                        
Cu10   Cu3     2.566   1_565 S                                                                                                        
Cu10   Cu7     2.573   1_465 S                                                                                                        
Cu10   Cu15    2.563   1_455 S                                                                                                        
Cu10   Cu16    2.571   1_455 S                                                                                                        
Cu10   Cu17    2.584   1_565 S                                                                                                        
Cu10   Cu31    2.563   1_455 S                                                                                                        
Cu11   Cu28    2.608   .     S                                                                                                        
Cu11   Cu20    2.602   .     S                                                                                                        
Cu11   Cu12    2.566   .     S                                                                                                        
Cu11   Cu13    2.573   .     S                                                                                                        
Cu11   Cu25    2.575   .     S                                                                                                        
Cu11   Cu14    2.606   .     S                                                                                                        
Cu11   Ti32    2.608   .     S                                                                                                        
Cu12   Cu14    2.569   .     S                                                                                                        
Cu12   Cu13    2.589   .     S                                                                                                        
Cu12   Cu1     2.574   1_565 S                                                                                                        
Cu12   Cu5     2.577   1_565 S                                                                                                        
Cu12   Cu3     2.574   1_565 S                                                                                                        
Cu12   Cu19    2.568   1_564 S                                                                                                        
Cu12   Cu26    2.569   1_554 S                                                                                                        
Cu12   Cu27    2.572   1_554 S                                                                                                        
Cu12   Cu29    2.564   1_554 S                                                                                                        
Cu13   Cu14    2.581   .     S                                                                                                        
Cu13   Cu15    2.579   .     S                                                                                                        
Cu13   Cu16    2.584   .     S                                                                                                        
Cu13   Cu22    2.582   1_554 S                                                                                                        
Cu13   Cu27    2.581   1_554 S                                                                                                        
Cu13   Cu29    2.577   1_554 S                                                                                                        
Cu13   Cu30    2.575   1_554 S                                                                                                        
Cu14   Cu31    2.612   .     S                                                                                                        
Cu14   Cu16    2.562   .     S                                                                                                        
Cu14   Cu28    2.605   .     S                                                                                                        
Cu14   Cu15    2.614   .     S                                                                                                        
Cu14   Cu5     2.544   1_565 S                                                                                                        
Cu14   Cu7     2.563   1_565 S                                                                                                        
Cu14   Cu3     2.571   1_565 S                                                                                                        
Cu14   Cu21    2.580   1_565 S                                                                                                        
Cu14   Ti32    2.604   .     S                                                                                                        
Cu15   Cu31    2.615   .     S                                                                                                        
Cu15   Cu24    2.608   .     S                                                                                                        
Cu15   Cu16    2.564   .     S                                                                                                        
Cu15   Cu9     2.545   1_655 S                                                                                                        
Cu15   Cu10    2.563   1_655 S                                                                                                        
Cu15   Cu2     2.570   1_655 S                                                                                                        
Cu15   Cu25    2.579   1_655 S                                                                                                        
Cu15   Ti32    2.598   .     S                                                                                                        
Cu16   Cu9     2.583   1_655 S                                                                                                        
Cu16   Cu5     2.584   1_565 S                                                                                                        
Cu16   Cu1     2.567   1_665 S                                                                                                        
Cu16   Cu7     2.572   1_565 S                                                                                                        
Cu16   Cu10    2.571   1_655 S                                                                                                        
Cu16   Cu23    2.566   1_564 S                                                                                                        
Cu16   Cu26    2.564   1_654 S                                                                                                        
Cu16   Cu29    2.569   1_554 S                                                                                                        
Cu16   Cu30    2.569   1_554 S                                                                                                        
Cu17   Cu18    2.581   .     S                                                                                                        
Cu17   Cu19    2.577   .     S                                                                                                        
Cu17   Cu20    2.545   .     S                                                                                                        
Cu17   Cu7     2.583   1_455 S                                                                                                        
Cu17   Cu10    2.584   1_545 S                                                                                                        
Cu17   Cu23    2.576   1_455 S                                                                                                        
Cu17   Cu24    2.550   1_455 S                                                                                                        
Cu17   Cu26    2.578   1_545 S                                                                                                        
Cu17   Cu28    2.550   1_545 S                                                                                                        
Cu17   Cu31    2.543   1_445 S                                                                                                        
Cu18   Cu25    2.583   .     S                                                                                                        
Cu18   Cu20    2.565   .     S                                                                                                        
Cu18   Cu27    2.566   .     S                                                                                                        
Cu18   Cu19    2.572   .     S                                                                                                        
Cu18   Cu9     2.577   1_556 S                                                                                                        
Cu18   Cu1     2.568   1_556 S                                                                                                        
Cu18   Cu4     2.569   1_556 S                                                                                                        
Cu18   Cu8     2.565   1_456 S                                                                                                        
Cu18   Cu23    2.568   1_455 S                                                                                                        
Cu18   Cu24    2.570   1_455 S                                                                                                        
Cu18   Cu30    2.571   1_455 S                                                                                                        
Cu19   Cu20    2.567   .     S                                                                                                        
Cu19   Cu21    2.584   .     S                                                                                                        
Cu19   Cu22    2.566   .     S                                                                                                        
Cu19   Cu1     2.564   1_556 S                                                                                                        
Cu19   Cu4     2.573   1_556 S                                                                                                        
Cu19   Cu12    2.568   1_546 S                                                                                                        
Cu19   Cu5     2.578   1_556 S                                                                                                        
Cu19   Cu26    2.567   1_545 S                                                                                                        
Cu19   Cu28    2.572   1_545 S                                                                                                        
Cu19   Cu29    2.572   1_545 S                                                                                                        
Cu20   Cu27    2.607   .     S                                                                                                        
Cu20   Cu22    2.608   .     S                                                                                                        
Cu20   Cu25    2.583   .     S                                                                                                        
Cu20   Cu21    2.581   .     S                                                                                                        
Cu20   Ti32    2.609   .     S                                                                                                        
Cu21   Cu22    2.581   .     S                                                                                                        
Cu21   Cu23    2.591   .     S                                                                                                        
Cu21   Cu24    2.575   .     S                                                                                                        
Cu21   Cu14    2.580   1_545 S                                                                                                        
Cu21   Cu28    2.574   1_545 S                                                                                                        
Cu21   Cu29    2.575   1_545 S                                                                                                        
Cu21   Cu31    2.581   1_545 S                                                                                                        
Cu22   Cu24    2.604   .     S                                                                                                        
Cu22   Cu30    2.603   .     S                                                                                                        
Cu22   Cu27    2.608   .     S                                                                                                        
Cu22   Cu23    2.571   .     S                                                                                                        
Cu22   Cu13    2.582   1_556 S                                                                                                        
Cu22   Cu8     2.570   1_556 S                                                                                                        
Cu22   Cu4     2.565   1_556 S                                                                                                        
Cu22   Cu5     2.545   1_556 S                                                                                                        
Cu22   Ti32    2.608   .     S                                                                                                        
Cu23   Cu24    2.565   .     S                                                                                                        
Cu23   Cu17    2.576   1_655 S                                                                                                        
Cu23   Cu18    2.568   1_655 S                                                                                                        
Cu23   Cu8     2.571   1_556 S                                                                                                        
Cu23   Cu5     2.573   1_556 S                                                                                                        
Cu23   Cu16    2.566   1_546 S                                                                                                        
Cu23   Cu1     2.569   1_656 S                                                                                                        
Cu23   Cu26    2.574   1_645 S                                                                                                        
Cu23   Cu29    2.565   1_545 S                                                                                                        
Cu23   Cu31    2.570   1_545 S                                                                                                        
Cu24   Cu30    2.613   .     S                                                                                                        
Cu24   Cu18    2.570   1_655 S                                                                                                        
Cu24   Cu17    2.550   1_655 S                                                                                                        
Cu24   Cu2     2.563   1_655 S                                                                                                        
Cu24   Cu25    2.574   1_655 S                                                                                                        
Cu24   Ti32    2.611   .     S                                                                                                        
Cu25   Cu26    2.589   .     S                                                                                                        
Cu25   Cu27    2.581   .     S                                                                                                        
Cu25   Cu28    2.577   .     S                                                                                                        
Cu25   Cu24    2.574   1_455 S                                                                                                        
Cu25   Cu15    2.579   1_455 S                                                                                                        
Cu25   Cu30    2.573   1_455 S                                                                                                        
Cu25   Cu31    2.581   1_455 S                                                                                                        
Cu26   Cu28    2.564   .     S                                                                                                        
Cu26   Cu27    2.572   .     S                                                                                                        
Cu26   Cu17    2.578   1_565 S                                                                                                        
Cu26   Cu19    2.567   1_565 S                                                                                                        
Cu26   Cu23    2.574   1_465 S                                                                                                        
Cu26   Cu1     2.573   1_566 S                                                                                                        
Cu26   Cu9     2.572   1_556 S                                                                                                        
Cu26   Cu12    2.569   1_556 S                                                                                                        
Cu26   Cu16    2.564   1_456 S                                                                                                        
Cu26   Cu30    2.564   1_455 S                                                                                                        
Cu26   Cu31    2.569   1_455 S                                                                                                        
Cu27   Cu28    2.602   .     S                                                                                                        
Cu27   Cu29    2.602   .     S                                                                                                        
Cu27   Cu9     2.547   1_556 S                                                                                                        
Cu27   Cu12    2.572   1_556 S                                                                                                        
Cu27   Cu13    2.581   1_556 S                                                                                                        
Cu27   Cu4     2.567   1_556 S                                                                                                        
Cu27   Ti32    2.605   .     S                                                                                                        
Cu28   Cu29    2.610   .     S                                                                                                        
Cu28   Cu17    2.550   1_565 S                                                                                                        
Cu28   Cu19    2.572   1_565 S                                                                                                        
Cu28   Cu21    2.574   1_565 S                                                                                                        
Cu28   Cu3     2.566   1_565 S                                                                                                        
Cu28   Ti32    2.614   .     S                                                                                                        
Cu29   Cu31    2.606   .     S                                                                                                        
Cu29   Cu30    2.610   .     S                                                                                                        
Cu29   Cu21    2.575   1_565 S                                                                                                        
Cu29   Cu23    2.565   1_565 S                                                                                                        
Cu29   Cu19    2.572   1_565 S                                                                                                        
Cu29   Cu5     2.550   1_566 S                                                                                                        
Cu29   Cu13    2.577   1_556 S                                                                                                        
Cu29   Cu16    2.569   1_556 S                                                                                                        
Cu29   Cu12    2.564   1_556 S                                                                                                        
Cu29   Ti32    2.612   .     S                                                                                                        
Cu30   Cu31    2.608   .     S                                                                                                        
Cu30   Cu25    2.573   1_655 S                                                                                                        
Cu30   Cu26    2.564   1_655 S                                                                                                        
Cu30   Cu18    2.571   1_655 S                                                                                                        
Cu30   Cu13    2.575   1_556 S                                                                                                        
Cu30   Cu16    2.569   1_556 S                                                                                                        
Cu30   Cu9     2.552   1_656 S                                                                                                        
Cu30   Cu8     2.564   1_556 S                                                                                                        
Cu30   Ti32    2.606   .     S                                                                                                        
Cu31   Cu25    2.581   1_655 S                                                                                                        
Cu31   Cu26    2.569   1_655 S                                                                                                        
Cu31   Cu21    2.581   1_565 S                                                                                                        
Cu31   Cu23    2.570   1_565 S                                                                                                        
Cu31   Cu17    2.543   1_665 S                                                                                                        
Cu31   Cu7     2.564   1_565 S                                                                                                        
Cu31   Cu10    2.563   1_655 S                                                                                                        
Cu31   Ti32    2.603   .     S                                                                                                        
