# Supplementary material for: Thermodynamic framework for assessing dissolutive wetting behaviors in metallic systems
Source: Nat Commun. 2025 Dec 3;17:313. doi: 10.1038/s41467-025-67008-9 (PMC12789441; doi:10.1038/s41467-025-67008-9)
Supplement: Supplementary file 10 — Source Data [file 41467_2025_67008_MOESM10_ESM.zip]

Archive with 41 entries (40 files):
- Separate Source Data files/
- Separate Source Data files/Fig. 1a.xlsx
- Separate Source Data files/Fig. 2e.xlsx
- Separate Source Data files/Fig. 2f.xlsx
- Separate Source Data files/Fig. 2g.xlsx
- Separate Source Data files/Fig. 3g.xlsx
- Separate Source Data files/Fig. 3h.xlsx
- Separate Source Data files/Fig. 4a and b.xlsx
- Separate Source Data files/Fig. 4c.xlsx
- Separate Source Data files/Fig. 4d.xlsx
- Separate Source Data files/Fig. 5h.xlsx
- Separate Source Data files/Fig. 5i.xlsx
- Separate Source Data files/Fig. 5j.xlsx
- Separate Source Data files/Fig. 5k.xlsx
- Separate Source Data files/Fig. 6a.xlsx
- Separate Source Data files/Fig. 6b.xlsx
- Separate Source Data files/Fig. 6c.xlsx
- Separate Source Data files/Fig. 7.xlsx
- Separate Source Data files/Supplementary Fig. 10a.xlsx
- Separate Source Data files/Supplementary Fig. 10g and h.xlsx
- Separate Source Data files/Supplementary Fig. 11a.xlsx
- Separate Source Data files/Supplementary Fig. 11g and h.xlsx
- Separate Source Data files/Supplementary Fig. 12a.xlsx
- Separate Source Data files/Supplementary Fig. 12g and h.xlsx
- Separate Source Data files/Supplementary Fig. 13f and g.xlsx
- Separate Source Data files/Supplementary Fig. 14f and g.xlsx
- Separate Source Data files/Supplementary Fig. 15f and g.xlsx
- Separate Source Data files/Supplementary Fig. 17a.xlsx
- Separate Source Data files/Supplementary Fig. 17b.xlsx
- Separate Source Data files/Supplementary Fig. 17c.xlsx
- Separate Source Data files/Supplementary Fig. 19a.xlsx
- Separate Source Data files/Supplementary Fig. 19b.xlsx
- Separate Source Data files/Supplementary Fig. 2a.xlsx
- Separate Source Data files/Supplementary Fig. 4.xlsx
- Separate Source Data files/Supplementary Fig. 7a.xlsx
- Separate Source Data files/Supplementary Fig. 7b.xlsx
- Separate Source Data files/Supplementary Fig. 7c.xlsx
- Separate Source Data files/Supplementary Fig. 8a.xlsx
- Separate Source Data files/Supplementary Fig. 8b.xlsx
- Separate Source Data files/Supplementary Fig. 8c.xlsx
- Separate Source Data files/Supplementary Fig. 9b.xlsx
