# Supplementary material for: Thermodynamic framework for assessing dissolutive wetting behaviors in metallic systems
Source: Nat Commun. 2025 Dec 3;17:313. doi: 10.1038/s41467-025-67008-9 (PMC12789441; doi:10.1038/s41467-025-67008-9)
Supplement: Supplementary file 10 — Source Data [file 41467_2025_67008_MOESM10_ESM.zip › Separate Source Data files/Fig. 1a.xlsx]

## Sheet: Sheet1
Cu/Ni		Cu/Ti		Cu/Fe
Time (s)	Travelling distance of the contact line(μm)	Time (s)	Travelling distance of the contact line (μm)	Time (s)	Travelling distance of the contact line (μm)
0	0	0	0	0	0
37	0	1977	0	3200	0
38	26.99	1978	36.89
73	26.99	1986	36.89
74	61.57	1987	62.05
101	61.57	2008	62.05
103	97.74	2009	94.99
128	97.74	2102	94.99
130	142.74	2103	143.43
153	142.74	2579	143.43
155	176.83	2580	176.57
187	176.83	3339	176.27
189	221.09	3340	205.63
248	221.09	3600	205.63
250	247.44
320	247.44
322	280.38
384	280.38
385	312.01
600	312.01
602	407.8
636	407.8
638	459.37
646	459.37
647	473.48
686	473.48
687	512.71
753	512.71
755	568.71
770	568.71
772	591.2
778	591.2
780	610.96
812	610.96
814	636.22
1282	636.22
1285	797.75
1287	797.75
1289	815.56
1293	815.56
1294	837.69
1305	837.69
1306	851.8
1346	851.8
1348	881.22
1393	881.22
1394	891.19
1616	891.19
1618	918.49
1899	918.49
1991	956.48
1998	956.48
1999	973.43
2025	973.43
2026	998.12
2110	998.12
2111	1049.3
2203	1049.3
2205	1086.56
2662	1086.56
2664	1119.92
2701	1119.92
2703	1143.33
2776	1143.33
2778	1176.43
3100	1176.43
3102	1186.63
3600	1186.63
