# Supplementary material for: Thermodynamic framework for assessing dissolutive wetting behaviors in metallic systems
Source: Nat Commun. 2025 Dec 3;17:313. doi: 10.1038/s41467-025-67008-9 (PMC12789441; doi:10.1038/s41467-025-67008-9)
Supplement: Supplementary file 10 — Source Data [file 41467_2025_67008_MOESM10_ESM.zip › Separate Source Data files/Fig. 2e.xlsx]

## Sheet: Sheet1
		Spot 1
		keV	Counts (×1000)
		0	0
		0.01	0.002
		0.02	0.001
		0.03	0.005
		0.04	0.022
		0.05	0.036
		0.06	0.032
		0.07	0.03
		0.08	0.022
		0.09	0.018
		0.1	0.01
		0.11	0.007
		0.12	0.008
		0.13	0.01
		0.14	0.015
		0.15	0.016
		0.16	0.035
		0.17	0.039
		0.18	0.057
		0.19	0.069
		0.2	0.1
		0.21	0.164
		0.22	0.217
		0.23	0.32
		0.24	0.441
		0.25	0.519
		0.26	0.637
		0.27	0.66
		0.28	0.651
		0.29	0.569
		0.3	0.445
		0.31	0.326
		0.32	0.265
		0.33	0.259
		0.34	0.211
		0.35	0.211
		0.36	0.204
		0.37	0.209
		0.38	0.224
		0.39	0.249
		0.4	0.188
		0.41	0.224
		0.42	0.213
		0.43	0.243
		0.44	0.241
		0.45	0.285
		0.46	0.268
		0.47	0.341
		0.48	0.369
		0.49	0.43
		0.5	0.521
		0.51	0.55
		0.52	0.547
		0.53	0.597
		0.54	0.624
		0.55	0.571
		0.56	0.512
		0.57	0.549
		0.58	0.53
		0.59	0.544
		0.6	0.574
		0.61	0.619
		0.62	0.632
		0.63	0.671
		0.64	0.672
		0.65	0.738
		0.66	0.833
		0.67	0.917
		0.68	1.048
		0.69	1.269
		0.7	1.474
		0.71	1.718
		0.72	1.993
		0.73	2.364
		0.74	2.661
		0.75	3.05
		0.76	3.431
		0.77	4.147
		0.78	4.844
		0.79	6.084
		0.8	7.425
		0.81	8.894
		0.82	10.473
		0.83	11.879
		0.84	12.569
		0.85	12.908
		0.86	12.625
		0.87	12.457
		0.88	12.339
		0.89	13.031
		0.9	14.163
		0.91	15.395
		0.92	16.908
		0.93	17.406
		0.94	16.234
		0.95	14.409
		0.96	11.514
		0.97	8.5
		0.98	5.618
		0.99	3.565
		1	2.206
		1.01	1.291
		1.02	0.767
		1.03	0.489
		1.04	0.374
		1.05	0.308
		1.06	0.251
		1.07	0.246
		1.08	0.226
		1.09	0.239
		1.1	0.209
		1.11	0.176
		1.12	0.221
		1.13	0.258
		1.14	0.239
		1.15	0.211
		1.16	0.208
		1.17	0.233
		1.18	0.221
		1.19	0.234
		1.2	0.267
		1.21	0.26
		1.22	0.261
		1.23	0.27
		1.24	0.282
		1.25	0.267
		1.26	0.273
		1.27	0.238
		1.28	0.288
		1.29	0.279
		1.3	0.323
		1.31	0.298
		1.32	0.298
		1.33	0.284
		1.34	0.311
		1.35	0.328
		1.36	0.315
		1.37	0.315
		1.38	0.321
		1.39	0.34
		1.4	0.33
		1.41	0.348
		1.42	0.381
		1.43	0.418
		1.44	0.415
		1.45	0.484
		1.46	0.613
		1.47	0.632
		1.48	0.686
		1.49	0.675
		1.5	0.669
		1.51	0.665
		1.52	0.581
		1.53	0.576
		1.54	0.504
		1.55	0.474
		1.56	0.42
		1.57	0.381
		1.58	0.386
		1.59	0.365
		1.6	0.361
		1.61	0.364
		1.62	0.395
		1.63	0.365
		1.64	0.395
		1.65	0.418
		1.66	0.43
		1.67	0.427
		1.68	0.43
		1.69	0.405
		1.7	0.496
		1.71	0.487
		1.72	0.496
		1.73	0.531
		1.74	0.564
		1.75	0.538
		1.76	0.506
		1.77	0.515
		1.78	0.502
		1.79	0.477
		1.8	0.472
		1.81	0.519
		1.82	0.475
		1.83	0.497
		1.84	0.465
		1.85	0.462
		1.86	0.459
		1.87	0.46
		1.88	0.444
		1.89	0.46
		1.9	0.407
		1.91	0.429
		1.92	0.436
		1.93	0.458
		1.94	0.43
		1.95	0.462
		1.96	0.465
		1.97	0.426
		1.98	0.473
		1.99	0.479
		2	0.427
		2.01	0.43
		2.02	0.494
		2.03	0.48
		2.04	0.501
		2.05	0.488
		2.06	0.501
		2.07	0.502
		2.08	0.464
		2.09	0.484
		2.1	0.485
		2.11	0.509
		2.12	0.542
		2.13	0.536
		2.14	0.516
		2.15	0.532
		2.16	0.5
		2.17	0.529
		2.18	0.538
		2.19	0.53
		2.2	0.522
		2.21	0.545
		2.22	0.577
		2.23	0.578
		2.24	0.565
		2.25	0.58
		2.26	0.527
		2.27	0.538
		2.28	0.591
		2.29	0.568
		2.3	0.582
		2.31	0.553
		2.32	0.598
		2.33	0.595
		2.34	0.596
		2.35	0.603
		2.36	0.588
		2.37	0.614
		2.38	0.604
		2.39	0.646
		2.4	0.591
		2.41	0.604
		2.42	0.611
		2.43	0.577
		2.44	0.674
		2.45	0.636
		2.46	0.56
		2.47	0.632
		2.48	0.628
		2.49	0.618
		2.5	0.645
		2.51	0.614
		2.52	0.61
		2.53	0.622
		2.54	0.679
		2.55	0.635
		2.56	0.654
		2.57	0.644
		2.58	0.586
		2.59	0.682
		2.6	0.678
		2.61	0.667
		2.62	0.651
		2.63	0.643
		2.64	0.672
		2.65	0.647
		2.66	0.633
		2.67	0.657
		2.68	0.691
		2.69	0.654
		2.7	0.678
		2.71	0.642
		2.72	0.665
		2.73	0.65
		2.74	0.706
		2.75	0.657
		2.76	0.658
		2.77	0.686
		2.78	0.682
		2.79	0.663
		2.8	0.694
		2.81	0.702
		2.82	0.681
		2.83	0.64
		2.84	0.743
		2.85	0.742
		2.86	0.658
		2.87	0.695
		2.88	0.704
		2.89	0.715
		2.9	0.726
		2.91	0.665
		2.92	0.667
		2.93	0.683
		2.94	0.739
		2.95	0.688
		2.96	0.674
		2.97	0.73
		2.98	0.698
		2.99	0.695
		3	0.646
		3.01	0.685
		3.02	0.68
		3.03	0.681
		3.04	0.728
		3.05	0.69
		3.06	0.687
		3.07	0.713
		3.08	0.686
		3.09	0.717
		3.1	0.705
		3.11	0.758
		3.12	0.717
		3.13	0.703
		3.14	0.725
		3.15	0.739
		3.16	0.73
		3.17	0.729
		3.18	0.698
		3.19	0.672
		3.2	0.732
		3.21	0.734
		3.22	0.69
		3.23	0.738
		3.24	0.681
		3.25	0.761
		3.26	0.687
		3.27	0.719
		3.28	0.698
		3.29	0.71
		3.3	0.701
		3.31	0.711
		3.32	0.719
		3.33	0.712
		3.34	0.729
		3.35	0.712
		3.36	0.7
		3.37	0.677
		3.38	0.75
		3.39	0.716
		3.4	0.733
		3.41	0.676
		3.42	0.707
		3.43	0.681
		3.44	0.725
		3.45	0.732
		3.46	0.717
		3.47	0.673
		3.48	0.714
		3.49	0.703
		3.5	0.685
		3.51	0.727
		3.52	0.706
		3.53	0.721
		3.54	0.688
		3.55	0.714
		3.56	0.678
		3.57	0.716
		3.58	0.712
		3.59	0.704
		3.6	0.729
		3.61	0.732
		3.62	0.649
		3.63	0.736
		3.64	0.68
		3.65	0.709
		3.66	0.692
		3.67	0.704
		3.68	0.666
		3.69	0.722
		3.7	0.7
		3.71	0.735
		3.72	0.675
		3.73	0.728
		3.74	0.685
		3.75	0.741
		3.76	0.657
		3.77	0.708
		3.78	0.703
		3.79	0.718
		3.8	0.713
		3.81	0.701
		3.82	0.687
		3.83	0.715
		3.84	0.699
		3.85	0.738
		3.86	0.643
		3.87	0.726
		3.88	0.672
		3.89	0.681
		3.9	0.718
		3.91	0.674
		3.92	0.686
		3.93	0.713
		3.94	0.633
		3.95	0.659
		3.96	0.668
		3.97	0.691
		3.98	0.674
		3.99	0.706
		4	0.645
		4.01	0.709
		4.02	0.71
		4.03	0.699
		4.04	0.69
		4.05	0.65
		4.06	0.718
		4.07	0.654
		4.08	0.673
		4.09	0.662
		4.1	0.689
		4.11	0.692
		4.12	0.651
		4.13	0.686
		4.14	0.659
		4.15	0.628
		4.16	0.623
		4.17	0.631
		4.18	0.663
		4.19	0.696
		4.2	0.689
		4.21	0.676
		4.22	0.671
		4.23	0.665
		4.24	0.653
		4.25	0.658
		4.26	0.666
		4.27	0.686
		4.28	0.666
		4.29	0.641
		4.3	0.674
		4.31	0.66
		4.32	0.689
		4.33	0.615
		4.34	0.639
		4.35	0.667
		4.36	0.6
		4.37	0.664
		4.38	0.658
		4.39	0.68
		4.4	0.694
		4.41	0.634
		4.42	0.673
		4.43	0.644
		4.44	0.684
		4.45	0.646
		4.46	0.599
		4.47	0.646
		4.48	0.631
		4.49	0.638
		4.5	0.607
		4.51	0.615
		4.52	0.654
		4.53	0.635
		4.54	0.678
		4.55	0.618
		4.56	0.653
		4.57	0.583
		4.58	0.637
		4.59	0.645
		4.6	0.694
		4.61	0.611
		4.62	0.651
		4.63	0.646
		4.64	0.658
		4.65	0.636
		4.66	0.599
		4.67	0.616
		4.68	0.592
		4.69	0.633
		4.7	0.627
		4.71	0.616
		4.72	0.636
		4.73	0.632
		4.74	0.613
		4.75	0.629
		4.76	0.662
		4.77	0.64
		4.78	0.634
		4.79	0.622
		4.8	0.611
		4.81	0.595
		4.82	0.596
		4.83	0.63
		4.84	0.671
		4.85	0.609
		4.86	0.652
		4.87	0.573
		4.88	0.656
		4.89	0.603
		4.9	0.578
		4.91	0.593
		4.92	0.6
		4.93	0.57
		4.94	0.604
		4.95	0.574
		4.96	0.577
		4.97	0.631
		4.98	0.594
		4.99	0.611
		5	0.611
		5.01	0.616
		5.02	0.61
		5.03	0.591
		5.04	0.615
		5.05	0.573
		5.06	0.595
		5.07	0.585
		5.08	0.583
		5.09	0.532
		5.1	0.555
		5.11	0.555
		5.12	0.557
		5.13	0.568
		5.14	0.612
		5.15	0.606
		5.16	0.558
		5.17	0.562
		5.18	0.579
		5.19	0.568
		5.2	0.584
		5.21	0.536
		5.22	0.572
		5.23	0.579
		5.24	0.583
		5.25	0.598
		5.26	0.574
		5.27	0.577
		5.28	0.561
		5.29	0.55
		5.3	0.552
		5.31	0.542
		5.32	0.557
		5.33	0.58
		5.34	0.566
		5.35	0.541
		5.36	0.538
		5.37	0.541
		5.38	0.579
		5.39	0.583
		5.4	0.522
		5.41	0.567
		5.42	0.528
		5.43	0.559
		5.44	0.526
		5.45	0.593
		5.46	0.545
		5.47	0.518
		5.48	0.523
		5.49	0.547
		5.5	0.559
		5.51	0.555
		5.52	0.55
		5.53	0.544
		5.54	0.545
		5.55	0.555
		5.56	0.523
		5.57	0.533
		5.58	0.526
		5.59	0.516
		5.6	0.541
		5.61	0.531
		5.62	0.527
		5.63	0.535
		5.64	0.553
		5.65	0.492
		5.66	0.563
		5.67	0.536
		5.68	0.562
		5.69	0.532
		5.7	0.552
		5.71	0.566
		5.72	0.549
		5.73	0.508
		5.74	0.525
		5.75	0.522
		5.76	0.522
		5.77	0.583
		5.78	0.499
		5.79	0.562
		5.8	0.517
		5.81	0.523
		5.82	0.523
		5.83	0.529
		5.84	0.541
		5.85	0.483
		5.86	0.513
		5.87	0.505
		5.88	0.511
		5.89	0.539
		5.9	0.486
		5.91	0.514
		5.92	0.465
		5.93	0.533
		5.94	0.473
		5.95	0.479
		5.96	0.471
		5.97	0.494
		5.98	0.478
		5.99	0.492
		6	0.502
		6.01	0.505
		6.02	0.489
		6.03	0.502
		6.04	0.5
		6.05	0.531
		6.06	0.466
		6.07	0.487
		6.08	0.513
		6.09	0.505
		6.1	0.469
		6.11	0.45
		6.12	0.493
		6.13	0.463
		6.14	0.485
		6.15	0.459
		6.16	0.456
		6.17	0.455
		6.18	0.524
		6.19	0.489
		6.2	0.462
		6.21	0.501
		6.22	0.501
		6.23	0.498
		6.24	0.482
		6.25	0.519
		6.26	0.527
		6.27	0.517
		6.28	0.507
		6.29	0.522
		6.3	0.508
		6.31	0.521
		6.32	0.538
		6.33	0.501
		6.34	0.515
		6.35	0.488
		6.36	0.495
		6.37	0.491
		6.38	0.481
		6.39	0.419
		6.4	0.483
		6.41	0.516
		6.42	0.449
		6.43	0.485
		6.44	0.513
		6.45	0.47
		6.46	0.465
		6.47	0.502
		6.48	0.519
		6.49	0.44
		6.5	0.448
		6.51	0.484
		6.52	0.445
		6.53	0.451
		6.54	0.444
		6.55	0.47
		6.56	0.447
		6.57	0.447
		6.58	0.401
		6.59	0.432
		6.6	0.448
		6.61	0.452
		6.62	0.432
		6.63	0.427
		6.64	0.447
		6.65	0.411
		6.66	0.434
		6.67	0.394
		6.68	0.417
		6.69	0.46
		6.7	0.428
		6.71	0.426
		6.72	0.403
		6.73	0.45
		6.74	0.407
		6.75	0.409
		6.76	0.425
		6.77	0.425
		6.78	0.438
		6.79	0.409
		6.8	0.429
		6.81	0.397
		6.82	0.392
		6.83	0.431
		6.84	0.396
		6.85	0.43
		6.86	0.409
		6.87	0.375
		6.88	0.431
		6.89	0.389
		6.9	0.429
		6.91	0.402
		6.92	0.379
		6.93	0.4
		6.94	0.426
		6.95	0.449
		6.96	0.414
		6.97	0.395
		6.98	0.386
		6.99	0.421
		7	0.409
		7.01	0.426
		7.02	0.436
		7.03	0.418
		7.04	0.414
		7.05	0.433
		7.06	0.41
		7.07	0.411
		7.08	0.398
		7.09	0.449
		7.1	0.415
		7.11	0.383
		7.12	0.43
		7.13	0.427
		7.14	0.391
		7.15	0.404
		7.16	0.435
		7.17	0.421
		7.18	0.411
		7.19	0.368
		7.2	0.389
		7.21	0.398
		7.22	0.417
		7.23	0.418
		7.24	0.442
		7.25	0.405
		7.26	0.41
		7.27	0.449
		7.28	0.471
		7.29	0.496
		7.3	0.572
		7.31	0.593
		7.32	0.705
		7.33	0.813
		7.34	1.098
		7.35	1.266
		7.36	1.598
		7.37	1.974
		7.38	2.467
		7.39	2.975
		7.4	3.739
		7.41	4.399
		7.42	4.942
		7.43	5.694
		7.44	6.221
		7.45	6.96
		7.46	7.409
		7.47	7.548
		7.48	7.615
		7.49	7.569
		7.5	7.304
		7.51	6.991
		7.52	6.289
		7.53	5.697
		7.54	5.085
		7.55	4.323
		7.56	3.572
		7.57	3.072
		7.58	2.407
		7.59	1.965
		7.6	1.587
		7.61	1.239
		7.62	1.005
		7.63	0.847
		7.64	0.675
		7.65	0.544
		7.66	0.498
		7.67	0.458
		7.68	0.464
		7.69	0.459
		7.7	0.419
		7.71	0.399
		7.72	0.362
		7.73	0.415
		7.74	0.414
		7.75	0.404
		7.76	0.401
		7.77	0.413
		7.78	0.383
		7.79	0.39
		7.8	0.431
		7.81	0.42
		7.82	0.47
		7.83	0.475
		7.84	0.495
		7.85	0.588
		7.86	0.677
		7.87	0.791
		7.88	1.065
		7.89	1.243
		7.9	1.701
		7.91	2.044
		7.92	2.64
		7.93	3.462
		7.94	4.357
		7.95	5.383
		7.96	6.603
		7.97	8.028
		7.98	9.528
		7.99	10.811
		8	12.234
		8.01	13.637
		8.02	14.724
		8.03	15.504
		8.04	16.107
		8.05	16.086
		8.06	15.988
		8.07	15.307
		8.08	14.441
		8.09	13.614
		8.1	12.094
		8.11	10.673
		8.12	9.228
		8.13	7.649
		8.14	6.553
		8.15	5.428
		8.16	4.355
		8.17	3.53
		8.18	2.904
		8.19	2.421
		8.2	1.984
		8.21	1.726
		8.22	1.575
		8.23	1.509
		8.24	1.382
		8.25	1.325
		8.26	1.39
		8.27	1.378
		8.28	1.346
		8.29	1.248
		8.3	1.192
		8.31	1.167
		8.32	1.009
		8.33	0.958
		8.34	0.848
		8.35	0.81
		8.36	0.684
		8.37	0.645
		8.38	0.568
		8.39	0.49
		8.4	0.469
		8.41	0.416
		8.42	0.4
		8.43	0.387
		8.44	0.353
		8.45	0.299
		8.46	0.308
		8.47	0.303
		8.48	0.279
		8.49	0.255
		8.5	0.332
		8.51	0.277
		8.52	0.288
		8.53	0.31
		8.54	0.257
		8.55	0.291
		8.56	0.34
		8.57	0.293
		8.58	0.306
		8.59	0.312
		8.6	0.312
		8.61	0.31
		8.62	0.331
		8.63	0.271
		8.64	0.323
		8.65	0.292
		8.66	0.293
		8.67	0.355
		8.68	0.317
		8.69	0.338
		8.7	0.318
		8.71	0.351
		8.72	0.359
		8.73	0.399
		8.74	0.411
		8.75	0.433
		8.76	0.45
		8.77	0.556
		8.78	0.652
		8.79	0.736
		8.8	0.797
		8.81	0.874
		8.82	1.014
		8.83	1.305
		8.84	1.416
		8.85	1.572
		8.86	1.702
		8.87	1.863
		8.88	1.972
		8.89	2.018
		8.9	2.185
		8.91	2.205
		8.92	2.272
		8.93	2.175
		8.94	2.006
		8.95	1.95
		8.96	1.763
		8.97	1.694
		8.98	1.373
		8.99	1.249
		9	1.076
		9.01	0.957
		9.02	0.796
		9.03	0.67
		9.04	0.57
		9.05	0.48
		9.06	0.406
		9.07	0.389
		9.08	0.341
		9.09	0.29
		9.1	0.275
		9.11	0.274
		9.12	0.262
		9.13	0.262
		9.14	0.236
		9.15	0.237
		9.16	0.199
		9.17	0.21
		9.18	0.192
		9.19	0.211
		9.2	0.188
		9.21	0.21
		9.22	0.172
		9.23	0.206
		9.24	0.184
		9.25	0.186
		9.26	0.219
		9.27	0.214
		9.28	0.192
		9.29	0.205
		9.3	0.175
		9.31	0.203
		9.32	0.235
		9.33	0.213
		9.34	0.217
		9.35	0.201
		9.36	0.219
		9.37	0.194
		9.38	0.221
		9.39	0.216
		9.4	0.218
		9.41	0.229
		9.42	0.199
		9.43	0.215
		9.44	0.188
		9.45	0.193
		9.46	0.219
		9.47	0.191
		9.48	0.172
		9.49	0.198
		9.5	0.2
		9.51	0.201
		9.52	0.202
		9.53	0.186
		9.54	0.222
		9.55	0.21
		9.56	0.201
		9.57	0.196
		9.58	0.191
		9.59	0.21
		9.6	0.196
		9.61	0.208
		9.62	0.204
		9.63	0.195
		9.64	0.199
		9.65	0.2
		9.66	0.197
		9.67	0.189
		9.68	0.216
		9.69	0.193
		9.7	0.183
		9.71	0.173
		9.72	0.186
		9.73	0.184
		9.74	0.181
		9.75	0.181
		9.76	0.187
		9.77	0.191
		9.78	0.191
		9.79	0.189
		9.8	0.192
		9.81	0.166
		9.82	0.184
		9.83	0.194
		9.84	0.19
		9.85	0.192
		9.86	0.175
		9.87	0.202
		9.88	0.21
		9.89	0.19
		9.9	0.197
		9.91	0.191
		9.92	0.196
		9.93	0.181
		9.94	0.18
		9.95	0.174
		9.96	0.189
		9.97	0.192
		9.98	0.181
		9.99	0.188
		10	0.182
		10.01	0.194
		10.02	0.198
		10.03	0.18
		10.04	0.167
		10.05	0.204
		10.06	0.184
		10.07	0.17
		10.08	0.169
		10.09	0.169
		10.1	0.175
		10.11	0.195
		10.12	0.168
		10.13	0.159
		10.14	0.173
		10.15	0.172
		10.16	0.157
		10.17	0.193
		10.18	0.179
		10.19	0.189
		10.2	0.172
		10.21	0.17
		10.22	0.16
		10.23	0.182
		10.24	0.182
		10.25	0.173
		10.26	0.151
		10.27	0.166
		10.28	0.188
		10.29	0.175
		10.3	0.171
		10.31	0.156
		10.32	0.173
		10.33	0.168
		10.34	0.178
		10.35	0.194
		10.36	0.191
		10.37	0.166
		10.38	0.173
		10.39	0.148
		10.4	0.157
		10.41	0.168
		10.42	0.155
		10.43	0.162
		10.44	0.157
		10.45	0.184
		10.46	0.175
		10.47	0.188
		10.48	0.172
		10.49	0.163
		10.5	0.159
		10.51	0.173
		10.52	0.17
		10.53	0.19
		10.54	0.188
		10.55	0.159
		10.56	0.167
		10.57	0.186
		10.58	0.161
		10.59	0.195
		10.6	0.186
		10.61	0.156
		10.62	0.155
		10.63	0.174
		10.64	0.176
		10.65	0.173
		10.66	0.147
		10.67	0.164
		10.68	0.159
		10.69	0.158
		10.7	0.176
		10.71	0.191
		10.72	0.163
		10.73	0.154
		10.74	0.176
		10.75	0.158
		10.76	0.146
		10.77	0.154
		10.78	0.174
		10.79	0.16
		10.8	0.162
		10.81	0.19
		10.82	0.168
		10.83	0.172
		10.84	0.146
		10.85	0.161
		10.86	0.173
		10.87	0.165
		10.88	0.154
		10.89	0.174
		10.9	0.149
		10.91	0.156
		10.92	0.155
		10.93	0.164
		10.94	0.149
		10.95	0.148
		10.96	0.138
		10.97	0.157
		10.98	0.148
		10.99	0.162
		11	0.176
		11.01	0.137
		11.02	0.156
		11.03	0.15
		11.04	0.137
		11.05	0.168
		11.06	0.17
		11.07	0.173
		11.08	0.152
		11.09	0.148
		11.1	0.161
		11.11	0.162
		11.12	0.125
		11.13	0.148
		11.14	0.157
		11.15	0.16
		11.16	0.14
		11.17	0.14
		11.18	0.151
		11.19	0.14
		11.2	0.138
		11.21	0.154
		11.22	0.139
		11.23	0.153
		11.24	0.151
		11.25	0.168
		11.26	0.15
		11.27	0.151
		11.28	0.132
		11.29	0.149
		11.3	0.132
		11.31	0.139
		11.32	0.128
		11.33	0.154
		11.34	0.147
		11.35	0.159
		11.36	0.161
		11.37	0.144
		11.38	0.124
		11.39	0.146
		11.4	0.146
		11.41	0.146
		11.42	0.149
		11.43	0.117
		11.44	0.149
		11.45	0.149
		11.46	0.137
		11.47	0.141
		11.48	0.125
		11.49	0.146
		11.5	0.133
		11.51	0.137
		11.52	0.156
		11.53	0.15
		11.54	0.147
		11.55	0.119
		11.56	0.133
		11.57	0.125
		11.58	0.13
		11.59	0.11
		11.6	0.136
		11.61	0.124
		11.62	0.096
		11.63	0.156
		11.64	0.14
		11.65	0.124
		11.66	0.137
		11.67	0.151
		11.68	0.14
		11.69	0.13
		11.7	0.123
		11.71	0.121
		11.72	0.129
		11.73	0.145
		11.74	0.108
		11.75	0.152
		11.76	0.136
		11.77	0.139
		11.78	0.162
		11.79	0.127
		11.8	0.152
		11.81	0.132
		11.82	0.12
		11.83	0.127
		11.84	0.112
		11.85	0.129
		11.86	0.132
		11.87	0.134
		11.88	0.125
		11.89	0.113
		11.9	0.131
		11.91	0.13
		11.92	0.124
		11.93	0.137
		11.94	0.106
		11.95	0.128
		11.96	0.125
		11.97	0.139
		11.98	0.14
		11.99	0.125
		12	0.135
		12.01	0.107
		12.02	0.118
		12.03	0.135
		12.04	0.124
		12.05	0.134
		12.06	0.111
		12.07	0.128
		12.08	0.128
		12.09	0.121
		12.1	0.118
		12.11	0.111
		12.12	0.11
		12.13	0.1
		12.14	0.138
		12.15	0.134
		12.16	0.114
		12.17	0.135
		12.18	0.12
		12.19	0.134
		12.2	0.116
		12.21	0.118
		12.22	0.127
		12.23	0.125
		12.24	0.096
		12.25	0.107
		12.26	0.099
		12.27	0.117
		12.28	0.119
		12.29	0.129
		12.3	0.127
		12.31	0.105
		12.32	0.124
		12.33	0.116
		12.34	0.12
		12.35	0.106
		12.36	0.12
		12.37	0.109
		12.38	0.115
		12.39	0.105
		12.4	0.116
		12.41	0.118
		12.42	0.103
		12.43	0.107
		12.44	0.104
		12.45	0.123
		12.46	0.108
		12.47	0.122
		12.48	0.123
		12.49	0.106
		12.5	0.108
		12.51	0.099
		12.52	0.125
		12.53	0.115
		12.54	0.121
		12.55	0.095
		12.56	0.107
		12.57	0.111
		12.58	0.096
		12.59	0.109
		12.6	0.123
		12.61	0.114
		12.62	0.093
		12.63	0.092
		12.64	0.083
		12.65	0.1
		12.66	0.097
		12.67	0.11
		12.68	0.121
		12.69	0.1
		12.7	0.1
		12.71	0.115
		12.72	0.115
		12.73	0.108
		12.74	0.1
		12.75	0.11
		12.76	0.1
		12.77	0.095
		12.78	0.093
		12.79	0.105
		12.8	0.107
		12.81	0.094
		12.82	0.097
		12.83	0.088
		12.84	0.094
		12.85	0.105
		12.86	0.104
		12.87	0.099
		12.88	0.102
		12.89	0.118
		12.9	0.11
		12.91	0.087
		12.92	0.091
		12.93	0.088
		12.94	0.086
		12.95	0.096
		12.96	0.102
		12.97	0.101
		12.98	0.099
		12.99	0.083
		13	0.092
		13.01	0.088
		13.02	0.089
		13.03	0.095
		13.04	0.083
		13.05	0.101
		13.06	0.083
		13.07	0.105
		13.08	0.09
		13.09	0.095
		13.1	0.103
		13.11	0.093
		13.12	0.105
		13.13	0.085
		13.14	0.091
		13.15	0.083
		13.16	0.094
		13.17	0.097
		13.18	0.096
		13.19	0.077
		13.2	0.091
		13.21	0.097
		13.22	0.095
		13.23	0.073
		13.24	0.082
		13.25	0.09
		13.26	0.088
		13.27	0.087
		13.28	0.08
		13.29	0.088
		13.3	0.086
		13.31	0.089
		13.32	0.077
		13.33	0.073
		13.34	0.087
		13.35	0.065
		13.36	0.091
		13.37	0.08
		13.38	0.07
		13.39	0.079
		13.4	0.087
		13.41	0.081
		13.42	0.063
		13.43	0.103
		13.44	0.101
		13.45	0.077
		13.46	0.076
		13.47	0.081
		13.48	0.084
		13.49	0.087
		13.5	0.085
		13.51	0.092
		13.52	0.089
		13.53	0.081
		13.54	0.072
		13.55	0.087
		13.56	0.075
		13.57	0.074
		13.58	0.072
		13.59	0.07
		13.6	0.065
		13.61	0.076
		13.62	0.075
		13.63	0.091
		13.64	0.094
		13.65	0.089
		13.66	0.062
		13.67	0.073
		13.68	0.089
		13.69	0.091
		13.7	0.083
		13.71	0.075
		13.72	0.086
		13.73	0.098
		13.74	0.075
		13.75	0.062
		13.76	0.072
		13.77	0.074
		13.78	0.073
		13.79	0.076
		13.8	0.073
		13.81	0.071
		13.82	0.069
		13.83	0.076
		13.84	0.065
		13.85	0.083
		13.86	0.082
		13.87	0.087
		13.88	0.069
		13.89	0.068
		13.9	0.07
		13.91	0.075
		13.92	0.075
		13.93	0.072
		13.94	0.078
		13.95	0.082
		13.96	0.069
		13.97	0.077
		13.98	0.076
		13.99	0.082
		14	0.079
		14.01	0.067
		14.02	0.074
		14.03	0.069
		14.04	0.07
		14.05	0.067
		14.06	0.075
		14.07	0.07
		14.08	0.072
		14.09	0.077
		14.1	0.071
		14.11	0.067
		14.12	0.073
		14.13	0.075
		14.14	0.064
		14.15	0.058
		14.16	0.074
		14.17	0.078
		14.18	0.056
		14.19	0.067
		14.2	0.063
		14.21	0.062
		14.22	0.044
		14.23	0.081
		14.24	0.073
		14.25	0.057
		14.26	0.073
		14.27	0.054
		14.28	0.056
		14.29	0.062
		14.3	0.067
		14.31	0.056
		14.32	0.059
		14.33	0.063
		14.34	0.069
		14.35	0.062
		14.36	0.06
		14.37	0.063
		14.38	0.072
		14.39	0.076
		14.4	0.066
		14.41	0.063
		14.42	0.045
		14.43	0.057
		14.44	0.051
		14.45	0.076
		14.46	0.07
		14.47	0.074
		14.48	0.054
		14.49	0.052
		14.5	0.055
		14.51	0.062
		14.52	0.042
		14.53	0.058
		14.54	0.071
		14.55	0.072
		14.56	0.059
		14.57	0.053
		14.58	0.074
		14.59	0.061
		14.6	0.074
		14.61	0.07
		14.62	0.079
		14.63	0.046
		14.64	0.049
		14.65	0.06
		14.66	0.055
		14.67	0.061
		14.68	0.057
		14.69	0.06
		14.7	0.052
		14.71	0.058
		14.72	0.054
		14.73	0.056
		14.74	0.068
		14.75	0.051
		14.76	0.056
		14.77	0.043
		14.78	0.057
		14.79	0.058
		14.8	0.063
		14.81	0.061
		14.82	0.056
		14.83	0.047
		14.84	0.038
		14.85	0.061
		14.86	0.056
		14.87	0.056
		14.88	0.045
		14.89	0.061
		14.9	0.046
		14.91	0.046
		14.92	0.051
		14.93	0.054
		14.94	0.054
		14.95	0.059
		14.96	0.05
		14.97	0.051
		14.98	0.055
		14.99	0.056
		15	0.055
		15.01	0.046
		15.02	0.047
		15.03	0.045
		15.04	0.058
		15.05	0.055
		15.06	0.054
		15.07	0.047
		15.08	0.055
		15.09	0.053
		15.1	0.056
		15.11	0.051
		15.12	0.038
		15.13	0.054
		15.14	0.052
		15.15	0.04
		15.16	0.044
		15.17	0.043
		15.18	0.056
		15.19	0.049
		15.2	0.051
		15.21	0.043
		15.22	0.048
		15.23	0.043
		15.24	0.045
		15.25	0.043
		15.26	0.045
		15.27	0.04
		15.28	0.037
		15.29	0.046
		15.3	0.042
		15.31	0.034
		15.32	0.037
		15.33	0.038
		15.34	0.048
		15.35	0.047
		15.36	0.046
		15.37	0.039
		15.38	0.049
		15.39	0.054
		15.4	0.045
		15.41	0.047
		15.42	0.05
		15.43	0.046
		15.44	0.039
		15.45	0.045
		15.46	0.041
		15.47	0.039
		15.48	0.048
		15.49	0.033
		15.5	0.031
		15.51	0.037
		15.52	0.055
		15.53	0.046
		15.54	0.043
		15.55	0.054
		15.56	0.043
		15.57	0.049
		15.58	0.049
		15.59	0.052
		15.6	0.043
		15.61	0.043
		15.62	0.049
		15.63	0.036
		15.64	0.037
		15.65	0.044
		15.66	0.033
		15.67	0.042
		15.68	0.042
		15.69	0.042
		15.7	0.037
		15.71	0.043
		15.72	0.035
		15.73	0.038
		15.74	0.039
		15.75	0.037
		15.76	0.039
		15.77	0.036
		15.78	0.036
		15.79	0.037
		15.8	0.048
		15.81	0.047
		15.82	0.045
		15.83	0.039
		15.84	0.042
		15.85	0.042
		15.86	0.033
		15.87	0.037
		15.88	0.028
		15.89	0.031
		15.9	0.036
		15.91	0.034
		15.92	0.044
		15.93	0.043
		15.94	0.027
		15.95	0.043
		15.96	0.03
		15.97	0.042
		15.98	0.039
		15.99	0.035
		16	0.041
		16.01	0.035
		16.02	0.032
		16.03	0.043
		16.04	0.032
		16.05	0.024
		16.06	0.048
		16.07	0.051
		16.08	0.028
		16.09	0.038
		16.1	0.035
		16.11	0.035
		16.12	0.033
		16.13	0.04
		16.14	0.019
		16.15	0.036
		16.16	0.03
		16.17	0.039
		16.18	0.029
		16.19	0.029
		16.2	0.023
		16.21	0.041
		16.22	0.037
		16.23	0.031
		16.24	0.03
		16.25	0.034
		16.26	0.03
		16.27	0.03
		16.28	0.031
		16.29	0.027
		16.3	0.025
		16.31	0.024
		16.32	0.028
		16.33	0.03
		16.34	0.024
		16.35	0.026
		16.36	0.023
		16.37	0.03
		16.38	0.028
		16.39	0.033
		16.4	0.03
		16.41	0.038
		16.42	0.03
		16.43	0.029
		16.44	0.029
		16.45	0.036
		16.46	0.023
		16.47	0.034
		16.48	0.03
		16.49	0.02
		16.5	0.023
		16.51	0.029
		16.52	0.031
		16.53	0.024
		16.54	0.026
		16.55	0.03
		16.56	0.026
		16.57	0.022
		16.58	0.021
		16.59	0.029
		16.6	0.021
		16.61	0.029
		16.62	0.026
		16.63	0.028
		16.64	0.015
		16.65	0.039
		16.66	0.03
		16.67	0.032
		16.68	0.033
		16.69	0.022
		16.7	0.022
		16.71	0.033
		16.72	0.015
		16.73	0.019
		16.74	0.031
		16.75	0.03
		16.76	0.035
		16.77	0.039
		16.78	0.038
		16.79	0.017
		16.8	0.021
		16.81	0.034
		16.82	0.022
		16.83	0.027
		16.84	0.024
		16.85	0.025
		16.86	0.029
		16.87	0.019
		16.88	0.02
		16.89	0.021
		16.9	0.019
		16.91	0.017
		16.92	0.023
		16.93	0.028
		16.94	0.02
		16.95	0.017
		16.96	0.017
		16.97	0.024
		16.98	0.016
		16.99	0.032
		17	0.021
		17.01	0.025
		17.02	0.027
		17.03	0.022
		17.04	0.024
		17.05	0.027
		17.06	0.022
		17.07	0.016
		17.08	0.027
		17.09	0.022
		17.1	0.014
		17.11	0.014
		17.12	0.01
		17.13	0.02
		17.14	0.023
		17.15	0.019
		17.16	0.011
		17.17	0.019
		17.18	0.027
		17.19	0.022
		17.2	0.015
		17.21	0.018
		17.22	0.023
		17.23	0.015
		17.24	0.017
		17.25	0.026
		17.26	0.018
		17.27	0.014
		17.28	0.018
		17.29	0.017
		17.3	0.018
		17.31	0.016
		17.32	0.017
		17.33	0.016
		17.34	0.016
		17.35	0.014
		17.36	0.02
		17.37	0.013
		17.38	0.02
		17.39	0.028
		17.4	0.016
		17.41	0.02
		17.42	0.02
		17.43	0.016
		17.44	0.018
		17.45	0.008
		17.46	0.013
		17.47	0.015
		17.48	0.018
		17.49	0.02
		17.5	0.013
		17.51	0.015
		17.52	0.014
		17.53	0.018
		17.54	0.017
		17.55	0.014
		17.56	0.018
		17.57	0.016
		17.58	0.011
		17.59	0.021
		17.6	0.016
		17.61	0.02
		17.62	0.012
		17.63	0.014
		17.64	0.024
		17.65	0.021
		17.66	0.019
		17.67	0.016
		17.68	0.02
		17.69	0.013
		17.7	0.014
		17.71	0.017
		17.72	0.013
		17.73	0.016
		17.74	0.016
		17.75	0.009
		17.76	0.015
		17.77	0.023
		17.78	0.014
		17.79	0.02
		17.8	0.019
		17.81	0.015
		17.82	0.014
		17.83	0.014
		17.84	0.013
		17.85	0.01
		17.86	0.01
		17.87	0.01
		17.88	0.015
		17.89	0.008
		17.9	0.008
		17.91	0.01
		17.92	0.013
		17.93	0.01
		17.94	0.018
		17.95	0.008
		17.96	0.015
		17.97	0.014
		17.98	0.016
		17.99	0.012
		18	0.013
		18.01	0.011
		18.02	0.013
		18.03	0.01
		18.04	0.011
		18.05	0.009
		18.06	0.01
		18.07	0.012
		18.08	0.013
		18.09	0.007
		18.1	0.007
		18.11	0.008
		18.12	0.008
		18.13	0.008
		18.14	0.012
		18.15	0.01
		18.16	0.012
		18.17	0.012
		18.18	0.012
		18.19	0.009
		18.2	0.008
		18.21	0.007
		18.22	0.016
		18.23	0.013
		18.24	0.015
		18.25	0.013
		18.26	0.018
		18.27	0.017
		18.28	0.008
		18.29	0.012
		18.3	0.014
		18.31	0.013
		18.32	0.007
		18.33	0.012
		18.34	0.015
		18.35	0.009
		18.36	0.012
		18.37	0.014
		18.38	0.01
		18.39	0.007
		18.4	0.008
		18.41	0.012
		18.42	0.012
		18.43	0.009
		18.44	0.005
		18.45	0.008
		18.46	0.011
		18.47	0.01
		18.48	0.009
		18.49	0.009
		18.5	0.006
		18.51	0.01
		18.52	0.005
		18.53	0.012
		18.54	0.009
		18.55	0.004
		18.56	0.007
		18.57	0.005
		18.58	0.01
		18.59	0.006
		18.6	0.006
		18.61	0.008
		18.62	0.006
		18.63	0.008
		18.64	0.007
		18.65	0.004
		18.66	0.012
		18.67	0.009
		18.68	0.008
		18.69	0.007
		18.7	0.007
		18.71	0.005
		18.72	0.006
		18.73	0.004
		18.74	0.007
		18.75	0.004
		18.76	0.009
		18.77	0.007
		18.78	0.008
		18.79	0.006
		18.8	0.004
		18.81	0.011
		18.82	0.007
		18.83	0.008
		18.84	0.004
		18.85	0.009
		18.86	0.007
		18.87	0.007
		18.88	0.005
		18.89	0.006
		18.9	0.008
		18.91	0.006
		18.92	0.01
		18.93	0.006
		18.94	0.007
		18.95	0.005
		18.96	0.003
		18.97	0.01
		18.98	0.005
		18.99	0.009
		19	0.006
		19.01	0.002
		19.02	0.003
		19.03	0.005
		19.04	0.003
		19.05	0.005
		19.06	0.007
		19.07	0.005
		19.08	0.006
		19.09	0.003
		19.1	0.005
		19.11	0.003
		19.12	0.004
		19.13	0.007
		19.14	0.006
		19.15	0.007
		19.16	0.005
		19.17	0.003
		19.18	0
		19.19	0.005
		19.2	0.003
		19.21	0.002
		19.22	0.005
		19.23	0.003
		19.24	0.005
		19.25	0.005
		19.26	0.004
		19.27	0.002
		19.28	0.002
		19.29	0.004
		19.3	0.002
		19.31	0.005
		19.32	0.006
		19.33	0.007
		19.34	0.007
		19.35	0.004
		19.36	0.005
		19.37	0.001
		19.38	0.005
		19.39	0.004
		19.4	0
		19.41	0.002
		19.42	0.003
		19.43	0.001
		19.44	0.004
		19.45	0.005
		19.46	0.001
		19.47	0.002
		19.48	0.003
		19.49	0.005
		19.5	0.002
		19.51	0
		19.52	0.004
		19.53	0.001
		19.54	0.001
		19.55	0.001
		19.56	0.002
		19.57	0.003
		19.58	0.003
		19.59	0.004
		19.6	0.003
		19.61	0.003
		19.62	0
		19.63	0.001
		19.64	0.002
		19.65	0.003
		19.66	0.002
		19.67	0
		19.68	0
		19.69	0.001
		19.7	0.001
		19.71	0.004
		19.72	0.001
		19.73	0.002
		19.74	0.002
		19.75	0
		19.76	0.001
		19.77	0.004
		19.78	0.001
		19.79	0
		19.8	0
		19.81	0.002
		19.82	0.001
		19.83	0.001
		19.84	0
		19.85	0.001
		19.86	0.003
		19.87	0
		19.88	0
		19.89	0.001
		19.9	0
		19.91	0.001
		19.92	0
		19.93	0
		19.94	0.001
		19.95	0.001
		19.96	0
		19.97	0.001
[truncated: 2,098 more rows]
