# Supplementary material for: Thermodynamic framework for assessing dissolutive wetting behaviors in metallic systems
Source: Nat Commun. 2025 Dec 3;17:313. doi: 10.1038/s41467-025-67008-9 (PMC12789441; doi:10.1038/s41467-025-67008-9)
Supplement: Supplementary file 10 — Source Data [file 41467_2025_67008_MOESM10_ESM.zip › Separate Source Data files/Fig. 2f.xlsx]

## Sheet: Sheet1
		Spot 2
		keV	Counts (×1000)
		0	0
		0.01	0.002
		0.02	0.007
		0.03	0.011
		0.04	0.015
		0.05	0.023
		0.06	0.042
		0.07	0.038
		0.08	0.022
		0.09	0.014
		0.1	0.007
		0.11	0.01
		0.12	0.006
		0.13	0.009
		0.14	0.016
		0.15	0.029
		0.16	0.031
		0.17	0.053
		0.18	0.085
		0.19	0.091
		0.2	0.15
		0.21	0.217
		0.22	0.259
		0.23	0.37
		0.24	0.513
		0.25	0.691
		0.26	0.765
		0.27	0.862
		0.28	0.869
		0.29	0.784
		0.3	0.752
		0.31	0.771
		0.32	0.894
		0.33	1.157
		0.34	1.743
		0.35	2.297
		0.36	3.288
		0.37	4.036
		0.38	4.81
		0.39	5.11
		0.4	4.842
		0.41	4.489
		0.42	4.222
		0.43	3.792
		0.44	3.471
		0.45	2.925
		0.46	2.516
		0.47	2.12
		0.48	1.648
		0.49	1.319
		0.5	1.121
		0.51	1.055
		0.52	1.001
		0.53	0.845
		0.54	0.769
		0.55	0.558
		0.56	0.493
		0.57	0.314
		0.58	0.264
		0.59	0.223
		0.6	0.21
		0.61	0.216
		0.62	0.207
		0.63	0.199
		0.64	0.197
		0.65	0.231
		0.66	0.246
		0.67	0.261
		0.68	0.251
		0.69	0.271
		0.7	0.28
		0.71	0.297
		0.72	0.301
		0.73	0.347
		0.74	0.342
		0.75	0.354
		0.76	0.419
		0.77	0.463
		0.78	0.536
		0.79	0.516
		0.8	0.565
		0.81	0.587
		0.82	0.623
		0.83	0.655
		0.84	0.693
		0.85	0.733
		0.86	0.898
		0.87	1.202
		0.88	1.544
		0.89	2.065
		0.9	2.83
		0.91	3.563
		0.92	4.163
		0.93	4.335
		0.94	4.359
		0.95	3.943
		0.96	3.333
		0.97	2.587
		0.98	1.901
		0.99	1.406
		1	1.074
		1.01	0.837
		1.02	0.697
		1.03	0.61
		1.04	0.564
		1.05	0.53
		1.06	0.576
		1.07	0.525
		1.08	0.535
		1.09	0.577
		1.1	0.579
		1.11	0.519
		1.12	0.575
		1.13	0.575
		1.14	0.58
		1.15	0.569
		1.16	0.559
		1.17	0.573
		1.18	0.586
		1.19	0.617
		1.2	0.574
		1.21	0.55
		1.22	0.558
		1.23	0.626
		1.24	0.599
		1.25	0.661
		1.26	0.679
		1.27	0.61
		1.28	0.678
		1.29	0.647
		1.3	0.71
		1.31	0.696
		1.32	0.643
		1.33	0.703
		1.34	0.726
		1.35	0.695
		1.36	0.69
		1.37	0.693
		1.38	0.648
		1.39	0.722
		1.4	0.7
		1.41	0.79
		1.42	0.785
		1.43	0.778
		1.44	0.864
		1.45	0.895
		1.46	0.979
		1.47	1.004
		1.48	1.041
		1.49	1.084
		1.5	1.115
		1.51	1.029
		1.52	0.992
		1.53	0.897
		1.54	0.893
		1.55	0.865
		1.56	0.857
		1.57	0.849
		1.58	0.832
		1.59	0.825
		1.6	0.819
		1.61	0.793
		1.62	0.829
		1.63	0.803
		1.64	0.848
		1.65	0.868
		1.66	0.863
		1.67	0.882
		1.68	0.866
		1.69	0.943
		1.7	0.927
		1.71	0.987
		1.72	1.081
		1.73	1.067
		1.74	1.074
		1.75	1.049
		1.76	1.098
		1.77	1.062
		1.78	0.988
		1.79	0.991
		1.8	0.973
		1.81	0.972
		1.82	0.924
		1.83	0.877
		1.84	0.877
		1.85	0.856
		1.86	0.79
		1.87	0.771
		1.88	0.829
		1.89	0.746
		1.9	0.766
		1.91	0.79
		1.92	0.799
		1.93	0.808
		1.94	0.739
		1.95	0.815
		1.96	0.824
		1.97	0.796
		1.98	0.827
		1.99	0.781
		2	0.81
		2.01	0.834
		2.02	0.783
		2.03	0.787
		2.04	0.799
		2.05	0.836
		2.06	0.804
		2.07	0.824
		2.08	0.866
		2.09	0.836
		2.1	0.842
		2.11	0.829
		2.12	0.803
		2.13	0.837
		2.14	0.827
		2.15	0.821
		2.16	0.872
		2.17	0.861
		2.18	0.823
		2.19	0.857
		2.2	0.796
		2.21	0.881
		2.22	0.828
		2.23	0.819
		2.24	0.866
		2.25	0.8
		2.26	0.853
		2.27	0.818
		2.28	0.844
		2.29	0.826
		2.3	0.907
		2.31	0.811
		2.32	0.845
		2.33	0.897
		2.34	0.873
		2.35	0.875
		2.36	0.81
		2.37	0.864
		2.38	0.878
		2.39	0.816
		2.4	0.873
		2.41	0.825
		2.42	0.858
		2.43	0.835
		2.44	0.868
		2.45	0.834
		2.46	0.86
		2.47	0.855
		2.48	0.832
		2.49	0.856
		2.5	0.914
		2.51	0.863
		2.52	0.843
		2.53	0.814
		2.54	0.862
		2.55	0.881
		2.56	0.83
		2.57	0.814
		2.58	0.882
		2.59	0.801
		2.6	0.853
		2.61	0.768
		2.62	0.899
		2.63	0.884
		2.64	0.902
		2.65	0.911
		2.66	0.872
		2.67	0.896
		2.68	0.949
		2.69	0.923
		2.7	0.984
		2.71	1.029
		2.72	1.092
		2.73	1.101
		2.74	1.152
		2.75	1.284
		2.76	1.256
		2.77	1.266
		2.78	1.259
		2.79	1.171
		2.8	1.13
		2.81	1.09
		2.82	1.083
		2.83	1.006
		2.84	0.88
		2.85	0.883
		2.86	0.885
		2.87	0.864
		2.88	0.811
		2.89	0.858
		2.9	0.816
		2.91	0.848
		2.92	0.853
		2.93	0.865
		2.94	0.836
		2.95	0.787
		2.96	0.786
		2.97	0.777
		2.98	0.823
		2.99	0.851
		3	0.756
		3.01	0.857
		3.02	0.796
		3.03	0.811
		3.04	0.79
		3.05	0.75
		3.06	0.812
		3.07	0.825
		3.08	0.797
		3.09	0.746
		3.1	0.805
		3.11	0.864
		3.12	0.815
		3.13	0.813
		3.14	0.789
		3.15	0.773
		3.16	0.812
		3.17	0.795
		3.18	0.827
		3.19	0.862
		3.2	0.828
		3.21	0.835
		3.22	0.833
		3.23	0.788
		3.24	0.82
		3.25	0.8
		3.26	0.787
		3.27	0.781
		3.28	0.777
		3.29	0.761
		3.3	0.752
		3.31	0.716
		3.32	0.744
		3.33	0.72
		3.34	0.765
		3.35	0.749
		3.36	0.672
		3.37	0.769
		3.38	0.739
		3.39	0.806
		3.4	0.744
		3.41	0.725
		3.42	0.768
		3.43	0.712
		3.44	0.721
		3.45	0.709
		3.46	0.749
		3.47	0.77
		3.48	0.688
		3.49	0.767
		3.5	0.716
		3.51	0.73
		3.52	0.755
		3.53	0.757
		3.54	0.701
		3.55	0.731
		3.56	0.723
		3.57	0.734
		3.58	0.755
		3.59	0.723
		3.6	0.707
		3.61	0.787
		3.62	0.744
		3.63	0.704
		3.64	0.7
		3.65	0.704
		3.66	0.71
		3.67	0.699
		3.68	0.771
		3.69	0.682
		3.7	0.756
		3.71	0.711
		3.72	0.757
		3.73	0.736
		3.74	0.723
		3.75	0.709
		3.76	0.679
		3.77	0.648
		3.78	0.743
		3.79	0.723
		3.8	0.705
		3.81	0.69
		3.82	0.701
		3.83	0.722
		3.84	0.697
		3.85	0.718
		3.86	0.771
		3.87	0.669
		3.88	0.713
		3.89	0.715
		3.9	0.62
		3.91	0.682
		3.92	0.664
		3.93	0.697
		3.94	0.756
		3.95	0.708
		3.96	0.637
		3.97	0.68
		3.98	0.663
		3.99	0.691
		4	0.642
		4.01	0.636
		4.02	0.662
		4.03	0.627
		4.04	0.682
		4.05	0.664
		4.06	0.65
		4.07	0.613
		4.08	0.674
		4.09	0.652
		4.1	0.651
		4.11	0.654
		4.12	0.662
		4.13	0.633
		4.14	0.658
		4.15	0.681
		4.16	0.667
		4.17	0.682
		4.18	0.658
		4.19	0.618
		4.2	0.704
		4.21	0.693
		4.22	0.672
		4.23	0.672
		4.24	0.652
		4.25	0.675
		4.26	0.645
		4.27	0.745
		4.28	0.745
		4.29	0.742
		4.3	0.815
		4.31	0.883
		4.32	0.883
		4.33	0.974
		4.34	1.086
		4.35	1.267
		4.36	1.476
		4.37	1.974
		4.38	2.544
		4.39	3.667
		4.4	4.981
		4.41	6.997
		4.42	9.619
		4.43	13.614
		4.44	18.227
		4.45	23.808
		4.46	29.303
		4.47	35.894
		4.48	41.811
		4.49	47.948
		4.5	51.696
		4.51	54.778
		4.52	54.643
		4.53	53.414
		4.54	49.34
		4.55	44.575
		4.56	38.34
		4.57	32.043
		4.58	25.603
		4.59	19.798
		4.6	14.869
		4.61	10.692
		4.62	7.631
		4.63	5.315
		4.64	3.542
		4.65	2.463
		4.66	1.718
		4.67	1.218
		4.68	1.013
		4.69	0.841
		4.7	0.732
		4.71	0.755
		4.72	0.665
		4.73	0.69
		4.74	0.669
		4.75	0.703
		4.76	0.771
		4.77	0.766
		4.78	0.883
		4.79	0.889
		4.8	1.041
		4.81	1.198
		4.82	1.273
		4.83	1.576
		4.84	1.926
		4.85	2.478
		4.86	3.109
		4.87	3.697
		4.88	4.464
		4.89	5.299
		4.9	5.836
		4.91	6.387
		4.92	7.098
		4.93	7.21
		4.94	7.224
		4.95	7.092
		4.96	6.793
		4.97	6.091
		4.98	5.404
		4.99	4.599
		5	3.906
		5.01	3.238
		5.02	2.597
		5.03	2.041
		5.04	1.509
		5.05	1.159
		5.06	0.961
		5.07	0.76
		5.08	0.604
		5.09	0.492
		5.1	0.444
		5.11	0.432
		5.12	0.413
		5.13	0.378
		5.14	0.372
		5.15	0.36
		5.16	0.367
		5.17	0.414
		5.18	0.386
		5.19	0.364
		5.2	0.372
		5.21	0.387
		5.22	0.363
		5.23	0.365
		5.24	0.376
		5.25	0.372
		5.26	0.38
		5.27	0.359
		5.28	0.365
		5.29	0.356
		5.3	0.346
		5.31	0.367
		5.32	0.4
		5.33	0.349
		5.34	0.388
		5.35	0.394
		5.36	0.355
		5.37	0.355
		5.38	0.334
		5.39	0.364
		5.4	0.383
		5.41	0.379
		5.42	0.38
		5.43	0.346
		5.44	0.376
		5.45	0.379
		5.46	0.373
		5.47	0.374
		5.48	0.356
		5.49	0.403
		5.5	0.379
		5.51	0.382
		5.52	0.34
		5.53	0.387
		5.54	0.356
		5.55	0.359
		5.56	0.351
		5.57	0.357
		5.58	0.357
		5.59	0.368
		5.6	0.384
		5.61	0.38
		5.62	0.347
		5.63	0.378
		5.64	0.362
		5.65	0.381
		5.66	0.368
		5.67	0.357
		5.68	0.348
		5.69	0.308
		5.7	0.326
		5.71	0.351
		5.72	0.359
		5.73	0.324
		5.74	0.366
		5.75	0.373
		5.76	0.377
		5.77	0.363
		5.78	0.354
		5.79	0.314
		5.8	0.362
		5.81	0.385
		5.82	0.343
		5.83	0.363
		5.84	0.32
		5.85	0.339
		5.86	0.344
		5.87	0.343
		5.88	0.349
		5.89	0.353
		5.9	0.382
		5.91	0.326
		5.92	0.359
		5.93	0.363
		5.94	0.34
		5.95	0.345
		5.96	0.341
		5.97	0.368
		5.98	0.373
		5.99	0.345
		6	0.366
		6.01	0.334
		6.02	0.321
		6.03	0.385
		6.04	0.352
		6.05	0.343
		6.06	0.343
		6.07	0.34
		6.08	0.352
		6.09	0.361
		6.1	0.369
		6.11	0.363
		6.12	0.335
		6.13	0.338
		6.14	0.322
		6.15	0.328
		6.16	0.311
		6.17	0.341
		6.18	0.34
		6.19	0.33
		6.2	0.342
		6.21	0.35
		6.22	0.323
		6.23	0.301
		6.24	0.316
		6.25	0.373
		6.26	0.37
		6.27	0.351
		6.28	0.311
		6.29	0.321
		6.3	0.321
		6.31	0.368
		6.32	0.347
		6.33	0.364
		6.34	0.356
		6.35	0.321
		6.36	0.354
		6.37	0.364
		6.38	0.315
		6.39	0.334
		6.4	0.359
		6.41	0.353
		6.42	0.346
		6.43	0.349
		6.44	0.366
		6.45	0.3
		6.46	0.321
		6.47	0.354
		6.48	0.33
		6.49	0.314
		6.5	0.351
		6.51	0.288
		6.52	0.361
		6.53	0.346
		6.54	0.31
		6.55	0.309
		6.56	0.339
		6.57	0.333
		6.58	0.308
		6.59	0.343
		6.6	0.335
		6.61	0.3
		6.62	0.295
		6.63	0.322
		6.64	0.29
		6.65	0.286
		6.66	0.301
		6.67	0.311
		6.68	0.325
		6.69	0.311
		6.7	0.343
		6.71	0.294
		6.72	0.349
		6.73	0.309
		6.74	0.336
		6.75	0.31
		6.76	0.297
		6.77	0.308
		6.78	0.276
		6.79	0.308
		6.8	0.306
		6.81	0.298
		6.82	0.281
		6.83	0.343
		6.84	0.306
		6.85	0.283
		6.86	0.324
		6.87	0.301
		6.88	0.298
		6.89	0.278
		6.9	0.336
		6.91	0.275
		6.92	0.302
		6.93	0.295
		6.94	0.293
		6.95	0.313
		6.96	0.293
		6.97	0.29
		6.98	0.328
		6.99	0.286
		7	0.262
		7.01	0.309
		7.02	0.289
		7.03	0.302
		7.04	0.298
		7.05	0.288
		7.06	0.264
		7.07	0.284
		7.08	0.31
		7.09	0.276
		7.1	0.305
		7.11	0.274
		7.12	0.319
		7.13	0.283
		7.14	0.311
		7.15	0.27
		7.16	0.285
		7.17	0.301
		7.18	0.288
		7.19	0.265
		7.2	0.311
		7.21	0.327
		7.22	0.311
		7.23	0.282
		7.24	0.285
		7.25	0.287
		7.26	0.297
		7.27	0.297
		7.28	0.301
		7.29	0.273
		7.3	0.277
		7.31	0.301
		7.32	0.293
		7.33	0.292
		7.34	0.26
		7.35	0.287
		7.36	0.28
		7.37	0.259
		7.38	0.282
		7.39	0.255
		7.4	0.259
		7.41	0.301
		7.42	0.312
		7.43	0.291
		7.44	0.286
		7.45	0.293
		7.46	0.302
		7.47	0.296
		7.48	0.252
		7.49	0.282
		7.5	0.289
		7.51	0.256
		7.52	0.279
		7.53	0.27
		7.54	0.263
		7.55	0.277
		7.56	0.282
		7.57	0.265
		7.58	0.258
		7.59	0.279
		7.6	0.272
		7.61	0.277
		7.62	0.274
		7.63	0.272
		7.64	0.246
		7.65	0.255
		7.66	0.29
		7.67	0.286
		7.68	0.254
		7.69	0.232
		7.7	0.262
		7.71	0.29
		7.72	0.255
		7.73	0.255
		7.74	0.274
		7.75	0.276
		7.76	0.266
		7.77	0.276
		7.78	0.264
		7.79	0.271
		7.8	0.275
		7.81	0.285
		7.82	0.279
		7.83	0.309
		7.84	0.287
		7.85	0.292
		7.86	0.367
		7.87	0.374
		7.88	0.422
		7.89	0.457
		7.9	0.518
		7.91	0.697
		7.92	0.771
		7.93	1.054
		7.94	1.217
		7.95	1.552
		7.96	1.786
		7.97	2.066
		7.98	2.511
		7.99	2.786
		8	3.153
		8.01	3.404
		8.02	3.774
		8.03	3.927
		8.04	4.05
		8.05	4.13
		8.06	4.167
		8.07	3.937
		8.08	3.707
		8.09	3.372
		8.1	3.204
		8.11	2.764
		8.12	2.333
		8.13	2.084
		8.14	1.695
		8.15	1.395
		8.16	1.139
		8.17	0.983
		8.18	0.793
		8.19	0.644
		8.2	0.537
		8.21	0.438
		8.22	0.354
		8.23	0.331
		8.24	0.297
		8.25	0.239
		8.26	0.263
		8.27	0.278
		8.28	0.222
		8.29	0.235
		8.3	0.257
		8.31	0.222
		8.32	0.26
		8.33	0.239
		8.34	0.24
		8.35	0.218
		8.36	0.235
		8.37	0.244
		8.38	0.239
		8.39	0.237
		8.4	0.231
		8.41	0.203
		8.42	0.224
		8.43	0.209
		8.44	0.255
		8.45	0.248
		8.46	0.23
		8.47	0.239
		8.48	0.237
		8.49	0.236
		8.5	0.222
		8.51	0.23
		8.52	0.225
		8.53	0.232
		8.54	0.241
		8.55	0.218
		8.56	0.238
		8.57	0.231
		8.58	0.233
		8.59	0.257
		8.6	0.214
		8.61	0.225
		8.62	0.236
		8.63	0.246
		8.64	0.231
		8.65	0.23
		8.66	0.273
		8.67	0.192
		8.68	0.221
		8.69	0.217
		8.7	0.238
		8.71	0.234
		8.72	0.264
		8.73	0.247
		8.74	0.259
		8.75	0.267
		8.76	0.275
		8.77	0.279
		8.78	0.291
		8.79	0.339
		8.8	0.35
		8.81	0.348
		8.82	0.43
		8.83	0.468
		8.84	0.557
		8.85	0.549
		8.86	0.592
		8.87	0.617
		8.88	0.65
		8.89	0.759
		8.9	0.729
		8.91	0.744
		8.92	0.693
		8.93	0.728
		8.94	0.662
		8.95	0.684
		8.96	0.617
		8.97	0.619
		8.98	0.511
		8.99	0.545
		9	0.451
		9.01	0.446
		9.02	0.35
		9.03	0.379
		9.04	0.321
		9.05	0.331
		9.06	0.268
		9.07	0.24
		9.08	0.252
		9.09	0.246
		9.1	0.235
		9.11	0.221
		9.12	0.231
		9.13	0.197
		9.14	0.214
		9.15	0.206
		9.16	0.208
		9.17	0.202
		9.18	0.214
		9.19	0.212
		9.2	0.165
		9.21	0.209
		9.22	0.181
		9.23	0.205
		9.24	0.188
		9.25	0.203
		9.26	0.202
		9.27	0.196
		9.28	0.199
		9.29	0.199
		9.3	0.181
		9.31	0.194
		9.32	0.208
		9.33	0.192
		9.34	0.197
		9.35	0.21
		9.36	0.175
		9.37	0.189
		9.38	0.167
		9.39	0.192
		9.4	0.166
		9.41	0.167
		9.42	0.165
		9.43	0.193
		9.44	0.183
		9.45	0.204
		9.46	0.173
		9.47	0.188
		9.48	0.187
		9.49	0.21
		9.5	0.188
		9.51	0.199
		9.52	0.175
		9.53	0.182
		9.54	0.164
		9.55	0.195
		9.56	0.186
		9.57	0.183
		9.58	0.181
		9.59	0.184
		9.6	0.159
		9.61	0.155
		9.62	0.149
		9.63	0.188
		9.64	0.165
		9.65	0.201
		9.66	0.166
		9.67	0.172
		9.68	0.176
		9.69	0.176
		9.7	0.184
		9.71	0.131
		9.72	0.195
		9.73	0.158
		9.74	0.155
		9.75	0.156
		9.76	0.155
		9.77	0.176
		9.78	0.189
		9.79	0.175
		9.8	0.183
		9.81	0.189
		9.82	0.146
		9.83	0.176
		9.84	0.163
		9.85	0.177
		9.86	0.162
		9.87	0.175
		9.88	0.184
		9.89	0.159
		9.9	0.165
		9.91	0.155
		9.92	0.167
		9.93	0.14
		9.94	0.16
		9.95	0.181
		9.96	0.162
		9.97	0.168
		9.98	0.165
		9.99	0.178
		10	0.157
		10.01	0.177
		10.02	0.168
		10.03	0.16
		10.04	0.15
		10.05	0.182
		10.06	0.146
		10.07	0.17
		10.08	0.159
		10.09	0.141
		10.1	0.157
		10.11	0.176
		10.12	0.16
		10.13	0.14
		10.14	0.15
		10.15	0.132
		10.16	0.163
		10.17	0.158
		10.18	0.152
		10.19	0.166
		10.2	0.147
		10.21	0.164
		10.22	0.148
		10.23	0.135
		10.24	0.171
		10.25	0.172
		10.26	0.163
		10.27	0.132
		10.28	0.155
		10.29	0.148
		10.3	0.151
		10.31	0.163
		10.32	0.136
		10.33	0.137
		10.34	0.162
		10.35	0.15
		10.36	0.179
		10.37	0.149
		10.38	0.148
		10.39	0.139
		10.4	0.146
		10.41	0.134
		10.42	0.162
		10.43	0.163
		10.44	0.163
		10.45	0.139
		10.46	0.158
		10.47	0.145
		10.48	0.167
		10.49	0.146
		10.5	0.135
		10.51	0.156
		10.52	0.139
		10.53	0.143
		10.54	0.152
		10.55	0.144
		10.56	0.179
		10.57	0.15
		10.58	0.157
		10.59	0.146
		10.6	0.141
		10.61	0.114
		10.62	0.137
		10.63	0.132
		10.64	0.112
		10.65	0.126
		10.66	0.145
		10.67	0.147
		10.68	0.141
		10.69	0.138
		10.7	0.136
		10.71	0.125
		10.72	0.111
		10.73	0.137
		10.74	0.143
		10.75	0.129
		10.76	0.148
		10.77	0.117
		10.78	0.127
		10.79	0.143
		10.8	0.133
		10.81	0.141
		10.82	0.147
		10.83	0.139
		10.84	0.126
		10.85	0.145
		10.86	0.123
		10.87	0.128
		10.88	0.122
		10.89	0.133
		10.9	0.129
		10.91	0.138
		10.92	0.135
		10.93	0.145
		10.94	0.127
		10.95	0.14
		10.96	0.117
		10.97	0.127
		10.98	0.135
		10.99	0.126
		11	0.136
		11.01	0.124
		11.02	0.122
		11.03	0.117
		11.04	0.118
		11.05	0.143
		11.06	0.122
		11.07	0.129
		11.08	0.143
		11.09	0.122
		11.1	0.115
		11.11	0.133
		11.12	0.13
		11.13	0.129
		11.14	0.125
		11.15	0.119
		11.16	0.131
		11.17	0.121
		11.18	0.118
		11.19	0.129
		11.2	0.108
		11.21	0.135
		11.22	0.115
		11.23	0.142
		11.24	0.128
		11.25	0.125
		11.26	0.115
		11.27	0.107
		11.28	0.117
		11.29	0.119
		11.3	0.108
		11.31	0.121
		11.32	0.128
		11.33	0.115
		11.34	0.133
		11.35	0.129
		11.36	0.132
		11.37	0.103
		11.38	0.11
		11.39	0.1
		11.4	0.116
		11.41	0.101
		11.42	0.095
		11.43	0.124
		11.44	0.097
		11.45	0.134
		11.46	0.119
		11.47	0.113
		11.48	0.135
		11.49	0.099
		11.5	0.115
		11.51	0.09
		11.52	0.119
		11.53	0.116
		11.54	0.113
		11.55	0.113
		11.56	0.129
		11.57	0.125
		11.58	0.105
		11.59	0.124
		11.6	0.118
		11.61	0.113
		11.62	0.09
		11.63	0.126
		11.64	0.107
		11.65	0.095
		11.66	0.107
		11.67	0.102
		11.68	0.119
		11.69	0.113
		11.7	0.093
		11.71	0.11
		11.72	0.094
		11.73	0.1
		11.74	0.115
		11.75	0.102
		11.76	0.103
		11.77	0.12
		11.78	0.077
		11.79	0.122
		11.8	0.122
		11.81	0.083
		11.82	0.115
		11.83	0.101
		11.84	0.114
		11.85	0.113
		11.86	0.112
		11.87	0.097
		11.88	0.107
		11.89	0.12
		11.9	0.105
		11.91	0.1
		11.92	0.119
		11.93	0.107
		11.94	0.11
		11.95	0.108
		11.96	0.089
		11.97	0.077
		11.98	0.107
		11.99	0.101
		12	0.11
		12.01	0.101
		12.02	0.089
		12.03	0.099
		12.04	0.119
		12.05	0.09
		12.06	0.115
		12.07	0.082
		12.08	0.116
		12.09	0.083
		12.1	0.088
		12.11	0.106
		12.12	0.097
		12.13	0.096
		12.14	0.099
		12.15	0.091
		12.16	0.087
		12.17	0.087
		12.18	0.108
		12.19	0.09
		12.2	0.088
		12.21	0.083
		12.22	0.098
		12.23	0.096
		12.24	0.103
		12.25	0.09
		12.26	0.105
		12.27	0.086
		12.28	0.085
		12.29	0.089
		12.3	0.1
		12.31	0.09
		12.32	0.086
		12.33	0.096
		12.34	0.107
		12.35	0.093
		12.36	0.087
		12.37	0.089
		12.38	0.098
		12.39	0.104
		12.4	0.091
		12.41	0.103
		12.42	0.086
		12.43	0.096
		12.44	0.103
		12.45	0.094
		12.46	0.074
		12.47	0.1
		12.48	0.084
		12.49	0.1
		12.5	0.077
		12.51	0.083
		12.52	0.091
		12.53	0.095
		12.54	0.095
		12.55	0.096
		12.56	0.098
		12.57	0.097
		12.58	0.097
		12.59	0.081
		12.6	0.074
		12.61	0.091
		12.62	0.095
		12.63	0.074
		12.64	0.086
		12.65	0.104
		12.66	0.086
		12.67	0.079
		12.68	0.095
		12.69	0.096
		12.7	0.095
		12.71	0.082
		12.72	0.079
		12.73	0.081
		12.74	0.079
		12.75	0.079
		12.76	0.088
		12.77	0.086
		12.78	0.077
		12.79	0.072
		12.8	0.076
		12.81	0.082
		12.82	0.078
		12.83	0.083
		12.84	0.086
		12.85	0.077
		12.86	0.093
		12.87	0.094
		12.88	0.11
		12.89	0.076
		12.9	0.088
		12.91	0.08
		12.92	0.087
		12.93	0.081
		12.94	0.082
		12.95	0.086
		12.96	0.078
		12.97	0.088
		12.98	0.076
		12.99	0.072
		13	0.067
		13.01	0.077
		13.02	0.074
		13.03	0.084
		13.04	0.077
		13.05	0.066
		13.06	0.061
		13.07	0.071
		13.08	0.07
		13.09	0.087
		13.1	0.074
		13.11	0.067
		13.12	0.08
		13.13	0.077
		13.14	0.072
		13.15	0.084
		13.16	0.069
		13.17	0.071
		13.18	0.081
		13.19	0.078
		13.2	0.067
		13.21	0.083
		13.22	0.07
		13.23	0.08
		13.24	0.065
		13.25	0.071
		13.26	0.067
		13.27	0.067
		13.28	0.076
		13.29	0.071
		13.3	0.065
		13.31	0.064
		13.32	0.065
		13.33	0.082
		13.34	0.075
		13.35	0.081
		13.36	0.075
		13.37	0.058
		13.38	0.075
		13.39	0.05
		13.4	0.073
		13.41	0.064
		13.42	0.076
		13.43	0.073
		13.44	0.062
		13.45	0.064
		13.46	0.054
		13.47	0.063
		13.48	0.068
		13.49	0.062
		13.5	0.066
		13.51	0.068
		13.52	0.068
		13.53	0.055
		13.54	0.064
		13.55	0.054
		13.56	0.059
		13.57	0.061
		13.58	0.072
		13.59	0.066
		13.6	0.065
		13.61	0.067
		13.62	0.052
		13.63	0.051
		13.64	0.067
		13.65	0.057
		13.66	0.064
		13.67	0.045
		13.68	0.066
		13.69	0.066
		13.7	0.055
		13.71	0.062
		13.72	0.05
		13.73	0.056
		13.74	0.062
		13.75	0.052
		13.76	0.053
		13.77	0.058
		13.78	0.063
		13.79	0.063
		13.8	0.057
		13.81	0.041
		13.82	0.066
		13.83	0.06
		13.84	0.051
		13.85	0.048
		13.86	0.068
		13.87	0.065
		13.88	0.064
		13.89	0.071
		13.9	0.05
		13.91	0.065
		13.92	0.062
		13.93	0.07
		13.94	0.052
		13.95	0.066
		13.96	0.059
		13.97	0.051
		13.98	0.054
		13.99	0.053
		14	0.04
		14.01	0.054
		14.02	0.06
		14.03	0.054
		14.04	0.066
		14.05	0.054
		14.06	0.047
		14.07	0.047
		14.08	0.061
		14.09	0.039
		14.1	0.05
		14.11	0.047
		14.12	0.05
		14.13	0.048
		14.14	0.046
		14.15	0.048
		14.16	0.058
		14.17	0.058
		14.18	0.05
		14.19	0.046
		14.2	0.048
		14.21	0.069
		14.22	0.057
		14.23	0.049
		14.24	0.053
		14.25	0.044
		14.26	0.053
		14.27	0.044
		14.28	0.049
		14.29	0.058
		14.3	0.045
		14.31	0.05
		14.32	0.06
		14.33	0.05
		14.34	0.034
		14.35	0.056
		14.36	0.047
		14.37	0.054
		14.38	0.047
		14.39	0.036
		14.4	0.048
		14.41	0.051
		14.42	0.056
		14.43	0.041
		14.44	0.06
		14.45	0.051
		14.46	0.038
		14.47	0.043
		14.48	0.052
		14.49	0.05
		14.5	0.051
		14.51	0.048
		14.52	0.039
		14.53	0.053
		14.54	0.054
		14.55	0.048
		14.56	0.043
		14.57	0.043
		14.58	0.051
		14.59	0.042
		14.6	0.053
		14.61	0.042
		14.62	0.038
		14.63	0.04
		14.64	0.052
		14.65	0.051
		14.66	0.05
		14.67	0.039
		14.68	0.046
		14.69	0.044
		14.7	0.041
		14.71	0.051
		14.72	0.054
		14.73	0.049
		14.74	0.055
		14.75	0.05
		14.76	0.043
		14.77	0.032
		14.78	0.036
		14.79	0.044
		14.8	0.042
		14.81	0.04
		14.82	0.048
		14.83	0.045
		14.84	0.042
		14.85	0.044
		14.86	0.041
		14.87	0.05
		14.88	0.032
		14.89	0.051
		14.9	0.03
		14.91	0.03
		14.92	0.048
		14.93	0.039
		14.94	0.049
		14.95	0.033
		14.96	0.035
		14.97	0.041
		14.98	0.035
		14.99	0.04
		15	0.044
		15.01	0.043
		15.02	0.037
		15.03	0.034
		15.04	0.053
		15.05	0.042
		15.06	0.05
		15.07	0.044
		15.08	0.041
		15.09	0.048
		15.1	0.046
		15.11	0.029
		15.12	0.052
		15.13	0.025
		15.14	0.032
		15.15	0.037
		15.16	0.035
		15.17	0.043
		15.18	0.03
		15.19	0.033
		15.2	0.024
		15.21	0.041
		15.22	0.052
		15.23	0.044
		15.24	0.028
		15.25	0.047
		15.26	0.038
		15.27	0.034
		15.28	0.036
		15.29	0.045
		15.3	0.028
		15.31	0.024
		15.32	0.038
		15.33	0.043
		15.34	0.035
		15.35	0.038
		15.36	0.038
		15.37	0.027
		15.38	0.036
		15.39	0.03
		15.4	0.028
		15.41	0.045
		15.42	0.031
		15.43	0.032
		15.44	0.028
		15.45	0.034
		15.46	0.029
		15.47	0.038
		15.48	0.033
		15.49	0.027
		15.5	0.04
		15.51	0.041
		15.52	0.023
		15.53	0.034
		15.54	0.041
		15.55	0.035
		15.56	0.038
		15.57	0.035
		15.58	0.03
		15.59	0.024
		15.6	0.032
		15.61	0.029
		15.62	0.023
		15.63	0.035
		15.64	0.031
		15.65	0.036
		15.66	0.035
		15.67	0.025
		15.68	0.021
		15.69	0.024
		15.7	0.033
		15.71	0.029
		15.72	0.032
		15.73	0.035
		15.74	0.027
		15.75	0.027
		15.76	0.026
		15.77	0.031
		15.78	0.027
		15.79	0.021
		15.8	0.033
		15.81	0.031
		15.82	0.031
		15.83	0.029
		15.84	0.034
		15.85	0.029
		15.86	0.019
		15.87	0.024
		15.88	0.027
		15.89	0.024
		15.9	0.033
		15.91	0.02
		15.92	0.024
		15.93	0.032
		15.94	0.028
		15.95	0.033
		15.96	0.03
		15.97	0.023
		15.98	0.026
		15.99	0.019
		16	0.031
		16.01	0.023
		16.02	0.024
		16.03	0.022
		16.04	0.025
		16.05	0.041
		16.06	0.02
		16.07	0.031
		16.08	0.029
		16.09	0.027
		16.1	0.013
		16.11	0.029
		16.12	0.025
		16.13	0.026
		16.14	0.03
		16.15	0.026
		16.16	0.02
		16.17	0.035
		16.18	0.034
		16.19	0.025
		16.2	0.019
		16.21	0.018
		16.22	0.028
		16.23	0.018
		16.24	0.023
		16.25	0.031
		16.26	0.03
		16.27	0.04
		16.28	0.028
		16.29	0.024
		16.3	0.018
		16.31	0.025
		16.32	0.019
		16.33	0.034
		16.34	0.027
		16.35	0.016
		16.36	0.02
		16.37	0.024
		16.38	0.028
		16.39	0.024
		16.4	0.016
		16.41	0.018
		16.42	0.023
		16.43	0.02
		16.44	0.027
		16.45	0.023
		16.46	0.018
		16.47	0.029
		16.48	0.016
		16.49	0.031
		16.5	0.022
		16.51	0.02
		16.52	0.019
		16.53	0.019
		16.54	0.018
		16.55	0.02
		16.56	0.025
		16.57	0.025
		16.58	0.024
		16.59	0.023
		16.6	0.011
		16.61	0.022
		16.62	0.021
		16.63	0.015
		16.64	0.014
		16.65	0.019
		16.66	0.02
		16.67	0.021
		16.68	0.019
		16.69	0.018
		16.7	0.021
		16.71	0.025
		16.72	0.026
		16.73	0.017
		16.74	0.015
		16.75	0.018
		16.76	0.025
		16.77	0.011
		16.78	0.02
		16.79	0.019
		16.8	0.024
		16.81	0.019
		16.82	0.015
		16.83	0.018
		16.84	0.014
		16.85	0.019
		16.86	0.027
		16.87	0.023
		16.88	0.012
		16.89	0.02
		16.9	0.026
		16.91	0.023
		16.92	0.012
		16.93	0.018
		16.94	0.019
		16.95	0.013
		16.96	0.015
		16.97	0.022
		16.98	0.01
		16.99	0.02
		17	0.021
		17.01	0.026
		17.02	0.014
		17.03	0.015
		17.04	0.014
		17.05	0.02
		17.06	0.021
		17.07	0.018
		17.08	0.02
		17.09	0.021
		17.1	0.015
		17.11	0.013
		17.12	0.013
		17.13	0.012
		17.14	0.014
		17.15	0.01
		17.16	0.012
		17.17	0.01
		17.18	0.013
		17.19	0.016
		17.2	0.02
		17.21	0.019
		17.22	0.015
		17.23	0.011
		17.24	0.02
		17.25	0.013
		17.26	0.015
		17.27	0.015
		17.28	0.012
		17.29	0.02
		17.3	0.008
		17.31	0.012
		17.32	0.007
		17.33	0.014
		17.34	0.017
		17.35	0.011
		17.36	0.01
		17.37	0.015
		17.38	0.021
		17.39	0.014
		17.4	0.014
		17.41	0.014
		17.42	0.013
		17.43	0.009
		17.44	0.012
		17.45	0.018
		17.46	0.012
		17.47	0.015
		17.48	0.012
		17.49	0.018
		17.5	0.014
		17.51	0.013
		17.52	0.013
		17.53	0.01
		17.54	0.009
		17.55	0.011
		17.56	0.011
		17.57	0.014
		17.58	0.018
		17.59	0.022
		17.6	0.008
		17.61	0.016
		17.62	0.005
		17.63	0.014
		17.64	0.013
		17.65	0.018
		17.66	0.008
		17.67	0.012
		17.68	0.009
		17.69	0.009
		17.7	0.009
		17.71	0.012
		17.72	0.009
		17.73	0.012
		17.74	0.018
		17.75	0.007
		17.76	0.017
		17.77	0.007
		17.78	0.017
		17.79	0.015
		17.8	0.008
		17.81	0.008
		17.82	0.013
		17.83	0.01
		17.84	0.012
		17.85	0.01
		17.86	0.014
		17.87	0.01
		17.88	0.01
		17.89	0.015
		17.9	0.011
		17.91	0.01
		17.92	0.012
		17.93	0.008
		17.94	0.006
		17.95	0.01
		17.96	0.018
		17.97	0.007
		17.98	0.003
		17.99	0.009
		18	0.01
		18.01	0.014
		18.02	0.007
		18.03	0.005
		18.04	0.006
		18.05	0.014
		18.06	0.008
		18.07	0.009
		18.08	0.008
		18.09	0.004
		18.1	0.014
		18.11	0.008
		18.12	0.014
		18.13	0.008
		18.14	0.009
		18.15	0.012
		18.16	0.01
		18.17	0.005
		18.18	0.01
		18.19	0.004
		18.2	0.005
		18.21	0.017
		18.22	0.012
		18.23	0.009
		18.24	0.007
		18.25	0.004
		18.26	0.004
		18.27	0.013
		18.28	0.006
		18.29	0.003
		18.3	0.006
		18.31	0.012
		18.32	0.006
		18.33	0.004
		18.34	0.011
		18.35	0.005
		18.36	0.01
		18.37	0.004
		18.38	0.003
		18.39	0.004
		18.4	0.005
		18.41	0.007
		18.42	0.01
		18.43	0.004
		18.44	0.012
		18.45	0.006
		18.46	0.005
		18.47	0.01
		18.48	0.005
		18.49	0.005
		18.5	0.004
		18.51	0.01
		18.52	0.007
		18.53	0.008
		18.54	0.014
		18.55	0.007
		18.56	0.007
		18.57	0.005
		18.58	0.009
		18.59	0.01
		18.6	0.002
		18.61	0.004
		18.62	0.005
		18.63	0.008
		18.64	0.003
		18.65	0.01
		18.66	0.006
		18.67	0.005
		18.68	0.004
		18.69	0.011
		18.7	0.003
		18.71	0.007
		18.72	0.01
		18.73	0.009
		18.74	0.007
		18.75	0.004
		18.76	0.003
		18.77	0.005
		18.78	0.005
		18.79	0.005
		18.8	0.002
		18.81	0.004
		18.82	0.007
		18.83	0.004
		18.84	0.003
		18.85	0.004
		18.86	0.005
		18.87	0.002
		18.88	0.008
		18.89	0.003
		18.9	0.007
		18.91	0.007
		18.92	0.004
		18.93	0.01
		18.94	0.011
		18.95	0.005
		18.96	0.008
		18.97	0.002
		18.98	0.007
		18.99	0.005
		19	0.001
		19.01	0.002
		19.02	0.004
		19.03	0.002
		19.04	0.005
		19.05	0.003
		19.06	0.006
		19.07	0.006
		19.08	0.003
		19.09	0.003
		19.1	0.002
		19.11	0.003
		19.12	0.002
		19.13	0.004
		19.14	0.001
		19.15	0.003
		19.16	0.001
		19.17	0.002
		19.18	0.003
		19.19	0.001
		19.2	0.004
		19.21	0.002
		19.22	0.004
		19.23	0.008
		19.24	0.002
		19.25	0.006
		19.26	0.003
		19.27	0.002
		19.28	0
		19.29	0.001
		19.3	0.002
		19.31	0.001
		19.32	0.004
		19.33	0.001
		19.34	0.001
		19.35	0.003
		19.36	0.002
		19.37	0.003
		19.38	0.001
		19.39	0.005
		19.4	0.004
		19.41	0.001
		19.42	0.003
		19.43	0.005
		19.44	0.005
		19.45	0.004
		19.46	0.001
		19.47	0.001
		19.48	0.002
		19.49	0.001
		19.5	0.002
		19.51	0.002
		19.52	0
		19.53	0.001
		19.54	0.002
		19.55	0.002
		19.56	0.001
		19.57	0.003
		19.58	0.002
		19.59	0.002
		19.6	0.003
		19.61	0.002
		19.62	0.002
		19.63	0
		19.64	0
		19.65	0.001
		19.66	0
		19.67	0.002
		19.68	0.001
		19.69	0
		19.7	0.001
		19.71	0.002
		19.72	0
		19.73	0
		19.74	0
		19.75	0.001
		19.76	0.001
		19.77	0
		19.78	0.001
		19.79	0
		19.8	0
		19.81	0
		19.82	0
		19.83	0
		19.84	0.001
		19.85	0
		19.86	0
		19.87	0.001
		19.88	0
		19.89	0.001
		19.9	0.001
		19.91	0.001
		19.92	0
		19.93	0
		19.94	0.001
		19.95	0
		19.96	0
		19.97	0.002
[truncated: 2,098 more rows]
