# Supplementary material for: Thermodynamic framework for assessing dissolutive wetting behaviors in metallic systems
Source: Nat Commun. 2025 Dec 3;17:313. doi: 10.1038/s41467-025-67008-9 (PMC12789441; doi:10.1038/s41467-025-67008-9)
Supplement: Supplementary file 10 — Source Data [file 41467_2025_67008_MOESM10_ESM.zip › Separate Source Data files/Fig. 2g.xlsx]

## Sheet: Sheet1
	Spot 3
	keV	Counts （×1000）
	0	0
	0.01	0.002
	0.02	0.005
	0.03	0.007
	0.04	0.014
	0.05	0.026
	0.06	0.028
	0.07	0.023
	0.08	0.017
	0.09	0.016
	0.1	0.012
	0.11	0.008
	0.12	0.004
	0.13	0.016
	0.14	0.041
	0.15	0.056
	0.16	0.064
	0.17	0.1
	0.18	0.152
	0.19	0.196
	0.2	0.205
	0.21	0.259
	0.22	0.398
	0.23	0.538
	0.24	0.7
	0.25	0.883
	0.26	1.034
	0.27	1.157
	0.28	1.011
	0.29	0.969
	0.3	0.775
	0.31	0.613
	0.32	0.565
	0.33	0.462
	0.34	0.479
	0.35	0.472
	0.36	0.496
	0.37	0.479
	0.38	0.54
	0.39	0.544
	0.4	0.47
	0.41	0.501
	0.42	0.531
	0.43	0.586
	0.44	0.568
	0.45	0.681
	0.46	0.685
	0.47	0.71
	0.48	0.897
	0.49	0.964
	0.5	1.018
	0.51	1.096
	0.52	1.164
	0.53	1.203
	0.54	1.275
	0.55	1.248
	0.56	1.198
	0.57	1.201
	0.58	1.22
	0.59	1.299
	0.6	1.395
	0.61	1.34
	0.62	1.527
	0.63	1.522
	0.64	1.594
	0.65	1.607
	0.66	1.768
	0.67	1.96
	0.68	2.211
	0.69	2.27
	0.7	2.509
	0.71	2.558
	0.72	2.765
	0.73	2.88
	0.74	3.171
	0.75	3.76
	0.76	4.573
	0.77	5.851
	0.78	6.998
	0.79	8.626
	0.8	9.928
	0.81	10.625
	0.82	10.899
	0.83	10.602
	0.84	10.465
	0.85	11.912
	0.86	14.592
	0.87	20.175
	0.88	29.249
	0.89	42.331
	0.9	57.086
	0.91	71.936
	0.92	82.388
	0.93	86.183
	0.94	82.116
	0.95	71.079
	0.96	56.486
	0.97	40.768
	0.98	26.522
	0.99	16.356
	1	9.218
	1.01	5.18
	1.02	2.846
	1.03	1.717
	1.04	1.135
	1.05	0.858
	1.06	0.752
	1.07	0.639
	1.08	0.592
	1.09	0.574
	1.1	0.567
	1.11	0.494
	1.12	0.504
	1.13	0.526
	1.14	0.534
	1.15	0.491
	1.16	0.518
	1.17	0.547
	1.18	0.519
	1.19	0.522
	1.2	0.603
	1.21	0.535
	1.22	0.554
	1.23	0.571
	1.24	0.564
	1.25	0.594
	1.26	0.605
	1.27	0.633
	1.28	0.648
	1.29	0.611
	1.3	0.609
	1.31	0.639
	1.32	0.625
	1.33	0.607
	1.34	0.636
	1.35	0.617
	1.36	0.664
	1.37	0.665
	1.38	0.638
	1.39	0.654
	1.4	0.686
	1.41	0.729
	1.42	0.754
	1.43	0.784
	1.44	0.827
	1.45	0.97
	1.46	1.007
	1.47	1.09
	1.48	1.11
	1.49	1.15
	1.5	1.146
	1.51	1.089
	1.52	0.962
	1.53	0.928
	1.54	0.909
	1.55	0.855
	1.56	0.887
	1.57	0.809
	1.58	0.812
	1.59	0.852
	1.6	0.792
	1.61	0.82
	1.62	0.795
	1.63	0.875
	1.64	0.868
	1.65	0.806
	1.66	0.882
	1.67	0.846
	1.68	0.891
	1.69	0.951
	1.7	0.942
	1.71	1.036
	1.72	0.981
	1.73	1.047
	1.74	0.998
	1.75	1.04
	1.76	1.027
	1.77	1.01
	1.78	1.072
	1.79	1.096
	1.8	1.005
	1.81	1.02
	1.82	0.992
	1.83	1.015
	1.84	0.982
	1.85	0.98
	1.86	0.935
	1.87	0.888
	1.88	0.852
	1.89	0.847
	1.9	0.842
	1.91	0.823
	1.92	0.794
	1.93	0.764
	1.94	0.859
	1.95	0.804
	1.96	0.808
	1.97	0.794
	1.98	0.832
	1.99	0.782
	2	0.936
	2.01	0.839
	2.02	0.851
	2.03	0.881
	2.04	0.845
	2.05	0.886
	2.06	0.855
	2.07	0.878
	2.08	0.943
	2.09	0.829
	2.1	0.861
	2.11	0.894
	2.12	0.883
	2.13	0.862
	2.14	0.867
	2.15	0.942
	2.16	0.881
	2.17	0.865
	2.18	0.887
	2.19	0.901
	2.2	0.92
	2.21	0.962
	2.22	0.896
	2.23	0.935
	2.24	0.962
	2.25	0.968
	2.26	0.963
	2.27	0.956
	2.28	0.922
	2.29	0.97
	2.3	0.972
	2.31	0.971
	2.32	0.98
	2.33	1.026
	2.34	1.016
	2.35	0.985
	2.36	1.024
	2.37	0.967
	2.38	1.017
	2.39	0.985
	2.4	0.94
	2.41	0.989
	2.42	1.002
	2.43	0.982
	2.44	0.987
	2.45	0.863
	2.46	1.006
	2.47	0.951
	2.48	0.967
	2.49	0.987
	2.5	0.966
	2.51	0.979
	2.52	0.989
	2.53	0.989
	2.54	1.025
	2.55	0.98
	2.56	0.998
	2.57	0.974
	2.58	0.957
	2.59	1.058
	2.6	0.985
	2.61	0.954
	2.62	0.993
	2.63	1.027
	2.64	1.015
	2.65	0.97
	2.66	0.963
	2.67	1.016
	2.68	1.065
	2.69	1
	2.7	1.01
	2.71	0.997
	2.72	0.904
	2.73	0.96
	2.74	0.999
	2.75	1.045
	2.76	0.934
	2.77	1.006
	2.78	0.95
	2.79	1.026
	2.8	1.02
	2.81	0.979
	2.82	0.967
	2.83	0.985
	2.84	0.966
	2.85	1.009
	2.86	0.996
	2.87	1.006
	2.88	0.98
	2.89	0.977
	2.9	0.922
	2.91	0.98
	2.92	0.987
	2.93	1.002
	2.94	0.992
	2.95	1.007
	2.96	0.924
	2.97	0.968
	2.98	1
	2.99	0.949
	3	1.013
	3.01	0.937
	3.02	1.016
	3.03	0.958
	3.04	0.961
	3.05	0.996
	3.06	0.949
	3.07	0.932
	3.08	0.991
	3.09	1.005
	3.1	0.932
	3.11	1.008
	3.12	0.951
	3.13	1.038
	3.14	0.904
	3.15	0.945
	3.16	0.944
	3.17	0.926
	3.18	0.925
	3.19	0.987
	3.2	1.007
	3.21	0.944
	3.22	0.935
	3.23	0.927
	3.24	0.964
	3.25	0.92
	3.26	0.962
	3.27	0.878
	3.28	0.977
	3.29	0.91
	3.3	0.968
	3.31	0.983
	3.32	0.964
	3.33	0.898
	3.34	0.986
	3.35	0.906
	3.36	0.959
	3.37	0.925
	3.38	0.9
	3.39	0.891
	3.4	0.918
	3.41	1.001
	3.42	0.913
	3.43	0.948
	3.44	0.9
	3.45	0.902
	3.46	0.943
	3.47	0.956
	3.48	0.929
	3.49	0.923
	3.5	0.908
	3.51	0.915
	3.52	0.951
	3.53	0.983
	3.54	0.916
	3.55	0.919
	3.56	0.902
	3.57	0.926
	3.58	0.934
	3.59	0.913
	3.6	0.867
	3.61	0.927
	3.62	0.901
	3.63	0.925
	3.64	0.904
	3.65	0.927
	3.66	0.939
	3.67	0.922
	3.68	0.885
	3.69	0.926
	3.7	0.895
	3.71	0.878
	3.72	0.889
	3.73	0.875
	3.74	0.857
	3.75	0.911
	3.76	0.879
	3.77	0.918
	3.78	0.84
	3.79	0.901
	3.8	0.907
	3.81	0.859
	3.82	0.899
	3.83	0.92
	3.84	0.891
	3.85	0.906
	3.86	0.901
	3.87	0.911
	3.88	0.88
	3.89	0.841
	3.9	0.875
	3.91	0.85
	3.92	0.861
	3.93	0.824
	3.94	0.874
	3.95	0.897
	3.96	0.876
	3.97	0.868
	3.98	0.82
	3.99	0.843
	4	0.876
	4.01	0.831
	4.02	0.861
	4.03	0.821
	4.04	0.906
	4.05	0.882
	4.06	0.855
	4.07	0.866
	4.08	0.902
	4.09	0.892
	4.1	0.847
	4.11	0.778
	4.12	0.826
	4.13	0.845
	4.14	0.803
	4.15	0.87
	4.16	0.851
	4.17	0.863
	4.18	0.786
	4.19	0.816
	4.2	0.855
	4.21	0.837
	4.22	0.853
	4.23	0.861
	4.24	0.813
	4.25	0.817
	4.26	0.745
	4.27	0.778
	4.28	0.822
	4.29	0.766
	4.3	0.813
	4.31	0.828
	4.32	0.819
	4.33	0.779
	4.34	0.768
	4.35	0.795
	4.36	0.785
	4.37	0.776
	4.38	0.792
	4.39	0.805
	4.4	0.79
	4.41	0.758
	4.42	0.75
	4.43	0.839
	4.44	0.802
	4.45	0.792
	4.46	0.776
	4.47	0.771
	4.48	0.871
	4.49	0.793
	4.5	0.732
	4.51	0.765
	4.52	0.786
	4.53	0.763
	4.54	0.753
	4.55	0.729
	4.56	0.815
	4.57	0.752
	4.58	0.758
	4.59	0.811
	4.6	0.779
	4.61	0.785
	4.62	0.75
	4.63	0.759
	4.64	0.796
	4.65	0.762
	4.66	0.78
	4.67	0.755
	4.68	0.728
	4.69	0.768
	4.7	0.739
	4.71	0.766
	4.72	0.708
	4.73	0.782
	4.74	0.719
	4.75	0.752
	4.76	0.708
	4.77	0.747
	4.78	0.764
	4.79	0.719
	4.8	0.757
	4.81	0.742
	4.82	0.764
	4.83	0.714
	4.84	0.715
	4.85	0.756
	4.86	0.686
	4.87	0.7
	4.88	0.751
	4.89	0.717
	4.9	0.686
	4.91	0.749
	4.92	0.702
	4.93	0.755
	4.94	0.679
	4.95	0.732
	4.96	0.725
	4.97	0.714
	4.98	0.739
	4.99	0.74
	5	0.72
	5.01	0.69
	5.02	0.656
	5.03	0.669
	5.04	0.723
	5.05	0.693
	5.06	0.678
	5.07	0.688
	5.08	0.707
	5.09	0.728
	5.1	0.649
	5.11	0.73
	5.12	0.691
	5.13	0.672
	5.14	0.724
	5.15	0.671
	5.16	0.679
	5.17	0.725
	5.18	0.678
	5.19	0.682
	5.2	0.682
	5.21	0.677
	5.22	0.69
	5.23	0.702
	5.24	0.678
	5.25	0.643
	5.26	0.665
	5.27	0.682
	5.28	0.68
	5.29	0.634
	5.3	0.662
	5.31	0.72
	5.32	0.664
	5.33	0.635
	5.34	0.7
	5.35	0.665
	5.36	0.64
	5.37	0.663
	5.38	0.675
	5.39	0.705
	5.4	0.654
	5.41	0.671
	5.42	0.675
	5.43	0.653
	5.44	0.653
	5.45	0.599
	5.46	0.618
	5.47	0.649
	5.48	0.629
	5.49	0.607
	5.5	0.624
	5.51	0.626
	5.52	0.628
	5.53	0.625
	5.54	0.678
	5.55	0.638
	5.56	0.645
	5.57	0.609
	5.58	0.603
	5.59	0.666
	5.6	0.667
	5.61	0.63
	5.62	0.617
	5.63	0.623
	5.64	0.539
	5.65	0.576
	5.66	0.597
	5.67	0.596
	5.68	0.591
	5.69	0.593
	5.7	0.57
	5.71	0.567
	5.72	0.594
	5.73	0.601
	5.74	0.583
	5.75	0.555
	5.76	0.597
	5.77	0.603
	5.78	0.596
	5.79	0.582
	5.8	0.596
	5.81	0.631
	5.82	0.604
	5.83	0.62
	5.84	0.57
	5.85	0.6
	5.86	0.598
	5.87	0.598
	5.88	0.601
	5.89	0.539
	5.9	0.621
	5.91	0.599
	5.92	0.562
	5.93	0.604
	5.94	0.605
	5.95	0.576
	5.96	0.6
	5.97	0.561
	5.98	0.573
	5.99	0.602
	6	0.572
	6.01	0.573
	6.02	0.573
	6.03	0.582
	6.04	0.538
	6.05	0.629
	6.06	0.539
	6.07	0.602
	6.08	0.55
	6.09	0.559
	6.1	0.571
	6.11	0.57
	6.12	0.569
	6.13	0.572
	6.14	0.55
	6.15	0.566
	6.16	0.578
	6.17	0.616
	6.18	0.579
	6.19	0.581
	6.2	0.573
	6.21	0.625
	6.22	0.562
	6.23	0.641
	6.24	0.626
	6.25	0.684
	6.26	0.673
	6.27	0.772
	6.28	0.846
	6.29	0.926
	6.3	1.126
	6.31	1.255
	6.32	1.377
	6.33	1.66
	6.34	1.845
	6.35	2.143
	6.36	2.384
	6.37	2.53
	6.38	2.796
	6.39	3.001
	6.4	3.014
	6.41	3.085
	6.42	2.928
	6.43	2.842
	6.44	2.701
	6.45	2.449
	6.46	2.244
	6.47	1.888
	6.48	1.678
	6.49	1.458
	6.5	1.307
	6.51	0.987
	6.52	0.863
	6.53	0.792
	6.54	0.706
	6.55	0.702
	6.56	0.623
	6.57	0.512
	6.58	0.519
	6.59	0.532
	6.6	0.549
	6.61	0.531
	6.62	0.512
	6.63	0.512
	6.64	0.519
	6.65	0.523
	6.66	0.496
	6.67	0.521
	6.68	0.526
	6.69	0.512
	6.7	0.482
	6.71	0.465
	6.72	0.494
	6.73	0.477
	6.74	0.509
	6.75	0.456
	6.76	0.49
	6.77	0.523
	6.78	0.483
	6.79	0.506
	6.8	0.505
	6.81	0.485
	6.82	0.502
	6.83	0.507
	6.84	0.486
	6.85	0.468
	6.86	0.476
	6.87	0.52
	6.88	0.536
	6.89	0.49
	6.9	0.48
	6.91	0.534
	6.92	0.512
	6.93	0.528
	6.94	0.575
	6.95	0.543
	6.96	0.593
	6.97	0.569
	6.98	0.659
	6.99	0.675
	7	0.68
	7.01	0.687
	7.02	0.773
	7.03	0.779
	7.04	0.78
	7.05	0.78
	7.06	0.806
	7.07	0.757
	7.08	0.795
	7.09	0.726
	7.1	0.758
	7.11	0.736
	7.12	0.672
	7.13	0.644
	7.14	0.607
	7.15	0.613
	7.16	0.573
	7.17	0.534
	7.18	0.519
	7.19	0.465
	7.2	0.508
	7.21	0.515
	7.22	0.482
	7.23	0.453
	7.24	0.451
	7.25	0.458
	7.26	0.445
	7.27	0.436
	7.28	0.458
	7.29	0.416
	7.3	0.444
	7.31	0.449
	7.32	0.423
	7.33	0.419
	7.34	0.407
	7.35	0.447
	7.36	0.442
	7.37	0.428
	7.38	0.477
	7.39	0.43
	7.4	0.397
	7.41	0.42
	7.42	0.433
	7.43	0.404
	7.44	0.416
	7.45	0.433
	7.46	0.426
	7.47	0.402
	7.48	0.433
	7.49	0.414
	7.5	0.418
	7.51	0.446
	7.52	0.422
	7.53	0.412
	7.54	0.414
	7.55	0.422
	7.56	0.372
	7.57	0.471
	7.58	0.441
	7.59	0.444
	7.6	0.396
	7.61	0.425
	7.62	0.44
	7.63	0.426
	7.64	0.418
	7.65	0.428
	7.66	0.436
	7.67	0.459
	7.68	0.412
	7.69	0.417
	7.7	0.45
	7.71	0.435
	7.72	0.433
	7.73	0.45
	7.74	0.44
	7.75	0.442
	7.76	0.446
	7.77	0.463
	7.78	0.438
	7.79	0.455
	7.8	0.477
	7.81	0.526
	7.82	0.534
	7.83	0.603
	7.84	0.648
	7.85	0.705
	7.86	0.855
	7.87	1.073
	7.88	1.325
	7.89	1.638
	7.9	2.2
	7.91	2.927
	7.92	3.827
	7.93	4.938
	7.94	6.18
	7.95	7.67
	7.96	9.678
	7.97	11.574
	7.98	13.534
	7.99	15.695
	8	17.507
	8.01	19.402
	8.02	20.917
	8.03	22.235
	8.04	22.873
	8.05	22.999
	8.06	22.726
	8.07	22.039
	8.08	20.584
	8.09	18.83
	8.1	17.304
	8.11	15.444
	8.12	12.97
	8.13	10.78
	8.14	8.86
	8.15	7.179
	8.16	5.76
	8.17	4.538
	8.18	3.461
	8.19	2.583
	8.2	1.909
	8.21	1.498
	8.22	1.181
	8.23	0.905
	8.24	0.667
	8.25	0.6
	8.26	0.545
	8.27	0.446
	8.28	0.433
	8.29	0.429
	8.3	0.396
	8.31	0.354
	8.32	0.356
	8.33	0.405
	8.34	0.384
	8.35	0.356
	8.36	0.404
	8.37	0.364
	8.38	0.37
	8.39	0.342
	8.4	0.409
	8.41	0.405
	8.42	0.374
	8.43	0.379
	8.44	0.391
	8.45	0.349
	8.46	0.344
	8.47	0.348
	8.48	0.39
	8.49	0.342
	8.5	0.37
	8.51	0.343
	8.52	0.4
	8.53	0.406
	8.54	0.359
	8.55	0.374
	8.56	0.359
	8.57	0.36
	8.58	0.385
	8.59	0.377
	8.6	0.385
	8.61	0.354
	8.62	0.369
	8.63	0.358
	8.64	0.403
	8.65	0.376
	8.66	0.376
	8.67	0.414
	8.68	0.407
	8.69	0.435
	8.7	0.442
	8.71	0.49
	8.72	0.461
	8.73	0.52
	8.74	0.571
	8.75	0.594
	8.76	0.674
	8.77	0.737
	8.78	0.914
	8.79	1.053
	8.8	1.236
	8.81	1.426
	8.82	1.574
	8.83	1.868
	8.84	2.119
	8.85	2.348
	8.86	2.613
	8.87	2.934
	8.88	2.981
	8.89	3.235
	8.9	3.276
	8.91	3.304
	8.92	3.289
	8.93	3.228
	8.94	3.11
	8.95	2.916
	8.96	2.691
	8.97	2.412
	8.98	2.183
	8.99	1.909
	9	1.648
	9.01	1.382
	9.02	1.193
	9.03	0.991
	9.04	0.853
	9.05	0.694
	9.06	0.623
	9.07	0.497
	9.08	0.437
	9.09	0.399
	9.1	0.367
	9.11	0.326
	9.12	0.267
	9.13	0.29
	9.14	0.274
	9.15	0.278
	9.16	0.268
	9.17	0.254
	9.18	0.268
	9.19	0.255
	9.2	0.248
	9.21	0.258
	9.22	0.268
	9.23	0.257
	9.24	0.245
	9.25	0.265
	9.26	0.253
	9.27	0.232
	9.28	0.258
	9.29	0.238
	9.3	0.246
	9.31	0.245
	9.32	0.255
	9.33	0.232
	9.34	0.258
	9.35	0.282
	9.36	0.231
	9.37	0.253
	9.38	0.265
	9.39	0.257
	9.4	0.273
	9.41	0.262
	9.42	0.234
	9.43	0.258
	9.44	0.256
	9.45	0.245
	9.46	0.259
	9.47	0.26
	9.48	0.244
	9.49	0.245
	9.5	0.228
	9.51	0.256
	9.52	0.214
	9.53	0.224
	9.54	0.23
	9.55	0.281
	9.56	0.247
	9.57	0.241
	9.58	0.251
	9.59	0.238
	9.6	0.238
	9.61	0.22
	9.62	0.245
	9.63	0.245
	9.64	0.246
	9.65	0.26
	9.66	0.253
	9.67	0.221
	9.68	0.244
	9.69	0.254
	9.7	0.235
	9.71	0.222
	9.72	0.246
	9.73	0.24
	9.74	0.25
	9.75	0.211
	9.76	0.228
	9.77	0.26
	9.78	0.235
	9.79	0.266
	9.8	0.226
	9.81	0.223
	9.82	0.247
	9.83	0.24
	9.84	0.237
	9.85	0.233
	9.86	0.229
	9.87	0.222
	9.88	0.265
	9.89	0.228
	9.9	0.227
	9.91	0.241
	9.92	0.232
	9.93	0.212
	9.94	0.217
	9.95	0.245
	9.96	0.213
	9.97	0.22
	9.98	0.236
	9.99	0.254
	10	0.235
	10.01	0.222
	10.02	0.214
	10.03	0.216
	10.04	0.211
	10.05	0.236
	10.06	0.219
	10.07	0.244
	10.08	0.206
	10.09	0.23
	10.1	0.22
	10.11	0.244
	10.12	0.218
	10.13	0.205
	10.14	0.195
	10.15	0.209
	10.16	0.209
	10.17	0.225
	10.18	0.219
	10.19	0.208
	10.2	0.187
	10.21	0.208
	10.22	0.2
	10.23	0.237
	10.24	0.196
	10.25	0.208
	10.26	0.206
	10.27	0.187
	10.28	0.19
	10.29	0.218
	10.3	0.206
	10.31	0.207
	10.32	0.216
	10.33	0.222
	10.34	0.201
	10.35	0.205
	10.36	0.208
	10.37	0.199
	10.38	0.232
	10.39	0.189
	10.4	0.215
	10.41	0.221
	10.42	0.224
	10.43	0.214
	10.44	0.18
	10.45	0.201
	10.46	0.195
	10.47	0.187
	10.48	0.213
	10.49	0.205
	10.5	0.242
	10.51	0.206
	10.52	0.193
	10.53	0.227
	10.54	0.229
	10.55	0.198
	10.56	0.202
	10.57	0.196
	10.58	0.227
	10.59	0.211
	10.6	0.188
	10.61	0.205
	10.62	0.213
	10.63	0.206
	10.64	0.2
	10.65	0.177
	10.66	0.214
	10.67	0.175
	10.68	0.184
	10.69	0.178
	10.7	0.185
	10.71	0.188
	10.72	0.193
	10.73	0.192
	10.74	0.183
	10.75	0.193
	10.76	0.186
	10.77	0.17
	10.78	0.212
	10.79	0.185
	10.8	0.188
	10.81	0.211
	10.82	0.212
	10.83	0.192
	10.84	0.197
	10.85	0.183
	10.86	0.191
	10.87	0.178
	10.88	0.196
	10.89	0.2
	10.9	0.208
	10.91	0.179
	10.92	0.175
	10.93	0.156
	10.94	0.204
	10.95	0.17
	10.96	0.176
	10.97	0.172
	10.98	0.166
	10.99	0.191
	11	0.185
	11.01	0.191
	11.02	0.202
	11.03	0.2
	11.04	0.196
	11.05	0.192
	11.06	0.172
	11.07	0.178
	11.08	0.181
	11.09	0.177
	11.1	0.199
	11.11	0.185
	11.12	0.155
	11.13	0.19
	11.14	0.191
	11.15	0.158
	11.16	0.179
	11.17	0.194
	11.18	0.169
	11.19	0.176
	11.2	0.16
	11.21	0.158
	11.22	0.181
	11.23	0.187
	11.24	0.183
	11.25	0.174
	11.26	0.173
	11.27	0.177
	11.28	0.157
	11.29	0.199
	11.3	0.173
	11.31	0.161
	11.32	0.184
	11.33	0.165
	11.34	0.162
	11.35	0.166
	11.36	0.17
	11.37	0.159
	11.38	0.153
	11.39	0.167
	11.4	0.163
	11.41	0.189
	11.42	0.173
	11.43	0.163
	11.44	0.149
	11.45	0.143
	11.46	0.155
	11.47	0.181
	11.48	0.146
	11.49	0.161
	11.5	0.158
	11.51	0.16
	11.52	0.152
	11.53	0.158
	11.54	0.183
	11.55	0.141
	11.56	0.148
	11.57	0.149
	11.58	0.163
	11.59	0.152
	11.6	0.152
	11.61	0.16
	11.62	0.167
	11.63	0.149
	11.64	0.173
	11.65	0.178
	11.66	0.188
	11.67	0.143
	11.68	0.16
	11.69	0.169
	11.7	0.154
	11.71	0.153
	11.72	0.158
	11.73	0.135
	11.74	0.14
	11.75	0.158
	11.76	0.146
	11.77	0.157
	11.78	0.148
	11.79	0.168
	11.8	0.177
	11.81	0.154
	11.82	0.135
	11.83	0.162
	11.84	0.121
	11.85	0.143
	11.86	0.13
	11.87	0.134
	11.88	0.143
	11.89	0.156
	11.9	0.152
	11.91	0.162
	11.92	0.152
	11.93	0.163
	11.94	0.137
	11.95	0.13
	11.96	0.134
	11.97	0.156
	11.98	0.14
	11.99	0.139
	12	0.156
	12.01	0.159
	12.02	0.149
	12.03	0.177
	12.04	0.139
	12.05	0.145
	12.06	0.134
	12.07	0.142
	12.08	0.139
	12.09	0.165
	12.1	0.144
	12.11	0.126
	12.12	0.146
	12.13	0.121
	12.14	0.135
	12.15	0.156
	12.16	0.156
	12.17	0.146
	12.18	0.139
	12.19	0.135
	12.2	0.15
	12.21	0.134
	12.22	0.116
	12.23	0.134
	12.24	0.122
	12.25	0.13
	12.26	0.128
	12.27	0.129
	12.28	0.15
	12.29	0.129
	12.3	0.118
	12.31	0.134
	12.32	0.138
	12.33	0.134
	12.34	0.129
	12.35	0.13
	12.36	0.109
	12.37	0.121
	12.38	0.133
	12.39	0.127
	12.4	0.148
	12.41	0.118
	12.42	0.139
	12.43	0.136
	12.44	0.135
	12.45	0.147
	12.46	0.125
	12.47	0.117
	12.48	0.11
	12.49	0.126
	12.5	0.119
	12.51	0.145
	12.52	0.126
	12.53	0.125
	12.54	0.122
	12.55	0.126
	12.56	0.145
	12.57	0.12
	12.58	0.122
	12.59	0.129
	12.6	0.141
	12.61	0.155
	12.62	0.116
	12.63	0.106
	12.64	0.13
	12.65	0.112
	12.66	0.118
	12.67	0.107
	12.68	0.099
	12.69	0.122
	12.7	0.12
	12.71	0.112
	12.72	0.128
	12.73	0.106
	12.74	0.128
	12.75	0.122
	12.76	0.109
	12.77	0.119
	12.78	0.111
	12.79	0.134
	12.8	0.102
	12.81	0.1
	12.82	0.098
	12.83	0.133
	12.84	0.099
	12.85	0.117
	12.86	0.11
	12.87	0.095
	12.88	0.112
	12.89	0.11
	12.9	0.107
	12.91	0.108
	12.92	0.114
	12.93	0.107
	12.94	0.113
	12.95	0.115
	12.96	0.12
	12.97	0.094
	12.98	0.134
	12.99	0.108
	13	0.127
	13.01	0.123
	13.02	0.095
	13.03	0.119
	13.04	0.127
	13.05	0.112
	13.06	0.112
	13.07	0.106
	13.08	0.095
	13.09	0.082
	13.1	0.121
	13.11	0.122
	13.12	0.085
	13.13	0.098
	13.14	0.106
	13.15	0.1
	13.16	0.094
	13.17	0.094
	13.18	0.116
	13.19	0.114
	13.2	0.101
	13.21	0.11
	13.22	0.121
	13.23	0.103
	13.24	0.092
	13.25	0.092
	13.26	0.104
	13.27	0.111
	13.28	0.105
	13.29	0.108
	13.3	0.086
	13.31	0.074
	13.32	0.083
	13.33	0.112
	13.34	0.103
	13.35	0.126
	13.36	0.113
	13.37	0.103
	13.38	0.098
	13.39	0.104
	13.4	0.082
	13.41	0.11
	13.42	0.1
	13.43	0.087
	13.44	0.11
	13.45	0.08
	13.46	0.097
	13.47	0.086
	13.48	0.073
	13.49	0.109
	13.5	0.096
	13.51	0.106
	13.52	0.093
	13.53	0.097
	13.54	0.079
	13.55	0.081
	13.56	0.094
	13.57	0.112
	13.58	0.091
	13.59	0.084
	13.6	0.093
	13.61	0.089
	13.62	0.09
	13.63	0.099
	13.64	0.096
	13.65	0.085
	13.66	0.092
	13.67	0.102
	13.68	0.105
	13.69	0.077
	13.7	0.09
	13.71	0.077
	13.72	0.098
	13.73	0.09
	13.74	0.089
	13.75	0.091
	13.76	0.087
	13.77	0.093
	13.78	0.07
	13.79	0.107
	13.8	0.072
	13.81	0.093
	13.82	0.079
	13.83	0.085
	13.84	0.082
	13.85	0.08
	13.86	0.086
	13.87	0.079
	13.88	0.093
	13.89	0.093
	13.9	0.104
	13.91	0.086
	13.92	0.079
	13.93	0.084
	13.94	0.078
	13.95	0.083
	13.96	0.097
	13.97	0.104
	13.98	0.072
	13.99	0.083
	14	0.075
	14.01	0.087
	14.02	0.082
	14.03	0.079
	14.04	0.084
	14.05	0.082
	14.06	0.069
	14.07	0.076
	14.08	0.085
	14.09	0.077
	14.1	0.086
	14.11	0.068
	14.12	0.081
	14.13	0.072
	14.14	0.066
	14.15	0.094
	14.16	0.073
	14.17	0.077
	14.18	0.075
	14.19	0.062
	14.2	0.085
	14.21	0.08
	14.22	0.08
	14.23	0.062
	14.24	0.082
	14.25	0.065
	14.26	0.078
	14.27	0.08
	14.28	0.077
	14.29	0.057
	14.3	0.069
	14.31	0.069
	14.32	0.079
	14.33	0.07
	14.34	0.057
	14.35	0.085
	14.36	0.077
	14.37	0.069
	14.38	0.065
	14.39	0.07
	14.4	0.065
	14.41	0.076
	14.42	0.079
	14.43	0.064
	14.44	0.075
	14.45	0.077
	14.46	0.082
	14.47	0.058
	14.48	0.085
	14.49	0.068
	14.5	0.071
	14.51	0.081
	14.52	0.07
	14.53	0.077
	14.54	0.084
	14.55	0.06
	14.56	0.061
	14.57	0.077
	14.58	0.06
	14.59	0.096
	14.6	0.064
	14.61	0.053
	14.62	0.061
	14.63	0.079
	14.64	0.061
	14.65	0.077
	14.66	0.079
	14.67	0.068
	14.68	0.053
	14.69	0.054
	14.7	0.07
	14.71	0.072
	14.72	0.073
	14.73	0.079
	14.74	0.065
	14.75	0.069
	14.76	0.072
	14.77	0.067
	14.78	0.058
	14.79	0.058
	14.8	0.071
	14.81	0.064
	14.82	0.072
	14.83	0.054
	14.84	0.063
	14.85	0.051
	14.86	0.07
	14.87	0.059
	14.88	0.063
	14.89	0.055
	14.9	0.05
	14.91	0.052
	14.92	0.068
	14.93	0.059
	14.94	0.054
	14.95	0.063
	14.96	0.07
	14.97	0.059
	14.98	0.068
	14.99	0.053
	15	0.053
	15.01	0.078
	15.02	0.068
	15.03	0.062
	15.04	0.056
	15.05	0.061
	15.06	0.052
	15.07	0.059
	15.08	0.048
	15.09	0.057
	15.1	0.056
	15.11	0.056
	15.12	0.05
	15.13	0.057
	15.14	0.052
	15.15	0.051
	15.16	0.053
	15.17	0.056
	15.18	0.056
	15.19	0.056
	15.2	0.052
	15.21	0.058
	15.22	0.051
	15.23	0.046
	15.24	0.053
	15.25	0.059
	15.26	0.04
	15.27	0.062
	15.28	0.048
	15.29	0.046
	15.3	0.047
	15.31	0.044
	15.32	0.062
	15.33	0.05
	15.34	0.066
	15.35	0.048
	15.36	0.049
	15.37	0.058
	15.38	0.043
	15.39	0.056
	15.4	0.051
	15.41	0.05
	15.42	0.046
	15.43	0.059
	15.44	0.05
	15.45	0.04
	15.46	0.049
	15.47	0.038
	15.48	0.053
	15.49	0.051
	15.5	0.046
	15.51	0.058
	15.52	0.054
	15.53	0.047
	15.54	0.041
	15.55	0.062
	15.56	0.044
	15.57	0.045
	15.58	0.047
	15.59	0.05
	15.6	0.048
	15.61	0.058
	15.62	0.039
	15.63	0.05
	15.64	0.06
	15.65	0.051
	15.66	0.043
	15.67	0.051
	15.68	0.046
	15.69	0.048
	15.7	0.04
	15.71	0.045
	15.72	0.047
	15.73	0.06
	15.74	0.051
	15.75	0.035
	15.76	0.037
	15.77	0.043
	15.78	0.045
	15.79	0.046
	15.8	0.04
	15.81	0.042
	15.82	0.043
	15.83	0.051
	15.84	0.048
	15.85	0.041
	15.86	0.041
	15.87	0.046
	15.88	0.043
	15.89	0.045
	15.9	0.045
	15.91	0.034
	15.92	0.035
	15.93	0.055
	15.94	0.043
	15.95	0.047
	15.96	0.052
	15.97	0.05
	15.98	0.046
	15.99	0.053
	16	0.049
	16.01	0.041
	16.02	0.045
	16.03	0.05
	16.04	0.045
	16.05	0.042
	16.06	0.044
	16.07	0.06
	16.08	0.041
	16.09	0.037
	16.1	0.049
	16.11	0.058
	16.12	0.036
	16.13	0.045
	16.14	0.05
	16.15	0.045
	16.16	0.049
	16.17	0.048
	16.18	0.032
	16.19	0.043
	16.2	0.049
	16.21	0.04
	16.22	0.042
	16.23	0.035
	16.24	0.037
	16.25	0.044
	16.26	0.031
	16.27	0.037
	16.28	0.039
	16.29	0.042
	16.3	0.04
	16.31	0.041
	16.32	0.037
	16.33	0.035
	16.34	0.022
	16.35	0.037
	16.36	0.025
	16.37	0.036
	16.38	0.03
	16.39	0.024
	16.4	0.03
	16.41	0.026
	16.42	0.034
	16.43	0.026
	16.44	0.034
	16.45	0.031
	16.46	0.029
	16.47	0.03
	16.48	0.03
	16.49	0.037
	16.5	0.029
	16.51	0.036
	16.52	0.026
	16.53	0.045
	16.54	0.029
	16.55	0.039
	16.56	0.037
	16.57	0.036
	16.58	0.035
	16.59	0.029
	16.6	0.026
	16.61	0.042
	16.62	0.029
	16.63	0.033
	16.64	0.034
	16.65	0.024
	16.66	0.033
	16.67	0.036
	16.68	0.025
	16.69	0.022
	16.7	0.023
	16.71	0.031
	16.72	0.02
	16.73	0.041
	16.74	0.027
	16.75	0.031
	16.76	0.028
	16.77	0.031
	16.78	0.036
	16.79	0.029
	16.8	0.023
	16.81	0.032
	16.82	0.026
	16.83	0.027
	16.84	0.035
	16.85	0.025
	16.86	0.026
	16.87	0.026
	16.88	0.026
	16.89	0.026
	16.9	0.03
	16.91	0.033
	16.92	0.03
	16.93	0.035
	16.94	0.029
	16.95	0.034
	16.96	0.021
	16.97	0.025
	16.98	0.037
	16.99	0.025
	17	0.026
	17.01	0.023
	17.02	0.026
	17.03	0.024
	17.04	0.038
	17.05	0.028
	17.06	0.021
	17.07	0.026
	17.08	0.021
	17.09	0.024
	17.1	0.032
	17.11	0.021
	17.12	0.029
	17.13	0.018
	17.14	0.03
	17.15	0.031
	17.16	0.021
	17.17	0.026
	17.18	0.019
	17.19	0.021
	17.2	0.029
	17.21	0.024
	17.22	0.026
	17.23	0.02
	17.24	0.027
	17.25	0.019
	17.26	0.02
	17.27	0.013
	17.28	0.024
	17.29	0.029
	17.3	0.023
	17.31	0.023
	17.32	0.031
	17.33	0.03
	17.34	0.015
	17.35	0.02
	17.36	0.023
	17.37	0.025
	17.38	0.028
	17.39	0.036
	17.4	0.019
	17.41	0.019
	17.42	0.018
	17.43	0.022
	17.44	0.025
	17.45	0.019
	17.46	0.024
	17.47	0.014
	17.48	0.019
	17.49	0.02
	17.5	0.027
	17.51	0.025
	17.52	0.028
	17.53	0.023
	17.54	0.018
	17.55	0.02
	17.56	0.022
	17.57	0.021
	17.58	0.014
	17.59	0.018
	17.6	0.02
	17.61	0.015
	17.62	0.016
	17.63	0.025
	17.64	0.018
	17.65	0.018
	17.66	0.018
	17.67	0.02
	17.68	0.018
	17.69	0.018
	17.7	0.02
	17.71	0.023
	17.72	0.014
	17.73	0.017
	17.74	0.016
	17.75	0.02
	17.76	0.024
	17.77	0.022
	17.78	0.019
	17.79	0.025
	17.8	0.018
	17.81	0.016
	17.82	0.016
	17.83	0.02
	17.84	0.019
	17.85	0.017
	17.86	0.018
	17.87	0.019
	17.88	0.011
	17.89	0.014
	17.9	0.015
	17.91	0.017
	17.92	0.014
	17.93	0.021
	17.94	0.013
	17.95	0.009
	17.96	0.016
	17.97	0.015
	17.98	0.02
	17.99	0.01
	18	0.016
	18.01	0.012
	18.02	0.024
	18.03	0.008
	18.04	0.013
	18.05	0.027
	18.06	0.013
	18.07	0.013
	18.08	0.014
	18.09	0.011
	18.1	0.013
	18.11	0.017
	18.12	0.011
	18.13	0.008
	18.14	0.011
	18.15	0.013
	18.16	0.023
	18.17	0.023
	18.18	0.014
	18.19	0.015
	18.2	0.01
	18.21	0.017
	18.22	0.017
	18.23	0.011
	18.24	0.017
	18.25	0.018
	18.26	0.021
	18.27	0.01
	18.28	0.01
	18.29	0.011
	18.3	0.015
	18.31	0.01
	18.32	0.017
	18.33	0.019
	18.34	0.012
	18.35	0.006
	18.36	0.006
	18.37	0.009
	18.38	0.013
	18.39	0.018
	18.4	0.015
	18.41	0.009
	18.42	0.017
	18.43	0.012
	18.44	0.007
	18.45	0.011
	18.46	0.008
	18.47	0.009
	18.48	0.012
	18.49	0.014
	18.5	0.007
	18.51	0.007
	18.52	0.011
	18.53	0.013
	18.54	0.016
	18.55	0.015
	18.56	0.007
	18.57	0.012
	18.58	0.012
	18.59	0.011
	18.6	0.012
	18.61	0.013
	18.62	0.015
	18.63	0.017
	18.64	0.013
	18.65	0.012
	18.66	0.015
	18.67	0.015
	18.68	0.008
	18.69	0.012
	18.7	0.007
	18.71	0.009
	18.72	0.007
	18.73	0.01
	18.74	0.012
	18.75	0.009
	18.76	0.008
	18.77	0.011
	18.78	0.009
	18.79	0.007
	18.8	0.01
	18.81	0.006
	18.82	0.008
	18.83	0.01
	18.84	0.009
	18.85	0.002
	18.86	0.005
	18.87	0.01
	18.88	0.012
	18.89	0.01
	18.9	0.008
	18.91	0.008
	18.92	0.019
	18.93	0.004
	18.94	0.007
	18.95	0.006
	18.96	0.007
	18.97	0.001
	18.98	0.005
	18.99	0.01
	19	0.008
	19.01	0.007
	19.02	0.004
	19.03	0.003
	19.04	0.012
	19.05	0.004
	19.06	0.01
	19.07	0.007
	19.08	0.009
	19.09	0.005
	19.1	0.003
	19.11	0.006
	19.12	0.006
	19.13	0.009
	19.14	0.006
	19.15	0.004
	19.16	0.002
	19.17	0.007
	19.18	0.009
	19.19	0.008
	19.2	0.002
	19.21	0.01
	19.22	0.012
	19.23	0.013
	19.24	0.001
	19.25	0.007
	19.26	0.005
	19.27	0.003
	19.28	0.008
	19.29	0.003
	19.3	0.004
	19.31	0.01
	19.32	0.003
	19.33	0.006
	19.34	0.008
	19.35	0.005
	19.36	0.006
	19.37	0.007
	19.38	0.004
	19.39	0.003
	19.4	0.004
	19.41	0.004
	19.42	0.002
	19.43	0.005
	19.44	0.003
	19.45	0.004
	19.46	0.004
	19.47	0.004
	19.48	0.002
	19.49	0.005
	19.5	0.005
	19.51	0.003
	19.52	0.003
	19.53	0.002
	19.54	0.002
	19.55	0
	19.56	0.005
	19.57	0.003
	19.58	0.003
	19.59	0.004
	19.6	0
	19.61	0.006
	19.62	0
	19.63	0.002
	19.64	0.001
	19.65	0.003
	19.66	0.001
	19.67	0.001
	19.68	0
	19.69	0
	19.7	0.001
	19.71	0.003
	19.72	0.005
	19.73	0.003
	19.74	0
	19.75	0
	19.76	0.001
	19.77	0.004
	19.78	0.001
	19.79	0.002
	19.8	0.001
	19.81	0.001
	19.82	0.005
	19.83	0.001
	19.84	0.001
	19.85	0.001
	19.86	0
	19.87	0.003
	19.88	0.002
	19.89	0.001
	19.9	0.002
	19.91	0.001
	19.92	0
	19.93	0.001
	19.94	0.001
	19.95	0.001
	19.96	0
	19.97	0.001
[truncated: 2,098 more rows]
