# Supplementary material for: Thermodynamic framework for assessing dissolutive wetting behaviors in metallic systems
Source: Nat Commun. 2025 Dec 3;17:313. doi: 10.1038/s41467-025-67008-9 (PMC12789441; doi:10.1038/s41467-025-67008-9)
Supplement: Supplementary file 10 — Source Data [file 41467_2025_67008_MOESM10_ESM.zip › Separate Source Data files/Fig. 3h.xlsx]

## Sheet: Sheet1
	Spot 5
	keV	Counts （×1000）
	0	0
	0.01	0.002
	0.02	0.004
	0.03	0.01
	0.04	0.015
	0.05	0.03
	0.06	0.026
	0.07	0.02
	0.08	0.019
	0.09	0.012
	0.1	0.008
	0.11	0.004
	0.12	0.002
	0.13	0.002
	0.14	0.004
	0.15	0.01
	0.16	0.012
	0.17	0.02
	0.18	0.022
	0.19	0.032
	0.2	0.048
	0.21	0.076
	0.22	0.111
	0.23	0.145
	0.24	0.268
	0.25	0.312
	0.26	0.381
	0.27	0.412
	0.28	0.393
	0.29	0.337
	0.3	0.289
	0.31	0.245
	0.32	0.242
	0.33	0.282
	0.34	0.402
	0.35	0.594
	0.36	0.817
	0.37	1.019
	0.38	1.115
	0.39	1.24
	0.4	1.175
	0.41	1.091
	0.42	1.013
	0.43	0.968
	0.44	0.914
	0.45	0.762
	0.46	0.68
	0.47	0.582
	0.48	0.496
	0.49	0.507
	0.5	0.502
	0.51	0.482
	0.52	0.53
	0.53	0.481
	0.54	0.415
	0.55	0.323
	0.56	0.255
	0.57	0.171
	0.58	0.095
	0.59	0.068
	0.6	0.071
	0.61	0.061
	0.62	0.061
	0.63	0.055
	0.64	0.056
	0.65	0.051
	0.66	0.052
	0.67	0.055
	0.68	0.076
	0.69	0.066
	0.7	0.065
	0.71	0.08
	0.72	0.08
	0.73	0.073
	0.74	0.062
	0.75	0.066
	0.76	0.086
	0.77	0.062
	0.78	0.079
	0.79	0.09
	0.8	0.097
	0.81	0.099
	0.82	0.096
	0.83	0.103
	0.84	0.086
	0.85	0.098
	0.86	0.113
	0.87	0.105
	0.88	0.14
	0.89	0.166
	0.9	0.197
	0.91	0.25
	0.92	0.294
	0.93	0.303
	0.94	0.279
	0.95	0.292
	0.96	0.262
	0.97	0.212
	0.98	0.183
	0.99	0.141
	1	0.153
	1.01	0.144
	1.02	0.135
	1.03	0.121
	1.04	0.144
	1.05	0.14
	1.06	0.124
	1.07	0.145
	1.08	0.15
	1.09	0.137
	1.1	0.132
	1.11	0.141
	1.12	0.14
	1.13	0.159
	1.14	0.162
	1.15	0.145
	1.16	0.139
	1.17	0.161
	1.18	0.139
	1.19	0.144
	1.2	0.125
	1.21	0.134
	1.22	0.143
	1.23	0.149
	1.24	0.165
	1.25	0.156
	1.26	0.154
	1.27	0.154
	1.28	0.156
	1.29	0.167
	1.3	0.183
	1.31	0.184
	1.32	0.164
	1.33	0.17
	1.34	0.181
	1.35	0.201
	1.36	0.183
	1.37	0.175
	1.38	0.201
	1.39	0.193
	1.4	0.211
	1.41	0.209
	1.42	0.242
	1.43	0.263
	1.44	0.268
	1.45	0.333
	1.46	0.371
	1.47	0.437
	1.48	0.416
	1.49	0.441
	1.5	0.427
	1.51	0.397
	1.52	0.358
	1.53	0.353
	1.54	0.313
	1.55	0.269
	1.56	0.247
	1.57	0.251
	1.58	0.261
	1.59	0.247
	1.6	0.256
	1.61	0.243
	1.62	0.268
	1.63	0.239
	1.64	0.265
	1.65	0.265
	1.66	0.261
	1.67	0.292
	1.68	0.348
	1.69	0.329
	1.7	0.336
	1.71	0.376
	1.72	0.428
	1.73	0.425
	1.74	0.457
	1.75	0.405
	1.76	0.455
	1.77	0.374
	1.78	0.422
	1.79	0.36
	1.8	0.379
	1.81	0.311
	1.82	0.304
	1.83	0.36
	1.84	0.315
	1.85	0.301
	1.86	0.332
	1.87	0.3
	1.88	0.295
	1.89	0.278
	1.9	0.297
	1.91	0.272
	1.92	0.309
	1.93	0.312
	1.94	0.306
	1.95	0.31
	1.96	0.343
	1.97	0.309
	1.98	0.331
	1.99	0.356
	2	0.299
	2.01	0.35
	2.02	0.298
	2.03	0.346
	2.04	0.325
	2.05	0.303
	2.06	0.348
	2.07	0.353
	2.08	0.345
	2.09	0.351
	2.1	0.341
	2.11	0.393
	2.12	0.351
	2.13	0.34
	2.14	0.356
	2.15	0.399
	2.16	0.337
	2.17	0.386
	2.18	0.399
	2.19	0.35
	2.2	0.391
	2.21	0.371
	2.22	0.375
	2.23	0.392
	2.24	0.416
	2.25	0.441
	2.26	0.375
	2.27	0.413
	2.28	0.395
	2.29	0.403
	2.3	0.376
	2.31	0.408
	2.32	0.431
	2.33	0.426
	2.34	0.415
	2.35	0.391
	2.36	0.397
	2.37	0.413
	2.38	0.427
	2.39	0.409
	2.4	0.395
	2.41	0.42
	2.42	0.417
	2.43	0.412
	2.44	0.451
	2.45	0.433
	2.46	0.431
	2.47	0.444
	2.48	0.444
	2.49	0.468
	2.5	0.416
	2.51	0.433
	2.52	0.477
	2.53	0.446
	2.54	0.426
	2.55	0.461
	2.56	0.456
	2.57	0.456
	2.58	0.455
	2.59	0.519
	2.6	0.471
	2.61	0.47
	2.62	0.42
	2.63	0.424
	2.64	0.495
	2.65	0.469
	2.66	0.485
	2.67	0.539
	2.68	0.532
	2.69	0.58
	2.7	0.625
	2.71	0.665
	2.72	0.705
	2.73	0.727
	2.74	0.759
	2.75	0.828
	2.76	0.866
	2.77	0.882
	2.78	0.871
	2.79	0.824
	2.8	0.852
	2.81	0.773
	2.82	0.681
	2.83	0.651
	2.84	0.567
	2.85	0.526
	2.86	0.556
	2.87	0.488
	2.88	0.53
	2.89	0.545
	2.9	0.536
	2.91	0.526
	2.92	0.503
	2.93	0.485
	2.94	0.497
	2.95	0.523
	2.96	0.479
	2.97	0.502
	2.98	0.486
	2.99	0.486
	3	0.522
	3.01	0.508
	3.02	0.477
	3.03	0.506
	3.04	0.513
	3.05	0.497
	3.06	0.51
	3.07	0.471
	3.08	0.488
	3.09	0.525
	3.1	0.554
	3.11	0.487
	3.12	0.526
	3.13	0.49
	3.14	0.548
	3.15	0.549
	3.16	0.58
	3.17	0.534
	3.18	0.529
	3.19	0.595
	3.2	0.582
	3.21	0.554
	3.22	0.532
	3.23	0.544
	3.24	0.562
	3.25	0.524
	3.26	0.538
	3.27	0.535
	3.28	0.537
	3.29	0.546
	3.3	0.487
	3.31	0.522
	3.32	0.528
	3.33	0.507
	3.34	0.517
	3.35	0.503
	3.36	0.542
	3.37	0.523
	3.38	0.529
	3.39	0.502
	3.4	0.498
	3.41	0.502
	3.42	0.526
	3.43	0.524
	3.44	0.462
	3.45	0.517
	3.46	0.494
	3.47	0.518
	3.48	0.467
	3.49	0.512
	3.5	0.502
	3.51	0.501
	3.52	0.537
	3.53	0.506
	3.54	0.535
	3.55	0.471
	3.56	0.539
	3.57	0.493
	3.58	0.527
	3.59	0.511
	3.6	0.526
	3.61	0.534
	3.62	0.497
	3.63	0.519
	3.64	0.545
	3.65	0.514
	3.66	0.492
	3.67	0.527
	3.68	0.496
	3.69	0.498
	3.7	0.494
	3.71	0.533
	3.72	0.517
	3.73	0.527
	3.74	0.507
	3.75	0.547
	3.76	0.51
	3.77	0.505
	3.78	0.525
	3.79	0.505
	3.8	0.536
	3.81	0.567
	3.82	0.549
	3.83	0.498
	3.84	0.481
	3.85	0.52
	3.86	0.494
	3.87	0.535
	3.88	0.534
	3.89	0.515
	3.9	0.54
	3.91	0.446
	3.92	0.528
	3.93	0.513
	3.94	0.515
	3.95	0.526
	3.96	0.51
	3.97	0.479
	3.98	0.504
	3.99	0.529
	4	0.528
	4.01	0.503
	4.02	0.5
	4.03	0.513
	4.04	0.512
	4.05	0.499
	4.06	0.466
	4.07	0.502
	4.08	0.508
	4.09	0.512
	4.1	0.44
	4.11	0.445
	4.12	0.46
	4.13	0.472
	4.14	0.507
	4.15	0.483
	4.16	0.489
	4.17	0.494
	4.18	0.488
	4.19	0.501
	4.2	0.512
	4.21	0.513
	4.22	0.505
	4.23	0.488
	4.24	0.537
	4.25	0.534
	4.26	0.578
	4.27	0.574
	4.28	0.599
	4.29	0.632
	4.3	0.669
	4.31	0.685
	4.32	0.712
	4.33	0.762
	4.34	0.919
	4.35	1.042
	4.36	1.202
	4.37	1.592
	4.38	2.13
	4.39	3.098
	4.4	4.341
	4.41	6.329
	4.42	8.827
	4.43	12.162
	4.44	16.125
	4.45	20.775
	4.46	26.598
	4.47	32.646
	4.48	37.704
	4.49	43.007
	4.5	47.165
	4.51	48.542
	4.52	49.252
	4.53	48.163
	4.54	44.927
	4.55	39.983
	4.56	34.899
	4.57	28.745
	4.58	23.219
	4.59	18.042
	4.6	13.256
	4.61	9.799
	4.62	6.984
	4.63	4.666
	4.64	3.291
	4.65	2.12
	4.66	1.522
	4.67	1.08
	4.68	0.839
	4.69	0.681
	4.7	0.624
	4.71	0.537
	4.72	0.576
	4.73	0.57
	4.74	0.561
	4.75	0.633
	4.76	0.629
	4.77	0.643
	4.78	0.709
	4.79	0.777
	4.8	0.798
	4.81	0.996
	4.82	1.16
	4.83	1.379
	4.84	1.789
	4.85	2.181
	4.86	2.652
	4.87	3.294
	4.88	3.856
	4.89	4.578
	4.9	5.233
	4.91	5.79
	4.92	6.292
	4.93	6.403
	4.94	6.542
	4.95	6.434
	4.96	6.081
	4.97	5.504
	4.98	4.838
	4.99	4.101
	5	3.428
	5.01	2.868
	5.02	2.07
	5.03	1.568
	5.04	1.193
	5.05	0.94
	5.06	0.678
	5.07	0.492
	5.08	0.356
	5.09	0.301
	5.1	0.251
	5.11	0.217
	5.12	0.21
	5.13	0.184
	5.14	0.202
	5.15	0.193
	5.16	0.199
	5.17	0.167
	5.18	0.193
	5.19	0.163
	5.2	0.193
	5.21	0.172
	5.22	0.184
	5.23	0.211
	5.24	0.185
	5.25	0.185
	5.26	0.21
	5.27	0.184
	5.28	0.173
	5.29	0.197
	5.3	0.168
	5.31	0.171
	5.32	0.201
	5.33	0.203
	5.34	0.176
	5.35	0.187
	5.36	0.203
	5.37	0.196
	5.38	0.186
	5.39	0.214
	5.4	0.184
	5.41	0.205
	5.42	0.199
	5.43	0.215
	5.44	0.188
	5.45	0.185
	5.46	0.193
	5.47	0.206
	5.48	0.177
	5.49	0.182
	5.5	0.204
	5.51	0.185
	5.52	0.217
	5.53	0.192
	5.54	0.196
	5.55	0.215
	5.56	0.18
	5.57	0.198
	5.58	0.204
	5.59	0.197
	5.6	0.187
	5.61	0.195
	5.62	0.227
	5.63	0.23
	5.64	0.188
	5.65	0.183
	5.66	0.219
	5.67	0.187
	5.68	0.213
	5.69	0.189
	5.7	0.177
	5.71	0.19
	5.72	0.194
	5.73	0.21
	5.74	0.214
	5.75	0.197
	5.76	0.204
	5.77	0.202
	5.78	0.215
	5.79	0.184
	5.8	0.22
	5.81	0.179
	5.82	0.203
	5.83	0.208
	5.84	0.206
	5.85	0.211
	5.86	0.214
	5.87	0.197
	5.88	0.19
	5.89	0.205
	5.9	0.194
	5.91	0.21
	5.92	0.236
	5.93	0.192
	5.94	0.192
	5.95	0.203
	5.96	0.201
	5.97	0.199
	5.98	0.208
	5.99	0.191
	6	0.166
	6.01	0.192
	6.02	0.191
	6.03	0.2
	6.04	0.199
	6.05	0.192
	6.06	0.205
	6.07	0.218
	6.08	0.209
	6.09	0.194
	6.1	0.194
	6.11	0.212
	6.12	0.204
	6.13	0.207
	6.14	0.187
	6.15	0.186
	6.16	0.2
	6.17	0.215
	6.18	0.209
	6.19	0.214
	6.2	0.207
	6.21	0.2
	6.22	0.218
	6.23	0.215
	6.24	0.231
	6.25	0.205
	6.26	0.19
	6.27	0.198
	6.28	0.211
	6.29	0.197
	6.3	0.221
	6.31	0.205
	6.32	0.232
	6.33	0.228
	6.34	0.217
	6.35	0.22
	6.36	0.216
	6.37	0.182
	6.38	0.228
	6.39	0.217
	6.4	0.19
	6.41	0.197
	6.42	0.189
	6.43	0.198
	6.44	0.208
	6.45	0.213
	6.46	0.231
	6.47	0.2
	6.48	0.243
	6.49	0.184
	6.5	0.204
	6.51	0.198
	6.52	0.193
	6.53	0.196
	6.54	0.205
	6.55	0.213
	6.56	0.182
	6.57	0.186
	6.58	0.211
	6.59	0.193
	6.6	0.2
	6.61	0.209
	6.62	0.191
	6.63	0.179
	6.64	0.21
	6.65	0.218
	6.66	0.188
	6.67	0.214
	6.68	0.21
	6.69	0.211
	6.7	0.174
	6.71	0.202
	6.72	0.184
	6.73	0.203
	6.74	0.172
	6.75	0.198
	6.76	0.203
	6.77	0.184
	6.78	0.202
	6.79	0.202
	6.8	0.183
	6.81	0.186
	6.82	0.199
	6.83	0.22
	6.84	0.197
	6.85	0.179
	6.86	0.19
	6.87	0.204
	6.88	0.182
	6.89	0.211
	6.9	0.208
	6.91	0.208
	6.92	0.18
	6.93	0.172
	6.94	0.195
	6.95	0.186
	6.96	0.194
	6.97	0.21
	6.98	0.198
	6.99	0.215
	7	0.187
	7.01	0.193
	7.02	0.206
	7.03	0.192
	7.04	0.194
	7.05	0.178
	7.06	0.181
	7.07	0.21
	7.08	0.219
	7.09	0.2
	7.1	0.21
	7.11	0.193
	7.12	0.185
	7.13	0.185
	7.14	0.214
	7.15	0.227
	7.16	0.187
	7.17	0.205
	7.18	0.196
	7.19	0.201
	7.2	0.212
	7.21	0.204
	7.22	0.21
	7.23	0.171
	7.24	0.175
	7.25	0.226
	7.26	0.188
	7.27	0.213
	7.28	0.22
	7.29	0.185
	7.3	0.198
	7.31	0.193
	7.32	0.186
	7.33	0.201
	7.34	0.209
	7.35	0.152
	7.36	0.191
	7.37	0.202
	7.38	0.195
	7.39	0.187
	7.4	0.178
	7.41	0.195
	7.42	0.189
	7.43	0.187
	7.44	0.187
	7.45	0.172
	7.46	0.185
	7.47	0.17
	7.48	0.182
	7.49	0.173
	7.5	0.211
	7.51	0.196
	7.52	0.2
	7.53	0.181
	7.54	0.197
	7.55	0.178
	7.56	0.172
	7.57	0.18
	7.58	0.203
	7.59	0.199
	7.6	0.201
	7.61	0.19
	7.62	0.204
	7.63	0.203
	7.64	0.191
	7.65	0.179
	7.66	0.174
	7.67	0.19
	7.68	0.19
	7.69	0.168
	7.7	0.16
	7.71	0.187
	7.72	0.174
	7.73	0.181
	7.74	0.191
	7.75	0.187
	7.76	0.182
	7.77	0.191
	7.78	0.2
	7.79	0.167
	7.8	0.202
	7.81	0.187
	7.82	0.2
	7.83	0.182
	7.84	0.237
	7.85	0.209
	7.86	0.229
	7.87	0.2
	7.88	0.262
	7.89	0.287
	7.9	0.355
	7.91	0.338
	7.92	0.464
	7.93	0.529
	7.94	0.624
	7.95	0.713
	7.96	0.849
	7.97	1.026
	7.98	1.176
	7.99	1.409
	8	1.568
	8.01	1.677
	8.02	1.863
	8.03	2.001
	8.04	1.982
	8.05	2.028
	8.06	2.049
	8.07	1.924
	8.08	1.872
	8.09	1.699
	8.1	1.55
	8.11	1.384
	8.12	1.268
	8.13	1.01
	8.14	0.851
	8.15	0.781
	8.16	0.622
	8.17	0.508
	8.18	0.422
	8.19	0.379
	8.2	0.326
	8.21	0.238
	8.22	0.226
	8.23	0.214
	8.24	0.213
	8.25	0.206
	8.26	0.198
	8.27	0.178
	8.28	0.189
	8.29	0.18
	8.3	0.179
	8.31	0.183
	8.32	0.163
	8.33	0.164
	8.34	0.156
	8.35	0.189
	8.36	0.16
	8.37	0.162
	8.38	0.162
	8.39	0.166
	8.4	0.16
	8.41	0.171
	8.42	0.163
	8.43	0.158
	8.44	0.158
	8.45	0.166
	8.46	0.188
	8.47	0.183
	8.48	0.173
	8.49	0.171
	8.5	0.191
	8.51	0.153
	8.52	0.142
	8.53	0.188
	8.54	0.18
	8.55	0.167
	8.56	0.171
	8.57	0.172
	8.58	0.174
	8.59	0.189
	8.6	0.156
	8.61	0.155
	8.62	0.184
	8.63	0.184
	8.64	0.184
	8.65	0.18
	8.66	0.165
	8.67	0.187
	8.68	0.164
	8.69	0.167
	8.7	0.176
	8.71	0.203
	8.72	0.177
	8.73	0.196
	8.74	0.196
	8.75	0.195
	8.76	0.178
	8.77	0.214
	8.78	0.219
	8.79	0.216
	8.8	0.243
	8.81	0.228
	8.82	0.266
	8.83	0.305
	8.84	0.299
	8.85	0.356
	8.86	0.365
	8.87	0.361
	8.88	0.424
	8.89	0.383
	8.9	0.444
	8.91	0.449
	8.92	0.417
	8.93	0.425
	8.94	0.422
	8.95	0.384
	8.96	0.416
	8.97	0.372
	8.98	0.336
	8.99	0.291
	9	0.302
	9.01	0.272
	9.02	0.246
	9.03	0.26
	9.04	0.235
	9.05	0.228
	9.06	0.227
	9.07	0.198
	9.08	0.161
	9.09	0.129
	9.1	0.149
	9.11	0.142
	9.12	0.157
	9.13	0.129
	9.14	0.161
	9.15	0.165
	9.16	0.165
	9.17	0.132
	9.18	0.138
	9.19	0.152
	9.2	0.124
	9.21	0.151
	9.22	0.138
	9.23	0.149
	9.24	0.161
	9.25	0.142
	9.26	0.146
	9.27	0.148
	9.28	0.155
	9.29	0.119
	9.3	0.142
	9.31	0.149
	9.32	0.137
	9.33	0.143
	9.34	0.154
	9.35	0.12
	9.36	0.14
	9.37	0.132
	9.38	0.152
	9.39	0.128
	9.4	0.136
	9.41	0.12
	9.42	0.137
	9.43	0.141
	9.44	0.15
	9.45	0.148
	9.46	0.159
	9.47	0.146
	9.48	0.14
	9.49	0.133
	9.5	0.135
	9.51	0.164
	9.52	0.175
	9.53	0.131
	9.54	0.159
	9.55	0.129
	9.56	0.152
	9.57	0.152
	9.58	0.13
	9.59	0.123
	9.6	0.148
	9.61	0.121
	9.62	0.126
	9.63	0.129
	9.64	0.153
	9.65	0.129
	9.66	0.136
	9.67	0.136
	9.68	0.128
	9.69	0.127
	9.7	0.106
	9.71	0.155
	9.72	0.133
	9.73	0.131
	9.74	0.151
	9.75	0.125
	9.76	0.132
	9.77	0.143
	9.78	0.133
	9.79	0.124
	9.8	0.113
	9.81	0.129
	9.82	0.133
	9.83	0.135
	9.84	0.12
	9.85	0.129
	9.86	0.128
	9.87	0.137
	9.88	0.118
	9.89	0.137
	9.9	0.137
	9.91	0.123
	9.92	0.125
	9.93	0.124
	9.94	0.116
	9.95	0.126
	9.96	0.118
	9.97	0.119
	9.98	0.111
	9.99	0.125
	10	0.119
	10.01	0.137
	10.02	0.125
	10.03	0.122
	10.04	0.124
	10.05	0.15
	10.06	0.133
	10.07	0.133
	10.08	0.145
	10.09	0.13
	10.1	0.127
	10.11	0.122
	10.12	0.13
	10.13	0.122
	10.14	0.122
	10.15	0.118
	10.16	0.124
	10.17	0.137
	10.18	0.135
	10.19	0.125
	10.2	0.115
	10.21	0.128
	10.22	0.105
	10.23	0.124
	10.24	0.117
	10.25	0.11
	10.26	0.123
	10.27	0.122
	10.28	0.122
	10.29	0.12
	10.3	0.126
	10.31	0.121
	10.32	0.117
	10.33	0.122
	10.34	0.13
	10.35	0.101
	10.36	0.116
	10.37	0.119
	10.38	0.122
	10.39	0.114
	10.4	0.144
	10.41	0.136
	10.42	0.119
	10.43	0.109
	10.44	0.121
	10.45	0.122
	10.46	0.111
	10.47	0.106
	10.48	0.132
	10.49	0.101
	10.5	0.112
	10.51	0.126
	10.52	0.093
	10.53	0.117
	10.54	0.107
	10.55	0.108
	10.56	0.111
	10.57	0.102
	10.58	0.102
	10.59	0.115
	10.6	0.119
	10.61	0.106
	10.62	0.112
	10.63	0.105
	10.64	0.105
	10.65	0.097
	10.66	0.107
	10.67	0.116
	10.68	0.102
	10.69	0.091
	10.7	0.103
	10.71	0.118
	10.72	0.112
	10.73	0.106
	10.74	0.101
	10.75	0.099
	10.76	0.101
	10.77	0.104
	10.78	0.09
	10.79	0.1
	10.8	0.111
	10.81	0.093
	10.82	0.107
	10.83	0.108
	10.84	0.107
	10.85	0.103
	10.86	0.107
	10.87	0.094
	10.88	0.094
	10.89	0.102
	10.9	0.115
	10.91	0.105
	10.92	0.101
	10.93	0.089
	10.94	0.113
	10.95	0.12
	10.96	0.096
	10.97	0.099
	10.98	0.12
	10.99	0.092
	11	0.098
	11.01	0.109
	11.02	0.103
	11.03	0.1
	11.04	0.136
	11.05	0.133
	11.06	0.098
	11.07	0.112
	11.08	0.1
	11.09	0.115
	11.1	0.101
	11.11	0.103
	11.12	0.106
	11.13	0.101
	11.14	0.119
	11.15	0.106
	11.16	0.092
	11.17	0.091
	11.18	0.099
	11.19	0.134
	11.2	0.105
	11.21	0.088
	11.22	0.086
	11.23	0.088
	11.24	0.09
	11.25	0.102
	11.26	0.099
	11.27	0.094
	11.28	0.093
	11.29	0.092
	11.3	0.085
	11.31	0.086
	11.32	0.094
	11.33	0.098
	11.34	0.104
	11.35	0.107
	11.36	0.089
	11.37	0.082
	11.38	0.091
	11.39	0.104
	11.4	0.109
	11.41	0.093
	11.42	0.091
	11.43	0.096
	11.44	0.083
	11.45	0.101
	11.46	0.087
	11.47	0.094
	11.48	0.085
	11.49	0.088
	11.5	0.104
	11.51	0.074
	11.52	0.101
	11.53	0.078
	11.54	0.103
	11.55	0.077
	11.56	0.091
	11.57	0.073
	11.58	0.096
	11.59	0.098
	11.6	0.095
	11.61	0.092
	11.62	0.091
	11.63	0.101
	11.64	0.077
	11.65	0.086
	11.66	0.086
	11.67	0.067
	11.68	0.082
	11.69	0.096
	11.7	0.094
	11.71	0.086
	11.72	0.081
	11.73	0.07
	11.74	0.091
	11.75	0.074
	11.76	0.107
	11.77	0.085
	11.78	0.096
	11.79	0.087
	11.8	0.086
	11.81	0.087
	11.82	0.086
	11.83	0.087
	11.84	0.074
	11.85	0.07
	11.86	0.09
	11.87	0.085
	11.88	0.085
	11.89	0.078
	11.9	0.083
	11.91	0.08
	11.92	0.082
	11.93	0.079
	11.94	0.093
	11.95	0.084
	11.96	0.092
	11.97	0.085
	11.98	0.066
	11.99	0.095
	12	0.073
	12.01	0.103
	12.02	0.092
	12.03	0.084
	12.04	0.072
	12.05	0.081
	12.06	0.062
	12.07	0.072
	12.08	0.082
	12.09	0.063
	12.1	0.074
	12.11	0.099
	12.12	0.07
	12.13	0.075
	12.14	0.08
	12.15	0.09
	12.16	0.083
	12.17	0.061
	12.18	0.066
	12.19	0.065
	12.2	0.077
	12.21	0.091
	12.22	0.102
	12.23	0.07
	12.24	0.07
	12.25	0.064
	12.26	0.081
	12.27	0.084
	12.28	0.085
	12.29	0.074
	12.3	0.063
	12.31	0.086
	12.32	0.067
	12.33	0.067
	12.34	0.076
	12.35	0.059
	12.36	0.073
	12.37	0.064
	12.38	0.077
	12.39	0.079
	12.4	0.075
	12.41	0.083
	12.42	0.066
	12.43	0.058
	12.44	0.075
	12.45	0.077
	12.46	0.076
	12.47	0.073
	12.48	0.072
	12.49	0.081
	12.5	0.066
	12.51	0.073
	12.52	0.068
	12.53	0.062
	12.54	0.062
	12.55	0.071
	12.56	0.08
	12.57	0.072
	12.58	0.067
	12.59	0.076
	12.6	0.078
	12.61	0.077
	12.62	0.068
	12.63	0.096
	12.64	0.068
	12.65	0.073
	12.66	0.06
	12.67	0.065
	12.68	0.06
	12.69	0.071
	12.7	0.067
	12.71	0.072
	12.72	0.061
	12.73	0.056
	12.74	0.062
	12.75	0.059
	12.76	0.082
	12.77	0.063
	12.78	0.053
	12.79	0.082
	12.8	0.051
	12.81	0.087
	12.82	0.05
	12.83	0.078
	12.84	0.059
	12.85	0.059
	12.86	0.056
	12.87	0.056
	12.88	0.068
	12.89	0.074
	12.9	0.056
	12.91	0.064
	12.92	0.068
	12.93	0.062
	12.94	0.062
	12.95	0.051
	12.96	0.055
	12.97	0.063
	12.98	0.049
	12.99	0.069
	13	0.064
	13.01	0.062
	13.02	0.054
	13.03	0.074
	13.04	0.065
	13.05	0.046
	13.06	0.059
	13.07	0.065
	13.08	0.049
	13.09	0.06
	13.1	0.063
	13.11	0.057
	13.12	0.046
	13.13	0.064
	13.14	0.06
	13.15	0.057
	13.16	0.065
	13.17	0.049
	13.18	0.071
	13.19	0.063
	13.2	0.064
	13.21	0.06
	13.22	0.058
	13.23	0.049
	13.24	0.054
	13.25	0.054
	13.26	0.058
	13.27	0.064
	13.28	0.055
	13.29	0.068
	13.3	0.056
	13.31	0.062
	13.32	0.055
	13.33	0.06
	13.34	0.055
	13.35	0.059
	13.36	0.064
	13.37	0.054
	13.38	0.063
	13.39	0.049
	13.4	0.072
	13.41	0.061
	13.42	0.05
	13.43	0.051
	13.44	0.053
	13.45	0.071
	13.46	0.048
	13.47	0.063
	13.48	0.049
	13.49	0.048
	13.5	0.05
	13.51	0.048
	13.52	0.045
	13.53	0.064
	13.54	0.058
	13.55	0.058
	13.56	0.053
	13.57	0.058
	13.58	0.055
	13.59	0.042
	13.6	0.069
	13.61	0.05
	13.62	0.036
	13.63	0.042
	13.64	0.052
	13.65	0.047
	13.66	0.056
	13.67	0.054
	13.68	0.049
	13.69	0.058
	13.7	0.061
	13.71	0.047
	13.72	0.051
	13.73	0.06
	13.74	0.045
	13.75	0.05
	13.76	0.042
	13.77	0.059
	13.78	0.064
	13.79	0.044
	13.8	0.044
	13.81	0.053
	13.82	0.045
	13.83	0.045
	13.84	0.055
	13.85	0.059
	13.86	0.049
	13.87	0.043
	13.88	0.053
	13.89	0.043
	13.9	0.056
	13.91	0.042
	13.92	0.045
	13.93	0.058
	13.94	0.053
	13.95	0.04
	13.96	0.042
	13.97	0.046
	13.98	0.044
	13.99	0.05
	14	0.057
	14.01	0.043
	14.02	0.041
	14.03	0.051
	14.04	0.047
	14.05	0.051
	14.06	0.037
	14.07	0.053
	14.08	0.042
	14.09	0.051
	14.1	0.061
	14.11	0.04
	14.12	0.052
	14.13	0.063
	14.14	0.035
	14.15	0.038
	14.16	0.049
	14.17	0.057
	14.18	0.044
	14.19	0.045
	14.2	0.032
	14.21	0.053
	14.22	0.041
	14.23	0.034
	14.24	0.039
	14.25	0.038
	14.26	0.049
	14.27	0.043
	14.28	0.034
	14.29	0.043
	14.3	0.035
	14.31	0.04
	14.32	0.044
	14.33	0.058
	14.34	0.033
	14.35	0.036
	14.36	0.029
	14.37	0.031
	14.38	0.035
	14.39	0.041
	14.4	0.042
	14.41	0.033
	14.42	0.056
	14.43	0.034
	14.44	0.022
	14.45	0.039
	14.46	0.045
	14.47	0.039
	14.48	0.04
	14.49	0.044
	14.5	0.037
	14.51	0.05
	14.52	0.035
	14.53	0.041
	14.54	0.018
	14.55	0.048
	14.56	0.036
	14.57	0.039
	14.58	0.038
	14.59	0.034
	14.6	0.044
	14.61	0.043
	14.62	0.034
	14.63	0.038
	14.64	0.035
	14.65	0.042
	14.66	0.04
	14.67	0.039
	14.68	0.036
	14.69	0.041
	14.7	0.037
	14.71	0.044
	14.72	0.02
	14.73	0.028
	14.74	0.03
	14.75	0.047
	14.76	0.043
	14.77	0.044
	14.78	0.036
	14.79	0.036
	14.8	0.033
	14.81	0.031
	14.82	0.031
	14.83	0.032
	14.84	0.034
	14.85	0.027
	14.86	0.041
	14.87	0.038
	14.88	0.03
	14.89	0.038
	14.9	0.03
	14.91	0.034
	14.92	0.038
	14.93	0.026
	14.94	0.024
	14.95	0.023
	14.96	0.034
	14.97	0.034
	14.98	0.024
	14.99	0.029
	15	0.025
	15.01	0.032
	15.02	0.048
	15.03	0.036
	15.04	0.025
	15.05	0.031
	15.06	0.032
	15.07	0.038
	15.08	0.033
	15.09	0.019
	15.1	0.038
	15.11	0.022
	15.12	0.024
	15.13	0.036
	15.14	0.03
	15.15	0.029
	15.16	0.038
	15.17	0.032
	15.18	0.036
	15.19	0.03
	15.2	0.029
	15.21	0.03
	15.22	0.037
	15.23	0.031
	15.24	0.029
	15.25	0.029
	15.26	0.037
	15.27	0.024
	15.28	0.042
	15.29	0.02
	15.3	0.032
	15.31	0.03
	15.32	0.022
	15.33	0.039
	15.34	0.028
	15.35	0.028
	15.36	0.022
	15.37	0.031
	15.38	0.036
	15.39	0.025
	15.4	0.028
	15.41	0.029
	15.42	0.027
	15.43	0.028
	15.44	0.026
	15.45	0.027
	15.46	0.029
	15.47	0.031
	15.48	0.023
	15.49	0.028
	15.5	0.022
	15.51	0.029
	15.52	0.026
	15.53	0.029
	15.54	0.026
	15.55	0.03
	15.56	0.027
	15.57	0.034
	15.58	0.023
	15.59	0.018
	15.6	0.025
	15.61	0.024
	15.62	0.022
	15.63	0.026
	15.64	0.02
	15.65	0.025
	15.66	0.028
	15.67	0.019
	15.68	0.025
	15.69	0.03
	15.7	0.023
	15.71	0.021
	15.72	0.022
	15.73	0.021
	15.74	0.019
	15.75	0.024
	15.76	0.029
	15.77	0.02
	15.78	0.022
	15.79	0.018
	15.8	0.022
	15.81	0.026
	15.82	0.024
	15.83	0.019
	15.84	0.027
	15.85	0.023
	15.86	0.024
	15.87	0.028
	15.88	0.022
	15.89	0.021
	15.9	0.022
	15.91	0.021
	15.92	0.028
	15.93	0.018
	15.94	0.02
	15.95	0.022
	15.96	0.026
	15.97	0.026
	15.98	0.018
	15.99	0.018
	16	0.02
	16.01	0.018
	16.02	0.021
	16.03	0.014
	16.04	0.022
	16.05	0.014
	16.06	0.02
	16.07	0.017
	16.08	0.02
	16.09	0.031
	16.1	0.014
	16.11	0.022
	16.12	0.013
	16.13	0.028
	16.14	0.016
	16.15	0.024
	16.16	0.02
	16.17	0.021
	16.18	0.016
	16.19	0.022
	16.2	0.016
	16.21	0.013
	16.22	0.026
	16.23	0.026
	16.24	0.012
	16.25	0.023
	16.26	0.022
	16.27	0.02
	16.28	0.019
	16.29	0.014
	16.3	0.018
	16.31	0.022
	16.32	0.014
	16.33	0.019
	16.34	0.02
	16.35	0.019
	16.36	0.019
	16.37	0.015
	16.38	0.016
	16.39	0.023
	16.4	0.016
	16.41	0.018
	16.42	0.009
	16.43	0.016
	16.44	0.014
	16.45	0.018
	16.46	0.026
	16.47	0.016
	16.48	0.019
	16.49	0.023
	16.5	0.017
	16.51	0.021
	16.52	0.011
	16.53	0.017
	16.54	0.016
	16.55	0.017
	16.56	0.02
	16.57	0.014
	16.58	0.017
	16.59	0.017
	16.6	0.023
	16.61	0.014
	16.62	0.021
	16.63	0.017
	16.64	0.011
	16.65	0.012
	16.66	0.014
	16.67	0.013
	16.68	0.021
	16.69	0.015
	16.7	0.012
	16.71	0.018
	16.72	0.014
	16.73	0.026
	16.74	0.017
	16.75	0.014
	16.76	0.009
	16.77	0.016
	16.78	0.013
	16.79	0.018
	16.8	0.013
	16.81	0.027
	16.82	0.018
	16.83	0.015
	16.84	0.012
	16.85	0.014
	16.86	0.013
	16.87	0.019
	16.88	0.018
	16.89	0.012
	16.9	0.015
	16.91	0.02
	16.92	0.021
	16.93	0.015
	16.94	0.014
	16.95	0.011
	16.96	0.015
	16.97	0.012
	16.98	0.007
	16.99	0.012
	17	0.01
	17.01	0.011
	17.02	0.013
	17.03	0.012
	17.04	0.013
	17.05	0.011
	17.06	0.009
	17.07	0.007
	17.08	0.009
	17.09	0.013
	17.1	0.012
	17.11	0.013
	17.12	0.015
	17.13	0.015
	17.14	0.015
	17.15	0.011
	17.16	0.011
	17.17	0.011
	17.18	0.009
	17.19	0.016
	17.2	0.009
	17.21	0.015
	17.22	0.01
	17.23	0.013
	17.24	0.02
	17.25	0.011
	17.26	0.006
	17.27	0.012
	17.28	0.008
	17.29	0.013
	17.3	0.009
	17.31	0.016
	17.32	0.009
	17.33	0.009
	17.34	0.007
	17.35	0.017
	17.36	0.012
	17.37	0.009
	17.38	0.01
	17.39	0.016
	17.4	0.006
	17.41	0.012
	17.42	0.006
	17.43	0.008
	17.44	0.009
	17.45	0.013
	17.46	0.008
	17.47	0.01
	17.48	0.014
	17.49	0.012
	17.5	0.015
	17.51	0.009
	17.52	0.007
	17.53	0.014
	17.54	0.013
	17.55	0.009
	17.56	0.015
	17.57	0.013
	17.58	0.009
	17.59	0.008
	17.6	0.012
	17.61	0.01
	17.62	0.01
	17.63	0.014
	17.64	0.013
	17.65	0.012
	17.66	0.007
	17.67	0.015
	17.68	0.013
	17.69	0.005
	17.7	0.015
	17.71	0.007
	17.72	0.01
	17.73	0.011
	17.74	0.012
	17.75	0.008
	17.76	0.007
	17.77	0.009
	17.78	0.008
	17.79	0.011
	17.8	0.008
	17.81	0.009
	17.82	0.011
	17.83	0.014
	17.84	0.009
	17.85	0.009
	17.86	0.009
	17.87	0.007
	17.88	0.018
	17.89	0.011
	17.9	0.007
	17.91	0.009
	17.92	0.005
	17.93	0.008
	17.94	0.005
	17.95	0.006
	17.96	0.008
	17.97	0.01
	17.98	0.005
	17.99	0.004
	18	0.011
	18.01	0.007
	18.02	0.006
	18.03	0.008
	18.04	0.01
	18.05	0.01
	18.06	0.007
	18.07	0.007
	18.08	0.006
	18.09	0.01
	18.1	0.009
	18.11	0.008
	18.12	0.01
	18.13	0.009
	18.14	0.009
	18.15	0.006
	18.16	0.009
	18.17	0.005
	18.18	0.005
	18.19	0.006
	18.2	0.007
	18.21	0.009
	18.22	0.008
	18.23	0.005
	18.24	0.002
	18.25	0.013
	18.26	0.001
	18.27	0.003
	18.28	0.006
	18.29	0.005
	18.3	0.005
	18.31	0.008
	18.32	0.002
	18.33	0.006
	18.34	0.004
	18.35	0.006
	18.36	0.005
	18.37	0.008
	18.38	0.004
	18.39	0.005
	18.4	0.005
	18.41	0.004
	18.42	0.01
	18.43	0.006
	18.44	0.002
	18.45	0.006
	18.46	0.006
	18.47	0.003
	18.48	0.004
	18.49	0.004
	18.5	0.002
	18.51	0.008
	18.52	0.005
	18.53	0.002
	18.54	0.004
	18.55	0.005
	18.56	0.004
	18.57	0.007
	18.58	0.003
	18.59	0.006
	18.6	0.005
	18.61	0.006
	18.62	0.005
	18.63	0.002
	18.64	0.001
	18.65	0.007
	18.66	0.006
	18.67	0.005
	18.68	0.001
	18.69	0.004
	18.7	0.004
	18.71	0.003
	18.72	0.006
	18.73	0
	18.74	0.005
	18.75	0.007
	18.76	0.006
	18.77	0.005
	18.78	0.004
	18.79	0.005
	18.8	0.004
	18.81	0.01
	18.82	0.008
	18.83	0.001
	18.84	0.003
	18.85	0.001
	18.86	0.003
	18.87	0.005
	18.88	0.001
	18.89	0.004
	18.9	0.001
	18.91	0.004
	18.92	0.005
	18.93	0.002
	18.94	0.002
	18.95	0.003
	18.96	0.002
	18.97	0.002
	18.98	0.003
	18.99	0.004
	19	0.005
	19.01	0.002
	19.02	0.002
	19.03	0.004
	19.04	0.004
	19.05	0.003
	19.06	0.005
	19.07	0.008
	19.08	0.002
	19.09	0.007
	19.1	0
	19.11	0.001
	19.12	0.004
	19.13	0.003
	19.14	0.001
	19.15	0
	19.16	0.002
	19.17	0.004
	19.18	0.001
	19.19	0.003
	19.2	0
	19.21	0.001
	19.22	0.001
	19.23	0.006
	19.24	0.002
	19.25	0.001
	19.26	0.006
	19.27	0.005
	19.28	0.002
	19.29	0.004
	19.3	0.002
	19.31	0
	19.32	0.002
	19.33	0.002
	19.34	0.002
	19.35	0.003
	19.36	0.002
	19.37	0.001
	19.38	0
	19.39	0.002
	19.4	0
	19.41	0.007
	19.42	0.003
	19.43	0.002
	19.44	0.001
	19.45	0.001
	19.46	0.001
	19.47	0.001
	19.48	0
	19.49	0.003
	19.5	0.002
	19.51	0.002
	19.52	0.001
	19.53	0.002
	19.54	0.001
	19.55	0
	19.56	0.002
	19.57	0
	19.58	0.004
	19.59	0.002
	19.6	0.002
	19.61	0.001
	19.62	0.001
	19.63	0
	19.64	0
	19.65	0.002
	19.66	0.001
	19.67	0.001
	19.68	0.002
	19.69	0.001
	19.7	0
	19.71	0.001
	19.72	0.002
	19.73	0
	19.74	0.001
	19.75	0.001
	19.76	0.002
	19.77	0.001
	19.78	0
	19.79	0
	19.8	0.001
	19.81	0
	19.82	0
	19.83	0
	19.84	0.001
	19.85	0.001
	19.86	0.001
	19.87	0
	19.88	0
	19.89	0
	19.9	0
	19.91	0
	19.92	0
	19.93	0
	19.94	0
	19.95	0.001
	19.96	0
	19.97	0
[truncated: 2,098 more rows]
