# Supplementary material for: Thermodynamic framework for assessing dissolutive wetting behaviors in metallic systems
Source: Nat Commun. 2025 Dec 3;17:313. doi: 10.1038/s41467-025-67008-9 (PMC12789441; doi:10.1038/s41467-025-67008-9)
Supplement: Supplementary file 10 — Source Data [file 41467_2025_67008_MOESM10_ESM.zip › Separate Source Data files/Fig. 4a and b.xlsx]

## Sheet: Sheet1
Cu/Ni
Liquidus line		Solidus line		Spot 1		Spot 4
Composition	Temperature (ºC)	Composition	Temperature (ºC)	Composition	Temperature (ºC)	Composition	Temperature (ºC)
1e-05	1084.88	1e-05	1084.87	0.159	1150	0.553	1150
0.000954045	1085.47	0.000985307	1085.27
0.02463	1099.94	0.02538	1095.11
0.04841	1113.77	0.0498	1104.78
0.0723	1127.08	0.07423	1114.27
0.09626	1139.93	0.09869	1123.59
0.12028	1152.39	0.12316	1132.76
0.14435	1164.53	0.14766	1141.78
0.16847	1176.37	0.17216	1150.66
0.19262	1187.96	0.19669	1159.42
0.21681	1199.32	0.22122	1168.06
0.24104	1210.46	0.24577	1176.59
0.26529	1221.39	0.27032	1185.03
0.28957	1232.1	0.29489	1193.4
0.31388	1242.59	0.31946	1201.71
0.33822	1252.86	0.34403	1209.98
0.36259	1262.88	0.36861	1218.22
0.38699	1272.64	0.39318	1226.47
0.41143	1282.13	0.41776	1234.73
0.4359	1291.35	0.44233	1243.05
0.4604	1300.28	0.46689	1251.44
0.48494	1308.94	0.49144	1259.93
0.5095	1317.32	0.51597	1268.55
0.53409	1325.45	0.54049	1277.34
0.5587	1333.35	0.56499	1286.31
0.58333	1341.02	0.58946	1295.48
0.60798	1348.5	0.61391	1304.89
0.63265	1355.81	0.63833	1314.51
0.65733	1362.98	0.66273	1324.36
0.68202	1370.02	0.68709	1334.41
0.70672	1376.96	0.71144	1344.6
0.73143	1383.82	0.73578	1354.89
0.75614	1390.61	0.76011	1365.21
0.78086	1397.35	0.78445	1375.47
0.80558	1404.04	0.80881	1385.61
0.83031	1410.7	0.83319	1395.56
0.85503	1417.32	0.8576	1405.27
0.87976	1423.9	0.88205	1414.68
0.9045	1430.44	0.90653	1423.77
0.92924	1436.93	0.93106	1432.52
0.95398	1443.36	0.95562	1440.91
0.97873	1449.71	0.98022	1448.93
0.99999	1455.09	0.99999	1455.09
