# Supplementary material for: Thermodynamic framework for assessing dissolutive wetting behaviors in metallic systems
Source: Nat Commun. 2025 Dec 3;17:313. doi: 10.1038/s41467-025-67008-9 (PMC12789441; doi:10.1038/s41467-025-67008-9)
Supplement: Supplementary file 10 — Source Data [file 41467_2025_67008_MOESM10_ESM.zip › Separate Source Data files/Fig. 4c.xlsx]

## Sheet: Sheet1
Cu/Ti
Liquidus line		Solidus line		Spot 2		Spot 5
Composition	Temperature (ºC)	Composition	Temperature (ºC)	Composition	Temperature (ºC)	Composition	Temperature (ºC)
0.95468	1600	0.98363	1600	0.846	1150	0.902	1150
0.94565	1586.01	0.98001	1585.16
0.93671	1572.01	0.97639	1570.32
0.92785	1557.98	0.97278	1555.47
0.91907	1543.93	0.96918	1540.63
0.91038	1529.87	0.96559	1525.79
0.90177	1515.79	0.96202	1510.94
0.89325	1501.68	0.95848	1496.09
0.88482	1487.56	0.95495	1481.24
0.87647	1473.42	0.95146	1466.39
0.86822	1459.27	0.948	1451.53
0.86005	1445.09	0.94456	1436.67
0.85198	1430.89	0.94116	1421.81
0.84401	1416.67	0.9378	1406.95
0.83614	1402.44	0.93447	1392.08
0.82836	1388.18	0.93118	1377.21
0.82069	1373.91	0.92792	1362.34
0.81312	1359.61	0.9247	1347.47
0.80565	1345.29	0.92151	1332.59
0.7983	1330.96	0.91836	1317.71
0.79104	1316.6	0.91525	1302.83
0.7839	1302.23	0.91216	1287.94
0.77686	1287.84	0.90911	1273.05
0.76994	1273.42	0.9061	1258.16
0.76312	1258.99	0.90311	1243.27
0.75641	1244.54	0.90015	1228.38
0.74981	1230.07	0.89722	1213.48
0.74332	1215.59	0.89431	1198.58
0.73694	1201.09	0.89143	1183.68
0.73066	1186.57	0.88857	1168.78
0.7245	1172.03	0.88573	1153.88
0.71844	1157.48	0.88291	1138.97
0.71248	1142.91	0.88011	1124.07
0.70663	1128.33	0.87732	1109.16
0.70088	1113.73	0.87455	1094.25
0.69523	1099.12	0.87179	1079.34
0.68968	1084.49	0.86904	1064.43
0.68423	1069.85	0.8663	1049.52
0.67888	1055.2	0.86357	1034.61
0.67363	1040.53	0.86084	1019.7
0.66847	1025.86	0.85812	1004.79
0.6634	1011.17	0.85724	1000
0.65962	1000
