# Supplementary material for: Thermodynamic framework for assessing dissolutive wetting behaviors in metallic systems
Source: Nat Commun. 2025 Dec 3;17:313. doi: 10.1038/s41467-025-67008-9 (PMC12789441; doi:10.1038/s41467-025-67008-9)
Supplement: Supplementary file 10 — Source Data [file 41467_2025_67008_MOESM10_ESM.zip › Separate Source Data files/Fig. 4d.xlsx]

## Sheet: Sheet1
Cu/Fe
Liquidus line		Solidus line		Spot 3
Composition	Temperature (ºC)	Composition	Temperature (ºC)	Composition	Temperature (ºC)
1e-05	1084.87	1e-05	1084.87	0.054	1150
0.000961219	1085.24	0.000981762	1085.16
0.02501	1093.42	0.02539	1091.65
0.03109	1095.15	0.04643	1096.34
0.03414	1095.98	0.07143	1096.34
0.03491	1096.18	0.09643	1096.34
0.03529	1096.28	0.12143	1096.34
0.03548	1096.33	0.14643	1096.34
0.04107	1125.57	0.17143	1096.34
0.04741	1154.59	0.19643	1096.34
0.05465	1183.31	0.22143	1096.34
0.06293	1211.61	0.24643	1096.34
0.07244	1239.36	0.27143	1096.34
0.08335	1266.35	0.29643	1096.34
0.09587	1292.31	0.32143	1096.34
0.1102	1316.89	0.34643	1096.34
0.12648	1339.66	0.37143	1096.34
0.14474	1360.16	0.39642	1096.34
0.16485	1377.98	0.42142	1096.34
0.18652	1392.94	0.44642	1096.34
0.20938	1405.08	0.47142	1096.34
0.23306	1414.69	0.49642	1096.34
0.25727	1422.17	0.52142	1096.34
0.2818	1427.95	0.54642	1096.34
0.30652	1432.43	0.57142	1096.34
0.33135	1435.95	0.59642	1096.34
0.35624	1438.76	0.62142	1096.34
0.38116	1441.06	0.64642	1096.34
0.40611	1443.01	0.67142	1096.34
0.43107	1444.69	0.69642	1096.34
0.45604	1446.19	0.72142	1096.34
0.48101	1447.54	0.74642	1096.34
0.50599	1448.8	0.77142	1096.34
0.53097	1449.97	0.79642	1096.34
0.55595	1451.11	0.82142	1096.34
0.58093	1452.23	0.84642	1096.34
0.60591	1453.39	0.87142	1096.34
0.63089	1454.66	0.89641	1096.34
0.65586	1456.1	0.92141	1096.34
0.68082	1457.82	0.93621	1096.34
0.70576	1459.91	0.93605	1097.53
0.73067	1462.5	0.93215	1127.16
0.75552	1465.7	0.92821	1156.78
0.78031	1469.61	0.92425	1186.4
0.805	1474.31	0.92031	1216.03
0.82958	1479.81	0.9164	1245.66
0.85402	1486.06	0.91258	1275.31
0.87604	1492.28	0.90888	1304.98
0.90104	1492.28	0.90537	1334.68
0.92604	1492.28	0.90214	1364.43
0.93041	1492.28	0.89934	1394.24
0.93109	1491.4	0.89728	1424.14
0.94823	1469.56	0.89807	1454.12
0.96517	1447.5	0.91165	1479.31
0.98144	1424.72	0.92471	1492.28
0.99644	1400.72	0.93041	1492.28
0.99999	1394.34	0.93113	1493.12
		0.95075	1511.71
		0.9727	1526.05
		0.99614	1536.48
		0.99999	1537.8
