# Supplementary material for: Thermodynamic framework for assessing dissolutive wetting behaviors in metallic systems
Source: Nat Commun. 2025 Dec 3;17:313. doi: 10.1038/s41467-025-67008-9 (PMC12789441; doi:10.1038/s41467-025-67008-9)
Supplement: Supplementary file 10 — Source Data [file 41467_2025_67008_MOESM10_ESM.zip › Separate Source Data files/Fig. 5h.xlsx]

## Sheet: Sheet1
Ti		Ni		Fe
Charge density (e/Å3)	Distance (Å)	Charge density (e/Å3)	Distance (Å)	Charge density (e/Å3)	Distance (Å)
2.60941	0	2.60851	0	2.60941	0
2.51145	0.09118	2.51152	0.09072	2.51231	0.09071
2.23829	0.18237	2.24088	0.18144	2.24134	0.18143
1.8444	0.27355	1.85001	0.27216	1.84991	0.27214
1.40042	0.36473	1.40852	0.36288	1.40775	0.36286
0.97331	0.45591	0.98257	0.4536	0.98127	0.45357
0.61305	0.5471	0.62195	0.54431	0.62052	0.54429
0.3469	0.63828	0.35404	0.63503	0.35283	0.635
0.17967	0.72946	0.18429	0.72575	0.18351	0.72572
0.0954	0.82064	0.09758	0.81647	0.09716	0.81643
0.06356	0.91183	0.06438	0.90719	0.06418	0.90715
0.04934	1.00301	0.04998	0.99791	0.04992	0.99786
0.03905	1.09419	0.0396	1.08863	0.03969	1.08858
0.0325	1.18537	0.03298	1.17935	0.03319	1.17929
0.0282	1.27656	0.02865	1.27007	0.02899	1.27
0.02557	1.36774	0.02601	1.36079	0.02647	1.36072
0.02368	1.45892	0.02415	1.45151	0.02473	1.45143
0.02242	1.5501	0.02293	1.54223	0.02362	1.54215
0.02154	1.64129	0.02212	1.63294	0.02293	1.63286
0.02115	1.73247	0.02178	1.72366	0.0227	1.72358
0.02099	1.82365	0.0217	1.81438	0.02274	1.81429
0.02115	1.91483	0.02196	1.9051	0.02307	1.90501
0.02156	2.00602	0.02249	1.99582	0.02365	1.99572
0.02244	2.0972	0.02346	2.08654	0.02459	2.08644
0.02371	2.18838	0.02483	2.17726	0.02586	2.17715
0.02558	2.27956	0.02684	2.26798	0.02758	2.26786
0.02822	2.37075	0.02972	2.3587	0.02996	2.35858
0.03251	2.46193	0.03425	2.44942	0.03353	2.44929
0.03902	2.55311	0.04099	2.54014	0.0388	2.54001
0.04925	2.6443	0.05049	2.63085	0.046	2.63072
0.06338	2.73548	0.06467	2.72157	0.0581	2.72144
0.09507	2.82666	0.10117	2.81229	0.08608	2.81215
0.17908	2.91784	0.18514	2.90301	0.14237	2.90287
0.34598	3.00903	0.33458	2.99373	0.23661	2.99358
0.61188	3.10021	0.55635	3.08445	0.37276	3.0843
0.97205	3.19139	0.843	3.17517	0.54666	3.17501
1.39922	3.28257	1.17219	3.26589	0.74437	3.26573
1.84327	3.37376	1.50655	3.35661	0.94301	3.35644
2.23717	3.46494	1.79837	3.44733	1.11432	3.44715
2.51027	3.55612	1.99858	3.53805	1.23072	3.53787
2.60819	3.6473	2.07	3.62876	1.27198	3.62858
2.51027	3.73849	1.99858	3.71948	1.23072	3.7193
2.23717	3.82967	1.79837	3.8102	1.11432	3.81001
1.84327	3.92085	1.50655	3.90092	0.94301	3.90073
1.39922	4.01203	1.17219	3.99164	0.74437	3.99144
0.97205	4.10322	0.843	4.08236	0.54666	4.08216
0.61188	4.1944	0.55635	4.17308	0.37276	4.17287
0.34598	4.28558	0.33458	4.2638	0.23661	4.26359
0.17908	4.37676	0.18514	4.35452	0.14237	4.3543
0.09507	4.46795	0.10117	4.44524	0.08608	4.44501
0.06338	4.55913	0.06467	4.53596	0.0581	4.53573
0.04925	4.65031	0.05049	4.62667	0.046	4.62644
0.03902	4.74149	0.04099	4.71739	0.0388	4.71716
0.03251	4.83268	0.03425	4.80811	0.03353	4.80787
0.02822	4.92386	0.02972	4.89883	0.02996	4.89859
0.02558	5.01504	0.02684	4.98955	0.02758	4.9893
0.02371	5.10622	0.02483	5.08027	0.02586	5.08002
0.02244	5.19741	0.02346	5.17099	0.02459	5.17073
0.02156	5.28859	0.02249	5.26171	0.02365	5.26145
0.02115	5.37977	0.02196	5.35243	0.02307	5.35216
0.02099	5.47096	0.0217	5.44315	0.02274	5.44287
0.02115	5.56214	0.02178	5.53387	0.0227	5.53359
0.02154	5.65332	0.02212	5.62458	0.02293	5.6243
0.02242	5.7445	0.02293	5.7153	0.02362	5.71502
0.02368	5.83569	0.02415	5.80602	0.02473	5.80573
0.02557	5.92687	0.02601	5.89674	0.02647	5.89645
0.0282	6.01805	0.02865	5.98746	0.02899	5.98716
0.0325	6.10923	0.03298	6.07818	0.03319	6.07788
0.03905	6.20042	0.0396	6.1689	0.03969	6.16859
0.04934	6.2916	0.04998	6.25962	0.04992	6.25931
0.06356	6.38278	0.06438	6.35034	0.06418	6.35002
0.0954	6.47396	0.09758	6.44106	0.09716	6.44074
0.17967	6.56515	0.18429	6.53178	0.18351	6.53145
0.3469	6.65633	0.35404	6.62249	0.35283	6.62216
0.61305	6.74751	0.62195	6.71321	0.62052	6.71288
0.97331	6.83869	0.98257	6.80393	0.98127	6.80359
1.40042	6.92988	1.40852	6.89465	1.40775	6.89431
1.8444	7.02106	1.85001	6.98537	1.84991	6.98502
2.23829	7.11224	2.24088	7.07609	2.24134	7.07574
2.51145	7.20342	2.51152	7.16681	2.51231	7.16645
2.60941	7.29461	2.60851	7.25753	2.60941	7.25717
