# Supplementary material for: Thermodynamic framework for assessing dissolutive wetting behaviors in metallic systems
Source: Nat Commun. 2025 Dec 3;17:313. doi: 10.1038/s41467-025-67008-9 (PMC12789441; doi:10.1038/s41467-025-67008-9)
Supplement: Supplementary file 10 — Source Data [file 41467_2025_67008_MOESM10_ESM.zip › Separate Source Data files/Fig. 5i.xlsx]

## Sheet: Sheet1
Cu-4s		Cu-3p		Cu-3d		Cu-total		Ti-4s		Ti-3p		Ti-3d		Ti-total
Energy(eV)	DOS(electrons/eV)	Energy(eV)	DOS(electrons/eV)	Energy(eV)	DOS(electrons/eV)	Energy(eV)	DOS(electrons/eV)	Energy(eV)	DOS(electrons/eV)	Energy(eV)	DOS(electrons/eV)	Energy(eV)	DOS(electrons/eV)	Energy(eV)	DOS(electrons/eV)
-59.1739	0	-59.1739	0	-59.1739	0	-59.1739	0	-59.1739	0	-59.1739	0	-59.1739	0	-59.1739	0
-59.1634	0	-59.1634	0	-59.1634	0	-59.1634	0	-59.1634	0	-59.1634	0	-59.1634	0	-59.1634	0
-57.5686	0.000109008	-57.3903	0.000103365	-57.5476	0.000105518	-57.6421	0.00010211	-58.0932	0.000293729	-34.3703	0.000880355	-8.85326	0.000257461	-58.0932	0.00029373
-57.5581	0.000120527	-57.3798	0.000109064	-57.5372	0.000116028	-57.6316	0.000115096	-58.0827	0.000372679	-34.3599	0.00112	-8.84277	0.000275467	-58.0827	0.000372681
-57.5476	0.000132898	-57.3693	0.000114761	-57.5267	0.000127234	-57.6211	0.000129378	-58.0723	0.000471552	-34.3494	0.00141	-8.83228	0.000294481	-58.0723	0.000471554
-57.5372	0.000146135	-57.3588	0.000120423	-57.5162	0.000139139	-57.6106	0.000145031	-58.0618	0.000595015	-34.3389	0.00178	-8.82178	0.00031453	-58.0618	0.000595018
-57.5267	0.000160249	-57.3483	0.000126018	-57.5057	0.00015174	-57.6001	0.000162132	-58.0513	0.000748741	-34.3284	0.00224	-8.81129	0.00033564	-58.0513	0.000748745
-57.5162	0.000175243	-57.3378	0.00013151	-57.4952	0.000165027	-57.5896	0.000180752	-58.0408	0.000939592	-34.3179	0.00282	-8.8008	0.000357832	-58.0408	0.000939598
-57.5057	0.000191113	-57.3273	0.000136864	-57.4847	0.000178984	-57.5791	0.000200955	-58.0303	0.00118	-34.3074	0.00352	-8.79031	0.000381124	-58.0303	0.00118
-57.4952	0.000207848	-57.3168	0.000142045	-57.4742	0.000193589	-57.5686	0.000222803	-58.0198	0.00147	-34.2969	0.0044	-8.77982	0.000405678	-58.0198	0.00147
-57.4847	0.000225427	-57.3063	0.000147017	-57.4637	0.000208809	-57.5581	0.000246347	-58.0093	0.00183	-34.2864	0.00547	-8.76932	0.000431498	-58.0093	0.00183
-57.4742	0.000243821	-57.2958	0.000151744	-57.4532	0.000224607	-57.5476	0.000271631	-57.9988	0.00227	-34.2759	0.00679	-8.75883	0.00045843	-57.9988	0.00227
-57.4637	0.00026299	-57.2853	0.000156193	-57.4427	0.000240936	-57.5372	0.000298686	-57.9883	0.00281	-34.2654	0.00841	-8.74834	0.000486462	-57.9883	0.00281
-57.4532	0.000282888	-57.2749	0.000160331	-57.4322	0.000257742	-57.5267	0.000327534	-57.9778	0.00346	-34.2549	0.01038	-8.73785	0.000515649	-57.9778	0.00346
-57.4427	0.000303454	-57.2644	0.000164126	-57.4217	0.000274963	-57.5162	0.00035818	-57.9673	0.00426	-34.2444	0.01278	-8.72735	0.000545842	-57.9673	0.00426
-57.4322	0.000324621	-57.2539	0.000167549	-57.4113	0.000292528	-57.5057	0.000390618	-57.9569	0.00523	-34.2339	0.01569	-8.71686	0.000577064	-57.9569	0.00523
-57.4217	0.00034631	-57.2434	0.000170573	-57.4008	0.00031036	-57.4952	0.000424822	-57.9464	0.00641	-34.2234	0.0192	-8.70637	0.000609277	-57.9464	0.00641
-57.4113	0.000368432	-57.2329	0.000173175	-57.3903	0.000328373	-57.4847	0.000460752	-57.9359	0.00782	-34.2129	0.02344	-8.69588	0.000642434	-57.9359	0.00782
-57.4008	0.000390891	-57.2224	0.000175333	-57.3798	0.000346478	-57.4742	0.000498347	-57.9254	0.00952	-34.2025	0.02854	-8.68539	0.000676482	-57.9254	0.00952
-57.3903	0.000413579	-57.2119	0.00017703	-57.3693	0.000364576	-57.4637	0.000537528	-57.9149	0.01156	-34.192	0.03465	-8.67489	0.000711361	-57.9149	0.01156
-57.3798	0.000436381	-57.2014	0.000178252	-57.3588	0.000382564	-57.4532	0.000578196	-57.9044	0.014	-34.1815	0.04196	-8.6644	0.000747004	-57.9044	0.014
-57.3693	0.000459175	-57.1909	0.000178989	-57.3483	0.000400337	-57.4427	0.000620232	-57.8939	0.0169	-34.171	0.05066	-8.65391	0.000783341	-57.8939	0.0169
-57.3588	0.000481831	-57.1804	0.000179236	-57.3378	0.000417785	-57.4322	0.000663495	-57.8834	0.02035	-34.1605	0.061	-8.64342	0.000820295	-57.8834	0.02035
-57.3483	0.000504216	-57.1699	0.000179236	-57.3273	0.000434794	-57.4217	0.000707826	-57.8729	0.02444	-34.15	0.07325	-8.63292	0.000857786	-57.8729	0.02444
-57.3378	0.00052619	-57.1594	0.000178989	-57.3168	0.000451252	-57.4113	0.000753042	-57.8624	0.02927	-34.1395	0.08772	-8.62243	0.000895731	-57.8624	0.02927
-57.3273	0.000547613	-57.1489	0.000178252	-57.3063	0.000467047	-57.4008	0.000798946	-57.8519	0.03495	-34.129	0.10476	-8.61194	0.000934048	-57.8519	0.03495
-57.3168	0.000568342	-57.1384	0.00017703	-57.2958	0.000482065	-57.3903	0.000845318	-57.8414	0.04163	-34.1185	0.12477	-8.60145	0.00097265	-57.8414	0.04163
-57.3063	0.000588235	-57.128	0.000175333	-57.2853	0.000496199	-57.3798	0.000891923	-57.8309	0.04944	-34.108	0.14819	-8.59096	0.00101	-57.8309	0.04944
-57.2958	0.00060715	-57.1175	0.000173175	-57.2749	0.000509343	-57.3693	0.000938511	-57.8205	0.05856	-34.0975	0.17552	-8.58046	0.00105	-57.8205	0.05856
-57.2853	0.000624951	-57.107	0.000170573	-57.2644	0.000521399	-57.3588	0.000984819	-57.81	0.06917	-34.087	0.20732	-8.56997	0.00109	-57.81	0.06917
-57.2749	0.000641506	-57.0965	0.000167549	-57.2539	0.000532273	-57.3483	0.00103	-57.7995	0.08148	-34.0766	0.2442	-8.55948	0.00113	-57.7995	0.08148
-57.2644	0.00065669	-57.086	0.000164126	-57.2434	0.000541881	-57.3378	0.00108	-57.789	0.09571	-34.0661	0.28686	-8.54899	0.00117	-57.789	0.09571
-57.2539	0.000670386	-57.0755	0.000160331	-57.2329	0.000550145	-57.3273	0.00112	-57.7785	0.11212	-34.0556	0.33605	-8.53849	0.00121	-57.7785	0.11212
-57.2434	0.000682486	-57.065	0.000156193	-57.2224	0.000557001	-57.3168	0.00116	-57.768	0.13098	-34.0451	0.39258	-8.528	0.00124	-57.768	0.13099
-57.2329	0.000692896	-57.0545	0.000151744	-57.2119	0.000562393	-57.3063	0.0012	-57.7575	0.1526	-34.0346	0.45737	-8.51751	0.00128	-57.7575	0.1526
-57.2224	0.00070153	-57.044	0.000147017	-57.2014	0.000566275	-57.2958	0.00124	-57.747	0.1773	-34.0241	0.53138	-8.50702	0.00132	-57.747	0.1773
-57.2119	0.000708321	-57.0335	0.000142045	-57.1909	0.000568618	-57.2853	0.00128	-57.7365	0.20542	-34.0136	0.61568	-8.49653	0.00136	-57.7365	0.20542
-57.2014	0.000713211	-57.023	0.000136864	-57.1804	0.000569401	-57.2749	0.00131	-57.726	0.23735	-34.0031	0.71139	-8.48603	0.00139	-57.726	0.23735
-57.1909	0.000716161	-57.0125	0.00013151	-57.1699	0.000569401	-57.2644	0.00134	-57.7155	0.27349	-33.9926	0.81971	-8.47554	0.00143	-57.7155	0.2735
-57.1804	0.000717148	-57.002	0.000126018	-57.1594	0.000568618	-57.2539	0.00137	-57.705	0.31427	-33.9821	0.94193	-8.46505	0.00147	-57.705	0.31428
-57.1699	0.000717148	-56.9916	0.000120423	-57.1489	0.000566275	-57.2434	0.00139	-57.6945	0.36014	-33.9716	1.07941	-8.45456	0.0015	-57.6945	0.36014
-57.1594	0.000716161	-56.9811	0.000114761	-57.1384	0.000562393	-57.2329	0.00142	-57.684	0.41157	-33.9611	1.23355	-8.44406	0.00154	-57.684	0.41157
-57.1489	0.000713211	-56.9706	0.000109064	-57.128	0.000557001	-57.2224	0.00143	-57.6736	0.46905	-33.9507	1.40582	-8.43357	0.00158	-57.6736	0.46905
-57.1384	0.000708321	-56.9601	0.000103365	-57.1175	0.000550145	-57.2119	0.00145	-57.6631	0.53309	-33.9402	1.59775	-8.42308	0.00162	-57.6631	0.53309
-57.128	0.00070153	-56.9496	9.76949e-05	-57.107	0.000541881	-57.2014	0.00146	-57.6526	0.6042	-33.9297	1.81089	-8.41259	0.00165	-57.6526	0.6042
-57.1175	0.000692896	-33.9821	0.000107977	-57.0965	0.000532273	-57.1909	0.00146	-57.6421	0.68292	-33.9192	2.04683	-8.4021	0.00169	-57.6421	0.68292
-57.107	0.000682486	-33.9716	0.000123736	-57.086	0.000521399	-57.1804	0.00147	-57.6316	0.76977	-33.9087	2.30715	-8.3916	0.00173	-57.6316	0.76978
-57.0965	0.000670386	-33.9611	0.000141405	-57.0755	0.000509343	-57.1699	0.00147	-57.6211	0.86529	-33.8982	2.59342	-8.38111	0.00176	-57.6211	0.86529
-57.086	0.00065669	-33.9507	0.000161154	-57.065	0.000496199	-57.1594	0.00146	-57.6106	0.96998	-33.8877	2.90721	-8.37062	0.0018	-57.6106	0.96999
-57.0755	0.000641506	-33.9402	0.000183155	-57.0545	0.000482065	-57.1489	0.00146	-57.6001	1.08436	-33.8772	3.25	-8.36013	0.00183	-57.6001	1.08436
-57.065	0.000624951	-33.9297	0.000207589	-57.044	0.000467047	-57.1384	0.00145	-57.5896	1.20888	-33.8667	3.62323	-8.34963	0.00187	-57.5896	1.20889
-57.0545	0.00060715	-33.9192	0.000234635	-57.0335	0.000451252	-57.128	0.00143	-57.5791	1.34401	-33.8562	4.02822	-8.33914	0.0019	-57.5791	1.34401
-57.044	0.000588235	-33.9087	0.000264475	-57.023	0.000434794	-57.1175	0.00142	-57.5686	1.49013	-33.8457	4.46617	-8.32865	0.00194	-57.5686	1.49013
-57.0335	0.000568342	-33.8982	0.000297292	-57.0125	0.000417785	-57.107	0.00139	-57.5581	1.64759	-33.8352	4.93812	-8.31816	0.00197	-57.5581	1.6476
-57.023	0.000547613	-33.8877	0.000333262	-57.002	0.000400337	-57.0965	0.00137	-57.5476	1.81669	-33.8247	5.44494	-8.30767	0.00201	-57.5476	1.8167
-57.0125	0.00052619	-33.8772	0.000372558	-56.9916	0.000382564	-57.086	0.00134	-57.5372	1.99764	-33.8143	5.98728	-8.29717	0.00204	-57.5372	1.99765
-57.002	0.000504216	-33.8667	0.000415343	-56.9811	0.000364576	-57.0755	0.00131	-57.5267	2.19058	-33.8038	6.56554	-8.28668	0.00207	-57.5267	2.19059
-56.9916	0.000481831	-33.8562	0.000461768	-56.9706	0.000346478	-57.065	0.00128	-57.5162	2.39554	-33.7933	7.17986	-8.27619	0.00211	-57.5162	2.39556
-56.9811	0.000459175	-33.8457	0.000511971	-56.9601	0.000328373	-57.0545	0.00124	-57.5057	2.61249	-33.7828	7.83008	-8.2657	0.00214	-57.5057	2.6125
-56.9706	0.000436381	-33.8352	0.000566073	-56.9496	0.00031036	-57.044	0.0012	-57.4952	2.84125	-33.7723	8.51572	-8.2552	0.00218	-57.4952	2.84127
-56.9601	0.000413579	-33.8247	0.000624171	-56.9391	0.000292528	-57.0335	0.00116	-57.4847	3.08155	-33.7618	9.23595	-8.24471	0.00221	-57.4847	3.08157
-56.9496	0.000390891	-33.8143	0.000686341	-56.9286	0.000274963	-57.023	0.00112	-57.4742	3.33299	-33.7513	9.98955	-8.23422	0.00224	-57.4742	3.33301
-56.9391	0.000368432	-33.8038	0.000752628	-56.9181	0.000257742	-57.0125	0.00108	-57.4637	3.59504	-33.7408	10.775	-8.22373	0.00228	-57.4637	3.59506
-56.9286	0.00034631	-33.7933	0.00082305	-56.9076	0.000240936	-57.002	0.00103	-57.4532	3.86703	-33.7303	11.5902	-8.21324	0.00232	-57.4532	3.86705
-56.9181	0.000324621	-33.7828	0.000897587	-56.8971	0.000224607	-56.9916	0.000984819	-57.4427	4.14817	-33.7198	12.4328	-8.20274	0.00235	-57.4427	4.14819
-56.9076	0.000303454	-33.7723	0.000976184	-56.8866	0.000208809	-56.9811	0.000938511	-57.4322	4.43752	-33.7093	13.3	-8.19225	0.00239	-57.4322	4.43754
-56.8971	0.000282888	-33.7618	0.00106	-56.8762	0.000193589	-56.9706	0.000891923	-57.4217	4.734	-33.6988	14.1886	-8.18176	0.00243	-57.4217	4.73403
-56.8866	0.00026299	-33.7513	0.00115	-56.8657	0.000178984	-56.9601	0.000845318	-57.4113	5.03642	-33.6883	15.095	-8.17127	0.00247	-57.4113	5.03644
-56.8762	0.000243821	-33.7408	0.00124	-56.8552	0.000165027	-56.9496	0.000798946	-57.4008	5.34342	-33.6778	16.0152	-8.16077	0.00251	-57.4008	5.34345
-56.8657	0.000225427	-33.7303	0.00133	-56.8447	0.00015174	-56.9391	0.000753042	-57.3903	5.65356	-33.6674	16.9447	-8.15028	0.00255	-57.3903	5.65359
-56.8552	0.000207848	-33.7198	0.00143	-56.8342	0.000139139	-56.9286	0.000707826	-57.3798	5.96526	-33.6569	17.8789	-8.13979	0.0026	-57.3798	5.96529
-56.8447	0.000191113	-33.7093	0.00152	-56.8237	0.000127234	-56.9181	0.000663495	-57.3693	6.27685	-33.6464	18.8128	-8.1293	0.00265	-57.3693	6.27688
-56.8342	0.000175243	-33.6988	0.00163	-56.8132	0.000116028	-56.9076	0.000620232	-57.3588	6.58656	-33.6359	19.7411	-8.11881	0.0027	-57.3588	6.58659
-56.8237	0.000160249	-33.6883	0.00173	-56.8027	0.000105518	-56.8971	0.000578196	-57.3483	6.89255	-33.6254	20.6582	-8.10831	0.00276	-57.3483	6.89259
-56.8132	0.000146135	-33.6778	0.00184	-56.7922	9.56964e-05	-56.8866	0.000537528	-57.3378	7.19294	-33.6149	21.5585	-8.09782	0.00282	-57.3378	7.19298
-56.8027	0.000132898	-33.6674	0.00194	-33.9821	0.000113069	-56.8762	0.000498347	-57.3273	7.48579	-33.6044	22.4362	-8.08733	0.00288	-57.3273	7.48583
-56.7922	0.000120527	-33.6569	0.00205	-33.9716	0.000129571	-56.8657	0.000460752	-57.3168	7.76915	-33.5939	23.2855	-8.07684	0.00295	-57.3168	7.76919
-56.7817	0.000109008	-33.6464	0.00216	-33.9611	0.000148074	-56.8552	0.000424822	-57.3063	8.04108	-33.5834	24.1005	-8.06634	0.00302	-57.3063	8.04112
-56.7712	9.8319e-05	-33.6359	0.00226	-33.9507	0.000168753	-56.8447	0.000390618	-57.2958	8.29965	-33.5729	24.8755	-8.05585	0.00309	-57.2958	8.29969
-33.9402	0.00011249	-33.6254	0.00237	-33.9402	0.000191793	-56.8342	0.00035818	-57.2853	8.54299	-33.5624	25.6048	-8.04536	0.00317	-57.2853	8.54303
-33.9297	0.000127496	-33.6149	0.00247	-33.9297	0.000217378	-56.8237	0.000327534	-57.2749	8.76929	-33.5519	26.2831	-8.03487	0.00326	-57.2749	8.76934
-33.9192	0.000144107	-33.6044	0.00257	-33.9192	0.0002457	-56.8132	0.000298686	-57.2644	8.97686	-33.5414	26.9052	-8.02438	0.00335	-57.2644	8.97691
-33.9087	0.000162435	-33.5939	0.00267	-33.9087	0.000276948	-56.8027	0.000271631	-57.2539	9.16408	-33.531	27.4663	-8.01388	0.00345	-57.2539	9.16413
-33.8982	0.00018259	-33.5834	0.00276	-33.8982	0.000311312	-56.7922	0.000246347	-57.2434	9.32949	-33.5205	27.9621	-8.00339	0.00355	-57.2434	9.32954
-33.8877	0.000204682	-33.5729	0.00285	-33.8877	0.000348979	-56.7817	0.000222803	-57.2329	9.47178	-33.51	28.3886	-7.9929	0.00366	-57.2329	9.47183
-33.8772	0.000228817	-33.5624	0.00294	-33.8772	0.000390127	-56.7712	0.000200955	-57.2224	9.58982	-33.4995	28.7423	-7.98241	0.00378	-57.2224	9.58987
-33.8667	0.000255094	-33.5519	0.00301	-33.8667	0.000434929	-56.7607	0.000180752	-57.2119	9.68264	-33.489	29.0206	-7.97191	0.00391	-57.2119	9.68269
-33.8562	0.000283607	-33.5414	0.00308	-33.8562	0.000483544	-56.7502	0.000162132	-57.2014	9.74949	-33.4785	29.2209	-7.96142	0.00405	-57.2014	9.74954
-33.8457	0.000314441	-33.531	0.00315	-33.8457	0.000536115	-56.7398	0.000145031	-57.1909	9.78982	-33.468	29.3418	-7.95093	0.0042	-57.1909	9.78987
-33.8352	0.000347669	-33.5205	0.00321	-33.8352	0.000592768	-56.7293	0.000129378	-57.1804	9.8033	-33.4575	29.3822	-7.94044	0.00435	-57.1804	9.80335
-33.8247	0.000383352	-33.51	0.00325	-33.8247	0.000653606	-56.7188	0.000115096	-57.1699	9.8033	-33.447	29.3822	-7.92995	0.00452	-57.1699	9.80335
-33.8143	0.000421535	-33.4995	0.00329	-33.8143	0.000718707	-56.7083	0.00010211	-57.1594	9.78982	-33.4365	29.3418	-7.91945	0.0047	-57.1594	9.78987
-33.8038	0.000462247	-33.489	0.00333	-33.8038	0.000788121	-56.6978	9.03397e-05	-57.1489	9.74949	-33.426	29.2209	-7.90896	0.0049	-57.1489	9.74954
-33.7933	0.000505499	-33.4785	0.00335	-33.7933	0.000861864	-34.0556	0.00010252	-57.1384	9.68264	-33.4156	29.0206	-7.89847	0.0051	-57.1384	9.68269
-33.7828	0.000551278	-33.468	0.00336	-33.7828	0.000939916	-34.0451	0.000119768	-57.128	9.58982	-33.4051	28.7423	-7.88798	0.00532	-57.128	9.58987
-33.7723	0.00059955	-33.4575	0.00337	-33.7723	0.00102	-34.0346	0.000139533	-57.1175	9.47178	-33.3946	28.3886	-7.87748	0.00556	-57.1175	9.47183
-33.7618	0.000650258	-33.447	0.00337	-33.7618	0.00111	-34.0241	0.000162113	-57.107	9.32949	-33.3841	27.9621	-7.86699	0.00581	-57.107	9.32954
-33.7513	0.000703315	-33.4365	0.00336	-33.7513	0.0012	-34.0136	0.00018783	-57.0965	9.16408	-33.3736	27.4663	-7.8565	0.00607	-57.0965	9.16413
-33.7408	0.000758612	-33.426	0.00335	-33.7408	0.00129	-34.0031	0.000217028	-57.086	8.97686	-33.3631	26.9052	-7.84601	0.00635	-57.086	8.97691
-33.7303	0.000816007	-33.4156	0.00333	-33.7303	0.00139	-33.9926	0.000250075	-57.0755	8.76929	-33.3526	26.2831	-7.83552	0.00665	-57.0755	8.76934
-33.7198	0.000875331	-33.4051	0.00329	-33.7198	0.00149	-33.9821	0.000287363	-57.065	8.54299	-33.3421	25.6048	-7.82502	0.00696	-57.065	8.54303
-33.7093	0.000936389	-33.3946	0.00325	-33.7093	0.0016	-33.9716	0.000329303	-57.0545	8.29965	-33.3316	24.8755	-7.81453	0.00729	-57.0545	8.29969
-33.6988	0.000998952	-33.3841	0.00321	-33.6988	0.0017	-33.9611	0.000376327	-57.044	8.04108	-33.3211	24.1005	-7.80404	0.00765	-57.044	8.04112
-33.6883	0.00106	-33.3736	0.00315	-33.6883	0.00181	-33.9507	0.000428884	-57.0335	7.76915	-33.3106	23.2855	-7.79355	0.00802	-57.0335	7.76919
-33.6778	0.00113	-33.3631	0.00308	-33.6778	0.00192	-33.9402	0.000487438	-57.023	7.48579	-33.3001	22.4362	-7.78305	0.00841	-57.023	7.48583
-33.6674	0.00119	-33.3526	0.00301	-33.6674	0.00203	-33.9297	0.000552463	-57.0125	7.19294	-33.2896	21.5585	-7.77256	0.00882	-57.0125	7.19298
-33.6569	0.00126	-33.3421	0.00294	-33.6569	0.00215	-33.9192	0.000624441	-57.002	6.89255	-33.2792	20.6582	-7.76207	0.00925	-57.002	6.89259
-33.6464	0.00132	-33.3316	0.00285	-33.6464	0.00226	-33.9087	0.000703858	-56.9916	6.58656	-33.2687	19.7411	-7.75158	0.00969	-56.9916	6.58659
-33.6359	0.00139	-33.3211	0.00276	-33.6359	0.00237	-33.8982	0.000791194	-56.9811	6.27685	-33.2582	18.8128	-7.74109	0.01015	-56.9811	6.27688
-33.6254	0.00145	-33.3106	0.00267	-33.6254	0.00248	-33.8877	0.000886923	-56.9706	5.96526	-33.2477	17.8789	-7.73059	0.01063	-56.9706	5.96529
-33.6149	0.00152	-33.3001	0.00257	-33.6149	0.00259	-33.8772	0.000991502	-56.9601	5.65356	-33.2372	16.9447	-7.7201	0.01112	-56.9601	5.65359
-33.6044	0.00158	-33.2896	0.00247	-33.6044	0.00269	-33.8667	0.00111	-56.9496	5.34342	-33.2267	16.0152	-7.70961	0.01163	-56.9496	5.34345
-33.5939	0.00164	-33.2792	0.00237	-33.5939	0.0028	-33.8562	0.00123	-56.9391	5.03642	-33.2162	15.095	-7.69912	0.01216	-56.9391	5.03644
-33.5834	0.0017	-33.2687	0.00226	-33.5834	0.00289	-33.8457	0.00136	-56.9286	4.734	-33.2057	14.1886	-7.68862	0.01269	-56.9286	4.73403
-33.5729	0.00175	-33.2582	0.00216	-33.5729	0.00299	-33.8352	0.00151	-56.9181	4.43752	-33.1952	13.3	-7.67813	0.01324	-56.9181	4.43754
-33.5624	0.0018	-33.2477	0.00205	-33.5624	0.00307	-33.8247	0.00166	-56.9076	4.14817	-33.1847	12.4328	-7.66764	0.0138	-56.9076	4.14819
-33.5519	0.00185	-33.2372	0.00194	-33.5519	0.00315	-33.8143	0.00183	-56.8971	3.86703	-33.1742	11.5902	-7.65715	0.01437	-56.8971	3.86705
-33.5414	0.00189	-33.2267	0.00184	-33.5414	0.00323	-33.8038	0.002	-56.8866	3.59504	-33.1637	10.775	-7.64666	0.01495	-56.8866	3.59506
-33.531	0.00193	-33.2162	0.00173	-33.531	0.0033	-33.7933	0.00219	-56.8762	3.33299	-33.1532	9.98955	-7.63616	0.01554	-56.8762	3.33301
-33.5205	0.00197	-33.2057	0.00163	-33.5205	0.00336	-33.7828	0.00239	-56.8657	3.08155	-33.1427	9.23595	-7.62567	0.01613	-56.8657	3.08157
-33.51	0.002	-33.1952	0.00152	-33.51	0.00341	-33.7723	0.0026	-56.8552	2.84125	-33.1323	8.51572	-7.61518	0.01672	-56.8552	2.84127
-33.4995	0.00202	-33.1847	0.00143	-33.4995	0.00345	-33.7618	0.00282	-56.8447	2.61249	-33.1218	7.83008	-7.60469	0.01732	-56.8447	2.6125
-33.489	0.00204	-33.1742	0.00133	-33.489	0.00348	-33.7513	0.00305	-56.8342	2.39554	-33.1113	7.17986	-7.59419	0.01791	-56.8342	2.39556
-33.4785	0.00206	-33.1637	0.00124	-33.4785	0.00351	-33.7408	0.00329	-56.8237	2.19058	-33.1008	6.56554	-7.5837	0.01851	-56.8237	2.19059
-33.468	0.00207	-33.1532	0.00115	-33.468	0.00352	-33.7303	0.00354	-56.8132	1.99764	-33.0903	5.98728	-7.57321	0.0191	-56.8132	1.99765
-33.4575	0.00207	-33.1427	0.00106	-33.4575	0.00353	-33.7198	0.00379	-56.8027	1.81669	-33.0798	5.44494	-7.56272	0.01968	-56.8027	1.8167
-33.447	0.00207	-33.1323	0.000976184	-33.447	0.00353	-33.7093	0.00406	-56.7922	1.64759	-33.0693	4.93812	-7.55223	0.02026	-56.7922	1.6476
-33.4365	0.00207	-33.1218	0.000897587	-33.4365	0.00352	-33.6988	0.00433	-56.7817	1.49013	-33.0588	4.46617	-7.54173	0.02083	-56.7817	1.49013
-33.426	0.00206	-33.1113	0.00082305	-33.426	0.00351	-33.6883	0.00461	-56.7712	1.34401	-33.0483	4.02822	-7.53124	0.02139	-56.7712	1.34401
-33.4156	0.00204	-33.1008	0.000752628	-33.4156	0.00348	-33.6778	0.00489	-56.7607	1.20888	-33.0378	3.62323	-7.52075	0.02193	-56.7607	1.20889
-33.4051	0.00202	-33.0903	0.000686341	-33.4051	0.00345	-33.6674	0.00517	-56.7502	1.08436	-33.0273	3.25	-7.51026	0.02246	-56.7502	1.08436
-33.3946	0.002	-33.0798	0.000624171	-33.3946	0.00341	-33.6569	0.00545	-56.7398	0.96998	-33.0168	2.90721	-7.49976	0.02297	-56.7398	0.96999
-33.3841	0.00197	-33.0693	0.000566073	-33.3841	0.00336	-33.6464	0.00574	-56.7293	0.86529	-33.0063	2.59342	-7.48927	0.02346	-56.7293	0.86529
-33.3736	0.00193	-33.0588	0.000511971	-33.3736	0.0033	-33.6359	0.00602	-56.7188	0.76977	-32.9959	2.30715	-7.47878	0.02393	-56.7188	0.76978
-33.3631	0.00189	-33.0483	0.000461768	-33.3631	0.00323	-33.6254	0.0063	-56.7083	0.68292	-32.9854	2.04683	-7.46829	0.02438	-56.7083	0.68292
-33.3526	0.00185	-33.0378	0.000415343	-33.3526	0.00315	-33.6149	0.00658	-56.6978	0.6042	-32.9749	1.81089	-7.4578	0.02482	-56.6978	0.6042
-33.3421	0.0018	-33.0273	0.000372558	-33.3421	0.00307	-33.6044	0.00684	-56.6873	0.53309	-32.9644	1.59775	-7.4473	0.02523	-56.6873	0.53309
-33.3316	0.00175	-33.0168	0.000333262	-33.3316	0.00299	-33.5939	0.0071	-56.6768	0.46905	-32.9539	1.40582	-7.43681	0.02561	-56.6768	0.46905
-33.3211	0.0017	-33.0063	0.000297292	-33.3211	0.00289	-33.5834	0.00735	-56.6663	0.41157	-32.9434	1.23355	-7.42632	0.02595	-56.6663	0.41157
-33.3106	0.00164	-32.9959	0.000264475	-33.3106	0.0028	-33.5729	0.00759	-56.6558	0.36014	-32.9329	1.07941	-7.41583	0.02625	-56.6558	0.36014
-33.3001	0.00158	-32.9854	0.000234635	-33.3001	0.00269	-33.5624	0.00781	-56.6453	0.31427	-32.9224	0.94193	-7.40534	0.02652	-56.6453	0.31428
-33.2896	0.00152	-32.9749	0.000207589	-33.2896	0.00259	-33.5519	0.00802	-56.6348	0.27349	-32.9119	0.81971	-7.39484	0.02675	-56.6348	0.2735
-33.2792	0.00145	-32.9644	0.000183155	-33.2792	0.00248	-33.5414	0.00821	-56.6243	0.23735	-32.9014	0.71139	-7.38435	0.02693	-56.6243	0.23735
-33.2687	0.00139	-32.9539	0.000161154	-33.2687	0.00237	-33.531	0.00838	-56.6138	0.20542	-32.8909	0.61568	-7.37386	0.02708	-56.6138	0.20542
-33.2582	0.00132	-32.9434	0.000141405	-33.2582	0.00226	-33.5205	0.00853	-56.6033	0.1773	-32.8804	0.53138	-7.36337	0.02718	-56.6033	0.1773
-33.2477	0.00126	-32.9329	0.000123736	-33.2477	0.00215	-33.51	0.00866	-56.5929	0.1526	-32.87	0.45737	-7.35287	0.02724	-56.5929	0.1526
-33.2372	0.00119	-32.9224	0.000107977	-33.2372	0.00203	-33.4995	0.00877	-56.5824	0.13098	-32.8595	0.39258	-7.34238	0.02726	-56.5824	0.13099
-33.2267	0.00113	-32.9119	9.39661e-05	-33.2267	0.00192	-33.489	0.00885	-56.5719	0.11212	-32.849	0.33605	-7.33189	0.02723	-56.5719	0.11212
-33.2162	0.00106	-8.13979	0.000103008	-33.2162	0.00181	-33.4785	0.00891	-56.5614	0.09571	-32.8385	0.28686	-7.3214	0.02715	-56.5614	0.09571
-33.2057	0.000998952	-8.1293	0.000112588	-33.2057	0.0017	-33.468	0.00895	-56.5509	0.08148	-32.828	0.2442	-7.31091	0.02703	-56.5509	0.08148
-33.1952	0.000936389	-8.11881	0.000122865	-33.1952	0.0016	-33.4575	0.00896	-56.5404	0.06917	-32.8175	0.20732	-7.30041	0.02687	-56.5404	0.06917
-33.1847	0.000875331	-8.10831	0.000133886	-33.1847	0.00149	-33.447	0.00896	-56.5299	0.05856	-32.807	0.17552	-7.28992	0.02666	-56.5299	0.05856
-33.1742	0.000816007	-8.09782	0.000145706	-33.1742	0.00139	-33.4365	0.00895	-56.5194	0.04944	-32.7965	0.14819	-7.27943	0.02641	-56.5194	0.04944
-33.1637	0.000758612	-8.08733	0.000158392	-33.1637	0.00129	-33.426	0.00891	-56.5089	0.04163	-32.786	0.12477	-7.26894	0.02612	-56.5089	0.04163
-33.1532	0.000703315	-8.07684	0.000172021	-33.1532	0.0012	-33.4156	0.00885	-56.4984	0.03495	-32.7755	0.10476	-7.25844	0.02581	-56.4984	0.03495
-33.1427	0.000650258	-8.06634	0.00018691	-33.1427	0.00111	-33.4051	0.00877	-56.4879	0.02927	-32.765	0.08772	-7.24795	0.02548	-56.4879	0.02927
-33.1323	0.00059955	-8.05585	0.00020278	-33.1323	0.00102	-33.3946	0.00866	-56.4774	0.02444	-32.7545	0.07325	-7.23746	0.02512	-56.4774	0.02444
-33.1218	0.000551278	-8.04536	0.000219943	-33.1218	0.000939916	-33.3841	0.00853	-56.4669	0.02035	-32.744	0.061	-7.22697	0.02472	-56.4669	0.02035
-33.1113	0.000505499	-8.03487	0.00023856	-33.1113	0.000861864	-33.3736	0.00838	-56.4565	0.0169	-32.7336	0.05066	-7.21648	0.02429	-56.4565	0.0169
-33.1008	0.000462247	-8.02438	0.000258822	-33.1008	0.000788121	-33.3631	0.00821	-56.446	0.014	-32.7231	0.04196	-7.20598	0.02383	-56.446	0.014
-33.0903	0.000421535	-8.01388	0.000280958	-33.0903	0.000718707	-33.3526	0.00802	-56.4355	0.01156	-32.7126	0.03465	-7.19549	0.02335	-56.4355	0.01156
-33.0798	0.000383352	-8.00339	0.000305235	-33.0798	0.000653606	-33.3421	0.00781	-56.425	0.00952	-32.7021	0.02854	-7.185	0.02284	-56.425	0.00952
-33.0693	0.000347669	-7.9929	0.000331972	-33.0693	0.000592768	-33.3316	0.00759	-56.4145	0.00782	-32.6916	0.02344	-7.17451	0.02231	-56.4145	0.00782
-33.0588	0.000314441	-7.98241	0.00036154	-33.0588	0.000536115	-33.3211	0.00735	-56.404	0.00641	-32.6811	0.0192	-7.16401	0.02176	-56.404	0.00641
-33.0483	0.000283607	-7.97191	0.000394371	-33.0483	0.000483544	-33.3106	0.0071	-56.3935	0.00523	-32.6706	0.01569	-7.15352	0.0212	-56.3935	0.00523
-33.0378	0.000255094	-7.96142	0.000430968	-33.0378	0.000434929	-33.3001	0.00684	-56.383	0.00426	-32.6601	0.01278	-7.14303	0.02064	-56.383	0.00426
-33.0273	0.000228817	-7.95093	0.00047191	-33.0273	0.000390127	-33.2896	0.00658	-56.3725	0.00346	-32.6496	0.01038	-7.13254	0.02008	-56.3725	0.00346
-33.0168	0.000204682	-7.94044	0.000517865	-33.0168	0.000348979	-33.2792	0.0063	-56.362	0.00281	-32.6391	0.00841	-7.12205	0.01952	-56.362	0.00281
-33.0063	0.00018259	-7.92995	0.000569593	-33.0063	0.000311312	-33.2687	0.00602	-56.3515	0.00227	-32.6286	0.00679	-7.11155	0.01897	-56.3515	0.00227
-32.9959	0.000162435	-7.91945	0.000627959	-32.9959	0.000276948	-33.2582	0.00574	-56.341	0.00183	-32.6181	0.00547	-7.10106	0.01842	-56.341	0.00183
-32.9854	0.000144107	-7.90896	0.000693942	-32.9854	0.0002457	-33.2477	0.00545	-56.3306	0.00147	-32.6076	0.0044	-7.09057	0.01789	-56.3306	0.00147
-32.9749	0.000127496	-7.89847	0.000768644	-32.9749	0.000217378	-33.2372	0.00517	-56.3201	0.00118	-32.5971	0.00352	-7.08008	0.01737	-56.3201	0.00118
-32.9644	0.00011249	-7.88798	0.000853296	-32.9644	0.000191793	-33.2267	0.00489	-56.3096	0.000939592	-32.5867	0.00282	-7.06958	0.01688	-56.3096	0.000939598
-32.9539	9.89769e-05	-7.87748	0.000949271	-32.9539	0.000168753	-33.2162	0.00461	-56.2991	0.000748741	-32.5762	0.00224	-7.05909	0.01641	-56.2991	0.000748745
-9.7451	0.000101461	-7.86699	0.00106	-32.9434	0.000148074	-33.2057	0.00433	-56.2886	0.000595015	-32.5657	0.00178	-7.0486	0.01598	-56.2886	0.000595018
-9.73461	0.000119513	-7.8565	0.00118	-32.9329	0.000129571	-33.1952	0.00406	-56.2781	0.000471552	-32.5552	0.00141	-7.03811	0.01558	-56.2781	0.000471554
-9.72412	0.00014039	-7.84601	0.00132	-32.9224	0.000113069	-33.1847	0.00379	-56.2676	0.000372679	-32.5447	0.00112	-7.02762	0.01523	-56.2676	0.000372681
-9.71362	0.000164461	-7.83552	0.00148	-32.9119	9.83974e-05	-33.1742	0.00354	-56.2571	0.000293729	-32.5342	0.000880355	-7.01712	0.01492	-56.2571	0.00029373
-9.70313	0.000200319	-7.82502	0.00166	-9.02114	0.000103459	-33.1637	0.00329	-56.2466	0	-32.5237	0	-7.00663	0.01466	-56.2466	0
-9.69264	0.000234228	-7.81453	0.00186	-9.01064	0.000111848	-33.1532	0.00305	-9.51427	0.000256071	-8.88474	0.000258234	-6.99614	0.01446	-34.3703	0.000880356
-9.68215	0.000273207	-7.80404	0.00209	-9.00015	0.000120762	-33.1427	0.00282	-9.50378	0.000308269	-8.87425	0.00027038	-6.98565	0.01432	-34.3599	0.00112
-9.67165	0.000317903	-7.79355	0.00234	-8.98966	0.000130224	-33.1323	0.0026	-9.49329	0.000370175	-8.86375	0.000282736	-6.97515	0.01423	-34.3494	0.00141
-9.66116	0.000369028	-7.78305	0.00263	-8.97917	0.000140262	-33.1218	0.00239	-9.48279	0.000443389	-8.85326	0.000295298	-6.96466	0.01422	-34.3389	0.00178
-9.65067	0.000427363	-7.77256	0.00295	-8.96868	0.000150902	-33.1113	0.00219	-9.4723	0.000529732	-8.84277	0.000308063	-6.95417	0.01427	-34.3284	0.00224
-9.64018	0.000493767	-7.76207	0.00331	-8.95818	0.000162175	-33.1008	0.002	-9.46181	0.000631266	-8.83228	0.000321027	-6.94368	0.0144	-34.3179	0.00282
-9.62969	0.000569177	-7.75158	0.0037	-8.94769	0.00017411	-33.0903	0.00183	-9.45132	0.000750324	-8.82178	0.000334188	-6.93319	0.0146	-34.3074	0.00352
-9.61919	0.000654619	-7.74109	0.00415	-8.9372	0.00018674	-33.0798	0.00166	-9.44083	0.000889526	-8.81129	0.000347542	-6.92269	0.01488	-34.2969	0.0044
-9.6087	0.00075121	-7.73059	0.00463	-8.92671	0.000200099	-33.0693	0.00151	-9.43033	0.00105	-8.8008	0.000361089	-6.9122	0.01524	-34.2864	0.00547
-9.59821	0.000860167	-7.7201	0.00517	-8.91621	0.00021422	-33.0588	0.00136	-9.41984	0.00124	-8.79031	0.000374825	-6.90171	0.01568	-34.2759	0.00679
-9.58772	0.000982811	-7.70961	0.00576	-8.90572	0.000229139	-33.0483	0.00123	-9.40935	0.00146	-8.77982	0.000389041	-6.89122	0.01621	-34.2654	0.00841
-9.57722	0.00112	-7.69912	0.00641	-8.89523	0.000244893	-33.0378	0.00111	-9.39886	0.00171	-8.76932	0.000403732	-6.88072	0.01682	-34.2549	0.01038
-9.56673	0.00128	-7.68862	0.00712	-8.88474	0.000261518	-33.0273	0.000991502	-9.38836	0.002	-8.75883	0.00041859	-6.87023	0.01751	-34.2444	0.01278
-9.55624	0.00145	-7.67813	0.00789	-8.87425	0.000279052	-33.0168	0.000886923	-9.37787	0.00235	-8.74834	0.000433601	-6.85974	0.01829	-34.2339	0.01569
-9.54575	0.00164	-7.66764	0.00873	-8.86375	0.000297531	-33.0063	0.000791194	-9.36738	0.00273	-8.73785	0.000448762	-6.84925	0.01916	-34.2234	0.0192
-9.53526	0.00186	-7.65715	0.00964	-8.85326	0.000316992	-32.9959	0.000703858	-9.35689	0.00317	-8.72735	0.000464036	-6.83876	0.02011	-34.2129	0.02344
-9.52476	0.0021	-7.64666	0.01062	-8.84277	0.000337468	-32.9854	0.000624441	-9.3464	0.00367	-8.71686	0.000479411	-6.82826	0.02114	-34.2025	0.02854
-9.51427	0.00236	-7.63616	0.01167	-8.83228	0.000358992	-32.9749	0.000552463	-9.3359	0.00424	-8.70637	0.000494864	-6.81777	0.02225	-34.192	0.03465
-9.50378	0.00266	-7.62567	0.0128	-8.82178	0.000381595	-32.9644	0.000487438	-9.32541	0.00489	-8.69588	0.000510369	-6.80728	0.02345	-34.1815	0.04196
-9.49329	0.00298	-7.61518	0.01401	-8.81129	0.000405303	-32.9539	0.000428884	-9.31492	0.00561	-8.68539	0.000525896	-6.79679	0.02472	-34.171	0.05066
-9.48279	0.00335	-7.60469	0.01529	-8.8008	0.00043014	-32.9434	0.000376327	-9.30443	0.00643	-8.67489	0.000541413	-6.78629	0.02607	-34.1605	0.061
-9.4723	0.00375	-7.59419	0.01665	-8.79031	0.000456123	-32.9329	0.000329303	-9.29393	0.00735	-8.6644	0.000556883	-6.7758	0.02749	-34.15	0.07325
-9.46181	0.00419	-7.5837	0.01809	-8.77982	0.000483478	-32.9224	0.000287363	-9.28344	0.00838	-8.65391	0.000572269	-6.76531	0.02898	-34.1395	0.08772
-9.45132	0.00467	-7.57321	0.0196	-8.76932	0.000512212	-32.9119	0.000250075	-9.27295	0.00952	-8.64342	0.000587528	-6.75482	0.03053	-34.129	0.10476
-9.44083	0.00521	-7.56272	0.02118	-8.75883	0.000542109	-32.9014	0.000217028	-9.26246	0.0108	-8.63292	0.000602616	-6.74433	0.03214	-34.1185	0.12477
-9.43033	0.0058	-7.55223	0.02284	-8.74834	0.00057316	-32.8909	0.00018783	-9.25197	0.01221	-8.62243	0.000617486	-6.73383	0.0338	-34.108	0.14819
-9.41984	0.00645	-7.54173	0.02456	-8.73785	0.000605418	-32.8804	0.000162113	-9.24147	0.01377	-8.61194	0.00063209	-6.72334	0.03551	-34.0975	0.17552
-9.40935	0.00716	-7.53124	0.02635	-8.72735	0.000638741	-32.87	0.000139533	-9.23098	0.01549	-8.60145	0.000646379	-6.71285	0.03727	-34.087	0.20732
-9.39886	0.00794	-7.52075	0.02819	-8.71686	0.00067315	-32.8595	0.000119768	-9.22049	0.01738	-8.59096	0.000660303	-6.70236	0.03906	-34.0766	0.2442
-9.38836	0.0088	-7.51026	0.03009	-8.70637	0.000708609	-32.849	0.00010252	-9.21	0.01944	-8.58046	0.000673811	-6.69186	0.04088	-34.0661	0.28686
-9.37787	0.00975	-7.49976	0.03202	-8.69588	0.000745072	-32.8385	8.7515e-05	-9.1995	0.0217	-8.56997	0.000686856	-6.68137	0.04273	-34.0556	0.33605
-9.36738	0.01078	-7.48927	0.034	-8.68539	0.000782485	-9.7451	0.00010147	-9.18901	0.02415	-8.55948	0.000699388	-6.67088	0.04459	-34.0451	0.39258
-9.35689	0.01191	-7.47878	0.036	-8.67489	0.000820789	-9.73461	0.000119524	-9.17852	0.02681	-8.54899	0.000711361	-6.66039	0.04646	-34.0346	0.45737
-9.3464	0.01314	-7.46829	0.03802	-8.6644	0.000859918	-9.72412	0.000140404	-9.16803	0.02968	-8.53849	0.000722734	-6.6499	0.04834	-34.0241	0.53138
-9.3359	0.01449	-7.4578	0.04005	-8.65391	0.0008998	-9.71362	0.000164477	-9.15754	0.03278	-8.528	0.000733466	-6.6394	0.05022	-34.0136	0.61568
-9.32541	0.01596	-7.4473	0.04207	-8.64342	0.000940359	-9.70313	0.000200343	-9.14704	0.03611	-8.51751	0.000743522	-6.62891	0.0521	-34.0031	0.71139
-9.31492	0.01757	-7.43681	0.04408	-8.63292	0.000981514	-9.69264	0.000234255	-9.13655	0.03967	-8.50702	0.000752869	-6.61842	0.05399	-33.9926	0.81971
-9.30443	0.01932	-7.42632	0.04607	-8.62243	0.00102	-9.68215	0.000273239	-9.12606	0.04347	-8.49653	0.000761483	-6.60793	0.05584	-33.9821	0.94194
-9.29393	0.02123	-7.41583	0.04801	-8.61194	0.00107	-9.67165	0.000317942	-9.11557	0.04752	-8.48603	0.000769342	-6.59743	0.05767	-33.9716	1.07941
-9.28344	0.0233	-7.40534	0.04991	-8.60145	0.00111	-9.66116	0.000369073	-9.10507	0.05181	-8.47554	0.000776445	-6.58694	0.05945	-33.9611	1.23355
-9.27295	0.02555	-7.39484	0.05174	-8.59096	0.00115	-9.65067	0.000427417	-9.09458	0.05635	-8.46505	0.000782786	-6.57645	0.06119	-33.9507	1.40582
-9.26246	0.02799	-7.38435	0.0535	-8.58046	0.00119	-9.64018	0.00049383	-9.08409	0.06113	-8.45456	0.000789133	-6.56596	0.06288	-33.9402	1.59775
-9.25197	0.03064	-7.37386	0.05517	-8.56997	0.00124	-9.62969	0.000569251	-9.0736	0.06615	-8.44406	0.000795506	-6.55547	0.06451	-33.9297	1.81089
-9.24147	0.03351	-7.36337	0.05675	-8.55948	0.00128	-9.61919	0.000654706	-9.06311	0.07142	-8.43357	0.000801088	-6.54497	0.06608	-33.9192	2.04683
-9.23098	0.03661	-7.35287	0.05821	-8.54899	0.00132	-9.6087	0.000751312	-9.05261	0.07691	-8.42308	0.000805883	-6.53448	0.06758	-33.9087	2.30715
-9.22049	0.03996	-7.34238	0.05955	-8.53849	0.00136	-9.59821	0.000860286	-9.04212	0.08263	-8.41259	0.000809895	-6.52399	0.06902	-33.8982	2.59342
-9.21	0.04356	-7.33189	0.06076	-8.528	0.00141	-9.58772	0.000982951	-9.03163	0.08856	-8.4021	0.000813139	-6.5135	0.07038	-33.8877	2.90721
-9.1995	0.04743	-7.3214	0.06183	-8.51751	0.00145	-9.57722	0.00112	-9.02114	0.09469	-8.3916	0.000815633	-6.503	0.07166	-33.8772	3.25
-9.18901	0.0516	-7.31091	0.06276	-8.50702	0.00149	-9.56673	0.00128	-9.01064	0.10101	-8.38111	0.000817394	-6.49251	0.07287	-33.8667	3.62323
-9.17852	0.05605	-7.30041	0.06353	-8.49653	0.00153	-9.55624	0.00145	-9.00015	0.10751	-8.37062	0.000818451	-6.48202	0.074	-33.8562	4.02822
-9.16803	0.06082	-7.28992	0.06413	-8.48603	0.00157	-9.54575	0.00164	-8.98966	0.11417	-8.36013	0.000818834	-6.47153	0.07506	-33.8457	4.46617
-9.15754	0.06591	-7.27943	0.06458	-8.47554	0.00162	-9.53526	0.00186	-8.97917	0.12098	-8.34963	0.000818576	-6.46104	0.07603	-33.8352	4.93812
-9.14704	0.07132	-7.26894	0.06485	-8.46505	0.00166	-9.52476	0.0021	-8.96868	0.12791	-8.33914	0.000817714	-6.45054	0.07698	-33.8247	5.44494
-9.13655	0.07708	-7.25844	0.06503	-8.45456	0.0017	-9.51427	0.00236	-8.95818	0.13495	-8.32865	0.000816286	-6.44005	0.07791	-33.8143	5.98728
-9.12606	0.08318	-7.24795	0.06513	-8.44406	0.00174	-9.50378	0.00266	-8.94769	0.14208	-8.31816	0.000814333	-6.42956	0.07879	-33.8038	6.56554
-9.11557	0.08962	-7.23746	0.06505	-8.43357	0.00178	-9.49329	0.00298	-8.9372	0.14928	-8.30767	0.000811897	-6.41907	0.0796	-33.7933	7.17986
-9.10507	0.09645	-7.22697	0.0648	-8.42308	0.00182	-9.48279	0.00335	-8.92671	0.15653	-8.29717	0.000809021	-6.40857	0.08034	-33.7828	7.83009
-9.09458	0.10364	-7.21648	0.06438	-8.41259	0.00187	-9.4723	0.00375	-8.91621	0.16381	-8.28668	0.00080575	-6.39808	0.08101	-33.7723	8.51573
-9.08409	0.11119	-7.20598	0.0638	-8.4021	0.00191	-9.46181	0.00419	-8.90572	0.17111	-8.27619	0.000802127	-6.38759	0.08163	-33.7618	9.23595
-9.0736	0.11909	-7.19549	0.06306	-8.3916	0.00195	-9.45132	0.00468	-8.89523	0.17841	-8.2657	0.000798197	-6.3771	0.08218	-33.7513	9.98956
-9.06311	0.12735	-7.185	0.06217	-8.38111	0.00199	-9.44083	0.00521	-8.88474	0.18569	-8.2552	0.000794008	-6.36661	0.08268	-33.7408	10.775
-9.05261	0.13593	-7.17451	0.06113	-8.37062	0.00203	-9.43033	0.0058	-8.87425	0.19293	-8.24471	0.000789603	-6.35611	0.08313	-33.7303	11.5902
-9.04212	0.14484	-7.16401	0.05996	-8.36013	0.00207	-9.41984	0.00645	-8.86375	0.20012	-8.23422	0.000785029	-6.34562	0.08353	-33.7198	12.4328
-9.03163	0.15407	-7.15352	0.05866	-8.34963	0.0021	-9.40935	0.00716	-8.85326	0.20725	-8.22373	0.000780332	-6.33513	0.0839	-33.7093	13.3
-9.02114	0.1636	-7.14303	0.05725	-8.33914	0.00214	-9.39886	0.00794	-8.84277	0.21431	-8.21324	0.000775561	-6.32464	0.08423	-33.6988	14.1886
-9.01064	0.17342	-7.13254	0.05576	-8.32865	0.00218	-9.38836	0.0088	-8.83228	0.22128	-8.20274	0.000770762	-6.31414	0.08453	-33.6883	15.095
-9.00015	0.1835	-7.12205	0.05417	-8.31816	0.00222	-9.37787	0.00975	-8.82178	0.22815	-8.19225	0.000765984	-6.30365	0.08482	-33.6778	16.0152
-8.98966	0.19382	-7.11155	0.05251	-8.30767	0.00225	-9.36738	0.01078	-8.81129	0.23492	-8.18176	0.000761326	-6.29316	0.08509	-33.6674	16.9447
-8.97917	0.20437	-7.10106	0.05078	-8.29717	0.00229	-9.35689	0.01191	-8.8008	0.24158	-8.17127	0.000756757	-6.28267	0.08535	-33.6569	17.8789
-8.96868	0.21512	-7.09057	0.04899	-8.28668	0.00233	-9.3464	0.01315	-8.79031	0.24812	-8.16077	0.000752369	-6.27218	0.0856	-33.6464	18.8128
-8.95818	0.22605	-7.08008	0.04718	-8.27619	0.00236	-9.3359	0.0145	-8.77982	0.25479	-8.15028	0.000748219	-6.26168	0.08584	-33.6359	19.7411
-8.94769	0.23712	-7.06958	0.04533	-8.2657	0.0024	-9.32541	0.01597	-8.76932	0.26156	-8.13979	0.00074498	-6.25119	0.08609	-33.6254	20.6582
-8.9372	0.24833	-7.05909	0.04348	-8.2552	0.00243	-9.31492	0.01758	-8.75883	0.26821	-8.1293	0.00074271	-6.2407	0.08634	-33.6149	21.5585
-8.92671	0.25964	-7.0486	0.04163	-8.24471	0.00247	-9.30443	0.01933	-8.74834	0.27471	-8.11881	0.000740847	-6.23021	0.0866	-33.6044	22.4362
-8.91621	0.27102	-7.03811	0.0398	-8.23422	0.00251	-9.29393	0.02123	-8.73785	0.28108	-8.10831	0.000739449	-6.21971	0.08687	-33.5939	23.2855
-8.90572	0.28246	-7.02762	0.038	-8.22373	0.00254	-9.28344	0.02331	-8.72735	0.28729	-8.09782	0.000738576	-6.20922	0.08716	-33.5834	24.1005
-8.89523	0.29392	-7.01712	0.03624	-8.21324	0.00258	-9.27295	0.02556	-8.71686	0.29335	-8.08733	0.000738291	-6.19873	0.08746	-33.5729	24.8755
-8.88474	0.3054	-7.00663	0.03453	-8.20274	0.00261	-9.26246	0.02801	-8.70637	0.29925	-8.07684	0.000738661	-6.18824	0.08781	-33.5624	25.6048
-8.87425	0.31685	-6.99614	0.03289	-8.19225	0.00265	-9.25197	0.03066	-8.69588	0.30498	-8.06634	0.000741163	-6.17775	0.0882	-33.5519	26.2831
-8.86375	0.32828	-6.98565	0.03133	-8.18176	0.00269	-9.24147	0.03353	-8.68539	0.31054	-8.05585	0.000743433	-6.16725	0.08863	-33.5414	26.9052
-8.85326	0.33966	-6.97515	0.02985	-8.17127	0.00273	-9.23098	0.03663	-8.67489	0.31591	-8.04536	0.000746671	-6.15676	0.08908	-33.531	27.4663
-8.84277	0.35097	-6.96466	0.02847	-8.16077	0.00277	-9.22049	0.03997	-8.6644	0.32109	-8.03487	0.000750974	-6.14627	0.08956	-33.5205	27.9621
-8.83228	0.3622	-6.95417	0.02719	-8.15028	0.00281	-9.21	0.04358	-8.65391	0.32606	-8.02438	0.00075645	-6.13578	0.09007	-33.51	28.3886
-8.82178	0.37334	-6.94368	0.02603	-8.13979	0.00285	-9.1995	0.04746	-8.64342	0.33082	-8.01388	0.000763209	-6.12528	0.09059	-33.4995	28.7424
-8.81129	0.38438	-6.93319	0.02499	-8.1293	0.0029	-9.18901	0.05162	-8.63292	0.33536	-8.00339	0.000771371	-6.11479	0.09113	-33.489	29.0206
-8.8008	0.39531	-6.92269	0.02408	-8.11881	0.00295	-9.17852	0.05608	-8.62243	0.33966	-7.9929	0.000781062	-6.1043	0.09166	-33.4785	29.2209
-8.79031	0.40613	-6.9122	0.0233	-8.10831	0.00301	-9.16803	0.06085	-8.61194	0.3437	-7.98241	0.000792417	-6.09381	0.09221	-33.468	29.3418
-8.77982	0.4172	-6.90171	0.02266	-8.09782	0.00307	-9.15754	0.06594	-8.60145	0.34747	-7.97191	0.00080558	-6.08332	0.09275	-33.4575	29.3822
-8.76932	0.42852	-6.89122	0.02217	-8.08733	0.00313	-9.14704	0.07136	-8.59096	0.35096	-7.96142	0.000820703	-6.07282	0.09328	-33.447	29.3822
-8.75883	0.43969	-6.88072	0.02182	-8.07684	0.00319	-9.13655	0.07712	-8.58046	0.35415	-7.95093	0.000837951	-6.06233	0.09381	-33.4365	29.3418
-8.74834	0.45072	-6.87023	0.02163	-8.06634	0.00326	-9.12606	0.08322	-8.56997	0.35703	-7.94044	0.000857501	-6.05184	0.09433	-33.426	29.2209
-8.73785	0.4616	-6.85974	0.02159	-8.05585	0.00334	-9.11557	0.08967	-8.55948	0.35957	-7.92995	0.000879545	-6.04135	0.09482	-33.4156	29.0206
-8.72735	0.4723	-6.84925	0.02171	-8.04536	0.00342	-9.10507	0.0965	-8.54899	0.36177	-7.91945	0.00090429	-6.03085	0.09531	-33.4051	28.7424
-8.71686	0.48282	-6.83876	0.022	-8.03487	0.00351	-9.09458	0.1037	-8.53849	0.36361	-7.90896	0.000931963	-6.02036	0.09577	-33.3946	28.3886
-8.70637	0.49315	-6.82826	0.02244	-8.02438	0.0036	-9.08409	0.11125	-8.528	0.36508	-7.89847	0.000962812	-6.00987	0.09621	-33.3841	27.9621
-8.69588	0.50328	-6.81777	0.02304	-8.01388	0.0037	-9.0736	0.11916	-8.51751	0.36616	-7.88798	0.00099711	-5.99938	0.09662	-33.3736	27.4663
-8.68539	0.51319	-6.80728	0.02381	-8.00339	0.00381	-9.06311	0.12742	-8.50702	0.36686	-7.87748	0.00104	-5.98889	0.09699	-33.3631	26.9052
-8.67489	0.52286	-6.79679	0.02473	-7.9929	0.00393	-9.05261	0.13601	-8.49653	0.36715	-7.86699	0.00108	-5.97839	0.09733	-33.3526	26.2831
-8.6644	0.53228	-6.78629	0.02582	-7.98241	0.00405	-9.04212	0.14493	-8.48603	0.36703	-7.8565	0.00112	-5.9679	0.09763	-33.3421	25.6048
-8.65391	0.54143	-6.7758	0.02707	-7.97191	0.00419	-9.03163	0.15417	-8.47554	0.36651	-7.84601	0.00118	-5.95741	0.09789	-33.3316	24.8755
-8.64342	0.55029	-6.76531	0.02848	-7.96142	0.00433	-9.02114	0.16371	-8.46505	0.36558	-7.83552	0.00123	-5.94692	0.09812	-33.3211	24.1005
-8.63292	0.55883	-6.75482	0.03004	-7.95093	0.00449	-9.01064	0.17353	-8.45456	0.36463	-7.82502	0.00129	-5.93642	0.09832	-33.3106	23.2855
-8.62243	0.56703	-6.74433	0.03175	-7.94044	0.00466	-9.00015	0.18362	-8.44406	0.36367	-7.81453	0.00136	-5.92593	0.09849	-33.3001	22.4362
-8.61194	0.57487	-6.73383	0.03361	-7.92995	0.00484	-8.98966	0.19395	-8.43357	0.3623	-7.80404	0.00144	-5.91544	0.09868	-33.2896	21.5585
-8.60145	0.58231	-6.72334	0.03562	-7.91945	0.00504	-8.97917	0.20451	-8.42308	0.36055	-7.79355	0.00153	-5.90495	0.09887	-33.2792	20.6582
-8.59096	0.58933	-6.71285	0.03776	-7.90896	0.00525	-8.96868	0.21527	-8.41259	0.35842	-7.78305	0.00162	-5.89446	0.09904	-33.2687	19.7411
-8.58046	0.59589	-6.70236	0.04003	-7.89847	0.00547	-8.95818	0.22621	-8.4021	0.35591	-7.77256	0.00172	-5.88396	0.09922	-33.2582	18.8128
-8.56997	0.60198	-6.69186	0.04244	-7.88798	0.00571	-8.94769	0.2373	-8.3916	0.35306	-7.76207	0.00184	-5.87347	0.09944	-33.2477	17.8789
-8.55948	0.60756	-6.68137	0.04496	-7.87748	0.00596	-8.9372	0.24852	-8.38111	0.34987	-7.75158	0.00196	-5.86298	0.09969	-33.2372	16.9447
-8.54899	0.6126	-6.67088	0.04759	-7.86699	0.00623	-8.92671	0.25984	-8.37062	0.34636	-7.74109	0.0021	-5.85249	0.09996	-33.2267	16.0152
-8.53849	0.61708	-6.66039	0.05033	-7.8565	0.00652	-8.91621	0.27124	-8.36013	0.34257	-7.73059	0.00225	-5.84199	0.10027	-33.2162	15.095
-8.528	0.62098	-6.6499	0.05317	-7.84601	0.00682	-8.90572	0.28269	-8.34963	0.3385	-7.7201	0.00242	-5.8315	0.10064	-33.2057	14.1886
-8.51751	0.62427	-6.6394	0.05609	-7.83552	0.00714	-8.89523	0.29417	-8.33914	0.3342	-7.70961	0.0026	-5.82101	0.10106	-33.1952	13.3
-8.50702	0.62694	-6.62891	0.05909	-7.82502	0.00748	-8.88474	0.30566	-8.32865	0.32969	-7.69912	0.0028	-5.81052	0.10157	-33.1847	12.4328
-8.49653	0.62896	-6.61842	0.06217	-7.81453	0.00783	-8.87425	0.31713	-8.31816	0.325	-7.68862	0.00302	-5.80003	0.10217	-33.1742	11.5902
-8.48603	0.63034	-6.60793	0.0653	-7.80404	0.00821	-8.86375	0.32858	-8.30767	0.32016	-7.67813	0.00327	-5.78953	0.10289	-33.1637	10.775
-8.47554	0.63107	-6.59743	0.06847	-7.79355	0.00861	-8.85326	0.33997	-8.29717	0.3152	-7.66764	0.00353	-5.77904	0.10375	-33.1532	9.98956
-8.46505	0.63114	-6.58694	0.07168	-7.78305	0.00902	-8.84277	0.35131	-8.28668	0.31016	-7.65715	0.00383	-5.76855	0.1048	-33.1427	9.23595
-8.45456	0.6312	-6.57645	0.07491	-7.77256	0.00945	-8.83228	0.36256	-8.27619	0.30506	-7.64666	0.00415	-5.75806	0.10602	-33.1323	8.51573
-8.44406	0.63127	-6.56596	0.07815	-7.76207	0.00989	-8.82178	0.37372	-8.2657	0.29994	-7.63616	0.0045	-5.74756	0.10742	-33.1218	7.83009
-8.43357	0.63069	-6.55547	0.0814	-7.75158	0.01036	-8.81129	0.38479	-8.2552	0.29482	-7.62567	0.00489	-5.73707	0.10902	-33.1113	7.17986
-8.42308	0.62946	-6.54497	0.08463	-7.74109	0.01083	-8.8008	0.39574	-8.24471	0.28974	-7.61518	0.00531	-5.72658	0.11082	-33.1008	6.56554
-8.41259	0.6276	-6.53448	0.08784	-7.73059	0.01133	-8.79031	0.40658	-8.23422	0.28473	-7.60469	0.00577	-5.71609	0.11285	-33.0903	5.98728
-8.4021	0.62512	-6.52399	0.09101	-7.7201	0.01183	-8.77982	0.41768	-8.22373	0.2798	-7.59419	0.00627	-5.7056	0.11513	-33.0798	5.44494
-8.3916	0.62205	-6.5135	0.09414	-7.70961	0.01235	-8.76932	0.42903	-8.21324	0.275	-7.5837	0.00681	-5.6951	0.11765	-33.0693	4.93812
-8.38111	0.61839	-6.503	0.09722	-7.69912	0.01288	-8.75883	0.44024	-8.20274	0.27033	-7.57321	0.00739	-5.68461	0.12043	-33.0588	4.46617
-8.37062	0.6142	-6.49251	0.10024	-7.68862	0.01343	-8.74834	0.4513	-8.19225	0.26582	-7.56272	0.00802	-5.67412	0.12348	-33.0483	4.02822
-8.36013	0.60949	-6.48202	0.10319	-7.67813	0.01398	-8.73785	0.4622	-8.18176	0.26149	-7.55223	0.0087	-5.66363	0.12681	-33.0378	3.62323
-8.34963	0.6043	-6.47153	0.10605	-7.66764	0.01454	-8.72735	0.47294	-8.17127	0.25736	-7.54173	0.00944	-5.65313	0.13041	-33.0273	3.25
-8.33914	0.59868	-6.46104	0.10884	-7.65715	0.01511	-8.71686	0.4835	-8.16077	0.25345	-7.53124	0.01022	-5.64264	0.1343	-33.0168	2.90721
-8.32865	0.59265	-6.45054	0.11157	-7.64666	0.01569	-8.70637	0.49386	-8.15028	0.24977	-7.52075	0.01106	-5.63215	0.13846	-33.0063	2.59342
-8.31816	0.58627	-6.44005	0.1143	-7.63616	0.01627	-8.69588	0.50402	-8.13979	0.2465	-7.51026	0.01196	-5.62166	0.14291	-32.9959	2.30715
-8.30767	0.57957	-6.42956	0.11695	-7.62567	0.01686	-8.68539	0.51397	-8.1293	0.24365	-7.49976	0.01291	-5.61117	0.14763	-32.9854	2.04683
-8.29717	0.57261	-6.41907	0.11949	-7.61518	0.01745	-8.67489	0.52368	-8.11881	0.24106	-7.48927	0.01391	-5.60067	0.15261	-32.9749	1.81089
-8.28668	0.56542	-6.40857	0.12193	-7.60469	0.01804	-8.6644	0.53314	-8.10831	0.23873	-7.47878	0.01497	-5.59018	0.15785	-32.9644	1.59775
-8.27619	0.55805	-6.39808	0.12425	-7.59419	0.01862	-8.65391	0.54233	-8.09782	0.23668	-7.46829	0.01608	-5.57969	0.16333	-32.9539	1.40582
-8.2657	0.55054	-6.38759	0.12646	-7.5837	0.01921	-8.64342	0.55123	-8.08733	0.2349	-7.4578	0.01725	-5.5692	0.16904	-32.9434	1.23355
-8.2552	0.54294	-6.3771	0.12855	-7.57321	0.0198	-8.63292	0.55982	-8.07684	0.2334	-7.4473	0.01846	-5.5587	0.17496	-32.9329	1.07941
-8.24471	0.53528	-6.36661	0.13053	-7.56272	0.02037	-8.62243	0.56806	-8.06634	0.23219	-7.43681	0.01973	-5.54821	0.18108	-32.9224	0.94194
-8.23422	0.52762	-6.35611	0.13241	-7.55223	0.02095	-8.61194	0.57594	-8.05585	0.23125	-7.42632	0.02103	-5.53772	0.18737	-32.9119	0.81971
-8.22373	0.51998	-6.34562	0.13417	-7.54173	0.02153	-8.60145	0.58342	-8.04536	0.23059	-7.41583	0.02238	-5.52723	0.19383	-32.9014	0.71139
-8.21324	0.51241	-6.33513	0.13583	-7.53124	0.0221	-8.59096	0.59048	-8.03487	0.23022	-7.40534	0.02377	-5.51674	0.20041	-32.8909	0.61568
-8.20274	0.50494	-6.32464	0.13739	-7.52075	0.02266	-8.58046	0.59709	-8.02438	0.23012	-7.39484	0.02518	-5.50624	0.20711	-32.8804	0.53138
-8.19225	0.4976	-6.31414	0.13886	-7.51026	0.0232	-8.56997	0.60322	-8.01388	0.2303	-7.38435	0.02662	-5.49575	0.21389	-32.87	0.45737
-8.18176	0.49045	-6.30365	0.14028	-7.49976	0.02374	-8.55948	0.60884	-8.00339	0.23077	-7.37386	0.02808	-5.48526	0.22074	-32.8595	0.39258
-8.17127	0.4835	-6.29316	0.14168	-7.48927	0.02425	-8.54899	0.61393	-7.9929	0.23151	-7.36337	0.02955	-5.47477	0.22764	-32.849	0.33605
-8.16077	0.47678	-6.28267	0.14301	-7.47878	0.02475	-8.53849	0.61845	-7.98241	0.23253	-7.35287	0.03103	-5.46427	0.23456	-32.8385	0.28686
-8.15028	0.47032	-6.27218	0.14426	-7.46829	0.02524	-8.528	0.62239	-7.97191	0.23383	-7.34238	0.0325	-5.45378	0.24151	-32.828	0.2442
-8.13979	0.46451	-6.26168	0.14545	-7.4578	0.02572	-8.51751	0.62572	-7.96142	0.23541	-7.33189	0.03396	-5.44329	0.24847	-32.8175	0.20732
-8.1293	0.45936	-6.25119	0.14659	-7.4473	0.02617	-8.50702	0.62843	-7.95093	0.23727	-7.3214	0.03539	-5.4328	0.25543	-32.807	0.17552
-8.11881	0.45454	-6.2407	0.14768	-7.43681	0.0266	-8.49653	0.6305	-7.94044	0.23941	-7.31091	0.0368	-5.42231	0.26238	-32.7965	0.14819
-8.10831	0.45009	-6.23021	0.14874	-7.42632	0.027	-8.48603	0.63192	-7.92995	0.24183	-7.30041	0.03817	-5.41181	0.26927	-32.786	0.12477
-8.09782	0.44601	-6.21971	0.14975	-7.41583	0.02737	-8.47554	0.63268	-7.91945	0.24454	-7.28992	0.03949	-5.40132	0.27608	-32.7755	0.10476
-8.08733	0.44233	-6.20922	0.15074	-7.40534	0.02771	-8.46505	0.6328	-7.90896	0.24754	-7.27943	0.04076	-5.39083	0.28281	-32.765	0.08772
-8.07684	0.43907	-6.19873	0.15171	-7.39484	0.02801	-8.45456	0.6329	-7.89847	0.25083	-7.26894	0.04196	-5.38034	0.28942	-32.7545	0.07325
-8.06634	0.43625	-6.18824	0.15267	-7.38435	0.02828	-8.44406	0.63302	-7.88798	0.25441	-7.25844	0.04308	-5.36984	0.29593	-32.744	0.061
-8.05585	0.43389	-6.17775	0.15363	-7.37386	0.02852	-8.43357	0.63248	-7.87748	0.25829	-7.24795	0.04412	-5.35935	0.30245	-32.7336	0.05066
-8.04536	0.43199	-6.16725	0.15459	-7.36337	0.02872	-8.42308	0.63129	-7.86699	0.26248	-7.23746	0.04508	-5.34886	0.309	-32.7231	0.04196
-8.03487	0.4306	-6.15676	0.15558	-7.35287	0.02889	-8.41259	0.62947	-7.8565	0.26696	-7.22697	0.04593	-5.33837	0.31542	-32.7126	0.03465
-8.02438	0.42972	-6.14627	0.15661	-7.34238	0.02901	-8.4021	0.62703	-7.84601	0.27176	-7.21648	0.04668	-5.32788	0.32174	-32.7021	0.02854
-8.01388	0.42938	-6.13578	0.15767	-7.33189	0.02909	-8.3916	0.624	-7.83552	0.27686	-7.20598	0.04731	-5.31738	0.32795	-32.6916	0.02344
-8.00339	0.42959	-6.12528	0.15873	-7.3214	0.02913	-8.38111	0.62039	-7.82502	0.28228	-7.19549	0.04783	-5.30689	0.33407	-32.6811	0.0192
-7.9929	0.43039	-6.11479	0.15978	-7.31091	0.02913	-8.37062	0.61623	-7.81453	0.28822	-7.185	0.04823	-5.2964	0.3401	-32.6706	0.01569
-7.98241	0.43177	-6.1043	0.16082	-7.30041	0.02909	-8.36013	0.61156	-7.80404	0.29467	-7.17451	0.04851	-5.28591	0.34606	-32.6601	0.01278
-7.97191	0.43378	-6.09381	0.16186	-7.28992	0.029	-8.34963	0.60642	-7.79355	0.30143	-7.16401	0.04866	-5.27541	0.35195	-32.6496	0.01038
-7.96142	0.43641	-6.08332	0.16288	-7.27943	0.02887	-8.33914	0.60083	-7.78305	0.30849	-7.15352	0.04869	-5.26492	0.35788	-32.6391	0.00841
-7.95093	0.4397	-6.07282	0.16389	-7.26894	0.0287	-8.32865	0.59485	-7.77256	0.31583	-7.14303	0.04865	-5.25443	0.36387	-32.6286	0.00679
-7.94044	0.44366	-6.06233	0.16487	-7.25844	0.02851	-8.31816	0.5885	-7.76207	0.32345	-7.13254	0.04855	-5.24394	0.36984	-32.6181	0.00547
-7.92995	0.4483	-6.05184	0.16582	-7.24795	0.0283	-8.30767	0.58185	-7.75158	0.33133	-7.12205	0.04833	-5.23345	0.37581	-32.6076	0.0044
-7.91945	0.45364	-6.04135	0.16674	-7.23746	0.02804	-8.29717	0.57492	-7.74109	0.33945	-7.11155	0.04798	-5.22295	0.3818	-32.5971	0.00352
-7.90896	0.45969	-6.03085	0.16763	-7.22697	0.02775	-8.28668	0.56777	-7.73059	0.34779	-7.10106	0.04752	-5.21246	0.38782	-32.5867	0.00282
-7.89847	0.46646	-6.02036	0.16848	-7.21648	0.02742	-8.27619	0.56044	-7.7201	0.35633	-7.09057	0.04694	-5.20197	0.39389	-32.5762	0.00224
-7.88798	0.47395	-6.00987	0.16929	-7.20598	0.02705	-8.2657	0.55297	-7.70961	0.36504	-7.08008	0.04626	-5.19148	0.40004	-32.5657	0.00178
-7.87748	0.48219	-5.99938	0.17005	-7.19549	0.02665	-8.2552	0.5454	-7.69912	0.3739	-7.06958	0.04547	-5.18098	0.40627	-32.5552	0.00141
-7.86699	0.49115	-5.98889	0.17074	-7.185	0.02622	-8.24471	0.53779	-7.68862	0.38286	-7.05909	0.04459	-5.17049	0.41261	-32.5447	0.00112
-7.8565	0.50084	-5.97839	0.17137	-7.17451	0.02576	-8.23422	0.53016	-7.67813	0.3919	-7.0486	0.04363	-5.16	0.41907	-32.5342	0.000880356
-7.84601	0.51127	-5.9679	0.17193	-7.16401	0.02528	-8.22373	0.52256	-7.66764	0.40097	-7.03811	0.04259	-5.14951	0.42568	-32.5237	0
-7.83552	0.52242	-5.95741	0.17242	-7.15352	0.02477	-8.21324	0.51503	-7.65715	0.41003	-7.02762	0.04148	-5.13902	0.43243	-9.51427	0.000256536
-7.82502	0.53428	-5.94692	0.17284	-7.14303	0.02426	-8.20274	0.50761	-7.64666	0.41905	-7.01712	0.04032	-5.12852	0.43936	-9.50378	0.000308831
-7.81453	0.54713	-5.93642	0.1732	-7.13254	0.02374	-8.19225	0.50032	-7.63616	0.42797	-7.00663	0.03912	-5.11803	0.44648	-9.49329	0.000370852
-7.80404	0.56095	-5.92593	0.17352	-7.12205	0.02321	-8.18176	0.49321	-7.62567	0.43675	-6.99614	0.03787	-5.10754	0.45393	-9.48279	0.000444202
-7.79355	0.57541	-5.91544	0.17387	-7.11155	0.02268	-8.17127	0.4863	-7.61518	0.44534	-6.98565	0.03661	-5.09705	0.46171	-9.4723	0.000530705
-7.78305	0.59047	-5.90495	0.17419	-7.10106	0.02215	-8.16077	0.47963	-7.60469	0.4537	-6.97515	0.03533	-5.08655	0.46969	-9.46181	0.000632428
-7.77256	0.60609	-5.89446	0.17447	-7.09057	0.02163	-8.15028	0.47322	-7.59419	0.46178	-6.96466	0.03406	-5.07606	0.4779	-9.45132	0.000751708
-7.76207	0.62223	-5.88396	0.17471	-7.08008	0.02111	-8.13979	0.46746	-7.5837	0.46952	-6.95417	0.03279	-5.06557	0.48632	-9.44083	0.000891169
-7.75158	0.63882	-5.87347	0.17497	-7.06958	0.02061	-8.1293	0.46237	-7.57321	0.47689	-6.94368	0.03155	-5.05508	0.49498	-9.43033	0.00105
-7.74109	0.65583	-5.86298	0.17525	-7.05909	0.02013	-8.11881	0.45762	-7.56272	0.48385	-6.93319	0.03034	-5.04459	0.50385	-9.41984	0.00124
-7.73059	0.67319	-5.85249	0.17553	-7.0486	0.01968	-8.10831	0.45323	-7.55223	0.49035	-6.92269	0.02917	-5.03409	0.51302	-9.40935	0.00146
-7.7201	0.69083	-5.84199	0.17584	-7.03811	0.01926	-8.09782	0.44922	-7.54173	0.49636	-6.9122	0.02806	-5.0236	0.52247	-9.39886	0.00171
-7.70961	0.7087	-5.8315	0.17619	-7.02762	0.01887	-8.08733	0.44562	-7.53124	0.50184	-6.90171	0.02701	-5.01311	0.53215	-9.38836	0.00201
-7.69912	0.72671	-5.82101	0.1766	-7.01712	0.01853	-8.07684	0.44244	-7.52075	0.50676	-6.89122	0.02603	-5.00262	0.54206	-9.37787	0.00235
-7.68862	0.74481	-5.81052	0.17709	-7.00663	0.01824	-8.06634	0.4397	-7.51026	0.51111	-6.88072	0.02512	-4.99212	0.5522	-9.36738	0.00274
-7.67813	0.7629	-5.80003	0.17769	-6.99614	0.018	-8.05585	0.43743	-7.49976	0.51485	-6.87023	0.0243	-4.98163	0.56256	-9.35689	0.00318
-7.66764	0.78092	-5.78953	0.17843	-6.98565	0.01782	-8.04536	0.43563	-7.48927	0.51798	-6.85974	0.02358	-4.97114	0.57315	-9.3464	0.00368
-7.65715	0.79879	-5.77904	0.17937	-6.97515	0.0177	-8.03487	0.43434	-7.47878	0.52067	-6.84925	0.02295	-4.96065	0.58395	-9.3359	0.00425
-7.64666	0.81642	-5.76855	0.18057	-6.96466	0.01765	-8.02438	0.43358	-7.46829	0.5233	-6.83876	0.02242	-4.95016	0.59506	-9.32541	0.0049
-7.63616	0.83373	-5.75806	0.182	-6.95417	0.01767	-8.01388	0.43336	-7.4578	0.52567	-6.82826	0.022	-4.93966	0.60649	-9.31492	0.00562
-7.62567	0.85065	-5.74756	0.18366	-6.94368	0.01778	-8.00339	0.43371	-7.4473	0.52739	-6.81777	0.02168	-4.92917	0.61816	-9.30443	0.00644
-7.61518	0.86709	-5.73707	0.18558	-6.93319	0.01796	-7.9929	0.43464	-7.43681	0.52847	-6.80728	0.02148	-4.91868	0.63002	-9.29393	0.00736
-7.60469	0.88298	-5.72658	0.18777	-6.92269	0.01822	-7.98241	0.43619	-7.42632	0.52891	-6.79679	0.02139	-4.90819	0.64208	-9.28344	0.00839
-7.59419	0.89824	-5.71609	0.19027	-6.9122	0.01858	-7.97191	0.43836	-7.41583	0.52871	-6.78629	0.02141	-4.89769	0.65433	-9.27295	0.00954
-7.5837	0.91281	-5.7056	0.19309	-6.90171	0.01903	-7.96142	0.44118	-7.40534	0.5279	-6.7758	0.02154	-4.8872	0.66674	-9.26246	0.01082
-7.57321	0.9266	-5.6951	0.19624	-6.89122	0.01957	-7.95093	0.44466	-7.39484	0.52648	-6.76531	0.02179	-4.87671	0.67951	-9.25197	0.01223
-7.56272	0.93957	-5.68461	0.19974	-6.88072	0.02021	-7.94044	0.44884	-7.38435	0.52447	-6.75482	0.02213	-4.86622	0.69262	-9.24147	0.0138
-7.55223	0.95182	-5.67412	0.20359	-6.87023	0.02094	-7.92995	0.45371	-7.37386	0.52191	-6.74433	0.02259	-4.85573	0.70589	-9.23098	0.01552
-7.54173	0.9636	-5.66363	0.20782	-6.85974	0.02178	-7.91945	0.4593	-7.36337	0.5188	-6.73383	0.02314	-4.84523	0.7193	-9.22049	0.01741
-7.53124	0.97471	-5.65313	0.21241	-6.84925	0.02271	-7.90896	0.46563	-7.35287	0.51518	-6.72334	0.02379	-4.83474	0.73281	-9.21	0.01948
-7.52075	0.98478	-5.64264	0.21738	-6.83876	0.02375	-7.89847	0.4727	-7.34238	0.51106	-6.71285	0.02452	-4.82425	0.74641	-9.1995	0.02174
-7.51026	0.99375	-5.63215	0.22271	-6.82826	0.02489	-7.88798	0.48052	-7.33189	0.50649	-6.70236	0.02534	-4.81376	0.76007	-9.18901	0.02419
-7.49976	1.00157	-5.62166	0.22839	-6.81777	0.02613	-7.87748	0.4891	-7.3214	0.50147	-6.69186	0.02624	-4.80326	0.77378	-9.17852	0.02686
-7.48927	1.00823	-5.61117	0.23442	-6.80728	0.02747	-7.86699	0.49844	-7.31091	0.49605	-6.68137	0.0272	-4.79277	0.78754	-9.16803	0.02974
-7.47878	1.01384	-5.60067	0.24078	-6.79679	0.0289	-7.8565	0.50854	-7.30041	0.49023	-6.67088	0.02823	-4.78228	0.80138	-9.15754	0.03284
-7.46829	1.01871	-5.59018	0.24744	-6.78629	0.03044	-7.84601	0.51941	-7.28992	0.48406	-6.66039	0.0293	-4.77179	0.81526	-9.14704	0.03618
-7.4578	1.02266	-5.57969	0.25438	-6.7758	0.03206	-7.83552	0.53104	-7.27943	0.47754	-6.6499	0.03043	-4.7613	0.82914	-9.13655	0.03975
-7.4473	1.02535	-5.5692	0.26156	-6.76531	0.03378	-7.82502	0.54341	-7.26894	0.4707	-6.6394	0.03159	-4.7508	0.84297	-9.12606	0.04356
-7.43681	1.02676	-5.5587	0.26897	-6.75482	0.03559	-7.81453	0.55682	-7.25844	0.46356	-6.62891	0.03277	-4.74031	0.85669	-9.11557	0.04761
-7.42632	1.02689	-5.54821	0.27656	-6.74433	0.03748	-7.80404	0.57125	-7.24795	0.45614	-6.61842	0.03398	-4.72982	0.87025	-9.10507	0.05191
-7.41583	1.02575	-5.53772	0.28429	-6.73383	0.03945	-7.79355	0.58636	-7.23746	0.44845	-6.60793	0.0352	-4.71933	0.88366	-9.09458	0.05646
-7.40534	1.02332	-5.52723	0.29211	-6.72334	0.0415	-7.78305	0.60212	-7.22697	0.44052	-6.59743	0.03641	-4.70883	0.89688	-9.08409	0.06125
-7.39484	1.01963	-5.51674	0.29999	-6.71285	0.04362	-7.77256	0.61849	-7.21648	0.43234	-6.58694	0.03762	-4.69834	0.90985	-9.0736	0.06629
-7.38435	1.01468	-5.50624	0.30789	-6.70236	0.04581	-7.76207	0.63543	-7.20598	0.42394	-6.57645	0.03882	-4.68785	0.92262	-9.06311	0.07156
-7.37386	1.00851	-5.49575	0.31575	-6.69186	0.04806	-7.75158	0.65288	-7.19549	0.41533	-6.56596	0.03999	-4.67736	0.93518	-9.05261	0.07707
-7.36337	1.00112	-5.48526	0.32352	-6.68137	0.05037	-7.74109	0.67081	-7.185	0.40653	-6.55547	0.04113	-4.66687	0.94739	-9.04212	0.0828
-7.35287	0.99254	-5.47477	0.33116	-6.67088	0.05272	-7.73059	0.68915	-7.17451	0.39754	-6.54497	0.04223	-4.65637	0.95922	-9.03163	0.08874
-7.34238	0.98281	-5.46427	0.33863	-6.66039	0.05512	-7.7201	0.70783	-7.16401	0.38837	-6.53448	0.04329	-4.64588	0.97062	-9.02114	0.09489
-7.33189	0.97194	-5.45378	0.34592	-6.6499	0.05755	-7.70961	0.72681	-7.15352	0.37905	-6.52399	0.0443	-4.63539	0.98158	-9.01064	0.10123
-7.3214	0.95999	-5.44329	0.35299	-6.6394	0.06002	-7.69912	0.74601	-7.14303	0.36993	-6.5135	0.04527	-4.6249	0.99208	-9.00015	0.10775
-7.31091	0.94699	-5.4328	0.35983	-6.62891	0.06254	-7.68862	0.76535	-7.13254	0.36104	-6.503	0.04617	-4.6144	1.00209	-8.98966	0.11442
-7.30041	0.93298	-5.42231	0.36641	-6.61842	0.06509	-7.67813	0.78478	-7.12205	0.35202	-6.49251	0.04703	-4.60391	1.01178	-8.97917	0.12124
-7.28992	0.91801	-5.41181	0.37264	-6.60793	0.06766	-7.66764	0.8042	-7.11155	0.3429	-6.48202	0.04782	-4.59342	1.02116	-8.96868	0.12819
-7.27943	0.90211	-5.40132	0.37846	-6.59743	0.07022	-7.65715	0.82354	-7.10106	0.33368	-6.47153	0.04856	-4.58293	1.03005	-8.95818	0.13525
-7.26894	0.88535	-5.39083	0.38384	-6.58694	0.07278	-7.64666	0.84273	-7.09057	0.32439	-6.46104	0.04925	-4.57244	1.03854	-8.94769	0.1424
-7.25844	0.86829	-5.38034	0.38875	-6.57645	0.07533	-7.63616	0.86167	-7.08008	0.31504	-6.45054	0.04992	-4.56194	1.04664	-8.9372	0.14962
-7.24795	0.85099	-5.36984	0.39318	-6.56596	0.07787	-7.62567	0.88031	-7.06958	0.30565	-6.44005	0.05059	-4.55145	1.05429	-8.92671	0.1569
-7.23746	0.83298	-5.35935	0.39719	-6.55547	0.08038	-7.61518	0.89854	-7.05909	0.29625	-6.42956	0.05124	-4.54096	1.06148	-8.91621	0.1642
-7.22697	0.8143	-5.34886	0.40078	-6.54497	0.08286	-7.60469	0.9163	-7.0486	0.28686	-6.41907	0.05185	-4.53047	1.06831	-8.90572	0.17153
-7.21648	0.795	-5.33837	0.40385	-6.53448	0.08531	-7.59419	0.93351	-7.03811	0.27751	-6.40857	0.05242	-4.51997	1.07481	-8.89523	0.17885
-7.20598	0.77516	-5.32788	0.40648	-6.52399	0.08772	-7.5837	0.9501	-7.02762	0.26823	-6.39808	0.05296	-4.50948	1.08085	-8.88474	0.18616
-7.19549	0.75483	-5.31738	0.40867	-6.5135	0.09009	-7.57321	0.966	-7.01712	0.25904	-6.38759	0.05348	-4.49899	1.08645	-8.87425	0.19343
-7.185	0.73408	-5.30689	0.41046	-6.503	0.09241	-7.56272	0.98113	-7.00663	0.24998	-6.3771	0.05398	-4.4885	1.09164	-8.86375	0.20065
-7.17451	0.71297	-5.2964	0.41188	-6.49251	0.09469	-7.55223	0.9956	-6.99614	0.24108	-6.36661	0.05447	-4.47801	1.09644	-8.85326	0.20781
-7.16401	0.69157	-5.28591	0.41286	-6.48202	0.09691	-7.54173	1.00969	-6.98565	0.23236	-6.35611	0.05496	-4.46751	1.1011	-8.84277	0.21489
-7.15352	0.66995	-5.27541	0.41339	-6.47153	0.09908	-7.53124	1.02316	-6.97515	0.22387	-6.34562	0.05546	-4.45702	1.10564	-8.83228	0.22189
-7.14303	0.64845	-5.26492	0.41354	-6.46104	0.10119	-7.52075	1.03563	-6.96466	0.21562	-6.33513	0.05597	-4.44653	1.11002	-8.82178	0.2288
-7.13254	0.62712	-5.25443	0.41336	-6.45054	0.10329	-7.51026	1.04704	-6.95417	0.20766	-6.32464	0.0565	-4.43604	1.11426	-8.81129	0.2356
-7.12205	0.60581	-5.24394	0.4128	-6.44005	0.10538	-7.49976	1.05734	-6.94368	0.2	-6.31414	0.05707	-4.42554	1.11835	-8.8008	0.2423
-7.11155	0.58459	-5.23345	0.41191	-6.42956	0.10745	-7.48927	1.06648	-6.93319	0.19266	-6.30365	0.05767	-4.41505	1.12233	-8.79031	0.24888
-7.10106	0.56355	-5.22295	0.41072	-6.41907	0.10946	-7.47878	1.07459	-6.92269	0.18568	-6.29316	0.05832	-4.40456	1.1262	-8.77982	0.25558
-7.09057	0.54275	-5.21246	0.40926	-6.40857	0.11143	-7.46829	1.08198	-6.9122	0.17907	-6.28267	0.05903	-4.39407	1.12997	-8.76932	0.2624
-7.08008	0.5223	-5.20197	0.40758	-6.39808	0.11335	-7.4578	1.08843	-6.90171	0.17285	-6.27218	0.05979	-4.38358	1.13363	-8.75883	0.26908
-7.06958	0.50226	-5.19148	0.4057	-6.38759	0.11522	-7.4473	1.09359	-6.89122	0.16703	-6.26168	0.06061	-4.37308	1.1372	-8.74834	0.27563
-7.05909	0.48271	-5.18098	0.40368	-6.3771	0.11704	-7.43681	1.09744	-6.88072	0.16163	-6.25119	0.06149	-4.36259	1.14077	-8.73785	0.28204
-7.0486	0.46374	-5.17049	0.40154	-6.36661	0.11881	-7.42632	1.09996	-6.87023	0.15665	-6.2407	0.06245	-4.3521	1.14436	-8.72735	0.2883
-7.03811	0.44542	-5.16	0.39933	-6.35611	0.12054	-7.41583	1.10113	-6.85974	0.1521	-6.23021	0.06347	-4.34161	1.1479	-8.71686	0.29441
-7.02762	0.42783	-5.14951	0.39707	-6.34562	0.12223	-7.40534	1.10094	-6.84925	0.14798	-6.21971	0.06456	-4.33111	1.15141	-8.70637	0.30036
-7.01712	0.41103	-5.13902	0.39482	-6.33513	0.12388	-7.39484	1.09938	-6.83876	0.14428	-6.20922	0.06571	-4.32062	1.15486	-8.69588	0.30614
-7.00663	0.3951	-5.12852	0.39259	-6.32464	0.1255	-7.38435	1.09647	-6.82826	0.141	-6.19873	0.06693	-4.31013	1.15827	-8.68539	0.31174
-6.99614	0.38009	-5.11803	0.39044	-6.31414	0.12709	-7.37386	1.09221	-6.81777	0.13813	-6.18824	0.06821	-4.29964	1.16163	-8.67489	0.31716
-6.98565	0.36608	-5.10754	0.38847	-6.30365	0.12868	-7.36337	1.08659	-6.80728	0.13567	-6.17775	0.06955	-4.28915	1.16497	-8.6644	0.32239
-6.97515	0.35311	-5.09705	0.38668	-6.29316	0.13028	-7.35287	1.07964	-6.79679	0.13359	-6.16725	0.07093	-4.27865	1.16825	-8.65391	0.32742
-6.96466	0.34122	-5.08655	0.38504	-6.28267	0.13187	-7.34238	1.07136	-6.78629	0.13189	-6.15676	0.07235	-4.26816	1.17144	-8.64342	0.33223
-6.95417	0.33048	-5.07606	0.38356	-6.27218	0.13344	-7.33189	1.0618	-6.7758	0.13054	-6.14627	0.0738	-4.25767	1.17452	-8.63292	0.33682
-6.94368	0.3209	-5.06557	0.38226	-6.26168	0.135	-7.3214	1.05096	-6.76531	0.12954	-6.13578	0.07528	-4.24718	1.17752	-8.62243	0.34117
-6.93319	0.31252	-5.05508	0.38115	-6.25119	0.13656	-7.31091	1.03888	-6.75482	0.12885	-6.12528	0.07677	-4.23668	1.18041	-8.61194	0.34526
-6.92269	0.30537	-5.04459	0.38025	-6.2407	0.13811	-7.30041	1.0256	-6.74433	0.12846	-6.11479	0.07825	-4.22619	1.18318	-8.60145	0.34909
-6.9122	0.29945	-5.03409	0.37964	-6.23021	0.13967	-7.28992	1.01114	-6.73383	0.12834	-6.1043	0.07972	-4.2157	1.18583	-8.59096	0.35263
-6.90171	0.29478	-5.0236	0.37932	-6.21971	0.14122	-7.27943	0.99556	-6.72334	0.12849	-6.09381	0.08117	-4.20521	1.18832	-8.58046	0.35588
-6.89122	0.29135	-5.01311	0.37924	-6.20922	0.14278	-7.26894	0.9789	-6.71285	0.12887	-6.08332	0.08257	-4.19472	1.19061	-8.56997	0.3588
-6.88072	0.28917	-5.00262	0.37938	-6.19873	0.14434	-7.25844	0.96184	-6.70236	0.12948	-6.07282	0.08392	-4.18422	1.19279	-8.55948	0.3614
-6.87023	0.28823	-4.99212	0.37976	-6.18824	0.14593	-7.24795	0.94442	-6.69186	0.13028	-6.06233	0.08521	-4.17373	1.19482	-8.54899	0.36365
-6.85974	0.28849	-4.98163	0.38037	-6.17775	0.14753	-7.23746	0.92607	-6.68137	0.13126	-6.05184	0.08641	-4.16324	1.19651	-8.53849	0.36554
-6.84925	0.28995	-4.97114	0.38121	-6.16725	0.14915	-7.22697	0.90685	-6.67088	0.13242	-6.04135	0.08753	-4.15275	1.19785	-8.528	0.36706
-6.83876	0.29256	-4.96065	0.38228	-6.15676	0.15079	-7.21648	0.8868	-6.66039	0.13372	-6.03085	0.08857	-4.14225	1.19887	-8.51751	0.36819
-6.82826	0.2963	-4.95016	0.38361	-6.14627	0.15248	-7.20598	0.86602	-6.6499	0.13516	-6.02036	0.08956	-4.13176	1.19986	-8.50702	0.36893
-6.81777	0.30111	-4.93966	0.38522	-6.13578	0.15418	-7.19549	0.84455	-6.6394	0.13677	-6.00987	0.09044	-4.12127	1.20081	-8.49653	0.36927
-6.80728	0.30695	-4.92917	0.38706	-6.12528	0.15588	-7.185	0.82247	-6.62891	0.13863	-5.99938	0.09119	-4.11078	1.20143	-8.48603	0.3692
-6.79679	0.31377	-4.91868	0.3891	-6.11479	0.15756	-7.17451	0.79986	-6.61842	0.14067	-5.98889	0.09179	-4.10029	1.20165	-8.47554	0.36872
-6.78629	0.32151	-4.90819	0.39134	-6.1043	0.15921	-7.16401	0.7768	-6.60793	0.14281	-5.97839	0.09224	-4.08979	1.20139	-8.46505	0.36783
-6.7758	0.33011	-4.89769	0.39376	-6.09381	0.16083	-7.15352	0.75338	-6.59743	0.14505	-5.9679	0.09253	-4.0793	1.20063	-8.45456	0.36693
-6.76531	0.33951	-4.8872	0.39635	-6.08332	0.16241	-7.14303	0.72995	-6.58694	0.14737	-5.95741	0.09267	-4.06881	1.19937	-8.44406	0.36601
-6.75482	0.34964	-4.87671	0.39913	-6.07282	0.16394	-7.13254	0.70662	-6.57645	0.14977	-5.94692	0.09264	-4.05832	1.19763	-8.43357	0.36469
-6.74433	0.36044	-4.86622	0.40212	-6.06233	0.16542	-7.12205	0.68319	-6.56596	0.15224	-5.93642	0.09245	-4.04782	1.19548	-8.42308	0.36298
-6.73383	0.37183	-4.85573	0.40535	-6.05184	0.16684	-7.11155	0.65978	-6.55547	0.15479	-5.92593	0.0921	-4.03733	1.19288	-8.41259	0.36088
-6.72334	0.38375	-4.84523	0.40874	-6.04135	0.16819	-7.10106	0.63648	-6.54497	0.1574	-5.91544	0.0916	-4.02684	1.18976	-8.4021	0.35842
-6.71285	0.39612	-4.83474	0.41227	-6.03085	0.16948	-7.09057	0.61338	-6.53448	0.16009	-5.90495	0.09094	-4.01635	1.18613	-8.3916	0.35561
-6.70236	0.40887	-4.82425	0.41595	-6.02036	0.1707	-7.08008	0.59059	-6.52399	0.16286	-5.89446	0.09014	-4.00586	1.182	-8.38111	0.35245
-6.69186	0.42194	-4.81376	0.41973	-6.00987	0.17184	-7.06958	0.56821	-6.5135	0.16569	-5.88396	0.08922	-3.99536	1.17741	-8.37062	0.34898
-6.68137	0.43524	-4.80326	0.42361	-5.99938	0.17289	-7.05909	0.54633	-6.503	0.16859	-5.87347	0.08826	-3.98487	1.17237	-8.36013	0.34522
-6.67088	0.44872	-4.79277	0.42762	-5.98889	0.17383	-7.0486	0.52506	-6.49251	0.17156	-5.86298	0.08722	-3.97438	1.16688	-8.34963	0.34119
-6.66039	0.4623	-4.78228	0.43179	-5.97839	0.17467	-7.03811	0.50448	-6.48202	0.1746	-5.85249	0.08608	-3.96389	1.16095	-8.33914	0.33692
-6.6499	0.47593	-4.77179	0.43608	-5.9679	0.17541	-7.02762	0.4847	-6.47153	0.1777	-5.84199	0.08486	-3.9534	1.15458	-8.32865	0.33244
-6.6394	0.48963	-4.7613	0.44044	-5.95741	0.17605	-7.01712	0.4658	-6.46104	0.18086	-5.8315	0.08356	-3.9429	1.14786	-8.31816	0.32778
-6.62891	0.50356	-4.7508	0.44485	-5.94692	0.17658	-7.00663	0.44787	-6.45054	0.18409	-5.82101	0.0822	-3.93241	1.14082	-8.30767	0.32297
-6.61842	0.51755	-4.74031	0.4493	-5.93642	0.17701	-6.99614	0.43098	-6.44005	0.18737	-5.81052	0.08081	-3.92192	1.13351	-8.29717	0.31805
-6.60793	0.53134	-4.72982	0.45377	-5.92593	0.17738	-6.98565	0.41522	-6.42956	0.1907	-5.80003	0.07939	-3.91143	1.12598	-8.28668	0.31303
-6.59743	0.54488	-4.71933	0.45828	-5.91544	0.17772	-6.97515	0.40066	-6.41907	0.19408	-5.78953	0.07797	-3.90093	1.11822	-8.27619	0.30797
-6.58694	0.55812	-4.70883	0.46283	-5.90495	0.17803	-6.96466	0.38734	-6.40857	0.1975	-5.77904	0.07657	-3.89044	1.11025	-8.2657	0.30288
-6.57645	0.57101	-4.69834	0.46736	-5.89446	0.17828	-6.95417	0.37535	-6.39808	0.20096	-5.76855	0.0752	-3.87995	1.10208	-8.2552	0.29779
-6.56596	0.5835	-4.68785	0.47191	-5.88396	0.1785	-6.94368	0.36471	-6.38759	0.20443	-5.75806	0.07389	-3.86946	1.09377	-8.24471	0.29274
-6.55547	0.59556	-4.67736	0.47648	-5.87347	0.17877	-6.93319	0.35547	-6.3771	0.20793	-5.74756	0.07266	-3.85897	1.08532	-8.23422	0.28776
-6.54497	0.60715	-4.66687	0.48099	-5.86298	0.17907	-6.92269	0.34767	-6.36661	0.21143	-5.73707	0.07151	-3.84847	1.07673	-8.22373	0.28286
-6.53448	0.61826	-4.65637	0.48543	-5.85249	0.17938	-6.9122	0.34133	-6.35611	0.21493	-5.72658	0.07048	-3.83798	1.06803	-8.21324	0.27809
-6.52399	0.62885	-4.64588	0.48976	-5.84199	0.17974	-6.90171	0.33647	-6.34562	0.21842	-5.71609	0.06958	-3.82749	1.05925	-8.20274	0.27345
-6.5135	0.6389	-4.63539	0.49397	-5.8315	0.18016	-6.89122	0.33309	-6.33513	0.22187	-5.7056	0.06882	-3.817	1.05055	-8.19225	0.26897
-6.503	0.6484	-4.6249	0.49804	-5.82101	0.18068	-6.88072	0.3312	-6.32464	0.2253	-5.6951	0.06822	-3.8065	1.04205	-8.18176	0.26468
-6.49251	0.65734	-4.6144	0.50196	-5.81052	0.18134	-6.87023	0.3308	-6.31414	0.22867	-5.68461	0.06779	-3.79601	1.03361	-8.17127	0.26059
-6.48202	0.66571	-4.60391	0.50573	-5.80003	0.18216	-6.85974	0.33186	-6.30365	0.23213	-5.67412	0.06754	-3.78552	1.02516	-8.16077	0.25672
-6.47153	0.67351	-4.59342	0.50935	-5.78953	0.18318	-6.84925	0.33438	-6.29316	0.23566	-5.66363	0.06749	-3.77503	1.0168	-8.15028	0.25307
-6.46104	0.68074	-4.58293	0.51283	-5.77904	0.18448	-6.83876	0.33831	-6.28267	0.2391	-5.65313	0.06764	-3.76454	1.0086	-8.13979	0.24985
-6.45054	0.68763	-4.57244	0.51611	-5.76855	0.18611	-6.82826	0.34362	-6.27218	0.24244	-5.64264	0.06799	-3.75404	1.00052	-8.1293	0.24704
-6.44005	0.69429	-4.56194	0.51917	-5.75806	0.18806	-6.81777	0.35028	-6.26168	0.24566	-5.63215	0.06856	-3.74355	0.99254	-8.11881	0.2445
-6.42956	0.70052	-4.55145	0.52201	-5.74756	0.19036	-6.80728	0.35822	-6.25119	0.24874	-5.62166	0.06933	-3.73306	0.98472	-8.10831	0.24223
-6.41907	0.70625	-4.54096	0.52461	-5.73707	0.19304	-6.79679	0.36741	-6.2407	0.25167	-5.61117	0.07032	-3.72257	0.97708	-8.09782	0.24024
-6.40857	0.71154	-4.53047	0.527	-5.72658	0.19613	-6.78629	0.37777	-6.23021	0.25445	-5.60067	0.07151	-3.71207	0.96963	-8.08733	0.23852
-6.39808	0.71635	-4.51997	0.52915	-5.71609	0.19968	-6.7758	0.38925	-6.21971	0.25704	-5.59018	0.0729	-3.70158	0.96244	-8.07684	0.23709
-6.38759	0.72064	-4.50948	0.531	-5.7056	0.20371	-6.76531	0.40177	-6.20922	0.25945	-5.57969	0.07449	-3.69109	0.95553	-8.06634	0.23595
-6.3771	0.72443	-4.49899	0.53253	-5.6951	0.20826	-6.75482	0.41527	-6.19873	0.26166	-5.5692	0.07626	-3.6806	0.94887	-8.05585	0.23509
-6.36661	0.72774	-4.4885	0.53374	-5.68461	0.21334	-6.74433	0.42967	-6.18824	0.26372	-5.5587	0.0782	-3.67011	0.94251	-8.04536	0.23452
-6.35611	0.73058	-4.47801	0.53461	-5.67412	0.21899	-6.73383	0.4449	-6.17775	0.26562	-5.54821	0.0803	-3.65961	0.93647	-8.03487	0.23423
-6.34562	0.73296	-4.46751	0.53518	-5.66363	0.22523	-6.72334	0.46087	-6.16725	0.26729	-5.53772	0.08254	-3.64912	0.93079	-8.02438	0.23423
-6.33513	0.7349	-4.45702	0.53548	-5.65313	0.23206	-6.71285	0.4775	-6.15676	0.26871	-5.52723	0.0849	-3.63863	0.92545	-8.01388	0.23452
-6.32464	0.73643	-4.44653	0.53554	-5.64264	0.23952	-6.70236	0.49472	-6.14627	0.26986	-5.51674	0.08736	-3.62814	0.92046	-8.00339	0.23509
-6.31414	0.73756	-4.43604	0.53534	-5.63215	0.2476	-6.69186	0.51244	-6.13578	0.27075	-5.50624	0.08991	-3.61764	0.91582	-7.9929	0.23596
-6.30365	0.73848	-4.42554	0.53485	-5.62166	0.25632	-6.68137	0.53057	-6.12528	0.27137	-5.49575	0.09252	-3.60715	0.91154	-7.98241	0.23711
-6.29316	0.7392	-4.41505	0.53408	-5.61117	0.26566	-6.67088	0.54903	-6.11479	0.27169	-5.48526	0.09516	-3.59666	0.90766	-7.97191	0.23855
-6.28267	0.73957	-4.40456	0.53304	-5.60067	0.27563	-6.66039	0.56775	-6.1043	0.27172	-5.47477	0.09783	-3.58617	0.9042	-7.96142	0.24028
-6.27218	0.7396	-4.39407	0.53176	-5.59018	0.28622	-6.6499	0.58664	-6.09381	0.27145	-5.46427	0.10048	-3.57568	0.90111	-7.95093	0.2423
-6.26168	0.73931	-4.38358	0.53017	-5.57969	0.29741	-6.6394	0.60574	-6.08332	0.27087	-5.45378	0.10311	-3.56518	0.89852	-7.94044	0.24462
-6.25119	0.73872	-4.37308	0.52831	-5.5692	0.30918	-6.62891	0.62519	-6.07282	0.26998	-5.44329	0.10568	-3.55469	0.89644	-7.92995	0.24724
-6.2407	0.73783	-4.36259	0.52625	-5.5587	0.32152	-6.61842	0.64481	-6.06233	0.26877	-5.4328	0.10818	-3.5442	0.89474	-7.91945	0.25015
-6.23021	0.73666	-4.3521	0.52403	-5.54821	0.33439	-6.60793	0.66429	-6.05184	0.26725	-5.42231	0.11058	-3.53371	0.89339	-7.90896	0.25337
-6.21971	0.7352	-4.34161	0.5216	-5.53772	0.34777	-6.59743	0.68358	-6.04135	0.2654	-5.41181	0.11287	-3.52321	0.89246	-7.89847	0.2569
-6.20922	0.73349	-4.33111	0.51897	-5.52723	0.36163	-6.58694	0.70258	-6.03085	0.26334	-5.40132	0.11502	-3.51272	0.89194	-7.88798	0.26073
-6.19873	0.73151	-4.32062	0.51614	-5.51674	0.37592	-6.57645	0.72125	-6.02036	0.26112	-5.39083	0.11701	-3.50223	0.89176	-7.87748	0.26489
-6.18824	0.72934	-4.31013	0.51314	-5.50624	0.39062	-6.56596	0.73952	-6.00987	0.25864	-5.38034	0.11884	-3.49174	0.89197	-7.86699	0.26936
-6.17775	0.72701	-4.29964	0.50999	-5.49575	0.40567	-6.55547	0.75733	-5.99938	0.25584	-5.36984	0.12048	-3.48125	0.89258	-7.8565	0.27415
-6.16725	0.72448	-4.28915	0.50675	-5.48526	0.42105	-6.54497	0.77464	-5.98889	0.25272	-5.35935	0.12193	-3.47075	0.89345	-7.84601	0.27928
-6.15676	0.72185	-4.27865	0.50346	-5.47477	0.4367	-6.53448	0.7914	-5.97839	0.24929	-5.34886	0.12317	-3.46026	0.89458	-7.83552	0.28474
-6.14627	0.71928	-4.26816	0.50009	-5.46427	0.45259	-6.52399	0.80758	-5.9679	0.24555	-5.33837	0.1242	-3.44977	0.89607	-7.82502	0.29054
-6.13578	0.71662	-4.25767	0.49667	-5.45378	0.46874	-6.5135	0.82313	-5.95741	0.24152	-5.32788	0.12512	-3.43928	0.8979	-7.81453	0.29688
-6.12528	0.71368	-4.24718	0.49322	-5.44329	0.48508	-6.503	0.83804	-5.94692	0.23719	-5.31738	0.12594	-3.42878	0.89994	-7.80404	0.30377
-6.11479	0.71048	-4.23668	0.48976	-5.4328	0.50159	-6.49251	0.85227	-5.93642	0.23259	-5.30689	0.12657	-3.41829	0.90224	-7.79355	0.31098
-6.1043	0.70699	-4.22619	0.48633	-5.42231	0.51827	-6.48202	0.86581	-5.92593	0.22773	-5.2964	0.12702	-3.4078	0.90478	-7.78305	0.31852
-6.09381	0.70321	-4.2157	0.48296	-5.41181	0.53504	-6.47153	0.87864	-5.91544	0.22262	-5.28591	0.12724	-3.39731	0.90752	-7.77256	0.32638
-6.08332	0.69912	-4.20521	0.47968	-5.40132	0.55185	-6.46104	0.89077	-5.90495	0.21727	-5.27541	0.12725	-3.38682	0.91046	-7.76207	0.33453
-6.07282	0.69472	-4.19472	0.47654	-5.39083	0.5687	-6.45054	0.90249	-5.89446	0.21172	-5.26492	0.12706	-3.37632	0.91357	-7.75158	0.34298
-6.06233	0.69	-4.18422	0.47353	-5.38034	0.58555	-6.44005	0.91397	-5.88396	0.20601	-5.25443	0.12666	-3.36583	0.91683	-7.74109	0.3517
-6.05184	0.68495	-4.17373	0.47067	-5.36984	0.6024	-6.42956	0.92492	-5.87347	0.20024	-5.24394	0.12606	-3.35534	0.92028	-7.73059	0.36067
-6.04135	0.67957	-4.16324	0.46792	-5.35935	0.61933	-6.41907	0.9352	-5.86298	0.19439	-5.23345	0.12529	-3.34485	0.9239	-7.7201	0.36987
-6.03085	0.67388	-4.15275	0.46532	-5.34886	0.63636	-6.40857	0.94489	-5.85249	0.18842	-5.22295	0.12436	-3.33435	0.9277	-7.70961	0.37927
-6.02036	0.66793	-4.14225	0.4629	-5.33837	0.65338	-6.39808	0.95395	-5.84199	0.18234	-5.21246	0.12327	-3.32386	0.93173	-7.69912	0.38885
-6.00987	0.66166	-4.13176	0.46069	-5.32788	0.67055	-6.38759	0.96232	-5.8315	0.17618	-5.20197	0.12205	-3.31337	0.93594	-7.68862	0.39857
-5.99938	0.65505	-4.12127	0.45867	-5.31738	0.68787	-6.3771	0.97003	-5.82101	0.16996	-5.19148	0.12071	-3.30288	0.94029	-7.67813	0.4084
-5.98889	0.64808	-4.11078	0.45682	-5.30689	0.70535	-6.36661	0.97708	-5.81052	0.16371	-5.18098	0.11928	-3.29239	0.94483	-7.66764	0.4183
-5.97839	0.64076	-4.10029	0.45513	-5.2964	0.72306	-6.35611	0.98352	-5.80003	0.15745	-5.17049	0.11775	-3.28189	0.94957	-7.65715	0.42823
-5.9679	0.63309	-4.08979	0.45359	-5.28591	0.74093	-6.34562	0.98936	-5.78953	0.15121	-5.16	0.11617	-3.2714	0.95448	-7.64666	0.43815
-5.95741	0.6251	-4.0793	0.4522	-5.27541	0.75894	-6.33513	0.99461	-5.77904	0.14501	-5.14951	0.11454	-3.26091	0.95948	-7.63616	0.44801
-5.94692	0.61679	-4.06881	0.45097	-5.26492	0.77726	-6.32464	0.99932	-5.76855	0.13889	-5.13902	0.11287	-3.25042	0.96462	-7.62567	0.45777
-5.93642	0.60818	-4.05832	0.44989	-5.25443	0.79594	-6.31414	1.00351	-5.75806	0.13286	-5.12852	0.1112	-3.23992	0.96992	-7.61518	0.46737
-5.92593	0.59942	-4.04782	0.44897	-5.24394	0.8149	-6.30365	1.00745	-5.74756	0.12695	-5.11803	0.10954	-3.22943	0.97534	-7.60469	0.47679
-5.91544	0.59066	-4.03733	0.44819	-5.23345	0.83419	-6.29316	1.01116	-5.73707	0.12118	-5.10754	0.1079	-3.21894	0.98089	-7.59419	0.48596
-5.90495	0.5818	-4.02684	0.44754	-5.22295	0.85386	-6.28267	1.01444	-5.72658	0.11556	-5.09705	0.1063	-3.20845	0.98653	-7.5837	0.49484
-5.89446	0.57275	-4.01635	0.447	-5.21246	0.87398	-6.27218	1.0173	-5.71609	0.11013	-5.08655	0.10476	-3.19796	0.99224	-7.57321	0.50338
-5.88396	0.56355	-4.00586	0.44657	-5.20197	0.89459	-6.26168	1.01977	-5.7056	0.1049	-5.07606	0.10328	-3.18746	0.998	-7.56272	0.51156
-5.87347	0.55438	-3.99536	0.44624	-5.19148	0.91576	-6.25119	1.02187	-5.6951	0.09989	-5.06557	0.10188	-3.17697	1.00375	-7.55223	0.51932
-5.86298	0.54528	-3.98487	0.44601	-5.18098	0.93755	-6.2407	1.02363	-5.68461	0.09511	-5.05508	0.10058	-3.16648	1.00947	-7.54173	0.52663
-5.85249	0.53615	-3.97438	0.44589	-5.17049	0.96001	-6.23021	1.02506	-5.67412	0.09058	-5.04459	0.09937	-3.15599	1.01513	-7.53124	0.53345
-5.84199	0.52705	-3.96389	0.44586	-5.16	0.98321	-6.21971	1.02618	-5.66363	0.08631	-5.03409	0.09832	-3.14549	1.02072	-7.52075	0.53976
-5.8315	0.51803	-3.9534	0.4459	-5.14951	1.00721	-6.20922	1.02701	-5.65313	0.08231	-5.0236	0.09743	-3.135	1.02621	-7.51026	0.54553
-5.82101	0.50915	-3.9429	0.44604	-5.13902	1.03207	-6.19873	1.02757	-5.64264	0.0786	-5.01311	0.09666	-3.12451	1.03158	-7.49976	0.55073
-5.81052	0.50047	-3.93241	0.4463	-5.12852	1.05784	-6.18824	1.02794	-5.63215	0.07517	-5.00262	0.09603	-3.11402	1.03684	-7.48927	0.55535
-5.80003	0.49205	-3.92192	0.44665	-5.11803	1.08461	-6.17775	1.02818	-5.62166	0.07204	-4.99212	0.09553	-3.10353	1.042	-7.47878	0.55957
-5.78953	0.48395	-3.91143	0.44708	-5.10754	1.11265	-6.16725	1.02822	-5.61117	0.0692	-4.98163	0.09517	-3.09303	1.04701	-7.46829	0.56377
-5.77904	0.47632	-3.90093	0.44759	-5.09705	1.14199	-6.15676	1.02821	-5.60067	0.06667	-4.97114	0.09495	-3.08254	1.05188	-7.4578	0.56774
-5.76855	0.46925	-3.89044	0.44817	-5.08655	1.17244	-6.14627	1.02837	-5.59018	0.06442	-4.96065	0.09488	-3.07205	1.05658	-7.4473	0.57109
-5.75806	0.46272	-3.87995	0.44881	-5.07606	1.20407	-6.13578	1.02847	-5.57969	0.06248	-4.95016	0.09495	-3.06156	1.06111	-7.43681	0.5738
-5.74756	0.45676	-3.86946	0.44953	-5.06557	1.2369	-6.12528	1.02829	-5.5692	0.06082	-4.93966	0.09516	-3.05106	1.06546	-7.42632	0.57589
-5.73707	0.45141	-3.85897	0.4503	-5.05508	1.271	-6.11479	1.02781	-5.5587	0.05945	-4.92917	0.09551	-3.04057	1.0697	-7.41583	0.57735
-5.72658	0.44674	-3.84847	0.45112	-5.04459	1.30637	-6.1043	1.02702	-5.54821	0.05835	-4.91868	0.09601	-3.03008	1.0739	-7.40534	0.57818
-5.71609	0.44279	-3.83798	0.45202	-5.03409	1.34325	-6.09381	1.02589	-5.53772	0.05752	-4.90819	0.09665	-3.01959	1.07801	-7.39484	0.57841
-5.7056	0.43961	-3.82749	0.45298	-5.0236	1.38168	-6.08332	1.02441	-5.52723	0.05695	-4.89769	0.09743	-3.0091	1.082	-7.38435	0.57803
-5.6951	0.43724	-3.817	0.45401	-5.01311	1.42149	-6.07282	1.02255	-5.51674	0.05662	-4.8872	0.09834	-2.9986	1.08607	-7.37386	0.57707
-5.68461	0.4357	-3.8065	0.45515	-5.00262	1.46271	-6.06233	1.02029	-5.50624	0.05653	-4.87671	0.09939	-2.98811	1.09023	-7.36337	0.57553
-5.67412	0.43503	-3.79601	0.45635	-4.99212	1.50538	-6.05184	1.01761	-5.49575	0.05665	-4.86622	0.10059	-2.97762	1.09426	-7.35287	0.57344
-5.66363	0.43523	-3.78552	0.45761	-4.98163	1.54951	-6.04135	1.01449	-5.48526	0.05697	-4.85573	0.10192	-2.96713	1.09824	-7.34238	0.57082
-5.65313	0.43633	-3.77503	0.45895	-4.97114	1.59515	-6.03085	1.01098	-5.47477	0.05749	-4.84523	0.10339	-2.95663	1.10217	-7.33189	0.56767
-5.64264	0.43832	-3.76454	0.46041	-4.96065	1.64228	-6.02036	1.00711	-5.46427	0.05817	-4.83474	0.10498	-2.94614	1.10609	-7.3214	0.56402
-5.63215	0.4412	-3.75404	0.46197	-4.95016	1.69111	-6.00987	1.0028	-5.45378	0.059	-4.82425	0.10668	-2.93565	1.11003	-7.31091	0.55988
-5.62166	0.44494	-3.74355	0.46362	-4.93966	1.74174	-5.99938	0.99798	-5.44329	0.05998	-4.81376	0.1085	-2.92516	1.11396	-7.30041	0.55527
-5.61117	0.44954	-3.73306	0.46537	-4.92917	1.79399	-5.98889	0.99265	-5.4328	0.06107	-4.80326	0.11042	-2.91467	1.11789	-7.28992	0.55021
-5.60067	0.45495	-3.72257	0.46722	-4.91868	1.84782	-5.97839	0.9868	-5.42231	0.06226	-4.79277	0.11244	-2.90417	1.12188	-7.27943	0.54471
-5.59018	0.46114	-3.71207	0.46918	-4.90819	1.9032	-5.9679	0.98043	-5.41181	0.06354	-4.78228	0.11456	-2.89368	1.12597	-7.26894	0.53877
-5.57969	0.46805	-3.70158	0.47127	-4.89769	1.96013	-5.95741	0.97357	-5.40132	0.0649	-4.77179	0.11677	-2.88319	1.13016	-7.25844	0.53245
-5.5692	0.47563	-3.69109	0.47349	-4.8872	2.0186	-5.94692	0.96621	-5.39083	0.0663	-4.7613	0.11907	-2.8727	1.13445	-7.24795	0.52574
-5.5587	0.48382	-3.6806	0.47584	-4.87671	2.07896	-5.93642	0.95839	-5.38034	0.06774	-4.7508	0.12146	-2.8622	1.1388	-7.23746	0.51865
-5.54821	0.49254	-3.67011	0.47834	-4.86622	2.14129	-5.92593	0.95032	-5.36984	0.06921	-4.74031	0.12393	-2.85171	1.14323	-7.22697	0.51117
-5.53772	0.50172	-3.65961	0.48101	-4.85573	2.20523	-5.91544	0.94225	-5.35935	0.07068	-4.72982	0.12646	-2.84122	1.14779	-7.21648	0.50331
-5.52723	0.51128	-3.64912	0.48387	-4.84523	2.27064	-5.90495	0.93402	-5.34886	0.07216	-4.71933	0.12908	-2.83073	1.15252	-7.20598	0.49509
-5.51674	0.52114	-3.63863	0.48691	-4.83474	2.33754	-5.89446	0.9255	-5.33837	0.07362	-4.70883	0.13179	-2.82024	1.15739	-7.19549	0.48651
-5.50624	0.5312	-3.62814	0.4901	-4.82425	2.40587	-5.88396	0.91677	-5.32788	0.07505	-4.69834	0.13454	-2.80974	1.16237	-7.185	0.4776
-5.49575	0.54139	-3.61764	0.49346	-4.81376	2.47545	-5.87347	0.90812	-5.31738	0.07644	-4.68785	0.13736	-2.79925	1.16742	-7.17451	0.46835
-5.48526	0.55159	-3.60715	0.49699	-4.80326	2.54622	-5.86298	0.89959	-5.30689	0.07783	-4.67736	0.14024	-2.78876	1.17249	-7.16401	0.45879
-5.47477	0.56174	-3.59666	0.50074	-4.79277	2.61819	-5.85249	0.89106	-5.2964	0.07921	-4.66687	0.14316	-2.77827	1.17753	-7.15352	0.44894
-5.46427	0.57173	-3.58617	0.50471	-4.78228	2.69142	-5.84199	0.88263	-5.28591	0.08053	-4.65637	0.1461	-2.76777	1.18252	-7.14303	0.43922
-5.45378	0.58153	-3.57568	0.50885	-4.77179	2.7658	-5.8315	0.87438	-5.27541	0.08178	-4.64588	0.14905	-2.75728	1.18742	-7.13254	0.42967
-5.44329	0.59105	-3.56518	0.51317	-4.7613	2.84115	-5.82101	0.86643	-5.26492	0.083	-4.63539	0.152	-2.74679	1.19218	-7.12205	0.41987
-5.4328	0.60031	-3.55469	0.51764	-4.7508	2.91736	-5.81052	0.8589	-5.25443	0.08417	-4.6249	0.15493	-2.7363	1.19676	-7.11155	0.40985
-5.42231	0.60929	-3.5442	0.52224	-4.74031	2.99421	-5.80003	0.8519	-5.24394	0.08527	-4.6144	0.15785	-2.72581	1.20107	-7.10106	0.39962
-5.41181	0.61776	-3.53371	0.52695	-4.72982	3.07156	-5.78953	0.84556	-5.23345	0.08628	-4.60391	0.16076	-2.71531	1.20506	-7.09057	0.38922
-5.40132	0.62561	-3.52321	0.53179	-4.71933	3.14938	-5.77904	0.84017	-5.22295	0.08721	-4.59342	0.16364	-2.70482	1.20865	-7.08008	0.37867
-5.39083	0.63279	-3.51272	0.53677	-4.70883	3.22756	-5.76855	0.83593	-5.21246	0.08806	-4.58293	0.16647	-2.69433	1.21185	-7.06958	0.368
-5.38034	0.63924	-3.50223	0.54182	-4.69834	3.30588	-5.75806	0.83279	-5.20197	0.08883	-4.57244	0.16924	-2.68384	1.21464	-7.05909	0.35726
-5.36984	0.64491	-3.49174	0.54695	-4.68785	3.38439	-5.74756	0.83078	-5.19148	0.08952	-4.56194	0.17194	-2.67334	1.21687	-7.0486	0.34647
-5.35935	0.64994	-3.48125	0.55216	-4.67736	3.4631	-5.73707	0.83003	-5.18098	0.09013	-4.55145	0.17456	-2.66285	1.21849	-7.03811	0.33568
-5.34886	0.6543	-3.47075	0.55745	-4.66687	3.54175	-5.72658	0.83065	-5.17049	0.09066	-4.54096	0.17709	-2.65236	1.21953	-7.02762	0.32494
-5.33837	0.65781	-3.46026	0.56277	-4.65637	3.62015	-5.71609	0.83275	-5.16	0.09112	-4.53047	0.17953	-2.64187	1.21996	-7.01712	0.31428
-5.32788	0.66054	-3.44977	0.56815	-4.64588	3.69822	-5.7056	0.83641	-5.14951	0.09151	-4.51997	0.18187	-2.63138	1.21963	-7.00663	0.30376
-5.31738	0.6625	-3.43928	0.57356	-4.63539	3.77592	-5.6951	0.84173	-5.13902	0.09184	-4.50948	0.18412	-2.62088	1.21845	-6.99614	0.29341
-5.30689	0.66377	-3.42878	0.57897	-4.6249	3.85321	-5.68461	0.84878	-5.12852	0.09211	-4.49899	0.18624	-2.61039	1.21649	-6.98565	0.28329
-5.2964	0.66442	-3.41829	0.58437	-4.6144	3.93023	-5.67412	0.85761	-5.11803	0.09232	-4.4885	0.18823	-2.5999	1.21373	-6.97515	0.27344
-5.28591	0.66429	-3.4078	0.58976	-4.60391	4.00738	-5.66363	0.86828	-5.10754	0.0925	-4.47801	0.19007	-2.58941	1.21	-6.96466	0.2639
-5.27541	0.66337	-3.39731	0.59515	-4.59342	4.0848	-5.65313	0.88081	-5.09705	0.09265	-4.46751	0.19176	-2.57891	1.20552	-6.95417	0.25473
-5.26492	0.66179	-3.38682	0.60052	-4.58293	4.16224	-5.64264	0.89522	-5.08655	0.09276	-4.45702	0.1933	-2.56842	1.20026	-6.94368	0.24595
-5.25443	0.65957	-3.37632	0.60593	-4.57244	4.23964	-5.63215	0.91151	-5.07606	0.09283	-4.44653	0.19468	-2.55793	1.19399	-6.93319	0.23761
-5.24394	0.65668	-3.36583	0.61136	-4.56194	4.31728	-5.62166	0.92965	-5.06557	0.09286	-4.43604	0.1959	-2.54744	1.1867	-6.92269	0.22974
-5.23345	0.65317	-3.35534	0.61677	-4.55145	4.39502	-5.61117	0.94962	-5.05508	0.09288	-4.42554	0.19701	-2.53695	1.17856	-6.9122	0.22237
-5.22295	0.64908	-3.34485	0.62217	-4.54096	4.47281	-5.60067	0.97136	-5.04459	0.09287	-4.41505	0.19803	-2.52645	1.16959	-6.90171	0.21554
-5.21246	0.64449	-3.33435	0.62756	-4.53047	4.55129	-5.59018	0.9948	-5.03409	0.09287	-4.40456	0.19893	-2.51596	1.15963	-6.89122	0.20927
-5.20197	0.63944	-3.32386	0.63292	-4.51997	4.63049	-5.57969	1.01984	-5.0236	0.09289	-4.39407	0.19971	-2.50547	1.1489	-6.88072	0.20357
-5.19148	0.63399	-3.31337	0.63823	-4.50948	4.70999	-5.5692	1.04638	-5.01311	0.0929	-4.38358	0.20033	-2.49498	1.13742	-6.87023	0.19847
-5.18098	0.62821	-3.30288	0.64348	-4.49899	4.78988	-5.5587	1.07431	-5.00262	0.09291	-4.37308	0.20079	-2.48448	1.1251	-6.85974	0.19397
-5.17049	0.62215	-3.29239	0.6487	-4.4885	4.8703	-5.54821	1.10349	-4.99212	0.09291	-4.36259	0.20108	-2.47399	1.112	-6.84925	0.19008
-5.16	0.61588	-3.28189	0.65391	-4.47801	4.95142	-5.53772	1.13378	-4.98163	0.09292	-4.3521	0.20121	-2.4635	1.09834	-6.83876	0.1868
-5.14951	0.60944	-3.2714	0.65909	-4.46751	5.03426	-5.52723	1.16502	-4.97114	0.09293	-4.34161	0.20118	-2.45301	1.08422	-6.82826	0.18414
-5.13902	0.60291	-3.26091	0.6642	-4.45702	5.11914	-5.51674	1.19706	-4.96065	0.09294	-4.33111	0.201	-2.44252	1.06954	-6.81777	0.18207
-5.12852	0.59634	-3.25042	0.66931	-4.44653	5.20565	-5.50624	1.22971	-4.95016	0.09297	-4.32062	0.20068	-2.43202	1.05437	-6.80728	0.1806
-5.11803	0.58978	-3.23992	0.6744	-4.43604	5.29372	-5.49575	1.2628	-4.93966	0.09301	-4.31013	0.20022	-2.42153	1.03885	-6.79679	0.17971
-5.10754	0.58342	-3.22943	0.67944	-4.42554	5.38335	-5.48526	1.29616	-4.92917	0.09307	-4.29964	0.19963	-2.41104	1.02307	-6.78629	0.17937
-5.09705	0.57732	-3.21894	0.68444	-4.41505	5.4747	-5.47477	1.3296	-4.91868	0.09315	-4.28915	0.19895	-2.40055	1.00708	-6.7758	0.17958
-5.08655	0.57135	-3.20845	0.68937	-4.40456	5.56776	-5.46427	1.36295	-4.90819	0.09325	-4.27865	0.19818	-2.39005	0.99097	-6.76531	0.1803
-5.07606	0.56556	-3.19796	0.69422	-4.39407	5.66261	-5.45378	1.39619	-4.89769	0.09338	-4.26816	0.19731	-2.37956	0.97483	-6.75482	0.18151
-5.06557	0.55997	-3.18746	0.69898	-4.38358	5.75916	-5.44329	1.42912	-4.8872	0.09354	-4.25767	0.19637	-2.36907	0.95874	-6.74433	0.18318
-5.05508	0.55461	-3.17697	0.70366	-4.37308	5.85733	-5.4328	1.46173	-4.87671	0.09373	-4.24718	0.19536	-2.35858	0.94279	-6.73383	0.18528
-5.04459	0.5495	-3.16648	0.70824	-4.36259	5.95728	-5.42231	1.49397	-4.86622	0.09399	-4.23668	0.19429	-2.34809	0.92719	-6.72334	0.18779
-5.03409	0.54474	-3.15599	0.71277	-4.3521	6.05903	-5.41181	1.52544	-4.85573	0.09433	-4.22619	0.19319	-2.33759	0.912	-6.71285	0.19066
-5.0236	0.54037	-3.14549	0.71722	-4.34161	6.1623	-5.40132	1.55593	-4.84523	0.09472	-4.2157	0.19207	-2.3271	0.89718	-6.70236	0.19387
-5.01311	0.53628	-3.135	0.72154	-4.33111	6.26695	-5.39083	1.58533	-4.83474	0.09516	-4.20521	0.19094	-2.31661	0.8828	-6.69186	0.1974
-5.00262	0.5325	-3.12451	0.72573	-4.32062	6.37288	-5.38034	1.61354	-4.82425	0.09566	-4.19472	0.18984	-2.30612	0.86897	-6.68137	0.20119
-4.99212	0.52902	-3.11402	0.7298	-4.31013	6.47992	-5.36984	1.64049	-4.81376	0.0962	-4.18422	0.18877	-2.29562	0.85575	-6.67088	0.20523
-4.98163	0.52586	-3.10353	0.73378	-4.29964	6.58801	-5.35935	1.66646	-4.80326	0.09679	-4.17373	0.18772	-2.28513	0.84314	-6.66039	0.20949
-4.97114	0.523	-3.09303	0.73765	-4.28915	6.69713	-5.34886	1.69143	-4.79277	0.09743	-4.16324	0.18669	-2.27464	0.83119	-6.6499	0.21393
-4.96065	0.52044	-3.08254	0.74139	-4.27865	6.80702	-5.33837	1.71504	-4.78228	0.09811	-4.15275	0.18569	-2.26415	0.81992	-6.6394	0.21858
-4.95016	0.51824	-3.07205	0.74497	-4.26816	6.91725	-5.32788	1.73757	-4.77179	0.09883	-4.14225	0.18475	-2.25366	0.80938	-6.62891	0.22351
-4.93966	0.51641	-3.06156	0.74835	-4.25767	7.02778	-5.31738	1.75904	-4.7613	0.0996	-4.13176	0.18387	-2.24316	0.79964	-6.61842	0.22864
-4.92917	0.51487	-3.05106	0.75149	-4.24718	7.13849	-5.30689	1.77959	-4.7508	0.10042	-4.12127	0.18304	-2.23267	0.79068	-6.60793	0.23386
-4.91868	0.51361	-3.04057	0.7544	-4.23668	7.24893	-5.2964	1.79937	-4.74031	0.10128	-4.11078	0.18229	-2.22218	0.78249	-6.59743	0.23913
-4.90819	0.5126	-3.03008	0.75707	-4.22619	7.35905	-5.28591	1.81808	-4.72982	0.10218	-4.10029	0.18161	-2.21169	0.77504	-6.58694	0.24444
-4.89769	0.51183	-3.01959	0.75946	-4.2157	7.46886	-5.27541	1.8357	-4.71933	0.10312	-4.08979	0.18099	-2.20119	0.76832	-6.57645	0.24977
-4.8872	0.51129	-3.0091	0.76158	-4.20521	7.5785	-5.26492	1.85259	-4.70883	0.1041	-4.0793	0.18044	-2.1907	0.76232	-6.56596	0.25511
-4.87671	0.51106	-2.9986	0.76343	-4.19472	7.68774	-5.25443	1.86887	-4.69834	0.10512	-4.06881	0.17996	-2.18021	0.75703	-6.55547	0.26042
-4.86622	0.51115	-2.98811	0.76498	-4.18422	7.79589	-5.24394	1.88438	-4.68785	0.10617	-4.05832	0.17956	-2.16972	0.75239	-6.54497	0.26571
-4.85573	0.51147	-2.97762	0.76619	-4.17373	7.9024	-5.23345	1.89927	-4.67736	0.10725	-4.04782	0.17923	-2.15923	0.74833	-6.53448	0.27097
-4.84523	0.51198	-2.96713	0.76711	-4.16324	8.00673	-5.22295	1.91367	-4.66687	0.10836	-4.03733	0.17898	-2.14873	0.74481	-6.52399	0.27618
-4.83474	0.51263	-2.95663	0.76774	-4.15275	8.1096	-5.21246	1.92773	-4.65637	0.10948	-4.02684	0.17879	-2.13824	0.74181	-6.5135	0.28133
-4.82425	0.51341	-2.94614	0.76807	-4.14225	8.21112	-5.20197	1.94161	-4.64588	0.11062	-4.01635	0.17867	-2.12775	0.73925	-6.503	0.28643
-4.81376	0.5143	-2.93565	0.76803	-4.13176	8.31184	-5.19148	1.95546	-4.63539	0.11178	-4.00586	0.17862	-2.11726	0.73706	-6.49251	0.29146
-4.80326	0.51528	-2.92516	0.76756	-4.12127	8.41153	-5.18098	1.96943	-4.6249	0.11294	-3.99536	0.17862	-2.10676	0.73527	-6.48202	0.29642
-4.79277	0.51636	-2.91467	0.76665	-4.11078	8.50858	-5.17049	1.9837	-4.6144	0.11412	-3.98487	0.17869	-2.09627	0.7338	-6.47153	0.30132
-4.78228	0.51757	-2.90417	0.76534	-4.10029	8.60257	-5.16	1.99841	-4.60391	0.1153	-3.97438	0.17881	-2.08578	0.73251	-6.46104	0.30614
-4.77179	0.51886	-2.89368	0.76365	-4.08979	8.69306	-5.14951	2.01373	-4.59342	0.11649	-3.96389	0.17898	-2.07529	0.73134	-6.45054	0.31098
-4.7613	0.52018	-2.88319	0.76155	-4.0793	8.77995	-5.13902	2.0298	-4.58293	0.11768	-3.9534	0.1792	-2.0648	0.73025	-6.44005	0.31587
-4.7508	0.52151	-2.8727	0.75903	-4.06881	8.86339	-5.12852	2.04678	-4.57244	0.11888	-3.9429	0.17948	-2.0543	0.7292	-6.42956	0.32073
-4.74031	0.52282	-2.8622	0.75606	-4.05832	8.94358	-5.11803	2.06483	-4.56194	0.12008	-3.93241	0.17983	-2.04381	0.72816	-6.41907	0.32553
-4.72982	0.52409	-2.85171	0.75263	-4.04782	9.02071	-5.10754	2.08454	-4.55145	0.12129	-3.92192	0.18024	-2.03332	0.72704	-6.40857	0.33027
-4.71933	0.52533	-2.84122	0.74876	-4.03733	9.0945	-5.09705	2.10599	-4.54096	0.12249	-3.91143	0.18072	-2.02283	0.72575	-6.39808	0.33494
-4.70883	0.52653	-2.83073	0.74448	-4.02684	9.1644	-5.08655	2.12883	-4.53047	0.12376	-3.90093	0.18124	-2.01233	0.72424	-6.38759	0.33954
-4.69834	0.52763	-2.82024	0.73981	-4.01635	9.23039	-5.07606	2.15319	-4.51997	0.12508	-3.89044	0.18182	-2.00184	0.72239	-6.3771	0.34409
-4.68785	0.52869	-2.80974	0.73472	-4.00586	9.29252	-5.06557	2.17912	-4.50948	0.12638	-3.87995	0.18247	-1.99135	0.72014	-6.36661	0.34858
-4.67736	0.52974	-2.79925	0.72925	-3.99536	9.35087	-5.05508	2.20676	-4.49899	0.12767	-3.86946	0.18316	-1.98086	0.71746	-6.35611	0.35302
-4.66687	0.53066	-2.78876	0.72342	-3.98487	9.40568	-5.04459	2.23612	-4.4885	0.12893	-3.85897	0.18389	-1.97037	0.71431	-6.34562	0.35741
-4.65637	0.53141	-2.77827	0.7172	-3.97438	9.45715	-5.03409	2.26764	-4.47801	0.13018	-3.84847	0.18467	-1.95987	0.71064	-6.33513	0.36174
-4.64588	0.53196	-2.76777	0.71064	-3.96389	9.50523	-5.0236	2.30137	-4.46751	0.13141	-3.83798	0.1855	-1.94938	0.70641	-6.32464	0.36603
-4.63539	0.53228	-2.75728	0.70381	-3.9534	9.5499	-5.01311	2.337	-4.45702	0.13261	-3.82749	0.18639	-1.93889	0.7016	-6.31414	0.37027
-4.6249	0.53237	-2.74679	0.69676	-3.9429	9.59174	-5.00262	2.37459	-4.44653	0.13378	-3.817	0.18735	-1.9284	0.69616	-6.30365	0.37462
-4.6144	0.53221	-2.7363	0.6895	-3.93241	9.63131	-4.99212	2.41416	-4.43604	0.13493	-3.8065	0.18839	-1.9179	0.69007	-6.29316	0.37907
-4.60391	0.5318	-2.72581	0.68198	-3.92192	9.66915	-4.98163	2.45574	-4.42554	0.13605	-3.79601	0.18947	-1.90741	0.68337	-6.28267	0.38348
-4.59342	0.53115	-2.71531	0.67421	-3.91143	9.70562	-4.97114	2.49936	-4.41505	0.13714	-3.78552	0.1906	-1.89692	0.67608	-6.27218	0.38782
-4.58293	0.53023	-2.70482	0.66628	-3.90093	9.74051	-4.96065	2.545	-4.40456	0.13819	-3.77503	0.19178	-1.88643	0.66821	-6.26168	0.39211
-4.57244	0.52905	-2.69433	0.65821	-3.89044	9.77364	-4.95016	2.59296	-4.39407	0.13921	-3.76454	0.19303	-1.87594	0.65978	-6.25119	0.39632
-4.56194	0.52758	-2.68384	0.65006	-3.87995	9.80494	-4.93966	2.64336	-4.38358	0.14018	-3.75404	0.19433	-1.86544	0.65081	-6.2407	0.40046
-4.55145	0.52581	-2.67334	0.64191	-3.86946	9.83506	-4.92917	2.69592	-4.37308	0.14112	-3.74355	0.19568	-1.85495	0.64125	-6.23021	0.40452
-4.54096	0.52372	-2.66285	0.63372	-3.85897	9.86426	-4.91868	2.75053	-4.36259	0.14202	-3.73306	0.1971	-1.84446	0.63118	-6.21971	0.40847
-4.53047	0.52131	-2.65236	0.62552	-3.84847	9.89278	-4.90819	2.80714	-4.3521	0.14288	-3.72257	0.19857	-1.83397	0.62076	-6.20922	0.41232
-4.51997	0.51863	-2.64187	0.61736	-3.83798	9.92107	-4.89769	2.86572	-4.34161	0.14369	-3.71207	0.20011	-1.82347	0.60996	-6.19873	0.41605
-4.50948	0.51559	-2.63138	0.60927	-3.82749	9.94907	-4.8872	2.92625	-4.33111	0.14444	-3.70158	0.2017	-1.81298	0.59875	-6.18824	0.41974
-4.49899	0.5122	-2.62088	0.60122	-3.817	9.97761	-4.87671	2.98915	-4.32062	0.14512	-3.69109	0.20336	-1.80249	0.58722	-6.17775	0.42337
-4.4885	0.50844	-2.61039	0.59327	-3.8065	10.0068	-4.86622	3.05456	-4.31013	0.14572	-3.6806	0.20507	-1.792	0.57545	-6.16725	0.42684
-4.47801	0.50432	-2.5999	0.58546	-3.79601	10.0357	-4.85573	3.12204	-4.29964	0.14624	-3.67011	0.20685	-1.78151	0.56345	-6.15676	0.43013
-4.46751	0.49989	-2.58941	0.5778	-3.78552	10.0644	-4.84523	3.19135	-4.28915	0.14671	-3.65961	0.20869	-1.77101	0.55129	-6.14627	0.43323
-4.45702	0.49518	-2.57891	0.57032	-3.77503	10.0932	-4.83474	3.26244	-4.27865	0.14713	-3.64912	0.2106	-1.76052	0.53902	-6.13578	0.43611
-4.44653	0.49021	-2.56842	0.56304	-3.76454	10.1228	-4.82425	3.33522	-4.26816	0.14744	-3.63863	0.21258	-1.75003	0.52672	-6.12528	0.43873
-4.43604	0.48496	-2.55793	0.55598	-3.75404	10.1529	-4.81376	3.40948	-4.25767	0.14764	-3.62814	0.21461	-1.73954	0.5145	-6.11479	0.44107
-4.42554	0.47944	-2.54744	0.54915	-3.74355	10.1835	-4.80326	3.48511	-4.24718	0.14772	-3.61764	0.21669	-1.72904	0.50242	-6.1043	0.44311
-4.41505	0.47369	-2.53695	0.5426	-3.73306	10.2152	-4.79277	3.56217	-4.23668	0.14768	-3.60715	0.21882	-1.71855	0.49054	-6.09381	0.44482
-4.40456	0.46769	-2.52645	0.53633	-3.72257	10.2482	-4.78228	3.64078	-4.22619	0.1475	-3.59666	0.22103	-1.70806	0.47892	-6.08332	0.44619
-4.39407	0.46148	-2.51596	0.53032	-3.71207	10.2822	-4.77179	3.72074	-4.2157	0.14717	-3.58617	0.22333	-1.69757	0.46765	-6.07282	0.44719
-4.38358	0.45503	-2.50547	0.5246	-3.70158	10.3178	-4.7613	3.80178	-4.20521	0.1467	-3.57568	0.22565	-1.68708	0.45681	-6.06233	0.44779
-4.37308	0.44834	-2.49498	0.51918	-3.69109	10.3551	-4.7508	3.88372	-4.19472	0.14608	-3.56518	0.22801	-1.67658	0.44646	-6.05184	0.44798
-4.36259	0.44145	-2.48448	0.51402	-3.6806	10.3939	-4.74031	3.96632	-4.18422	0.14531	-3.55469	0.23039	-1.66609	0.43667	-6.04135	0.44775
-4.3521	0.43437	-2.47399	0.50913	-3.67011	10.4343	-4.72982	4.04941	-4.17373	0.1444	-3.5442	0.23278	-1.6556	0.42749	-6.03085	0.44722
-4.34161	0.4271	-2.4635	0.50449	-3.65961	10.477	-4.71933	4.13299	-4.16324	0.14332	-3.53371	0.23515	-1.64511	0.41898	-6.02036	0.44646
-4.33111	0.41965	-2.45301	0.50012	-3.64912	10.5226	-4.70883	4.21692	-4.15275	0.14208	-3.52321	0.23753	-1.63461	0.4112	-6.00987	0.44529
-4.32062	0.41204	-2.44252	0.49598	-3.63863	10.5703	-4.69834	4.30087	-4.14225	0.1407	-3.51272	0.2399	-1.62412	0.4042	-5.99938	0.44364
-4.31013	0.40428	-2.43202	0.49206	-3.62814	10.6201	-4.68785	4.38499	-4.13176	0.13922	-3.50223	0.24225	-1.61363	0.398	-5.98889	0.4415
-4.29964	0.39641	-2.42153	0.48837	-3.61764	10.6723	-4.67736	4.46932	-4.12127	0.1376	-3.49174	0.24458	-1.60314	0.39265	-5.97839	0.43885
-4.28915	0.38844	-2.41104	0.48489	-3.60715	10.7268	-4.66687	4.5534	-4.11078	0.13583	-3.48125	0.24691	-1.59265	0.38816	-5.9679	0.43571
-4.27865	0.38039	-2.40055	0.4816	-3.59666	10.784	-4.65637	4.63699	-4.10029	0.13389	-3.47075	0.2492	-1.58215	0.38456	-5.95741	0.43208
-4.26816	0.37228	-2.39005	0.47847	-3.58617	10.8444	-4.64588	4.71994	-4.08979	0.1318	-3.46026	0.25145	-1.57166	0.38185	-5.94692	0.42796
-4.25767	0.3641	-2.37956	0.47547	-3.57568	10.9077	-4.63539	4.80217	-4.0793	0.12955	-3.44977	0.25365	-1.56117	0.38004	-5.93642	0.42336
-4.24718	0.35589	-2.36907	0.47257	-3.56518	10.9737	-4.6249	4.88362	-4.06881	0.12718	-3.43928	0.25578	-1.55068	0.37912	-5.92593	0.41833
-4.23668	0.34765	-2.35858	0.46976	-3.55469	11.0421	-4.6144	4.9644	-4.05832	0.1247	-3.42878	0.25783	-1.54018	0.37909	-5.91544	0.4129
-4.22619	0.3394	-2.34809	0.46703	-3.5442	11.1125	-4.60391	5.04491	-4.04782	0.12211	-3.41829	0.25979	-1.52969	0.37991	-5.90495	0.40708
-4.2157	0.33115	-2.33759	0.46435	-3.53371	11.1846	-4.59342	5.12531	-4.03733	0.1194	-3.4078	0.26167	-1.5192	0.38157	-5.89446	0.4009
-4.20521	0.32297	-2.3271	0.46168	-3.52321	11.2594	-4.58293	5.2053	-4.02684	0.11657	-3.39731	0.26346	-1.50871	0.38403	-5.88396	0.39445
-4.19472	0.31485	-2.31661	0.459	-3.51272	11.3366	-4.57244	5.28479	-4.01635	0.11364	-3.38682	0.26516	-1.49822	0.38726	-5.87347	0.38793
-4.18422	0.3068	-2.30612	0.45636	-3.50223	11.4151	-4.56194	5.36403	-4.00586	0.11062	-3.37632	0.26678	-1.48772	0.39121	-5.86298	0.3813
-4.17373	0.29883	-2.29562	0.45374	-3.49174	11.4956	-4.55145	5.44284	-3.99536	0.10751	-3.36583	0.26832	-1.47723	0.39583	-5.85249	0.37446
-4.16324	0.2909	-2.28513	0.45107	-3.48125	11.5782	-4.54096	5.52114	-3.98487	0.10432	-3.35534	0.26978	-1.46674	0.40108	-5.84199	0.36747
-4.15275	0.28304	-2.27464	0.44833	-3.47075	11.6623	-4.53047	5.5996	-3.97438	0.10108	-3.34485	0.27123	-1.45625	0.4069	-5.8315	0.36037
-4.14225	0.27529	-2.26415	0.44559	-3.46026	11.7484	-4.51997	5.67827	-3.96389	0.09779	-3.33435	0.27269	-1.44575	0.41324	-5.82101	0.35322
-4.13176	0.26763	-2.25366	0.44281	-3.44977	11.8363	-4.50948	5.75659	-3.9534	0.09446	-3.32386	0.27409	-1.43526	0.42003	-5.81052	0.34608
-4.12127	0.26005	-2.24316	0.43995	-3.43928	11.9255	-4.49899	5.83461	-3.9429	0.0911	-3.31337	0.27541	-1.42477	0.42723	-5.80003	0.33901
-4.11078	0.25258	-2.23267	0.43698	-3.42878	12.0153	-4.4885	5.91248	-3.93241	0.08774	-3.30288	0.27667	-1.41428	0.43479	-5.78953	0.33206
-4.10029	0.24521	-2.22218	0.43392	-3.41829	12.106	-4.47801	5.99034	-3.92192	0.08437	-3.29239	0.27786	-1.40379	0.44265	-5.77904	0.32533
-4.08979	0.23793	-2.21169	0.43076	-3.4078	12.1977	-4.46751	6.06933	-3.91143	0.08102	-3.28189	0.27901	-1.39329	0.45075	-5.76855	0.31889
-4.0793	0.23072	-2.20119	0.4275	-3.39731	12.2902	-4.45702	6.1498	-3.90093	0.07767	-3.2714	0.28013	-1.3828	0.45903	-5.75806	0.31278
-4.06881	0.2236	-2.1907	0.42411	-3.38682	12.3834	-4.44653	6.2314	-3.89044	0.07437	-3.26091	0.2812	-1.37231	0.46748	-5.74756	0.30703
-4.05832	0.21657	-2.18021	0.4206	-3.37632	12.4776	-4.43604	6.31402	-3.87995	0.07111	-3.25042	0.28221	-1.36182	0.47603	-5.73707	0.30171
-4.04782	0.20964	-2.16972	0.41695	-3.36583	12.5727	-4.42554	6.39763	-3.86946	0.06791	-3.23992	0.28318	-1.35132	0.48483	-5.72658	0.29687
-4.03733	0.2028	-2.15923	0.41316	-3.35534	12.6684	-4.41505	6.48246	-3.85897	0.06475	-3.22943	0.28408	-1.34083	0.49386	-5.71609	0.29257
-4.02684	0.19606	-2.14873	0.40923	-3.34485	12.7649	-4.40456	6.56849	-3.84847	0.06165	-3.21894	0.28495	-1.33034	0.5029	-5.7056	0.28885
-4.01635	0.18942	-2.13824	0.40517	-3.33435	12.862	-4.39407	6.65585	-3.83798	0.05862	-3.20845	0.28577	-1.31985	0.51203	-5.6951	0.28575
-4.00586	0.18289	-2.12775	0.40099	-3.32386	12.9595	-4.38358	6.74436	-3.82749	0.05568	-3.19796	0.28656	-1.30936	0.52128	-5.68461	0.28333
-3.99536	0.17646	-2.11726	0.39669	-3.31337	13.0572	-4.37308	6.83397	-3.817	0.05282	-3.18746	0.28731	-1.29886	0.53055	-5.67412	0.2816
-3.98487	0.17015	-2.10676	0.39226	-3.30288	13.1551	-4.36259	6.92498	-3.8065	0.05004	-3.17697	0.28802	-1.28837	0.53985	-5.66363	0.28061
-3.97438	0.16396	-2.09627	0.38773	-3.29239	13.2537	-4.3521	7.01743	-3.79601	0.04735	-3.16648	0.28868	-1.27788	0.54918	-5.65313	0.28036
-3.96389	0.1579	-2.08578	0.38309	-3.28189	13.3531	-4.34161	7.111	-3.78552	0.04475	-3.15599	0.2893	-1.26739	0.55854	-5.64264	0.28089
-3.9534	0.15196	-2.07529	0.37835	-3.2714	13.4525	-4.33111	7.20557	-3.77503	0.04223	-3.14549	0.28989	-1.25689	0.56801	-5.63215	0.28219
-3.9429	0.14618	-2.0648	0.37353	-3.26091	13.5513	-4.32062	7.30105	-3.76454	0.03981	-3.135	0.29043	-1.2464	0.5776	-5.62166	0.28428
-3.93241	0.14057	-2.0543	0.36865	-3.25042	13.6507	-4.31013	7.39734	-3.75404	0.03748	-3.12451	0.29094	-1.23591	0.58725	-5.61117	0.28715
-3.92192	0.1351	-2.04381	0.3637	-3.23992	13.7501	-4.29964	7.4944	-3.74355	0.03525	-3.11402	0.29139	-1.22542	0.59701	-5.60067	0.29079
-3.91143	0.12978	-2.03332	0.35867	-3.22943	13.8485	-4.28915	7.59232	-3.73306	0.03311	-3.10353	0.29181	-1.21493	0.60694	-5.59018	0.29518
-3.90093	0.12459	-2.02283	0.35358	-3.21894	13.9462	-4.27865	7.69088	-3.72257	0.03106	-3.09303	0.29225	-1.20443	0.61708	-5.57969	0.3003
-3.89044	0.11955	-2.01233	0.34842	-3.20845	14.0427	-4.26816	7.78962	-3.71207	0.02911	-3.08254	0.2927	-1.19394	0.62742	-5.5692	0.30612
-3.87995	0.11466	-2.00184	0.34322	-3.19796	14.1377	-4.25767	7.88855	-3.70158	0.02725	-3.07205	0.2931	-1.18345	0.638	-5.5587	0.31261
-3.86946	0.10991	-1.99135	0.33801	-3.18746	14.2309	-4.24718	7.9876	-3.69109	0.02549	-3.06156	0.29344	-1.17296	0.64899	-5.54821	0.31973
-3.85897	0.10532	-1.98086	0.3328	-3.17697	14.3219	-4.23668	8.08634	-3.6806	0.02381	-3.05106	0.29369	-1.16246	0.66045	-5.53772	0.32744
-3.84847	0.10087	-1.97037	0.32758	-3.16648	14.4107	-4.22619	8.18478	-3.67011	0.02223	-3.04057	0.29388	-1.15197	0.67224	-5.52723	0.33568
-3.83798	0.09658	-1.95987	0.32234	-3.15599	14.4976	-4.2157	8.28297	-3.65961	0.02073	-3.03008	0.29399	-1.14148	0.6844	-5.51674	0.3444
-3.82749	0.09245	-1.94938	0.31706	-3.14549	14.5826	-4.20521	8.38115	-3.64912	0.01931	-3.01959	0.29402	-1.13099	0.69694	-5.50624	0.35354
-3.817	0.08847	-1.93889	0.31175	-3.135	14.6648	-4.19472	8.47913	-3.63863	0.01798	-3.0091	0.29395	-1.1205	0.70992	-5.49575	0.36306
-3.8065	0.08466	-1.9284	0.30641	-3.12451	14.7438	-4.18422	8.57623	-3.62814	0.01673	-2.9986	0.29376	-1.11	0.72335	-5.48526	0.37288
-3.79601	0.08102	-1.9179	0.30105	-3.11402	14.8198	-4.17373	8.6719	-3.61764	0.01556	-2.98811	0.29344	-1.09951	0.73723	-5.47477	0.38295
-3.78552	0.07754	-1.90741	0.29569	-3.10353	14.8932	-4.16324	8.76554	-3.60715	0.01446	-2.97762	0.29299	-1.08902	0.75157	-5.46427	0.39321
-3.77503	0.07421	-1.89692	0.29034	-3.09303	14.9637	-4.15275	8.85796	-3.59666	0.01343	-2.96713	0.29241	-1.07853	0.76639	-5.45378	0.40362
-3.76454	0.07104	-1.88643	0.28502	-3.08254	15.0307	-4.14225	8.94931	-3.58617	0.01247	-2.95663	0.29168	-1.06803	0.78167	-5.44329	0.41413
-3.75404	0.06802	-1.87594	0.27973	-3.07205	15.094	-4.13176	9.04016	-3.57568	0.01158	-2.94614	0.29083	-1.05754	0.79742	-5.4328	0.42467
-3.74355	0.06516	-1.86544	0.27447	-3.06156	15.1531	-4.12127	9.13026	-3.56518	0.01075	-2.93565	0.28985	-1.04705	0.81364	-5.42231	0.43522
-3.73306	0.06245	-1.85495	0.26926	-3.05106	15.207	-4.11078	9.21798	-3.55469	0.00999	-2.92516	0.28871	-1.03656	0.83032	-5.41181	0.44569
-3.72257	0.05989	-1.84446	0.26412	-3.04057	15.256	-4.10029	9.30292	-3.5442	0.00928	-2.91467	0.28739	-1.02607	0.84745	-5.40132	0.456
-3.71207	0.05749	-1.83397	0.25908	-3.03008	15.3006	-4.08979	9.38458	-3.53371	0.00863	-2.90417	0.28595	-1.01557	0.86503	-5.39083	0.46612
-3.70158	0.05523	-1.82347	0.25417	-3.01959	15.3404	-4.0793	9.46287	-3.52321	0.00803	-2.89368	0.28437	-1.00508	0.88305	-5.38034	0.476
-3.69109	0.05313	-1.81298	0.24941	-3.0091	15.3749	-4.06881	9.53796	-3.51272	0.00748	-2.88319	0.28264	-0.99459	0.9015	-5.36984	0.48562
-3.6806	0.05117	-1.80249	0.24483	-2.9986	15.4045	-4.05832	9.61004	-3.50223	0.00698	-2.8727	0.28076	-0.9841	0.92038	-5.35935	0.49507
-3.67011	0.04936	-1.792	0.24046	-2.98811	15.4287	-4.04782	9.67931	-3.49174	0.00652	-2.8622	0.27869	-0.9736	0.93967	-5.34886	0.50432
-3.65961	0.04769	-1.78151	0.2363	-2.97762	15.4467	-4.03733	9.74549	-3.48125	0.00611	-2.85171	0.27644	-0.96311	0.95936	-5.33837	0.51324
-3.64912	0.04616	-1.77101	0.23238	-2.96713	15.459	-4.02684	9.80799	-3.47075	0.00574	-2.84122	0.274	-0.95262	0.97947	-5.32788	0.52191
-3.63863	0.04478	-1.76052	0.22873	-2.95663	15.4656	-4.01635	9.86681	-3.46026	0.0054	-2.83073	0.2714	-0.94213	0.99999	-5.31738	0.53034
-3.62814	0.04353	-1.75003	0.22537	-2.94614	15.4664	-4.00586	9.92198	-3.44977	0.0051	-2.82024	0.26864	-0.93164	1.02095	-5.30689	0.53848
-3.61764	0.04241	-1.73954	0.22235	-2.93565	15.4614	-3.99536	9.97358	-3.43928	0.00484	-2.80974	0.26572	-0.92114	1.04232	-5.2964	0.54633
-3.60715	0.04143	-1.72904	0.21969	-2.92516	15.4497	-3.98487	10.0218	-3.42878	0.0046	-2.79925	0.26264	-0.91065	1.06428	-5.28591	0.55384
-3.59666	0.04058	-1.71855	0.21741	-2.91467	15.4317	-3.97438	10.067	-3.41829	0.00439	-2.78876	0.2594	-0.90016	1.0872	-5.27541	0.56099
-3.58617	0.03985	-1.70806	0.21553	-2.90417	15.4077	-3.96389	10.109	-3.4078	0.00421	-2.77827	0.25601	-0.88967	1.11096	-5.26492	0.56794
-3.57568	0.03926	-1.69757	0.21409	-2.89368	15.3784	-3.9534	10.1478	-3.39731	0.00406	-2.76777	0.25247	-0.87917	1.13547	-5.25443	0.5747
-3.56518	0.03878	-1.68708	0.2131	-2.88319	15.3449	-3.9429	10.184	-3.38682	0.00393	-2.75728	0.24882	-0.86868	1.16077	-5.24394	0.58117
-3.55469	0.03842	-1.67658	0.2126	-2.8727	15.307	-3.93241	10.2182	-3.37632	0.00383	-2.74679	0.24509	-0.85819	1.18662	-5.23345	0.58739
-3.5442	0.03818	-1.66609	0.21259	-2.8622	15.264	-3.92192	10.2509	-3.36583	0.00374	-2.7363	0.24129	-0.8477	1.21304	-5.22295	0.59337
-3.53371	0.03805	-1.6556	0.21311	-2.85171	15.2164	-3.91143	10.2825	-3.35534	0.00368	-2.72581	0.2374	-0.83721	1.24006	-5.21246	0.59915
-3.52321	0.03803	-1.64511	0.21415	-2.84122	15.1649	-3.90093	10.3127	-3.34485	0.00363	-2.71531	0.23342	-0.82671	1.26769	-5.20197	0.60477
-3.51272	0.03812	-1.63461	0.21575	-2.83073	15.11	-3.89044	10.3414	-3.33435	0.00361	-2.70482	0.22938	-0.81622	1.29597	-5.19148	0.61027
-3.50223	0.03831	-1.62412	0.2179	-2.82024	15.052	-3.87995	10.3684	-3.32386	0.0036	-2.69433	0.22529	-0.80573	1.3249	-5.18098	0.61567
-3.49174	0.03861	-1.61363	0.22062	-2.80974	14.9911	-3.86946	10.3945	-3.31337	0.0036	-2.68384	0.22121	-0.79524	1.35451	-5.17049	0.62102
-3.48125	0.03899	-1.60314	0.22389	-2.79925	14.9273	-3.85897	10.4199	-3.30288	0.00362	-2.67334	0.21719	-0.78474	1.38479	-5.16	0.62636
-3.47075	0.03947	-1.59265	0.22773	-2.78876	14.8608	-3.84847	10.4448	-3.29239	0.00366	-2.66285	0.21319	-0.77425	1.41603	-5.14951	0.63172
-3.46026	0.04004	-1.58215	0.23211	-2.77827	14.7921	-3.83798	10.4697	-3.28189	0.00371	-2.65236	0.2092	-0.76376	1.44823	-5.13902	0.63715
-3.44977	0.04069	-1.57166	0.23704	-2.76777	14.7227	-3.82749	10.4945	-3.2714	0.00377	-2.64187	0.20525	-0.75327	1.48106	-5.12852	0.64267
-3.43928	0.04141	-1.56117	0.24249	-2.75728	14.6529	-3.817	10.5201	-3.26091	0.00385	-2.63138	0.20134	-0.74278	1.51448	-5.11803	0.64834
-3.42878	0.04222	-1.55068	0.24844	-2.74679	14.5826	-3.8065	10.5466	-3.25042	0.00393	-2.62088	0.1975	-0.73228	1.54845	-5.10754	0.65433
-3.41829	0.0431	-1.54018	0.25487	-2.7363	14.5126	-3.79601	10.5731	-3.23992	0.00403	-2.61039	0.19373	-0.72179	1.58289	-5.09705	0.66066
-3.4078	0.04405	-1.52969	0.26174	-2.72581	14.4429	-3.78552	10.5995	-3.22943	0.00414	-2.5999	0.19005	-0.7113	1.61776	-5.08655	0.66721
-3.39731	0.04507	-1.5192	0.26902	-2.71531	14.3737	-3.77503	10.6264	-3.21894	0.00426	-2.58941	0.18648	-0.70081	1.65292	-5.07606	0.674
-3.38682	0.04615	-1.50871	0.27667	-2.70482	14.3056	-3.76454	10.6542	-3.20845	0.00439	-2.57891	0.18303	-0.69031	1.68827	-5.06557	0.68107
-3.37632	0.04729	-1.49822	0.28465	-2.69433	14.2392	-3.75404	10.6829	-3.19796	0.00453	-2.56842	0.17969	-0.67982	1.7237	-5.05508	0.68843
-3.36583	0.0485	-1.48772	0.29292	-2.68384	14.1753	-3.74355	10.7123	-3.18746	0.00468	-2.55793	0.1765	-0.66933	1.75907	-5.04459	0.69609
-3.35534	0.04976	-1.47723	0.30142	-2.67334	14.1145	-3.73306	10.743	-3.17697	0.00485	-2.54744	0.17345	-0.65884	1.79439	-5.03409	0.70421
-3.34485	0.05107	-1.46674	0.31011	-2.66285	14.0569	-3.72257	10.7753	-3.16648	0.00502	-2.53695	0.17056	-0.64835	1.8296	-5.0236	0.71279
-3.33435	0.05243	-1.45625	0.31894	-2.65236	14.0023	-3.71207	10.8089	-3.15599	0.0052	-2.52645	0.16784	-0.63785	1.86442	-5.01311	0.72172
-3.32386	0.05383	-1.44575	0.32784	-2.64187	13.9511	-3.70158	10.8443	-3.14549	0.00538	-2.51596	0.16528	-0.62736	1.8985	-5.00262	0.731
-3.31337	0.05527	-1.43526	0.33676	-2.63138	13.9035	-3.69109	10.8817	-3.135	0.00558	-2.50547	0.16288	-0.61687	1.9317	-4.99212	0.74064
-3.30288	0.05675	-1.42477	0.34566	-2.62088	13.859	-3.6806	10.9209	-3.12451	0.00578	-2.49498	0.16065	-0.60638	1.96386	-4.98163	0.75065
-3.29239	0.05826	-1.41428	0.35448	-2.61039	13.8181	-3.67011	10.9619	-3.11402	0.00598	-2.48448	0.15859	-0.59588	1.9948	-4.97114	0.76102
-3.28189	0.05981	-1.40379	0.36316	-2.5999	13.7809	-3.65961	11.0057	-3.10353	0.0062	-2.47399	0.15668	-0.58539	2.0243	-4.96065	0.77177
-3.2714	0.06137	-1.39329	0.37166	-2.58941	13.7471	-3.64912	11.0526	-3.09303	0.00642	-2.4635	0.15494	-0.5749	2.05222	-4.95016	0.78297
-3.26091	0.06296	-1.3828	0.37992	-2.57891	13.7169	-3.63863	11.102	-3.08254	0.00664	-2.45301	0.15336	-0.56441	2.07842	-4.93966	0.79466
-3.25042	0.06457	-1.37231	0.38791	-2.56842	13.6907	-3.62814	11.1538	-3.07205	0.00687	-2.44252	0.15192	-0.55392	2.10278	-4.92917	0.80674
-3.23992	0.0662	-1.36182	0.39558	-2.55793	13.6684	-3.61764	11.2081	-3.06156	0.00711	-2.43202	0.15063	-0.54342	2.1251	-4.91868	0.81919
-3.22943	0.06783	-1.35132	0.40306	-2.54744	13.6492	-3.60715	11.2652	-3.05106	0.00734	-2.42153	0.14948	-0.53293	2.14531	-4.90819	0.83199
-3.21894	0.06947	-1.34083	0.41032	-2.53695	13.6333	-3.59666	11.3253	-3.04057	0.00758	-2.41104	0.14847	-0.52244	2.16332	-4.89769	0.84514
-3.20845	0.07111	-1.33034	0.41717	-2.52645	13.6202	-3.58617	11.389	-3.03008	0.00782	-2.40055	0.14759	-0.51195	2.17909	-4.8872	0.85863
-3.19796	0.07275	-1.31985	0.42363	-2.51596	13.609	-3.57568	11.4558	-3.01959	0.00806	-2.39005	0.14682	-0.50146	2.19257	-4.87671	0.87263
-3.18746	0.07439	-1.30936	0.42971	-2.50547	13.5998	-3.56518	11.5256	-3.0091	0.00829	-2.37956	0.14614	-0.49096	2.20448	-4.86622	0.8872
-3.17697	0.07602	-1.29886	0.43534	-2.49498	13.5922	-3.55469	11.5982	-2.9986	0.00853	-2.36907	0.14554	-0.48047	2.21559	-4.85573	0.90214
-3.16648	0.07764	-1.28837	0.44049	-2.48448	13.5858	-3.5442	11.6729	-2.98811	0.00877	-2.35858	0.14502	-0.46998	2.22519	-4.84523	0.9174
-3.15599	0.07925	-1.27788	0.44517	-2.47399	13.5802	-3.53371	11.7496	-2.97762	0.009	-2.34809	0.14456	-0.45949	2.2326	-4.83474	0.93295
-3.14549	0.08086	-1.26739	0.44944	-2.4635	13.5762	-3.52321	11.8292	-2.96713	0.00922	-2.33759	0.14415	-0.44899	2.23792	-4.82425	0.94875
-3.135	0.08244	-1.25689	0.45333	-2.45301	13.5734	-3.51272	11.9115	-2.95663	0.00944	-2.3271	0.14378	-0.4385	2.24125	-4.81376	0.96477
-3.12451	0.08399	-1.2464	0.45677	-2.44252	13.5705	-3.50223	11.9953	-2.94614	0.00966	-2.31661	0.14343	-0.42801	2.24271	-4.80326	0.98099
-3.11402	0.08552	-1.23591	0.45975	-2.43202	13.5674	-3.49174	12.0811	-2.93565	0.00987	-2.30612	0.14309	-0.41752	2.24337	-4.79277	0.99741
-3.10353	0.08702	-1.22542	0.46228	-2.42153	13.5637	-3.48125	12.1693	-2.92516	0.01008	-2.29562	0.14278	-0.40703	2.24343	-4.78228	1.01405
-3.09303	0.08848	-1.21493	0.46441	-2.41104	13.5587	-3.47075	12.2592	-2.91467	0.01027	-2.28513	0.14247	-0.39653	2.24223	-4.77179	1.03087
-3.08254	0.08991	-1.20443	0.46616	-2.40055	13.5525	-3.46026	12.3512	-2.90417	0.01046	-2.27464	0.14215	-0.38604	2.23997	-4.7613	1.04782
-3.07205	0.0913	-1.19394	0.46755	-2.39005	13.5451	-3.44977	12.4452	-2.89368	0.01064	-2.26415	0.14188	-0.37555	2.23688	-4.7508	1.06485
-3.06156	0.09264	-1.18345	0.4686	-2.37956	13.5356	-3.43928	12.5404	-2.88319	0.01081	-2.25366	0.14163	-0.36506	2.23322	-4.74031	1.08189
-3.05106	0.09393	-1.17296	0.46944	-2.36907	13.5235	-3.42878	12.6365	-2.8727	0.01098	-2.24316	0.14135	-0.35456	2.22929	-4.72982	1.09888
-3.04057	0.09516	-1.16246	0.47012	-2.35858	13.5092	-3.41829	12.7334	-2.8622	0.01114	-2.23267	0.14104	-0.34407	2.22536	-4.71933	1.11586
-3.03008	0.09635	-1.15197	0.47056	-2.34809	13.4929	-3.4078	12.8315	-2.85171	0.01129	-2.22218	0.14069	-0.33358	2.22174	-4.70883	1.13277
-3.01959	0.09747	-1.14148	0.4708	-2.33759	13.474	-3.39731	12.9304	-2.84122	0.01142	-2.21169	0.1403	-0.32309	2.21873	-4.69834	1.14951
-3.0091	0.09854	-1.13099	0.47087	-2.3271	13.4516	-3.38682	13.03	-2.83073	0.01155	-2.20119	0.13986	-0.3126	2.21666	-4.68785	1.16615
-2.9986	0.09956	-1.1205	0.47087	-2.31661	13.426	-3.37632	13.1308	-2.82024	0.01167	-2.1907	0.13939	-0.3021	2.21582	-4.67736	1.18267
-2.98811	0.10051	-1.11	0.47085	-2.30612	13.3973	-3.36583	13.2325	-2.80974	0.01179	-2.18021	0.13888	-0.29161	2.21653	-4.66687	1.19891
-2.97762	0.1014	-1.09951	0.47074	-2.29562	13.3663	-3.35534	13.3349	-2.79925	0.0119	-2.16972	0.13832	-0.28112	2.21911	-4.65637	1.21479
-2.96713	0.10222	-1.08902	0.47058	-2.28513	13.3331	-3.34485	13.4381	-2.78876	0.012	-2.15923	0.13771	-0.27063	2.22386	-4.64588	1.23029
-2.95663	0.10297	-1.07853	0.4704	-2.27464	13.2982	-3.33435	13.542	-2.77827	0.01209	-2.14873	0.13706	-0.26013	2.23107	-4.63539	1.24535
-2.94614	0.10366	-1.06803	0.47021	-2.26415	13.2615	-3.32386	13.6463	-2.76777	0.01217	-2.13824	0.13635	-0.24964	2.24104	-4.6249	1.25995
-2.93565	0.10427	-1.05754	0.47003	-2.25366	13.223	-3.31337	13.7507	-2.75728	0.01225	-2.12775	0.13561	-0.23915	2.25407	-4.6144	1.27406
-2.92516	0.10481	-1.04705	0.46988	-2.24316	13.184	-3.30288	13.8554	-2.74679	0.01231	-2.11726	0.13481	-0.22866	2.27041	-4.60391	1.28784
-2.91467	0.10527	-1.03656	0.46978	-2.23267	13.1447	-3.29239	13.9607	-2.7363	0.01237	-2.10676	0.13398	-0.21817	2.29035	-4.59342	1.30128
-2.90417	0.10566	-1.02607	0.46973	-2.22218	13.1044	-3.28189	14.0668	-2.72581	0.01242	-2.09627	0.1331	-0.20767	2.31413	-4.58293	1.3142
-2.89368	0.10599	-1.01557	0.46975	-2.21169	13.0643	-3.2714	14.1729	-2.71531	0.01245	-2.08578	0.13219	-0.19718	2.34201	-4.57244	1.32666
-2.88319	0.10624	-1.00508	0.46984	-2.20119	13.0246	-3.26091	14.2785	-2.70482	0.01248	-2.07529	0.13124	-0.18669	2.37422	-4.56194	1.33866
-2.8727	0.10641	-0.99459	0.47002	-2.1907	12.9851	-3.25042	14.3846	-2.69433	0.01251	-2.0648	0.13027	-0.1762	2.411	-4.55145	1.35014
-2.8622	0.1065	-0.9841	0.47028	-2.18021	12.9461	-3.23992	14.4907	-2.68384	0.01252	-2.0543	0.12927	-0.1657	2.45257	-4.54096	1.36106
-2.85171	0.10651	-0.9736	0.47062	-2.16972	12.9076	-3.22943	14.5958	-2.67334	0.01253	-2.04381	0.12825	-0.15521	2.49939	-4.53047	1.37159
-2.84122	0.10644	-0.96311	0.47107	-2.15923	12.8701	-3.21894	14.7001	-2.66285	0.01254	-2.03332	0.1272	-0.14472	2.55182	-4.51997	1.38176
-2.83073	0.10631	-0.95262	0.4716	-2.14873	12.834	-3.20845	14.8032	-2.65236	0.01253	-2.02283	0.12613	-0.13423	2.60976	-4.50948	1.39135
-2.82024	0.10611	-0.94213	0.47224	-2.13824	12.7995	-3.19796	14.9047	-2.64187	0.01252	-2.01233	0.12503	-0.12374	2.67329	-4.49899	1.40036
-2.80974	0.10584	-0.93164	0.47299	-2.12775	12.7667	-3.18746	15.0043	-2.63138	0.01251	-2.00184	0.12391	-0.11324	2.74244	-4.4885	1.4088
-2.79925	0.10549	-0.92114	0.47388	-2.11726	12.7357	-3.17697	15.1016	-2.62088	0.01249	-1.99135	0.1228	-0.10275	2.81741	-4.47801	1.41669
-2.78876	0.10506	-0.91065	0.47496	-2.10676	12.7071	-3.16648	15.1965	-2.61039	0.01246	-1.98086	0.1217	-0.09226	2.89831	-4.46751	1.42426
-2.77827	0.10457	-0.90016	0.47636	-2.09627	12.6807	-3.15599	15.2896	-2.5999	0.01244	-1.97037	0.1206	-0.08177	2.98525	-4.45702	1.43155
-2.76777	0.10401	-0.88967	0.47804	-2.08578	12.6567	-3.14549	15.3807	-2.58941	0.0124	-1.95987	0.11947	-0.07127	3.07834	-4.44653	1.43849
-2.75728	0.10338	-0.87917	0.4799	-2.07529	12.635	-3.135	15.4688	-2.57891	0.01237	-1.94938	0.11831	-0.06078	3.17836	-4.43604	1.44509
-2.74679	0.10271	-0.86868	0.48195	-2.0648	12.6162	-3.12451	15.5535	-2.56842	0.01233	-1.93889	0.11713	-0.05029	3.28534	-4.42554	1.45141
-2.7363	0.10199	-0.85819	0.48416	-2.0543	12.6007	-3.11402	15.6351	-2.55793	0.01229	-1.9284	0.11594	-0.0398	3.39848	-4.41505	1.4575
-2.72581	0.10121	-0.8477	0.48653	-2.04381	12.588	-3.10353	15.714	-2.54744	0.01224	-1.9179	0.11471	-0.02931	3.51772	-4.40456	1.46332
-2.71531	0.10038	-0.83721	0.48911	-2.03332	12.5772	-3.09303	15.7899	-2.53695	0.01221	-1.90741	0.11347	-0.01881	3.64296	-4.39407	1.46888
-2.70482	0.09951	-0.82671	0.49195	-2.02283	12.5681	-3.08254	15.862	-2.52645	0.01217	-1.89692	0.11222	-0.00832	3.77492	-4.38358	1.47415
-2.69433	0.09862	-0.81622	0.495	-2.01233	12.561	-3.07205	15.9302	-2.51596	0.01214	-1.88643	0.11095	0.00217	3.9134	-4.37308	1.47911
-2.68384	0.09769	-0.80573	0.49826	-2.00184	12.5557	-3.06156	15.994	-2.50547	0.01211	-1.87594	0.10967	0.01266	4.05728	-4.36259	1.48387
-2.67334	0.09673	-0.79524	0.50175	-1.99135	12.5512	-3.05106	16.0525	-2.49498	0.01208	-1.86544	0.10839	0.02316	4.20625	-4.3521	1.48845
-2.66285	0.09575	-0.78474	0.50547	-1.98086	12.5476	-3.04057	16.1056	-2.48448	0.01206	-1.85495	0.1071	0.03365	4.35995	-4.34161	1.49278
-2.65236	0.09477	-0.77425	0.50954	-1.97037	12.545	-3.03008	16.154	-2.47399	0.01204	-1.84446	0.10581	0.04414	4.51792	-4.33111	1.49685
-2.64187	0.09377	-0.76376	0.51397	-1.95987	12.5432	-3.01959	16.1973	-2.4635	0.01203	-1.83397	0.10454	0.05463	4.67968	-4.32062	1.50066
-2.63138	0.09277	-0.75327	0.51866	-1.94938	12.541	-3.0091	16.235	-2.45301	0.01202	-1.82347	0.10329	0.06512	4.8447	-4.31013	1.5042
-2.62088	0.09175	-0.74278	0.52361	-1.93889	12.5376	-2.9986	16.2675	-2.44252	0.01202	-1.81298	0.10206	0.07562	5.01233	-4.29964	1.5075
-2.61039	0.09074	-0.73228	0.52884	-1.9284	12.5326	-2.98811	16.2942	-2.43202	0.01202	-1.80249	0.10089	0.08611	5.18191	-4.28915	1.51062
-2.5999	0.08973	-0.72179	0.53432	-1.9179	12.5249	-2.97762	16.3143	-2.42153	0.01205	-1.792	0.09978	0.0966	5.35272	-4.27865	1.51355
-2.58941	0.08873	-0.7113	0.54006	-1.90741	12.514	-2.96713	16.3283	-2.41104	0.01208	-1.78151	0.09873	0.10709	5.52398	-4.26816	1.51619
-2.57891	0.08774	-0.70081	0.54605	-1.89692	12.4995	-2.95663	16.3363	-2.40055	0.01213	-1.77101	0.09775	0.11759	5.69482	-4.25767	1.51853
-2.56842	0.08677	-0.69031	0.55226	-1.88643	12.4808	-2.94614	16.3381	-2.39005	0.01219	-1.76052	0.09685	0.12808	5.8644	-4.24718	1.5206
-2.55793	0.08582	-0.67982	0.55869	-1.87594	12.457	-2.93565	16.3337	-2.37956	0.01226	-1.75003	0.09603	0.13857	6.0318	-4.23668	1.52238
-2.54744	0.08489	-0.66933	0.5653	-1.86544	12.4271	-2.92516	16.3221	-2.36907	0.01235	-1.73954	0.09531	0.14906	6.19609	-4.22619	1.52386
-2.53695	0.08398	-0.65884	0.5721	-1.85495	12.3901	-2.91467	16.3036	-2.35858	0.01246	-1.72904	0.09471	0.15955	6.3563	-4.2157	1.52508
-2.52645	0.08312	-0.64835	0.57906	-1.84446	12.3455	-2.90417	16.2787	-2.34809	0.01259	-1.71855	0.09421	0.17005	6.51147	-4.20521	1.52597
-2.51596	0.08228	-0.63785	0.58613	-1.83397	12.2933	-2.89368	16.2481	-2.33759	0.01273	-1.70806	0.09384	0.18054	6.66066	-4.19472	1.52652
-2.50547	0.08148	-0.62736	0.59325	-1.82347	12.2329	-2.88319	16.2127	-2.3271	0.0129	-1.69757	0.0936	0.19103	6.80291	-4.18422	1.52687
-2.49498	0.08072	-0.61687	0.60038	-1.81298	12.1635	-2.8727	16.1724	-2.31661	0.01308	-1.68708	0.09349	0.20152	6.93732	-4.17373	1.52694
-2.48448	0.08001	-0.60638	0.60746	-1.80249	12.0859	-2.8622	16.1266	-2.30612	0.01329	-1.67658	0.09353	0.21202	7.064	-4.16324	1.52652
-2.47399	0.07933	-0.59588	0.61446	-1.792	11.9999	-2.85171	16.0755	-2.29562	0.01352	-1.66609	0.09372	0.22251	7.1826	-4.15275	1.52563
-2.4635	0.0787	-0.58539	0.62131	-1.78151	11.9043	-2.84122	16.0201	-2.28513	0.01377	-1.6556	0.09407	0.233	7.29136	-4.14225	1.52433
-2.45301	0.07812	-0.5749	0.62798	-1.77101	11.7987	-2.83073	15.9608	-2.27464	0.01404	-1.64511	0.09458	0.24349	7.38911	-4.13176	1.52295
-2.44252	0.07758	-0.56441	0.63441	-1.76052	11.6829	-2.82024	15.8979	-2.26415	0.01434	-1.63461	0.09525	0.25398	7.47522	-4.12127	1.52145
-2.43202	0.07708	-0.55392	0.64055	-1.75003	11.5569	-2.80974	15.8316	-2.25366	0.01465	-1.62412	0.09609	0.26448	7.54919	-4.11078	1.51954
-2.42153	0.07663	-0.54342	0.64641	-1.73954	11.4209	-2.79925	15.762	-2.24316	0.01499	-1.61363	0.0971	0.27497	7.61063	-4.10029	1.51715
-2.41104	0.07624	-0.53293	0.65201	-1.72904	11.2754	-2.78876	15.6893	-2.23267	0.01534	-1.60314	0.09827	0.28546	7.66143	-4.08979	1.51418
-2.40055	0.07589	-0.52244	0.65726	-1.71855	11.1198	-2.77827	15.6139	-2.22218	0.01572	-1.59265	0.09961	0.29595	7.70143	-4.0793	1.51063
-2.39005	0.07559	-0.51195	0.66205	-1.70806	10.9536	-2.76777	15.5373	-2.21169	0.01611	-1.58215	0.1011	0.30645	7.72837	-4.06881	1.50651
-2.37956	0.07533	-0.50146	0.66635	-1.69757	10.7774	-2.75728	15.4601	-2.20119	0.01652	-1.57166	0.10274	0.31694	7.74317	-4.05832	1.50189
-2.36907	0.07512	-0.49096	0.6702	-1.68708	10.592	-2.74679	15.3821	-2.1907	0.01694	-1.56117	0.10452	0.32743	7.74776	-4.04782	1.49682
-2.35858	0.07494	-0.48047	0.67369	-1.67658	10.3979	-2.7363	15.3041	-2.18021	0.01738	-1.55068	0.10642	0.33792	7.7416	-4.03733	1.49125
-2.34809	0.07482	-0.46998	0.67671	-1.66609	10.1956	-2.72581	15.2261	-2.16972	0.01782	-1.54018	0.10845	0.34841	7.72341	-4.02684	1.48512
-2.33759	0.07473	-0.45949	0.67919	-1.6556	9.98512	-2.71531	15.1483	-2.15923	0.01828	-1.52969	0.11058	0.35891	7.69443	-4.01635	1.47845
-2.3271	0.07468	-0.44899	0.6812	-1.64511	9.76762	-2.70482	15.0714	-2.14873	0.01874	-1.5192	0.11279	0.3694	7.65771	-4.00586	1.47124
-2.31661	0.07466	-0.4385	0.6827	-1.63461	9.5448	-2.69433	14.996	-2.13824	0.0192	-1.50871	0.11508	0.37989	7.61337	-3.99536	1.46354
-2.30612	0.07468	-0.42801	0.68364	-1.62412	9.31668	-2.68384	14.923	-2.12775	0.01966	-1.49822	0.11741	0.39038	7.5599	-3.98487	1.45538
-2.29562	0.07475	-0.41752	0.6842	-1.61363	9.0828	-2.67334	14.8531	-2.11726	0.02012	-1.48772	0.11978	0.40088	7.49826	-3.97438	1.44677
-2.28513	0.07485	-0.40703	0.68443	-1.60314	8.8443	-2.66285	14.7864	-2.10676	0.02058	-1.47723	0.12217	0.41137	7.43011	-3.96389	1.43772
-2.27464	0.07499	-0.39653	0.68424	-1.59265	8.602	-2.65236	14.7225	-2.09627	0.02102	-1.46674	0.12455	0.42186	7.35688	-3.9534	1.42824
-2.26415	0.07517	-0.38604	0.68362	-1.58215	8.35638	-2.64187	14.6622	-2.08578	0.02146	-1.45625	0.1269	0.43235	7.2791	-3.9429	1.41845
-2.25366	0.07538	-0.37555	0.68258	-1.57166	8.10813	-2.63138	14.6055	-2.07529	0.02188	-1.44575	0.1292	0.44284	7.19768	-3.93241	1.40839
-2.24316	0.07564	-0.36506	0.68122	-1.56117	7.8579	-2.62088	14.552	-2.0648	0.02228	-1.43526	0.13144	0.45334	7.11384	-3.92192	1.39813
-2.23267	0.07592	-0.35456	0.67966	-1.55068	7.60664	-2.61039	14.5021	-2.0543	0.02266	-1.42477	0.13359	0.46383	7.02881	-3.91143	1.38771
-2.22218	0.07625	-0.34407	0.6779	-1.54018	7.3551	-2.5999	14.4561	-2.04381	0.02303	-1.41428	0.13564	0.47432	6.94383	-3.90093	1.37713
-2.21169	0.07661	-0.33358	0.67593	-1.52969	7.10392	-2.58941	14.4136	-2.03332	0.02338	-1.40379	0.13758	0.48481	6.86002	-3.89044	1.36644
-2.20119	0.07703	-0.32309	0.6738	-1.5192	6.85405	-2.57891	14.3749	-2.02283	0.0237	-1.39329	0.13937	0.49531	6.77855	-3.87995	1.35567
-2.1907	0.07747	-0.3126	0.67156	-1.50871	6.60653	-2.56842	14.3406	-2.01233	0.02399	-1.3828	0.14102	0.5058	6.7005	-3.86946	1.34484
-2.18021	0.07794	-0.3021	0.66928	-1.49822	6.3619	-2.55793	14.3102	-2.00184	0.02425	-1.37231	0.14251	0.51629	6.62688	-3.85897	1.33397
-2.16972	0.07843	-0.29161	0.66703	-1.48772	6.12055	-2.54744	14.2833	-1.99135	0.02449	-1.36182	0.14383	0.52678	6.55861	-3.84847	1.32306
-2.15923	0.07895	-0.28112	0.66485	-1.47723	5.88304	-2.53695	14.2599	-1.98086	0.02468	-1.35132	0.14508	0.53727	6.49649	-3.83798	1.31216
-2.14873	0.07949	-0.27063	0.66278	-1.46674	5.64996	-2.52645	14.2397	-1.97037	0.02485	-1.34083	0.14626	0.54777	6.44121	-3.82749	1.30132
-2.13824	0.08006	-0.26013	0.66088	-1.45625	5.42183	-2.51596	14.2216	-1.95987	0.02499	-1.33034	0.14725	0.55826	6.39337	-3.817	1.29072
-2.12775	0.08064	-0.24964	0.65918	-1.44575	5.19908	-2.50547	14.2058	-1.94938	0.02508	-1.31985	0.14809	0.56875	6.35341	-3.8065	1.28048
-2.11726	0.08123	-0.23915	0.65775	-1.43526	4.98214	-2.49498	14.1921	-1.93889	0.02513	-1.30936	0.14877	0.57924	6.32164	-3.79601	1.27044
-2.10676	0.08184	-0.22866	0.65661	-1.42477	4.77133	-2.48448	14.1798	-1.9284	0.02514	-1.29886	0.14926	0.58974	6.29824	-3.78552	1.26051
-2.09627	0.08246	-0.21817	0.6558	-1.41428	4.56697	-2.47399	14.1686	-1.9179	0.02511	-1.28837	0.14957	0.60023	6.28325	-3.77503	1.25082
-2.08578	0.08309	-0.20767	0.65536	-1.40379	4.36927	-2.4635	14.1594	-1.90741	0.02503	-1.27788	0.14969	0.61072	6.27658	-3.76454	1.24144
-2.07529	0.08372	-0.19718	0.6553	-1.39329	4.1784	-2.45301	14.1516	-1.89692	0.02491	-1.26739	0.14964	0.62121	6.27801	-3.75404	1.23232
-2.0648	0.08436	-0.18669	0.65565	-1.3828	3.99447	-2.44252	14.1441	-1.88643	0.02475	-1.25689	0.14942	0.6317	6.28718	-3.74355	1.22347
-2.0543	0.08499	-0.1762	0.65643	-1.37231	3.81756	-2.43202	14.1366	-1.87594	0.02455	-1.2464	0.14905	0.6422	6.30362	-3.73306	1.21492
-2.04381	0.08562	-0.1657	0.65765	-1.36182	3.6477	-2.42153	14.1287	-1.86544	0.02431	-1.23591	0.14854	0.65269	6.32676	-3.72257	1.20672
-2.03332	0.08623	-0.15521	0.65941	-1.35132	3.48525	-2.41104	14.1199	-1.85495	0.02402	-1.22542	0.1479	0.66318	6.3559	-3.71207	1.19885
-2.02283	0.08683	-0.14472	0.66172	-1.34083	3.33017	-2.40055	14.11	-1.84446	0.0237	-1.21493	0.14715	0.67367	6.3903	-3.70158	1.1914
-2.01233	0.08741	-0.13423	0.66448	-1.33034	3.18192	-2.39005	14.0991	-1.83397	0.02335	-1.20443	0.14631	0.68417	6.4291	-3.69109	1.18437
-2.00184	0.08797	-0.12374	0.66769	-1.31985	3.04058	-2.37956	14.0864	-1.82347	0.02297	-1.19394	0.14539	0.69466	6.47141	-3.6806	1.17776
-1.99135	0.08852	-0.11324	0.67133	-1.30936	2.90616	-2.36907	14.0712	-1.81298	0.02257	-1.18345	0.14439	0.70515	6.51629	-3.67011	1.17159
-1.98086	0.08904	-0.10275	0.67538	-1.29886	2.77819	-2.35858	14.0539	-1.80249	0.02213	-1.17296	0.14336	0.71564	6.56274	-3.65961	1.16589
-1.97037	0.08953	-0.09226	0.67984	-1.28837	2.6564	-2.34809	14.0347	-1.792	0.02167	-1.16246	0.14231	0.72613	6.6098	-3.64912	1.16071
-1.95987	0.08997	-0.08177	0.68469	-1.27788	2.54057	-2.33759	14.013	-1.78151	0.02118	-1.15197	0.14123	0.73663	6.65645	-3.63863	1.15601
-1.94938	0.09036	-0.07127	0.6899	-1.26739	2.43066	-2.3271	13.9879	-1.77101	0.02067	-1.14148	0.14014	0.74712	6.7022	-3.62814	1.15179
-1.93889	0.0907	-0.06078	0.69562	-1.25689	2.3266	-2.31661	13.9596	-1.76052	0.02013	-1.13099	0.13905	0.75761	6.74681	-3.61764	1.14806
-1.9284	0.09098	-0.05029	0.70182	-1.2464	2.22785	-2.30612	13.9284	-1.75003	0.01958	-1.1205	0.13799	0.7681	6.78899	-3.60715	1.14482
-1.9179	0.0912	-0.0398	0.70832	-1.23591	2.13395	-2.29562	13.8948	-1.73954	0.01901	-1.11	0.13698	0.7786	6.82706	-3.59666	1.14212
-1.90741	0.09135	-0.02931	0.71508	-1.22542	2.04465	-2.28513	13.8591	-1.72904	0.01844	-1.09951	0.136	0.78909	6.86026	-3.58617	1.14
-1.89692	0.09144	-0.01881	0.72213	-1.21493	1.9598	-2.27464	13.8215	-1.71855	0.01786	-1.08902	0.13506	0.79958	6.8908	-3.57568	1.13835
-1.88643	0.09148	-0.00832	0.72959	-1.20443	1.87917	-2.26415	13.7822	-1.70806	0.01727	-1.07853	0.13416	0.81007	6.91792	-3.56518	1.13728
-1.87594	0.09146	0.00217	0.73744	-1.19394	1.80241	-2.25366	13.7412	-1.69757	0.01669	-1.06803	0.13332	0.82056	6.93811	-3.55469	1.13683
-1.86544	0.09138	0.01266	0.74553	-1.18345	1.72931	-2.24316	13.6996	-1.68708	0.0161	-1.05754	0.13254	0.83106	6.95082	-3.5442	1.1368
-1.85495	0.09124	0.02316	0.75379	-1.17296	1.65983	-2.23267	13.6576	-1.67658	0.01551	-1.04705	0.13181	0.84155	6.95567	-3.53371	1.13717
-1.84446	0.09103	0.03365	0.76218	-1.16246	1.59375	-2.22218	13.6146	-1.66609	0.01493	-1.03656	0.13114	0.85204	6.95413	-3.52321	1.13802
-1.83397	0.09079	0.04414	0.77059	-1.15197	1.53077	-2.21169	13.5716	-1.6556	0.01435	-1.02607	0.13053	0.86253	6.94703	-3.51272	1.13933
-1.82347	0.09051	0.05463	0.77898	-1.14148	1.47069	-2.20119	13.5291	-1.64511	0.01378	-1.01557	0.12998	0.87303	6.93273	-3.50223	1.14098
-1.81298	0.09019	0.06512	0.78731	-1.13099	1.41339	-2.1907	13.4867	-1.63461	0.01323	-1.00508	0.12949	0.88352	6.91017	-3.49174	1.14307
-1.80249	0.08986	0.07562	0.79552	-1.1205	1.3589	-2.18021	13.4447	-1.62412	0.01269	-0.99459	0.12905	0.89401	6.8791	-3.48125	1.14559
-1.792	0.08951	0.08611	0.80356	-1.11	1.3071	-2.16972	13.403	-1.61363	0.01217	-0.9841	0.12868	0.9045	6.83968	-3.47075	1.14839
-1.78151	0.08916	0.0966	0.81139	-1.09951	1.25768	-2.15923	13.3622	-1.60314	0.01166	-0.9736	0.12835	0.91499	6.79214	-3.46026	1.15144
-1.77101	0.08881	0.10709	0.81896	-1.08902	1.21052	-2.14873	13.3228	-1.59265	0.01118	-0.96311	0.12808	0.92549	6.73689	-3.44977	1.15482
-1.76052	0.08848	0.11759	0.82621	-1.07853	1.16555	-2.13824	13.2847	-1.58215	0.01072	-0.95262	0.12785	0.93598	6.6743	-3.43928	1.15851
-1.75003	0.08818	0.12808	0.83309	-1.06803	1.12266	-2.12775	13.2483	-1.57166	0.01028	-0.94213	0.12767	0.94647	6.60489	-3.42878	1.16237
-1.73954	0.08793	0.13857	0.83955	-1.05754	1.08177	-2.11726	13.2137	-1.56117	0.00987	-0.93164	0.12755	0.95696	6.52922	-3.41829	1.16642
-1.72904	0.08774	0.14906	0.84552	-1.04705	1.0428	-2.10676	13.1812	-1.55068	0.00948	-0.92114	0.12746	0.96746	6.44793	-3.4078	1.17066
-1.71855	0.08762	0.15955	0.85096	-1.03656	1.00568	-2.09627	13.1509	-1.54018	0.00912	-0.91065	0.12746	0.97795	6.3617	-3.39731	1.17504
-1.70806	0.08758	0.17005	0.85581	-1.02607	0.97036	-2.08578	13.1228	-1.52969	0.00879	-0.90016	0.12758	0.98844	6.27161	-3.38682	1.17956
-1.69757	0.08763	0.18054	0.86002	-1.01557	0.93675	-2.07529	13.0971	-1.5192	0.00848	-0.88967	0.1278	0.99893	6.1784	-3.37632	1.18418
-1.68708	0.08778	0.19103	0.86353	-1.00508	0.90481	-2.0648	13.0741	-1.50871	0.00821	-0.87917	0.12808	1.00942	6.08246	-3.36583	1.1889
-1.67658	0.08804	0.20152	0.86631	-0.99459	0.87448	-2.0543	13.0544	-1.49822	0.00795	-0.86868	0.12843	1.01992	5.98457	-3.35534	1.19374
-1.66609	0.08843	0.21202	0.86853	-0.9841	0.84569	-2.04381	13.0373	-1.48772	0.00773	-0.85819	0.12883	1.03041	5.88665	-3.34485	1.19876
-1.6556	0.08896	0.22251	0.87022	-0.9736	0.8184	-2.03332	13.0221	-1.47723	0.00753	-0.8477	0.12931	1.0409	5.78946	-3.33435	1.204
-1.64511	0.08964	0.233	0.87111	-0.96311	0.79255	-2.02283	13.0085	-1.46674	0.00735	-0.83721	0.12989	1.05139	5.69262	-3.32386	1.20942
-1.63461	0.09048	0.24349	0.8711	-0.95262	0.7681	-2.01233	12.9969	-1.45625	0.00721	-0.82671	0.1306	1.06189	5.59746	-3.31337	1.21495
-1.62412	0.09149	0.25398	0.87017	-0.94213	0.74501	-2.00184	12.9868	-1.44575	0.00708	-0.81622	0.13141	1.07238	5.50525	-3.30288	1.22058
-1.61363	0.09267	0.26448	0.86829	-0.93164	0.72321	-1.99135	12.9777	-1.43526	0.00697	-0.80573	0.13233	1.08287	5.41609	-3.29239	1.22634
-1.60314	0.09404	0.27497	0.86546	-0.92114	0.70266	-1.98086	12.9694	-1.42477	0.00689	-0.79524	0.13336	1.09336	5.33004	-3.28189	1.2323
-1.59265	0.09559	0.28546	0.86186	-0.91065	0.68339	-1.97037	12.9621	-1.41428	0.00682	-0.78474	0.13452	1.10385	5.24769	-3.2714	1.23839
-1.58215	0.09732	0.29595	0.85752	-0.90016	0.66558	-1.95987	12.9555	-1.40379	0.00677	-0.77425	0.13582	1.11435	5.16959	-3.26091	1.24452
-1.57166	0.09925	0.30645	0.85223	-0.88967	0.64911	-1.94938	12.9484	-1.39329	0.00674	-0.76376	0.13727	1.12484	5.09629	-3.25042	1.25076
-1.56117	0.10135	0.31694	0.84609	-0.87917	0.63381	-1.93889	12.9401	-1.3828	0.00672	-0.75327	0.13888	1.13533	5.02822	-3.23992	1.25713
-1.55068	0.10363	0.32743	0.8392	-0.86868	0.61966	-1.9284	12.93	-1.37231	0.00671	-0.74278	0.14065	1.14582	4.96587	-3.22943	1.26356
-1.54018	0.10608	0.33792	0.83155	-0.85819	0.60651	-1.9179	12.9172	-1.36182	0.00671	-0.73228	0.1426	1.15632	4.90962	-3.21894	1.2701
-1.52969	0.1087	0.34841	0.82313	-0.8477	0.59434	-1.90741	12.901	-1.35132	0.00672	-0.72179	0.14473	1.16681	4.85982	-3.20845	1.27669
-1.5192	0.11147	0.35891	0.81409	-0.83721	0.58311	-1.89692	12.8812	-1.34083	0.00673	-0.7113	0.14705	1.1773	4.81677	-3.19796	1.28333
-1.50871	0.11438	0.3694	0.80471	-0.82671	0.57278	-1.88643	12.8573	-1.33034	0.00675	-0.70081	0.14957	1.18779	4.78074	-3.18746	1.28999
-1.49822	0.11741	0.37989	0.79497	-0.81622	0.56332	-1.87594	12.8281	-1.31985	0.00677	-0.69031	0.15228	1.19828	4.75196	-3.17697	1.29662
-1.48772	0.12055	0.39038	0.78476	-0.80573	0.55472	-1.86544	12.7929	-1.30936	0.00679	-0.67982	0.1552	1.20878	4.73059	-3.16648	1.30316
-1.47723	0.12378	0.40088	0.77418	-0.79524	0.54695	-1.85495	12.7506	-1.29886	0.00682	-0.66933	0.15833	1.21927	4.71769	-3.15599	1.30963
-1.46674	0.12708	0.41137	0.76343	-0.78474	0.53998	-1.84446	12.7007	-1.28837	0.00683	-0.65884	0.16165	1.22976	4.71334	-3.14549	1.31599
-1.45625	0.13043	0.42186	0.75266	-0.77425	0.53388	-1.83397	12.6432	-1.27788	0.00685	-0.64835	0.16518	1.24025	4.71676	-3.135	1.32221
-1.44575	0.13381	0.43235	0.74188	-0.76376	0.52862	-1.82347	12.5776	-1.26739	0.00687	-0.63785	0.1689	1.25075	4.72801	-3.12451	1.32829
-1.43526	0.1372	0.44284	0.73116	-0.75327	0.5241	-1.81298	12.5031	-1.25689	0.00688	-0.62736	0.17281	1.26124	4.74715	-3.11402	1.33422
-1.42477	0.14057	0.45334	0.7206	-0.74278	0.52031	-1.80249	12.4206	-1.2464	0.00688	-0.61687	0.17691	1.27173	4.77415	-3.10353	1.34001
-1.41428	0.14391	0.46383	0.71032	-0.73228	0.51721	-1.792	12.3299	-1.23591	0.00688	-0.60638	0.18118	1.28222	4.80896	-3.09303	1.34568
-1.40379	0.14718	0.47432	0.70044	-0.72179	0.51479	-1.78151	12.2298	-1.22542	0.00687	-0.59588	0.18561	1.29271	4.85152	-3.08254	1.35122
-1.39329	0.15038	0.48481	0.69106	-0.7113	0.51302	-1.77101	12.1199	-1.21493	0.00686	-0.58539	0.19018	1.30321	4.90181	-3.07205	1.35656
-1.3828	0.15347	0.49531	0.68229	-0.70081	0.5119	-1.76052	12.0001	-1.20443	0.00685	-0.5749	0.19489	1.3137	4.9597	-3.06156	1.36165
-1.37231	0.15644	0.5058	0.67422	-0.69031	0.5114	-1.75003	11.8704	-1.19394	0.00682	-0.56441	0.19971	1.32419	5.02505	-3.05106	1.3665
-1.36182	0.15926	0.51629	0.66695	-0.67982	0.51147	-1.73954	11.7312	-1.18345	0.00679	-0.55392	0.20463	1.33468	5.09772	-3.04057	1.37116
-1.35132	0.16199	0.52678	0.66058	-0.66933	0.5121	-1.72904	11.5828	-1.17296	0.00675	-0.54342	0.20966	1.34518	5.17754	-3.03008	1.37571
-1.34083	0.1646	0.53727	0.65516	-0.65884	0.51329	-1.71855	11.4249	-1.16246	0.0067	-0.53293	0.21483	1.35567	5.26434	-3.01959	1.38009
-1.33034	0.16702	0.54777	0.65077	-0.64835	0.51502	-1.70806	11.2567	-1.15197	0.00664	-0.52244	0.22008	1.36616	5.35786	-3.0091	1.38424
-1.31985	0.16926	0.55826	0.64747	-0.63785	0.51722	-1.69757	11.0791	-1.14148	0.00658	-0.51195	0.22536	1.37665	5.45787	-2.9986	1.38836
-1.30936	0.17131	0.56875	0.64529	-0.62736	0.51984	-1.68708	10.8928	-1.13099	0.00651	-0.50146	0.23063	1.38714	5.56408	-2.98811	1.39243
-1.29886	0.17316	0.57924	0.64426	-0.61687	0.52285	-1.67658	10.6985	-1.1205	0.00643	-0.49096	0.23588	1.39764	5.6787	-2.97762	1.39624
-1.28837	0.17477	0.58974	0.64442	-0.60638	0.52621	-1.66609	10.4966	-1.11	0.00634	-0.48047	0.24109	1.40813	5.80139	-2.96713	1.39986
-1.27788	0.17616	0.60023	0.64575	-0.59588	0.52987	-1.6556	10.2872	-1.09951	0.00625	-0.46998	0.24623	1.41862	5.92949	-2.95663	1.40329
-1.26739	0.17733	0.61072	0.64825	-0.58539	0.53378	-1.64511	10.0714	-1.08902	0.00615	-0.45949	0.25128	1.42911	6.06288	-2.94614	1.40658
-1.25689	0.17832	0.62121	0.6519	-0.5749	0.53792	-1.63461	9.85103	-1.07853	0.00605	-0.44899	0.25623	1.43961	6.20068	-2.93565	1.40975
-1.2464	0.1791	0.6317	0.65667	-0.56441	0.54223	-1.62412	9.62607	-1.06803	0.00595	-0.4385	0.26105	1.4501	6.34196	-2.92516	1.41274
-1.23591	0.17964	0.6422	0.6625	-0.55392	0.54667	-1.61363	9.39609	-1.05754	0.00584	-0.42801	0.26574	1.46059	6.4861	-2.91467	1.41555
-1.22542	0.17995	0.65269	0.66935	-0.54342	0.55123	-1.60314	9.16223	-1.04705	0.00573	-0.41752	0.27027	1.47108	6.63245	-2.90417	1.41829
-1.21493	0.18004	0.66318	0.67714	-0.53293	0.55597	-1.59265	8.92531	-1.03656	0.00562	-0.40703	0.27467	1.48157	6.78029	-2.89368	1.42098
-1.20443	0.17992	0.67367	0.68578	-0.52244	0.56081	-1.58215	8.68581	-1.02607	0.00551	-0.39653	0.27894	1.49207	6.92887	-2.88319	1.42362
-1.19394	0.17959	0.68417	0.6952	-0.51195	0.56561	-1.57166	8.44441	-1.01557	0.0054	-0.38604	0.28304	1.50256	7.0774	-2.8727	1.42619
-1.18345	0.17906	0.69466	0.7053	-0.50146	0.57033	-1.56117	8.20174	-1.00508	0.00528	-0.37555	0.28693	1.51305	7.22507	-2.8622	1.42863
-1.17296	0.17836	0.70515	0.71596	-0.49096	0.575	-1.55068	7.95871	-0.99459	0.00517	-0.36506	0.29065	1.52354	7.371	-2.85171	1.43095
-1.16246	0.17752	0.71564	0.72708	-0.48047	0.57967	-1.54018	7.71605	-0.9841	0.00506	-0.35456	0.29425	1.53404	7.51432	-2.84122	1.43322
-1.15197	0.17651	0.72613	0.73855	-0.46998	0.58423	-1.52969	7.47436	-0.9736	0.00495	-0.34407	0.29771	1.54453	7.6541	-2.83073	1.43547
-1.14148	0.17536	0.73663	0.75024	-0.45949	0.58858	-1.5192	7.23453	-0.96311	0.00484	-0.33358	0.30096	1.55502	7.78941	-2.82024	1.4377
-1.13099	0.17407	0.74712	0.76207	-0.44899	0.5927	-1.50871	6.99757	-0.95262	0.00473	-0.32309	0.30396	1.56551	7.91932	-2.80974	1.43989
-1.1205	0.1727	0.75761	0.77393	-0.4385	0.59655	-1.49822	6.76396	-0.94213	0.00462	-0.3126	0.30672	1.576	8.04288	-2.79925	1.44197
-1.11	0.17125	0.7681	0.78569	-0.42801	0.60012	-1.48772	6.53402	-0.93164	0.00452	-0.3021	0.30926	1.5865	8.15916	-2.78876	1.4439
-1.09951	0.16971	0.7786	0.79718	-0.41752	0.60351	-1.47723	6.30824	-0.92114	0.00442	-0.29161	0.31159	1.59699	8.26723	-2.77827	1.44563
-1.08902	0.16809	0.78909	0.80845	-0.40703	0.60669	-1.46674	6.08715	-0.91065	0.00431	-0.28112	0.31369	1.60748	8.3662	-2.76777	1.44717
-1.07853	0.16639	0.79958	0.81959	-0.39653	0.60956	-1.45625	5.87119	-0.90016	0.00422	-0.27063	0.31552	1.61797	8.45519	-2.75728	1.44849
-1.06803	0.16464	0.81007	0.83035	-0.38604	0.61212	-1.44575	5.66073	-0.88967	0.00412	-0.26013	0.3171	1.62847	8.5334	-2.74679	1.44958
-1.05754	0.16284	0.82056	0.8404	-0.37555	0.61438	-1.43526	5.4561	-0.87917	0.00403	-0.24964	0.31842	1.63896	8.60005	-2.7363	1.45042
-1.04705	0.16101	0.83106	0.84963	-0.36506	0.61636	-1.42477	5.25756	-0.86868	0.00394	-0.23915	0.31947	1.64945	8.65442	-2.72581	1.45089
-1.03656	0.15914	0.84155	0.85795	-0.35456	0.61821	-1.41428	5.06535	-0.85819	0.00385	-0.22866	0.32027	1.65994	8.69589	-2.71531	1.45093
-1.02607	0.15726	0.85204	0.86536	-0.34407	0.61994	-1.40379	4.87961	-0.8477	0.00376	-0.21817	0.32081	1.67043	8.72725	-2.70482	1.45051
-1.01557	0.15536	0.86253	0.87187	-0.33358	0.62144	-1.39329	4.70043	-0.83721	0.00367	-0.20767	0.3211	1.68093	8.74878	-2.69433	1.44965
-1.00508	0.15347	0.87303	0.87743	-0.32309	0.62265	-1.3828	4.52786	-0.82671	0.00358	-0.19718	0.32113	1.69142	8.75808	-2.68384	1.44838
-0.99459	0.15157	0.88352	0.88189	-0.3126	0.62359	-1.37231	4.36191	-0.81622	0.00349	-0.18669	0.32092	1.70191	8.75507	-2.67334	1.44659
-0.9841	0.14969	0.89401	0.88509	-0.3021	0.62429	-1.36182	4.20254	-0.80573	0.0034	-0.1762	0.32047	1.7124	8.73805	-2.66285	1.44421
-0.9736	0.14783	0.9045	0.88698	-0.29161	0.62479	-1.35132	4.0503	-0.79524	0.00332	-0.1657	0.31978	1.7229	8.70574	-2.65236	1.44126
-0.96311	0.14599	0.91499	0.88755	-0.28112	0.62506	-1.34083	3.9051	-0.78474	0.00323	-0.15521	0.31891	1.73339	8.65818	-2.64187	1.43773
-0.95262	0.14418	0.92549	0.88677	-0.27063	0.6251	-1.33034	3.76611	-0.77425	0.00314	-0.14472	0.31789	1.74388	8.59659	-2.63138	1.43348
-0.94213	0.14241	0.93598	0.88464	-0.26013	0.62491	-1.31985	3.63347	-0.76376	0.00306	-0.13423	0.31669	1.75437	8.52133	-2.62088	1.42843
-0.93164	0.14067	0.94647	0.88116	-0.24964	0.62452	-1.30936	3.50719	-0.75327	0.00298	-0.12374	0.31528	1.76486	8.43237	-2.61039	1.42268
-0.92114	0.13899	0.95696	0.87635	-0.23915	0.62392	-1.29886	3.38668	-0.74278	0.0029	-0.11324	0.31366	1.77536	8.32985	-2.5999	1.41622
-0.91065	0.13738	0.96746	0.87024	-0.22866	0.62313	-1.28837	3.27166	-0.73228	0.00282	-0.10275	0.31184	1.78585	8.21331	-2.58941	1.40889
-0.90016	0.13591	0.97795	0.86285	-0.21817	0.62216	-1.27788	3.1619	-0.72179	0.00274	-0.09226	0.30984	1.79634	8.0833	-2.57891	1.40091
-0.88967	0.13456	0.98844	0.85442	-0.20767	0.62101	-1.26739	3.05742	-0.7113	0.00266	-0.08177	0.30766	1.80683	7.9405	-2.56842	1.39228
-0.87917	0.13331	0.99893	0.845	-0.19718	0.6197	-1.25689	2.95824	-0.70081	0.00258	-0.07127	0.30532	1.81733	7.78561	-2.55793	1.38278
-0.86868	0.13216	1.00942	0.83447	-0.18669	0.61823	-1.2464	2.86372	-0.69031	0.0025	-0.06078	0.30296	1.82782	7.6195	-2.54744	1.3724
-0.85819	0.13109	1.01992	0.82291	-0.1762	0.61661	-1.23591	2.77334	-0.67982	0.00243	-0.05029	0.3006	1.83831	7.44308	-2.53695	1.36133
-0.8477	0.13012	1.03041	0.81057	-0.1657	0.61485	-1.22542	2.68689	-0.66933	0.00235	-0.0398	0.2981	1.8488	7.25844	-2.52645	1.3496
-0.83721	0.12924	1.0409	0.79754	-0.15521	0.61306	-1.21493	2.60425	-0.65884	0.00228	-0.02931	0.29548	1.85929	7.06661	-2.51596	1.33705
-0.82671	0.12845	1.05139	0.78372	-0.14472	0.61132	-1.20443	2.52525	-0.64835	0.00222	-0.01881	0.29278	1.86979	6.86755	-2.50547	1.32389
-0.81622	0.12778	1.06189	0.76936	-0.13423	0.60953	-1.19394	2.44955	-0.63785	0.00215	-0.00832	0.28999	1.88028	6.66238	-2.49498	1.31016
-0.80573	0.12722	1.07238	0.75467	-0.12374	0.60764	-1.18345	2.37697	-0.62736	0.00209	0.00217	0.28717	1.89077	6.45245	-2.48448	1.29575
-0.79524	0.12678	1.08287	0.73957	-0.11324	0.60563	-1.17296	2.30764	-0.61687	0.00203	0.01266	0.28431	1.90126	6.23974	-2.47399	1.28072
-0.78474	0.12646	1.09336	0.72405	-0.10275	0.60352	-1.16246	2.24139	-0.60638	0.00198	0.02316	0.28137	1.91176	6.02582	-2.4635	1.26531
-0.77425	0.12628	1.10385	0.70822	-0.09226	0.60132	-1.15197	2.17784	-0.59588	0.00193	0.03365	0.27838	1.92225	5.81101	-2.45301	1.24959
-0.76376	0.12625	1.11435	0.69216	-0.08177	0.59905	-1.14148	2.11685	-0.58539	0.00188	0.04414	0.27534	1.93274	5.5957	-2.44252	1.23348
-0.75327	0.12635	1.12484	0.67598	-0.07127	0.5967	-1.13099	2.05833	-0.5749	0.00185	0.05463	0.27226	1.94323	5.38096	-2.43202	1.21703
-0.74278	0.1266	1.13533	0.65978	-0.06078	0.59452	-1.1205	2.00247	-0.56441	0.00181	0.06512	0.26915	1.95372	5.16778	-2.42153	1.20038
-0.73228	0.12699	1.14582	0.64366	-0.05029	0.59251	-1.11	1.94919	-0.55392	0.00179	0.07562	0.26601	1.96422	4.95722	-2.41104	1.18362
-0.72179	0.12754	1.15632	0.62772	-0.0398	0.59046	-1.09951	1.89812	-0.54342	0.00177	0.08611	0.26285	1.97471	4.75017	-2.40055	1.16679
-0.7113	0.12824	1.16681	0.61206	-0.02931	0.58839	-1.08902	1.84919	-0.53293	0.00175	0.0966	0.25968	1.9852	4.54752	-2.39005	1.14997
-0.70081	0.12909	1.1773	0.59675	-0.01881	0.58631	-1.07853	1.80234	-0.52244	0.00175	0.10709	0.2565	1.99569	4.35008	-2.37956	1.13323
-0.69031	0.13009	1.18779	0.5819	-0.00832	0.58429	-1.06803	1.75751	-0.51195	0.00175	0.11759	0.25332	2.00619	4.15861	-2.36907	1.11663
-0.67982	0.13124	1.19828	0.56758	0.00217	0.58234	-1.05754	1.71464	-0.50146	0.00176	0.12808	0.25014	2.01668	3.97378	-2.35858	1.10027
-0.66933	0.13253	1.20878	0.55388	0.01266	0.58043	-1.04705	1.67368	-0.49096	0.00178	0.13857	0.24697	2.02717	3.7962	-2.34809	1.08434
-0.65884	0.13397	1.21927	0.54089	0.02316	0.57863	-1.03656	1.6346	-0.48047	0.00181	0.14906	0.2438	2.03766	3.62637	-2.33759	1.06888
-0.64835	0.13556	1.22976	0.52867	0.03365	0.57696	-1.02607	1.59735	-0.46998	0.00184	0.15955	0.24064	2.04815	3.46474	-2.3271	1.05385
-0.63785	0.13728	1.24025	0.51727	0.04414	0.57533	-1.01557	1.56186	-0.45949	0.00189	0.17005	0.23748	2.05865	3.31168	-2.31661	1.03931
-0.62736	0.13911	1.25075	0.50675	0.05463	0.57373	-1.00508	1.52812	-0.44899	0.00194	0.18054	0.23434	2.06914	3.16746	-2.30612	1.02536
-0.61687	0.14105	1.26124	0.49716	0.06512	0.57218	-0.99459	1.49606	-0.4385	0.00201	0.19103	0.23119	2.07963	3.03229	-2.29562	1.01205
-0.60638	0.14308	1.27173	0.48855	0.07562	0.57066	-0.9841	1.46566	-0.42801	0.00208	0.20152	0.22806	2.09012	2.9063	-2.28513	0.99938
-0.59588	0.14519	1.28222	0.48096	0.08611	0.56917	-0.9736	1.43685	-0.41752	0.00217	0.21202	0.22499	2.10062	2.78953	-2.27464	0.98738
-0.58539	0.14738	1.29271	0.47441	0.0966	0.56772	-0.96311	1.40961	-0.40703	0.00226	0.22251	0.22199	2.11111	2.68196	-2.26415	0.97613
-0.5749	0.14962	1.30321	0.46894	0.10709	0.56628	-0.95262	1.38389	-0.39653	0.00236	0.233	0.21901	2.1216	2.5835	-2.25366	0.96566
-0.56441	0.1519	1.3137	0.46457	0.11759	0.56484	-0.94213	1.35966	-0.38604	0.00248	0.24349	0.21603	2.13209	2.494	-2.24316	0.95597
-0.55392	0.15422	1.32419	0.4613	0.12808	0.5634	-0.93164	1.33687	-0.37555	0.0026	0.25398	0.21307	2.14258	2.41321	-2.23267	0.94706
-0.54342	0.15656	1.33468	0.45914	0.13857	0.56192	-0.92114	1.31553	-0.36506	0.00273	0.26448	0.21013	2.15308	2.3409	-2.22218	0.93889
-0.53293	0.15894	1.34518	0.45809	0.14906	0.5604	-0.91065	1.29573	-0.35456	0.00288	0.27497	0.20721	2.16357	2.27674	-2.21169	0.93145
-0.52244	0.16132	1.35567	0.45815	0.15955	0.5588	-0.90016	1.27785	-0.34407	0.00303	0.28546	0.2044	2.17406	2.22035	-2.20119	0.9247
-0.51195	0.16368	1.36616	0.45931	0.17005	0.5571	-0.88967	1.26171	-0.33358	0.00319	0.29595	0.20172	2.18455	2.17134	-2.1907	0.91865
-0.50146	0.16601	1.37665	0.46154	0.18054	0.55527	-0.87917	1.24701	-0.32309	0.00335	0.30645	0.19908	2.19505	2.12925	-2.18021	0.91329
-0.49096	0.16832	1.38714	0.46482	0.19103	0.55328	-0.86868	1.23377	-0.3126	0.00353	0.31694	0.19652	2.20554	2.09364	-2.16972	0.90853
-0.48047	0.17063	1.39764	0.46933	0.20152	0.55111	-0.85819	1.22177	-0.3021	0.00371	0.32743	0.19406	2.21603	2.06401	-2.15923	0.90432
-0.46998	0.17289	1.40813	0.47504	0.21202	0.54881	-0.8477	1.21099	-0.29161	0.0039	0.33792	0.1917	2.22652	2.03987	-2.14873	0.90061
-0.45949	0.17507	1.41862	0.48169	0.22251	0.5464	-0.83721	1.20146	-0.28112	0.00409	0.34841	0.18946	2.23701	2.0207	-2.13824	0.89736
-0.44899	0.17716	1.42911	0.48923	0.233	0.54373	-0.82671	1.19318	-0.27063	0.00429	0.35891	0.18736	2.24751	2.006	-2.12775	0.89452
-0.4385	0.17916	1.43961	0.4976	0.24349	0.54075	-0.81622	1.1861	-0.26013	0.00449	0.3694	0.18543	2.258	1.99526	-2.11726	0.892
-0.42801	0.18106	1.4501	0.50673	0.25398	0.53743	-0.80573	1.18019	-0.24964	0.0047	0.37989	0.18368	2.26849	1.98797	-2.10676	0.88982
-0.41752	0.18289	1.46059	0.51657	0.26448	0.53376	-0.79524	1.17547	-0.23915	0.00491	0.39038	0.18214	2.27898	1.98365	-2.09627	0.88792
-0.40703	0.18464	1.47108	0.52703	0.27497	0.5297	-0.78474	1.17191	-0.22866	0.00512	0.40088	0.18081	2.28948	1.98182	-2.08578	0.88616
-0.39653	0.18627	1.48157	0.53804	0.28546	0.52533	-0.77425	1.1697	-0.21817	0.00533	0.41137	0.17976	2.29997	1.98202	-2.07529	0.88446
-0.38604	0.18779	1.49207	0.54953	0.29595	0.52066	-0.76376	1.16883	-0.20767	0.00554	0.42186	0.17901	2.31046	1.98383	-2.0648	0.8828
-0.37555	0.1892	1.50256	0.5614	0.30645	0.51556	-0.75327	1.16911	-0.19718	0.00575	0.43235	0.17857	2.32095	1.9868	-2.0543	0.88113
-0.36506	0.1905	1.51305	0.57357	0.31694	0.51008	-0.74278	1.17052	-0.18669	0.00595	0.44284	0.17846	2.33144	1.99161	-2.04381	0.87944
-0.35456	0.19175	1.52354	0.58595	0.32743	0.50428	-0.73228	1.17304	-0.1762	0.00616	0.45334	0.17871	2.34194	1.99835	-2.03332	0.87763
-0.34407	0.19293	1.53404	0.59845	0.33792	0.49813	-0.72179	1.17665	-0.1657	0.00636	0.46383	0.17934	2.35243	2.0057	-2.02283	0.87558
-0.33358	0.19403	1.54453	0.61096	0.34841	0.49159	-0.7113	1.18132	-0.15521	0.00655	0.47432	0.18037	2.36292	2.01292	-2.01233	0.87326
-0.32309	0.19501	1.55502	0.62341	0.35891	0.48472	-0.70081	1.18704	-0.14472	0.00674	0.48481	0.18182	2.37341	2.01968	-2.00184	0.87056
-0.3126	0.19588	1.56551	0.63567	0.3694	0.47771	-0.69031	1.19375	-0.13423	0.00692	0.49531	0.18372	2.38391	2.02576	-1.99135	0.86743
-0.3021	0.19666	1.576	0.64767	0.37989	0.47053	-0.67982	1.2014	-0.12374	0.0071	0.5058	0.18608	2.3944	2.03095	-1.98086	0.86385
-0.29161	0.19735	1.5865	0.65931	0.39038	0.46304	-0.66933	1.20994	-0.11324	0.00726	0.51629	0.18892	2.40489	2.03509	-1.97037	0.85976
-0.28112	0.19794	1.59699	0.67052	0.40088	0.45531	-0.65884	1.21936	-0.10275	0.00742	0.52678	0.19224	2.41538	2.03803	-1.95987	0.85509
-0.27063	0.19843	1.60748	0.68117	0.41137	0.4474	-0.64835	1.22964	-0.09226	0.00757	0.53727	0.19606	2.42587	2.03965	-1.94938	0.8498
-0.26013	0.19882	1.61797	0.69121	0.42186	0.4394	-0.63785	1.24063	-0.08177	0.00771	0.54777	0.20039	2.43637	2.03987	-1.93889	0.84387
-0.24964	0.19911	1.62847	0.70056	0.43235	0.43129	-0.62736	1.2522	-0.07127	0.00783	0.55826	0.20521	2.44686	2.03881	-1.9284	0.83724
-0.23915	0.1993	1.63896	0.70909	0.44284	0.42313	-0.61687	1.26427	-0.06078	0.00796	0.56875	0.21054	2.45735	2.03683	-1.9179	0.82989
-0.22866	0.19939	1.64945	0.71671	0.45334	0.41496	-0.60638	1.27675	-0.05029	0.00807	0.57924	0.21637	2.46784	2.03377	-1.90741	0.82187
-0.21817	0.19938	1.65994	0.72336	0.46383	0.40685	-0.59588	1.28951	-0.0398	0.00818	0.58974	0.22268	2.47834	2.02936	-1.89692	0.81322
-0.20767	0.19927	1.67043	0.72908	0.47432	0.39885	-0.58539	1.30247	-0.02931	0.00828	0.60023	0.22947	2.48883	2.02356	-1.88643	0.80391
-0.19718	0.19907	1.68093	0.73391	0.48481	0.39101	-0.5749	1.31552	-0.01881	0.00836	0.61072	0.23672	2.49932	2.01632	-1.87594	0.794
-0.18669	0.19876	1.69142	0.73777	0.49531	0.38341	-0.56441	1.32854	-0.00832	0.00843	0.62121	0.2444	2.50981	2.00755	-1.86544	0.78351
-0.1762	0.19836	1.70191	0.7406	0.5058	0.37608	-0.55392	1.34145	0.00217	0.00848	0.6317	0.2525	2.5203	1.99728	-1.85495	0.77237
-0.1657	0.19787	1.7124	0.74224	0.51629	0.36909	-0.54342	1.3542	0.01266	0.00852	0.6422	0.26098	2.5308	1.98554	-1.84446	0.76069
-0.15521	0.1973	1.7229	0.7426	0.52678	0.36247	-0.53293	1.36691	0.02316	0.00855	0.65269	0.26982	2.54129	1.97238	-1.83397	0.74865
-0.14472	0.19669	1.73339	0.74168	0.53727	0.35629	-0.52244	1.37939	0.03365	0.00857	0.66318	0.27898	2.55178	1.95782	-1.82347	0.73622
-0.13423	0.19602	1.74388	0.73956	0.54777	0.35057	-0.51195	1.39134	0.04414	0.00857	0.67367	0.28843	2.56227	1.9419	-1.81298	0.72338
-0.12374	0.19525	1.75437	0.73629	0.55826	0.34535	-0.50146	1.40269	0.05463	0.00855	0.68417	0.29813	2.57277	1.92472	-1.80249	0.71025
-0.11324	0.19437	1.76486	0.73193	0.56875	0.34066	-0.49096	1.41353	0.06512	0.00853	0.69466	0.30804	2.58326	1.90634	-1.792	0.6969
-0.10275	0.19339	1.77536	0.72645	0.57924	0.33652	-0.48047	1.42399	0.07562	0.00849	0.70515	0.31812	2.59375	1.88674	-1.78151	0.68336
-0.09226	0.19232	1.78585	0.71974	0.58974	0.33295	-0.46998	1.43383	0.08611	0.00844	0.71564	0.32832	2.60424	1.86601	-1.77101	0.66971
-0.08177	0.19114	1.79634	0.71183	0.60023	0.32996	-0.45949	1.44284	0.0966	0.00837	0.72613	0.33861	2.61473	1.8441	-1.76052	0.656
-0.07127	0.18987	1.80683	0.70279	0.61072	0.32755	-0.44899	1.45105	0.10709	0.0083	0.73663	0.34894	2.62523	1.82105	-1.75003	0.64234
-0.06078	0.18857	1.81733	0.69267	0.62121	0.32572	-0.4385	1.45842	0.11759	0.00821	0.74712	0.35926	2.63572	1.79693	-1.73954	0.62883
-0.05029	0.18725	1.82782	0.68154	0.6317	0.32445	-0.42801	1.46482	0.12808	0.00811	0.75761	0.36952	2.64621	1.77173	-1.72904	0.61557
-0.0398	0.18584	1.83831	0.66948	0.6422	0.32374	-0.41752	1.47059	0.13857	0.008	0.7681	0.37968	2.6567	1.74551	-1.71855	0.60261
-0.02931	0.18434	1.8488	0.6567	0.65269	0.32356	-0.40703	1.47576	0.14906	0.00787	0.7786	0.3897	2.6672	1.71829	-1.70806	0.59003
-0.01881	0.18276	1.85929	0.64328	0.66318	0.32388	-0.39653	1.48007	0.15955	0.00774	0.78909	0.39967	2.67769	1.69015	-1.69757	0.57794
-0.00832	0.18114	1.86979	0.62922	0.67367	0.32466	-0.38604	1.48353	0.17005	0.0076	0.79958	0.40965	2.68818	1.66113	-1.68708	0.5664
0.00217	0.17946	1.88028	0.61463	0.68417	0.32588	-0.37555	1.48615	0.18054	0.00745	0.81007	0.41947	2.69867	1.63133	-1.67658	0.5555
0.01266	0.17773	1.89077	0.59965	0.69466	0.32748	-0.36506	1.48808	0.19103	0.00729	0.82056	0.42895	2.70916	1.60078	-1.66609	0.54532
0.02316	0.17599	1.90126	0.58453	0.70515	0.32943	-0.35456	1.48961	0.20152	0.00712	0.83106	0.43805	2.71966	1.56958	-1.6556	0.53591
0.03365	0.17423	1.91176	0.56936	0.71564	0.33167	-0.34407	1.49077	0.21202	0.00696	0.84155	0.44672	2.73015	1.53922	-1.64511	0.52734
0.04414	0.17243	1.92225	0.55414	0.72613	0.33415	-0.33358	1.49139	0.22251	0.00679	0.85204	0.45498	2.74064	1.5098	-1.63461	0.51968
0.05463	0.17059	1.93274	0.53896	0.73663	0.33683	-0.32309	1.49146	0.233	0.00661	0.86253	0.46279	2.75113	1.48	-1.62412	0.51298
0.06512	0.16872	1.94323	0.52396	0.74712	0.33965	-0.3126	1.49103	0.24349	0.00643	0.87303	0.47008	2.76163	1.44994	-1.61363	0.50727
0.07562	0.16682	1.95372	0.50922	0.75761	0.3426	-0.3021	1.49024	0.25398	0.00625	0.88352	0.47678	2.77212	1.4197	-1.60314	0.50258
0.08611	0.1649	1.96422	0.49489	0.7681	0.3456	-0.29161	1.48917	0.26448	0.00606	0.89401	0.48286	2.78261	1.38945	-1.59265	0.49895
0.0966	0.16296	1.97471	0.48107	0.7786	0.34858	-0.28112	1.48785	0.27497	0.00587	0.9045	0.48827	2.7931	1.35932	-1.58215	0.49637
0.10709	0.161	1.9852	0.46786	0.78909	0.35152	-0.27063	1.48631	0.28546	0.00568	0.91499	0.49299	2.80359	1.32945	-1.57166	0.49487
0.11759	0.15904	1.99569	0.45536	0.79958	0.35449	-0.26013	1.48461	0.29595	0.00548	0.92549	0.49699	2.81409	1.3	-1.56117	0.49443
0.12808	0.15707	2.00619	0.44369	0.81007	0.35741	-0.24964	1.48281	0.30645	0.00529	0.93598	0.50024	2.82458	1.27113	-1.55068	0.49503
0.13857	0.15511	2.01668	0.43291	0.82056	0.36011	-0.23915	1.48096	0.31694	0.00509	0.94647	0.50274	2.83507	1.24302	-1.54018	0.49666
0.14906	0.15314	2.02717	0.42313	0.83106	0.36254	-0.22866	1.47912	0.32743	0.00489	0.95696	0.50445	2.84556	1.21587	-1.52969	0.49928
0.15955	0.15117	2.03766	0.41441	0.84155	0.36468	-0.21817	1.47734	0.33792	0.0047	0.96746	0.50538	2.85606	1.18983	-1.5192	0.50285
0.17005	0.1492	2.04815	0.40682	0.85204	0.36652	-0.20767	1.47564	0.34841	0.00451	0.97795	0.50551	2.86655	1.16509	-1.50871	0.50732
0.18054	0.14724	2.05865	0.40042	0.86253	0.36809	-0.19718	1.47406	0.35891	0.00432	0.98844	0.50484	2.87704	1.14183	-1.49822	0.51263
0.19103	0.14528	2.06914	0.39525	0.87303	0.36934	-0.18669	1.47265	0.3694	0.00414	0.99893	0.50337	2.88753	1.12022	-1.48772	0.51872
0.20152	0.14332	2.07963	0.39136	0.88352	0.3702	-0.1762	1.47141	0.37989	0.00397	1.00942	0.50111	2.89802	1.10042	-1.47723	0.52553
0.21202	0.14138	2.09012	0.38878	0.89401	0.37062	-0.1657	1.47037	0.39038	0.0038	1.01992	0.49807	2.90852	1.08261	-1.46674	0.53298
0.22251	0.13947	2.10062	0.38751	0.9045	0.37058	-0.15521	1.46977	0.40088	0.00364	1.03041	0.49434	2.91901	1.0669	-1.45625	0.541
0.233	0.13757	2.11111	0.38759	0.91499	0.37008	-0.14472	1.46973	0.41137	0.00348	1.0409	0.48994	2.9295	1.05343	-1.44575	0.54952
0.24349	0.13565	2.1216	0.38899	0.92549	0.36911	-0.13423	1.47004	0.42186	0.00334	1.05139	0.48482	2.93999	1.04233	-1.43526	0.55844
0.25398	0.13373	2.13209	0.39172	0.93598	0.36766	-0.12374	1.47057	0.43235	0.00321	1.06189	0.47923	2.95048	1.03368	-1.42477	0.56771
0.26448	0.13179	2.14258	0.39574	0.94647	0.36575	-0.11324	1.47132	0.44284	0.00309	1.07238	0.47338	2.96098	1.02756	-1.41428	0.57726
0.27497	0.12983	2.15308	0.40104	0.95696	0.36338	-0.10275	1.4723	0.45334	0.00299	1.08287	0.46712	2.97147	1.02402	-1.40379	0.587
0.28546	0.12787	2.16357	0.40756	0.96746	0.36057	-0.09226	1.47348	0.46383	0.00289	1.09336	0.46028	2.98196	1.02307	-1.39329	0.59686
0.29595	0.12589	2.17406	0.41526	0.97795	0.35733	-0.08177	1.47488	0.47432	0.00282	1.10385	0.4529	2.99245	1.02472	-1.3828	0.60678
0.30645	0.12389	2.18455	0.42408	0.98844	0.35373	-0.07127	1.47648	0.48481	0.00275	1.11435	0.44502	3.00295	1.02895	-1.37231	0.6167
0.31694	0.12187	2.19505	0.43396	0.99893	0.34979	-0.06078	1.47872	0.49531	0.00271	1.12484	0.43669	3.01344	1.03569	-1.36182	0.62657
0.32743	0.11986	2.20554	0.44482	1.00942	0.3455	-0.05029	1.48158	0.5058	0.00268	1.13533	0.42797	3.02393	1.04489	-1.35132	0.63663
0.33792	0.11785	2.21603	0.45658	1.01992	0.34088	-0.0398	1.48462	0.51629	0.00267	1.14582	0.41891	3.03442	1.05643	-1.34083	0.64685
0.34841	0.11582	2.22652	0.46916	1.03041	0.33604	-0.02931	1.48781	0.52678	0.00268	1.15632	0.40957	3.04491	1.07019	-1.33034	0.6569
0.35891	0.11378	2.23701	0.48246	1.0409	0.33102	-0.01881	1.49121	0.53727	0.00272	1.16681	0.4	3.05541	1.08603	-1.31985	0.66689
0.3694	0.11178	2.24751	0.49638	1.05139	0.32577	-0.00832	1.49501	0.54777	0.00277	1.1773	0.39026	3.0659	1.10376	-1.30936	0.67684
0.37989	0.1098	2.258	0.51084	1.06189	0.32036	0.00217	1.49925	0.55826	0.00284	1.18779	0.38042	3.07639	1.1232	-1.29886	0.68663
0.39038	0.10782	2.26849	0.52571	1.07238	0.31489	0.01266	1.50369	0.56875	0.00294	1.19828	0.37054	3.08688	1.14413	-1.28837	0.69625
0.40088	0.10584	2.27898	0.5409	1.08287	0.30935	0.02316	1.50841	0.57924	0.00306	1.20878	0.36067	3.09738	1.16634	-1.27788	0.70572
0.41137	0.1039	2.28948	0.55631	1.09336	0.30371	0.03365	1.51338	0.58974	0.0032	1.21927	0.35088	3.10787	1.18963	-1.26739	0.71504
0.42186	0.10199	2.29997	0.57182	1.10385	0.29802	0.04414	1.51835	0.60023	0.00337	1.22976	0.34123	3.11836	1.21376	-1.25689	0.72431
0.43235	0.10011	2.31046	0.58733	1.11435	0.29231	0.05463	1.52331	0.61072	0.00356	1.24025	0.33178	3.12885	1.2384	-1.2464	0.73353
0.44284	0.09827	2.32095	0.60272	1.12484	0.28661	0.06512	1.52821	0.62121	0.00377	1.25075	0.32257	3.13934	1.26341	-1.23591	0.74268
0.45334	0.09647	2.33144	0.61804	1.13533	0.28096	0.07562	1.533	0.6317	0.00401	1.26124	0.31367	3.14984	1.28852	-1.22542	0.75178
0.46383	0.09473	2.34194	0.63323	1.14582	0.27541	0.08611	1.53763	0.6422	0.00428	1.27173	0.30512	3.16033	1.31332	-1.21493	0.76095
0.47432	0.09306	2.35243	0.64806	1.15632	0.26997	0.0966	1.54207	0.65269	0.00457	1.28222	0.29697	3.17082	1.33757	-1.20443	0.77023
0.48481	0.09147	2.36292	0.66253	1.16681	0.26469	0.10709	1.54625	0.66318	0.00488	1.29271	0.28926	3.18131	1.361	-1.19394	0.77963
0.49531	0.08997	2.37341	0.67652	1.1773	0.25959	0.11759	1.5501	0.67367	0.00522	1.30321	0.28203	3.19181	1.38336	-1.18345	0.78918
0.5058	0.08856	2.38391	0.68983	1.18779	0.25471	0.12808	1.55356	0.68417	0.00559	1.3137	0.27532	3.2023	1.40441	-1.17296	0.7991
0.51629	0.08726	2.3944	0.70237	1.19828	0.25008	0.13857	1.55658	0.69466	0.00597	1.32419	0.26915	3.21279	1.42394	-1.16246	0.80945
0.52678	0.08608	2.40489	0.71407	1.20878	0.24571	0.14906	1.55905	0.70515	0.00638	1.33468	0.26356	3.22328	1.44175	-1.15197	0.82011
0.53727	0.08502	2.41538	0.72487	1.21927	0.24167	0.15955	1.56093	0.71564	0.00681	1.34518	0.25856	3.23377	1.45765	-1.14148	0.83111
0.54777	0.0841	2.42587	0.7347	1.22976	0.23797	0.17005	1.56211	0.72613	0.00726	1.35567	0.25417	3.24427	1.47148	-1.13099	0.8425
0.55826	0.08331	2.43637	0.74352	1.24025	0.23462	0.18054	1.56253	0.73663	0.00773	1.36616	0.25041	3.25476	1.4831	-1.1205	0.85434
0.56875	0.08267	2.44686	0.75133	1.25075	0.23163	0.19103	1.56209	0.74712	0.00822	1.37665	0.24729	3.26525	1.49242	-1.11	0.86667
0.57924	0.08218	2.45735	0.75823	1.26124	0.22902	0.20152	1.56074	0.75761	0.00873	1.38714	0.2448	3.27574	1.49935	-1.09951	0.87948
0.58974	0.08183	2.46784	0.76419	1.27173	0.22681	0.21202	1.55873	0.7681	0.00924	1.39764	0.24305	3.28624	1.50542	-1.08902	0.89278
0.60023	0.08164	2.47834	0.76911	1.28222	0.22501	0.22251	1.55609	0.7786	0.00977	1.40813	0.24202	3.29673	1.51059	-1.07853	0.9066
0.61072	0.0816	2.48883	0.77305	1.29271	0.22362	0.233	1.55241	0.78909	0.01031	1.41862	0.24162	3.30722	1.51322	-1.06803	0.92094
0.62121	0.08171	2.49932	0.77592	1.30321	0.22267	0.24349	1.54751	0.79958	0.01086	1.42911	0.24183	3.31771	1.51333	-1.05754	0.9358
0.6317	0.08197	2.50981	0.77763	1.3137	0.22216	0.25398	1.54133	0.81007	0.01142	1.43961	0.24264	3.3282	1.51094	-1.04705	0.95118
0.6422	0.08238	2.5203	0.77821	1.32419	0.22209	0.26448	1.53384	0.82056	0.01197	1.4501	0.24402	3.3387	1.50609	-1.03656	0.96708
0.65269	0.08292	2.5308	0.77765	1.33468	0.22246	0.27497	1.52499	0.83106	0.01253	1.46059	0.24595	3.34919	1.49885	-1.02607	0.98349
0.66318	0.0836	2.54129	0.77599	1.34518	0.22329	0.28546	1.51507	0.84155	0.01309	1.47108	0.2484	3.35968	1.48933	-1.01557	1.00041
0.67367	0.0844	2.55178	0.77327	1.35567	0.22455	0.29595	1.50406	0.85204	0.01364	1.48157	0.25135	3.37017	1.47763	-1.00508	1.01782
0.68417	0.08532	2.56227	0.76951	1.36616	0.22626	0.30645	1.49168	0.86253	0.01418	1.49207	0.25477	3.38067	1.46389	-0.99459	1.03572
0.69466	0.08634	2.57277	0.76488	1.37665	0.2284	0.31694	1.47804	0.87303	0.01472	1.50256	0.25861	3.39116	1.44827	-0.9841	1.05412
0.70515	0.08747	2.58326	0.75956	1.38714	0.23097	0.32743	1.46334	0.88352	0.01525	1.51305	0.26284	3.40165	1.43094	-0.9736	1.07297
0.71564	0.08868	2.59375	0.75355	1.39764	0.23406	0.33792	1.44754	0.89401	0.01576	1.52354	0.26742	3.41214	1.41206	-0.96311	1.09228
0.72613	0.08996	2.60424	0.74679	1.40813	0.23766	0.34841	1.43054	0.9045	0.01626	1.53404	0.27232	3.42263	1.39182	-0.95262	1.11205
0.73663	0.0913	2.61473	0.73926	1.41862	0.24164	0.35891	1.4126	0.91499	0.01673	1.54453	0.27748	3.43313	1.37043	-0.94213	1.13229
0.74712	0.0927	2.62523	0.73103	1.42911	0.246	0.3694	1.3942	0.92549	0.01719	1.55502	0.28287	3.44362	1.34807	-0.93164	1.15301
0.75761	0.09414	2.63572	0.72217	1.43961	0.25071	0.37989	1.37529	0.93598	0.01762	1.56551	0.28844	3.45411	1.32495	-0.92114	1.1742
0.7681	0.09561	2.64621	0.71273	1.4501	0.25572	0.39038	1.35562	0.94647	0.01803	1.576	0.29415	3.4646	1.30126	-0.91065	1.19605
0.7786	0.09709	2.6567	0.7028	1.46059	0.26103	0.40088	1.33533	0.95696	0.01841	1.5865	0.29995	3.4751	1.27735	-0.90016	1.21899
0.78909	0.09858	2.6672	0.69244	1.47108	0.26658	0.41137	1.31473	0.96746	0.01876	1.59699	0.3058	3.48559	1.25359	-0.88967	1.24288
0.79958	0.1001	2.67769	0.68173	1.48157	0.27236	0.42186	1.29405	0.97795	0.01909	1.60748	0.31164	3.49608	1.23009	-0.87917	1.26759
0.81007	0.10163	2.68818	0.67074	1.49207	0.27832	0.43235	1.27328	0.98844	0.01939	1.61797	0.31745	3.50657	1.20682	-0.86868	1.29313
0.82056	0.10311	2.69867	0.65954	1.50256	0.28443	0.44284	1.25255	0.99893	0.01966	1.62847	0.32318	3.51706	1.18388	-0.85819	1.3193
0.83106	0.10453	2.70916	0.64821	1.51305	0.29065	0.45334	1.23203	1.00942	0.0199	1.63896	0.32875	3.52756	1.1614	-0.8477	1.34611
0.84155	0.10588	2.71966	0.63681	1.52354	0.29693	0.46383	1.2119	1.01992	0.02011	1.64945	0.33413	3.53805	1.13951	-0.83721	1.37362
0.85204	0.10716	2.73015	0.62569	1.53404	0.30324	0.47432	1.19235	1.03041	0.02032	1.65994	0.33926	3.54854	1.11832	-0.82671	1.40187
0.86253	0.10835	2.74064	0.6149	1.54453	0.30952	0.48481	1.17355	1.0409	0.02052	1.67043	0.34422	3.55903	1.09794	-0.81622	1.43087
0.87303	0.10944	2.75113	0.60424	1.55502	0.31573	0.49531	1.15566	1.05139	0.02069	1.68093	0.34897	3.56953	1.07844	-0.80573	1.46063
0.88352	0.11041	2.76163	0.59378	1.56551	0.32183	0.5058	1.13886	1.06189	0.02084	1.69142	0.35338	3.58002	1.0599	-0.79524	1.49118
0.89401	0.11126	2.77212	0.58355	1.576	0.32776	0.51629	1.1233	1.07238	0.02097	1.70191	0.35738	3.59051	1.04236	-0.78474	1.52253
0.9045	0.11198	2.78261	0.57362	1.5865	0.33349	0.52678	1.10913	1.08287	0.02107	1.7124	0.36093	3.601	1.02586	-0.77425	1.55499
0.91499	0.11255	2.7931	0.56403	1.59699	0.33895	0.53727	1.09647	1.09336	0.02115	1.7229	0.364	3.61149	1.01042	-0.76376	1.58856
0.92549	0.11297	2.80359	0.55482	1.60748	0.34412	0.54777	1.08544	1.10385	0.02122	1.73339	0.36655	3.62199	0.99605	-0.75327	1.62292
0.93598	0.11324	2.81409	0.54603	1.61797	0.34893	0.55826	1.07613	1.11435	0.02126	1.74388	0.36856	3.63248	0.98273	-0.74278	1.65803
0.94647	0.11335	2.82458	0.5377	1.62847	0.35336	0.56875	1.06861	1.12484	0.02128	1.75437	0.37002	3.64297	0.97045	-0.73228	1.69387
0.95696	0.11331	2.83507	0.52987	1.63896	0.35735	0.57924	1.06296	1.13533	0.0213	1.76486	0.37102	3.65346	0.95915	-0.72179	1.73036
0.96746	0.1131	2.84556	0.52255	1.64945	0.36086	0.58974	1.0592	1.14582	0.02129	1.77536	0.37153	3.66396	0.94884	-0.7113	1.76747
0.97795	0.11273	2.85606	0.51577	1.65994	0.36387	0.60023	1.05735	1.15632	0.02128	1.78585	0.37142	3.67445	0.93944	-0.70081	1.80507
0.98844	0.11222	2.86655	0.50954	1.67043	0.36644	0.61072	1.0574	1.16681	0.02126	1.79634	0.37069	3.68494	0.93112	-0.69031	1.84306
0.99893	0.11156	2.87704	0.50388	1.68093	0.36859	0.62121	1.05933	1.1773	0.02122	1.80683	0.36934	3.69543	0.92383	-0.67982	1.88133
1.00942	0.11076	2.88753	0.49881	1.69142	0.37022	0.6317	1.06309	1.18779	0.02119	1.81733	0.36736	3.70592	0.91724	-0.66933	1.91975
1.01992	0.1098	2.89802	0.49431	1.70191	0.37134	0.6422	1.06862	1.19828	0.02114	1.82782	0.36478	3.71642	0.91127	-0.65884	1.95833
1.03041	0.10871	2.90852	0.4904	1.7124	0.37185	0.65269	1.07583	1.20878	0.02109	1.83831	0.36159	3.72691	0.90583	-0.64835	1.99699
1.0409	0.10749	2.91901	0.48707	1.7229	0.37171	0.66318	1.08461	1.21927	0.02103	1.8488	0.35784	3.7374	0.90086	-0.63785	2.03547
1.05139	0.10614	2.9295	0.4843	1.73339	0.37091	0.67367	1.09484	1.22976	0.02097	1.85929	0.35354	3.74789	0.89628	-0.62736	2.0734
1.06189	0.10469	2.93999	0.4821	1.74388	0.3695	0.68417	1.1064	1.24025	0.02091	1.86979	0.34872	3.75839	0.892	-0.61687	2.11064
1.07238	0.10319	2.95048	0.48061	1.75437	0.3675	0.69466	1.11912	1.25075	0.02085	1.88028	0.3434	3.76888	0.88794	-0.60638	2.14701
1.08287	0.10163	2.96098	0.47981	1.76486	0.3649	0.70515	1.13285	1.26124	0.02078	1.89077	0.33768	3.77937	0.88401	-0.59588	2.18233
1.09336	0.09998	2.97147	0.47952	1.77536	0.36168	0.71564	1.14743	1.27173	0.02071	1.90126	0.33171	3.78986	0.88013	-0.58539	2.21637
1.10385	0.09825	2.98196	0.47969	1.78585	0.35782	0.72613	1.16266	1.28222	0.02064	1.91176	0.32556	3.80035	0.87622	-0.5749	2.24895
1.11435	0.09644	2.99245	0.48029	1.79634	0.35333	0.73663	1.17837	1.29271	0.02056	1.92225	0.31915	3.81085	0.87222	-0.56441	2.27994
1.12484	0.09457	3.00295	0.4813	1.80683	0.34824	0.74712	1.19442	1.30321	0.02049	1.93274	0.31246	3.82134	0.86807	-0.55392	2.3092
1.13533	0.09266	3.01344	0.48267	1.81733	0.34256	0.75761	1.21067	1.3137	0.0204	1.94323	0.30556	3.83183	0.86423	-0.54342	2.33652
1.14582	0.09072	3.02393	0.48438	1.82782	0.33635	0.7681	1.2269	1.32419	0.02032	1.95372	0.29849	3.84232	0.86065	-0.53293	2.36189
1.15632	0.08876	3.03442	0.48637	1.83831	0.32962	0.7786	1.24285	1.33468	0.02023	1.96422	0.29131	3.85282	0.85678	-0.52244	2.38515
1.16681	0.08679	3.04491	0.48861	1.8488	0.32248	0.78909	1.25854	1.34518	0.02014	1.97471	0.28408	3.86331	0.85256	-0.51195	2.4062
1.1773	0.08483	3.05541	0.49107	1.85929	0.31496	0.79958	1.27418	1.35567	0.02005	1.9852	0.27686	3.8738	0.84794	-0.50146	2.42496
1.18779	0.0829	3.0659	0.4937	1.86979	0.30706	0.81007	1.28939	1.36616	0.01995	1.99569	0.26972	3.88429	0.84287	-0.49096	2.44214
1.19828	0.08101	3.07639	0.49646	1.88028	0.29883	0.82056	1.30362	1.37665	0.01985	2.00619	0.26272	3.89478	0.83734	-0.48047	2.45848
1.20878	0.07917	3.08688	0.49932	1.89077	0.29034	0.83106	1.3167	1.38714	0.01975	2.01668	0.25592	3.90528	0.8313	-0.46998	2.47326
1.21927	0.07741	3.09738	0.50223	1.90126	0.2817	0.84155	1.32851	1.39764	0.01966	2.02717	0.24938	3.91577	0.82475	-0.45949	2.48577
1.22976	0.07572	3.10787	0.50525	1.91176	0.27296	0.85204	1.33904	1.40813	0.01959	2.03766	0.24316	3.92626	0.81767	-0.44899	2.49609
1.24025	0.07413	3.11836	0.50832	1.92225	0.26412	0.86253	1.3483	1.41862	0.01951	2.04815	0.23732	3.93675	0.81005	-0.4385	2.50431
1.25075	0.07265	3.12885	0.51135	1.93274	0.2552	0.87303	1.35621	1.42911	0.01944	2.05865	0.2319	3.94725	0.80188	-0.42801	2.51053
1.26124	0.07129	3.13934	0.51445	1.94323	0.24628	0.88352	1.3625	1.43961	0.01936	2.06914	0.22698	3.95774	0.79315	-0.41752	2.51581
1.27173	0.07006	3.14984	0.5176	1.95372	0.23738	0.89401	1.36696	1.4501	0.01928	2.07963	0.22258	3.96823	0.78395	-0.40703	2.52037
1.28222	0.06897	3.16033	0.52061	1.96422	0.22856	0.9045	1.36954	1.46059	0.0192	2.09012	0.21876	3.97872	0.77429	-0.39653	2.52354
1.29271	0.06804	3.17082	0.52346	1.97471	0.21987	0.91499	1.37017	1.47108	0.01913	2.10062	0.21556	3.98921	0.76413	-0.38604	2.52548
1.30321	0.06727	3.18131	0.52614	1.9852	0.21136	0.92549	1.36885	1.48157	0.01905	2.11111	0.21302	3.99971	0.75345	-0.37555	2.5264
1.3137	0.06666	3.19181	0.52862	1.99569	0.20306	0.93598	1.36555	1.49207	0.01898	2.1216	0.21115	4.0102	0.74231	-0.36506	2.5266
1.32419	0.06624	3.2023	0.5309	2.00619	0.19502	0.94647	1.36027	1.50256	0.01891	2.13209	0.20999	4.02069	0.73077	-0.35456	2.52641
1.33468	0.06599	3.21279	0.53296	2.01668	0.18728	0.95696	1.35304	1.51305	0.01885	2.14258	0.20956	4.03118	0.71879	-0.34407	2.5261
1.34518	0.06593	3.22328	0.53481	2.02717	0.17987	0.96746	1.3439	1.52354	0.01879	2.15308	0.20986	4.04168	0.70633	-0.33358	2.52588
1.35567	0.06606	3.23377	0.53645	2.03766	0.17283	0.97795	1.3329	1.53404	0.01874	2.16357	0.2109	4.05217	0.69339	-0.32309	2.52605
1.36616	0.06639	3.24427	0.53788	2.04815	0.16617	0.98844	1.32036	1.54453	0.01869	2.17406	0.21269	4.06266	0.68	-0.3126	2.5269
1.37665	0.0669	3.25476	0.53911	2.05865	0.15993	0.99893	1.30636	1.55502	0.01866	2.18455	0.21521	4.07315	0.66618	-0.3021	2.52878
1.38714	0.06761	3.26525	0.54017	2.06914	0.15413	1.00942	1.29073	1.56551	0.01863	2.19505	0.21845	4.08364	0.65194	-0.29161	2.53202
1.39764	0.06853	3.27574	0.54106	2.07963	0.14877	1.01992	1.27358	1.576	0.01862	2.20554	0.22238	4.09414	0.63731	-0.28112	2.53689
1.40813	0.06966	3.28624	0.54215	2.09012	0.14389	1.03041	1.25532	1.5865	0.01861	2.21603	0.22699	4.10463	0.62239	-0.27063	2.54367
1.41862	0.07098	3.29673	0.54345	2.10062	0.13948	1.0409	1.23605	1.59699	0.01862	2.22652	0.23223	4.11512	0.60727	-0.26013	2.55266
1.42911	0.07248	3.30722	0.54466	2.11111	0.13555	1.05139	1.21563	1.60748	0.01863	2.23701	0.23807	4.12561	0.59191	-0.24964	2.56416
1.43961	0.07414	3.31771	0.5458	2.1216	0.1321	1.06189	1.19441	1.61797	0.01865	2.24751	0.24447	4.13611	0.57627	-0.23915	2.57845
1.4501	0.07596	3.3282	0.54692	2.13209	0.12914	1.07238	1.17275	1.62847	0.01869	2.258	0.25136	4.1466	0.56038	-0.22866	2.5958
1.46059	0.07794	3.3387	0.54803	2.14258	0.12665	1.08287	1.15055	1.63896	0.01873	2.26849	0.2587	4.15709	0.54432	-0.21817	2.61649
1.47108	0.08006	3.34919	0.54916	2.15308	0.12463	1.09336	1.12775	1.64945	0.01877	2.27898	0.26643	4.16758	0.52822	-0.20767	2.64077
1.48157	0.0823	3.35968	0.55037	2.16357	0.12307	1.10385	1.10448	1.65994	0.01882	2.28948	0.27449	4.17807	0.51212	-0.19718	2.66889
1.49207	0.08466	3.37017	0.55167	2.17406	0.12195	1.11435	1.0809	1.67043	0.01888	2.29997	0.2828	4.18857	0.49598	-0.18669	2.7011
1.50256	0.08712	3.38067	0.55311	2.18455	0.12126	1.12484	1.05717	1.68093	0.01894	2.31046	0.2913	4.19906	0.47985	-0.1762	2.73762
1.51305	0.08966	3.39116	0.55471	2.19505	0.12098	1.13533	1.03341	1.69142	0.01899	2.32095	0.29992	4.20955	0.46374	-0.1657	2.7787
1.52354	0.09228	3.40165	0.55652	2.20554	0.12108	1.14582	1.00979	1.70191	0.01905	2.33144	0.3086	4.22004	0.44768	-0.15521	2.82485
1.53404	0.09494	3.41214	0.55857	2.21603	0.12155	1.15632	0.98645	1.7124	0.0191	2.34194	0.31729	4.23054	0.43167	-0.14472	2.87646
1.54453	0.09764	3.42263	0.56088	2.22652	0.12235	1.16681	0.96353	1.7229	0.01914	2.35243	0.32589	4.24103	0.41578	-0.13423	2.93338
1.55502	0.10036	3.43313	0.56349	2.23701	0.12346	1.1773	0.94118	1.73339	0.01917	2.36292	0.33433	4.25152	0.40004	-0.12374	2.99566
1.56551	0.10307	3.44362	0.56641	2.24751	0.12485	1.18779	0.91951	1.74388	0.01918	2.37341	0.34254	4.26201	0.38451	-0.11324	3.06336
1.576	0.10577	3.45411	0.56967	2.258	0.12649	1.19828	0.89867	1.75437	0.01918	2.38391	0.35046	4.2725	0.36923	-0.10275	3.13667
1.5865	0.10842	3.4646	0.57327	2.26849	0.12835	1.20878	0.87877	1.76486	0.01917	2.3944	0.35803	4.283	0.35427	-0.09226	3.21572
1.59699	0.11102	3.4751	0.57731	2.27898	0.1304	1.21927	0.85996	1.77536	0.01913	2.40489	0.36518	4.29349	0.33966	-0.08177	3.30062
1.60748	0.11354	3.48559	0.58187	2.28948	0.13261	1.22976	0.84236	1.78585	0.01907	2.41538	0.37188	4.30398	0.32548	-0.07127	3.39149
1.61797	0.11597	3.49608	0.58694	2.29997	0.13495	1.24025	0.82602	1.79634	0.01898	2.42587	0.37807	4.31447	0.31176	-0.06078	3.48928
1.62847	0.11828	3.50657	0.59242	2.31046	0.13738	1.25075	0.81103	1.80683	0.01887	2.43637	0.38373	4.32497	0.29856	-0.05029	3.59402
1.63896	0.12045	3.51706	0.59825	2.32095	0.13988	1.26124	0.79747	1.81733	0.01873	2.44686	0.38887	4.33546	0.28593	-0.0398	3.70476
1.64945	0.12249	3.52756	0.60441	2.33144	0.14244	1.27173	0.78542	1.82782	0.01857	2.45735	0.39362	4.34595	0.27393	-0.02931	3.82148
1.65994	0.12436	3.53805	0.61087	2.34194	0.14504	1.28222	0.77494	1.83831	0.01837	2.46784	0.39792	4.35644	0.2626	-0.01881	3.94409
1.67043	0.12607	3.54854	0.6176	2.35243	0.14764	1.29271	0.76607	1.8488	0.01817	2.47834	0.40168	4.36693	0.25199	-0.00832	4.07334
1.68093	0.12764	3.55903	0.62457	2.36292	0.15021	1.30321	0.75888	1.85929	0.01795	2.48883	0.40492	4.37743	0.24215	0.00217	4.20905
1.69142	0.12906	3.56953	0.63173	2.37341	0.15274	1.3137	0.75339	1.86979	0.01771	2.49932	0.40759	4.38792	0.23312	0.01266	4.35011
1.70191	0.13028	3.58002	0.63905	2.38391	0.15517	1.32419	0.74962	1.88028	0.01744	2.50981	0.40964	4.39841	0.22495	0.02316	4.49618
1.7124	0.13128	3.59051	0.64648	2.3944	0.15747	1.33468	0.74759	1.89077	0.01714	2.5203	0.4111	4.4089	0.21768	0.03365	4.64689
1.7229	0.13205	3.601	0.65396	2.40489	0.15963	1.34518	0.74731	1.90126	0.01681	2.5308	0.41198	4.4194	0.21135	0.04414	4.80182
1.73339	0.13258	3.61149	0.66144	2.41538	0.16161	1.35567	0.74877	1.91176	0.01645	2.54129	0.41233	4.42989	0.206	0.05463	4.9605
1.74388	0.1329	3.62199	0.66886	2.42587	0.16342	1.36616	0.75196	1.92225	0.01607	2.55178	0.41217	4.44038	0.20166	0.06512	5.12237
1.75437	0.13302	3.63248	0.67617	2.43637	0.16502	1.37665	0.75684	1.93274	0.01567	2.56227	0.41156	4.45087	0.19836	0.07562	5.28683
1.76486	0.1329	3.64297	0.68331	2.44686	0.16643	1.38714	0.7634	1.94323	0.01524	2.57277	0.41062	4.46136	0.19614	0.08611	5.4532
1.77536	0.13255	3.65346	0.69021	2.45735	0.16766	1.39764	0.77193	1.95372	0.0148	2.58326	0.4095	4.47186	0.19503	0.0966	5.62077
1.78585	0.13195	3.66396	0.69682	2.46784	0.1687	1.40813	0.78237	1.96422	0.01434	2.59375	0.40817	4.48235	0.19505	0.10709	5.78878
1.79634	0.13111	3.67445	0.70309	2.47834	0.16952	1.41862	0.79431	1.97471	0.01387	2.60424	0.40663	4.49284	0.19622	0.11759	5.95635
1.80683	0.13003	3.68494	0.70923	2.48883	0.17011	1.42911	0.8077	1.9852	0.01338	2.61473	0.4049	4.50333	0.19858	0.12808	6.12265
1.81733	0.12873	3.69543	0.7152	2.49932	0.17045	1.43961	0.82244	1.99569	0.01289	2.62523	0.40304	4.51383	0.20214	0.13857	6.28677
1.82782	0.12721	3.70592	0.72067	2.50981	0.17054	1.4501	0.83842	2.00619	0.0124	2.63572	0.40111	4.52432	0.2069	0.14906	6.44777
1.83831	0.12548	3.71642	0.72558	2.5203	0.17037	1.46059	0.85553	2.01668	0.0119	2.64621	0.39917	4.53481	0.2129	0.15955	6.60468
1.8488	0.12356	3.72691	0.7299	2.5308	0.16995	1.47108	0.87367	2.02717	0.0114	2.6567	0.39727	4.5453	0.22014	0.17005	6.75656
1.85929	0.12147	3.7374	0.73362	2.54129	0.16928	1.48157	0.8927	2.03766	0.01091	2.6672	0.39547	4.55579	0.22863	0.18054	6.90244
1.86979	0.11922	3.74789	0.73672	2.55178	0.16836	1.49207	0.91251	2.04815	0.01043	2.67769	0.39381	4.56629	0.23838	0.19103	7.0414
1.88028	0.11683	3.75839	0.73918	2.56227	0.16721	1.50256	0.93295	2.05865	0.00996	2.68818	0.39234	4.57678	0.24942	0.20152	7.1725
1.89077	0.11433	3.76888	0.741	2.57277	0.16587	1.51305	0.95388	2.06914	0.0095	2.69867	0.3911	4.58727	0.26171	0.21202	7.29595
1.90126	0.11179	3.77937	0.7421	2.58326	0.16437	1.52354	0.97516	2.07963	0.00905	2.70916	0.39012	4.59776	0.27526	0.22251	7.41138
1.91176	0.1092	3.78986	0.74248	2.59375	0.16271	1.53404	0.99663	2.09012	0.00863	2.71966	0.38943	4.60826	0.29003	0.233	7.51698
1.92225	0.10655	3.80035	0.74215	2.60424	0.16087	1.54453	1.01813	2.10062	0.00822	2.73015	0.38905	4.61875	0.30603	0.24349	7.61157
1.93274	0.10386	3.81085	0.74111	2.61473	0.15885	1.55502	1.0395	2.11111	0.00784	2.74064	0.38899	4.62924	0.32323	0.25398	7.69454
1.94323	0.10115	3.82134	0.73939	2.62523	0.15665	1.56551	1.06058	2.1216	0.00748	2.75113	0.38926	4.63973	0.3416	0.26448	7.76538
1.95372	0.09843	3.83183	0.73741	2.63572	0.1543	1.576	1.0812	2.13209	0.00715	2.76163	0.38987	4.65022	0.36112	0.27497	7.8237
1.96422	0.09574	3.84232	0.7352	2.64621	0.15181	1.5865	1.10123	2.14258	0.00685	2.77212	0.3908	4.66072	0.38174	0.28546	7.8715
1.97471	0.09308	3.85282	0.73247	2.6567	0.14918	1.59699	1.1205	2.15308	0.00657	2.78261	0.39204	4.67121	0.40343	0.29595	7.90863
1.9852	0.09048	3.86331	0.72924	2.6672	0.14645	1.60748	1.13882	2.16357	0.00633	2.7931	0.39356	4.6817	0.42613	0.30645	7.93274
1.99569	0.08796	3.8738	0.72547	2.67769	0.14362	1.61797	1.15611	2.17406	0.00611	2.80359	0.39535	4.69219	0.44979	0.31694	7.94478
2.00619	0.08554	3.88429	0.7212	2.68818	0.14071	1.62847	1.17219	2.18455	0.00592	2.81409	0.39738	4.70269	0.47435	0.32743	7.94671
2.01668	0.08324	3.89478	0.71647	2.69867	0.13773	1.63896	1.18689	2.19505	0.00577	2.82458	0.39959	4.71318	0.49975	0.33792	7.93801
2.02717	0.08107	3.90528	0.71132	2.70916	0.1347	1.64945	1.20006	2.20554	0.00564	2.83507	0.40196	4.72367	0.5259	0.34841	7.91738
2.03766	0.07904	3.91577	0.70581	2.71966	0.13164	1.65994	1.21159	2.21603	0.00555	2.84556	0.40444	4.73416	0.55276	0.35891	7.88611
2.04815	0.07718	3.92626	0.69997	2.73015	0.1286	1.67043	1.22159	2.22652	0.00548	2.85606	0.40698	4.74465	0.5803	0.3694	7.84728
2.05865	0.07549	3.93675	0.69386	2.74064	0.12562	1.68093	1.23014	2.23701	0.00545	2.86655	0.40953	4.75515	0.60839	0.37989	7.80102
2.06914	0.07399	3.94725	0.68753	2.75113	0.12263	1.69142	1.23705	2.24751	0.00544	2.87704	0.41204	4.76564	0.63691	0.39038	7.74583
2.07963	0.07269	3.95774	0.68101	2.76163	0.11967	1.70191	1.24222	2.258	0.00546	2.88753	0.41446	4.77613	0.66572	0.40088	7.68271
2.09012	0.0716	3.96823	0.67436	2.77212	0.11674	1.7124	1.24538	2.26849	0.0055	2.89802	0.41673	4.78662	0.69473	0.41137	7.61336
2.10062	0.07071	3.97872	0.66762	2.78261	0.11385	1.7229	1.24637	2.27898	0.00557	2.90852	0.41881	4.79712	0.72383	0.42186	7.53923
2.11111	0.07004	3.98921	0.66083	2.7931	0.11101	1.73339	1.24516	2.28948	0.00566	2.91901	0.42065	4.80761	0.7529	0.43235	7.46089
2.1216	0.06959	3.99971	0.65402	2.80359	0.10823	1.74388	1.24196	2.29997	0.00577	2.9295	0.42219	4.8181	0.78184	0.44284	7.37924
2.13209	0.06936	4.0102	0.64728	2.81409	0.10551	1.75437	1.23681	2.31046	0.0059	2.93999	0.42341	4.82859	0.81051	0.45334	7.29554
2.14258	0.06935	4.02069	0.64067	2.82458	0.10288	1.76486	1.22973	2.32095	0.00605	2.95048	0.42463	4.83908	0.83882	0.46383	7.21103
2.15308	0.06956	4.03118	0.63419	2.83507	0.10033	1.77536	1.22068	2.33144	0.00621	2.96098	0.42583	4.84958	0.86664	0.47432	7.12702
2.16357	0.06998	4.04168	0.62779	2.84556	0.09787	1.78585	1.20951	2.34194	0.00638	2.97147	0.42658	4.86007	0.89385	0.48481	7.04459
2.17406	0.0706	4.05217	0.62151	2.85606	0.0955	1.79634	1.19627	2.35243	0.00657	2.98196	0.42686	4.87056	0.92034	0.49531	6.96498
2.18455	0.07143	4.06266	0.61534	2.86655	0.09323	1.80683	1.18106	2.36292	0.00676	2.99245	0.42662	4.88105	0.94601	0.5058	6.88926
2.19505	0.07244	4.07315	0.60931	2.87704	0.09106	1.81733	1.16396	2.37341	0.00696	3.00295	0.42586	4.89155	0.97074	0.51629	6.81847
2.20554	0.07364	4.08364	0.60343	2.88753	0.08899	1.82782	1.1451	2.38391	0.00716	3.01344	0.42455	4.90204	0.99444	0.52678	6.75353
2.21603	0.075	4.09414	0.5977	2.89802	0.08703	1.83831	1.12459	2.3944	0.00737	3.02393	0.4227	4.91253	1.01708	0.53727	6.69526
2.22652	0.07652	4.10463	0.59214	2.90852	0.08517	1.8488	1.10274	2.40489	0.00757	3.03442	0.42028	4.92302	1.03866	0.54777	6.64437
2.23701	0.07817	4.11512	0.58679	2.91901	0.08342	1.85929	1.07971	2.41538	0.00778	3.04491	0.41731	4.93351	1.05926	0.55826	6.60143
2.24751	0.07995	4.12561	0.58162	2.9295	0.08177	1.86979	1.0555	2.42587	0.00797	3.05541	0.41379	4.94401	1.07893	0.56875	6.56689
2.258	0.08184	4.13611	0.57662	2.93999	0.08023	1.88028	1.03028	2.43637	0.00816	3.0659	0.40974	4.9545	1.09735	0.57924	6.54106
2.26849	0.08382	4.1466	0.57177	2.95048	0.07882	1.89077	1.00433	2.44686	0.00835	3.07639	0.40517	4.96499	1.11425	0.58974	6.52412
2.27898	0.08587	4.15709	0.56712	2.96098	0.07753	1.90126	0.97802	2.45735	0.00852	3.08688	0.40011	4.97548	1.1298	0.60023	6.51609
2.28948	0.08798	4.16758	0.56273	2.97147	0.07635	1.91176	0.95151	2.46784	0.00869	3.09738	0.39457	4.98598	1.14396	0.61072	6.51686
2.29997	0.09012	4.17807	0.55864	2.98196	0.07525	1.92225	0.9248	2.47834	0.00884	3.10787	0.38865	4.99647	1.15643	0.62121	6.52618
2.31046	0.09229	4.18857	0.55483	2.99245	0.07424	1.93274	0.89803	2.48883	0.00898	3.11836	0.38239	5.00696	1.16716	0.6317	6.54369
2.32095	0.09445	4.19906	0.55134	3.00295	0.07332	1.94323	0.87138	2.49932	0.0091	3.12885	0.37575	5.01745	1.17614	0.6422	6.56888
2.33144	0.0966	4.20955	0.54813	3.01344	0.07247	1.95372	0.84503	2.50981	0.00921	3.13934	0.3689	5.02794	1.18335	0.65269	6.60114
2.34194	0.09873	4.22004	0.54509	3.02393	0.07169	1.96422	0.81919	2.5203	0.0093	3.14984	0.36187	5.03844	1.18879	0.66318	6.63977
2.35243	0.10081	4.23054	0.54222	3.03442	0.07098	1.97471	0.79402	2.5308	0.00937	3.16033	0.35457	5.04893	1.19246	0.67367	6.68395
2.36292	0.10286	4.24103	0.53951	3.04491	0.07033	1.9852	0.7697	2.54129	0.00942	3.17082	0.34705	5.05942	1.19438	0.68417	6.73282
2.37341	0.10485	4.25152	0.53697	3.05541	0.06974	1.99569	0.74639	2.55178	0.00945	3.18131	0.33934	5.06991	1.19457	0.69466	6.78542
2.38391	0.10674	4.26201	0.53461	3.0659	0.0692	2.00619	0.72425	2.56227	0.00946	3.19181	0.33149	5.08041	1.19307	0.70515	6.84079
2.3944	0.10851	4.2725	0.53243	3.07639	0.0687	2.01668	0.70344	2.57277	0.00945	3.2023	0.32352	5.0909	1.18992	0.71564	6.89788
2.40489	0.11015	4.283	0.53045	3.08688	0.06825	2.02717	0.68407	2.58326	0.00943	3.21279	0.31547	5.10139	1.18518	0.72613	6.95567
2.41538	0.11164	4.29349	0.52866	3.09738	0.06784	2.03766	0.66628	2.59375	0.0094	3.22328	0.30739	5.11188	1.1789	0.73663	7.01312
2.42587	0.11298	4.30398	0.52707	3.10787	0.06746	2.04815	0.65017	2.60424	0.00935	3.23377	0.2993	5.12237	1.17114	0.74712	7.06968
2.43637	0.11415	4.31447	0.5257	3.11836	0.06712	2.05865	0.63584	2.61473	0.00929	3.24427	0.29124	5.13287	1.1622	0.75761	7.12505
2.44686	0.11516	4.32497	0.52454	3.12885	0.06681	2.06914	0.62337	2.62523	0.00921	3.25476	0.28323	5.14336	1.15251	0.7681	7.17792
2.45735	0.11603	4.33546	0.52361	3.13934	0.06653	2.07963	0.61283	2.63572	0.00911	3.26525	0.27531	5.15385	1.14205	0.7786	7.22653
2.46784	0.11675	4.34595	0.52303	3.14984	0.06629	2.09012	0.60426	2.64621	0.00899	3.27574	0.2675	5.16434	1.13059	0.78909	7.27024
2.47834	0.11728	4.35644	0.5228	3.16033	0.06606	2.10062	0.5977	2.6567	0.00887	3.28624	0.25989	5.17484	1.11805	0.79958	7.31131
2.48883	0.11761	4.36693	0.52282	3.17082	0.06585	2.11111	0.59317	2.6672	0.00872	3.29673	0.25249	5.18533	1.10449	0.81007	7.3488
2.49932	0.11774	4.37743	0.52311	3.18131	0.06564	2.1216	0.59068	2.67769	0.00857	3.30722	0.24527	5.19582	1.08996	0.82056	7.37903
2.50981	0.11767	4.38792	0.5236	3.19181	0.06543	2.13209	0.59021	2.68818	0.00841	3.31771	0.23824	5.20631	1.07456	0.83106	7.4014
2.5203	0.1174	4.39841	0.52428	3.2023	0.06523	2.14258	0.59174	2.69867	0.00824	3.3282	0.23141	5.2168	1.05835	0.84155	7.41547
2.5308	0.11692	4.4089	0.52514	3.21279	0.06503	2.15308	0.59522	2.70916	0.00805	3.3387	0.2248	5.2273	1.04142	0.85204	7.42275
2.54129	0.11624	4.4194	0.52616	3.22328	0.06483	2.16357	0.6006	2.71966	0.00787	3.34919	0.21841	5.23779	1.02383	0.86253	7.424
2.55178	0.11536	4.42989	0.52731	3.23377	0.06464	2.17406	0.60781	2.73015	0.00767	3.35968	0.21225	5.24828	1.00567	0.87303	7.41753
2.56227	0.11429	4.44038	0.52858	3.24427	0.06444	2.18455	0.61677	2.74064	0.00747	3.37017	0.20632	5.25877	0.987	0.88352	7.4022
2.57277	0.11306	4.45087	0.52994	3.25476	0.06425	2.19505	0.62738	2.75113	0.00727	3.38067	0.20064	5.26927	0.968	0.89401	7.37772
2.58326	0.11169	4.46136	0.53135	3.26525	0.06406	2.20554	0.63954	2.76163	0.00707	3.39116	0.1952	5.27976	0.94876	0.9045	7.3442
2.59375	0.11019	4.47186	0.5328	3.27574	0.06387	2.21603	0.65313	2.77212	0.00687	3.40165	0.19001	5.29025	0.92925	0.91499	7.30186
2.60424	0.10854	4.48235	0.53423	3.28624	0.06372	2.22652	0.66802	2.78261	0.00667	3.41214	0.18507	5.30074	0.90948	0.92549	7.25107
2.61473	0.10673	4.49284	0.53563	3.29673	0.06362	2.23701	0.68409	2.7931	0.00646	3.42263	0.18038	5.31123	0.88952	0.93598	7.19217
2.62523	0.10477	4.50333	0.53697	3.30722	0.06353	2.24751	0.70119	2.80359	0.00626	3.43313	0.17594	5.32173	0.86941	0.94647	7.12565
2.63572	0.10268	4.51383	0.53819	3.31771	0.06345	2.258	0.71917	2.81409	0.00607	3.44362	0.17174	5.33222	0.84919	0.95696	7.05208
2.64621	0.10046	4.52432	0.53928	3.3282	0.06338	2.26849	0.73788	2.82458	0.00587	3.45411	0.16779	5.34271	0.82893	0.96746	6.97207
2.6567	0.09813	4.53481	0.54021	3.3387	0.06333	2.27898	0.75718	2.83507	0.00569	3.4646	0.16409	5.3532	0.80865	0.97795	6.88629
2.6672	0.0957	4.5453	0.54094	3.34919	0.0633	2.28948	0.7769	2.84556	0.0055	3.4751	0.16066	5.3637	0.78839	0.98844	6.79584
2.67769	0.09317	4.55579	0.54149	3.35968	0.06329	2.29997	0.79689	2.85606	0.00532	3.48559	0.15755	5.37419	0.7682	0.99893	6.70143
2.68818	0.09056	4.56629	0.54188	3.37017	0.06331	2.31046	0.817	2.86655	0.00515	3.49608	0.15473	5.38468	0.7481	1.00942	6.60347
2.69867	0.08789	4.57678	0.5422	3.38067	0.06336	2.32095	0.83705	2.87704	0.00498	3.50657	0.15217	5.39517	0.72813	1.01992	6.50275
2.70916	0.08516	4.58727	0.54238	3.39116	0.06345	2.33144	0.85708	2.88753	0.00482	3.51706	0.14985	5.40566	0.70832	1.03041	6.4013
2.71966	0.08239	4.59776	0.54225	3.40165	0.06357	2.34194	0.87701	2.89802	0.00467	3.52756	0.14776	5.41616	0.68879	1.0409	6.29992
2.73015	0.07962	4.60826	0.54181	3.41214	0.06372	2.35243	0.89651	2.90852	0.00452	3.53805	0.14591	5.42665	0.66981	1.05139	6.19814
2.74064	0.07686	4.61875	0.54104	3.42263	0.06392	2.36292	0.9156	2.91901	0.00438	3.54854	0.14428	5.43714	0.65135	1.06189	6.09753
2.75113	0.07409	4.62924	0.54004	3.43313	0.06416	2.37341	0.93411	2.9295	0.00425	3.55903	0.14289	5.44763	0.63318	1.07238	5.9996
2.76163	0.07132	4.63973	0.5388	3.44362	0.06445	2.38391	0.95173	2.93999	0.00412	3.56953	0.14173	5.45813	0.61528	1.08287	5.90429
2.77212	0.06856	4.65022	0.53725	3.45411	0.06479	2.3944	0.96835	2.95048	0.00401	3.58002	0.14081	5.46862	0.59766	1.09336	5.81147
2.78261	0.06582	4.66072	0.53558	3.4646	0.06518	2.40489	0.98385	2.96098	0.0039	3.59051	0.14012	5.47911	0.58033	1.10385	5.7218
2.7931	0.06311	4.67121	0.53381	3.4751	0.06562	2.41538	0.99812	2.97147	0.0038	3.601	0.13966	5.4896	0.56332	1.11435	5.63587
2.80359	0.06044	4.6817	0.53177	3.48559	0.06615	2.42587	1.0111	2.98196	0.00371	3.61149	0.13945	5.50009	0.54663	1.12484	5.55426
2.81409	0.05782	4.69219	0.52946	3.49608	0.06674	2.43637	1.02269	2.99245	0.00363	3.62199	0.13948	5.51059	0.53029	1.13533	5.47749
2.82458	0.05525	4.70269	0.52692	3.50657	0.06739	2.44686	1.03292	3.00295	0.00356	3.63248	0.13976	5.52108	0.51431	1.14582	5.40608
2.83507	0.05275	4.71318	0.52418	3.51706	0.06809	2.45735	1.04193	3.01344	0.00349	3.64297	0.14028	5.53157	0.49871	1.15632	5.34047
2.84556	0.05031	4.72367	0.52126	3.52756	0.06884	2.46784	1.04964	3.02393	0.00344	3.65346	0.14107	5.54206	0.4835	1.16681	5.28107
2.85606	0.04796	4.73416	0.5182	3.53805	0.06965	2.47834	1.05591	3.03442	0.00339	3.66396	0.14211	5.55256	0.4687	1.1773	5.22825
2.86655	0.04568	4.74465	0.51508	3.54854	0.07049	2.48883	1.06077	3.04491	0.00335	3.67445	0.14343	5.56305	0.45432	1.18779	5.18234
2.87704	0.0435	4.75515	0.51194	3.55903	0.07139	2.49932	1.06411	3.05541	0.00332	3.68494	0.14503	5.57354	0.44046	1.19828	5.14364
2.88753	0.0414	4.76564	0.50877	3.56953	0.07232	2.50981	1.06584	3.0659	0.0033	3.69543	0.14693	5.58403	0.42717	1.20878	5.11235
2.89802	0.03941	4.77613	0.5056	3.58002	0.0733	2.5203	1.06597	3.07639	0.00329	3.70592	0.14912	5.59452	0.41438	1.21927	5.08961
2.90852	0.03752	4.78662	0.50248	3.59051	0.07431	2.5308	1.06451	3.08688	0.00329	3.71642	0.1516	5.60502	0.40208	1.22976	5.07554
2.91901	0.03573	4.79712	0.49944	3.601	0.07535	2.54129	1.0615	3.09738	0.0033	3.72691	0.15437	5.61551	0.39028	1.24025	5.06944
2.9295	0.03405	4.80761	0.49652	3.61149	0.07642	2.55178	1.05699	3.10787	0.00332	3.7374	0.15746	5.626	0.37899	1.25075	5.07143
2.93999	0.03249	4.8181	0.49374	3.62199	0.07751	2.56227	1.05102	3.11836	0.00336	3.74789	0.16084	5.63649	0.36822	1.26124	5.0816
2.95048	0.03104	4.82859	0.49114	3.63248	0.07863	2.57277	1.04381	3.12885	0.0034	3.75839	0.16454	5.64699	0.35799	1.27173	5.09998
2.96098	0.0297	4.83908	0.48876	3.64297	0.07975	2.58326	1.03562	3.13934	0.00346	3.76888	0.16856	5.65748	0.34829	1.28222	5.12657
2.97147	0.02848	4.84958	0.48661	3.65346	0.08089	2.59375	1.02645	3.14984	0.00353	3.77937	0.1729	5.66797	0.33915	1.29271	5.16134
2.98196	0.02738	4.86007	0.48473	3.66396	0.08203	2.60424	1.0162	3.16033	0.00361	3.78986	0.17756	5.67846	0.33056	1.30321	5.20433
2.99245	0.02639	4.87056	0.48313	3.67445	0.08317	2.61473	1.00483	3.17082	0.0037	3.80035	0.18255	5.68895	0.32253	1.3137	5.25542
3.00295	0.02551	4.88105	0.48184	3.68494	0.08433	2.62523	0.99245	3.18131	0.0038	3.81085	0.18785	5.69945	0.31507	1.32419	5.31452
3.01344	0.02475	4.89155	0.48086	3.69543	0.08552	2.63572	0.97914	3.19181	0.00391	3.82134	0.19348	5.70994	0.30817	1.33468	5.38151
3.02393	0.0241	4.90204	0.48022	3.70592	0.08669	2.64621	0.965	3.2023	0.00404	3.83183	0.19952	5.72043	0.30184	1.34518	5.45625
3.03442	0.02356	4.91253	0.47997	3.71642	0.08784	2.6567	0.95011	3.21279	0.00418	3.84232	0.20598	5.73092	0.29607	1.35567	5.53856
3.04491	0.02313	4.92302	0.48017	3.72691	0.08897	2.6672	0.93458	3.22328	0.00432	3.85282	0.21273	5.74142	0.29086	1.36616	5.62823
3.05541	0.0228	4.93351	0.48084	3.7374	0.09008	2.67769	0.91852	3.23377	0.00448	3.86331	0.21976	5.75191	0.28621	1.37665	5.72501
3.0659	0.02258	4.94401	0.48194	3.74789	0.09116	2.68818	0.90201	3.24427	0.00464	3.8738	0.22707	5.7624	0.28211	1.38714	5.82862
3.07639	0.02245	4.9545	0.48341	3.75839	0.09222	2.69867	0.88516	3.25476	0.00481	3.88429	0.23463	5.77289	0.27855	1.39764	5.94141
3.08688	0.02242	4.96499	0.48521	3.76888	0.09326	2.70916	0.86807	3.26525	0.005	3.89478	0.24242	5.78338	0.27553	1.40813	6.063
3.09738	0.02249	4.97548	0.48735	3.77937	0.09426	2.71966	0.85083	3.27574	0.00518	3.90528	0.25041	5.79388	0.27303	1.41862	6.19063
3.10787	0.02265	4.98598	0.48983	3.78986	0.09521	2.73015	0.83391	3.28624	0.00538	3.91577	0.25859	5.80437	0.27104	1.42911	6.32415
3.11836	0.02289	4.99647	0.4926	3.80035	0.09612	2.74064	0.81737	3.29673	0.00557	3.92626	0.26691	5.81486	0.2696	1.43961	6.46268
3.12885	0.02322	5.00696	0.49563	3.81085	0.09699	2.75113	0.80096	3.30722	0.00578	3.93675	0.27535	5.82535	0.26875	1.4501	6.60526
3.13934	0.02362	5.01745	0.49892	3.82134	0.09781	2.76163	0.78477	3.31771	0.00598	3.94725	0.28387	5.83585	0.26845	1.46059	6.75126
3.14984	0.02409	5.02794	0.50244	3.83183	0.09862	2.77212	0.76885	3.3282	0.00619	3.95774	0.29244	5.84634	0.26861	1.47108	6.89998
3.16033	0.02464	5.03844	0.50618	3.84232	0.09941	2.78261	0.75328	3.3387	0.0064	3.96823	0.301	5.85683	0.2692	1.48157	7.05069
3.17082	0.02525	5.04893	0.51011	3.85282	0.10017	2.7931	0.73814	3.34919	0.00661	3.97872	0.30953	5.86732	0.27018	1.49207	7.20261
3.18131	0.02593	5.05942	0.51422	3.86331	0.10088	2.80359	0.72348	3.35968	0.00683	3.98921	0.31798	5.87781	0.27154	1.50256	7.35492
3.19181	0.02666	5.06991	0.51848	3.8738	0.10153	2.81409	0.70936	3.37017	0.00704	3.99971	0.32629	5.88831	0.27324	1.51305	7.50675
3.2023	0.02744	5.08041	0.52288	3.88429	0.10213	2.82458	0.69583	3.38067	0.00725	4.0102	0.33443	5.8988	0.27527	1.52354	7.65721
3.21279	0.02827	5.0909	0.52739	3.89478	0.10268	2.83507	0.68294	3.39116	0.00746	4.02069	0.34235	5.90929	0.27762	1.53404	7.80537
3.22328	0.02915	5.10139	0.532	3.90528	0.10317	2.84556	0.67073	3.40165	0.00768	4.03118	0.35	5.91978	0.28024	1.54453	7.95028
3.23377	0.03007	5.11188	0.53669	3.91577	0.1036	2.85606	0.65922	3.41214	0.00789	4.04168	0.35733	5.93028	0.2831	1.55502	8.09095
3.24427	0.03103	5.12237	0.54143	3.92626	0.10397	2.86655	0.64845	3.42263	0.00811	4.05217	0.36431	5.94077	0.28617	1.56551	8.2264
3.25476	0.03202	5.13287	0.54627	3.93675	0.10429	2.87704	0.63844	3.43313	0.00833	4.06266	0.37088	5.95126	0.2894	1.576	8.35565
3.26525	0.03305	5.14336	0.55136	3.94725	0.10455	2.88753	0.6292	3.44362	0.00856	4.07315	0.37701	5.96175	0.29276	1.5865	8.47772
3.27574	0.0341	5.15385	0.55667	3.95774	0.10475	2.89802	0.62075	3.45411	0.00879	4.08364	0.38266	5.97224	0.29622	1.59699	8.59165
3.28624	0.0352	5.16434	0.56202	3.96823	0.10489	2.90852	0.61309	3.4646	0.00904	4.09414	0.38779	5.98274	0.29975	1.60748	8.69647
3.29673	0.03635	5.17484	0.56734	3.97872	0.10498	2.91901	0.60622	3.4751	0.0093	4.10463	0.39244	5.99323	0.30331	1.61797	8.7913
3.30722	0.03752	5.18533	0.57258	3.98921	0.10501	2.9295	0.60013	3.48559	0.00958	4.11512	0.39666	6.00372	0.30688	1.62847	8.87526
3.31771	0.03872	5.19582	0.57771	3.99971	0.10499	2.93999	0.59481	3.49608	0.00988	4.12561	0.40035	6.01421	0.31043	1.63896	8.94752
3.3282	0.03994	5.20631	0.58271	4.0102	0.10491	2.95048	0.59046	3.50657	0.01022	4.13611	0.40343	6.02471	0.31393	1.64945	9.00732
3.3387	0.0412	5.2168	0.58756	4.02069	0.1048	2.96098	0.58705	3.51706	0.01057	4.1466	0.40586	6.0352	0.31735	1.65994	9.05397
3.34919	0.04248	5.2273	0.59223	4.03118	0.10463	2.97147	0.58435	3.52756	0.01096	4.15709	0.40771	6.04569	0.32068	1.67043	9.09035
3.35968	0.04379	5.23779	0.59669	4.04168	0.1044	2.98196	0.58232	3.53805	0.01139	4.16758	0.40906	6.05618	0.32389	1.68093	9.11669
3.37017	0.04514	5.24828	0.60091	4.05217	0.10411	2.99245	0.58093	3.54854	0.01185	4.17807	0.40993	6.06667	0.32697	1.69142	9.13045
3.38067	0.04653	5.25877	0.60488	4.06266	0.10375	3.00295	0.58013	3.55903	0.01236	4.18857	0.41022	6.07717	0.32991	1.70191	9.1315
3.39116	0.04797	5.26927	0.60864	4.07315	0.10333	3.01344	0.57989	3.56953	0.01293	4.19906	0.40997	6.08766	0.33271	1.7124	9.11808
3.40165	0.04946	5.27976	0.61221	4.08364	0.10284	3.02393	0.58017	3.58002	0.01355	4.20955	0.40918	6.09815	0.33536	1.7229	9.08888
3.41214	0.05102	5.29025	0.61548	4.09414	0.10228	3.03442	0.58091	3.59051	0.01423	4.22004	0.40779	6.10864	0.33787	1.73339	9.04389
3.42263	0.05265	5.30074	0.61838	4.10463	0.10168	3.04491	0.58207	3.601	0.01499	4.23054	0.40583	6.11914	0.34024	1.74388	8.98433
3.43313	0.05435	5.31123	0.6209	4.11512	0.10105	3.05541	0.58361	3.61149	0.01582	4.24103	0.40333	6.12963	0.34249	1.75437	8.91053
3.44362	0.05615	5.32173	0.62301	4.12561	0.10037	3.0659	0.58548	3.62199	0.01673	4.25152	0.40032	6.14012	0.34467	1.76486	8.82256
3.45411	0.05805	5.33222	0.6247	4.13611	0.09963	3.07639	0.58762	3.63248	0.01773	4.26201	0.39685	6.15061	0.3469	1.77536	8.72051
3.4646	0.06007	5.34271	0.62593	4.1466	0.09884	3.08688	0.59	3.64297	0.01882	4.2725	0.39295	6.1611	0.34929	1.78585	8.6038
3.4751	0.06223	5.3532	0.62671	4.15709	0.09798	3.09738	0.59256	3.65346	0.02002	4.283	0.38867	6.1716	0.35186	1.79634	8.47297
3.48559	0.06457	5.3637	0.62701	4.16758	0.09708	3.10787	0.59536	3.66396	0.02131	4.29349	0.38406	6.18209	0.35456	1.80683	8.32871
3.49608	0.0671	5.37419	0.62682	4.17807	0.09615	3.11836	0.59834	3.67445	0.02271	4.30398	0.37917	6.19258	0.35736	1.81733	8.17171
3.50657	0.06981	5.38468	0.62614	4.18857	0.09517	3.12885	0.60137	3.68494	0.02423	4.31447	0.37405	6.20307	0.36025	1.82782	8.00284
3.51706	0.07272	5.39517	0.62496	4.19906	0.09416	3.13934	0.6046	3.69543	0.02586	4.32497	0.36875	6.21357	0.36328	1.83831	7.82304
3.52756	0.07584	5.40566	0.62329	4.20955	0.09312	3.14984	0.60798	3.70592	0.0276	4.33546	0.36331	6.22406	0.36649	1.8488	7.63445
3.53805	0.07919	5.41616	0.6213	4.22004	0.09204	3.16033	0.61131	3.71642	0.02947	4.34595	0.3579	6.23455	0.36994	1.85929	7.43811
3.54854	0.08279	5.42665	0.6192	4.23054	0.09092	3.17082	0.61456	3.72691	0.03145	4.35644	0.35254	6.24504	0.37366	1.86979	7.23399
3.55903	0.08664	5.43714	0.61687	4.24103	0.08977	3.18131	0.6177	3.7374	0.03355	4.36693	0.34722	6.25553	0.37772	1.88028	7.02323
3.56953	0.09078	5.44763	0.6141	4.25152	0.0886	3.19181	0.62071	3.74789	0.03577	4.37743	0.34199	6.26603	0.38216	1.89077	6.80727
3.58002	0.09522	5.45813	0.61088	4.26201	0.0874	3.2023	0.62357	3.75839	0.03809	4.38792	0.33685	6.27652	0.38701	1.90126	6.58825
3.59051	0.09997	5.46862	0.60723	4.2725	0.08619	3.21279	0.62627	3.76888	0.04053	4.39841	0.33184	6.28701	0.39233	1.91176	6.36784
3.601	0.10505	5.47911	0.60316	4.283	0.08496	3.22328	0.6288	3.77937	0.04308	4.4089	0.32699	6.2975	0.39815	1.92225	6.14624
3.61149	0.11047	5.4896	0.59871	4.29349	0.08373	3.23377	0.63116	3.78986	0.04572	4.4194	0.32233	6.308	0.4045	1.93274	5.92384
3.62199	0.11625	5.50009	0.59392	4.30398	0.08249	3.24427	0.63335	3.80035	0.04845	4.42989	0.31788	6.31849	0.4114	1.94323	5.70176
3.63248	0.1224	5.51059	0.58881	4.31447	0.08126	3.25476	0.63538	3.81085	0.05126	4.44038	0.31366	6.32898	0.41889	1.95372	5.48107
3.64297	0.12892	5.52108	0.58343	4.32497	0.08004	3.26525	0.63727	3.82134	0.05413	4.45087	0.30969	6.33947	0.42696	1.96422	5.26287
3.65346	0.13582	5.53157	0.57783	4.33546	0.07883	3.27574	0.63903	3.83183	0.05707	4.46136	0.30597	6.34996	0.43562	1.97471	5.04812
3.66396	0.14311	5.54206	0.57205	4.34595	0.07768	3.28624	0.64107	3.84232	0.06005	4.47186	0.30252	6.36046	0.44487	1.9852	4.83776
3.67445	0.15079	5.55256	0.56615	4.35644	0.07657	3.29673	0.64342	3.85282	0.06306	4.48235	0.29934	6.37095	0.45468	1.99569	4.63269
3.68494	0.15886	5.56305	0.56018	4.36693	0.0755	3.30722	0.64571	3.86331	0.06609	4.49284	0.29642	6.38144	0.46503	2.00619	4.43373
3.69543	0.16732	5.57354	0.55437	4.37743	0.07447	3.31771	0.64797	3.8738	0.06912	4.50333	0.29375	6.39193	0.47589	2.01668	4.2416
3.70592	0.17616	5.58403	0.54883	4.38792	0.07348	3.3282	0.65024	3.88429	0.07213	4.51383	0.29134	6.40242	0.4872	2.02717	4.05698
3.71642	0.18537	5.59452	0.54346	4.39841	0.07253	3.3387	0.65255	3.89478	0.0751	4.52432	0.28917	6.41292	0.49891	2.03766	3.88044
3.72691	0.19492	5.60502	0.53825	4.4089	0.07162	3.34919	0.65494	3.90528	0.07803	4.53481	0.28722	6.42341	0.51096	2.04815	3.71248
3.7374	0.20483	5.61551	0.53325	4.4194	0.07076	3.35968	0.65745	3.91577	0.08088	4.5453	0.28549	6.4339	0.52327	2.05865	3.55354
3.74789	0.21505	5.626	0.52851	4.42989	0.06995	3.37017	0.66013	3.92626	0.08364	4.55579	0.28394	6.44439	0.53576	2.06914	3.40393
3.75839	0.22558	5.63649	0.52409	4.44038	0.06919	3.38067	0.663	3.93675	0.0863	4.56629	0.28257	6.45489	0.54835	2.07963	3.26393
3.76888	0.23638	5.64699	0.52005	4.45087	0.06848	3.39116	0.66613	3.94725	0.08882	4.57678	0.28135	6.46538	0.56093	2.09012	3.13369
3.77937	0.2474	5.65748	0.51643	4.46136	0.06783	3.40165	0.66955	3.95774	0.09121	4.58727	0.28026	6.47587	0.57341	2.10062	3.01332
3.78986	0.25862	5.66797	0.51328	4.47186	0.06723	3.41214	0.67331	3.96823	0.09343	4.59776	0.27928	6.48636	0.58569	2.11111	2.90282
3.80035	0.26999	5.67846	0.51065	4.48235	0.06669	3.42263	0.67745	3.97872	0.09549	4.60826	0.27839	6.49685	0.59766	2.1216	2.80214
3.81085	0.28148	5.68895	0.50858	4.49284	0.06621	3.43313	0.682	3.98921	0.0974	4.61875	0.27756	6.50735	0.60921	2.13209	2.71114
3.82134	0.29303	5.69945	0.50712	4.50333	0.06579	3.44362	0.68701	3.99971	0.09914	4.62924	0.27686	6.51784	0.62024	2.14258	2.62961
3.83183	0.30464	5.70994	0.50629	4.51383	0.06543	3.45411	0.69251	4.0102	0.10065	4.63973	0.27627	6.52833	0.63065	2.15308	2.55734
3.84232	0.31627	5.72043	0.50613	4.52432	0.06512	3.4646	0.69852	4.02069	0.10193	4.65022	0.27568	6.53882	0.64033	2.16357	2.49397
3.85282	0.32782	5.73092	0.50667	4.53481	0.06488	3.4751	0.70516	4.03118	0.10297	4.66072	0.27524	6.54932	0.64919	2.17406	2.43915
3.86331	0.33927	5.74142	0.50792	4.5453	0.06469	3.48559	0.71259	4.04168	0.10375	4.67121	0.27492	6.55981	0.65715	2.18455	2.39247
3.8738	0.35052	5.75191	0.50992	4.55579	0.06456	3.49608	0.72078	4.05217	0.10428	4.6817	0.27456	6.5703	0.66414	2.19505	2.35347
3.88429	0.36155	5.7624	0.51268	4.56629	0.0645	3.50657	0.72963	4.06266	0.10455	4.69219	0.27412	6.58079	0.67012	2.20554	2.32166
3.89478	0.37229	5.77289	0.5162	4.57678	0.06451	3.51706	0.73906	4.07315	0.10455	4.70269	0.27361	6.59128	0.67512	2.21603	2.29655
3.90528	0.38269	5.78338	0.5205	4.58727	0.06459	3.52756	0.74909	4.08364	0.10428	4.71318	0.27299	6.60178	0.67918	2.22652	2.27758
3.91577	0.39271	5.79388	0.52557	4.59776	0.06472	3.53805	0.7597	4.09414	0.10376	4.72367	0.27226	6.61227	0.68216	2.23701	2.26422
3.92626	0.4023	5.80437	0.5314	4.60826	0.0649	3.54854	0.77088	4.10463	0.10302	4.73416	0.27142	6.62276	0.68406	2.24751	2.25591
3.93675	0.41141	5.81486	0.53807	4.61875	0.06514	3.55903	0.7826	4.11512	0.10214	4.74465	0.27044	6.63325	0.68505	2.258	2.25208
3.94725	0.42	5.82535	0.54561	4.62924	0.06542	3.56953	0.79484	4.12561	0.10106	4.75515	0.26933	6.64375	0.68493	2.26849	2.25218
3.95774	0.42803	5.83585	0.55396	4.63973	0.06576	3.58002	0.80757	4.13611	0.09975	4.76564	0.26807	6.65424	0.68351	2.27898	2.25565
3.96823	0.43553	5.84634	0.56301	4.65022	0.06614	3.59051	0.82076	4.1466	0.0982	4.77613	0.26667	6.66473	0.68079	2.28948	2.26196
3.97872	0.44248	5.85683	0.57273	4.66072	0.06658	3.601	0.83436	4.15709	0.09644	4.78662	0.26513	6.67522	0.6768	2.29997	2.27059
3.98921	0.44881	5.86732	0.58309	4.67121	0.06707	3.61149	0.84834	4.16758	0.09448	4.79712	0.26343	6.68571	0.67156	2.31046	2.28103
3.99971	0.45447	5.87781	0.59404	4.6817	0.06759	3.62199	0.86263	4.17807	0.09233	4.80761	0.26158	6.69621	0.66514	2.32095	2.29276
4.0102	0.45959	5.88831	0.60553	4.69219	0.06815	3.63248	0.87719	4.18857	0.09001	4.8181	0.25958	6.7067	0.65765	2.33144	2.30642
4.02069	0.46427	5.8988	0.61759	4.70269	0.06873	3.64297	0.89198	4.19906	0.08754	4.82859	0.25743	6.71719	0.64923	2.34194	2.32202
4.03118	0.46838	5.90929	0.63022	4.71318	0.06934	3.65346	0.90691	4.20955	0.08493	4.83908	0.25514	6.72768	0.63994	2.35243	2.33816
4.04168	0.47176	5.91978	0.64334	4.72367	0.06996	3.66396	0.92196	4.22004	0.08221	4.84958	0.25272	6.73818	0.62978	2.36292	2.35402
4.05217	0.47442	5.93028	0.65687	4.73416	0.07061	3.67445	0.93705	4.23054	0.07939	4.86007	0.25015	6.74867	0.6188	2.37341	2.36918
4.06266	0.47636	5.94077	0.6707	4.74465	0.07129	3.68494	0.95243	4.24103	0.0765	4.87056	0.24746	6.75916	0.60707	2.38391	2.38338
4.07315	0.47759	5.95126	0.68473	4.75515	0.07197	3.69543	0.96804	4.25152	0.07356	4.88105	0.24465	6.76965	0.59468	2.3944	2.39635
4.08364	0.47812	5.96175	0.69887	4.76564	0.07267	3.70592	0.98352	4.26201	0.07058	4.89155	0.24173	6.78014	0.58174	2.40489	2.40784
4.09414	0.47796	5.97224	0.71306	4.77613	0.07336	3.71642	0.99878	4.2725	0.0676	4.90204	0.23871	6.79064	0.56836	2.41538	2.41768
4.10463	0.47722	5.98274	0.72722	4.78662	0.07405	3.72691	1.01379	4.283	0.06463	4.91253	0.23563	6.80113	0.55462	2.42587	2.4257
4.11512	0.47598	5.99323	0.74129	4.79712	0.07473	3.7374	1.02853	4.29349	0.0617	4.92302	0.23258	6.81162	0.54059	2.43637	2.43176
4.12561	0.4742	6.00372	0.75518	4.80761	0.0754	3.74789	1.04293	4.30398	0.05882	4.93351	0.22952	6.82211	0.52639	2.44686	2.43604
4.13611	0.47184	6.01421	0.76882	4.8181	0.07605	3.75839	1.05698	4.31447	0.05602	4.94401	0.22641	6.83261	0.51208	2.45735	2.43897
4.1466	0.46893	6.02471	0.78215	4.82859	0.07668	3.76888	1.07063	4.32497	0.05331	4.9545	0.22325	6.8431	0.49776	2.46784	2.44038
4.15709	0.46551	6.0352	0.7951	4.83908	0.07728	3.77937	1.08376	4.33546	0.05072	4.96499	0.22005	6.85359	0.48351	2.47834	2.43988
4.16758	0.46162	6.04569	0.80759	4.84958	0.07785	3.78986	1.09631	4.34595	0.04826	4.97548	0.2169	6.86408	0.46939	2.48883	2.43747
4.17807	0.45731	6.05618	0.81957	4.86007	0.07839	3.80035	1.10827	4.35644	0.04596	4.98598	0.21382	6.87457	0.45548	2.49932	2.43301
4.18857	0.45262	6.06667	0.83101	4.87056	0.0789	3.81085	1.11958	4.36693	0.04382	4.99647	0.21073	6.88507	0.44183	2.50981	2.4264
4.19906	0.44757	6.07717	0.84187	4.88105	0.07936	3.82134	1.13023	4.37743	0.04187	5.00696	0.20765	6.89556	0.42848	2.5203	2.41768
4.20955	0.44221	6.08766	0.85206	4.89155	0.07978	3.83183	1.14067	4.38792	0.04013	5.01745	0.20457	6.90605	0.4155	2.5308	2.40689
4.22004	0.43655	6.09815	0.86165	4.90204	0.08015	3.84232	1.15088	4.39841	0.0386	5.02794	0.20153	6.91654	0.40291	2.54129	2.39412
4.23054	0.43064	6.10864	0.8706	4.91253	0.08049	3.85282	1.16046	4.4089	0.0373	5.03844	0.19852	6.92704	0.39073	2.55178	2.37943
4.24103	0.4245	6.11914	0.87882	4.92302	0.08082	3.86331	1.16938	4.4194	0.03625	5.04893	0.19556	6.93753	0.379	2.56227	2.36292
4.25152	0.41819	6.12963	0.88631	4.93351	0.08112	3.8738	1.17752	4.42989	0.03545	5.05942	0.19266	6.94802	0.36773	2.57277	2.34479
4.26201	0.41172	6.14012	0.89303	4.94401	0.08139	3.88429	1.18488	4.44038	0.03493	5.06991	0.18984	6.95851	0.35692	2.58326	2.32527
4.2725	0.40515	6.15061	0.89916	4.9545	0.0816	3.89478	1.19143	4.45087	0.03469	5.08041	0.18709	6.969	0.34658	2.59375	2.30431
4.283	0.39851	6.1611	0.90484	4.96499	0.08176	3.90528	1.19718	4.46136	0.03474	5.0909	0.18443	6.9795	0.33671	2.60424	2.28199
4.29349	0.39182	6.1716	0.91007	4.97548	0.08187	3.91577	1.20212	4.47186	0.03509	5.10139	0.18187	6.98999	0.32729	2.61473	2.25828
4.30398	0.38513	6.18209	0.91476	4.98598	0.08195	3.92626	1.20624	4.48235	0.03575	5.11188	0.17941	7.00048	0.31832	2.62523	2.23329
4.31447	0.37846	6.19258	0.91885	4.99647	0.08196	3.93675	1.20956	4.49284	0.03673	5.12237	0.17706	7.01097	0.30978	2.63572	2.20714
4.32497	0.37185	6.20307	0.92245	5.00696	0.08192	3.94725	1.21207	4.50333	0.03804	5.13287	0.17482	7.02147	0.30172	2.64621	2.17989
4.33546	0.36533	6.21357	0.92556	5.01745	0.08182	3.95774	1.21379	4.51383	0.03967	5.14336	0.17271	7.03196	0.29413	2.6567	2.15164
4.34595	0.35908	6.22406	0.9281	5.02794	0.08167	3.96823	1.21478	4.52432	0.04164	5.15385	0.17071	7.04245	0.28691	2.6672	2.12248
4.35644	0.35316	6.23455	0.93012	5.03844	0.08147	3.97872	1.21508	4.53481	0.04395	5.16434	0.16883	7.05294	0.28007	2.67769	2.09253
4.36693	0.34745	6.24504	0.93168	5.04893	0.08121	3.98921	1.21465	4.5453	0.04659	5.17484	0.16708	7.06343	0.27365	2.68818	2.06188
4.37743	0.342	6.25553	0.93284	5.05942	0.08091	3.99971	1.21348	4.55579	0.04958	5.18533	0.16544	7.07393	0.26761	2.69867	2.03066
4.38792	0.33676	6.26603	0.93367	5.06991	0.08056	4.0102	1.21178	4.56629	0.0529	5.19582	0.16392	7.08442	0.26189	2.70916	1.99895
4.39841	0.33176	6.27652	0.93423	5.08041	0.08017	4.02069	1.20974	4.57678	0.05656	5.20631	0.16252	7.09491	0.25643	2.71966	1.96687
4.4089	0.32702	6.28701	0.9346	5.0909	0.07974	4.03118	1.20719	4.58727	0.06054	5.2168	0.16122	7.1054	0.25121	2.73015	1.93594
4.4194	0.32256	6.2975	0.93484	5.10139	0.07928	4.04168	1.20395	4.59776	0.06486	5.2273	0.16004	7.1159	0.24622	2.74064	1.90626
4.42989	0.3184	6.308	0.93501	5.11188	0.07878	4.05217	1.20004	4.60826	0.06948	5.23779	0.15895	7.12639	0.24144	2.75113	1.87654
4.44038	0.31457	6.31849	0.93521	5.12237	0.07826	4.06266	1.19545	4.61875	0.07441	5.24828	0.15797	7.13688	0.23686	2.76163	1.84688
4.45087	0.31109	6.32898	0.93558	5.13287	0.07771	4.07315	1.19023	4.62924	0.07963	5.25877	0.15708	7.14737	0.23248	2.77212	1.81736
4.46136	0.30797	6.33947	0.93623	5.14336	0.07716	4.08364	1.18438	4.63973	0.08512	5.26927	0.15634	7.15786	0.22828	2.78261	1.78815
4.47186	0.30524	6.34996	0.93713	5.15385	0.07662	4.09414	1.17794	4.65022	0.09086	5.27976	0.15576	7.16836	0.22427	2.7931	1.75935
4.48235	0.30291	6.36046	0.93821	5.16434	0.07607	4.10463	1.17104	4.66072	0.09685	5.29025	0.15528	7.17885	0.22045	2.80359	1.73107
4.49284	0.30101	6.37095	0.9395	5.17484	0.07551	4.11512	1.16382	4.67121	0.10304	5.30074	0.15489	7.18934	0.21683	2.81409	1.70344
4.50333	0.29954	6.38144	0.941	5.18533	0.07493	4.12561	1.1562	4.6817	0.10943	5.31123	0.15459	7.19983	0.21342	2.82458	1.67659
4.51383	0.29854	6.39193	0.94277	5.19582	0.07434	4.13611	1.1481	4.69219	0.11598	5.32173	0.15437	7.21033	0.21024	2.83507	1.65067
4.52432	0.29801	6.40242	0.94478	5.20631	0.07374	4.1466	1.13954	4.70269	0.12266	5.33222	0.15425	7.22082	0.20731	2.84556	1.62581
4.53481	0.29796	6.41292	0.94703	5.2168	0.07313	4.15709	1.13061	4.71318	0.12945	5.34271	0.15423	7.23131	0.2046	2.85606	1.60214
4.5453	0.29841	6.42341	0.9495	5.2273	0.0725	4.16758	1.12144	4.72367	0.13631	5.3532	0.15432	7.2418	0.20213	2.86655	1.57978
4.55579	0.29939	6.4339	0.95213	5.23779	0.07187	4.17807	1.1121	4.73416	0.14321	5.3637	0.15453	7.25229	0.19992	2.87704	1.55886
4.56629	0.30093	6.44439	0.95489	5.24828	0.07123	4.18857	1.10261	4.74465	0.15012	5.37419	0.15488	7.26279	0.19797	2.88753	1.5395
4.57678	0.30305	6.45489	0.95772	5.25877	0.07057	4.19906	1.09307	4.75515	0.15701	5.38468	0.15537	7.27328	0.1963	2.89802	1.52182
4.58727	0.30573	6.46538	0.96056	5.26927	0.06992	4.20955	1.08346	4.76564	0.16383	5.39517	0.15603	7.28377	0.19493	2.90852	1.50594
4.59776	0.30894	6.47587	0.96335	5.27976	0.06927	4.22004	1.07369	4.77613	0.17056	5.40566	0.15689	7.29426	0.19387	2.91901	1.49193
4.60826	0.31268	6.48636	0.96602	5.29025	0.06862	4.23054	1.06378	4.78662	0.17716	5.41616	0.15804	7.30476	0.19315	2.9295	1.47988
4.61875	0.31694	6.49685	0.96849	5.30074	0.06795	4.24103	1.05379	4.79712	0.1836	5.42665	0.15952	7.31525	0.19277	2.93999	1.46986
4.62924	0.32171	6.50735	0.97069	5.31123	0.06727	4.25152	1.04376	4.80761	0.18985	5.43714	0.16128	7.32574	0.19274	2.95048	1.46232
4.63973	0.32698	6.51784	0.97255	5.32173	0.06658	4.26201	1.03374	4.8181	0.19588	5.44763	0.16332	7.33623	0.19307	2.96098	1.4573
4.65022	0.33274	6.52833	0.97397	5.33222	0.06588	4.2725	1.02377	4.82859	0.20167	5.45813	0.16567	7.34672	0.19379	2.97147	1.45441
4.66072	0.33898	6.53882	0.97503	5.34271	0.06515	4.283	1.01391	4.83908	0.20717	5.46862	0.16837	7.35722	0.19489	2.98196	1.45364
4.67121	0.34567	6.54932	0.97563	5.3532	0.06442	4.29349	1.0042	4.84958	0.21239	5.47911	0.17142	7.36771	0.19636	2.99245	1.45498
4.6817	0.35278	6.55981	0.97562	5.3637	0.06366	4.30398	0.99469	4.86007	0.21728	5.4896	0.17486	7.3782	0.1982	3.00295	1.45836
4.69219	0.3603	6.5703	0.97494	5.37419	0.06289	4.31447	0.98542	4.87056	0.22185	5.50009	0.17872	7.38869	0.20041	3.01344	1.46374
4.70269	0.3682	6.58079	0.97352	5.38468	0.06211	4.32497	0.97643	4.88105	0.22606	5.51059	0.183	7.39919	0.20298	3.02393	1.47102
4.71318	0.37643	6.59128	0.97139	5.39517	0.0613	4.33546	0.96777	4.89155	0.22993	5.52108	0.18775	7.40968	0.2059	3.03442	1.4801
4.72367	0.38498	6.60178	0.96862	5.40566	0.06048	4.34595	0.95979	4.90204	0.23342	5.53157	0.19297	7.42017	0.20915	3.04491	1.49085
4.73416	0.3938	6.61227	0.96505	5.41616	0.05967	4.35644	0.95252	4.91253	0.23665	5.54206	0.19867	7.43066	0.21271	3.05541	1.50314
4.74465	0.40299	6.62276	0.96061	5.42665	0.05887	4.36693	0.94577	4.92302	0.23977	5.55256	0.20487	7.44115	0.21658	3.0659	1.5168
4.75515	0.41251	6.63325	0.95539	5.43714	0.05807	4.37743	0.93957	4.93351	0.24269	5.56305	0.21158	7.45165	0.22075	3.07639	1.53166
4.76564	0.42218	6.64375	0.94925	5.44763	0.05727	4.38792	0.93383	4.94401	0.24525	5.57354	0.2188	7.46214	0.22521	3.08688	1.54753
4.77613	0.43195	6.65424	0.94206	5.45813	0.05645	4.39841	0.92856	4.9545	0.24747	5.58403	0.22652	7.47263	0.2299	3.09738	1.56421
4.78662	0.44179	6.66473	0.93381	5.46862	0.05562	4.4089	0.92377	4.96499	0.24934	5.59452	0.23474	7.48312	0.23477	3.10787	1.58161
4.79712	0.45163	6.67522	0.92452	5.47911	0.05478	4.4194	0.91947	4.97548	0.25085	5.60502	0.24344	7.49362	0.23979	3.11836	1.59951
4.80761	0.46144	6.68571	0.91423	5.4896	0.05393	4.42989	0.91566	4.98598	0.25203	5.61551	0.2526	7.50411	0.24492	3.12885	1.61756
4.8181	0.47116	6.69621	0.90295	5.50009	0.05308	4.44038	0.91234	4.99647	0.25288	5.626	0.26221	7.5146	0.25013	3.13934	1.63577
4.82859	0.48076	6.7067	0.89088	5.51059	0.05222	4.45087	0.90951	5.00696	0.25342	5.63649	0.27223	7.52509	0.25538	3.14984	1.65391
4.83908	0.49017	6.71719	0.87811	5.52108	0.05136	4.46136	0.90715	5.01745	0.25366	5.64699	0.28262	7.53558	0.26062	3.16033	1.6715
4.84958	0.49937	6.72768	0.86456	5.53157	0.05051	4.47186	0.90526	5.02794	0.25362	5.65748	0.29334	7.54608	0.26583	3.17082	1.68832
4.86007	0.50829	6.73818	0.85038	5.54206	0.04966	4.48235	0.90383	5.03844	0.25331	5.66797	0.30436	7.55657	0.27095	3.18131	1.70414
4.87056	0.51691	6.74867	0.83563	5.55256	0.04882	4.49284	0.90285	5.04893	0.25276	5.67846	0.31561	7.56706	0.27595	3.19181	1.71876
4.88105	0.52517	6.75916	0.8203	5.56305	0.048	4.50333	0.9023	5.05942	0.25197	5.68895	0.32705	7.57755	0.2808	3.2023	1.73197
4.89155	0.53305	6.76965	0.80447	5.57354	0.0472	4.51383	0.90216	5.06991	0.25095	5.69945	0.33861	7.58805	0.28546	3.21279	1.74359
4.90204	0.5405	6.78014	0.78835	5.58403	0.04643	4.52432	0.90241	5.08041	0.24973	5.70994	0.35024	7.59854	0.28989	3.22328	1.75346
4.91253	0.54755	6.79064	0.77207	5.59452	0.04569	4.53481	0.90304	5.0909	0.24832	5.72043	0.36187	7.60903	0.29406	3.23377	1.76142
4.92302	0.55422	6.80113	0.75561	5.60502	0.04498	4.5453	0.90404	5.10139	0.24672	5.73092	0.37343	7.61952	0.29795	3.24427	1.76736
4.93351	0.56058	6.81162	0.73902	5.61551	0.04429	4.55579	0.90544	5.11188	0.24494	5.74142	0.38486	7.63001	0.30154	3.25476	1.77115
4.94401	0.56662	6.82211	0.72238	5.626	0.04364	4.56629	0.9073	5.12237	0.243	5.75191	0.39611	7.64051	0.30479	3.26525	1.77272
4.9545	0.57217	6.83261	0.70579	5.63649	0.04302	4.57678	0.90975	5.13287	0.2409	5.7624	0.40709	7.651	0.30769	3.27574	1.77204
4.96499	0.57714	6.8431	0.68934	5.64699	0.04243	4.58727	0.91269	5.14336	0.23865	5.77289	0.41774	7.66149	0.31027	3.28624	1.77069
4.97548	0.58159	6.85359	0.6731	5.65748	0.04188	4.59776	0.91591	5.15385	0.23625	5.78338	0.42802	7.67198	0.31265	3.29673	1.76865
4.98598	0.58552	6.86408	0.65716	5.66797	0.04137	4.60826	0.91939	5.16434	0.2337	5.79388	0.43786	7.68248	0.31487	3.30722	1.76427
4.99647	0.58882	6.87457	0.64158	5.67846	0.0409	4.61875	0.92312	5.17484	0.231	5.80437	0.4472	7.69297	0.31681	3.31771	1.75756
5.00696	0.59149	6.88507	0.62644	5.68895	0.04047	4.62924	0.92717	5.18533	0.22816	5.81486	0.45607	7.70346	0.31837	3.3282	1.74854
5.01745	0.59353	6.89556	0.6118	5.69945	0.04008	4.63973	0.93155	5.19582	0.22517	5.82535	0.46451	7.71395	0.31958	3.3387	1.73729
5.02794	0.59493	6.90605	0.5977	5.70994	0.03974	4.65022	0.93614	5.20631	0.22204	5.83585	0.47245	7.72444	0.32045	3.34919	1.72387
5.03844	0.59571	6.91654	0.5842	5.72043	0.03944	4.66072	0.94114	5.2168	0.21877	5.84634	0.47977	7.73494	0.32096	3.35968	1.7084
5.04893	0.59588	6.92704	0.57134	5.73092	0.03918	4.67121	0.94655	5.2273	0.21535	5.85683	0.4864	7.74543	0.32115	3.37017	1.69099
5.05942	0.59545	6.93753	0.55914	5.74142	0.03897	4.6817	0.95214	5.23779	0.21179	5.86732	0.49233	7.75592	0.32102	3.38067	1.67178
5.06991	0.59443	6.94802	0.54764	5.75191	0.0388	4.69219	0.95791	5.24828	0.20809	5.87781	0.49753	7.76641	0.3206	3.39116	1.65094
5.08041	0.59285	6.95851	0.53686	5.7624	0.03868	4.70269	0.96384	5.25877	0.20426	5.88831	0.50201	7.77691	0.31991	3.40165	1.62863
5.0909	0.59073	6.969	0.5268	5.77289	0.0386	4.71318	0.96994	5.26927	0.20044	5.8988	0.5059	7.7874	0.31895	3.41214	1.60502
5.10139	0.5881	6.9795	0.51748	5.78338	0.03856	4.72367	0.9762	5.27976	0.19671	5.90929	0.50934	7.79789	0.31777	3.42263	1.58032
5.11188	0.58498	6.98999	0.50888	5.79388	0.03855	4.73416	0.98262	5.29025	0.19291	5.91978	0.51228	7.80838	0.31638	3.43313	1.5547
5.12237	0.5814	7.00048	0.50102	5.80437	0.03859	4.74465	0.98936	5.30074	0.18898	5.93028	0.51467	7.81887	0.31481	3.44362	1.52837
5.13287	0.57747	7.01097	0.49387	5.81486	0.03867	4.75515	0.99642	5.31123	0.18495	5.94077	0.51645	7.82937	0.31309	3.45411	1.50153
5.14336	0.5734	7.02147	0.4875	5.82535	0.0388	4.76564	1.00362	5.32173	0.18082	5.95126	0.51761	7.83986	0.31126	3.4646	1.47439
5.15385	0.56926	7.03196	0.48189	5.83585	0.03897	4.77613	1.01092	5.33222	0.1766	5.96175	0.51816	7.85035	0.30941	3.4751	1.4473
5.16434	0.56489	7.04245	0.47693	5.84634	0.03917	4.78662	1.01832	5.34271	0.1723	5.97224	0.51815	7.86084	0.30754	3.48559	1.42071
5.17484	0.56022	7.05294	0.47269	5.85683	0.03941	4.79712	1.0258	5.3532	0.16795	5.98274	0.51761	7.87134	0.30562	3.49608	1.39471
5.18533	0.55526	7.06343	0.4692	5.86732	0.03967	4.80761	1.03335	5.3637	0.16356	5.99323	0.51661	7.88183	0.30369	3.50657	1.36921
5.19582	0.55005	7.07393	0.46638	5.87781	0.03996	4.8181	1.04095	5.37419	0.15915	6.00372	0.51517	7.89232	0.30175	3.51706	1.3443
5.20631	0.5446	7.08442	0.46413	5.88831	0.04027	4.82859	1.04858	5.38468	0.15473	6.01421	0.51336	7.90281	0.29984	3.52756	1.32012
5.2168	0.53894	7.09491	0.46237	5.8988	0.04061	4.83908	1.05621	5.39517	0.15034	6.02471	0.51122	7.9133	0.29795	3.53805	1.2968
5.2273	0.53309	7.1054	0.46108	5.90929	0.04098	4.84958	1.06383	5.40566	0.146	6.0352	0.5088	7.9238	0.29611	3.54854	1.27446
5.23779	0.52707	7.1159	0.46022	5.91978	0.04137	4.86007	1.07142	5.41616	0.14173	6.04569	0.50617	7.93429	0.29432	3.55903	1.2532
5.24828	0.52089	7.12639	0.45975	5.93028	0.04178	4.87056	1.07894	5.42665	0.13755	6.05618	0.50336	7.94478	0.2926	3.56953	1.2331
5.25877	0.51458	7.13688	0.45965	5.94077	0.0422	4.88105	1.08637	5.43714	0.13349	6.06667	0.50042	7.95527	0.29093	3.58002	1.21426
5.26927	0.50817	7.14737	0.45988	5.95126	0.04264	4.89155	1.09369	5.44763	0.12957	6.07717	0.49741	7.96577	0.28933	3.59051	1.19671
5.27976	0.50168	7.15786	0.4604	5.96175	0.04308	4.90204	1.10087	5.45813	0.12581	6.08766	0.49437	7.97626	0.2878	3.601	1.18052
5.29025	0.49511	7.16836	0.4612	5.97224	0.04352	4.91253	1.10801	5.46862	0.12224	6.09815	0.49134	7.98675	0.28632	3.61149	1.16569
5.30074	0.48844	7.17885	0.46225	5.98274	0.04397	4.92302	1.11521	5.47911	0.11888	6.10864	0.48836	7.99724	0.28489	3.62199	1.15226
5.31123	0.4817	7.18934	0.46354	5.99323	0.04441	4.93351	1.12254	5.4896	0.11574	6.11914	0.48545	8.00773	0.28351	3.63248	1.14022
5.32173	0.47488	7.19983	0.46505	6.00372	0.04486	4.94401	1.12994	5.50009	0.11284	6.12963	0.48266	8.01823	0.28215	3.64297	1.12956
5.33222	0.46799	7.21033	0.46676	6.01421	0.04529	4.9545	1.13718	5.51059	0.11019	6.14012	0.48002	8.02872	0.28082	3.65346	1.12024
5.34271	0.46103	7.22082	0.46866	6.02471	0.04572	4.96499	1.14411	5.52108	0.10781	6.15061	0.47759	8.03921	0.27955	3.66396	1.11227
5.3532	0.45401	7.23131	0.47074	6.0352	0.04615	4.97548	1.15082	5.53157	0.10571	6.1611	0.47547	8.0497	0.27831	3.67445	1.10558
5.3637	0.44693	7.2418	0.47301	6.04569	0.04656	4.98598	1.1573	5.54206	0.10388	6.1716	0.47367	8.0602	0.27711	3.68494	1.10038
5.37419	0.43979	7.25229	0.47545	6.05618	0.04695	4.99647	1.16338	5.55256	0.10234	6.18209	0.47214	8.07069	0.27596	3.69543	1.09662
5.38468	0.43259	7.26279	0.47804	6.06667	0.04734	5.00696	1.16904	5.56305	0.10108	6.19258	0.47081	8.08118	0.27478	3.70592	1.09396
5.39517	0.42533	7.27328	0.48081	6.07717	0.04771	5.01745	1.17427	5.57354	0.1001	6.20307	0.46969	8.09167	0.27354	3.71642	1.09233
5.40566	0.41802	7.28377	0.48386	6.08766	0.04806	5.02794	1.17904	5.58403	0.0994	6.21357	0.46879	8.10216	0.2722	3.72691	1.09166
5.41616	0.41077	7.29426	0.48717	6.09815	0.0484	5.03844	1.18335	5.59452	0.09897	6.22406	0.4681	8.11266	0.27076	3.7374	1.09187
5.42665	0.40371	7.30476	0.49064	6.10864	0.04873	5.04893	1.1872	5.60502	0.09879	6.23455	0.4676	8.12315	0.26921	3.74789	1.09289
5.43714	0.39677	7.31525	0.49429	6.11914	0.04903	5.05942	1.19057	5.61551	0.09885	6.24504	0.4673	8.13364	0.26753	3.75839	1.09464
5.44763	0.3898	7.32574	0.49808	6.12963	0.04932	5.06991	1.19347	5.626	0.09914	6.25553	0.46718	8.14413	0.26572	3.76888	1.09704
5.45813	0.38278	7.33623	0.50204	6.14012	0.04959	5.08041	1.1959	5.63649	0.09964	6.26603	0.46724	8.15463	0.26378	3.77937	1.09999
5.46862	0.37571	7.34672	0.5062	6.15061	0.04986	5.0909	1.19787	5.64699	0.10033	6.27652	0.46746	8.16512	0.26169	3.78986	1.10341
5.47911	0.36859	7.35722	0.51058	6.1611	0.05011	5.10139	1.19938	5.65748	0.10119	6.28701	0.46784	8.17561	0.25946	3.80035	1.10721
5.4896	0.36143	7.36771	0.51513	6.1716	0.05037	5.11188	1.20045	5.66797	0.10219	6.2975	0.46835	8.1861	0.25709	3.81085	1.11133
5.50009	0.35423	7.3782	0.51985	6.18209	0.05061	5.12237	1.20108	5.67846	0.10331	6.308	0.46898	8.19659	0.25458	3.82134	1.11568
5.51059	0.34701	7.38869	0.52474	6.19258	0.05084	5.13287	1.20145	5.68895	0.10454	6.31849	0.46975	8.20709	0.25205	3.83183	1.12082
5.52108	0.33977	7.39919	0.5298	6.20307	0.05106	5.14336	1.20193	5.69945	0.10584	6.32898	0.47072	8.21758	0.24952	3.84232	1.12668
5.53157	0.33252	7.40968	0.53503	6.21357	0.05127	5.15385	1.20255	5.70994	0.10719	6.33947	0.47196	8.22807	0.24693	3.85282	1.13257
5.54206	0.32527	7.42017	0.54044	6.22406	0.05148	5.16434	1.20298	5.72043	0.10856	6.34996	0.47337	8.23856	0.2443	3.86331	1.13842
5.55256	0.31804	7.43066	0.546	6.23455	0.05167	5.17484	1.20307	5.73092	0.10994	6.36046	0.47484	8.24906	0.24157	3.8738	1.14412
5.56305	0.31084	7.44115	0.55174	6.24504	0.05186	5.18533	1.20278	5.74142	0.11131	6.37095	0.47633	8.25955	0.23877	3.88429	1.14963
5.57354	0.30376	7.45165	0.55773	6.25553	0.05205	5.19582	1.20211	5.75191	0.11263	6.38144	0.47783	8.27004	0.23591	3.89478	1.15486
5.58403	0.29683	7.46214	0.56404	6.26603	0.05223	5.20631	1.20106	5.7624	0.1139	6.39193	0.47936	8.28053	0.23301	3.90528	1.15974
5.59452	0.28999	7.47263	0.57055	6.27652	0.05241	5.2168	1.19963	5.77289	0.1151	6.40242	0.4809	8.29102	0.23008	3.91577	1.16422
5.60502	0.28324	7.48312	0.57713	6.28701	0.0526	5.2273	1.19782	5.78338	0.1162	6.41292	0.48242	8.30152	0.22715	3.92626	1.16822
5.61551	0.27659	7.49362	0.58377	6.2975	0.0528	5.23779	1.19562	5.79388	0.1172	6.42341	0.48396	8.31201	0.22423	3.93675	1.1717
5.626	0.27005	7.50411	0.59042	6.308	0.05301	5.24828	1.19303	5.80437	0.11809	6.4339	0.48544	8.3225	0.22135	3.94725	1.17457
5.63649	0.26363	7.5146	0.59706	6.31849	0.05323	5.25877	1.19003	5.81486	0.11889	6.44439	0.4868	8.33299	0.21853	3.95774	1.1768
5.64699	0.25735	7.52509	0.60364	6.32898	0.05347	5.26927	1.18673	5.82535	0.11967	6.45489	0.48802	8.34349	0.21579	3.96823	1.17839
5.65748	0.25121	7.53558	0.61014	6.33947	0.05375	5.27976	1.18317	5.83585	0.12041	6.46538	0.48908	8.35398	0.21314	3.97872	1.17932
5.66797	0.24523	7.54608	0.6165	6.34996	0.05406	5.29025	1.1792	5.84634	0.12101	6.47587	0.48995	8.36447	0.21061	3.98921	1.17951
5.67846	0.23942	7.55657	0.62269	6.36046	0.05438	5.30074	1.17477	5.85683	0.12147	6.48636	0.4906	8.37496	0.20823	3.99971	1.17888
5.68895	0.23378	7.56706	0.62865	6.37095	0.05473	5.31123	1.16987	5.86732	0.12178	6.49685	0.49101	8.38545	0.206	4.0102	1.17739
5.69945	0.22833	7.57755	0.63436	6.38144	0.0551	5.32173	1.16447	5.87781	0.12193	6.50735	0.49115	8.39595	0.20395	4.02069	1.17505
5.70994	0.22306	7.58805	0.63976	6.39193	0.05549	5.33222	1.15856	5.88831	0.12193	6.51784	0.491	8.40644	0.2021	4.03118	1.17176
5.72043	0.21798	7.59854	0.64481	6.40242	0.0559	5.34271	1.15212	5.8988	0.12177	6.52833	0.49053	8.41693	0.20045	4.04168	1.16741
5.73092	0.2131	7.60903	0.64946	6.41292	0.05633	5.3532	1.14514	5.90929	0.12148	6.53882	0.48971	8.42742	0.19903	4.05217	1.16198
5.74142	0.20842	7.61952	0.65368	6.42341	0.05678	5.3637	1.13761	5.91978	0.12104	6.54932	0.48851	8.43792	0.19785	4.06266	1.15543
5.75191	0.20394	7.63001	0.65743	6.4339	0.05725	5.37419	1.12951	5.93028	0.12046	6.55981	0.48692	8.44841	0.19691	4.07315	1.14773
5.7624	0.19967	7.64051	0.66068	6.44439	0.05773	5.38468	1.12084	5.94077	0.11976	6.5703	0.48491	8.4589	0.19624	4.08364	1.13888
5.77289	0.1956	7.651	0.6634	6.45489	0.05822	5.39517	1.1116	5.95126	0.11894	6.58079	0.48246	8.46939	0.19587	4.09414	1.12885
5.78338	0.19174	7.66149	0.6656	6.46538	0.05871	5.40566	1.10179	5.96175	0.11801	6.59128	0.47963	8.47988	0.19585	4.10463	1.11785
5.79388	0.18809	7.67198	0.66742	6.47587	0.0592	5.41616	1.09173	5.97224	0.11698	6.60178	0.47649	8.49038	0.19615	4.11512	1.10607
5.80437	0.18464	7.68248	0.66891	6.48636	0.05968	5.42665	1.08178	5.98274	0.11585	6.61227	0.47295	8.50087	0.19672	4.12561	1.09333
5.81486	0.18145	7.69297	0.66991	6.49685	0.06016	5.43714	1.07171	5.99323	0.11464	6.62276	0.46895	8.51136	0.19758	4.13611	1.07945
5.82535	0.17857	7.70346	0.6703	6.50735	0.06062	5.44763	1.06117	6.00372	0.11336	6.63325	0.46452	8.52185	0.19872	4.1466	1.06445
5.83585	0.17595	7.71395	0.67009	6.51784	0.06106	5.45813	1.05011	6.01421	0.11201	6.64375	0.45962	8.53235	0.20013	4.15709	1.04847
5.84634	0.17354	7.72444	0.66928	6.52833	0.06147	5.46862	1.03856	6.02471	0.1106	6.65424	0.45422	8.54284	0.20181	4.16758	1.03177
5.85683	0.17133	7.73494	0.66789	6.53882	0.06185	5.47911	1.02653	6.0352	0.10914	6.66473	0.4483	8.55333	0.20376	4.17807	1.01438
5.86732	0.16931	7.74543	0.66611	6.54932	0.0622	5.4896	1.01407	6.04569	0.10764	6.67522	0.4419	8.56382	0.20596	4.18857	0.99621
5.87781	0.1675	7.75592	0.66391	6.55981	0.06251	5.50009	1.00122	6.05618	0.10611	6.68571	0.43501	8.57431	0.2084	4.19906	0.97737
5.88831	0.16589	7.76641	0.66123	6.5703	0.06277	5.51059	0.98804	6.06667	0.10455	6.69621	0.42767	8.58481	0.21108	4.20955	0.95785
5.8988	0.16448	7.77691	0.65811	6.58079	0.06298	5.52108	0.97456	6.07717	0.10299	6.7067	0.41998	8.5953	0.21397	4.22004	0.93767
5.90929	0.16329	7.7874	0.65449	6.59128	0.06314	5.53157	0.96086	6.08766	0.10141	6.71719	0.41201	8.60579	0.21705	4.23054	0.91689
5.91978	0.16231	7.79789	0.65039	6.60178	0.06324	5.54206	0.94698	6.09815	0.09983	6.72768	0.40379	8.61628	0.2203	4.24103	0.8956
5.93028	0.16154	7.80838	0.64587	6.61227	0.06329	5.55256	0.93301	6.10864	0.09827	6.73818	0.39539	8.62678	0.22372	4.25152	0.87391
5.94077	0.16098	7.81887	0.64096	6.62276	0.06328	5.56305	0.91902	6.11914	0.09672	6.74867	0.38676	8.63727	0.2273	4.26201	0.85193
5.95126	0.1606	7.82937	0.6357	6.63325	0.06321	5.57354	0.90532	6.12963	0.09521	6.75916	0.3779	8.64776	0.23103	4.2725	0.82978
5.96175	0.16043	7.83986	0.63018	6.64375	0.06309	5.58403	0.89208	6.14012	0.09374	6.76965	0.36883	8.65825	0.23486	4.283	0.80757
5.97224	0.16044	7.85035	0.62451	6.65424	0.06289	5.59452	0.87914	6.15061	0.09235	6.78014	0.35963	8.66874	0.23877	4.29349	0.78542
5.98274	0.16065	7.86084	0.61871	6.66473	0.06261	5.60502	0.86646	6.1611	0.09105	6.79064	0.35034	8.67924	0.24273	4.30398	0.76347
5.99323	0.16105	7.87134	0.61276	6.67522	0.06226	5.61551	0.85413	6.1716	0.08987	6.80113	0.34102	8.68973	0.24671	4.31447	0.74182
6.00372	0.16164	7.88183	0.60669	6.68571	0.06183	5.626	0.84219	6.18209	0.08879	6.81162	0.33173	8.70022	0.25068	4.32497	0.72061
6.01421	0.16242	7.89232	0.60054	6.69621	0.06133	5.63649	0.83074	6.19258	0.08782	6.82211	0.32253	8.71071	0.25463	4.33546	0.69996
6.02471	0.16339	7.90281	0.59436	6.7067	0.06076	5.64699	0.81982	6.20307	0.08695	6.83261	0.31348	8.72121	0.25853	4.34595	0.68008
6.0352	0.16454	7.9133	0.58819	6.71719	0.06015	5.65748	0.80952	6.21357	0.0862	6.8431	0.30465	8.7317	0.26235	4.35644	0.66109
6.04569	0.16587	7.9238	0.58205	6.72768	0.05949	5.66797	0.79988	6.22406	0.08558	6.85359	0.29609	8.74219	0.26608	4.36693	0.64303
6.05618	0.16738	7.93429	0.57598	6.73818	0.05879	5.67846	0.79097	6.23455	0.0851	6.86408	0.28787	8.75268	0.26969	4.37743	0.62601
6.06667	0.16907	7.94478	0.57	6.74867	0.05804	5.68895	0.78283	6.24504	0.08478	6.87457	0.28004	8.76317	0.27315	4.38792	0.6101
6.07717	0.17094	7.95527	0.56414	6.75916	0.05724	5.69945	0.77552	6.25553	0.08463	6.88507	0.27265	8.77367	0.27646	4.39841	0.59539
6.08766	0.17298	7.96577	0.5584	6.76965	0.05639	5.70994	0.76909	6.26603	0.08466	6.89556	0.26577	8.78416	0.27959	4.4089	0.58197
6.09815	0.1752	7.97626	0.55282	6.78014	0.05552	5.72043	0.76355	6.27652	0.0849	6.90605	0.25943	8.79465	0.28259	4.4194	0.56993
6.10864	0.17759	7.98675	0.54738	6.79064	0.05461	5.73092	0.75895	6.28701	0.08535	6.91654	0.25369	8.80514	0.28546	4.42989	0.55933
6.11914	0.18015	7.99724	0.54212	6.80113	0.05369	5.74142	0.75532	6.2975	0.08604	6.92704	0.24858	8.81564	0.28816	4.44038	0.55025
6.12963	0.18288	8.00773	0.53701	6.81162	0.05275	5.75191	0.75267	6.308	0.08696	6.93753	0.24414	8.82613	0.29068	4.45087	0.54274
6.14012	0.18578	8.01823	0.53207	6.82211	0.0518	5.7624	0.75103	6.31849	0.08815	6.94802	0.24041	8.83662	0.29301	4.46136	0.53685
6.15061	0.18887	8.02872	0.5273	6.83261	0.05085	5.77289	0.7504	6.32898	0.08959	6.95851	0.23739	8.84711	0.29517	4.47186	0.53264
6.1611	0.19215	8.03921	0.52278	6.8431	0.0499	5.78338	0.7508	6.33947	0.09132	6.969	0.23512	8.8576	0.29709	4.48235	0.53013
6.1716	0.19563	8.0497	0.51851	6.85359	0.04896	5.79388	0.75221	6.34996	0.09332	6.9795	0.23361	8.8681	0.29877	4.49284	0.52937
6.18209	0.1993	8.0602	0.51448	6.86408	0.04804	5.80437	0.75464	6.36046	0.09561	6.98999	0.23287	8.87859	0.30021	4.50333	0.53037
6.19258	0.20317	8.07069	0.5107	6.87457	0.04714	5.81486	0.75819	6.37095	0.09819	7.00048	0.23291	8.88908	0.30139	4.51383	0.53315
6.20307	0.20733	8.08118	0.50706	6.88507	0.04627	5.82535	0.76298	6.38144	0.10107	7.01097	0.23371	8.89957	0.30231	4.52432	0.53771
6.21357	0.21174	8.09167	0.5035	6.89556	0.04543	5.83585	0.76888	6.39193	0.10423	7.02147	0.23527	8.91007	0.30298	4.53481	0.54407
6.22406	0.21636	8.10216	0.50002	6.90605	0.04463	5.84634	0.77572	6.40242	0.10767	7.03196	0.23759	8.92056	0.30341	4.5453	0.55222
6.23455	0.22118	8.11266	0.4966	6.91654	0.04387	5.85683	0.78347	6.41292	0.11139	7.04245	0.24064	8.93105	0.30359	4.55579	0.56215
6.24504	0.22621	8.12315	0.49322	6.92704	0.04315	5.86732	0.79208	6.42341	0.11537	7.05294	0.2444	8.94154	0.30355	4.56629	0.57385
6.25553	0.23146	8.13364	0.48987	6.93753	0.04248	5.87781	0.8015	6.4339	0.1196	7.06343	0.24884	8.95203	0.30331	4.57678	0.58732
6.26603	0.23693	8.14413	0.48656	6.94802	0.04186	5.88831	0.8117	6.44439	0.12405	7.07393	0.25393	8.96253	0.30291	4.58727	0.60252
6.27652	0.24263	8.15463	0.48327	6.95851	0.04129	5.8988	0.82269	6.45489	0.12872	7.08442	0.25964	8.97302	0.30237	4.59776	0.6194
6.28701	0.24856	8.16512	0.48002	6.969	0.04077	5.90929	0.83449	6.46538	0.13357	7.09491	0.26592	8.98351	0.30172	4.60826	0.6379
6.2975	0.25473	8.17561	0.47683	6.9795	0.0403	5.91978	0.84702	6.47587	0.13858	7.1054	0.27274	8.994	0.30095	4.61875	0.658
6.308	0.26113	8.1861	0.47366	6.98999	0.03989	5.93028	0.86019	6.48636	0.14371	7.1159	0.28006	9.0045	0.30003	4.62924	0.67972
6.31849	0.26779	8.19659	0.47052	7.00048	0.03952	5.94077	0.87388	6.49685	0.14893	7.12639	0.28781	9.01499	0.29896	4.63973	0.70299
6.32898	0.27474	8.20709	0.46758	7.01097	0.0392	5.95126	0.88797	6.50735	0.15422	7.13688	0.29596	9.02548	0.29776	4.65022	0.72766
6.33947	0.28198	8.21758	0.46486	7.02147	0.03894	5.96175	0.90237	6.51784	0.15952	7.14737	0.30446	9.03597	0.29644	4.66072	0.75382
6.34996	0.28949	8.22807	0.46224	7.03196	0.03873	5.97224	0.91702	6.52833	0.16481	7.15786	0.31323	9.04646	0.29501	4.67121	0.78139
6.36046	0.29721	8.23856	0.45976	7.04245	0.03856	5.98274	0.93184	6.53882	0.17004	7.16836	0.32225	9.05696	0.29347	4.6817	0.81012
6.37095	0.30511	8.24906	0.45736	7.05294	0.03843	5.99323	0.94675	6.54932	0.17518	7.17885	0.33146	9.06745	0.29183	4.69219	0.83989
6.38144	0.31319	8.25955	0.4551	7.06343	0.03834	6.00372	0.96168	6.55981	0.18018	7.18934	0.34083	9.07794	0.2901	4.70269	0.87062
6.39193	0.32142	8.27004	0.45301	7.07393	0.0383	6.01421	0.97654	6.5703	0.185	7.19983	0.35035	9.08843	0.28827	4.71318	0.90218
6.40242	0.32977	8.28053	0.45106	7.08442	0.03829	6.02471	0.99126	6.58079	0.18961	7.21033	0.36002	9.09893	0.28637	4.72367	0.93447
6.41292	0.33821	8.29102	0.44928	7.09491	0.0383	6.0352	1.00578	6.59128	0.19397	7.22082	0.36974	9.10942	0.28439	4.73416	0.96739
6.42341	0.34671	8.30152	0.44769	7.1054	0.03834	6.04569	1.02002	6.60178	0.19804	7.23131	0.37936	9.11991	0.28233	4.74465	1.00086
6.4339	0.35523	8.31201	0.44631	7.1159	0.03839	6.05618	1.03391	6.61227	0.2018	7.2418	0.38883	9.1304	0.28019	4.75515	1.03473
6.44439	0.36374	8.3225	0.44517	7.12639	0.03846	6.06667	1.04742	6.62276	0.20522	7.25229	0.3981	9.14089	0.27799	4.76564	1.06881
6.45489	0.37218	8.33299	0.4443	7.13688	0.03854	6.07717	1.06051	6.63325	0.20829	7.26279	0.40711	9.15139	0.27575	4.77613	1.10295
6.46538	0.38052	8.34349	0.44372	7.14737	0.03863	6.08766	1.0731	6.64375	0.21098	7.27328	0.41582	9.16188	0.27349	4.78662	1.13702
6.47587	0.3887	8.35398	0.44346	7.15786	0.03872	6.09815	1.08524	6.65424	0.21324	7.28377	0.42417	9.17237	0.27122	4.79712	1.17086
6.48636	0.39669	8.36447	0.44355	7.16836	0.03882	6.10864	1.09691	6.66473	0.21505	7.29426	0.43213	9.18286	0.26887	4.80761	1.20433
6.49685	0.40443	8.37496	0.44401	7.17885	0.03891	6.11914	1.108	6.67522	0.21641	7.30476	0.43968	9.19336	0.26643	4.8181	1.2373
6.50735	0.41187	8.38545	0.44488	7.18934	0.039	6.12963	1.1185	6.68571	0.2173	7.31525	0.44679	9.20385	0.26389	4.82859	1.26961
6.51784	0.41897	8.39595	0.44618	7.19983	0.03909	6.14012	1.1284	6.69621	0.21772	7.32574	0.45339	9.21434	0.26125	4.83908	1.30114
6.52833	0.42568	8.40644	0.44793	7.21033	0.03918	6.15061	1.13788	6.7067	0.21775	7.33623	0.45945	9.22483	0.25851	4.84958	1.33174
6.53882	0.43196	8.41693	0.45018	7.22082	0.03927	6.1611	1.1471	6.71719	0.21753	7.34672	0.46501	9.23532	0.25566	4.86007	1.36129
6.54932	0.43777	8.42742	0.45293	7.23131	0.03934	6.1716	1.15606	6.72768	0.21703	7.35722	0.47004	9.24582	0.2527	4.87056	1.38965
6.55981	0.44307	8.43792	0.45624	7.2418	0.03941	6.18209	1.16467	6.73818	0.21613	7.36771	0.47447	9.25631	0.24964	4.88105	1.41673
6.5703	0.44782	8.44841	0.46011	7.25229	0.03947	6.19258	1.17287	6.74867	0.21481	7.3782	0.47827	9.2668	0.24648	4.89155	1.4424
6.58079	0.45201	8.4589	0.46458	7.26279	0.03951	6.20307	1.18084	6.75916	0.21309	7.38869	0.48144	9.27729	0.24325	4.90204	1.46657
6.59128	0.45565	8.46939	0.46975	7.27328	0.03955	6.21357	1.18858	6.76965	0.21101	7.39919	0.48396	9.28779	0.23994	4.91253	1.48937
6.60178	0.4588	8.47988	0.47571	7.28377	0.03958	6.22406	1.19594	6.78014	0.20858	7.40968	0.48584	9.29828	0.23651	4.92302	1.51101
6.61227	0.46138	8.49038	0.48242	7.29426	0.0396	6.23455	1.20297	6.79064	0.20585	7.42017	0.48707	9.30877	0.23298	4.93351	1.53146
6.62276	0.4635	8.50087	0.48984	7.30476	0.03961	6.24504	1.20975	6.80113	0.20284	7.43066	0.48767	9.31926	0.2294	4.94401	1.55059
6.63325	0.4653	8.51136	0.49799	7.31525	0.0396	6.25553	1.21634	6.81162	0.1996	7.44115	0.4877	9.32975	0.22576	4.9545	1.56808
6.64375	0.46664	8.52185	0.50691	7.32574	0.03959	6.26603	1.22283	6.82211	0.19616	7.45165	0.48735	9.34025	0.22203	4.96499	1.58363
6.65424	0.46738	8.53235	0.51661	7.33623	0.03957	6.27652	1.22927	6.83261	0.19257	7.46214	0.48675	9.35074	0.21818	4.97548	1.59755
6.66473	0.46752	8.54284	0.52711	7.34672	0.03955	6.28701	1.23576	6.8431	0.18887	7.47263	0.48571	9.36123	0.21425	4.98598	1.60981
6.67522	0.46711	8.55333	0.53847	7.35722	0.03953	6.2975	1.24236	6.85359	0.18511	7.48312	0.48411	9.37172	0.21022	4.99647	1.62004
6.68571	0.46616	8.56382	0.55075	7.36771	0.0395	6.308	1.24914	6.86408	0.18131	7.49362	0.48197	9.38222	0.20611	5.00696	1.62823
6.69621	0.46472	8.57431	0.56396	7.3782	0.03946	6.31849	1.25623	6.87457	0.17753	7.50411	0.47932	9.39271	0.20193	5.01745	1.63438
6.7067	0.4629	8.58481	0.57807	7.38869	0.03943	6.32898	1.26379	6.88507	0.17381	7.5146	0.47618	9.4032	0.1977	5.02794	1.6385
6.71719	0.4608	8.5953	0.59301	7.39919	0.03939	6.33947	1.27196	6.89556	0.17017	7.52509	0.47258	9.41369	0.19343	5.03844	1.64062
6.72768	0.45841	8.60579	0.60877	7.40968	0.03936	6.34996	1.28068	6.90605	0.16666	7.53558	0.46856	9.42418	0.18912	5.04893	1.64078
6.73818	0.45575	8.61628	0.62536	7.42017	0.03933	6.36046	1.2898	6.91654	0.16331	7.54608	0.46415	9.43468	0.1848	5.05942	1.63901
6.74867	0.45285	8.62678	0.64276	7.43066	0.0393	6.37095	1.29934	6.92704	0.16015	7.55657	0.45938	9.44517	0.18047	5.06991	1.63536
6.75916	0.44978	8.63727	0.66096	7.44115	0.03928	6.38144	1.3093	6.93753	0.1572	7.56706	0.45429	9.45566	0.17615	5.08041	1.62989
6.76965	0.44661	8.64776	0.67996	7.45165	0.03928	6.39193	1.31968	6.94802	0.15448	7.57755	0.44893	9.46615	0.17187	5.0909	1.62267
6.78014	0.44343	8.65825	0.69968	7.46214	0.0393	6.40242	1.33045	6.95851	0.15202	7.58805	0.44332	9.47665	0.16762	5.10139	1.61376
6.79064	0.44029	8.66874	0.72009	7.47263	0.03934	6.41292	1.34157	6.969	0.14981	7.59854	0.43751	9.48714	0.16345	5.11188	1.60325
6.80113	0.43723	8.67924	0.74114	7.48312	0.03938	6.42341	1.35299	6.9795	0.14788	7.60903	0.43153	9.49763	0.15937	5.12237	1.59121
6.81162	0.43431	8.68973	0.76276	7.49362	0.03943	6.4339	1.36462	6.98999	0.14623	7.61952	0.42542	9.50812	0.15538	5.13287	1.57793
6.82211	0.43158	8.70022	0.78489	7.50411	0.03949	6.44439	1.37636	7.00048	0.14485	7.63001	0.41923	9.51861	0.15149	5.14336	1.56386
6.83261	0.4291	8.71071	0.80746	7.5146	0.03956	6.45489	1.38811	7.01097	0.14375	7.64051	0.41298	9.52911	0.14772	5.15385	1.54901
6.8431	0.42691	8.72121	0.83039	7.52509	0.03963	6.46538	1.39978	7.02147	0.14291	7.651	0.40672	9.5396	0.1441	5.16434	1.53312
6.85359	0.42506	8.7317	0.8536	7.53558	0.03971	6.47587	1.41125	7.03196	0.14233	7.66149	0.40049	9.55009	0.14064	5.17484	1.51613
6.86408	0.42357	8.74219	0.877	7.54608	0.0398	6.48636	1.42239	7.04245	0.14198	7.67198	0.39438	9.56058	0.13734	5.18533	1.49809
6.87457	0.42248	8.75268	0.90048	7.55657	0.03989	6.49685	1.43307	7.05294	0.14186	7.68248	0.38842	9.57108	0.13422	5.19582	1.47906
6.88507	0.42182	8.76317	0.92396	7.56706	0.03998	6.50735	1.44318	7.06343	0.14193	7.69297	0.38263	9.58157	0.1313	5.20631	1.45912
6.89556	0.4216	8.77367	0.94731	7.57755	0.04007	6.51784	1.45257	7.07393	0.14218	7.70346	0.377	9.59206	0.12857	5.2168	1.43834
6.90605	0.42184	8.78416	0.97043	7.58805	0.04016	6.52833	1.46112	7.08442	0.14259	7.71395	0.37155	9.60255	0.12606	5.2273	1.41681
6.91654	0.42253	8.79465	0.99329	7.59854	0.04025	6.53882	1.46884	7.09491	0.14312	7.72444	0.36632	9.61304	0.12376	5.23779	1.39458
6.92704	0.42367	8.80514	1.01581	7.60903	0.04034	6.54932	1.4756	7.1054	0.14374	7.73494	0.36132	9.62354	0.12169	5.24828	1.37174
6.93753	0.42526	8.81564	1.03783	7.61952	0.04041	6.55981	1.48119	7.1159	0.14445	7.74543	0.35657	9.63403	0.11986	5.25877	1.34834
6.94802	0.42727	8.82613	1.05924	7.63001	0.04048	6.5703	1.48554	7.12639	0.1452	7.75592	0.35206	9.64452	0.1183	5.26927	1.32478
6.95851	0.42969	8.83662	1.08006	7.64051	0.04054	6.58079	1.48851	7.13688	0.14597	7.76641	0.34788	9.65501	0.11698	5.27976	1.30123
6.969	0.43249	8.84711	1.10012	7.651	0.04058	6.59128	1.49018	7.14737	0.14673	7.77691	0.34403	9.66551	0.11593	5.29025	1.27744
6.9795	0.43564	8.8576	1.11916	7.66149	0.04061	6.60178	1.49066	7.15786	0.14747	7.7874	0.34044	9.676	0.11513	5.30074	1.25336
6.98999	0.43911	8.8681	1.13709	7.67198	0.04063	6.61227	1.48972	7.16836	0.14818	7.79789	0.3371	9.68649	0.1146	5.31123	1.22906
7.00048	0.44284	8.87859	1.1538	7.68248	0.04064	6.62276	1.48738	7.17885	0.14881	7.80838	0.33402	9.69698	0.11432	5.32173	1.2046
7.01097	0.4468	8.88908	1.16919	7.69297	0.04064	6.63325	1.4839	7.18934	0.14935	7.81887	0.33118	9.70747	0.11431	5.33222	1.18005
7.02147	0.45101	8.89957	1.18319	7.70346	0.04061	6.64375	1.47898	7.19983	0.14978	7.82937	0.32857	9.71797	0.11456	5.34271	1.15546
7.03196	0.45543	8.91007	1.19571	7.71395	0.04057	6.65424	1.47232	7.21033	0.15012	7.83986	0.3262	9.72846	0.11507	5.3532	1.13092
7.04245	0.45993	8.92056	1.20681	7.72444	0.0405	6.66473	1.46394	7.22082	0.15033	7.85035	0.32403	9.73895	0.11584	5.3637	1.10648
7.05294	0.46456	8.93105	1.21643	7.73494	0.04042	6.67522	1.45389	7.23131	0.15041	7.86084	0.32207	9.74944	0.11687	5.37419	1.08222
7.06343	0.46933	8.94154	1.22461	7.74543	0.04032	6.68571	1.44222	7.2418	0.15041	7.87134	0.32028	9.75994	0.11816	5.38468	1.05821
7.07393	0.47412	8.95203	1.2314	7.75592	0.04019	6.69621	1.429	7.25229	0.15038	7.88183	0.31866	9.77043	0.11969	5.39517	1.03451
7.08442	0.47884	8.96253	1.2367	7.76641	0.04005	6.7067	1.41454	7.26279	0.15024	7.89232	0.31717	9.78092	0.12146	5.40566	1.01121
7.09491	0.48339	8.97302	1.2405	7.77691	0.03988	6.71719	1.39906	7.27328	0.14997	7.90281	0.31579	9.79141	0.12347	5.41616	0.98856
7.1054	0.48774	8.98351	1.24292	7.7874	0.03969	6.72768	1.38247	7.28377	0.14958	7.9133	0.31451	9.8019	0.12568	5.42665	0.96688
7.1159	0.49186	8.994	1.24393	7.79789	0.03947	6.73818	1.36491	7.29426	0.1491	7.9238	0.31329	9.8124	0.12811	5.43714	0.94612
7.12639	0.49572	9.0045	1.24338	7.80838	0.03922	6.74867	1.34652	7.30476	0.14855	7.93429	0.3121	9.82289	0.13073	5.44763	0.92607
7.13688	0.49927	9.01499	1.24132	7.81887	0.03895	6.75916	1.32732	7.31525	0.14794	7.94478	0.31092	9.83338	0.13354	5.45813	0.90677
7.14737	0.50252	9.02548	1.23781	7.82937	0.03865	6.76965	1.30748	7.32574	0.14731	7.95527	0.30972	9.84387	0.13652	5.46862	0.88827
7.15786	0.50544	9.03597	1.23283	7.83986	0.03833	6.78014	1.28729	7.33623	0.14666	7.96577	0.30847	9.85436	0.13966	5.47911	0.87063
7.16836	0.50799	9.04646	1.22637	7.85035	0.038	6.79064	1.26697	7.34672	0.14606	7.97626	0.30715	9.86486	0.14295	5.4896	0.85392
7.17885	0.51016	9.05696	1.2185	7.86084	0.03765	6.80113	1.24653	7.35722	0.14554	7.98675	0.30572	9.87535	0.14637	5.50009	0.83819
7.18934	0.51199	9.06745	1.20928	7.87134	0.03728	6.81162	1.22608	7.36771	0.1451	7.99724	0.30417	9.88584	0.14992	5.51059	0.82349
7.19983	0.51348	9.07794	1.19879	7.88183	0.0369	6.82211	1.20577	7.3782	0.14477	8.00773	0.30247	9.89633	0.15356	5.52108	0.80987
7.21033	0.51461	9.08843	1.18713	7.89232	0.03649	6.83261	1.18575	7.38869	0.14459	8.01823	0.3006	9.90683	0.15731	5.53157	0.79738
7.22082	0.51546	9.09893	1.17439	7.90281	0.03607	6.8431	1.16616	7.39919	0.1446	8.02872	0.29853	9.91732	0.16113	5.54206	0.78605
7.23131	0.51603	9.10942	1.16065	7.9133	0.03564	6.85359	1.14712	7.40968	0.14482	8.03921	0.29635	9.92781	0.16501	5.55256	0.77591
7.2418	0.51628	9.11991	1.14601	7.9238	0.0352	6.86408	1.12877	7.42017	0.14528	8.0497	0.29404	9.9383	0.16895	5.56305	0.76699
7.25229	0.51623	9.1304	1.13065	7.93429	0.03474	6.87457	1.11121	7.43066	0.14602	8.0602	0.29167	9.94879	0.17292	5.57354	0.75937
7.26279	0.51589	9.14089	1.11471	7.94478	0.03427	6.88507	1.09454	7.44115	0.14706	8.07069	0.28924	9.95929	0.17693	5.58403	0.75309
7.27328	0.51532	9.15139	1.0983	7.95527	0.0338	6.89556	1.07883	7.45165	0.14843	8.08118	0.28655	9.96978	0.18097	5.59452	0.74809
7.28377	0.51461	9.16188	1.08157	7.96577	0.03331	6.90605	1.06417	7.46214	0.15015	8.09167	0.28359	9.98027	0.18505	5.60502	0.74431
7.29426	0.51379	9.17237	1.06457	7.97626	0.03282	6.91654	1.0506	7.47263	0.15223	8.10216	0.28037	9.99076	0.1892	5.61551	0.74174
7.30476	0.51286	9.18286	1.04731	7.98675	0.03233	6.92704	1.03816	7.48312	0.1547	8.11266	0.27687	10.0013	0.19334	5.626	0.74034
7.31525	0.51187	9.19336	1.02982	7.99724	0.03184	6.93753	1.02688	7.49362	0.15756	8.12315	0.27311	10.0117	0.19744	5.63649	0.74009
7.32574	0.51083	9.20385	1.01217	8.00773	0.03134	6.94802	1.01678	7.50411	0.16082	8.13364	0.26909	10.0222	0.20152	5.64699	0.74094
7.33623	0.50977	9.21434	0.99445	8.01823	0.03084	6.95851	1.00784	7.5146	0.16448	8.14413	0.26482	10.0327	0.20559	5.65748	0.74282
7.34672	0.50885	9.22483	0.97674	8.02872	0.03034	6.969	1.00007	7.52509	0.16854	8.15463	0.26032	10.0432	0.2096	5.66797	0.74569
7.35722	0.50811	9.23532	0.95909	8.03921	0.02985	6.9795	0.99342	7.53558	0.17298	8.16512	0.25561	10.0537	0.21353	5.67846	0.74949
7.36771	0.50748	9.24582	0.94158	8.0497	0.02937	6.98999	0.98788	7.54608	0.1778	8.17561	0.25071	10.0642	0.21735	5.68895	0.75411
7.3782	0.507	9.25631	0.92435	8.0602	0.0289	7.00048	0.98338	7.55657	0.18298	8.1861	0.24563	10.0747	0.22105	5.69945	0.75951
7.38869	0.5067	9.2668	0.90745	8.07069	0.02844	7.01097	0.97988	7.56706	0.1885	8.19659	0.24042	10.0852	0.22463	5.70994	0.76559
7.39919	0.50662	9.27729	0.89103	8.08118	0.028	7.02147	0.97745	7.57755	0.19432	8.20709	0.2351	10.0957	0.22808	5.72043	0.77226
7.40968	0.50677	9.28779	0.87511	8.09167	0.02755	7.03196	0.97604	7.58805	0.20042	8.21758	0.2297	10.1062	0.23138	5.73092	0.77944
7.42017	0.50718	9.29828	0.85955	8.10216	0.02712	7.04245	0.97541	7.59854	0.20676	8.22807	0.22425	10.1167	0.23453	5.74142	0.78703
7.43066	0.50786	9.30877	0.84439	8.11266	0.02669	7.05294	0.97567	7.60903	0.2133	8.23856	0.2188	10.1272	0.23751	5.75191	0.79495
7.44115	0.50884	9.31926	0.82968	8.12315	0.02627	7.06343	0.97687	7.61952	0.22	8.24906	0.21337	10.1377	0.24031	5.7624	0.80309
7.45165	0.51016	9.32975	0.81542	8.13364	0.02586	7.07393	0.97881	7.63001	0.2268	8.25955	0.20808	10.1481	0.24293	5.77289	0.81139
7.46214	0.51185	9.34025	0.80157	8.14413	0.02546	7.08442	0.98125	7.64051	0.23367	8.27004	0.20298	10.1586	0.24536	5.78338	0.81975
7.47263	0.51387	9.35074	0.78815	8.15463	0.02507	7.09491	0.98407	7.651	0.24054	8.28053	0.19806	10.1691	0.24758	5.79388	0.82809
7.48312	0.51615	9.36123	0.77515	8.16512	0.02469	7.1054	0.98716	7.66149	0.24737	8.29102	0.19333	10.1796	0.24961	5.80437	0.83633
7.49362	0.51867	9.37172	0.76259	8.17561	0.02432	7.1159	0.99048	7.67198	0.25411	8.30152	0.18883	10.1901	0.25142	5.81486	0.84456
7.50411	0.5214	9.38222	0.75045	8.1861	0.02397	7.12639	0.99394	7.68248	0.26069	8.31201	0.1846	10.2006	0.25309	5.82535	0.85293
7.5146	0.52431	9.39271	0.73872	8.19659	0.02363	7.13688	0.99746	7.69297	0.26706	8.3225	0.18068	10.2111	0.25462	5.83585	0.86131
7.52509	0.52737	9.4032	0.72741	8.20709	0.02331	7.14737	1.00102	7.70346	0.27318	8.33299	0.17712	10.2216	0.2559	5.84634	0.8694
7.53558	0.53052	9.41369	0.71651	8.21758	0.02301	7.15786	1.00456	7.71395	0.27902	8.34349	0.17394	10.2321	0.25695	5.85683	0.87707
7.54608	0.53372	9.42418	0.70604	8.22807	0.02273	7.16836	1.008	7.72444	0.28452	8.35398	0.17119	10.2426	0.25775	5.86732	0.88428
7.55657	0.53691	9.43468	0.69598	8.23856	0.02247	7.17885	1.01132	7.73494	0.28962	8.36447	0.16891	10.2531	0.2583	5.87781	0.891
7.56706	0.54005	9.44517	0.68629	8.24906	0.02223	7.18934	1.01454	7.74543	0.29426	8.37496	0.16712	10.2636	0.2586	5.88831	0.89718
7.57755	0.54308	9.45566	0.677	8.25955	0.02201	7.19983	1.01762	7.75592	0.29841	8.38545	0.16588	10.2741	0.25865	5.8988	0.90295
7.58805	0.54593	9.46615	0.66811	8.27004	0.02181	7.21033	1.02055	7.76641	0.30215	8.39595	0.16522	10.2845	0.25843	5.90929	0.90844
7.59854	0.54854	9.47665	0.65955	8.28053	0.02163	7.22082	1.02339	7.77691	0.30545	8.40644	0.16515	10.295	0.25802	5.91978	0.91356
7.60903	0.55086	9.48714	0.6514	8.29102	0.02148	7.23131	1.02611	7.7874	0.30815	8.41693	0.16572	10.3055	0.25744	5.93028	0.91823
7.61952	0.55283	9.49763	0.64366	8.30152	0.02135	7.2418	1.02869	7.79789	0.31023	8.42742	0.16695	10.316	0.25667	5.94077	0.92238
7.63001	0.5544	9.50812	0.63631	8.31201	0.02123	7.25229	1.03114	7.80838	0.31168	8.43792	0.16887	10.3265	0.25569	5.95126	0.92595
7.64051	0.55551	9.51861	0.6293	8.3225	0.02115	7.26279	1.03344	7.81887	0.31247	8.44841	0.17149	10.337	0.25448	5.96175	0.92893
7.651	0.55611	9.52911	0.62265	8.33299	0.02108	7.27328	1.03568	7.82937	0.3126	8.4589	0.17484	10.3475	0.25303	5.97224	0.93134
7.66149	0.55619	9.5396	0.61643	8.34349	0.02103	7.28377	1.03806	7.83986	0.31214	8.46939	0.17893	10.358	0.25133	5.98274	0.93321
7.67198	0.55582	9.55009	0.61072	8.35398	0.02101	7.29426	1.04055	7.85035	0.31125	8.47988	0.18379	10.3685	0.24939	5.99323	0.93456
7.68248	0.55501	9.56058	0.60543	8.36447	0.021	7.30476	1.04311	7.86084	0.3099	8.49038	0.18942	10.379	0.24723	6.00372	0.93541
7.69297	0.55366	9.57108	0.60063	8.37496	0.02102	7.31525	1.04576	7.87134	0.3079	8.50087	0.19581	10.3895	0.24484	6.01421	0.93579
7.70346	0.55171	9.58157	0.5964	8.38545	0.02106	7.32574	1.0485	7.88183	0.30527	8.51136	0.20296	10.4	0.24224	6.02471	0.93574
7.71395	0.5491	9.59206	0.59264	8.39595	0.02111	7.33623	1.05138	7.89232	0.30202	8.52185	0.21088	10.4105	0.23943	6.0352	0.93529
7.72444	0.54583	9.60255	0.58932	8.40644	0.02119	7.34672	1.0546	7.90281	0.29819	8.53235	0.21956	10.4209	0.23643	6.04569	0.93448
7.73494	0.54199	9.61304	0.58648	8.41693	0.02128	7.35722	1.05822	7.9133	0.29379	8.54284	0.22897	10.4314	0.23325	6.05618	0.93335
7.74543	0.53764	9.62354	0.58413	8.42742	0.02139	7.36771	1.06211	7.9238	0.28887	8.55333	0.23912	10.4419	0.22993	6.06667	0.93194
7.75592	0.53263	9.63403	0.58233	8.43792	0.02152	7.3782	1.06631	7.93429	0.28345	8.56382	0.24998	10.4524	0.22649	6.07717	0.93031
7.76641	0.52699	9.64452	0.58111	8.44841	0.02167	7.38869	1.07087	7.94478	0.27757	8.57431	0.26153	10.4629	0.22295	6.08766	0.92849
7.77691	0.52076	9.65501	0.58047	8.4589	0.02183	7.39919	1.07581	7.95527	0.27127	8.58481	0.27372	10.4734	0.21931	6.09815	0.92654
7.7874	0.51387	9.66551	0.58042	8.46939	0.02201	7.40968	1.08116	7.96577	0.26461	8.5953	0.28652	10.4839	0.21553	6.10864	0.9245
7.79789	0.50636	9.676	0.581	8.47988	0.02221	7.42017	1.08695	7.97626	0.25761	8.60579	0.29988	10.4944	0.21163	6.11914	0.92242
7.80838	0.49826	9.68649	0.58223	8.49038	0.02243	7.43066	1.09317	7.98675	0.25032	8.61628	0.31377	10.5049	0.20764	6.12963	0.92036
7.81887	0.48963	9.69698	0.58413	8.50087	0.02266	7.44115	1.09986	7.99724	0.2428	8.62678	0.32812	10.5154	0.20354	6.14012	0.91843
7.82937	0.48049	9.70747	0.58673	8.51136	0.02291	7.45165	1.10717	8.00773	0.23508	8.63727	0.34291	10.5259	0.19937	6.15061	0.91684
7.83986	0.47091	9.71797	0.59004	8.52185	0.02317	7.46214	1.11519	8.01823	0.22722	8.64776	0.35806	10.5364	0.19514	6.1611	0.91581
7.85035	0.46097	9.72846	0.59409	8.53235	0.02344	7.47263	1.12375	8.02872	0.21927	8.65825	0.37353	10.5468	0.19089	6.1716	0.9154
7.86084	0.45073	9.73895	0.59892	8.54284	0.02373	7.48312	1.13266	8.03921	0.21129	8.66874	0.38924	10.5573	0.18661	6.18209	0.9155
7.87134	0.44019	9.74944	0.60454	8.55333	0.02402	7.49362	1.14186	8.0497	0.2033	8.67924	0.40514	10.5678	0.18228	6.19258	0.91599
7.88183	0.42943	9.75994	0.61095	8.56382	0.02434	7.50411	1.15131	8.0602	0.19534	8.68973	0.42115	10.5783	0.17792	6.20307	0.91689
7.89232	0.41849	9.77043	0.61819	8.57431	0.02467	7.5146	1.16093	8.07069	0.18751	8.70022	0.43721	10.5888	0.17354	6.21357	0.91827
7.90281	0.40744	9.78092	0.62627	8.58481	0.02502	7.52509	1.17064	8.08118	0.17982	8.71071	0.45327	10.5993	0.16915	6.22406	0.92016
7.9133	0.39633	9.79141	0.63516	8.5953	0.02537	7.53558	1.18037	8.09167	0.17228	8.72121	0.46924	10.6098	0.16475	6.23455	0.92264
7.9238	0.38522	9.8019	0.64482	8.60579	0.02574	7.54608	1.19001	8.10216	0.16491	8.7317	0.48508	10.6203	0.16036	6.24504	0.92574
7.93429	0.37415	9.8124	0.65524	8.61628	0.02612	7.55657	1.19948	8.11266	0.15775	8.74219	0.5007	10.6308	0.15598	6.25553	0.92953
7.94478	0.36319	9.82289	0.66645	8.62678	0.02651	7.56706	1.20869	8.12315	0.15081	8.75268	0.51606	10.6413	0.15162	6.26603	0.93406
7.95527	0.35237	9.83338	0.67845	8.63727	0.02691	7.57755	1.21751	8.13364	0.14414	8.76317	0.53109	10.6518	0.14732	6.27652	0.93938
7.96577	0.34176	9.84387	0.69117	8.64776	0.02732	7.58805	1.22585	8.14413	0.13775	8.77367	0.54573	10.6623	0.14309	6.28701	0.94552
7.97626	0.33139	9.85436	0.70459	8.65825	0.02774	7.59854	1.2336	8.15463	0.13166	8.78416	0.55994	10.6728	0.13891	6.2975	0.95253
7.98675	0.32131	9.86486	0.71868	8.66874	0.02818	7.60903	1.24066	8.16512	0.12589	8.79465	0.57375	10.6832	0.13479	6.308	0.96044
7.99724	0.31155	9.87535	0.73341	8.67924	0.02862	7.61952	1.24693	8.17561	0.12046	8.80514	0.58718	10.6937	0.13076	6.31849	0.9693
8.00773	0.30216	9.88584	0.74877	8.68973	0.02907	7.63001	1.25231	8.1861	0.11539	8.81564	0.60007	10.7042	0.12681	6.32898	0.9792
8.01823	0.29317	9.89633	0.7647	8.70022	0.02953	7.64051	1.25673	8.19659	0.11068	8.82613	0.61245	10.7147	0.12293	6.33947	0.99024
8.02872	0.28463	9.90683	0.78118	8.71071	0.02999	7.651	1.26009	8.20709	0.10635	8.83662	0.62451	10.7252	0.11914	6.34996	1.00232
8.03921	0.2766	9.91732	0.79817	8.72121	0.03045	7.66149	1.2624	8.21758	0.1024	8.84711	0.63609	10.7357	0.11542	6.36046	1.01532
8.0497	0.26908	9.92781	0.81564	8.7317	0.03092	7.67198	1.26388	8.22807	0.09884	8.8576	0.64694	10.7462	0.1118	6.37095	1.0292
8.0602	0.2621	9.9383	0.83353	8.74219	0.03139	7.68248	1.26456	8.23856	0.09568	8.8681	0.65703	10.7567	0.10827	6.38144	1.04393
8.07069	0.25576	9.94879	0.85181	8.75268	0.03186	7.69297	1.26421	8.24906	0.09291	8.87859	0.66634	10.7672	0.10485	6.39193	1.05947
8.08118	0.25008	9.95929	0.87057	8.76317	0.03233	7.70346	1.26263	8.25955	0.09055	8.88908	0.67484	10.7777	0.10155	6.40242	1.07576
8.09167	0.24499	9.96978	0.88983	8.77367	0.0328	7.71395	1.25977	8.27004	0.08859	8.89957	0.68253	10.7882	0.09838	6.41292	1.09272
8.10216	0.24049	9.98027	0.90958	8.78416	0.03326	7.72444	1.25561	8.28053	0.08703	8.91007	0.68939	10.7987	0.09533	6.42341	1.11028
8.11266	0.23661	9.99076	0.92977	8.79465	0.03371	7.73494	1.2503	8.29102	0.08588	8.92056	0.69543	10.8092	0.09241	6.4339	1.1283
8.12315	0.23335	10.0013	0.95018	8.80514	0.03417	7.74543	1.24406	8.30152	0.08512	8.93105	0.70063	10.8196	0.08963	6.44439	1.14662
8.13364	0.23073	10.0117	0.97067	8.81564	0.03461	7.75592	1.23673	8.31201	0.08476	8.94154	0.70501	10.8301	0.087	6.45489	1.16509
8.14413	0.22876	10.0222	0.99126	8.82613	0.03504	7.76641	1.22827	8.3225	0.08479	8.95203	0.70858	10.8406	0.08453	6.46538	1.18358
8.15463	0.22746	10.0327	1.01189	8.83662	0.03547	7.77691	1.21875	8.33299	0.0852	8.96253	0.71139	10.8511	0.08222	6.47587	1.20194
8.16512	0.22682	10.0432	1.0324	8.84711	0.03588	7.7874	1.20804	8.34349	0.086	8.97302	0.71348	10.8616	0.08008	6.48636	1.22
8.17561	0.22686	10.0537	1.0527	8.8576	0.03627	7.79789	1.19622	8.35398	0.08717	8.98351	0.71487	10.8721	0.07813	6.49685	1.2376
8.1861	0.22757	10.0642	1.07274	8.8681	0.03664	7.80838	1.18335	8.36447	0.08871	8.994	0.71556	10.8826	0.07635	6.50735	1.25458
8.19659	0.22897	10.0747	1.09242	8.87859	0.03698	7.81887	1.16953	8.37496	0.09061	9.0045	0.71552	10.8931	0.07476	6.51784	1.27076
8.20709	0.23106	10.0852	1.11167	8.88908	0.0373	7.82937	1.15484	8.38545	0.09285	9.01499	0.71482	10.9036	0.07335	6.52833	1.28599
8.21758	0.23383	10.0957	1.13041	8.89957	0.03759	7.83986	1.13942	8.39595	0.09544	9.02548	0.71356	10.9141	0.07214	6.53882	1.30008
8.22807	0.23728	10.1062	1.14857	8.91007	0.03785	7.85035	1.12348	8.40644	0.09836	9.03597	0.71167	10.9246	0.07113	6.54932	1.31289
8.23856	0.24139	10.1167	1.16606	8.92056	0.03808	7.86084	1.10709	8.41693	0.1016	9.04646	0.70912	10.9351	0.07032	6.55981	1.32425
8.24906	0.24616	10.1272	1.1828	8.93105	0.03828	7.87134	1.09023	8.42742	0.10515	9.05696	0.70592	10.9456	0.06972	6.5703	1.33405
8.25955	0.25158	10.1377	1.1987	8.94154	0.03846	7.88183	1.07301	8.43792	0.10899	9.06745	0.7021	10.956	0.06933	6.58079	1.34219
8.27004	0.25762	10.1481	1.21375	8.95203	0.0386	7.89232	1.05553	8.44841	0.11312	9.07794	0.69768	10.9665	0.06915	6.59128	1.34871
8.28053	0.26426	10.1586	1.22786	8.96253	0.03871	7.90281	1.03788	8.4589	0.1175	9.08843	0.69268	10.977	0.06919	6.60178	1.35371
8.29102	0.27149	10.1691	1.2409	8.97302	0.0388	7.9133	1.02017	8.46939	0.12216	9.09893	0.68713	10.9875	0.06944	6.61227	1.3569
8.30152	0.27927	10.1796	1.25292	8.98351	0.03885	7.9238	1.00247	8.47988	0.1271	9.10942	0.68105	10.998	0.06991	6.62276	1.35823
8.31201	0.28759	10.1901	1.26384	8.994	0.03888	7.93429	0.98487	8.49038	0.13227	9.11991	0.67447	11.0085	0.07059	6.63325	1.35787
8.3225	0.29639	10.2006	1.27374	9.0045	0.03888	7.94478	0.96746	8.50087	0.13764	9.1304	0.66752	11.019	0.07149	6.64375	1.35554
8.33299	0.30566	10.2111	1.28254	9.01499	0.03885	7.95527	0.95031	8.51136	0.14317	9.14089	0.66038	11.0295	0.07259	6.65424	1.35096
8.34349	0.31535	10.2216	1.28991	9.02548	0.03879	7.96577	0.93348	8.52185	0.14885	9.15139	0.65302	11.04	0.07391	6.66473	1.34414
8.35398	0.32542	10.2321	1.29579	9.03597	0.0387	7.97626	0.91703	8.53235	0.15465	9.16188	0.64531	11.0505	0.07543	6.67522	1.3351
8.36447	0.33583	10.2426	1.30012	9.04646	0.03857	7.98675	0.90102	8.54284	0.16055	9.17237	0.63721	11.061	0.07716	6.68571	1.32387
8.37496	0.34654	10.2531	1.30287	9.05696	0.03842	7.99724	0.8855	8.55333	0.16652	9.18286	0.62875	11.0715	0.07908	6.69621	1.31052
8.38545	0.35751	10.2636	1.30399	9.06745	0.03824	8.00773	0.87051	8.56382	0.17252	9.19336	0.61995	11.082	0.0812	6.7067	1.29538
8.39595	0.36869	10.2741	1.30347	9.07794	0.03802	8.01823	0.85608	8.57431	0.17853	9.20385	0.61083	11.0924	0.08348	6.71719	1.27878
8.40644	0.38003	10.2845	1.30128	9.08843	0.03779	8.02872	0.84227	8.58481	0.18453	9.21434	0.60142	11.1029	0.08593	6.72768	1.26076
8.41693	0.39149	10.295	1.29769	9.09893	0.03752	8.03921	0.82923	8.5953	0.19047	9.22483	0.59174	11.1134	0.08852	6.73818	1.2413
8.42742	0.40302	10.3055	1.29294	9.10942	0.03724	8.0497	0.81696	8.60579	0.19633	9.23532	0.58182	11.1239	0.09125	6.74867	1.22037
8.43792	0.41458	10.316	1.28686	9.11991	0.03693	8.0602	0.80547	8.61628	0.20207	9.24582	0.57167	11.1344	0.0941	6.75916	1.19806
8.44841	0.42613	10.3265	1.27936	9.1304	0.03661	8.07069	0.7949	8.62678	0.20767	9.25631	0.56138	11.1449	0.09705	6.76965	1.17452
8.4589	0.43762	10.337	1.27035	9.14089	0.03627	8.08118	0.78514	8.63727	0.21312	9.2668	0.55096	11.1554	0.10009	6.78014	1.14995
8.46939	0.44909	10.3475	1.25986	9.15139	0.03593	8.09167	0.77605	8.64776	0.21841	9.27729	0.54048	11.1659	0.10321	6.79064	1.12455
8.47988	0.46057	10.358	1.2479	9.16188	0.03558	8.10216	0.76763	8.65825	0.22346	9.28779	0.52997	11.1764	0.10638	6.80113	1.09847
8.49038	0.47201	10.3685	1.23442	9.17237	0.03522	8.11266	0.75989	8.66874	0.22825	9.29828	0.51939	11.1869	0.10958	6.81162	1.07192
8.50087	0.48334	10.379	1.21949	9.18286	0.03485	8.12315	0.75284	8.67924	0.23275	9.30877	0.50879	11.1974	0.11281	6.82211	1.04507
8.51136	0.49449	10.3895	1.20317	9.19336	0.03448	8.13364	0.74647	8.68973	0.23691	9.31926	0.49824	11.2079	0.11604	6.83261	1.01813
8.52185	0.50539	10.4	1.18552	9.20385	0.03409	8.14413	0.74078	8.70022	0.24072	9.32975	0.48777	11.2183	0.11925	6.8431	0.99128
8.53235	0.51599	10.4105	1.16664	9.21434	0.03371	8.15463	0.73579	8.71071	0.24417	9.34025	0.47736	11.2288	0.12243	6.85359	0.9647
8.54284	0.52627	10.4209	1.14661	9.22483	0.03331	8.16512	0.73153	8.72121	0.24722	9.35074	0.46702	11.2393	0.12556	6.86408	0.93857
8.55333	0.53626	10.4314	1.12563	9.23532	0.03292	8.17561	0.72801	8.7317	0.24986	9.36123	0.45678	11.2498	0.12863	6.87457	0.91305
8.56382	0.54598	10.4419	1.10385	9.24582	0.03252	8.1861	0.72521	8.74219	0.25208	9.37172	0.44668	11.2603	0.13161	6.88507	0.88828
8.57431	0.55542	10.4524	1.08133	9.25631	0.03212	8.19659	0.72313	8.75268	0.25387	9.38222	0.43674	11.2708	0.1345	6.89556	0.86442
8.58481	0.56448	10.4629	1.0582	9.2668	0.03172	8.20709	0.72195	8.76317	0.25523	9.39271	0.42701	11.2813	0.13729	6.90605	0.84159
8.5953	0.57313	10.4734	1.03445	9.27729	0.03133	8.21758	0.7217	8.77367	0.25616	9.4032	0.41752	11.2918	0.13997	6.91654	0.81991
8.60579	0.58136	10.4839	1.01014	9.28779	0.03095	8.22807	0.72225	8.78416	0.25665	9.41369	0.40829	11.3023	0.14255	6.92704	0.79947
8.61628	0.58917	10.4944	0.98535	9.29828	0.03057	8.23856	0.72362	8.79465	0.2569	9.42418	0.39942	11.3128	0.14504	6.93753	0.78035
8.62678	0.59653	10.5049	0.9602	9.30877	0.03019	8.24906	0.72575	8.80514	0.257	9.43468	0.39093	11.3233	0.1474	6.94802	0.76262
8.63727	0.60357	10.5154	0.93478	9.31926	0.02982	8.25955	0.72869	8.81564	0.25679	9.44517	0.3828	11.3338	0.1496	6.95851	0.74633
8.64776	0.61027	10.5259	0.90918	9.32975	0.02946	8.27004	0.73243	8.82613	0.25619	9.45566	0.37517	11.3443	0.15164	6.969	0.73152
8.65825	0.61655	10.5364	0.88357	9.34025	0.02911	8.28053	0.73696	8.83662	0.25525	9.46615	0.36807	11.3547	0.15353	6.9795	0.71821
8.66874	0.62242	10.5468	0.8581	9.35074	0.02876	8.29102	0.74225	8.84711	0.25396	9.47665	0.36142	11.3652	0.15526	6.98999	0.7064
8.67924	0.62783	10.5573	0.83282	9.36123	0.02841	8.30152	0.74831	8.8576	0.25238	9.48714	0.35526	11.3757	0.15685	7.00048	0.69608
8.68973	0.63279	10.5678	0.80772	9.37172	0.02807	8.31201	0.75513	8.8681	0.25053	9.49763	0.34961	11.3862	0.15829	7.01097	0.68724
8.70022	0.6373	10.5783	0.78288	9.38222	0.02774	8.3225	0.76271	8.87859	0.24844	9.50812	0.3445	11.3967	0.15961	7.02147	0.67991
8.71071	0.64135	10.5888	0.75834	9.39271	0.02741	8.33299	0.77104	8.88908	0.24615	9.51861	0.33995	11.4072	0.16083	7.03196	0.67405
8.72121	0.64495	10.5993	0.73419	9.4032	0.02708	8.34349	0.7801	8.89957	0.24371	9.52911	0.33598	11.4177	0.16194	7.04245	0.66953
8.7317	0.64809	10.6098	0.71049	9.41369	0.02676	8.35398	0.78989	8.91007	0.24116	9.5396	0.33262	11.4282	0.16293	7.05294	0.66633
8.74219	0.65079	10.6203	0.6873	9.42418	0.02645	8.36447	0.80039	8.92056	0.23854	9.55009	0.3299	11.4387	0.16383	7.06343	0.66442
8.75268	0.65305	10.6308	0.66467	9.43468	0.02614	8.37496	0.81158	8.93105	0.2359	9.56058	0.32779	11.4492	0.16465	7.07393	0.66372
8.76317	0.65487	10.6413	0.64264	9.44517	0.02584	8.38545	0.82344	8.94154	0.23328	9.57108	0.32631	11.4597	0.16539	7.08442	0.66411
8.77367	0.65626	10.6518	0.62131	9.45566	0.02555	8.39595	0.83598	8.95203	0.23076	9.58157	0.32548	11.4702	0.16604	7.09491	0.66546
8.78416	0.65723	10.6623	0.60073	9.46615	0.02527	8.40644	0.84915	8.96253	0.22837	9.59206	0.32526	11.4807	0.16662	7.1054	0.6677
8.79465	0.65794	10.6728	0.58088	9.47665	0.02499	8.41693	0.86295	8.97302	0.22616	9.60255	0.32567	11.4911	0.16714	7.1159	0.67072
8.80514	0.65847	10.6832	0.56184	9.48714	0.02472	8.42742	0.87735	8.98351	0.22416	9.61304	0.32668	11.5016	0.1676	7.12639	0.67445
8.81564	0.65871	10.6937	0.54372	9.49763	0.02446	8.43792	0.89234	8.994	0.22239	9.62354	0.32829	11.5121	0.16802	7.13688	0.67879
8.82613	0.65865	10.7042	0.52648	9.50812	0.0242	8.44841	0.90791	9.0045	0.22089	9.63403	0.33049	11.5226	0.16842	7.14737	0.68366
8.83662	0.65833	10.7147	0.51009	9.51861	0.02396	8.4589	0.92403	9.01499	0.2197	9.64452	0.33327	11.5331	0.16882	7.15786	0.68899
8.84711	0.65772	10.7252	0.4946	9.52911	0.02372	8.46939	0.94085	9.02548	0.21886	9.65501	0.33657	11.5436	0.16919	7.16836	0.6947
8.8576	0.65677	10.7357	0.48001	9.5396	0.02349	8.47988	0.95849	9.03597	0.21837	9.66551	0.34039	11.5541	0.16957	7.17885	0.70073
8.8681	0.65551	10.7462	0.46636	9.55009	0.02327	8.49038	0.97686	9.04646	0.21826	9.676	0.34468	11.5646	0.16995	7.18934	0.70701
8.87859	0.65395	10.7567	0.45368	9.56058	0.02306	8.50087	0.99584	9.05696	0.21854	9.68649	0.3494	11.5751	0.17033	7.19983	0.71355
8.88908	0.6521	10.7672	0.442	9.57108	0.02286	8.51136	1.01539	9.06745	0.21923	9.69698	0.35451	11.5856	0.17072	7.21033	0.72038
8.89957	0.64998	10.7777	0.43141	9.58157	0.02267	8.52185	1.03547	9.07794	0.22033	9.70747	0.35998	11.5961	0.17113	7.22082	0.72738
8.91007	0.64762	10.7882	0.42193	9.59206	0.02249	8.53235	1.05604	9.08843	0.22184	9.71797	0.36575	11.6066	0.17154	7.23131	0.73438
8.92056	0.64505	10.7987	0.41349	9.60255	0.02231	8.54284	1.07711	9.09893	0.22376	9.72846	0.3718	11.6171	0.17196	7.2418	0.74138
8.93105	0.64232	10.8092	0.40613	9.61304	0.02214	8.55333	1.09875	9.10942	0.22608	9.73895	0.37807	11.6275	0.17239	7.25229	0.74839
8.94154	0.63946	10.8196	0.39987	9.62354	0.02198	8.56382	1.12107	9.11991	0.22878	9.74944	0.38453	11.638	0.17282	7.26279	0.75531
8.95203	0.63654	10.8301	0.39473	9.63403	0.02184	8.57431	1.14405	9.1304	0.23186	9.75994	0.39111	11.6485	0.17324	7.27328	0.76209
8.96253	0.63358	10.8406	0.39073	9.64452	0.0217	8.58481	1.16756	9.14089	0.23529	9.77043	0.39779	11.659	0.17364	7.28377	0.76869
8.97302	0.63064	10.8511	0.38788	9.65501	0.02157	8.5953	1.19151	9.15139	0.23904	9.78092	0.40452	11.6695	0.17402	7.29426	0.7751
8.98351	0.62782	10.8616	0.38623	9.66551	0.02145	8.60579	1.21588	9.16188	0.24309	9.79141	0.41126	11.68	0.17438	7.30476	0.78137
8.994	0.62514	10.8721	0.38577	9.676	0.02134	8.61628	1.24065	9.17237	0.24742	9.8019	0.41796	11.6905	0.17468	7.31525	0.78751
9.0045	0.62262	10.8826	0.38653	9.68649	0.02124	8.62678	1.2658	9.18286	0.25197	9.8124	0.42459	11.701	0.17493	7.32574	0.79344
9.01499	0.62026	10.8931	0.3885	9.69698	0.02114	8.63727	1.29144	9.19336	0.25673	9.82289	0.43118	11.7115	0.17513	7.33623	0.79919
9.02548	0.61807	10.9036	0.39172	9.70747	0.02105	8.64776	1.31754	9.20385	0.26165	9.83338	0.43771	11.722	0.17527	7.34672	0.80486
9.03597	0.61609	10.9141	0.39619	9.71797	0.02097	8.65825	1.34397	9.21434	0.26669	9.84387	0.44415	11.7325	0.17534	7.35722	0.81047
9.04646	0.61433	10.9246	0.40192	9.72846	0.0209	8.66874	1.37069	9.22483	0.27183	9.85436	0.45047	11.743	0.17534	7.36771	0.81592
9.05696	0.61284	10.9351	0.40892	9.73895	0.02084	8.67924	1.39759	9.23532	0.27701	9.86486	0.45665	11.7535	0.17525	7.3782	0.82124
9.06745	0.61165	10.9456	0.41717	9.74944	0.02078	8.68973	1.42462	9.24582	0.28221	9.87535	0.46279	11.7639	0.17504	7.38869	0.82644
9.07794	0.61078	10.956	0.42669	9.75994	0.02074	8.70022	1.45171	9.25631	0.28739	9.88584	0.46887	11.7744	0.17468	7.39919	0.83154
9.08843	0.61027	10.9665	0.43746	9.77043	0.0207	8.71071	1.4788	9.2668	0.29251	9.89633	0.47475	11.7849	0.17417	7.40968	0.83655
9.09893	0.61014	10.977	0.44947	9.78092	0.02067	8.72121	1.50579	9.27729	0.29755	9.90683	0.48039	11.7954	0.17349	7.42017	0.8415
9.10942	0.61042	10.9875	0.46271	9.79141	0.02065	8.7317	1.53262	9.28779	0.30246	9.91732	0.48578	11.8059	0.17265	7.43066	0.84641
9.11991	0.61113	10.998	0.47717	9.8019	0.02064	8.74219	1.55919	9.29828	0.30723	9.92781	0.49094	11.8164	0.17165	7.44115	0.85134
9.1304	0.61231	11.0085	0.49282	9.8124	0.02063	8.75268	1.5854	9.30877	0.31191	9.9383	0.49586	11.8269	0.17049	7.45165	0.85654
9.14089	0.614	11.019	0.50964	9.82289	0.02063	8.76317	1.61116	9.31926	0.31658	9.94879	0.50055	11.8374	0.16916	7.46214	0.8621
9.15139	0.61622	11.0295	0.52759	9.83338	0.02064	8.77367	1.63637	9.32975	0.32119	9.95929	0.50509	11.8479	0.16769	7.47263	0.86784
9.16188	0.61899	11.04	0.54664	9.84387	0.02066	8.78416	1.66091	9.34025	0.32559	9.96978	0.50951	11.8584	0.16605	7.48312	0.87358
9.17237	0.62233	11.0505	0.56677	9.85436	0.02069	8.79465	1.68494	9.35074	0.32974	9.98027	0.51383	11.8689	0.16423	7.49362	0.87932
9.18286	0.62615	11.061	0.58791	9.86486	0.02072	8.80514	1.70844	9.36123	0.33364	9.99076	0.51802	11.8794	0.16222	7.50411	0.88506
9.19336	0.6304	11.0715	0.61003	9.87535	0.02077	8.81564	1.73115	9.37172	0.33728	10.0013	0.52206	11.8899	0.16004	7.5146	0.89079
9.20385	0.63506	11.082	0.63308	9.88584	0.02083	8.82613	1.75294	9.38222	0.34063	10.0117	0.52594	11.9003	0.15768	7.52509	0.89649
9.21434	0.64011	11.0924	0.65702	9.89633	0.0209	8.83662	1.77385	9.39271	0.34368	10.0222	0.52967	11.9108	0.15515	7.53558	0.90217
9.22483	0.64552	11.1029	0.68176	9.90683	0.02098	8.84711	1.79372	9.4032	0.34647	10.0327	0.53327	11.9213	0.15245	7.54608	0.90778
9.23532	0.65125	11.1134	0.7073	9.91732	0.02106	8.8576	1.8122	9.41369	0.34901	10.0432	0.53673	11.9318	0.14959	7.55657	0.91331
9.24582	0.65727	11.1239	0.73361	9.92781	0.02116	8.8681	1.82924	9.42418	0.35126	10.0537	0.54007	11.9423	0.14658	7.56706	0.91875
9.25631	0.66354	11.1344	0.76057	9.9383	0.02126	8.87859	1.84473	9.43468	0.35323	10.0642	0.54328	11.9528	0.14347	7.57755	0.92405
9.2668	0.67002	11.1449	0.78799	9.94879	0.02137	8.88908	1.85859	9.44517	0.35488	10.0747	0.54638	11.9633	0.14027	7.58805	0.9292
9.27729	0.67666	11.1554	0.81579	9.95929	0.0215	8.89957	1.87076	9.45566	0.35624	10.0852	0.54935	11.9738	0.13696	7.59854	0.93416
9.28779	0.68342	11.1659	0.84388	9.96978	0.02164	8.91007	1.88118	9.46615	0.35729	10.0957	0.55219	11.9843	0.13355	7.60903	0.93889
9.29828	0.69023	11.1764	0.87217	9.98027	0.02179	8.92056	1.88994	9.47665	0.35804	10.1062	0.5549	11.9948	0.13006	7.61952	0.94338
9.30877	0.69712	11.1869	0.90057	9.99076	0.02196	8.93105	1.89704	9.48714	0.35849	10.1167	0.55746	12.0053	0.12651	7.63001	0.94757
9.31926	0.70411	11.1974	0.92901	10.0013	0.02214	8.94154	1.90253	9.49763	0.35866	10.1272	0.55985	12.0158	0.1229	7.64051	0.95144
9.32975	0.71107	11.2079	0.95737	10.0117	0.02233	8.95203	1.90654	9.50812	0.35854	10.1377	0.56207	12.0262	0.11925	7.651	0.95496
9.34025	0.71787	11.2183	0.98559	10.0222	0.02252	8.96253	1.90899	9.51861	0.35814	10.1481	0.56413	12.0367	0.11558	7.66149	0.95814
9.35074	0.72445	11.2288	1.01358	10.0327	0.02273	8.97302	1.90994	9.52911	0.35747	10.1586	0.56601	12.0472	0.1119	7.67198	0.96113
9.36123	0.73077	11.2393	1.04126	10.0432	0.02295	8.98351	1.90959	9.5396	0.35654	10.1691	0.56764	12.0577	0.10822	7.68248	0.96398
9.37172	0.73679	11.2498	1.06855	10.0537	0.02318	8.994	1.90796	9.55009	0.35536	10.1796	0.5691	12.0682	0.10456	7.69297	0.96651
9.38222	0.74242	11.2603	1.09539	10.0642	0.02341	9.0045	1.90488	9.56058	0.35392	10.1901	0.57037	12.0787	0.10095	7.70346	0.96855
[truncated: 1,512 more rows]
