# Supplementary material for: Thermodynamic framework for assessing dissolutive wetting behaviors in metallic systems
Source: Nat Commun. 2025 Dec 3;17:313. doi: 10.1038/s41467-025-67008-9 (PMC12789441; doi:10.1038/s41467-025-67008-9)
Supplement: Supplementary file 10 — Source Data [file 41467_2025_67008_MOESM10_ESM.zip › Separate Source Data files/Fig. 5j.xlsx]

## Sheet: Sheet1
Cu-4s		Cu-3p		Cu-3d		Cu-total		Ni-4s		Ni-3p		Ni-3d		Ni-total
Energy(eV)	DOS(electrons/eV)	Energy(eV)	DOS(electrons/eV)	Energy(eV)	DOS(electrons/eV)	Energy(eV)	DOS(electrons/eV)	Energy(eV)	DOS(electrons/eV)	Energy(eV)	DOS(electrons/eV)	Energy(eV)	DOS(electrons/eV)	Energy(eV)	DOS(electrons/eV)
-11.816	0	-11.816	0	-11.816	0	-11.816	0	-11.816	0	-11.816	0	-11.816	0	-11.816	0
-11.8048	0	-11.8048	0	-11.8048	0	-11.8048	0	-11.8048	0	-11.8048	0	-11.8048	0	-11.8048	0
-10.4632	0.00010098	-8.62953	0.000114831	-9.69169	0.000102109	-10.4632	0.000100989	-10.2507	0.000108314	-8.42828	0.000102122	-9.35627	0.000101952	-10.2507	0.000108325
-10.452	0.000120481	-8.61835	0.000139578	-9.68051	0.000110468	-10.452	0.000120492	-10.2395	0.00012556	-8.4171	0.00011846	-9.34509	0.000107324	-10.2395	0.000125574
-10.4408	0.0001433	-8.60717	0.00016913	-9.66933	0.000119369	-10.4408	0.000143313	-10.2284	0.000145382	-8.40592	0.000136982	-9.33391	0.000112811	-10.2284	0.0001454
-10.4296	0.000169909	-8.59599	0.000204302	-9.65815	0.00012884	-10.4296	0.000169924	-10.2172	0.000168148	-8.39474	0.000157907	-9.32273	0.0001184	-10.2172	0.000168169
-10.4184	0.00020083	-8.58481	0.000246022	-9.64697	0.000138914	-10.4184	0.000200848	-10.206	0.000194274	-8.38356	0.000181461	-9.31155	0.00012408	-10.206	0.0001943
-10.4072	0.000236637	-8.57363	0.00029534	-9.63579	0.000149626	-10.4072	0.000236658	-10.1948	0.000224232	-8.37238	0.000207878	-9.30037	0.000129836	-10.1948	0.000224263
-10.3961	0.000288112	-8.56245	0.000353443	-9.62461	0.00016101	-10.3961	0.000288141	-10.1836	0.000258556	-8.3612	0.000237397	-9.28919	0.000135658	-10.1836	0.000258594
-10.3849	0.000338535	-8.55127	0.00042166	-9.61342	0.000173106	-10.3849	0.000338569	-10.1725	0.00029785	-8.35002	0.000270263	-9.27801	0.000141532	-10.1725	0.000297896
-10.3737	0.00039667	-8.54009	0.00050148	-9.60224	0.000185953	-10.3737	0.000396711	-10.1613	0.000342794	-8.33883	0.000306719	-9.26683	0.000147444	-10.1613	0.00034285
-10.3625	0.000463504	-8.52891	0.000594554	-9.59106	0.000199591	-10.3625	0.000463552	-10.1501	0.000394155	-8.32765	0.000347007	-9.25564	0.000153385	-10.1501	0.000394222
-10.3513	0.000540117	-8.51772	0.00070271	-9.57988	0.000214063	-10.3513	0.000540174	-10.1389	0.000452789	-8.31647	0.000391362	-9.24446	0.000159341	-10.1389	0.000452869
-10.3402	0.000627694	-8.50654	0.000827957	-9.5687	0.000229412	-10.3402	0.000627762	-10.1277	0.000519655	-8.30529	0.000440009	-9.23328	0.000165302	-10.1277	0.000519751
-10.329	0.000727529	-8.49536	0.000972491	-9.55752	0.00024568	-10.329	0.000727608	-10.1166	0.00059582	-8.29411	0.000493161	-9.2221	0.000171259	-10.1166	0.000595935
-10.3178	0.00084103	-8.48418	0.00114	-9.54634	0.000262909	-10.3178	0.000841123	-10.1054	0.00068247	-8.28293	0.000551009	-9.21092	0.000177202	-10.1054	0.000682607
-10.3066	0.000969728	-8.473	0.00133	-9.53516	0.000281142	-10.3066	0.000969837	-10.0942	0.000780914	-8.27175	0.000613722	-9.19974	0.000183124	-10.0942	0.000781076
-10.2954	0.00112	-8.46182	0.00155	-9.52398	0.000300417	-10.2954	0.00112	-10.083	0.000892593	-8.26057	0.00068144	-9.18856	0.000189019	-10.083	0.000892784
-10.2843	0.00128	-8.45064	0.00179	-9.5128	0.000320771	-10.2843	0.00128	-10.0718	0.00102	-8.24939	0.000754269	-9.17738	0.000194881	-10.0718	0.00102
-10.2731	0.00146	-8.43946	0.00207	-9.50162	0.000342237	-10.2731	0.00146	-10.0607	0.00116	-8.23821	0.000832293	-9.1662	0.000200706	-10.0607	0.00117
-10.2619	0.00167	-8.42828	0.00239	-9.49044	0.000364845	-10.2619	0.00167	-10.0495	0.00133	-8.22703	0.000915516	-9.15502	0.000206491	-10.0495	0.00133
-10.2507	0.0019	-8.4171	0.00275	-9.47926	0.000388811	-10.2507	0.0019	-10.0383	0.00151	-8.21585	0.001	-9.14384	0.000212443	-10.0383	0.00151
-10.2395	0.00216	-8.40592	0.00315	-9.46808	0.000414153	-10.2395	0.00216	-10.0271	0.00172	-8.20467	0.0011	-9.13266	0.000218571	-10.0271	0.00172
-10.2284	0.00245	-8.39474	0.0036	-9.4569	0.000440682	-10.2284	0.00245	-10.0159	0.00195	-8.19349	0.0012	-9.12148	0.000224647	-10.0159	0.00195
-10.2172	0.00278	-8.38356	0.00409	-9.44572	0.0004684	-10.2172	0.00278	-10.0047	0.00221	-8.18231	0.0013	-9.1103	0.000230683	-10.0047	0.00221
-10.206	0.00314	-8.37238	0.00465	-9.43453	0.000497298	-10.206	0.00314	-9.99357	0.00249	-8.17113	0.00141	-9.09912	0.000236685	-9.99357	0.0025
-10.1948	0.00353	-8.3612	0.00526	-9.42335	0.000527434	-10.1948	0.00353	-9.98238	0.00282	-8.15995	0.00152	-9.08794	0.000242607	-9.98238	0.00282
-10.1836	0.00398	-8.35002	0.00593	-9.41217	0.000558654	-10.1836	0.00398	-9.9712	0.00318	-8.14876	0.00163	-9.07676	0.000248474	-9.9712	0.00318
-10.1725	0.00446	-8.33883	0.00667	-9.40099	0.000590982	-10.1725	0.00446	-9.96002	0.00357	-8.13758	0.00175	-9.06557	0.000254285	-9.96002	0.00357
-10.1613	0.005	-8.32765	0.00747	-9.38981	0.000624378	-10.1613	0.005	-9.94884	0.00401	-8.1264	0.00188	-9.05439	0.000260041	-9.94884	0.00402
-10.1501	0.0056	-8.31647	0.00835	-9.37863	0.000658789	-10.1501	0.0056	-9.93766	0.0045	-8.11522	0.002	-9.04321	0.000265743	-9.93766	0.0045
-10.1389	0.00625	-8.30529	0.0093	-9.36745	0.000694156	-10.1389	0.00625	-9.92648	0.00503	-8.10404	0.00213	-9.03203	0.00027139	-9.92648	0.00504
-10.1277	0.00698	-8.29411	0.01033	-9.35627	0.000730413	-10.1277	0.00698	-9.9153	0.00562	-8.09286	0.00225	-9.02085	0.000276986	-9.9153	0.00562
-10.1166	0.00777	-8.28293	0.01144	-9.34509	0.000767485	-10.1166	0.00777	-9.90412	0.00626	-8.08168	0.00238	-9.00967	0.000282531	-9.90412	0.00626
-10.1054	0.00864	-8.27175	0.01262	-9.33391	0.000805294	-10.1054	0.00864	-9.89294	0.00696	-8.0705	0.0025	-8.99849	0.000288029	-9.89294	0.00696
-10.0942	0.0096	-8.26057	0.01389	-9.32273	0.000843752	-10.0942	0.0096	-9.88176	0.00772	-8.05932	0.00263	-8.98731	0.000293484	-9.88176	0.00772
-10.083	0.01065	-8.24939	0.01523	-9.31155	0.000882773	-10.083	0.01065	-9.87058	0.00854	-8.04814	0.00275	-8.97613	0.000298901	-9.87058	0.00854
-10.0718	0.0118	-8.23821	0.01665	-9.30037	0.000922265	-10.0718	0.01181	-9.8594	0.00943	-8.03696	0.00287	-8.96495	0.000304285	-9.8594	0.00943
-10.0607	0.01308	-8.22703	0.01815	-9.28919	0.000962135	-10.0607	0.01309	-9.84822	0.01039	-8.02578	0.00298	-8.95377	0.000309645	-9.84822	0.01039
-10.0495	0.01447	-8.21585	0.01971	-9.27801	0.001	-10.0495	0.01448	-9.83704	0.01141	-8.0146	0.00309	-8.94259	0.000314989	-9.83704	0.01142
-10.0383	0.01599	-8.20467	0.02135	-9.26683	0.00104	-10.0383	0.01599	-9.82586	0.01251	-8.00342	0.0032	-8.93141	0.00032033	-9.82586	0.01252
-10.0271	0.01765	-8.19349	0.02306	-9.25564	0.00108	-10.0271	0.01766	-9.81468	0.01368	-7.99224	0.00329	-8.92023	0.000325681	-9.81468	0.01369
-10.0159	0.01947	-8.18231	0.02482	-9.24446	0.00112	-10.0159	0.01947	-9.80349	0.01493	-7.98106	0.00338	-8.90905	0.000331059	-9.80349	0.01494
-10.0047	0.02145	-8.17113	0.02663	-9.23328	0.00116	-10.0047	0.02146	-9.79231	0.01625	-7.96987	0.00347	-8.89787	0.000336485	-9.79231	0.01626
-9.99357	0.02362	-8.15995	0.02848	-9.2221	0.0012	-9.99357	0.02363	-9.78113	0.01764	-7.95869	0.00354	-8.88668	0.000341981	-9.78113	0.01765
-9.98238	0.02598	-8.14876	0.03037	-9.21092	0.00124	-9.98238	0.02599	-9.76995	0.0191	-7.94751	0.0036	-8.8755	0.000347575	-9.76995	0.01911
-9.9712	0.02855	-8.13758	0.03229	-9.19974	0.00128	-9.9712	0.02856	-9.75877	0.02064	-7.93633	0.00365	-8.86432	0.000353298	-9.75877	0.02064
-9.96002	0.03135	-8.1264	0.03422	-9.18856	0.00132	-9.96002	0.03136	-9.74759	0.02224	-7.92515	0.0037	-8.85314	0.000359184	-9.74759	0.02224
-9.94884	0.0344	-8.11522	0.03615	-9.17738	0.00136	-9.94884	0.03441	-9.73641	0.0239	-7.91397	0.00373	-8.84196	0.000365284	-9.73641	0.02391
-9.93766	0.0377	-8.10404	0.03807	-9.1662	0.0014	-9.93766	0.03771	-9.72523	0.02563	-7.90279	0.00375	-8.83078	0.000372048	-9.72523	0.02564
-9.92648	0.04128	-8.09286	0.03997	-9.15502	0.00144	-9.92648	0.04129	-9.71405	0.02741	-7.89161	0.00376	-8.8196	0.000379407	-9.71405	0.02742
-9.9153	0.04515	-8.08168	0.04183	-9.14384	0.00148	-9.9153	0.04516	-9.70287	0.02925	-7.88043	0.00376	-8.80842	0.000387113	-9.70287	0.02926
-9.90412	0.04933	-8.0705	0.04364	-9.13266	0.00152	-9.90412	0.04935	-9.69169	0.03113	-7.86925	0.00376	-8.79724	0.000395243	-9.69169	0.03115
-9.89294	0.05384	-8.05932	0.04539	-9.12148	0.00156	-9.89294	0.05386	-9.68051	0.03306	-7.85807	0.00375	-8.78606	0.000403818	-9.68051	0.03308
-9.88176	0.05869	-8.04814	0.04707	-9.1103	0.0016	-9.88176	0.05871	-9.66933	0.03503	-7.84689	0.00373	-8.77488	0.000412919	-9.66933	0.03505
-9.87058	0.06389	-8.03696	0.04865	-9.09912	0.00164	-9.87058	0.06391	-9.65815	0.03703	-7.83571	0.0037	-8.7637	0.000422618	-9.65815	0.03705
-9.8594	0.06947	-8.02578	0.05013	-9.08794	0.00168	-9.8594	0.06949	-9.64697	0.03906	-7.82453	0.00367	-8.75252	0.000432991	-9.64697	0.03907
-9.84822	0.07542	-8.0146	0.05149	-9.07676	0.00172	-9.84822	0.07545	-9.63579	0.0411	-7.81335	0.00362	-8.74134	0.00044412	-9.63579	0.04112
-9.83704	0.08177	-8.00342	0.05273	-9.06557	0.00176	-9.83704	0.08181	-9.62461	0.04317	-7.80217	0.00356	-8.73016	0.000456092	-9.62461	0.04319
-9.82586	0.08852	-7.99224	0.05383	-9.05439	0.00179	-9.82586	0.08856	-9.61342	0.04524	-7.79098	0.0035	-8.71898	0.000468998	-9.61342	0.04526
-9.81468	0.09571	-7.98106	0.05479	-9.04321	0.00183	-9.81468	0.09575	-9.60224	0.04731	-7.7798	0.00344	-8.70779	0.000482936	-9.60224	0.04734
-9.80349	0.10333	-7.96987	0.05558	-9.03203	0.00187	-9.80349	0.10337	-9.59106	0.04939	-7.76862	0.00337	-8.69661	0.000498007	-9.59106	0.04941
-9.79231	0.11136	-7.95869	0.05622	-9.02085	0.0019	-9.79231	0.11141	-9.57988	0.05146	-7.75744	0.0033	-8.68543	0.000514315	-9.57988	0.05149
-9.78113	0.1198	-7.94751	0.05668	-9.00967	0.00194	-9.78113	0.11985	-9.5687	0.05352	-7.74626	0.00322	-8.67425	0.00053197	-9.5687	0.05355
-9.76995	0.12864	-7.93633	0.05698	-8.99849	0.00198	-9.76995	0.1287	-9.55752	0.05556	-7.73508	0.00315	-8.66307	0.000551082	-9.55752	0.05559
-9.75877	0.13788	-7.92515	0.05711	-8.98731	0.00201	-9.75877	0.13794	-9.54634	0.05759	-7.7239	0.00308	-8.65189	0.000571765	-9.54634	0.05762
-9.74759	0.14751	-7.91397	0.05714	-8.97613	0.00205	-9.74759	0.14758	-9.53516	0.0596	-7.71272	0.00302	-8.64071	0.000594133	-9.53516	0.05963
-9.73641	0.1575	-7.90279	0.05707	-8.96495	0.00208	-9.73641	0.15758	-9.52398	0.06158	-7.70154	0.00296	-8.62953	0.000618302	-9.52398	0.06162
-9.72523	0.16784	-7.89161	0.05683	-8.95377	0.00212	-9.72523	0.16792	-9.5128	0.06354	-7.69036	0.0029	-8.61835	0.000644385	-9.5128	0.06359
-9.71405	0.17851	-7.88043	0.05642	-8.94259	0.00215	-9.71405	0.1786	-9.50162	0.06548	-7.67918	0.00286	-8.60717	0.000672494	-9.50162	0.06553
-9.70287	0.18949	-7.86925	0.05586	-8.93141	0.00219	-9.70287	0.18958	-9.49044	0.06739	-7.668	0.00283	-8.59599	0.00070274	-9.49044	0.06744
-9.69169	0.20074	-7.85807	0.05513	-8.92023	0.00222	-9.69169	0.20085	-9.47926	0.06935	-7.65682	0.00282	-8.58481	0.000735227	-9.47926	0.0694
-9.68051	0.21225	-7.84689	0.05425	-8.90905	0.00226	-9.68051	0.21236	-9.46808	0.07135	-7.64564	0.00282	-8.57363	0.000770054	-9.46808	0.07141
-9.66933	0.22398	-7.83571	0.05322	-8.89787	0.00229	-9.66933	0.2241	-9.4569	0.07333	-7.63446	0.00283	-8.56245	0.000807315	-9.4569	0.07339
-9.65815	0.2359	-7.82453	0.05206	-8.88668	0.00233	-9.65815	0.23603	-9.44572	0.07528	-7.62328	0.00287	-8.55127	0.000847093	-9.44572	0.07535
-9.64697	0.24798	-7.81335	0.05078	-8.8755	0.00236	-9.64697	0.24812	-9.43453	0.0772	-7.6121	0.00293	-8.54009	0.000889464	-9.43453	0.07727
-9.63579	0.26018	-7.80217	0.04938	-8.86432	0.0024	-9.63579	0.26033	-9.42335	0.07909	-7.60091	0.00302	-8.52891	0.000934488	-9.42335	0.07916
-9.62461	0.27248	-7.79098	0.04789	-8.85314	0.00244	-9.62461	0.27264	-9.41217	0.08095	-7.58973	0.00313	-8.51772	0.000982217	-9.41217	0.08102
-9.61342	0.28484	-7.7798	0.04632	-8.84196	0.00248	-9.61342	0.28502	-9.40099	0.08277	-7.57855	0.00327	-8.50654	0.00103	-9.40099	0.08285
-9.60224	0.29724	-7.76862	0.04469	-8.83078	0.00253	-9.60224	0.29742	-9.38981	0.08456	-7.56737	0.00345	-8.49536	0.00109	-9.38981	0.08464
-9.59106	0.30964	-7.75744	0.043	-8.8196	0.00258	-9.59106	0.30984	-9.37863	0.08631	-7.55619	0.00365	-8.48418	0.00114	-9.37863	0.0864
-9.57988	0.32202	-7.74626	0.04127	-8.80842	0.00263	-9.57988	0.32223	-9.36745	0.08802	-7.54501	0.00389	-8.473	0.0012	-9.36745	0.08812
-9.5687	0.33435	-7.73508	0.03952	-8.79724	0.00269	-9.5687	0.33458	-9.35627	0.08969	-7.53383	0.00417	-8.46182	0.00127	-9.35627	0.08979
-9.55752	0.34662	-7.7239	0.03777	-8.78606	0.00275	-9.55752	0.34686	-9.34509	0.09131	-7.52265	0.00449	-8.45064	0.00133	-9.34509	0.09142
-9.54634	0.3588	-7.71272	0.03603	-8.77488	0.00281	-9.54634	0.35907	-9.33391	0.09289	-7.51147	0.00485	-8.43946	0.0014	-9.33391	0.093
-9.53516	0.37089	-7.70154	0.03431	-8.7637	0.00288	-9.53516	0.37117	-9.32273	0.09441	-7.50029	0.00525	-8.42828	0.00147	-9.32273	0.09453
-9.52398	0.38287	-7.69036	0.03263	-8.75252	0.00295	-9.52398	0.38317	-9.31155	0.09587	-7.48911	0.0057	-8.4171	0.00154	-9.31155	0.09599
-9.5128	0.39472	-7.67918	0.03101	-8.74134	0.00303	-9.5128	0.39505	-9.30037	0.09727	-7.47793	0.00619	-8.40592	0.00162	-9.30037	0.0974
-9.50162	0.40646	-7.668	0.02945	-8.73016	0.00311	-9.50162	0.4068	-9.28919	0.09859	-7.46675	0.00672	-8.39474	0.00169	-9.28919	0.09873
-9.49044	0.41807	-7.65682	0.02797	-8.71898	0.00321	-9.49044	0.41843	-9.27801	0.09984	-7.45557	0.0073	-8.38356	0.00177	-9.27801	0.09998
-9.47926	0.42999	-7.64564	0.02658	-8.70779	0.0033	-9.47926	0.43038	-9.26683	0.10101	-7.44439	0.00793	-8.37238	0.00185	-9.26683	0.10115
-9.46808	0.44223	-7.63446	0.0253	-8.69661	0.00341	-9.46808	0.44265	-9.25564	0.10208	-7.43321	0.00861	-8.3612	0.00193	-9.25564	0.10224
-9.4569	0.45434	-7.62328	0.02412	-8.68543	0.00353	-9.4569	0.45478	-9.24446	0.10306	-7.42202	0.00933	-8.35002	0.00202	-9.24446	0.10322
-9.44572	0.4663	-7.6121	0.02308	-8.67425	0.00365	-9.44572	0.46676	-9.23328	0.10394	-7.41084	0.01009	-8.33883	0.0021	-9.23328	0.10411
-9.43453	0.4781	-7.60091	0.02216	-8.66307	0.00379	-9.43453	0.4786	-9.2221	0.10472	-7.39966	0.0109	-8.32765	0.00219	-9.2221	0.10489
-9.42335	0.48976	-7.58973	0.02138	-8.65189	0.00394	-9.42335	0.49028	-9.21092	0.10537	-7.38848	0.01175	-8.31647	0.00227	-9.21092	0.10555
-9.41217	0.50124	-7.57855	0.02075	-8.64071	0.0041	-9.41217	0.5018	-9.19974	0.10592	-7.3773	0.01263	-8.30529	0.00236	-9.19974	0.1061
-9.40099	0.51255	-7.56737	0.02027	-8.62953	0.00427	-9.40099	0.51314	-9.18856	0.10634	-7.36612	0.01356	-8.29411	0.00244	-9.18856	0.10652
-9.38981	0.52367	-7.55619	0.01995	-8.61835	0.00445	-9.38981	0.52429	-9.17738	0.10663	-7.35494	0.01452	-8.28293	0.00253	-9.17738	0.10683
-9.37863	0.53459	-7.54501	0.0198	-8.60717	0.00465	-9.37863	0.53525	-9.1662	0.1068	-7.34376	0.0155	-8.27175	0.00262	-9.1662	0.107
-9.36745	0.5453	-7.53383	0.01982	-8.59599	0.00487	-9.36745	0.54599	-9.15502	0.10684	-7.33258	0.01651	-8.26057	0.0027	-9.15502	0.10705
-9.35627	0.55577	-7.52265	0.02	-8.58481	0.0051	-9.35627	0.5565	-9.14384	0.10688	-7.3214	0.01755	-8.24939	0.00279	-9.14384	0.10709
-9.34509	0.56598	-7.51147	0.02037	-8.57363	0.00534	-9.34509	0.56675	-9.13266	0.10692	-7.31022	0.0186	-8.23821	0.00287	-9.13266	0.10714
-9.33391	0.57591	-7.50029	0.02091	-8.56245	0.0056	-9.33391	0.57672	-9.12148	0.10683	-7.29904	0.01966	-8.22703	0.00295	-9.12148	0.10705
-9.32273	0.58553	-7.48911	0.02163	-8.55127	0.00588	-9.32273	0.58638	-9.1103	0.10661	-7.28786	0.02073	-8.21585	0.00304	-9.1103	0.10684
-9.31155	0.5948	-7.47793	0.02254	-8.54009	0.00618	-9.31155	0.59569	-9.09912	0.10627	-7.27668	0.02179	-8.20467	0.00312	-9.09912	0.1065
-9.30037	0.6037	-7.46675	0.02363	-8.52891	0.0065	-9.30037	0.60462	-9.08794	0.1058	-7.2655	0.02285	-8.19349	0.0032	-9.08794	0.10604
-9.28919	0.61217	-7.45557	0.02489	-8.51772	0.00683	-9.28919	0.61313	-9.07676	0.10522	-7.25432	0.0239	-8.18231	0.00328	-9.07676	0.10546
-9.27801	0.62019	-7.44439	0.02634	-8.50654	0.00718	-9.27801	0.62119	-9.06557	0.10452	-7.24313	0.02492	-8.17113	0.00336	-9.06557	0.10477
-9.26683	0.62771	-7.43321	0.02797	-8.49536	0.00756	-9.26683	0.62875	-9.05439	0.10371	-7.23195	0.02592	-8.15995	0.00343	-9.05439	0.10397
-9.25564	0.63469	-7.42202	0.02977	-8.48418	0.00795	-9.25564	0.63577	-9.04321	0.1028	-7.22077	0.0269	-8.14876	0.0035	-9.04321	0.10307
-9.24446	0.6411	-7.41084	0.03174	-8.473	0.00837	-9.24446	0.64222	-9.03203	0.1018	-7.20959	0.02783	-8.13758	0.00357	-9.03203	0.10208
-9.23328	0.64689	-7.39966	0.03388	-8.46182	0.0088	-9.23328	0.64805	-9.02085	0.10072	-7.19841	0.02872	-8.1264	0.00364	-9.02085	0.101
-9.2221	0.65202	-7.38848	0.03619	-8.45064	0.00924	-9.2221	0.65322	-9.00967	0.09956	-7.18723	0.02956	-8.11522	0.0037	-9.00967	0.09984
-9.21092	0.65647	-7.3773	0.03865	-8.43946	0.00971	-9.21092	0.65771	-8.99849	0.09833	-7.17605	0.03035	-8.10404	0.00375	-8.99849	0.09862
-9.19974	0.6602	-7.36612	0.04125	-8.42828	0.01018	-9.19974	0.66148	-8.98731	0.09704	-7.16487	0.03109	-8.09286	0.00381	-8.98731	0.09734
-9.18856	0.66319	-7.35494	0.044	-8.4171	0.01068	-9.18856	0.66451	-8.97613	0.09571	-7.15369	0.03177	-8.08168	0.00385	-8.97613	0.09601
-9.17738	0.66541	-7.34376	0.04688	-8.40592	0.01118	-9.17738	0.66678	-8.96495	0.09433	-7.14251	0.03238	-8.0705	0.00389	-8.96495	0.09464
-9.1662	0.66686	-7.33258	0.04987	-8.39474	0.0117	-9.1662	0.66826	-8.95377	0.09293	-7.13133	0.03293	-8.05932	0.00393	-8.95377	0.09324
-9.15502	0.66752	-7.3214	0.05298	-8.38356	0.01223	-9.15502	0.66897	-8.94259	0.0915	-7.12015	0.03341	-8.04814	0.00396	-8.94259	0.09182
-9.14384	0.66819	-7.31022	0.05619	-8.37238	0.01278	-9.14384	0.66967	-8.93141	0.09006	-7.10897	0.03383	-8.03696	0.00398	-8.93141	0.09038
-9.13266	0.66887	-7.29904	0.05949	-8.3612	0.01333	-9.13266	0.67039	-8.92023	0.08862	-7.09779	0.03421	-8.02578	0.004	-8.92023	0.08895
-9.12148	0.66875	-7.28786	0.06285	-8.35002	0.01388	-9.12148	0.67031	-8.90905	0.08718	-7.08661	0.03456	-8.0146	0.00401	-8.90905	0.08751
-9.1103	0.66784	-7.27668	0.06626	-8.33883	0.01445	-9.1103	0.66944	-8.89787	0.08576	-7.07543	0.03488	-8.00342	0.00401	-8.89787	0.08609
-9.09912	0.66616	-7.2655	0.06971	-8.32765	0.01502	-9.09912	0.6678	-8.88668	0.08435	-7.06425	0.03513	-7.99224	0.00401	-8.88668	0.08469
-9.08794	0.66371	-7.25432	0.07318	-8.31647	0.01559	-9.08794	0.66539	-8.8755	0.08297	-7.05306	0.03532	-7.98106	0.004	-8.8755	0.08332
-9.07676	0.66052	-7.24313	0.07666	-8.30529	0.01617	-9.07676	0.66224	-8.86432	0.08163	-7.04188	0.03545	-7.96987	0.00398	-8.86432	0.08198
-9.06557	0.65662	-7.23195	0.08012	-8.29411	0.01674	-9.06557	0.65837	-8.85314	0.08032	-7.0307	0.03553	-7.95869	0.00396	-8.85314	0.08068
-9.05439	0.65204	-7.22077	0.08356	-8.28293	0.01732	-9.05439	0.65384	-8.84196	0.07906	-7.01952	0.03556	-7.94751	0.00393	-8.84196	0.07943
-9.04321	0.64683	-7.20959	0.08695	-8.27175	0.01789	-9.04321	0.64867	-8.83078	0.07792	-7.00834	0.03555	-7.93633	0.00389	-8.83078	0.07829
-9.03203	0.64104	-7.19841	0.09028	-8.26057	0.01846	-9.03203	0.6429	-8.8196	0.0769	-6.99716	0.03549	-7.92515	0.00384	-8.8196	0.07728
-9.02085	0.6347	-7.18723	0.09353	-8.24939	0.01902	-9.02085	0.6366	-8.80842	0.07594	-6.98598	0.03539	-7.91397	0.00379	-8.80842	0.07632
-9.00967	0.62786	-7.17605	0.0967	-8.23821	0.01958	-9.00967	0.6298	-8.79724	0.07504	-6.9748	0.03527	-7.90279	0.00374	-8.79724	0.07544
-8.99849	0.62059	-7.16487	0.09977	-8.22703	0.02012	-8.99849	0.62257	-8.78606	0.07421	-6.96362	0.03512	-7.89161	0.00369	-8.78606	0.07461
-8.98731	0.61294	-7.15369	0.10272	-8.21585	0.02067	-8.98731	0.61495	-8.77488	0.07345	-6.95244	0.03496	-7.88043	0.00363	-8.77488	0.07386
-8.97613	0.60496	-7.14251	0.10555	-8.20467	0.02122	-8.97613	0.607	-8.7637	0.07276	-6.94126	0.03478	-7.86925	0.00356	-8.7637	0.07318
-8.96495	0.5967	-7.13133	0.10825	-8.19349	0.02175	-8.96495	0.59878	-8.75252	0.07215	-6.93008	0.03459	-7.85807	0.00349	-8.75252	0.07258
-8.95377	0.58822	-7.12015	0.11081	-8.18231	0.02229	-8.95377	0.59034	-8.74134	0.07161	-6.9189	0.0344	-7.84689	0.00342	-8.74134	0.07206
-8.94259	0.57958	-7.10897	0.11323	-8.17113	0.02282	-8.94259	0.58174	-8.73016	0.07116	-6.90772	0.03421	-7.83571	0.00334	-8.73016	0.07162
-8.93141	0.57083	-7.09779	0.11554	-8.15995	0.02333	-8.93141	0.57302	-8.71898	0.0708	-6.89654	0.03403	-7.82453	0.00326	-8.71898	0.07127
-8.92023	0.56202	-7.08661	0.11779	-8.14876	0.02382	-8.92023	0.56424	-8.70779	0.07053	-6.88536	0.03386	-7.81335	0.00317	-8.70779	0.07101
-8.90905	0.55319	-7.07543	0.11993	-8.13758	0.02428	-8.90905	0.55545	-8.69661	0.07034	-6.87417	0.0337	-7.80217	0.00309	-8.69661	0.07084
-8.89787	0.54441	-7.06425	0.12192	-8.1264	0.02473	-8.89787	0.5467	-8.68543	0.07026	-6.86299	0.03356	-7.79098	0.003	-8.68543	0.07077
-8.88668	0.5357	-7.05306	0.12382	-8.11522	0.02515	-8.88668	0.53803	-8.67425	0.07027	-6.85181	0.03344	-7.7798	0.00292	-8.67425	0.07081
-8.8755	0.52712	-7.04188	0.12564	-8.10404	0.02554	-8.8755	0.52948	-8.66307	0.07039	-6.84063	0.03335	-7.76862	0.00284	-8.66307	0.07094
-8.86432	0.51871	-7.0307	0.12733	-8.09286	0.0259	-8.86432	0.52111	-8.65189	0.07061	-6.82945	0.03327	-7.75744	0.00276	-8.65189	0.07118
-8.85314	0.5105	-7.01952	0.12888	-8.08168	0.02623	-8.85314	0.51294	-8.64071	0.07094	-6.81827	0.03322	-7.74626	0.00268	-8.64071	0.07154
-8.84196	0.50254	-7.00834	0.13031	-8.0705	0.02652	-8.84196	0.50503	-8.62953	0.07139	-6.80709	0.03319	-7.73508	0.0026	-8.62953	0.07201
-8.83078	0.49531	-6.99716	0.13162	-8.05932	0.02678	-8.83078	0.49784	-8.61835	0.07195	-6.79591	0.03319	-7.7239	0.00254	-8.61835	0.0726
-8.8196	0.48881	-6.98598	0.13283	-8.04814	0.027	-8.8196	0.49139	-8.60717	0.07263	-6.78473	0.03321	-7.71272	0.00247	-8.60717	0.07331
-8.80842	0.48265	-6.9748	0.13395	-8.03696	0.02719	-8.80842	0.48528	-8.59599	0.07343	-6.77355	0.03325	-7.70154	0.00242	-8.59599	0.07414
-8.79724	0.47687	-6.96362	0.13499	-8.02578	0.02733	-8.79724	0.47956	-8.58481	0.07436	-6.76237	0.03332	-7.69036	0.00237	-8.58481	0.07511
-8.78606	0.47148	-6.95244	0.13596	-8.0146	0.02743	-8.78606	0.47423	-8.57363	0.07542	-6.75119	0.03343	-7.67918	0.00233	-8.57363	0.0762
-8.77488	0.46651	-6.94126	0.13688	-8.00342	0.02748	-8.77488	0.46932	-8.56245	0.0766	-6.74001	0.03355	-7.668	0.0023	-8.56245	0.07742
-8.7637	0.46198	-6.93008	0.13775	-7.99224	0.02749	-8.7637	0.46487	-8.55127	0.07791	-6.72883	0.03369	-7.65682	0.00228	-8.55127	0.07878
-8.75252	0.45794	-6.9189	0.13859	-7.98106	0.02745	-8.75252	0.4609	-8.54009	0.07936	-6.71765	0.03382	-7.64564	0.00227	-8.54009	0.08027
-8.74134	0.45439	-6.90772	0.13941	-7.96987	0.02736	-8.74134	0.45744	-8.52891	0.08094	-6.70647	0.03396	-7.63446	0.00228	-8.52891	0.08189
-8.73016	0.45138	-6.89654	0.14022	-7.95869	0.02723	-8.73016	0.45451	-8.51772	0.08264	-6.69529	0.03409	-7.62328	0.00229	-8.51772	0.08365
-8.71898	0.44892	-6.88536	0.14103	-7.94751	0.02705	-8.71898	0.45215	-8.50654	0.08454	-6.6841	0.03422	-7.6121	0.00232	-8.50654	0.0856
-8.70779	0.44704	-6.87417	0.14185	-7.93633	0.02682	-8.70779	0.45037	-8.49536	0.08662	-6.67292	0.03433	-7.60091	0.00237	-8.49536	0.08774
-8.69661	0.44578	-6.86299	0.14268	-7.92515	0.02654	-8.69661	0.44923	-8.48418	0.08881	-6.66174	0.03443	-7.58973	0.00242	-8.48418	0.09001
-8.68543	0.44516	-6.85181	0.14354	-7.91397	0.02625	-8.68543	0.44873	-8.473	0.09113	-6.65056	0.03451	-7.57855	0.0025	-8.473	0.09239
-8.67425	0.44522	-6.84063	0.14443	-7.90279	0.02593	-8.67425	0.44892	-8.46182	0.09355	-6.63938	0.03457	-7.56737	0.00258	-8.46182	0.09488
-8.66307	0.44597	-6.82945	0.14535	-7.89161	0.02556	-8.66307	0.44982	-8.45064	0.09608	-6.6282	0.0346	-7.55619	0.00269	-8.45064	0.09749
-8.65189	0.44745	-6.81827	0.1463	-7.88043	0.02517	-8.65189	0.45146	-8.43946	0.0987	-6.61702	0.03461	-7.54501	0.0028	-8.43946	0.10019
-8.64071	0.44969	-6.80709	0.14732	-7.86925	0.02475	-8.64071	0.45388	-8.42828	0.1014	-6.60584	0.03459	-7.53383	0.00294	-8.42828	0.10297
-8.62953	0.45271	-6.79591	0.14846	-7.85807	0.0243	-8.62953	0.45709	-8.4171	0.10417	-6.59466	0.03453	-7.52265	0.00309	-8.4171	0.10583
-8.61835	0.45653	-6.78473	0.14965	-7.84689	0.02382	-8.61835	0.46112	-8.40592	0.10701	-6.58348	0.03445	-7.51147	0.00325	-8.40592	0.10876
-8.60717	0.46118	-6.77355	0.15085	-7.83571	0.02331	-8.60717	0.466	-8.39474	0.10989	-6.5723	0.03434	-7.50029	0.00343	-8.39474	0.11174
-8.59599	0.46668	-6.76237	0.15208	-7.82453	0.02278	-8.59599	0.47175	-8.38356	0.1128	-6.56112	0.0342	-7.48911	0.00363	-8.38356	0.11476
-8.58481	0.47305	-6.75119	0.15333	-7.81335	0.02223	-8.58481	0.47839	-8.37238	0.11574	-6.54994	0.03406	-7.47793	0.00384	-8.37238	0.1178
-8.57363	0.48029	-6.74001	0.15457	-7.80217	0.02167	-8.57363	0.48593	-8.3612	0.11868	-6.53876	0.03391	-7.46675	0.00407	-8.3612	0.12085
-8.56245	0.48842	-6.72883	0.15579	-7.79098	0.0211	-8.56245	0.49437	-8.35002	0.1216	-6.52758	0.03374	-7.45557	0.00431	-8.35002	0.12389
-8.55127	0.49744	-6.71765	0.15697	-7.7798	0.02053	-8.55127	0.50375	-8.33883	0.1245	-6.5164	0.03355	-7.44439	0.00457	-8.33883	0.12691
-8.54009	0.50736	-6.70647	0.15811	-7.76862	0.01997	-8.54009	0.51405	-8.32765	0.12735	-6.50521	0.03335	-7.43321	0.00484	-8.32765	0.12989
-8.52891	0.51817	-6.69529	0.1592	-7.75744	0.01942	-8.52891	0.52526	-8.31647	0.13015	-6.49403	0.03313	-7.42202	0.00512	-8.31647	0.13281
-8.51772	0.52986	-6.6841	0.16021	-7.74626	0.01888	-8.51772	0.53739	-8.30529	0.13286	-6.48285	0.03291	-7.41084	0.00542	-8.30529	0.13566
-8.50654	0.54274	-6.67292	0.16115	-7.73508	0.01838	-8.50654	0.55076	-8.29411	0.13549	-6.47167	0.03269	-7.39966	0.00573	-8.29411	0.13843
-8.49536	0.55681	-6.66174	0.16199	-7.7239	0.0179	-8.49536	0.56534	-8.28293	0.138	-6.46049	0.03248	-7.38848	0.00604	-8.28293	0.14109
-8.48418	0.57166	-6.65056	0.16273	-7.71272	0.01746	-8.48418	0.58076	-8.27175	0.1404	-6.44931	0.0323	-7.3773	0.00637	-8.27175	0.14363
-8.473	0.58727	-6.63938	0.16337	-7.70154	0.01707	-8.473	0.59697	-8.26057	0.14266	-6.43813	0.03214	-7.36612	0.00671	-8.26057	0.14604
-8.46182	0.60358	-6.6282	0.16389	-7.69036	0.01673	-8.46182	0.61393	-8.24939	0.14477	-6.42695	0.03201	-7.35494	0.00706	-8.24939	0.14832
-8.45064	0.62054	-6.61702	0.1643	-7.67918	0.01644	-8.45064	0.63157	-8.23821	0.14673	-6.41577	0.0319	-7.34376	0.00741	-8.23821	0.15043
-8.43946	0.63807	-6.60584	0.16458	-7.668	0.01622	-8.43946	0.64985	-8.22703	0.14851	-6.40459	0.03184	-7.33258	0.00777	-8.22703	0.15238
-8.42828	0.6561	-6.59466	0.16475	-7.65682	0.01607	-8.42828	0.66868	-8.21585	0.15012	-6.39341	0.03183	-7.3214	0.00813	-8.21585	0.15416
-8.4171	0.67457	-6.58348	0.16481	-7.64564	0.01599	-8.4171	0.688	-8.20467	0.15155	-6.38223	0.03186	-7.31022	0.00851	-8.20467	0.15576
-8.40592	0.69338	-6.5723	0.1648	-7.63446	0.01599	-8.40592	0.70772	-8.19349	0.15284	-6.37105	0.03196	-7.29904	0.00888	-8.19349	0.15724
-8.39474	0.71245	-6.56112	0.16478	-7.62328	0.01607	-8.39474	0.72775	-8.18231	0.15412	-6.35987	0.03212	-7.28786	0.00926	-8.18231	0.1587
-8.38356	0.73169	-6.54994	0.16476	-7.6121	0.01625	-8.38356	0.74802	-8.17113	0.15532	-6.34869	0.03236	-7.27668	0.00963	-8.17113	0.16009
-8.37238	0.75099	-6.53876	0.16473	-7.60091	0.01651	-8.37238	0.76841	-8.15995	0.15632	-6.33751	0.03267	-7.2655	0.01	-8.15995	0.16127
-8.3612	0.77026	-6.52758	0.16464	-7.58973	0.01687	-8.3612	0.78885	-8.14876	0.15711	-6.32632	0.03306	-7.25432	0.01037	-8.14876	0.16225
-8.35002	0.78941	-6.5164	0.16453	-7.57855	0.01733	-8.35002	0.80922	-8.13758	0.15769	-6.31514	0.03353	-7.24313	0.01073	-8.13758	0.16302
-8.33883	0.80832	-6.50521	0.16441	-7.56737	0.01789	-8.33883	0.82943	-8.1264	0.15806	-6.30396	0.03409	-7.23195	0.01109	-8.1264	0.16357
-8.32765	0.82689	-6.49403	0.16432	-7.55619	0.01856	-8.32765	0.84938	-8.11522	0.15822	-6.29278	0.03474	-7.22077	0.01144	-8.11522	0.16392
-8.31647	0.84503	-6.48285	0.16428	-7.54501	0.01933	-8.31647	0.86897	-8.10404	0.15818	-6.2816	0.03547	-7.20959	0.01178	-8.10404	0.16406
-8.30529	0.86263	-6.47167	0.16435	-7.53383	0.0202	-8.30529	0.8881	-8.09286	0.15793	-6.27042	0.03629	-7.19841	0.01211	-8.09286	0.16398
-8.29411	0.87961	-6.46049	0.16459	-7.52265	0.02119	-8.29411	0.90668	-8.08168	0.15747	-6.25924	0.03718	-7.18723	0.01243	-8.08168	0.1637
-8.28293	0.89586	-6.44931	0.16504	-7.51147	0.02228	-8.28293	0.92462	-8.0705	0.15682	-6.24806	0.03816	-7.17605	0.01273	-8.0705	0.16322
-8.27175	0.91132	-6.43813	0.1657	-7.50029	0.02348	-8.27175	0.94183	-8.05932	0.15597	-6.23688	0.03921	-7.16487	0.01303	-8.05932	0.16253
-8.26057	0.92589	-6.42695	0.1666	-7.48911	0.02479	-8.26057	0.95823	-8.04814	0.15494	-6.2257	0.04034	-7.15369	0.01331	-8.04814	0.16165
-8.24939	0.9395	-6.41577	0.16775	-7.47793	0.0262	-8.24939	0.97375	-8.03696	0.15371	-6.21452	0.04152	-7.14251	0.01358	-8.03696	0.16057
-8.23821	0.9521	-6.40459	0.16922	-7.46675	0.02772	-8.23821	0.98832	-8.02578	0.15231	-6.20334	0.04276	-7.13133	0.01384	-8.02578	0.1593
-8.22703	0.9636	-6.39341	0.17102	-7.45557	0.02934	-8.22703	1.00187	-8.0146	0.15074	-6.19216	0.04404	-7.12015	0.01408	-8.0146	0.15784
-8.21585	0.97437	-6.38223	0.1732	-7.44439	0.03106	-8.21585	1.01475	-8.00342	0.14899	-6.18098	0.04536	-7.10897	0.01431	-8.00342	0.1562
-8.20467	0.98452	-6.37105	0.17578	-7.43321	0.03289	-8.20467	1.02708	-7.99224	0.14708	-6.1698	0.0467	-7.09779	0.01453	-7.99224	0.15439
-8.19349	0.99382	-6.35987	0.17879	-7.42202	0.0348	-8.19349	1.03863	-7.98106	0.14501	-6.15862	0.04806	-7.08661	0.01475	-7.98106	0.1524
-8.18231	1.00243	-6.34869	0.18226	-7.41084	0.03681	-8.18231	1.04953	-7.96987	0.14279	-6.14744	0.04942	-7.07543	0.01497	-7.96987	0.15024
-8.17113	1.01012	-6.33751	0.18621	-7.39966	0.0389	-8.17113	1.05956	-7.95869	0.14042	-6.13625	0.05077	-7.06425	0.01518	-7.95869	0.14792
-8.15995	1.01649	-6.32632	0.19064	-7.38848	0.04107	-8.15995	1.0683	-7.94751	0.13791	-6.12507	0.05211	-7.05306	0.01538	-7.94751	0.14544
-8.14876	1.02152	-6.31514	0.19558	-7.3773	0.04333	-8.14876	1.07571	-7.93633	0.13527	-6.11389	0.05341	-7.04188	0.01557	-7.93633	0.14281
-8.13758	1.02519	-6.30396	0.20103	-7.36612	0.04565	-8.13758	1.08176	-7.92515	0.13249	-6.10271	0.05467	-7.0307	0.01574	-7.92515	0.14003
-8.1264	1.02749	-6.29278	0.20697	-7.35494	0.04803	-8.1264	1.08643	-7.91397	0.12959	-6.09153	0.05588	-7.01952	0.01591	-7.91397	0.13711
-8.11522	1.02842	-6.2816	0.21341	-7.34376	0.05048	-8.11522	1.08971	-7.90279	0.12658	-6.08035	0.05703	-7.00834	0.01608	-7.90279	0.13407
-8.10404	1.02797	-6.27042	0.22033	-7.33258	0.05297	-8.10404	1.09158	-7.89161	0.12346	-6.06917	0.05812	-6.99716	0.01623	-7.89161	0.1309
-8.09286	1.02616	-6.25924	0.22771	-7.3214	0.05553	-8.09286	1.09203	-7.88043	0.12037	-6.05799	0.05912	-6.98598	0.01638	-7.88043	0.12775
-8.08168	1.02299	-6.24806	0.23552	-7.31022	0.05815	-8.08168	1.09105	-7.86925	0.11731	-6.04681	0.06004	-6.9748	0.01653	-7.86925	0.12464
-8.0705	1.01849	-6.23688	0.24372	-7.29904	0.0608	-8.0705	1.08865	-7.85807	0.11417	-6.03563	0.06088	-6.96362	0.01667	-7.85807	0.12141
-8.05932	1.01265	-6.2257	0.25228	-7.28786	0.06348	-8.05932	1.08483	-7.84689	0.11095	-6.02445	0.06164	-6.95244	0.01681	-7.84689	0.1181
-8.04814	1.00551	-6.21452	0.26115	-7.27668	0.06616	-8.04814	1.07959	-7.83571	0.10767	-6.01327	0.06229	-6.94126	0.01695	-7.83571	0.11471
-8.03696	0.99709	-6.20334	0.27028	-7.2655	0.06884	-8.03696	1.07293	-7.82453	0.10432	-6.00209	0.06283	-6.93008	0.01709	-7.82453	0.11124
-8.02578	0.98742	-6.19216	0.2796	-7.25432	0.07152	-8.02578	1.06487	-7.81335	0.10093	-5.99091	0.06327	-6.9189	0.01723	-7.81335	0.10772
-8.0146	0.97651	-6.18098	0.28907	-7.24313	0.07418	-8.0146	1.05543	-7.80217	0.0975	-5.97973	0.06362	-6.90772	0.01737	-7.80217	0.10415
-8.00342	0.96441	-6.1698	0.29861	-7.23195	0.07681	-8.00342	1.04462	-7.79098	0.09404	-5.96855	0.06392	-6.89654	0.01752	-7.79098	0.10055
-7.99224	0.95114	-6.15862	0.30816	-7.22077	0.07941	-7.99224	1.03246	-7.7798	0.09057	-5.95736	0.06412	-6.88536	0.01766	-7.7798	0.09693
-7.98106	0.93673	-6.14744	0.31765	-7.20959	0.08196	-7.98106	1.01897	-7.76862	0.08711	-5.94618	0.06421	-6.87417	0.01781	-7.76862	0.09331
-7.96987	0.92124	-6.13625	0.327	-7.19841	0.08447	-7.96987	1.00418	-7.75744	0.08366	-5.935	0.0642	-6.86299	0.01797	-7.75744	0.08971
-7.95869	0.90468	-6.12507	0.33616	-7.18723	0.08692	-7.95869	0.98813	-7.74626	0.08024	-5.92382	0.06408	-6.85181	0.01812	-7.74626	0.08614
-7.94751	0.88712	-6.11389	0.34506	-7.17605	0.08931	-7.94751	0.97085	-7.73508	0.07686	-5.91264	0.06388	-6.84063	0.01828	-7.73508	0.08262
-7.93633	0.86859	-6.10271	0.35362	-7.16487	0.09164	-7.93633	0.95238	-7.7239	0.07355	-5.90146	0.06358	-6.82945	0.01845	-7.7239	0.07917
-7.92515	0.84923	-6.09153	0.36178	-7.15369	0.09389	-7.92515	0.93288	-7.71272	0.07031	-5.89028	0.06319	-6.81827	0.01862	-7.71272	0.0758
-7.91397	0.8296	-6.08035	0.36957	-7.14251	0.09607	-7.91397	0.91299	-7.70154	0.06716	-5.8791	0.06274	-6.80709	0.0188	-7.70154	0.07253
-7.90279	0.8097	-6.06917	0.377	-7.13133	0.09817	-7.90279	0.8927	-7.69036	0.06411	-5.86792	0.06222	-6.79591	0.01899	-7.69036	0.06938
-7.89161	0.78907	-6.05799	0.38392	-7.12015	0.1002	-7.89161	0.87146	-7.67918	0.06118	-5.85674	0.06164	-6.78473	0.01919	-7.67918	0.06637
-7.88043	0.76804	-6.04681	0.39023	-7.10897	0.10215	-7.88043	0.84963	-7.668	0.05838	-5.84556	0.06101	-6.77355	0.01938	-7.668	0.06351
-7.86925	0.74669	-6.03563	0.39595	-7.09779	0.10405	-7.86925	0.8273	-7.65682	0.05572	-5.83438	0.06035	-6.76237	0.01958	-7.65682	0.06081
-7.85807	0.72479	-6.02445	0.40104	-7.08661	0.10593	-7.85807	0.80422	-7.64564	0.05321	-5.8232	0.05966	-6.75119	0.01977	-7.64564	0.0583
-7.84689	0.70242	-6.01327	0.40542	-7.07543	0.10779	-7.84689	0.78049	-7.63446	0.05086	-5.81202	0.05895	-6.74001	0.01996	-7.63446	0.05597
-7.83571	0.67967	-6.00209	0.40908	-7.06425	0.10959	-7.83571	0.75619	-7.62328	0.04868	-5.80084	0.05823	-6.72883	0.02015	-7.62328	0.05385
-7.82453	0.65661	-5.99091	0.41199	-7.05306	0.11136	-7.82453	0.73144	-7.6121	0.04668	-5.78966	0.05752	-6.71765	0.02033	-7.6121	0.05194
-7.81335	0.63334	-5.97973	0.41426	-7.04188	0.1131	-7.81335	0.70634	-7.60091	0.04487	-5.77847	0.05681	-6.70647	0.0205	-7.60091	0.05025
-7.80217	0.60995	-5.96855	0.41606	-7.0307	0.11477	-7.80217	0.681	-7.58973	0.04324	-5.76729	0.05613	-6.69529	0.02065	-7.58973	0.04879
-7.79098	0.58655	-5.95736	0.41731	-7.01952	0.11639	-7.79098	0.65555	-7.57855	0.0418	-5.75611	0.05547	-6.6841	0.0208	-7.57855	0.04756
-7.7798	0.56325	-5.94618	0.41786	-7.00834	0.11797	-7.7798	0.6301	-7.56737	0.04055	-5.74493	0.05486	-6.67292	0.02093	-7.56737	0.04658
-7.76862	0.54014	-5.935	0.41781	-6.99716	0.11951	-7.76862	0.60479	-7.55619	0.03949	-5.73375	0.05431	-6.66174	0.02105	-7.55619	0.04583
-7.75744	0.51733	-5.92382	0.41722	-6.98598	0.12101	-7.75744	0.57974	-7.54501	0.03863	-5.72257	0.05381	-6.65056	0.02115	-7.54501	0.04533
-7.74626	0.49494	-5.91264	0.41603	-6.9748	0.12248	-7.74626	0.55509	-7.53383	0.03795	-5.71139	0.05336	-6.63938	0.02123	-7.53383	0.04506
-7.73508	0.47307	-5.90146	0.41427	-6.96362	0.12393	-7.73508	0.53097	-7.52265	0.03746	-5.70021	0.05297	-6.6282	0.0213	-7.52265	0.04504
-7.7239	0.45183	-5.89028	0.41199	-6.95244	0.12536	-7.7239	0.5075	-7.51147	0.03715	-5.68903	0.05264	-6.61702	0.02135	-7.51147	0.04525
-7.71272	0.43133	-5.8791	0.40925	-6.94126	0.12679	-7.71272	0.48482	-7.50029	0.03702	-5.67785	0.05237	-6.60584	0.02138	-7.50029	0.0457
-7.70154	0.41164	-5.86792	0.40609	-6.93008	0.12821	-7.70154	0.46302	-7.48911	0.03705	-5.66667	0.05217	-6.59466	0.0214	-7.48911	0.04638
-7.69036	0.39289	-5.85674	0.40258	-6.9189	0.12963	-7.69036	0.44224	-7.47793	0.03725	-5.65549	0.05203	-6.58348	0.0214	-7.47793	0.04728
-7.67918	0.37514	-5.84556	0.39878	-6.90772	0.13106	-7.67918	0.42259	-7.46675	0.03761	-5.64431	0.05196	-6.5723	0.02138	-7.46675	0.0484
-7.668	0.35848	-5.83438	0.39474	-6.89654	0.13251	-7.668	0.40415	-7.45557	0.03811	-5.63313	0.05195	-6.56112	0.02136	-7.45557	0.04972
-7.65682	0.34299	-5.8232	0.39053	-6.88536	0.13397	-7.65682	0.38703	-7.44439	0.03874	-5.62195	0.05201	-6.54994	0.02134	-7.44439	0.05124
-7.64564	0.32873	-5.81202	0.38621	-6.87417	0.13545	-7.64564	0.3713	-7.43321	0.03951	-5.61077	0.05214	-6.53876	0.02132	-7.43321	0.05296
-7.63446	0.31575	-5.80084	0.38184	-6.86299	0.13695	-7.63446	0.35703	-7.42202	0.0404	-5.59959	0.05233	-6.52758	0.02129	-7.42202	0.05485
-7.62328	0.3041	-5.78966	0.37748	-6.85181	0.13847	-7.62328	0.3443	-7.41084	0.04141	-5.5884	0.05259	-6.5164	0.02126	-7.41084	0.05691
-7.6121	0.29382	-5.77847	0.37318	-6.84063	0.14001	-7.6121	0.33314	-7.39966	0.04251	-5.57722	0.05292	-6.50521	0.02122	-7.39966	0.05913
-7.60091	0.28493	-5.76729	0.36903	-6.82945	0.14157	-7.60091	0.3236	-7.38848	0.04371	-5.56604	0.0533	-6.49403	0.02119	-7.38848	0.0615
-7.58973	0.27745	-5.75611	0.36509	-6.81827	0.14315	-7.58973	0.3157	-7.3773	0.045	-5.55486	0.05376	-6.48285	0.02116	-7.3773	0.064
-7.57855	0.2714	-5.74493	0.3614	-6.80709	0.14479	-7.57855	0.30948	-7.36612	0.04636	-5.54368	0.0543	-6.47167	0.02115	-7.36612	0.06663
-7.56737	0.26677	-5.73375	0.35805	-6.79591	0.14651	-7.56737	0.30493	-7.35494	0.04779	-5.5325	0.05489	-6.46049	0.02116	-7.35494	0.06936
-7.55619	0.26354	-5.72257	0.35504	-6.78473	0.14826	-7.55619	0.30205	-7.34376	0.04928	-5.52132	0.05554	-6.44931	0.02119	-7.34376	0.07219
-7.54501	0.26171	-5.71139	0.35234	-6.77355	0.14999	-7.54501	0.30083	-7.33258	0.05082	-5.51014	0.05624	-6.43813	0.02126	-7.33258	0.07511
-7.53383	0.26123	-5.70021	0.34999	-6.76237	0.15172	-7.53383	0.30125	-7.3214	0.05244	-5.49896	0.05698	-6.42695	0.02135	-7.3214	0.07812
-7.52265	0.26209	-5.68903	0.348	-6.75119	0.15344	-7.52265	0.30328	-7.31022	0.05413	-5.48778	0.05777	-6.41577	0.02149	-7.31022	0.08123
-7.51147	0.26423	-5.67785	0.34638	-6.74001	0.15512	-7.51147	0.30687	-7.29904	0.05586	-5.4766	0.05861	-6.40459	0.02167	-7.29904	0.0844
-7.50029	0.2676	-5.66667	0.34514	-6.72883	0.15674	-7.50029	0.31199	-7.28786	0.05762	-5.46542	0.05948	-6.39341	0.02189	-7.28786	0.0876
-7.48911	0.27217	-5.65549	0.34431	-6.71765	0.15829	-7.48911	0.31859	-7.27668	0.05938	-5.45424	0.06038	-6.38223	0.02217	-7.27668	0.09081
-7.47793	0.27785	-5.64431	0.34387	-6.70647	0.15976	-7.47793	0.32659	-7.2655	0.06115	-5.44306	0.06131	-6.37105	0.0225	-7.2655	0.09401
-7.46675	0.2846	-5.63313	0.34382	-6.69529	0.16113	-7.46675	0.33595	-7.25432	0.06292	-5.43188	0.06227	-6.35987	0.02291	-7.25432	0.09719
-7.45557	0.29234	-5.62195	0.34418	-6.6841	0.1624	-7.45557	0.34658	-7.24313	0.06468	-5.4207	0.06325	-6.34869	0.02337	-7.24313	0.10034
-7.44439	0.30101	-5.61077	0.34493	-6.67292	0.16356	-7.44439	0.35841	-7.23195	0.06643	-5.40951	0.06425	-6.33751	0.02391	-7.23195	0.10345
-7.43321	0.31053	-5.59959	0.34605	-6.66174	0.1646	-7.43321	0.37138	-7.22077	0.06816	-5.39833	0.06527	-6.32632	0.02453	-7.22077	0.10649
-7.42202	0.32083	-5.5884	0.34755	-6.65056	0.16551	-7.42202	0.3854	-7.20959	0.06985	-5.38715	0.06633	-6.31514	0.02523	-7.20959	0.10946
-7.41084	0.33183	-5.57722	0.34941	-6.63938	0.16628	-7.41084	0.40038	-7.19841	0.07152	-5.37597	0.06741	-6.30396	0.02601	-7.19841	0.11234
-7.39966	0.34346	-5.56604	0.35163	-6.6282	0.1669	-7.39966	0.41624	-7.18723	0.07314	-5.36479	0.06849	-6.29278	0.02687	-7.18723	0.11513
-7.38848	0.35564	-5.55486	0.35431	-6.61702	0.16739	-7.38848	0.4329	-7.17605	0.07472	-5.35361	0.06957	-6.2816	0.02782	-7.17605	0.11781
-7.3773	0.36831	-5.54368	0.35745	-6.60584	0.16774	-7.3773	0.45028	-7.16487	0.07626	-5.34243	0.07065	-6.27042	0.02885	-7.16487	0.12038
-7.36612	0.38137	-5.5325	0.3609	-6.59466	0.16794	-7.36612	0.46827	-7.15369	0.07774	-5.33125	0.07172	-6.25924	0.02997	-7.15369	0.12281
-7.35494	0.39476	-5.52132	0.36464	-6.58348	0.16802	-7.35494	0.48679	-7.14251	0.07916	-5.32007	0.07279	-6.24806	0.03117	-7.14251	0.12512
-7.34376	0.4084	-5.51014	0.36863	-6.5723	0.16802	-7.34376	0.50575	-7.13133	0.08052	-5.30889	0.07385	-6.23688	0.03246	-7.13133	0.12729
-7.33258	0.42223	-5.49896	0.37285	-6.56112	0.16799	-7.33258	0.52507	-7.12015	0.08182	-5.29771	0.07489	-6.2257	0.03382	-7.12015	0.12932
-7.3214	0.43638	-5.48778	0.37731	-6.54994	0.16794	-7.3214	0.54489	-7.10897	0.08306	-5.28653	0.07591	-6.21452	0.03526	-7.10897	0.1312
-7.31022	0.45088	-5.4766	0.382	-6.53876	0.16789	-7.31022	0.56522	-7.09779	0.08423	-5.27535	0.0769	-6.20334	0.03678	-7.09779	0.13296
-7.29904	0.46546	-5.46542	0.38687	-6.52758	0.16779	-7.29904	0.58575	-7.08661	0.08533	-5.26417	0.07785	-6.19216	0.03836	-7.08661	0.13464
-7.28786	0.47995	-5.45424	0.39189	-6.5164	0.16766	-7.28786	0.60628	-7.07543	0.08636	-5.25299	0.07876	-6.18098	0.04	-7.07543	0.13621
-7.27668	0.49428	-5.44306	0.39704	-6.50521	0.16754	-7.27668	0.6267	-7.06425	0.08733	-5.24181	0.07962	-6.1698	0.0417	-7.06425	0.13763
-7.2655	0.50838	-5.43188	0.40231	-6.49403	0.16746	-7.2655	0.64693	-7.05306	0.08828	-5.23063	0.08043	-6.15862	0.04345	-7.05306	0.13898
-7.25432	0.5222	-5.4207	0.40768	-6.48285	0.16745	-7.25432	0.6669	-7.04188	0.08924	-5.21944	0.08119	-6.14744	0.04525	-7.04188	0.14025
-7.24313	0.53568	-5.40951	0.41313	-6.47167	0.16757	-7.24313	0.68652	-7.0307	0.09012	-5.20826	0.0819	-6.13625	0.04708	-7.0307	0.1414
-7.23195	0.54878	-5.39833	0.41873	-6.46049	0.16789	-7.23195	0.70571	-7.01952	0.09093	-5.19708	0.08255	-6.12507	0.04894	-7.01952	0.14241
-7.22077	0.56143	-5.38715	0.42452	-6.44931	0.16846	-7.22077	0.72439	-7.00834	0.0917	-5.1859	0.08315	-6.11389	0.05083	-7.00834	0.14333
-7.20959	0.57361	-5.37597	0.43039	-6.43813	0.16929	-7.20959	0.74252	-6.99716	0.09243	-5.17472	0.0837	-6.10271	0.05273	-6.99716	0.14415
-7.19841	0.58526	-5.36479	0.43626	-6.42695	0.1704	-7.19841	0.76001	-6.98598	0.0931	-5.16354	0.08418	-6.09153	0.05463	-6.98598	0.14487
-7.18723	0.59636	-5.35361	0.4421	-6.41577	0.17183	-7.18723	0.77682	-6.9748	0.09369	-5.15236	0.08459	-6.08035	0.05656	-6.9748	0.14549
-7.17605	0.60689	-5.34243	0.44789	-6.40459	0.17366	-7.17605	0.7929	-6.96362	0.09422	-5.14118	0.08493	-6.06917	0.05849	-6.96362	0.14602
-7.16487	0.61681	-5.33125	0.45361	-6.39341	0.17589	-7.16487	0.80821	-6.95244	0.0947	-5.13	0.08521	-6.05799	0.06042	-6.95244	0.14647
-7.15369	0.62611	-5.32007	0.45924	-6.38223	0.17859	-7.15369	0.82272	-6.94126	0.09511	-5.11882	0.0854	-6.04681	0.06233	-6.94126	0.14684
-7.14251	0.63477	-5.30889	0.46483	-6.37105	0.1818	-7.14251	0.8364	-6.93008	0.09546	-5.10764	0.08552	-6.03563	0.06423	-6.93008	0.14714
-7.13133	0.6428	-5.29771	0.47036	-6.35987	0.18556	-7.13133	0.84923	-6.9189	0.09575	-5.09646	0.08557	-6.02445	0.06609	-6.9189	0.14738
-7.12015	0.65018	-5.28653	0.47576	-6.34869	0.18991	-7.12015	0.8612	-6.90772	0.09599	-5.08528	0.08555	-6.01327	0.06793	-6.90772	0.14757
-7.10897	0.65693	-5.27535	0.48096	-6.33751	0.19487	-7.10897	0.8723	-6.89654	0.09617	-5.0741	0.08546	-6.00209	0.06973	-6.89654	0.14772
-7.09779	0.6632	-5.26417	0.48592	-6.32632	0.20049	-7.09779	0.88279	-6.88536	0.0963	-5.06292	0.08531	-5.99091	0.0715	-6.88536	0.14783
-7.08661	0.66917	-5.25299	0.49062	-6.31514	0.20678	-7.08661	0.8929	-6.87417	0.09638	-5.05174	0.08512	-5.97973	0.07324	-6.87417	0.1479
-7.07543	0.67479	-5.24181	0.49504	-6.30396	0.21378	-7.07543	0.90251	-6.86299	0.09641	-5.04055	0.08489	-5.96855	0.07498	-6.86299	0.14794
-7.06425	0.67996	-5.23063	0.49916	-6.29278	0.22149	-7.06425	0.91147	-6.85181	0.09638	-5.02937	0.08462	-5.95736	0.07671	-6.85181	0.14795
-7.05306	0.68478	-5.21944	0.50298	-6.2816	0.22991	-7.05306	0.91996	-6.84063	0.09631	-5.01819	0.08433	-5.94618	0.07842	-6.84063	0.14794
-7.04188	0.68919	-5.20826	0.50645	-6.27042	0.23906	-7.04188	0.92793	-6.82945	0.09618	-5.00701	0.08399	-5.935	0.08011	-6.82945	0.1479
-7.0307	0.69306	-5.19708	0.50957	-6.25924	0.24893	-7.0307	0.93515	-6.81827	0.096	-4.99583	0.0836	-5.92382	0.08179	-6.81827	0.14783
-7.01952	0.69639	-5.1859	0.51238	-6.24806	0.25951	-7.01952	0.94166	-6.80709	0.09576	-4.98465	0.08317	-5.91264	0.08344	-6.80709	0.14775
-7.00834	0.69923	-5.17472	0.51482	-6.23688	0.27079	-7.00834	0.94751	-6.79591	0.09547	-4.97347	0.08271	-5.90146	0.08508	-6.79591	0.14765
-6.99716	0.7016	-5.16354	0.51682	-6.2257	0.28275	-6.99716	0.95273	-6.78473	0.09513	-4.96229	0.08221	-5.89028	0.0867	-6.78473	0.14752
-6.98598	0.70352	-5.15236	0.51836	-6.21452	0.29535	-6.98598	0.95736	-6.77355	0.09473	-4.95111	0.0817	-5.8791	0.08831	-6.77355	0.14736
-6.9748	0.70499	-5.14118	0.51947	-6.20334	0.30857	-6.9748	0.96143	-6.76237	0.09434	-4.93993	0.08117	-5.86792	0.08991	-6.76237	0.14724
-6.96362	0.70605	-5.13	0.52012	-6.19216	0.32236	-6.96362	0.96497	-6.75119	0.09396	-4.92875	0.08063	-5.85674	0.09151	-6.75119	0.14717
-6.95244	0.70673	-5.11882	0.52027	-6.18098	0.33668	-6.95244	0.96805	-6.74001	0.09352	-4.91757	0.08008	-5.84556	0.09313	-6.74001	0.14704
-6.94126	0.70703	-5.10764	0.51995	-6.1698	0.35149	-6.94126	0.9707	-6.72883	0.093	-4.90639	0.07954	-5.83438	0.09476	-6.72883	0.14684
-6.93008	0.70699	-5.09646	0.51916	-6.15862	0.36673	-6.93008	0.97295	-6.71765	0.09241	-4.89521	0.07901	-5.8232	0.09641	-6.71765	0.14656
-6.9189	0.70663	-5.08528	0.51795	-6.14744	0.38237	-6.9189	0.97485	-6.70647	0.09175	-4.88403	0.07849	-5.81202	0.0981	-6.70647	0.1462
-6.90772	0.70596	-5.0741	0.51634	-6.13625	0.39834	-6.90772	0.97642	-6.69529	0.09101	-4.87285	0.07799	-5.80084	0.09982	-6.69529	0.14575
-6.89654	0.705	-5.06292	0.51434	-6.12507	0.41459	-6.89654	0.97772	-6.6841	0.09018	-4.86166	0.07752	-5.78966	0.1016	-6.6841	0.1452
-6.88536	0.70377	-5.05174	0.51201	-6.11389	0.43106	-6.88536	0.97876	-6.67292	0.08927	-4.85048	0.07708	-5.77847	0.10343	-6.67292	0.14453
-6.87417	0.70226	-5.04055	0.50935	-6.10271	0.44771	-6.87417	0.97956	-6.66174	0.08828	-4.8393	0.07667	-5.76729	0.10534	-6.66174	0.14375
-6.86299	0.7005	-5.02937	0.50646	-6.09153	0.46447	-6.86299	0.98014	-6.65056	0.0872	-4.82812	0.07632	-5.75611	0.10732	-6.65056	0.14286
-6.85181	0.69849	-5.01819	0.50336	-6.08035	0.48139	-6.85181	0.98051	-6.63938	0.08603	-4.81694	0.07604	-5.74493	0.10942	-6.63938	0.14183
-6.84063	0.69623	-5.00701	0.49996	-6.06917	0.49846	-6.84063	0.98067	-6.6282	0.08478	-4.80576	0.07581	-5.73375	0.11165	-6.6282	0.14068
-6.82945	0.69372	-4.99583	0.49625	-6.05799	0.51556	-6.82945	0.98064	-6.61702	0.08344	-4.79458	0.07564	-5.72257	0.11399	-6.61702	0.1394
-6.81827	0.69096	-4.98465	0.49225	-6.04681	0.5326	-6.81827	0.9804	-6.60584	0.08202	-4.7834	0.07551	-5.71139	0.11642	-6.60584	0.13799
-6.80709	0.68823	-4.97347	0.488	-6.03563	0.54961	-6.80709	0.98034	-6.59466	0.08053	-4.77222	0.07543	-5.70021	0.11896	-6.59466	0.13646
-6.79591	0.68569	-4.96229	0.48354	-6.02445	0.56655	-6.79591	0.98066	-6.58348	0.07896	-4.76104	0.07541	-5.68903	0.12161	-6.58348	0.1348
-6.78473	0.68304	-4.95111	0.4789	-6.01327	0.58338	-6.78473	0.98094	-6.5723	0.07732	-4.74986	0.07544	-5.67785	0.12436	-6.5723	0.13304
-6.77355	0.68008	-4.93993	0.47413	-6.00209	0.60009	-6.77355	0.98092	-6.56112	0.07562	-4.73868	0.07552	-5.66667	0.12724	-6.56112	0.13118
-6.76237	0.67688	-4.92875	0.46927	-5.99091	0.61666	-6.76237	0.98068	-6.54994	0.07392	-4.7275	0.07566	-5.65549	0.13023	-6.54994	0.12932
-6.75119	0.67341	-4.91757	0.46435	-5.97973	0.63326	-6.75119	0.98018	-6.53876	0.07223	-4.71632	0.07583	-5.64431	0.13334	-6.53876	0.12746
-6.74001	0.66956	-4.90639	0.45942	-5.96855	0.65011	-6.74001	0.97925	-6.52758	0.0705	-4.70514	0.07606	-5.63313	0.13658	-6.52758	0.12553
-6.72883	0.66532	-4.89521	0.45452	-5.95736	0.66707	-6.72883	0.97785	-6.5164	0.06873	-4.69396	0.07631	-5.62195	0.13993	-6.5164	0.12354
-6.71765	0.66066	-4.88403	0.44967	-5.94618	0.68395	-6.71765	0.97592	-6.50521	0.06695	-4.68278	0.0766	-5.61077	0.14342	-6.50521	0.12151
-6.70647	0.65556	-4.87285	0.44494	-5.935	0.7009	-6.70647	0.97343	-6.49403	0.06514	-4.67159	0.07692	-5.59959	0.14703	-6.49403	0.11946
-6.69529	0.65001	-4.86166	0.44034	-5.92382	0.71796	-6.69529	0.97034	-6.48285	0.06334	-4.66041	0.07726	-5.5884	0.15076	-6.48285	0.11741
-6.6841	0.64398	-4.85048	0.43592	-5.91264	0.73509	-6.6841	0.9666	-6.47167	0.06154	-4.64923	0.07762	-5.57722	0.15462	-6.47167	0.11538
-6.67292	0.63747	-4.8393	0.43172	-5.90146	0.7523	-6.67292	0.96218	-6.46049	0.05977	-4.63805	0.078	-5.56604	0.15862	-6.46049	0.11341
-6.66174	0.63048	-4.82812	0.42782	-5.89028	0.76967	-6.66174	0.95707	-6.44931	0.05804	-4.62687	0.0784	-5.55486	0.16278	-6.44931	0.11153
-6.65056	0.62299	-4.81694	0.42424	-5.8791	0.78724	-6.65056	0.95123	-6.43813	0.05634	-4.61569	0.0788	-5.54368	0.1671	-6.43813	0.10974
-6.63938	0.61501	-4.80576	0.421	-5.86792	0.80508	-6.63938	0.94466	-6.42695	0.0547	-4.60451	0.0792	-5.5325	0.17153	-6.42695	0.10806
-6.6282	0.60654	-4.79458	0.41807	-5.85674	0.82326	-6.6282	0.93734	-6.41577	0.05313	-4.59333	0.07959	-5.52132	0.17608	-6.41577	0.10652
-6.61702	0.59761	-4.7834	0.41542	-5.84556	0.84186	-6.61702	0.9293	-6.40459	0.05163	-4.58215	0.07999	-5.51014	0.18075	-6.40459	0.10513
-6.60584	0.58822	-4.77222	0.41308	-5.83438	0.86094	-6.60584	0.92054	-6.39341	0.05021	-4.57097	0.08038	-5.49896	0.18552	-6.39341	0.10393
-6.59466	0.57841	-4.76104	0.41107	-5.8232	0.88059	-6.59466	0.91111	-6.38223	0.04889	-4.55979	0.08077	-5.48778	0.19044	-6.38223	0.10292
-6.58348	0.56821	-4.74986	0.40939	-5.81202	0.90088	-6.58348	0.90104	-6.37105	0.04768	-4.54861	0.08116	-5.4766	0.1955	-6.37105	0.10214
-6.5723	0.55779	-4.73868	0.40804	-5.80084	0.92189	-6.5723	0.89062	-6.35987	0.04658	-4.53743	0.08154	-5.46542	0.20065	-6.35987	0.10161
-6.56112	0.54736	-4.7275	0.40703	-5.78966	0.9437	-6.56112	0.88012	-6.34869	0.04561	-4.52625	0.08193	-5.45424	0.20589	-6.34869	0.10134
-6.54994	0.53696	-4.71632	0.40632	-5.77847	0.96638	-6.54994	0.86966	-6.33751	0.04476	-4.51507	0.0823	-5.44306	0.21119	-6.33751	0.10135
-6.53876	0.5265	-4.70514	0.40589	-5.76729	0.99011	-6.53876	0.85912	-6.32632	0.04406	-4.50389	0.08265	-5.43188	0.21655	-6.32632	0.10165
-6.52758	0.51588	-4.69396	0.4057	-5.75611	1.01494	-6.52758	0.84831	-6.31514	0.04349	-4.4927	0.08297	-5.4207	0.22197	-6.31514	0.10226
-6.5164	0.50516	-4.68278	0.40574	-5.74493	1.04107	-6.5164	0.83735	-6.30396	0.04308	-4.48152	0.08326	-5.40951	0.22743	-6.30396	0.10318
-6.50521	0.4944	-4.67159	0.406	-5.73375	1.06874	-6.50521	0.82635	-6.29278	0.04281	-4.47034	0.08353	-5.39833	0.23295	-6.29278	0.10442
-6.49403	0.48368	-4.66041	0.40645	-5.72257	1.09783	-6.49403	0.81545	-6.2816	0.04269	-4.45916	0.08379	-5.38715	0.23854	-6.2816	0.10598
-6.48285	0.47307	-4.64923	0.40709	-5.71139	1.12823	-6.48285	0.80479	-6.27042	0.04272	-4.44798	0.08405	-5.37597	0.24416	-6.27042	0.10786
-6.47167	0.46267	-4.63805	0.4079	-5.70021	1.15993	-6.47167	0.79459	-6.25924	0.0429	-4.4368	0.08428	-5.36479	0.24979	-6.25924	0.11005
-6.46049	0.45261	-4.62687	0.40885	-5.68903	1.19301	-6.46049	0.78509	-6.24806	0.04322	-4.42562	0.08451	-5.35361	0.25541	-6.24806	0.11256
-6.44931	0.44297	-4.61569	0.40991	-5.67785	1.22749	-6.44931	0.77647	-6.23688	0.04369	-4.41444	0.08473	-5.34243	0.261	-6.23688	0.11536
-6.43813	0.43378	-4.60451	0.41106	-5.66667	1.26341	-6.43813	0.76877	-6.2257	0.04429	-4.40326	0.08494	-5.33125	0.26655	-6.2257	0.11845
-6.42695	0.4251	-4.59333	0.41229	-5.65549	1.3008	-6.42695	0.76209	-6.21452	0.04502	-4.39208	0.08514	-5.32007	0.27205	-6.21452	0.1218
-6.41577	0.41702	-4.58215	0.4136	-5.64431	1.3397	-6.41577	0.75661	-6.20334	0.04587	-4.3809	0.08534	-5.30889	0.27753	-6.20334	0.1254
-6.40459	0.4096	-4.57097	0.41503	-5.63313	1.38013	-6.40459	0.75248	-6.19216	0.04682	-4.36972	0.08555	-5.29771	0.28297	-6.19216	0.12922
-6.39341	0.40293	-4.55979	0.41656	-5.62195	1.42211	-6.39341	0.74985	-6.18098	0.04788	-4.35854	0.08575	-5.28653	0.28833	-6.18098	0.13324
-6.38223	0.39707	-4.54861	0.41813	-5.61077	1.46566	-6.38223	0.74886	-6.1698	0.04903	-4.34736	0.08595	-5.27535	0.29358	-6.1698	0.13743
-6.37105	0.39209	-4.53743	0.41971	-5.59959	1.5108	-6.37105	0.74967	-6.15862	0.05025	-4.33618	0.08616	-5.26417	0.29873	-6.15862	0.14177
-6.35987	0.38803	-4.52625	0.42136	-5.5884	1.55754	-6.35987	0.75239	-6.14744	0.05154	-4.325	0.08638	-5.25299	0.30376	-6.14744	0.14621
-6.34869	0.38496	-4.51507	0.42305	-5.57722	1.6059	-6.34869	0.75713	-6.13625	0.05288	-4.31381	0.08662	-5.24181	0.30867	-6.13625	0.15073
-6.33751	0.38291	-4.50389	0.42471	-5.56604	1.65598	-6.33751	0.76399	-6.12507	0.05425	-4.30263	0.08687	-5.23063	0.31348	-6.12507	0.1553
-6.32632	0.38191	-4.4927	0.42639	-5.55486	1.70806	-6.32632	0.77304	-6.11389	0.05565	-4.29145	0.08715	-5.21944	0.31822	-6.11389	0.15989
-6.31514	0.38198	-4.48152	0.42807	-5.54368	1.7621	-6.31514	0.78435	-6.10271	0.05706	-4.28027	0.08744	-5.20826	0.32291	-6.10271	0.16446
-6.30396	0.38313	-4.47034	0.42975	-5.5325	1.81779	-6.30396	0.79794	-6.09153	0.05846	-4.26909	0.08777	-5.19708	0.32751	-6.09153	0.16898
-6.29278	0.38536	-4.45916	0.43146	-5.52132	1.87504	-6.29278	0.81382	-6.08035	0.05985	-4.25791	0.08813	-5.1859	0.33205	-6.08035	0.17344
-6.2816	0.38866	-4.44798	0.43321	-5.51014	1.93381	-6.2816	0.83198	-6.06917	0.06121	-4.24673	0.08853	-5.17472	0.33654	-6.06917	0.17781
-6.27042	0.39299	-4.4368	0.43497	-5.49896	1.99407	-6.27042	0.85238	-6.05799	0.06252	-4.23555	0.08895	-5.16354	0.34093	-6.05799	0.18206
-6.25924	0.39832	-4.42562	0.43678	-5.48778	2.0563	-6.25924	0.87496	-6.04681	0.06378	-4.22437	0.08941	-5.15236	0.34524	-6.04681	0.18615
-6.24806	0.4046	-4.41444	0.43866	-5.4766	2.12044	-6.24806	0.89964	-6.03563	0.06501	-4.21319	0.08992	-5.14118	0.34948	-6.03563	0.19012
-6.23688	0.41178	-4.40326	0.44059	-5.46542	2.18588	-6.23688	0.9263	-6.02445	0.06621	-4.20201	0.09049	-5.13	0.35369	-6.02445	0.19394
-6.2257	0.41978	-4.39208	0.44257	-5.45424	2.25256	-6.2257	0.95481	-6.01327	0.06732	-4.19083	0.09108	-5.11882	0.35783	-6.01327	0.19754
-6.21452	0.42852	-4.3809	0.44465	-5.44306	2.3204	-6.21452	0.98502	-6.00209	0.06834	-4.17965	0.09172	-5.10764	0.36195	-6.00209	0.20091
-6.20334	0.43791	-4.36972	0.44683	-5.43188	2.38925	-6.20334	1.01675	-5.99091	0.06927	-4.16847	0.09239	-5.09646	0.36605	-5.99091	0.20404
-6.19216	0.44785	-4.35854	0.44907	-5.4207	2.45904	-6.19216	1.04981	-5.97973	0.07009	-4.15729	0.09311	-5.08528	0.37019	-5.97973	0.20695
-6.18098	0.45824	-4.34736	0.4514	-5.40951	2.52967	-6.18098	1.08399	-5.96855	0.07081	-4.14611	0.09388	-5.0741	0.37439	-5.96855	0.2097
-6.1698	0.46898	-4.33618	0.45383	-5.39833	2.60127	-6.1698	1.11908	-5.95736	0.07142	-4.13493	0.09467	-5.06292	0.3787	-5.95736	0.21225
-6.15862	0.47994	-4.325	0.45638	-5.38715	2.67399	-6.15862	1.15483	-5.94618	0.07192	-4.12374	0.0955	-5.05174	0.38319	-5.94618	0.21455
-6.14744	0.49102	-4.31381	0.45905	-5.37597	2.74749	-6.14744	1.19104	-5.935	0.07236	-4.11256	0.09635	-5.04055	0.38783	-5.935	0.21666
-6.13625	0.50209	-4.30263	0.46187	-5.36479	2.82135	-6.13625	1.22744	-5.92382	0.07274	-4.10138	0.09725	-5.02937	0.39261	-5.92382	0.21861
-6.12507	0.51305	-4.29145	0.46485	-5.35361	2.89541	-6.12507	1.2638	-5.91264	0.07302	-4.0902	0.09818	-5.01819	0.39755	-5.91264	0.22034
-6.11389	0.52377	-4.28027	0.46799	-5.34243	2.96949	-6.11389	1.29988	-5.90146	0.0732	-4.07902	0.09914	-5.00701	0.40263	-5.90146	0.22186
-6.10271	0.53414	-4.26909	0.47131	-5.33125	3.04344	-6.10271	1.33546	-5.89028	0.07328	-4.06784	0.10013	-4.99583	0.40785	-5.89028	0.22318
-6.09153	0.54406	-4.25791	0.47486	-5.32007	3.11721	-6.09153	1.37031	-5.8791	0.07327	-4.05666	0.10113	-4.98465	0.41322	-5.8791	0.22432
-6.08035	0.55356	-4.24673	0.47863	-5.30889	3.19088	-6.08035	1.40453	-5.86792	0.07317	-4.04548	0.10217	-4.97347	0.41875	-5.86792	0.2253
-6.06917	0.56268	-4.23555	0.48259	-5.29771	3.26436	-6.06917	1.43814	-5.85674	0.07298	-4.0343	0.10324	-4.96229	0.42443	-5.85674	0.22614
-6.05799	0.57119	-4.22437	0.48673	-5.28653	3.33732	-6.05799	1.47067	-5.84556	0.07273	-4.02312	0.10434	-4.95111	0.43028	-5.84556	0.22687
-6.04681	0.57889	-4.21319	0.49112	-5.27535	3.4095	-6.04681	1.50172	-5.83438	0.0724	-4.01194	0.10544	-4.93993	0.4363	-5.83438	0.22751
-6.03563	0.58576	-4.20201	0.49577	-5.26417	3.48081	-6.03563	1.53131	-5.8232	0.07202	-4.00076	0.10656	-4.92875	0.44247	-5.8232	0.22809
-6.02445	0.59174	-4.19083	0.50061	-5.25299	3.55119	-6.02445	1.55933	-5.81202	0.07158	-3.98958	0.1077	-4.91757	0.44879	-5.81202	0.22863
-6.01327	0.59674	-4.17965	0.50565	-5.24181	3.62059	-6.01327	1.58554	-5.80084	0.07111	-3.9784	0.10884	-4.90639	0.45527	-5.80084	0.22916
-6.00209	0.60073	-4.16847	0.51092	-5.23063	3.68932	-6.00209	1.60989	-5.78966	0.0706	-3.96722	0.11	-4.89521	0.46189	-5.78966	0.22971
-5.99091	0.60368	-4.15729	0.51642	-5.21944	3.75782	-5.99091	1.63233	-5.77847	0.07007	-3.95604	0.11121	-4.88403	0.46863	-5.77847	0.23031
-5.97973	0.6057	-4.14611	0.52211	-5.20826	3.82586	-5.97973	1.65322	-5.76729	0.06953	-3.94485	0.11246	-4.87285	0.47547	-5.76729	0.23099
-5.96855	0.60709	-4.13493	0.52795	-5.19708	3.89311	-5.96855	1.67327	-5.75611	0.06898	-3.93367	0.11372	-4.86166	0.4824	-5.75611	0.23178
-5.95736	0.60777	-4.12374	0.53391	-5.1859	3.96015	-5.95736	1.69214	-5.74493	0.06844	-3.92249	0.11499	-4.85048	0.48943	-5.74493	0.23272
-5.94618	0.60744	-4.11256	0.53998	-5.17472	4.027	-5.94618	1.70924	-5.73375	0.06792	-3.91131	0.11627	-4.8393	0.49652	-5.73375	0.23388
-5.935	0.60621	-4.10138	0.54619	-5.16354	4.09307	-5.935	1.72492	-5.72257	0.06744	-3.90013	0.11755	-4.82812	0.50367	-5.72257	0.23524
-5.92382	0.60415	-4.0902	0.55252	-5.15236	4.15867	-5.92382	1.73932	-5.71139	0.06698	-3.88895	0.11884	-4.81694	0.5109	-5.71139	0.23677
-5.91264	0.6012	-4.07902	0.55893	-5.14118	4.22429	-5.91264	1.75231	-5.70021	0.06655	-3.87777	0.12015	-4.80576	0.51819	-5.70021	0.23849
-5.90146	0.59741	-4.06784	0.5654	-5.13	4.28987	-5.90146	1.76398	-5.68903	0.06615	-3.86659	0.12146	-4.79458	0.52547	-5.68903	0.2404
-5.89028	0.59285	-4.05666	0.57193	-5.11882	4.35525	-5.89028	1.77452	-5.67785	0.06578	-3.85541	0.12279	-4.7834	0.53265	-5.67785	0.24252
-5.8791	0.58761	-4.04548	0.57852	-5.10764	4.42062	-5.8791	1.78409	-5.66667	0.06544	-3.84423	0.12413	-4.77222	0.53973	-5.66667	0.24485
-5.86792	0.58174	-4.0343	0.58517	-5.09646	4.48646	-5.86792	1.79292	-5.65549	0.06515	-3.83305	0.12545	-4.76104	0.54668	-5.65549	0.24741
-5.85674	0.57534	-4.02312	0.59181	-5.08528	4.55358	-5.85674	1.80119	-5.64431	0.0649	-3.82187	0.12677	-4.74986	0.5535	-5.64431	0.2502
-5.84556	0.56848	-4.01194	0.59842	-5.0741	4.62201	-5.84556	1.80912	-5.63313	0.06469	-3.81069	0.12808	-4.73868	0.5602	-5.63313	0.25321
-5.83438	0.56125	-4.00076	0.60499	-5.06292	4.69168	-5.83438	1.81694	-5.62195	0.06452	-3.79951	0.12937	-4.7275	0.5669	-5.62195	0.25647
-5.8232	0.55374	-3.98958	0.61152	-5.05174	4.76292	-5.8232	1.82487	-5.61077	0.0644	-3.78833	0.13064	-4.71632	0.5736	-5.61077	0.25996
-5.81202	0.54603	-3.9784	0.61797	-5.04055	4.83572	-5.81202	1.83312	-5.59959	0.06433	-3.77715	0.13188	-4.70514	0.5801	-5.59959	0.26369
-5.80084	0.5382	-3.96722	0.62435	-5.02937	4.91021	-5.80084	1.84193	-5.5884	0.06431	-3.76597	0.13309	-4.69396	0.58634	-5.5884	0.26766
-5.78966	0.53033	-3.95604	0.6308	-5.01819	4.98644	-5.78966	1.85152	-5.57722	0.06432	-3.75478	0.13426	-4.68278	0.59229	-5.57722	0.27186
-5.77847	0.52251	-3.94485	0.63729	-5.00701	5.06417	-5.77847	1.86207	-5.56604	0.06439	-3.7436	0.13539	-4.67159	0.59794	-5.56604	0.27631
-5.76729	0.51484	-3.93367	0.64372	-4.99583	5.14335	-5.76729	1.87398	-5.55486	0.06452	-3.73242	0.13647	-4.66041	0.60328	-5.55486	0.28106
-5.75611	0.50739	-3.92249	0.65009	-4.98465	5.22404	-5.75611	1.88741	-5.54368	0.06472	-3.72124	0.1375	-4.64923	0.60839	-5.54368	0.28611
-5.74493	0.50028	-3.91131	0.65637	-4.97347	5.30624	-5.74493	1.90275	-5.5325	0.06496	-3.71006	0.13848	-4.63805	0.61323	-5.5325	0.29139
-5.73375	0.49365	-3.90013	0.66253	-4.96229	5.38996	-5.73375	1.92043	-5.52132	0.06525	-3.69888	0.13941	-4.62687	0.6177	-5.52132	0.29687
-5.72257	0.48742	-3.88895	0.66855	-4.95111	5.47514	-5.72257	1.94029	-5.51014	0.06557	-3.6877	0.14029	-4.61569	0.62183	-5.51014	0.30256
-5.71139	0.48158	-3.87777	0.67446	-4.93993	5.56171	-5.71139	1.96215	-5.49896	0.06593	-3.67652	0.14109	-4.60451	0.62559	-5.49896	0.30843
-5.70021	0.47616	-3.86659	0.68028	-4.92875	5.6496	-5.70021	1.98609	-5.48778	0.06634	-3.66534	0.14179	-4.59333	0.62897	-5.48778	0.31455
-5.68903	0.47119	-3.85541	0.68601	-4.91757	5.73869	-5.68903	2.01219	-5.4766	0.06679	-3.65416	0.14241	-4.58215	0.63199	-5.4766	0.32091
-5.67785	0.46668	-3.84423	0.69162	-4.90639	5.8289	-5.67785	2.04054	-5.46542	0.06728	-3.64298	0.14291	-4.57097	0.63465	-5.46542	0.32741
-5.66667	0.46265	-3.83305	0.69706	-4.89521	5.92009	-5.66667	2.0712	-5.45424	0.06779	-3.6318	0.14331	-4.55979	0.63694	-5.45424	0.33406
-5.65549	0.45911	-3.82187	0.70235	-4.88403	6.01201	-5.65549	2.10422	-5.44306	0.06833	-3.62062	0.14359	-4.54861	0.63886	-5.44306	0.34084
-5.64431	0.45607	-3.81069	0.70748	-4.87285	6.10467	-5.64431	2.13964	-5.43188	0.06889	-3.60944	0.14375	-4.53743	0.64041	-5.43188	0.34772
-5.63313	0.45353	-3.79951	0.71242	-4.86166	6.19783	-5.63313	2.17748	-5.4207	0.06947	-3.59826	0.14379	-4.52625	0.64167	-5.4207	0.35469
-5.62195	0.45147	-3.78833	0.71715	-4.85048	6.29122	-5.62195	2.21776	-5.40951	0.07006	-3.58708	0.1437	-4.51507	0.64265	-5.40951	0.36175
-5.61077	0.4499	-3.77715	0.72167	-4.8393	6.38486	-5.61077	2.26048	-5.39833	0.07067	-3.57589	0.14348	-4.50389	0.64328	-5.39833	0.36889
-5.59959	0.4488	-3.76597	0.72599	-4.82812	6.4792	-5.59959	2.30565	-5.38715	0.0713	-3.56471	0.14314	-4.4927	0.64367	-5.38715	0.37617
-5.5884	0.44814	-3.75478	0.73007	-4.81694	6.5747	-5.5884	2.35324	-5.37597	0.07196	-3.55353	0.1427	-4.48152	0.64384	-5.37597	0.38353
-5.57722	0.44792	-3.7436	0.73392	-4.80576	6.67062	-5.57722	2.40324	-5.36479	0.07262	-3.54235	0.14215	-4.47034	0.64372	-5.36479	0.3909
-5.56604	0.44814	-3.73242	0.73753	-4.79458	6.7658	-5.56604	2.45575	-5.35361	0.07328	-3.53117	0.14146	-4.45916	0.64337	-5.35361	0.39826
-5.55486	0.44888	-3.72124	0.74094	-4.7834	6.85963	-5.55486	2.51125	-5.34243	0.07393	-3.51999	0.14064	-4.44798	0.64284	-5.34243	0.40558
-5.54368	0.45011	-3.71006	0.74417	-4.77222	6.95228	-5.54368	2.56966	-5.33125	0.07458	-3.50881	0.13967	-4.4368	0.64209	-5.33125	0.41285
-5.5325	0.4517	-3.69888	0.74724	-4.76104	7.04405	-5.5325	2.6304	-5.32007	0.07521	-3.49763	0.13856	-4.42562	0.64124	-5.32007	0.42005
-5.52132	0.4536	-3.6877	0.75009	-4.74986	7.13492	-5.52132	2.69328	-5.30889	0.07583	-3.48645	0.13731	-4.41444	0.64035	-5.30889	0.42721
-5.51014	0.45577	-3.67652	0.75262	-4.73868	7.22479	-5.51014	2.75821	-5.29771	0.07645	-3.47527	0.13593	-4.40326	0.63932	-5.29771	0.43431
-5.49896	0.45819	-3.66534	0.75486	-4.7275	7.31368	-5.49896	2.82512	-5.28653	0.07706	-3.46409	0.13442	-4.39208	0.63817	-5.28653	0.4413
-5.48778	0.46093	-3.65416	0.75678	-4.71632	7.40103	-5.48778	2.89455	-5.27535	0.07764	-3.45291	0.1328	-4.3809	0.63694	-5.27535	0.44812
-5.4766	0.46395	-3.64298	0.75832	-4.70514	7.48598	-5.4766	2.9664	-5.26417	0.07819	-3.44173	0.13106	-4.36972	0.63561	-5.26417	0.45477
-5.46542	0.46713	-3.6318	0.75949	-4.69396	7.56803	-5.46542	3.03988	-5.25299	0.0787	-3.43055	0.12921	-4.35854	0.63418	-5.25299	0.46122
-5.45424	0.47044	-3.62062	0.76028	-4.68278	7.64699	-5.45424	3.11488	-5.24181	0.07916	-3.41937	0.12727	-4.34736	0.63268	-5.24181	0.46746
-5.44306	0.47384	-3.60944	0.76068	-4.67159	7.72275	-5.44306	3.19128	-5.23063	0.07958	-3.40819	0.12523	-4.33618	0.63112	-5.23063	0.47349
-5.43188	0.47731	-3.59826	0.7607	-4.66041	7.79542	-5.43188	3.26887	-5.21944	0.07996	-3.397	0.12312	-4.325	0.62956	-5.21944	0.47937
-5.4207	0.48081	-3.58708	0.76031	-4.64923	7.86556	-5.4207	3.34754	-5.20826	0.08028	-3.38582	0.12093	-4.31381	0.62801	-5.20826	0.48509
-5.40951	0.48433	-3.57589	0.75948	-4.63805	7.93287	-5.40951	3.42713	-5.19708	0.08054	-3.37464	0.11867	-4.30263	0.62656	-5.19708	0.4906
-5.39833	0.48791	-3.56471	0.75824	-4.62687	7.99674	-5.39833	3.50791	-5.1859	0.08075	-3.36346	0.11635	-4.29145	0.62523	-5.1859	0.49595
-5.38715	0.49158	-3.55353	0.75664	-4.61569	8.05718	-5.38715	3.59009	-5.17472	0.08091	-3.35228	0.11398	-4.28027	0.62396	-5.17472	0.50115
-5.37597	0.49522	-3.54235	0.75467	-4.60451	8.11418	-5.37597	3.6731	-5.16354	0.08099	-3.3411	0.1116	-4.26909	0.62278	-5.16354	0.5061
-5.36479	0.49877	-3.53117	0.75235	-4.59333	8.16774	-5.36479	3.75639	-5.15236	0.081	-3.32992	0.1092	-4.25791	0.62174	-5.15236	0.51082
-5.35361	0.50219	-3.51999	0.74956	-4.58215	8.21823	-5.35361	3.83971	-5.14118	0.08095	-3.31874	0.10678	-4.24673	0.62085	-5.14118	0.51536
-5.34243	0.50546	-3.50881	0.74626	-4.57097	8.26583	-5.34243	3.92284	-5.13	0.08081	-3.30756	0.10436	-4.23555	0.62011	-5.13	0.5197
-5.33125	0.50853	-3.49763	0.74244	-4.55979	8.31068	-5.33125	4.00557	-5.11882	0.0806	-3.29638	0.10195	-4.22437	0.61952	-5.11882	0.52384
-5.32007	0.51143	-3.48645	0.73811	-4.54861	8.35279	-5.32007	4.08788	-5.10764	0.08032	-3.2852	0.09956	-4.21319	0.6191	-5.10764	0.52779
-5.30889	0.51423	-3.47527	0.7333	-4.53743	8.39235	-5.30889	4.16994	-5.09646	0.07997	-3.27402	0.0972	-4.20201	0.61888	-5.09646	0.53159
-5.29771	0.51685	-3.46409	0.72805	-4.52625	8.43098	-5.29771	4.25157	-5.08528	0.07955	-3.26284	0.09489	-4.19083	0.61885	-5.08528	0.53529
-5.28653	0.51917	-3.45291	0.72238	-4.51507	8.46839	-5.28653	4.33225	-5.0741	0.07906	-3.25166	0.09264	-4.17965	0.61899	-5.0741	0.53891
-5.27535	0.52118	-3.44173	0.71627	-4.50389	8.50321	-5.27535	4.41163	-5.06292	0.07848	-3.24048	0.09047	-4.16847	0.61943	-5.06292	0.54249
-5.26417	0.52284	-3.43055	0.70972	-4.4927	8.53612	-5.26417	4.48958	-5.05174	0.07783	-3.2293	0.08838	-4.15729	0.62017	-5.05174	0.54614
-5.25299	0.52414	-3.41937	0.70275	-4.48152	8.56766	-5.25299	4.56595	-5.04055	0.07714	-3.21812	0.08636	-4.14611	0.62117	-5.04055	0.54986
-5.24181	0.52504	-3.40819	0.69535	-4.47034	8.59762	-5.24181	4.64067	-5.02937	0.07642	-3.20693	0.08442	-4.13493	0.62238	-5.02937	0.55366
-5.23063	0.52554	-3.397	0.68753	-4.45916	8.62698	-5.23063	4.71402	-5.01819	0.07565	-3.19575	0.08257	-4.12374	0.62376	-5.01819	0.55753
-5.21944	0.52565	-3.38582	0.67933	-4.44798	8.65619	-5.21944	4.78646	-5.00701	0.07481	-3.18457	0.08083	-4.11256	0.62528	-5.00701	0.56142
-5.20826	0.52536	-3.37464	0.67075	-4.4368	8.68464	-5.20826	4.85767	-4.99583	0.07391	-3.17339	0.07918	-4.10138	0.62694	-4.99583	0.56535
-5.19708	0.52464	-3.36346	0.66184	-4.42562	8.71294	-5.19708	4.92732	-4.98465	0.07294	-3.16221	0.07764	-4.0902	0.62873	-4.98465	0.56933
-5.1859	0.52358	-3.35228	0.65274	-4.41444	8.74169	-5.1859	4.99611	-4.97347	0.07192	-3.15103	0.07621	-4.07902	0.63068	-4.97347	0.57338
-5.17472	0.52214	-3.3411	0.64353	-4.40326	8.77026	-5.17472	5.06396	-4.96229	0.07085	-3.13985	0.07488	-4.06784	0.63282	-4.96229	0.5775
-5.16354	0.52022	-3.32992	0.63416	-4.39208	8.7984	-5.16354	5.1301	-4.95111	0.06973	-3.12867	0.07367	-4.05666	0.63511	-4.95111	0.58172
-5.15236	0.51781	-3.31874	0.62462	-4.3809	8.82663	-5.15236	5.19485	-4.93993	0.06857	-3.11749	0.07258	-4.04548	0.63756	-4.93993	0.58603
-5.14118	0.51497	-3.30756	0.61493	-4.36972	8.85493	-5.14118	5.25873	-4.92875	0.06736	-3.10631	0.07159	-4.0343	0.64017	-4.92875	0.59045
-5.13	0.51167	-3.29638	0.60511	-4.35854	8.88312	-5.13	5.32166	-4.91757	0.06611	-3.09513	0.0707	-4.02312	0.64284	-4.91757	0.59499
-5.11882	0.50788	-3.2852	0.5953	-4.34736	8.91141	-5.11882	5.3834	-4.90639	0.06484	-3.08395	0.06993	-4.01194	0.64557	-4.90639	0.59965
-5.10764	0.50359	-3.27402	0.58552	-4.33618	8.93998	-5.10764	5.44416	-4.89521	0.06353	-3.07277	0.06925	-4.00076	0.64841	-4.89521	0.60442
-5.09646	0.49884	-3.26284	0.57583	-4.325	8.96942	-5.09646	5.50446	-4.88403	0.06219	-3.06159	0.06866	-3.98958	0.65137	-4.88403	0.60931
-5.08528	0.49366	-3.25166	0.5663	-4.31381	8.99991	-5.08528	5.56519	-4.87285	0.06084	-3.05041	0.06817	-3.9784	0.65436	-4.87285	0.6143
-5.0741	0.48812	-3.24048	0.55693	-4.30263	9.03152	-5.0741	5.62647	-4.86166	0.05946	-3.03923	0.06775	-3.96722	0.65741	-4.86166	0.61938
-5.06292	0.48225	-3.2293	0.54773	-4.29145	9.06437	-5.06292	5.68827	-4.85048	0.05807	-3.02804	0.06742	-3.95604	0.66053	-4.85048	0.62458
-5.05174	0.4761	-3.21812	0.53872	-4.28027	9.09821	-5.05174	5.75103	-4.8393	0.05667	-3.01686	0.06715	-3.94485	0.66372	-4.8393	0.62986
-5.04055	0.46967	-3.20693	0.52995	-4.26909	9.13338	-5.04055	5.81474	-4.82812	0.05525	-3.00568	0.06695	-3.93367	0.66704	-4.82812	0.63524
-5.02937	0.46299	-3.19575	0.52143	-4.25791	9.17048	-5.02937	5.87967	-4.81694	0.05385	-2.9945	0.0668	-3.92249	0.67051	-4.81694	0.64079
-5.01819	0.45607	-3.18457	0.5132	-4.24673	9.20942	-5.01819	5.94588	-4.80576	0.05246	-2.98332	0.06671	-3.91131	0.67409	-4.80576	0.64647
-5.00701	0.44888	-3.17339	0.5053	-4.23555	9.24981	-5.00701	6.01301	-4.79458	0.05108	-2.97214	0.06665	-3.90013	0.67777	-4.79458	0.65219
-4.99583	0.44141	-3.16221	0.49773	-4.22437	9.29218	-4.99583	6.08101	-4.7834	0.0497	-2.96096	0.06662	-3.88895	0.68154	-4.7834	0.65786
-4.98465	0.43369	-3.15103	0.49056	-4.21319	9.33714	-4.98465	6.14998	-4.77222	0.04831	-2.94978	0.06661	-3.87777	0.68545	-4.77222	0.66348
-4.97347	0.42575	-3.13985	0.4838	-4.20201	9.38431	-4.97347	6.21999	-4.76104	0.04693	-2.9386	0.06663	-3.86659	0.6895	-4.76104	0.66902
-4.96229	0.41763	-3.12867	0.47743	-4.19083	9.43303	-4.96229	6.29113	-4.74986	0.04557	-2.92742	0.06664	-3.85541	0.69369	-4.74986	0.6745
-4.95111	0.40934	-3.11749	0.47146	-4.17965	9.48352	-4.95111	6.36338	-4.73868	0.04423	-2.91624	0.06667	-3.84423	0.698	-4.73868	0.67995
-4.93993	0.40092	-3.10631	0.46591	-4.16847	9.53665	-4.93993	6.43677	-4.7275	0.04289	-2.90506	0.06669	-3.83305	0.70243	-4.7275	0.68545
-4.92875	0.3924	-3.09513	0.46074	-4.15729	9.59259	-4.92875	6.51126	-4.71632	0.04156	-2.89388	0.06671	-3.82187	0.70702	-4.71632	0.69099
-4.91757	0.38379	-3.08395	0.45597	-4.14611	9.65075	-4.91757	6.58683	-4.70514	0.04024	-2.8827	0.06672	-3.81069	0.71188	-4.70514	0.6964
-4.90639	0.37514	-3.07277	0.45158	-4.13493	9.7107	-4.90639	6.66346	-4.69396	0.03894	-2.87152	0.06671	-3.79951	0.71701	-4.69396	0.70159
-4.89521	0.36646	-3.06159	0.44756	-4.12374	9.77202	-4.89521	6.74107	-4.68278	0.03764	-2.86034	0.06667	-3.78833	0.72231	-4.68278	0.70653
-4.88403	0.35777	-3.05041	0.44387	-4.11256	9.83443	-4.88403	6.81945	-4.67159	0.03635	-2.84915	0.06659	-3.77715	0.72776	-4.67159	0.7112
-4.87285	0.34909	-3.03923	0.4405	-4.10138	9.89839	-4.87285	6.8987	-4.66041	0.03508	-2.83797	0.06648	-3.76597	0.73339	-4.66041	0.71562
-4.86166	0.34045	-3.02804	0.43744	-4.0902	9.96414	-4.86166	6.97862	-4.64923	0.03382	-2.82679	0.06632	-3.75478	0.7392	-4.64923	0.71983
-4.85048	0.33186	-3.01686	0.43466	-4.07902	10.0313	-4.85048	7.05899	-4.63805	0.03257	-2.81561	0.06611	-3.7436	0.74518	-4.63805	0.7238
-4.8393	0.32336	-3.00568	0.43214	-4.06784	10.0997	-4.8393	7.13995	-4.62687	0.03135	-2.80443	0.06586	-3.73242	0.75132	-4.62687	0.72744
-4.82812	0.31501	-2.9945	0.42987	-4.05666	10.1696	-4.82812	7.22202	-4.61569	0.03013	-2.79325	0.06556	-3.72124	0.75765	-4.61569	0.73076
-4.81694	0.30678	-2.98332	0.42782	-4.04548	10.2417	-4.81694	7.30571	-4.60451	0.02894	-2.78207	0.06522	-3.71006	0.76418	-4.60451	0.73373
-4.80576	0.2987	-2.97214	0.4259	-4.0343	10.3158	-4.80576	7.39032	-4.59333	0.02777	-2.77089	0.06485	-3.69888	0.77093	-4.59333	0.73634
-4.79458	0.29075	-2.96096	0.4241	-4.02312	10.3911	-4.79458	7.47463	-4.58215	0.02662	-2.75971	0.06443	-3.6877	0.77793	-4.58215	0.7386
-4.7834	0.28291	-2.94978	0.4224	-4.01194	10.4672	-4.7834	7.55797	-4.57097	0.02549	-2.74853	0.06398	-3.67652	0.78519	-4.57097	0.74051
-4.77222	0.27518	-2.9386	0.42078	-4.00076	10.5445	-4.77222	7.64055	-4.55979	0.02439	-2.73735	0.06349	-3.66534	0.79273	-4.55979	0.7421
-4.76104	0.26758	-2.92742	0.41918	-3.98958	10.623	-4.76104	7.7227	-4.54861	0.02332	-2.72617	0.06296	-3.65416	0.80054	-4.54861	0.74335
-4.74986	0.2601	-2.91624	0.41762	-3.9784	10.7025	-4.74986	7.80441	-4.53743	0.02228	-2.71499	0.06241	-3.64298	0.80858	-4.53743	0.74424
-4.73868	0.25275	-2.90506	0.41609	-3.96722	10.7833	-4.73868	7.88558	-4.52625	0.02127	-2.70381	0.06184	-3.6318	0.81691	-4.52625	0.74486
-4.7275	0.24555	-2.89388	0.41457	-3.95604	10.8667	-4.7275	7.96626	-4.51507	0.02028	-2.69263	0.06125	-3.62062	0.82554	-4.51507	0.74523
-4.71632	0.2385	-2.8827	0.41302	-3.94485	10.9527	-4.71632	8.04585	-4.50389	0.01932	-2.68145	0.06064	-3.60944	0.83446	-4.50389	0.74524
-4.70514	0.23157	-2.87152	0.41136	-3.93367	11.0403	-4.70514	8.12343	-4.4927	0.01839	-2.67027	0.06003	-3.59826	0.84369	-4.4927	0.74502
-4.69396	0.22473	-2.86034	0.40957	-3.92249	11.1301	-4.69396	8.19846	-4.48152	0.01748	-2.65908	0.05939	-3.58708	0.85335	-4.48152	0.74459
-4.68278	0.21798	-2.84915	0.40763	-3.91131	11.2217	-4.68278	8.27072	-4.47034	0.01661	-2.6479	0.05875	-3.57589	0.86341	-4.47034	0.74386
-4.67159	0.21133	-2.83797	0.40551	-3.90013	11.3148	-4.67159	8.34007	-4.45916	0.01577	-2.63672	0.0581	-3.56471	0.87374	-4.45916	0.74293
-4.66041	0.20476	-2.82679	0.4032	-3.88895	11.4096	-4.66041	8.40663	-4.44798	0.01495	-2.62554	0.05744	-3.55353	0.88436	-4.44798	0.74184
-4.64923	0.19829	-2.81561	0.4007	-3.87777	11.5064	-4.64923	8.47094	-4.4368	0.01417	-2.61436	0.05678	-3.54235	0.89537	-4.4368	0.74054
-4.63805	0.1919	-2.80443	0.398	-3.86659	11.6051	-4.63805	8.53268	-4.42562	0.01342	-2.60318	0.05613	-3.53117	0.90684	-4.42562	0.73916
-4.62687	0.18561	-2.79325	0.39511	-3.85541	11.7063	-4.62687	8.59119	-4.41444	0.0127	-2.592	0.05549	-3.51999	0.91869	-4.41444	0.73778
-4.61569	0.17939	-2.78207	0.39205	-3.84423	11.8098	-4.61569	8.64649	-4.40326	0.01201	-2.58082	0.05485	-3.50881	0.93081	-4.40326	0.73628
-4.60451	0.17327	-2.77089	0.38887	-3.83305	11.9145	-4.60451	8.69852	-4.39208	0.01135	-2.56964	0.05421	-3.49763	0.94327	-4.39208	0.73466
-4.59333	0.16724	-2.75971	0.38552	-3.82187	12.0203	-4.59333	8.74726	-4.3809	0.01072	-2.55846	0.05359	-3.48645	0.95608	-4.3809	0.73301
-4.58215	0.16131	-2.74853	0.38197	-3.81069	12.1276	-4.58215	8.79314	-4.36972	0.01013	-2.54728	0.05298	-3.47527	0.96921	-4.36972	0.73128
-4.57097	0.1555	-2.73735	0.37823	-3.79951	12.2359	-4.57097	8.83636	-4.35854	0.00955	-2.5361	0.05238	-3.46409	0.98261	-4.35854	0.72949
-4.55979	0.14984	-2.72617	0.3743	-3.78833	12.3444	-4.55979	8.87708	-4.34736	0.00901	-2.52492	0.0518	-3.45291	0.99627	-4.34736	0.72764
-4.54861	0.1443	-2.71499	0.37023	-3.77715	12.4531	-4.54861	8.91522	-4.33618	0.0085	-2.51374	0.05123	-3.44173	1.01017	-4.33618	0.72578
-4.53743	0.13886	-2.70381	0.36604	-3.76597	12.5615	-4.53743	8.95092	-4.325	0.00801	-2.50256	0.05068	-3.43055	1.0243	-4.325	0.72395
-4.52625	0.13354	-2.69263	0.36172	-3.75478	12.669	-4.52625	8.98589	-4.31381	0.00755	-2.49138	0.05014	-3.41937	1.03864	-4.31381	0.72218
-4.51507	0.12835	-2.68145	0.35727	-3.7436	12.7754	-4.51507	9.01978	-4.30263	0.00712	-2.48019	0.04963	-3.40819	1.05317	-4.30263	0.72055
-4.50389	0.12327	-2.67027	0.3527	-3.73242	12.8811	-4.50389	9.05119	-4.29145	0.00671	-2.46901	0.04912	-3.397	1.06782	-4.29145	0.71909
-4.4927	0.11831	-2.65908	0.34801	-3.72124	12.9858	-4.4927	9.08081	-4.28027	0.00633	-2.45783	0.04864	-3.38582	1.08256	-4.28027	0.71773
-4.48152	0.11348	-2.6479	0.34321	-3.71006	13.0895	-4.48152	9.10921	-4.26909	0.00597	-2.44665	0.04818	-3.37464	1.09732	-4.26909	0.71653
-4.47034	0.10879	-2.63672	0.33831	-3.69888	13.1922	-4.47034	9.13615	-4.25791	0.00564	-2.43547	0.04774	-3.36346	1.11203	-4.25791	0.71552
-4.45916	0.10423	-2.62554	0.33333	-3.6877	13.2932	-4.45916	9.16267	-4.24673	0.00534	-2.42429	0.04733	-3.35228	1.12661	-4.24673	0.71472
-4.44798	0.09981	-2.61436	0.3283	-3.67652	13.3912	-4.44798	9.18921	-4.23555	0.00505	-2.41311	0.04693	-3.3411	1.14108	-4.23555	0.71412
-4.4368	0.09553	-2.60318	0.32325	-3.66534	13.4866	-4.4368	9.21514	-4.22437	0.00479	-2.40193	0.04657	-3.32992	1.15552	-4.22437	0.71372
-4.42562	0.09142	-2.592	0.31815	-3.65416	13.5788	-4.42562	9.24113	-4.21319	0.00455	-2.39075	0.04624	-3.31874	1.16981	-4.21319	0.71357
-4.41444	0.08747	-2.58082	0.313	-3.64298	13.6662	-4.41444	9.26782	-4.20201	0.00433	-2.37957	0.04595	-3.30756	1.1837	-4.20201	0.7137
-4.40326	0.08367	-2.56964	0.3078	-3.6318	13.7496	-4.40326	9.29452	-4.19083	0.00413	-2.36839	0.0457	-3.29638	1.19715	-4.19083	0.71407
-4.39208	0.08002	-2.55846	0.30256	-3.62062	13.8285	-4.39208	9.32099	-4.17965	0.00395	-2.35721	0.04548	-3.2852	1.21014	-4.17965	0.71466
-4.3809	0.07653	-2.54728	0.29732	-3.60944	13.9019	-4.3809	9.34781	-4.16847	0.0038	-2.34603	0.0453	-3.27402	1.22257	-4.16847	0.71561
-4.36972	0.07319	-2.5361	0.29208	-3.59826	13.9699	-4.36972	9.37495	-4.15729	0.00366	-2.33485	0.04518	-3.26284	1.23443	-4.15729	0.71695
-4.35854	0.07	-2.52492	0.28684	-3.58708	14.0322	-4.35854	9.4022	-4.14611	0.00354	-2.32367	0.0451	-3.25166	1.24565	-4.14611	0.71859
-4.34736	0.06697	-2.51374	0.28159	-3.57589	14.0883	-4.34736	9.42979	-4.13493	0.00345	-2.31249	0.04507	-3.24048	1.25608	-4.13493	0.7205
-4.33618	0.0641	-2.50256	0.27637	-3.56471	14.1376	-4.33618	9.45791	-4.12374	0.00336	-2.30131	0.04509	-3.2293	1.26566	-4.12374	0.72262
-4.325	0.06138	-2.49138	0.27118	-3.55353	14.1802	-4.325	9.48718	-4.11256	0.0033	-2.29012	0.04517	-3.21812	1.27434	-4.11256	0.72493
-4.31381	0.05882	-2.48019	0.26602	-3.54235	14.2152	-4.31381	9.51778	-4.10138	0.00325	-2.27894	0.04529	-3.20693	1.28212	-4.10138	0.72744
-4.30263	0.05641	-2.46901	0.26094	-3.53117	14.243	-4.30263	9.5498	-4.0902	0.00322	-2.26776	0.04546	-3.19575	1.28897	-4.0902	0.73014
-4.29145	0.05416	-2.45783	0.25596	-3.51999	14.2629	-4.29145	9.58338	-4.07902	0.0032	-2.25658	0.04568	-3.18457	1.29491	-4.07902	0.73302
-4.28027	0.05206	-2.44665	0.25108	-3.50881	14.2747	-4.28027	9.61826	-4.06784	0.0032	-2.2454	0.04596	-3.17339	1.29984	-4.06784	0.73614
-4.26909	0.05011	-2.43547	0.24631	-3.49763	14.279	-4.26909	9.6548	-4.05666	0.00321	-2.23422	0.04629	-3.16221	1.30366	-4.05666	0.73945
-4.25791	0.04831	-2.42429	0.24167	-3.48645	14.2756	-4.25791	9.69365	-4.04548	0.00323	-2.22304	0.04667	-3.15103	1.30683	-4.04548	0.74296
-4.24673	0.04666	-2.41311	0.23719	-3.47527	14.2643	-4.24673	9.73471	-4.0343	0.00327	-2.21186	0.0471	-3.13985	1.30935	-4.0343	0.74668
-4.23555	0.04514	-2.40193	0.2329	-3.46409	14.2459	-4.23555	9.77754	-4.02312	0.00332	-2.20068	0.04757	-3.12867	1.31075	-4.02312	0.75049
-4.22437	0.04377	-2.39075	0.22881	-3.45291	14.2216	-4.22437	9.82269	-4.01194	0.00338	-2.1895	0.0481	-3.11749	1.31109	-4.01194	0.75439
-4.21319	0.04254	-2.37957	0.22496	-3.44173	14.1914	-4.21319	9.8708	-4.00076	0.00345	-2.17832	0.04867	-3.10631	1.31039	-4.00076	0.75843
-4.20201	0.04144	-2.36839	0.22137	-3.43055	14.1545	-4.20201	9.92153	-3.98958	0.00353	-2.16714	0.04927	-3.09513	1.30863	-3.98958	0.7626
-4.19083	0.04048	-2.35721	0.21805	-3.41937	14.1114	-4.19083	9.97412	-3.9784	0.00362	-2.15596	0.04992	-3.08395	1.30595	-3.9784	0.76683
-4.17965	0.03964	-2.34603	0.21503	-3.40819	14.0619	-4.17965	10.0288	-3.96722	0.00372	-2.14478	0.05059	-3.07277	1.30246	-3.96722	0.77113
-4.16847	0.03895	-2.33485	0.21237	-3.397	14.0064	-4.16847	10.0865	-3.95604	0.00383	-2.1336	0.05129	-3.06159	1.29815	-3.95604	0.77557
-4.15729	0.03838	-2.32367	0.21008	-3.38582	13.9456	-4.15729	10.1474	-3.94485	0.00395	-2.12242	0.05201	-3.05041	1.29299	-3.94485	0.78013
-4.14611	0.03793	-2.31249	0.2082	-3.37464	13.8801	-4.14611	10.2108	-3.93367	0.00407	-2.11123	0.05274	-3.03923	1.28706	-3.93367	0.78483
-4.13493	0.0376	-2.30131	0.20675	-3.36346	13.8108	-4.13493	10.2762	-3.92249	0.0042	-2.10005	0.05348	-3.02804	1.28045	-3.92249	0.7897
-4.12374	0.03738	-2.29012	0.20575	-3.35228	13.7386	-4.12374	10.3433	-3.91131	0.00433	-2.08887	0.05422	-3.01686	1.2733	-3.91131	0.79469
-4.11256	0.03726	-2.27894	0.20522	-3.3411	13.6644	-4.11256	10.4117	-3.90013	0.00447	-2.07769	0.05496	-3.00568	1.26593	-3.90013	0.79979
-4.10138	0.03725	-2.26776	0.20518	-3.32992	13.5889	-4.10138	10.4818	-3.88895	0.00461	-2.06651	0.05568	-2.9945	1.25838	-3.88895	0.805
-4.0902	0.03734	-2.25658	0.20566	-3.31874	13.5123	-4.0902	10.554	-3.87777	0.00475	-2.05533	0.05638	-2.98332	1.25051	-3.87777	0.81036
-4.07902	0.03753	-2.2454	0.20666	-3.30756	13.4343	-4.07902	10.6278	-3.86659	0.0049	-2.04415	0.05705	-2.97214	1.24235	-3.86659	0.81587
-4.06784	0.03782	-2.23422	0.20819	-3.29638	13.3559	-4.06784	10.7029	-3.85541	0.00505	-2.03297	0.0577	-2.96096	1.234	-3.85541	0.82153
-4.05666	0.03819	-2.22304	0.21028	-3.2852	13.279	-4.05666	10.7797	-3.84423	0.0052	-2.02179	0.0583	-2.94978	1.22571	-3.84423	0.82733
-4.04548	0.03865	-2.21186	0.21293	-3.27402	13.2047	-4.04548	10.8588	-3.83305	0.00535	-2.01061	0.05886	-2.9386	1.21756	-3.83305	0.83323
-4.0343	0.0392	-2.20068	0.21614	-3.26284	13.133	-4.0343	10.9402	-3.82187	0.00549	-1.99943	0.05939	-2.92742	1.20947	-3.82187	0.83929
-4.02312	0.03982	-2.1895	0.21991	-3.25166	13.0652	-4.02312	11.0227	-3.81069	0.00564	-1.98825	0.05989	-2.91624	1.20145	-3.81069	0.8456
-4.01194	0.04052	-2.17832	0.22424	-3.24048	13.0014	-4.01194	11.1062	-3.79951	0.00579	-1.97707	0.06036	-2.90506	1.19364	-3.79951	0.85217
-4.00076	0.0413	-2.16714	0.22911	-3.2293	12.9414	-4.00076	11.1908	-3.78833	0.00594	-1.96589	0.06079	-2.89388	1.18609	-3.78833	0.85888
-3.98958	0.04214	-2.15596	0.23452	-3.21812	12.8857	-3.98958	11.2767	-3.77715	0.00608	-1.95471	0.06117	-2.8827	1.17878	-3.77715	0.86572
-3.9784	0.04305	-2.14478	0.24044	-3.20693	12.8349	-3.9784	11.3635	-3.76597	0.00622	-1.94353	0.06149	-2.87152	1.17176	-3.76597	0.8727
-3.96722	0.04402	-2.1336	0.24685	-3.19575	12.7892	-3.96722	11.4516	-3.75478	0.00636	-1.93234	0.06175	-2.86034	1.1651	-3.75478	0.87982
-3.95604	0.04506	-2.12242	0.25373	-3.18457	12.7493	-3.95604	11.5426	-3.7436	0.00649	-1.92116	0.06195	-2.84915	1.15882	-3.7436	0.88705
-3.94485	0.04615	-2.11123	0.26104	-3.17339	12.7151	-3.94485	11.6361	-3.73242	0.00662	-1.90998	0.06209	-2.83797	1.1529	-3.73242	0.89441
-3.93367	0.04731	-2.10005	0.26875	-3.16221	12.6866	-3.93367	11.7314	-3.72124	0.00675	-1.8988	0.06216	-2.82679	1.14733	-3.72124	0.9019
-3.92249	0.04851	-2.08887	0.27682	-3.15103	12.6648	-3.92249	11.8287	-3.71006	0.00687	-1.88762	0.06217	-2.81561	1.14209	-3.71006	0.90953
-3.91131	0.04975	-2.07769	0.28522	-3.13985	12.65	-3.91131	11.9278	-3.69888	0.00699	-1.87644	0.06213	-2.80443	1.13716	-3.69888	0.91733
-3.90013	0.05104	-2.06651	0.2939	-3.12867	12.6413	-3.90013	12.0283	-3.6877	0.0071	-1.86526	0.06204	-2.79325	1.13257	-3.6877	0.92532
-3.88895	0.05237	-2.05533	0.30281	-3.11749	12.6391	-3.88895	12.1305	-3.67652	0.00721	-1.85408	0.06188	-2.78207	1.12833	-3.67652	0.93349
-3.87777	0.05373	-2.04415	0.31193	-3.10631	12.6435	-3.87777	12.2346	-3.66534	0.00732	-1.8429	0.06168	-2.77089	1.1244	-3.66534	0.94184
-3.86659	0.05512	-2.03297	0.32119	-3.09513	12.6536	-3.86659	12.3405	-3.65416	0.00741	-1.83172	0.06144	-2.75971	1.12068	-3.65416	0.95036
-3.85541	0.05654	-2.02179	0.33055	-3.08395	12.6687	-3.85541	12.4489	-3.64298	0.0075	-1.82054	0.06115	-2.74853	1.1171	-3.64298	0.95899
-3.84423	0.05797	-2.01061	0.33996	-3.07277	12.6891	-3.84423	12.5594	-3.6318	0.00758	-1.80936	0.06083	-2.73735	1.1136	-3.6318	0.9678
-3.83305	0.05944	-1.99943	0.34942	-3.06159	12.7138	-3.83305	12.6709	-3.62062	0.00766	-1.79818	0.06047	-2.72617	1.11016	-3.62062	0.97679
-3.82187	0.06092	-1.98825	0.35892	-3.05041	12.7422	-3.82187	12.7836	-3.60944	0.00773	-1.787	0.0601	-2.71499	1.10688	-3.60944	0.98593
-3.81069	0.06242	-1.97707	0.3684	-3.03923	12.7738	-3.81069	12.8976	-3.59826	0.00779	-1.77582	0.0597	-2.70381	1.10387	-3.59826	0.99527
-3.79951	0.06394	-1.96589	0.37782	-3.02804	12.8081	-3.79951	13.0122	-3.58708	0.00785	-1.76464	0.05929	-2.69263	1.10088	-3.58708	1.0049
-3.78833	0.06546	-1.95471	0.38713	-3.01686	12.8455	-3.78833	13.127	-3.57589	0.00789	-1.75346	0.05888	-2.68145	1.09775	-3.57589	1.01478
-3.77715	0.06697	-1.94353	0.39626	-3.00568	12.886	-3.77715	13.2418	-3.56471	0.00794	-1.74227	0.05847	-2.67027	1.09441	-3.56471	1.02482
-3.76597	0.06848	-1.93234	0.40522	-2.9945	12.9286	-3.76597	13.356	-3.55353	0.00797	-1.73109	0.05808	-2.65908	1.09083	-3.55353	1.03503
-3.75478	0.06998	-1.92116	0.41398	-2.98332	12.972	-3.75478	13.469	-3.54235	0.008	-1.71991	0.0577	-2.6479	1.087	-3.54235	1.04552
-3.7436	0.07146	-1.90998	0.4225	-2.97214	13.0146	-3.7436	13.5808	-3.53117	0.00802	-1.70873	0.05734	-2.63672	1.08287	-3.53117	1.05633
-3.73242	0.07295	-1.8988	0.43078	-2.96096	13.0565	-3.73242	13.6915	-3.51999	0.00804	-1.69755	0.05701	-2.62554	1.07835	-3.51999	1.06736
-3.72124	0.07443	-1.88762	0.43885	-2.94978	13.0978	-3.72124	13.8012	-3.50881	0.00805	-1.68637	0.05672	-2.61436	1.0733	-3.50881	1.07853
-3.71006	0.07588	-1.87644	0.44668	-2.9386	13.1378	-3.71006	13.9095	-3.49763	0.00805	-1.67519	0.05646	-2.60318	1.06768	-3.49763	1.08988
-3.69888	0.07732	-1.86526	0.45418	-2.92742	13.1754	-3.69888	14.0168	-3.48645	0.00805	-1.66401	0.05625	-2.592	1.06148	-3.48645	1.10144
-3.6877	0.07873	-1.85408	0.46139	-2.91624	13.2104	-3.6877	14.122	-3.47527	0.00804	-1.65283	0.05607	-2.58082	1.05466	-3.47527	1.11317
-3.67652	0.08011	-1.8429	0.46831	-2.90506	13.2433	-3.67652	14.2239	-3.46409	0.00802	-1.64165	0.05593	-2.56964	1.04724	-3.46409	1.12506
-3.66534	0.08144	-1.83172	0.4749	-2.89388	13.2738	-3.66534	14.3229	-3.45291	0.008	-1.63047	0.05584	-2.55846	1.03924	-3.45291	1.13707
-3.65416	0.08273	-1.82054	0.48118	-2.8827	13.3011	-3.65416	14.4183	-3.44173	0.00798	-1.61929	0.05578	-2.54728	1.03078	-3.44173	1.14921
-3.64298	0.08397	-1.80936	0.48708	-2.87152	13.324	-3.64298	14.5085	-3.43055	0.00795	-1.60811	0.05577	-2.5361	1.02172	-3.43055	1.16146
-3.6318	0.08516	-1.79818	0.49263	-2.86034	13.343	-3.6318	14.5943	-3.41937	0.00792	-1.59693	0.05581	-2.52492	1.01205	-3.41937	1.17383
-3.62062	0.08629	-1.787	0.49783	-2.84915	13.3586	-3.62062	14.6751	-3.40819	0.00788	-1.58575	0.05589	-2.51374	1.00182	-3.40819	1.18628
-3.60944	0.08736	-1.77582	0.50269	-2.83797	13.3709	-3.60944	14.75	-3.397	0.00784	-1.57457	0.05603	-2.50256	0.99111	-3.397	1.19878
-3.59826	0.08837	-1.76464	0.50722	-2.82679	13.3793	-3.59826	14.819	-3.38582	0.00779	-1.56338	0.05621	-2.49138	0.97999	-3.38582	1.21128
-3.58708	0.08931	-1.75346	0.51142	-2.81561	13.3835	-3.58708	14.8819	-3.37464	0.00773	-1.5522	0.05644	-2.48019	0.96855	-3.37464	1.22373
-3.57589	0.09017	-1.74227	0.51535	-2.80443	13.3844	-3.57589	14.9379	-3.36346	0.00767	-1.54102	0.05673	-2.46901	0.9571	-3.36346	1.23605
-3.56471	0.09098	-1.73109	0.51901	-2.79325	13.3828	-3.56471	14.9868	-3.35228	0.00761	-1.52984	0.05706	-2.45783	0.94569	-3.35228	1.2482
-3.55353	0.09171	-1.71991	0.5224	-2.78207	13.3797	-3.55353	15.0285	-3.3411	0.00754	-1.51866	0.05745	-2.44665	0.9343	-3.3411	1.26021
-3.54235	0.09237	-1.70873	0.52555	-2.77089	13.3757	-3.54235	15.0623	-3.32992	0.00746	-1.50748	0.0579	-2.43547	0.923	-3.32992	1.27218
-3.53117	0.09295	-1.69755	0.52851	-2.75971	13.3705	-3.53117	15.0883	-3.31874	0.00739	-1.4963	0.05841	-2.42429	0.91204	-3.31874	1.28398
-3.51999	0.09345	-1.68637	0.53131	-2.74853	13.3639	-3.51999	15.106	-3.30756	0.00731	-1.48512	0.05898	-2.41311	0.9016	-3.30756	1.29538
-3.50881	0.09386	-1.67519	0.534	-2.73735	13.3553	-3.50881	15.1149	-3.29638	0.00723	-1.47394	0.05961	-2.40193	0.89173	-3.29638	1.30633
-3.49763	0.09419	-1.66401	0.5366	-2.72617	13.3454	-3.49763	15.1157	-3.2852	0.00715	-1.46276	0.0603	-2.39075	0.8826	-3.2852	1.31685
-3.48645	0.09443	-1.65283	0.53898	-2.71499	13.335	-3.48645	15.1081	-3.27402	0.00707	-1.45158	0.06102	-2.37957	0.87431	-3.27402	1.32684
-3.47527	0.09459	-1.64165	0.54117	-2.70381	13.3249	-3.47527	15.0922	-3.26284	0.00699	-1.4404	0.0618	-2.36839	0.86709	-3.26284	1.33631
-3.46409	0.09465	-1.63047	0.54322	-2.69263	13.3149	-3.46409	15.0686	-3.25166	0.00691	-1.42922	0.06262	-2.35721	0.86109	-3.25166	1.3452
-3.45291	0.09465	-1.61929	0.54513	-2.68145	13.3056	-3.45291	15.0386	-3.24048	0.00683	-1.41804	0.0635	-2.34603	0.85655	-3.24048	1.35339
-3.44173	0.09456	-1.60811	0.54688	-2.67027	13.2971	-3.44173	15.0023	-3.2293	0.00676	-1.40686	0.06444	-2.33485	0.85376	-3.2293	1.36079
-3.43055	0.09439	-1.59693	0.54845	-2.65908	13.29	-3.43055	14.9587	-3.21812	0.00669	-1.39568	0.06541	-2.32367	0.85282	-3.21812	1.36739
-3.41937	0.09414	-1.58575	0.54986	-2.6479	13.2844	-3.41937	14.9083	-3.20693	0.00662	-1.38449	0.06642	-2.31249	0.85395	-3.20693	1.37316
-3.40819	0.09381	-1.57457	0.5511	-2.63672	13.2802	-3.40819	14.8511	-3.19575	0.00656	-1.37331	0.06746	-2.30131	0.8574	-3.19575	1.37811
-3.397	0.0934	-1.56338	0.55219	-2.62554	13.2777	-3.397	14.7873	-3.18457	0.00651	-1.36213	0.06853	-2.29012	0.86334	-3.18457	1.38224
-3.38582	0.0929	-1.5522	0.55322	-2.61436	13.2773	-3.38582	14.7178	-3.17339	0.00646	-1.35095	0.06962	-2.27894	0.87195	-3.17339	1.38548
-3.37464	0.09233	-1.54102	0.55419	-2.60318	13.2787	-3.37464	14.6432	-3.16221	0.00641	-1.33977	0.07073	-2.26776	0.88349	-3.16221	1.38771
-3.36346	0.09167	-1.52984	0.55505	-2.592	13.2823	-3.36346	14.5644	-3.15103	0.00637	-1.32859	0.07185	-2.25658	0.89814	-3.15103	1.3894
-3.35228	0.09096	-1.51866	0.55581	-2.58082	13.2882	-3.35228	14.4823	-3.13985	0.00634	-1.31741	0.07299	-2.2454	0.91609	-3.13985	1.39057
-3.3411	0.09019	-1.50748	0.55647	-2.56964	13.2964	-3.3411	14.3981	-3.12867	0.00631	-1.30623	0.07414	-2.23422	0.93751	-3.12867	1.39073
-3.32992	0.08936	-1.4963	0.55705	-2.55846	13.3066	-3.32992	14.3124	-3.11749	0.00629	-1.29505	0.07531	-2.22304	0.96263	-3.11749	1.38995
-3.31874	0.08848	-1.48512	0.55754	-2.54728	13.3186	-3.31874	14.2254	-3.10631	0.00628	-1.28387	0.07647	-2.21186	0.99152	-3.10631	1.38825
-3.30756	0.08754	-1.47394	0.55799	-2.5361	13.3325	-3.30756	14.1368	-3.09513	0.00627	-1.27269	0.07763	-2.20068	1.02435	-3.09513	1.38561
-3.29638	0.08656	-1.46276	0.55837	-2.52492	13.3477	-3.29638	14.0476	-3.08395	0.00628	-1.26151	0.07876	-2.1895	1.06126	-3.08395	1.38215
-3.2852	0.08556	-1.45158	0.55862	-2.51374	13.3631	-3.2852	13.9599	-3.07277	0.00629	-1.25033	0.07989	-2.17832	1.10238	-3.07277	1.378
-3.27402	0.08454	-1.4404	0.55876	-2.50256	13.3779	-3.27402	13.8747	-3.06159	0.00631	-1.23915	0.081	-2.16714	1.14781	-3.06159	1.37312
-3.26284	0.08351	-1.42922	0.55877	-2.49138	13.3915	-3.26284	13.7923	-3.05041	0.00634	-1.22797	0.08212	-2.15596	1.19768	-3.05041	1.3675
-3.25166	0.08245	-1.41804	0.55878	-2.48019	13.4031	-3.25166	13.7139	-3.03923	0.00638	-1.21679	0.08319	-2.14478	1.25201	-3.03923	1.3612
-3.24048	0.0814	-1.40686	0.55883	-2.46901	13.4122	-3.24048	13.6397	-3.02804	0.00643	-1.20561	0.08423	-2.1336	1.31087	-3.02804	1.3543
-3.2293	0.08035	-1.39568	0.55882	-2.45783	13.4182	-3.2293	13.5695	-3.01686	0.00649	-1.19442	0.08523	-2.12242	1.3743	-3.01686	1.34694
-3.21812	0.0793	-1.38449	0.55868	-2.44665	13.4195	-3.21812	13.5038	-3.00568	0.00655	-1.18324	0.08618	-2.11123	1.44233	-3.00568	1.33943
-3.20693	0.07826	-1.37331	0.55839	-2.43547	13.4149	-3.20693	13.4431	-2.9945	0.00663	-1.17206	0.08707	-2.10005	1.51496	-2.9945	1.33181
-3.19575	0.07725	-1.36213	0.55796	-2.42429	13.404	-3.19575	13.3879	-2.98332	0.00671	-1.16088	0.08791	-2.08887	1.5922	-2.98332	1.32392
-3.18457	0.07628	-1.35095	0.55739	-2.41311	13.3858	-3.18457	13.3388	-2.97214	0.00679	-1.1497	0.0887	-2.07769	1.67402	-2.97214	1.3158
-3.17339	0.07533	-1.33977	0.55668	-2.40193	13.3596	-3.17339	13.2958	-2.96096	0.00689	-1.13852	0.08942	-2.06651	1.76039	-2.96096	1.30751
-3.16221	0.07443	-1.32859	0.5558	-2.39075	13.3243	-3.16221	13.2587	-2.94978	0.00699	-1.12734	0.09011	-2.05533	1.85127	-2.94978	1.29931
-3.15103	0.07356	-1.31741	0.55475	-2.37957	13.2795	-3.15103	13.2289	-2.9386	0.0071	-1.11616	0.09077	-2.04415	1.94659	-2.9386	1.29129
-3.13985	0.07275	-1.30623	0.55357	-2.36839	13.2243	-3.13985	13.2065	-2.92742	0.00722	-1.10498	0.09139	-2.03297	2.04627	-2.92742	1.28333
-3.12867	0.07198	-1.29505	0.55225	-2.35721	13.1579	-3.12867	13.1907	-2.91624	0.00734	-1.0938	0.09194	-2.02179	2.15024	-2.91624	1.27546
-3.11749	0.07126	-1.28387	0.55073	-2.34603	13.0803	-3.11749	13.1818	-2.90506	0.00746	-1.08262	0.09244	-2.01061	2.2584	-2.90506	1.2678
-3.10631	0.07059	-1.27269	0.54899	-2.33485	12.9924	-3.10631	13.18	-2.89388	0.00759	-1.07144	0.09288	-1.99943	2.37073	-2.89388	1.26039
-3.09513	0.06999	-1.26151	0.54703	-2.32367	12.8929	-3.09513	13.1843	-2.8827	0.00773	-1.06026	0.09328	-1.98825	2.48732	-2.8827	1.25323
-3.08395	0.06944	-1.25033	0.54484	-2.31249	12.7813	-3.08395	13.1942	-2.87152	0.00786	-1.04908	0.09365	-1.97707	2.60794	-2.87152	1.24633
-3.07277	0.06896	-1.23915	0.5426	-2.30131	12.6576	-3.07277	13.2096	-2.86034	0.008	-1.0379	0.09395	-1.96589	2.73241	-2.86034	1.23977
-3.06159	0.06853	-1.22797	0.54031	-2.29012	12.5205	-3.06159	13.2299	-2.84915	0.00814	-1.02672	0.09422	-1.95471	2.86059	-2.84915	1.23356
-3.05041	0.06818	-1.21679	0.5378	-2.27894	12.3703	-3.05041	13.2542	-2.83797	0.00828	-1.01553	0.09443	-1.94353	2.99216	-2.83797	1.22766
-3.03923	0.06789	-1.20561	0.53504	-2.26776	12.2085	-3.03923	13.2822	-2.82679	0.00842	-1.00435	0.09461	-1.93234	3.12723	-2.82679	1.22207
-3.02804	0.06766	-1.19442	0.53202	-2.25658	12.035	-3.02804	13.3132	-2.81561	0.00856	-0.99317	0.09476	-1.92116	3.26565	-2.81561	1.21676
-3.01686	0.0675	-1.18324	0.52875	-2.2454	11.8487	-3.01686	13.3476	-2.80443	0.0087	-0.98199	0.09488	-1.90998	3.40705	-2.80443	1.21172
-3.00568	0.0674	-1.17206	0.52523	-2.23422	11.6505	-3.00568	13.3855	-2.79325	0.00883	-0.97081	0.09499	-1.8988	3.55175	-2.79325	1.20696
-2.9945	0.06737	-1.16088	0.52147	-2.22304	11.4418	-2.9945	13.4259	-2.78207	0.00896	-0.95963	0.09509	-1.88762	3.69968	-2.78207	1.20251
-2.98332	0.06739	-1.1497	0.51748	-2.21186	11.2222	-2.98332	13.4672	-2.77089	0.00909	-0.94845	0.09519	-1.87644	3.85034	-2.77089	1.19834
-2.97214	0.06747	-1.13852	0.51327	-2.20068	10.9918	-2.97214	13.508	-2.75971	0.00921	-0.93727	0.0953	-1.86526	4.00319	-2.75971	1.19432
-2.96096	0.0676	-1.12734	0.50897	-2.1895	10.7538	-2.96096	13.5482	-2.74853	0.00932	-0.92609	0.09543	-1.85408	4.15773	-2.74853	1.1904
-2.94978	0.06778	-1.11616	0.50464	-2.17832	10.5096	-2.94978	13.588	-2.73735	0.00943	-0.91491	0.09561	-1.8429	4.31366	-2.73735	1.18651
-2.9386	0.06801	-1.10498	0.50023	-2.16714	10.2576	-2.9386	13.6266	-2.72617	0.00953	-0.90373	0.09587	-1.83172	4.47087	-2.72617	1.18265
-2.92742	0.06828	-1.0938	0.4957	-2.15596	9.99863	-2.92742	13.6629	-2.71499	0.00963	-0.89255	0.09619	-1.82054	4.62906	-2.71499	1.17892
-2.91624	0.06859	-1.08262	0.4912	-2.14478	9.73366	-2.91624	13.6966	-2.70381	0.00971	-0.88137	0.09655	-1.80936	4.78775	-2.70381	1.17542
-2.90506	0.06893	-1.07144	0.4868	-2.1336	9.46332	-2.90506	13.7284	-2.69263	0.00979	-0.87019	0.09699	-1.79818	4.9466	-2.69263	1.17192
-2.89388	0.06931	-1.06026	0.48248	-2.12242	9.18876	-2.89388	13.7577	-2.68145	0.00987	-0.85901	0.0975	-1.787	5.10529	-2.68145	1.16826
-2.8827	0.06971	-1.04908	0.47824	-2.11123	8.91105	-2.8827	13.7838	-2.67027	0.00994	-0.84783	0.09808	-1.77582	5.26346	-2.67027	1.16437
-2.87152	0.07014	-1.0379	0.47406	-2.10005	8.63098	-2.87152	13.8055	-2.65908	0.01	-0.83665	0.09873	-1.76464	5.42077	-2.65908	1.16023
-2.86034	0.07059	-1.02672	0.47	-2.08887	8.34964	-2.86034	13.8232	-2.6479	0.01005	-0.82546	0.09946	-1.75346	5.57683	-2.6479	1.1558
-2.84915	0.07105	-1.01553	0.46609	-2.07769	8.06812	-2.84915	13.8373	-2.63672	0.01009	-0.81428	0.10025	-1.74227	5.73192	-2.63672	1.15106
-2.83797	0.07153	-1.00435	0.46239	-2.06651	7.78745	-2.83797	13.8479	-2.62554	0.01012	-0.8031	0.10111	-1.73109	5.88561	-2.62554	1.14591
-2.82679	0.07202	-0.99317	0.45894	-2.05533	7.50895	-2.82679	13.8545	-2.61436	0.01014	-0.79192	0.10204	-1.71991	6.03698	-2.61436	1.14022
-2.81561	0.07252	-0.98199	0.45579	-2.04415	7.23392	-2.81561	13.8567	-2.60318	0.01015	-0.78074	0.10303	-1.70873	6.18582	-2.60318	1.13395
-2.80443	0.07304	-0.97081	0.453	-2.03297	6.96291	-2.80443	13.8555	-2.592	0.01015	-0.76956	0.10409	-1.69755	6.33161	-2.592	1.12711
-2.79325	0.07357	-0.95963	0.45061	-2.02179	6.69644	-2.79325	13.8515	-2.58082	0.01013	-0.75838	0.1052	-1.68637	6.47367	-2.58082	1.11964
-2.78207	0.07411	-0.94845	0.44866	-2.01061	6.43527	-2.78207	13.8459	-2.56964	0.01011	-0.7472	0.10635	-1.67519	6.6133	-2.56964	1.11156
-2.77089	0.07466	-0.93727	0.44721	-1.99943	6.18015	-2.77089	13.8393	-2.55846	0.01007	-0.73602	0.10755	-1.66401	6.75001	-2.55846	1.1029
-2.75971	0.07521	-0.92609	0.44628	-1.98825	5.93187	-2.75971	13.8313	-2.54728	0.01002	-0.72484	0.10876	-1.65283	6.88141	-2.54728	1.09378
-2.74853	0.07576	-0.91491	0.44597	-1.97707	5.69091	-2.74853	13.8216	-2.5361	0.00996	-0.71366	0.11	-1.64165	7.00696	-2.5361	1.08406
-2.73735	0.07629	-0.90373	0.44636	-1.96589	5.45785	-2.73735	13.8098	-2.52492	0.00989	-0.70248	0.11124	-1.63047	7.12786	-2.52492	1.07375
-2.72617	0.07681	-0.89255	0.44743	-1.95471	5.23304	-2.72617	13.7965	-2.51374	0.00981	-0.6913	0.11246	-1.61929	7.24357	-2.51374	1.06287
-2.71499	0.07732	-0.88137	0.44914	-1.94353	5.01648	-2.71499	13.7826	-2.50256	0.00972	-0.68012	0.11366	-1.60811	7.35202	-2.50256	1.05151
-2.70381	0.07782	-0.87019	0.45154	-1.93234	4.80865	-2.70381	13.7687	-2.49138	0.00962	-0.66894	0.11482	-1.59693	7.45266	-2.49138	1.03975
-2.69263	0.0783	-0.85901	0.45463	-1.92116	4.60969	-2.69263	13.7549	-2.48019	0.0095	-0.65776	0.11593	-1.58575	7.54467	-2.48019	1.02768
-2.68145	0.07876	-0.84783	0.45841	-1.90998	4.41969	-2.68145	13.7416	-2.46901	0.00938	-0.64657	0.11696	-1.57457	7.62752	-2.46901	1.0156
-2.67027	0.0792	-0.83665	0.46287	-1.8988	4.23889	-2.67027	13.729	-2.45783	0.00925	-0.63539	0.11792	-1.56338	7.70067	-2.45783	1.00358
-2.65908	0.07963	-0.82546	0.468	-1.88762	4.06713	-2.65908	13.7176	-2.44665	0.00911	-0.62421	0.11881	-1.5522	7.7646	-2.44665	0.99159
-2.6479	0.08003	-0.81428	0.47375	-1.87644	3.90432	-2.6479	13.7076	-2.43547	0.00896	-0.61303	0.11962	-1.54102	7.81885	-2.43547	0.97971
-2.63672	0.0804	-0.8031	0.48011	-1.86526	3.75013	-2.63672	13.6989	-2.42429	0.00881	-0.60185	0.12033	-1.52984	7.86197	-2.42429	0.96818
-2.62554	0.08075	-0.79192	0.48703	-1.85408	3.60429	-2.62554	13.6918	-2.41311	0.00865	-0.59067	0.12093	-1.51866	7.89354	-2.41311	0.95718
-2.61436	0.08109	-0.78074	0.49447	-1.8429	3.46655	-2.61436	13.6866	-2.40193	0.00848	-0.57949	0.12138	-1.50748	7.9132	-2.40193	0.94678
-2.60318	0.08141	-0.76956	0.50239	-1.83172	3.33668	-2.60318	13.6834	-2.39075	0.00831	-0.56831	0.12168	-1.4963	7.92061	-2.39075	0.93714
-2.592	0.08172	-0.75838	0.51078	-1.82054	3.21437	-2.592	13.6821	-2.37957	0.00813	-0.55713	0.12181	-1.48512	7.91551	-2.37957	0.92839
-2.58082	0.08198	-0.7472	0.51959	-1.80936	3.09905	-2.58082	13.6832	-2.36839	0.00796	-0.54595	0.12177	-1.47394	7.89911	-2.36839	0.92074
-2.56964	0.08221	-0.73602	0.52868	-1.79818	2.9904	-2.56964	13.6864	-2.35721	0.00777	-0.53477	0.12155	-1.46276	7.87124	-2.35721	0.91435
-2.55846	0.0824	-0.72484	0.53798	-1.787	2.88807	-2.55846	13.6915	-2.34603	0.00759	-0.52359	0.12115	-1.45158	7.83039	-2.34603	0.90945
-2.54728	0.08256	-0.71366	0.5474	-1.77582	2.79173	-2.54728	13.6985	-2.33485	0.00741	-0.51241	0.1206	-1.4404	7.77651	-2.33485	0.90634
-2.5361	0.08267	-0.70248	0.55687	-1.76464	2.70101	-2.5361	13.7073	-2.32367	0.00723	-0.50123	0.11987	-1.42922	7.70965	-2.32367	0.90514
-2.52492	0.08274	-0.6913	0.5663	-1.75346	2.61559	-2.52492	13.7173	-2.31249	0.00705	-0.49005	0.11897	-1.41804	7.63278	-2.31249	0.90607
-2.51374	0.08277	-0.68012	0.57561	-1.74227	2.53525	-2.51374	13.7274	-2.30131	0.00688	-0.47887	0.11793	-1.40686	7.54758	-2.30131	0.90937
-2.50256	0.08275	-0.66894	0.58478	-1.73109	2.45967	-2.50256	13.737	-2.29012	0.00671	-0.46768	0.11681	-1.39568	7.45138	-2.29012	0.91521
-2.49138	0.0827	-0.65776	0.59374	-1.71991	2.38842	-2.49138	13.7454	-2.27894	0.00655	-0.4565	0.11565	-1.38449	7.34295	-2.27894	0.92378
-2.48019	0.08261	-0.64657	0.60231	-1.70873	2.32131	-2.48019	13.7517	-2.26776	0.00639	-0.44532	0.11441	-1.37331	7.22264	-2.26776	0.93534
-2.46901	0.08249	-0.63539	0.61041	-1.69755	2.25829	-2.46901	13.7557	-2.25658	0.00624	-0.43414	0.11306	-1.36213	7.09087	-2.25658	0.95007
-2.45783	0.08235	-0.62421	0.61799	-1.68637	2.19894	-2.45783	13.7565	-2.2454	0.00611	-0.42296	0.11162	-1.35095	6.94872	-2.2454	0.96816
-2.44665	0.08219	-0.61303	0.62501	-1.67519	2.14316	-2.44665	13.7528	-2.23422	0.00598	-0.41178	0.11011	-1.33977	6.79702	-2.23422	0.98978
-2.43547	0.08201	-0.60185	0.63144	-1.66401	2.0907	-2.43547	13.7433	-2.22304	0.00586	-0.4006	0.10856	-1.32859	6.63586	-2.22304	1.01516
-2.42429	0.08181	-0.59067	0.63719	-1.65283	2.04091	-2.42429	13.7274	-2.21186	0.00576	-0.38942	0.10698	-1.31741	6.46568	-2.21186	1.04438
-2.41311	0.0816	-0.57949	0.64213	-1.64165	1.9936	-2.41311	13.7046	-2.20068	0.00568	-0.37824	0.10539	-1.30623	6.28873	-2.20068	1.0776
-2.40193	0.0814	-0.56831	0.64617	-1.63047	1.94881	-2.40193	13.6739	-2.1895	0.0056	-0.36706	0.10382	-1.29505	6.10582	-2.1895	1.11497
-2.39075	0.08119	-0.55713	0.64925	-1.61929	1.90637	-2.39075	13.6343	-2.17832	0.00555	-0.35588	0.10229	-1.28387	5.91627	-2.17832	1.1566
-2.37957	0.08102	-0.54595	0.65135	-1.60811	1.86586	-2.37957	13.5854	-2.16714	0.00551	-0.3447	0.10082	-1.27269	5.72096	-2.16714	1.2026
-2.36839	0.08087	-0.53477	0.65244	-1.59693	1.82711	-2.36839	13.5266	-2.15596	0.00549	-0.33352	0.09943	-1.26151	5.5208	-2.15596	1.25309
-2.35721	0.08076	-0.52359	0.65262	-1.58575	1.78988	-2.35721	13.4567	-2.14478	0.00549	-0.32234	0.09814	-1.25033	5.3167	-2.14478	1.30809
-2.34603	0.0807	-0.51241	0.65192	-1.57457	1.75404	-2.34603	13.376	-2.1336	0.00551	-0.31116	0.09697	-1.23915	5.11073	-2.1336	1.36767
-2.33485	0.0807	-0.50123	0.65031	-1.56338	1.71945	-2.33485	13.2854	-2.12242	0.00555	-0.29998	0.09595	-1.22797	4.90393	-2.12242	1.43186
-2.32367	0.08079	-0.49005	0.64778	-1.5522	1.68617	-2.32367	13.1838	-2.11123	0.00562	-0.2888	0.09507	-1.21679	4.69612	-2.11123	1.50068
-2.31249	0.08096	-0.47887	0.64433	-1.54102	1.65409	-2.31249	13.0705	-2.10005	0.0057	-0.27761	0.09436	-1.20561	4.48811	-2.10005	1.57414
-2.30131	0.08125	-0.46768	0.64018	-1.52984	1.62291	-2.30131	12.9456	-2.08887	0.0058	-0.26643	0.09383	-1.19442	4.2808	-2.08887	1.65222
-2.29012	0.08165	-0.4565	0.63543	-1.51866	1.5925	-2.29012	12.8079	-2.07769	0.00593	-0.25525	0.0935	-1.18324	4.07507	-2.07769	1.7349
-2.27894	0.08217	-0.44532	0.62995	-1.50748	1.56277	-2.27894	12.6577	-2.06651	0.00608	-0.24407	0.09335	-1.17206	3.87174	-2.06651	1.82215
-2.26776	0.08281	-0.43414	0.62373	-1.4963	1.53364	-2.26776	12.4965	-2.05533	0.00624	-0.23289	0.09342	-1.16088	3.67164	-2.05533	1.91389
-2.25658	0.08359	-0.42296	0.61686	-1.48512	1.50501	-2.25658	12.3242	-2.04415	0.00644	-0.22171	0.09368	-1.1497	3.4755	-2.04415	2.01007
-2.2454	0.08452	-0.41178	0.60942	-1.47394	1.47701	-2.2454	12.1398	-2.03297	0.00665	-0.21053	0.09415	-1.13852	3.28405	-2.03297	2.11061
-2.23422	0.08561	-0.4006	0.60152	-1.46276	1.44953	-2.23422	11.9443	-2.02179	0.00688	-0.19935	0.09482	-1.12734	3.09794	-2.02179	2.21542
-2.22304	0.08686	-0.38942	0.59326	-1.45158	1.42237	-2.22304	11.7389	-2.01061	0.00713	-0.18817	0.09569	-1.11616	2.91776	-2.01061	2.32439
-2.21186	0.08828	-0.37824	0.58487	-1.4404	1.39546	-2.21186	11.5234	-1.99943	0.0074	-0.17699	0.09675	-1.10498	2.74405	-1.99943	2.43752
-2.20068	0.08987	-0.36706	0.57653	-1.42922	1.36874	-2.20068	11.2978	-1.98825	0.00769	-0.16581	0.09799	-1.0938	2.57727	-1.98825	2.5549
-2.1895	0.09163	-0.35588	0.56822	-1.41804	1.34255	-2.1895	11.0654	-1.97707	0.008	-0.15463	0.09941	-1.08262	2.41788	-1.97707	2.6763
-2.17832	0.09358	-0.3447	0.55998	-1.40686	1.31708	-2.17832	10.8274	-1.96589	0.00832	-0.14345	0.10098	-1.07144	2.26623	-1.96589	2.80152
-2.16714	0.0957	-0.33352	0.55191	-1.39568	1.29186	-2.16714	10.5824	-1.95471	0.00866	-0.13227	0.10269	-1.06026	2.12258	-1.95471	2.93042
-2.15596	0.09799	-0.32234	0.54412	-1.38449	1.26671	-2.15596	10.3311	-1.94353	0.00902	-0.12109	0.10453	-1.04908	1.98714	-1.94353	3.06266
-2.14478	0.10045	-0.31116	0.53672	-1.37331	1.24159	-2.14478	10.0746	-1.93234	0.00938	-0.10991	0.10648	-1.0379	1.86001	-1.93234	3.19836
-2.1336	0.10307	-0.29998	0.52981	-1.36213	1.21646	-2.1336	9.81324	-1.92116	0.00976	-0.09872	0.10853	-1.02672	1.74128	-1.92116	3.33736
-2.12242	0.10584	-0.2888	0.52348	-1.35095	1.19136	-2.12242	9.54833	-1.90998	0.01015	-0.08754	0.11065	-1.01553	1.63097	-1.90998	3.47929
-2.11123	0.10876	-0.27761	0.51781	-1.33977	1.16637	-2.11123	9.28084	-1.8988	0.01055	-0.07636	0.11282	-1.00435	1.52907	-1.8988	3.62446
-2.10005	0.1118	-0.26643	0.51288	-1.32859	1.1414	-2.10005	9.01152	-1.88762	0.01096	-0.06518	0.11503	-0.99317	1.43547	-1.88762	3.77282
-2.08887	0.11495	-0.25525	0.50876	-1.31741	1.11642	-2.08887	8.74141	-1.87644	0.01139	-0.054	0.11726	-0.98199	1.35005	-1.87644	3.92386
-2.07769	0.1182	-0.24407	0.50551	-1.30623	1.09162	-2.07769	8.47153	-1.86526	0.01181	-0.04282	0.11948	-0.97081	1.27265	-1.86526	4.07704
-2.06651	0.12153	-0.23289	0.50318	-1.29505	1.06704	-2.06651	8.20287	-1.85408	0.01224	-0.03164	0.12176	-0.95963	1.20303	-1.85408	4.23185
-2.05533	0.12491	-0.22171	0.50181	-1.28387	1.04253	-2.05533	7.93668	-1.8429	0.01267	-0.02046	0.1241	-0.94845	1.14095	-1.8429	4.38801
-2.04415	0.12834	-0.21053	0.50142	-1.27269	1.01808	-2.04415	7.67418	-1.83172	0.0131	-0.00928	0.12637	-0.93727	1.08611	-1.83172	4.54541
-2.03297	0.13178	-0.19935	0.50203	-1.26151	0.99382	-2.03297	7.41588	-1.82054	0.01352	0.0019	0.12857	-0.92609	1.03819	-1.82054	4.70374
-2.02179	0.13522	-0.18817	0.50365	-1.25033	0.96974	-2.02179	7.16221	-1.80936	0.01394	0.01308	0.13067	-0.91491	0.99685	-1.80936	4.86252
-2.01061	0.13863	-0.17699	0.50626	-1.23915	0.94619	-2.01061	6.91386	-1.79818	0.01435	0.02426	0.13266	-0.90373	0.96172	-1.79818	5.02142
-1.99943	0.142	-0.16581	0.50986	-1.22797	0.92325	-1.99943	6.67157	-1.787	0.01475	0.03544	0.13451	-0.89255	0.93242	-1.787	5.18014
-1.98825	0.14531	-0.15463	0.51441	-1.21679	0.90067	-1.98825	6.43611	-1.77582	0.01514	0.04662	0.13622	-0.88137	0.90856	-1.77582	5.33831
-1.97707	0.14855	-0.14345	0.51988	-1.20561	0.87846	-1.97707	6.20786	-1.76464	0.01552	0.0578	0.13777	-0.87019	0.88973	-1.76464	5.49558
-1.96589	0.1517	-0.13227	0.52622	-1.19442	0.85668	-1.96589	5.98736	-1.75346	0.01588	0.06898	0.13915	-0.85901	0.87552	-1.75346	5.65159
-1.95471	0.15475	-0.12109	0.53338	-1.18324	0.83538	-1.95471	5.77493	-1.74227	0.01622	0.08017	0.14035	-0.84783	0.86552	-1.74227	5.80661
-1.94353	0.15764	-0.10991	0.54128	-1.17206	0.81461	-1.94353	5.57039	-1.73109	0.01654	0.09135	0.14136	-0.83665	0.8593	-1.73109	5.96023
-1.93234	0.16035	-0.09872	0.54987	-1.16088	0.79442	-1.93234	5.37423	-1.71991	0.01683	0.10253	0.14219	-0.82546	0.85645	-1.71991	6.11152
-1.92116	0.16287	-0.08754	0.55907	-1.1497	0.77485	-1.92116	5.18654	-1.70873	0.01711	0.11371	0.14281	-0.81428	0.85659	-1.70873	6.26026
-1.90998	0.16519	-0.07636	0.56878	-1.13852	0.75596	-1.90998	5.00738	-1.69755	0.01736	0.12489	0.14324	-0.8031	0.8593	-1.69755	6.40598
-1.8988	0.16731	-0.06518	0.57892	-1.12734	0.73791	-1.8988	4.83699	-1.68637	0.01758	0.13607	0.14352	-0.79192	0.8642	-1.68637	6.54796
-1.88762	0.16919	-0.054	0.5894	-1.11616	0.7208	-1.88762	4.67518	-1.67519	0.01778	0.14725	0.14365	-0.78074	0.87093	-1.67519	6.68755
-1.87644	0.17084	-0.04282	0.60014	-1.10498	0.70453	-1.87644	4.52185	-1.66401	0.01796	0.15843	0.14361	-0.76956	0.87911	-1.66401	6.82422
-1.86526	0.17225	-0.03164	0.61129	-1.0938	0.68908	-1.86526	4.37656	-1.65283	0.01812	0.16961	0.1434	-0.75838	0.88861	-1.65283	6.9556
-1.85408	0.17338	-0.02046	0.62285	-1.08262	0.67448	-1.85408	4.23906	-1.64165	0.01824	0.18079	0.14303	-0.7472	0.89915	-1.64165	7.08113
-1.8429	0.17422	-0.00928	0.63452	-1.07144	0.66075	-1.8429	4.10907	-1.63047	0.01833	0.19197	0.14252	-0.73602	0.91018	-1.63047	7.20203
-1.83172	0.17478	0.0019	0.6461	-1.06026	0.64793	-1.83172	3.98637	-1.61929	0.01839	0.20315	0.14185	-0.72484	0.9214	-1.61929	7.31774
-1.82054	0.17507	0.01308	0.65744	-1.04908	0.63599	-1.82054	3.87062	-1.60811	0.01842	0.21433	0.14103	-0.71366	0.93252	-1.60811	7.42622
-1.80936	0.17505	0.02426	0.66843	-1.0379	0.62497	-1.80936	3.76119	-1.59693	0.01842	0.22551	0.14008	-0.70248	0.94335	-1.59693	7.52689
-1.79818	0.17473	0.03544	0.67898	-1.02672	0.61485	-1.79818	3.65776	-1.58575	0.01839	0.23669	0.13902	-0.6913	0.95363	-1.58575	7.61896
-1.787	0.1741	0.04662	0.68899	-1.01553	0.60562	-1.787	3.56	-1.57457	0.01833	0.24787	0.13787	-0.68012	0.96328	-1.57457	7.70187
-1.77582	0.17316	0.0578	0.69838	-1.00435	0.59728	-1.77582	3.46759	-1.56338	0.01824	0.25905	0.13665	-0.66894	0.97256	-1.56338	7.77511
-1.76464	0.17193	0.06898	0.70708	-0.99317	0.58983	-1.76464	3.38016	-1.5522	0.01814	0.27024	0.13537	-0.65776	0.98132	-1.5522	7.83918
-1.75346	0.17042	0.08017	0.71501	-0.98199	0.58324	-1.75346	3.29743	-1.54102	0.01803	0.28142	0.13407	-0.64657	0.98895	-1.54102	7.8936
-1.74227	0.16864	0.09135	0.72211	-0.97081	0.5775	-1.74227	3.21924	-1.52984	0.01789	0.2926	0.1328	-0.63539	0.9952	-1.52984	7.93693
-1.73109	0.16661	0.10253	0.72833	-0.95963	0.57259	-1.73109	3.1453	-1.51866	0.01774	0.30378	0.13161	-0.62421	1.00002	-1.51866	7.96873
-1.71991	0.16434	0.11371	0.73361	-0.94845	0.56848	-1.71991	3.07516	-1.50748	0.01756	0.31496	0.13054	-0.61303	1.00331	-1.50748	7.98865
-1.70873	0.16184	0.12489	0.73793	-0.93727	0.56514	-1.70873	3.00869	-1.4963	0.01736	0.32614	0.12958	-0.60185	1.00505	-1.4963	7.99637
-1.69755	0.15918	0.13607	0.74139	-0.92609	0.56256	-1.69755	2.94598	-1.48512	0.01714	0.33732	0.12872	-0.59067	1.00521	-1.48512	7.99163
-1.68637	0.15637	0.14725	0.74405	-0.91491	0.56085	-1.68637	2.88662	-1.47394	0.0169	0.3485	0.128	-0.57949	1.0037	-1.47394	7.97562
-1.67519	0.1534	0.15843	0.74577	-0.90373	0.56005	-1.67519	2.83056	-1.46276	0.01665	0.35968	0.12743	-0.56831	1.00048	-1.46276	7.94819
-1.66401	0.1503	0.16961	0.74657	-0.89255	0.55996	-1.66401	2.77759	-1.45158	0.01639	0.37086	0.12705	-0.55713	0.99554	-1.45158	7.90781
-1.65283	0.14704	0.18079	0.74662	-0.88137	0.56048	-1.65283	2.72694	-1.4404	0.01612	0.38204	0.12688	-0.54595	0.98894	-1.4404	7.85443
-1.64165	0.14367	0.19197	0.74585	-0.87019	0.56165	-1.64165	2.67844	-1.42922	0.01584	0.39322	0.12693	-0.53477	0.9807	-1.42922	7.78811
-1.63047	0.14022	0.20315	0.74414	-0.85901	0.56344	-1.63047	2.63226	-1.41804	0.01556	0.4044	0.12724	-0.52359	0.97108	-1.41804	7.71183
-1.61929	0.13672	0.21433	0.74154	-0.84783	0.56572	-1.61929	2.58822	-1.40686	0.01527	0.41558	0.12782	-0.51241	0.96022	-1.40686	7.62728
-1.60811	0.13316	0.22551	0.73811	-0.83665	0.56844	-1.60811	2.5459	-1.39568	0.01497	0.42676	0.12868	-0.50123	0.94796	-1.39568	7.53176
-1.59693	0.12956	0.23669	0.73392	-0.82546	0.57155	-1.59693	2.50512	-1.38449	0.01468	0.43794	0.12984	-0.49005	0.93434	-1.38449	7.42405
-1.58575	0.12595	0.24787	0.72907	-0.81428	0.57499	-1.58575	2.46569	-1.37331	0.01438	0.44913	0.13131	-0.47887	0.91945	-1.37331	7.30448
-1.57457	0.12233	0.25905	0.72364	-0.8031	0.5787	-1.57457	2.42748	-1.36213	0.01409	0.46031	0.13309	-0.46768	0.90343	-1.36213	7.17349
-1.56338	0.11873	0.27024	0.71774	-0.79192	0.58263	-1.56338	2.39037	-1.35095	0.01381	0.47149	0.13519	-0.4565	0.88642	-1.35095	7.03214
-1.5522	0.11519	0.28142	0.71149	-0.78074	0.58674	-1.5522	2.35457	-1.33977	0.01352	0.48267	0.1376	-0.44532	0.86844	-1.33977	6.88127
-1.54102	0.11171	0.2926	0.70528	-0.76956	0.59098	-1.54102	2.31999	-1.32859	0.01325	0.49385	0.14031	-0.43414	0.84955	-1.32859	6.72097
-1.52984	0.1083	0.30378	0.69936	-0.75838	0.59537	-1.52984	2.28626	-1.31741	0.01298	0.50503	0.14333	-0.42296	0.82988	-1.31741	6.55165
-1.51866	0.10498	0.31496	0.6937	-0.7472	0.59987	-1.51866	2.25329	-1.30623	0.01272	0.51621	0.14662	-0.41178	0.80955	-1.30623	6.37559
-1.50748	0.10177	0.32614	0.68834	-0.73602	0.60432	-1.50748	2.22101	-1.29505	0.01247	0.52739	0.15017	-0.4006	0.78866	-1.29505	6.1936
-1.4963	0.09868	0.33732	0.68328	-0.72484	0.60868	-1.4963	2.18937	-1.28387	0.01224	0.53857	0.15396	-0.38942	0.7673	-1.28387	6.00498
-1.48512	0.09572	0.3485	0.67868	-0.71366	0.61287	-1.48512	2.15827	-1.27269	0.01201	0.54975	0.15795	-0.37824	0.74591	-1.27269	5.8106
-1.47394	0.0929	0.35968	0.67466	-0.70248	0.61686	-1.47394	2.12789	-1.26151	0.0118	0.56093	0.16213	-0.36706	0.72473	-1.26151	5.61136
-1.46276	0.09023	0.37086	0.67136	-0.6913	0.62057	-1.46276	2.09813	-1.25033	0.01161	0.57211	0.16644	-0.35588	0.70359	-1.25033	5.40819
-1.45158	0.08772	0.38204	0.66891	-0.68012	0.62398	-1.45158	2.06872	-1.23915	0.01144	0.58329	0.17086	-0.3447	0.68245	-1.23915	5.20317
-1.4404	0.08538	0.39322	0.66744	-0.66894	0.6271	-1.4404	2.0396	-1.22797	0.01129	0.59447	0.17534	-0.33352	0.66142	-1.22797	4.99734
-1.42922	0.08321	0.4044	0.66706	-0.65776	0.62986	-1.42922	2.01072	-1.21679	0.01117	0.60565	0.17983	-0.32234	0.64057	-1.21679	4.79049
-1.41804	0.08122	0.41558	0.66787	-0.64657	0.63215	-1.41804	1.98255	-1.20561	0.01106	0.61683	0.1843	-0.31116	0.62003	-1.20561	4.58341
-1.40686	0.07942	0.42676	0.66997	-0.63539	0.63393	-1.40686	1.95533	-1.19442	0.01098	0.62801	0.18869	-0.29998	0.59986	-1.19442	4.37701
-1.39568	0.07779	0.43794	0.67343	-0.62421	0.63525	-1.39568	1.92847	-1.18324	0.01091	0.6392	0.19295	-0.2888	0.58015	-1.18324	4.17216
-1.38449	0.07634	0.44913	0.67832	-0.61303	0.63606	-1.38449	1.90174	-1.17206	0.01087	0.65038	0.19704	-0.27761	0.56096	-1.17206	3.96969
-1.37331	0.07507	0.46031	0.68467	-0.60185	0.63623	-1.37331	1.87506	-1.16088	0.01085	0.66156	0.20091	-0.26643	0.54236	-1.16088	3.7704
-1.36213	0.07398	0.47149	0.69251	-0.59067	0.63568	-1.36213	1.8484	-1.1497	0.01085	0.67274	0.20451	-0.25525	0.5244	-1.1497	3.57506
-1.35095	0.07305	0.48267	0.70184	-0.57949	0.63435	-1.35095	1.8218	-1.13852	0.01088	0.68392	0.20784	-0.24407	0.50714	-1.13852	3.38436
-1.33977	0.07229	0.49385	0.71264	-0.56831	0.63221	-1.33977	1.79533	-1.12734	0.01094	0.6951	0.21089	-0.23289	0.49062	-1.12734	3.19899
-1.32859	0.07168	0.50503	0.72487	-0.55713	0.62924	-1.32859	1.76888	-1.11616	0.01102	0.70628	0.21358	-0.22171	0.47488	-1.11616	3.01955
-1.31741	0.07124	0.51621	0.73847	-0.54595	0.62542	-1.31741	1.74241	-1.10498	0.01112	0.71746	0.21584	-0.21053	0.45993	-1.10498	2.84656
-1.30623	0.07094	0.52739	0.75335	-0.53477	0.62073	-1.30623	1.71613	-1.0938	0.01125	0.72864	0.21766	-0.19935	0.44579	-1.0938	2.68047
-1.29505	0.07079	0.53857	0.7694	-0.52359	0.61524	-1.29505	1.69009	-1.08262	0.01142	0.73982	0.21898	-0.18817	0.43248	-1.08262	2.52173
-1.28387	0.07078	0.54975	0.7865	-0.51241	0.609	-1.28387	1.66404	-1.07144	0.0116	0.751	0.21979	-0.17699	0.42	-1.07144	2.37071
-1.27269	0.07089	0.56093	0.80451	-0.50123	0.60206	-1.27269	1.63796	-1.06026	0.01182	0.76218	0.22006	-0.16581	0.40833	-1.06026	2.22769
-1.26151	0.07113	0.57211	0.82325	-0.49005	0.59442	-1.26151	1.61197	-1.04908	0.01207	0.77336	0.21982	-0.15463	0.39748	-1.04908	2.09285
-1.25033	0.07148	0.58329	0.84254	-0.47887	0.586	-1.25033	1.58606	-1.0379	0.01234	0.78454	0.21905	-0.14345	0.38741	-1.0379	1.9663
-1.23915	0.07197	0.59447	0.86219	-0.46768	0.57699	-1.23915	1.56076	-1.02672	0.01264	0.79572	0.21783	-0.13227	0.3781	-1.02672	1.84814
-1.22797	0.07261	0.60565	0.88198	-0.4565	0.5675	-1.22797	1.53617	-1.01553	0.01296	0.8069	0.21622	-0.12109	0.36952	-1.01553	1.73837
-1.21679	0.07334	0.61683	0.9017	-0.44532	0.55737	-1.21679	1.51181	-1.00435	0.01332	0.81809	0.21416	-0.10991	0.36164	-1.00435	1.63699
-1.20561	0.07416	0.62801	0.92113	-0.43414	0.54662	-1.20561	1.48766	-0.99317	0.01369	0.82927	0.21159	-0.09872	0.35441	-0.99317	1.54392
-1.19442	0.07506	0.6392	0.94003	-0.42296	0.5353	-1.19442	1.46377	-0.98199	0.01409	0.84045	0.20853	-0.08754	0.34779	-0.98199	1.45903
-1.18324	0.07605	0.65038	0.95817	-0.41178	0.52347	-1.18324	1.44018	-0.97081	0.01451	0.85163	0.20496	-0.07636	0.34172	-0.97081	1.38215
-1.17206	0.0771	0.66156	0.97533	-0.4006	0.51121	-1.17206	1.41694	-0.95963	0.01495	0.86281	0.20092	-0.06518	0.33617	-0.95963	1.31307
-1.16088	0.07823	0.67274	0.99128	-0.38942	0.49857	-1.16088	1.39411	-0.94845	0.01541	0.87399	0.19644	-0.054	0.33108	-0.94845	1.25155
-1.1497	0.07942	0.68392	1.00598	-0.37824	0.48573	-1.1497	1.37175	-0.93727	0.01588	0.88517	0.19153	-0.04282	0.3264	-0.93727	1.19729
-1.13852	0.08068	0.6951	1.01933	-0.36706	0.47283	-1.13852	1.34991	-0.92609	0.01637	0.89635	0.18625	-0.03164	0.32223	-0.92609	1.14999
-1.12734	0.08201	0.70628	1.03103	-0.35588	0.45986	-1.12734	1.32889	-0.91491	0.01687	0.90753	0.18062	-0.02046	0.31857	-0.91491	1.10933
-1.11616	0.08343	0.71746	1.04091	-0.3447	0.44683	-1.11616	1.30888	-0.90373	0.01739	0.91871	0.1747	-0.00928	0.31526	-0.90373	1.07498
-1.10498	0.08491	0.72864	1.04877	-0.33352	0.43384	-1.10498	1.28967	-0.89255	0.01791	0.92989	0.16852	0.0019	0.31218	-0.89255	1.04652
-1.0938	0.08645	0.73982	1.05438	-0.32234	0.42094	-1.0938	1.27122	-0.88137	0.01843	0.94107	0.16213	0.01308	0.30925	-0.88137	1.02355
-1.08262	0.08803	0.751	1.05766	-0.31116	0.40822	-1.08262	1.25371	-0.87019	0.01896	0.95225	0.15557	0.02426	0.30642	-0.87019	1.00568
-1.07144	0.08967	0.76218	1.05848	-0.29998	0.39575	-1.07144	1.23723	-0.85901	0.01949	0.96343	0.14889	0.03544	0.30364	-0.85901	0.99251
-1.06026	0.09136	0.77336	1.05689	-0.2888	0.38359	-1.06026	1.22177	-0.84783	0.02002	0.97461	0.14215	0.04662	0.30087	-0.84783	0.98361
-1.04908	0.09309	0.78454	1.05289	-0.27761	0.37181	-1.04908	1.20733	-0.83665	0.02055	0.98579	0.13539	0.0578	0.29808	-0.83665	0.97858
-1.0379	0.09488	0.79572	1.04657	-0.26643	0.36046	-1.0379	1.19391	-0.82546	0.02108	0.99698	0.12865	0.06898	0.29522	-0.82546	0.97699
-1.02672	0.09672	0.8069	1.03813	-0.25525	0.3496	-1.02672	1.18156	-0.81428	0.02161	1.00816	0.12196	0.08017	0.29227	-0.81428	0.97845
-1.01553	0.09861	0.81809	1.02751	-0.24407	0.33925	-1.01553	1.17032	-0.8031	0.02213	1.01934	0.11536	0.09135	0.28922	-0.8031	0.98254
-1.00435	0.10055	0.82927	1.01473	-0.23289	0.32947	-1.00435	1.16023	-0.79192	0.02264	1.03052	0.10889	0.10253	0.28602	-0.79192	0.98888
-0.99317	0.10255	0.84045	0.99973	-0.22171	0.32028	-0.99317	1.15132	-0.78074	0.02313	1.0417	0.10259	0.11371	0.28269	-0.78074	0.99709
-0.98199	0.1046	0.85163	0.98245	-0.21053	0.3117	-0.98199	1.14364	-0.76956	0.0236	1.05288	0.09647	0.12489	0.27919	-0.76956	1.00681
-0.97081	0.10671	0.86281	0.96292	-0.19935	0.30375	-0.97081	1.13721	-0.75838	0.02408	1.06406	0.09058	0.13607	0.27556	-0.75838	1.01788
-0.95963	0.10888	0.87399	0.9413	-0.18817	0.29643	-0.95963	1.13207	-0.7472	0.02455	1.07524	0.08494	0.14725	0.27179	-0.7472	1.03005
-0.94845	0.11111	0.88517	0.91774	-0.17699	0.28975	-0.94845	1.12825	-0.73602	0.025	1.08642	0.07957	0.15843	0.26787	-0.73602	1.04273
-0.93727	0.1134	0.89635	0.89241	-0.16581	0.2837	-0.93727	1.12575	-0.72484	0.02543	1.0976	0.07449	0.16961	0.26384	-0.72484	1.05559
-0.92609	0.11576	0.90753	0.8655	-0.15463	0.27826	-0.92609	1.12459	-0.71366	0.02583	1.10878	0.06972	0.18079	0.25979	-0.71366	1.06834
-0.91491	0.11822	0.91871	0.83721	-0.14345	0.27343	-0.91491	1.12504	-0.70248	0.0262	1.11996	0.06527	0.19197	0.25569	-0.70248	1.08079
-0.90373	0.12081	0.92989	0.80774	-0.13227	0.26916	-0.90373	1.12723	-0.6913	0.02655	1.13114	0.06116	0.20315	0.25149	-0.6913	1.09264
-0.89255	0.12348	0.94107	0.7773	-0.12109	0.26544	-0.89255	1.13086	-0.68012	0.02686	1.14232	0.05739	0.21433	0.2472	-0.68012	1.1038
-0.88137	0.12621	0.95225	0.74611	-0.10991	0.26223	-0.88137	1.13584	-0.66894	0.02714	1.1535	0.05398	0.22551	0.24285	-0.66894	1.11452
-0.87019	0.12904	0.96343	0.71437	-0.09872	0.2595	-0.87019	1.14222	-0.65776	0.02739	1.16468	0.05091	0.23669	0.23848	-0.65776	1.12464
-0.85901	0.13195	0.97461	0.68237	-0.08754	0.2572	-0.85901	1.15002	-0.64657	0.0276	1.17586	0.04821	0.24787	0.23411	-0.64657	1.13351
-0.84783	0.13492	0.98579	0.65031	-0.07636	0.2553	-0.84783	1.15906	-0.63539	0.02778	1.18705	0.04587	0.25905	0.22978	-0.63539	1.1409
-0.83665	0.13795	0.99698	0.61836	-0.06518	0.25374	-0.83665	1.16927	-0.62421	0.02791	1.19823	0.04388	0.27024	0.22553	-0.62421	1.14674
-0.82546	0.14101	1.00816	0.58671	-0.054	0.25249	-0.82546	1.18056	-0.61303	0.028	1.20941	0.04224	0.28142	0.2214	-0.61303	1.15093
-0.81428	0.14412	1.01934	0.55553	-0.04282	0.2515	-0.81428	1.19285	-0.60185	0.02806	1.22059	0.04095	0.2926	0.21747	-0.60185	1.15343
-0.8031	0.14724	1.03052	0.52499	-0.03164	0.25086	-0.8031	1.20605	-0.59067	0.02807	1.23177	0.04001	0.30378	0.21383	-0.59067	1.1542
-0.79192	0.15039	1.0417	0.49526	-0.02046	0.25055	-0.79192	1.22005	-0.57949	0.02804	1.24295	0.0394	0.31496	0.21048	-0.57949	1.15312
-0.78074	0.15354	1.05288	0.46648	-0.00928	0.25042	-0.78074	1.23475	-0.56831	0.02796	1.25413	0.03911	0.32614	0.20745	-0.56831	1.15012
-0.76956	0.15668	1.06406	0.43879	0.0019	0.25041	-0.76956	1.25005	-0.55713	0.02784	1.26531	0.03915	0.33732	0.20473	-0.55713	1.14519
-0.75838	0.1598	1.07524	0.41232	0.01308	0.25044	-0.75838	1.26595	-0.54595	0.02767	1.27649	0.0395	0.3485	0.20239	-0.54595	1.13838
-0.7472	0.16289	1.08642	0.38717	0.02426	0.25047	-0.7472	1.28234	-0.53477	0.02746	1.28767	0.04014	0.35968	0.20044	-0.53477	1.12971
-0.73602	0.16592	1.0976	0.36345	0.03544	0.25046	-0.73602	1.29893	-0.52359	0.02721	1.29885	0.04107	0.37086	0.19894	-0.52359	1.11944
-0.72484	0.16889	1.10878	0.34123	0.04662	0.25037	-0.72484	1.31554	-0.51241	0.02693	1.31003	0.04228	0.38204	0.19791	-0.51241	1.10775
-0.71366	0.17176	1.11996	0.32059	0.0578	0.25018	-0.71366	1.33203	-0.50123	0.02661	1.32121	0.04375	0.39322	0.19739	-0.50123	1.09444
-0.70248	0.17452	1.13114	0.30158	0.06898	0.24986	-0.70248	1.34825	-0.49005	0.02625	1.33239	0.04548	0.4044	0.19741	-0.49005	1.07956
-0.6913	0.17715	1.14232	0.28423	0.08017	0.24938	-0.6913	1.36402	-0.47887	0.02586	1.34357	0.04744	0.41558	0.19799	-0.47887	1.06323
-0.68012	0.17963	1.1535	0.26859	0.09135	0.24873	-0.68012	1.37922	-0.46768	0.02544	1.35475	0.04963	0.42676	0.19915	-0.46768	1.04568
-0.66894	0.18196	1.16468	0.25467	0.10253	0.2479	-0.66894	1.39384	-0.4565	0.02502	1.36594	0.05204	0.43794	0.20091	-0.4565	1.02709
-0.65776	0.18412	1.17586	0.24247	0.11371	0.24686	-0.65776	1.40772	-0.44532	0.02455	1.37712	0.05465	0.44913	0.20326	-0.44532	1.0074
-0.64657	0.18607	1.18705	0.23201	0.12489	0.24562	-0.64657	1.42054	-0.43414	0.02406	1.3883	0.05745	0.46031	0.20623	-0.43414	0.98667
-0.63539	0.18781	1.19823	0.22326	0.13607	0.24423	-0.63539	1.43214	-0.42296	0.02354	1.39948	0.06042	0.47149	0.2098	-0.42296	0.96504
-0.62421	0.18934	1.20941	0.21621	0.14725	0.2427	-0.62421	1.44259	-0.41178	0.023	1.41066	0.06356	0.48267	0.21396	-0.41178	0.94265
-0.61303	0.19066	1.22059	0.21084	0.15843	0.24099	-0.61303	1.45174	-0.4006	0.02243	1.42184	0.06686	0.49385	0.2187	-0.4006	0.91964
-0.60185	0.19172	1.23177	0.20711	0.16961	0.23909	-0.60185	1.45939	-0.38942	0.02185	1.43302	0.07029	0.50503	0.22398	-0.38942	0.89612
-0.59067	0.19248	1.24295	0.20498	0.18079	0.23706	-0.59067	1.46535	-0.37824	0.02125	1.4442	0.07385	0.51621	0.22978	-0.37824	0.87255
-0.57949	0.19293	1.25413	0.20442	0.19197	0.23491	-0.57949	1.46941	-0.36706	0.02064	1.45538	0.07752	0.52739	0.23606	-0.36706	0.84919
-0.56831	0.19305	1.26531	0.20537	0.20315	0.23262	-0.56831	1.47143	-0.35588	0.02003	1.46656	0.0813	0.53857	0.24277	-0.35588	0.82591
-0.55713	0.19283	1.27649	0.20777	0.21433	0.23019	-0.55713	1.47132	-0.3447	0.01942	1.47774	0.08517	0.54975	0.24986	-0.3447	0.80269
-0.54595	0.19226	1.28767	0.21159	0.22551	0.22767	-0.54595	1.46904	-0.33352	0.01881	1.48892	0.08912	0.56093	0.25727	-0.33352	0.77966
-0.53477	0.19135	1.29885	0.21676	0.23669	0.22507	-0.53477	1.46453	-0.32234	0.01821	1.5001	0.09314	0.57211	0.26493	-0.32234	0.75692
-0.52359	0.19011	1.31003	0.22322	0.24787	0.22243	-0.52359	1.45798	-0.31116	0.01762	1.51128	0.09723	0.58329	0.27278	-0.31116	0.73462
-0.51241	0.18856	1.32121	0.23091	0.25905	0.21979	-0.51241	1.44947	-0.29998	0.01704	1.52246	0.10137	0.59447	0.28074	-0.29998	0.71285
-0.50123	0.18672	1.33239	0.23976	0.27024	0.21719	-0.50123	1.43909	-0.2888	0.01648	1.53364	0.10556	0.60565	0.28873	-0.2888	0.6917
-0.49005	0.18461	1.34357	0.24973	0.28142	0.21465	-0.49005	1.42681	-0.27761	0.01594	1.54483	0.10979	0.61683	0.29667	-0.27761	0.67126
-0.47887	0.18219	1.35475	0.26074	0.2926	0.2123	-0.47887	1.41252	-0.26643	0.01543	1.55601	0.11402	0.62801	0.30448	-0.26643	0.65162
-0.46768	0.17955	1.36594	0.27273	0.30378	0.21021	-0.46768	1.39673	-0.25525	0.01494	1.56719	0.11828	0.6392	0.31207	-0.25525	0.63284
-0.4565	0.17672	1.37712	0.28565	0.31496	0.20838	-0.4565	1.37965	-0.24407	0.01448	1.57837	0.12257	0.65038	0.31935	-0.24407	0.61498
-0.44532	0.17366	1.3883	0.29943	0.32614	0.20683	-0.44532	1.36098	-0.23289	0.01406	1.58955	0.1269	0.66156	0.32626	-0.23289	0.5981
-0.43414	0.17036	1.39948	0.31401	0.33732	0.20557	-0.43414	1.34071	-0.22171	0.01366	1.60073	0.13122	0.67274	0.33269	-0.22171	0.58222
-0.42296	0.16685	1.41066	0.32934	0.3485	0.20463	-0.42296	1.31901	-0.21053	0.0133	1.61191	0.1355	0.68392	0.33863	-0.21053	0.56738
-0.41178	0.16316	1.42184	0.34535	0.35968	0.20406	-0.41178	1.29605	-0.19935	0.01298	1.62309	0.13973	0.6951	0.34402	-0.19935	0.55359
-0.4006	0.15931	1.43302	0.362	0.37086	0.20389	-0.4006	1.27204	-0.18817	0.01268	1.63427	0.14388	0.70628	0.34877	-0.18817	0.54086
-0.38942	0.15533	1.4442	0.37923	0.38204	0.20417	-0.38942	1.24716	-0.17699	0.01242	1.64545	0.14794	0.71746	0.35283	-0.17699	0.52917
-0.37824	0.15127	1.45538	0.39699	0.39322	0.20493	-0.37824	1.22187	-0.16581	0.0122	1.65663	0.15191	0.72864	0.35612	-0.16581	0.51852
-0.36706	0.14715	1.46656	0.41523	0.4044	0.20619	-0.36706	1.19651	-0.15463	0.012	1.66781	0.15577	0.73982	0.35858	-0.15463	0.50888
-0.35588	0.14302	1.47774	0.4339	0.41558	0.20799	-0.35588	1.17109	-0.14345	0.01184	1.67899	0.15949	0.751	0.36017	-0.14345	0.50022
-0.3447	0.13887	1.48892	0.45294	0.42676	0.21035	-0.3447	1.14568	-0.13227	0.0117	1.69017	0.16308	0.76218	0.36084	-0.13227	0.49249
-0.33352	0.13476	1.5001	0.47232	0.43794	0.21329	-0.33352	1.1205	-0.12109	0.0116	1.70135	0.16652	0.77336	0.36064	-0.12109	0.48565
-0.32234	0.13069	1.51128	0.49202	0.44913	0.2168	-0.32234	1.09575	-0.10991	0.01151	1.71253	0.16979	0.78454	0.35956	-0.10991	0.47964
-0.31116	0.12671	1.52246	0.51211	0.46031	0.22091	-0.31116	1.07166	-0.09872	0.01145	1.72371	0.17288	0.79572	0.35758	-0.09872	0.47439
-0.29998	0.12284	1.53364	0.53259	0.47149	0.22561	-0.29998	1.0484	-0.08754	0.01141	1.7349	0.17579	0.8069	0.35474	-0.08754	0.46985
-0.2888	0.1191	1.54483	0.55327	0.48267	0.23088	-0.2888	1.02617	-0.07636	0.01139	1.74608	0.1785	0.81809	0.3511	-0.07636	0.46594
-0.27761	0.11551	1.55601	0.57404	0.49385	0.23672	-0.27761	1.00513	-0.06518	0.01138	1.75726	0.181	0.82927	0.34671	-0.06518	0.46259
-0.26643	0.11209	1.56719	0.59487	0.50503	0.24308	-0.26643	0.98543	-0.054	0.01139	1.76844	0.18333	0.84045	0.34154	-0.054	0.45972
-0.25525	0.10886	1.57837	0.61581	0.51621	0.24995	-0.25525	0.96721	-0.04282	0.0114	1.77962	0.18548	0.85163	0.33552	-0.04282	0.45727
-0.24407	0.10583	1.58955	0.6368	0.52739	0.25728	-0.24407	0.95059	-0.03164	0.01141	1.7908	0.18742	0.86281	0.32869	-0.03164	0.45541
-0.23289	0.10301	1.60073	0.65769	0.53857	0.26503	-0.23289	0.93566	-0.02046	0.01144	1.80198	0.18915	0.87399	0.32108	-0.02046	0.45411
-0.22171	0.1004	1.61191	0.6784	0.54975	0.27313	-0.22171	0.92249	-0.00928	0.01148	1.81316	0.19063	0.88517	0.31276	-0.00928	0.45311
-0.21053	0.09802	1.62309	0.69881	0.56093	0.28153	-0.21053	0.91114	0.0019	0.01151	1.82434	0.19188	0.89635	0.30378	0.0019	0.45227
-0.19935	0.09587	1.63427	0.71885	0.57211	0.29016	-0.19935	0.90165	0.01308	0.01154	1.83552	0.19288	0.90753	0.29422	0.01308	0.45147
-0.18817	0.09394	1.64545	0.73844	0.58329	0.29894	-0.18817	0.89402	0.02426	0.01157	1.8467	0.19364	0.91871	0.28415	0.02426	0.45065
-0.17699	0.09222	1.65663	0.75752	0.59447	0.3078	-0.17699	0.88824	0.03544	0.01159	1.85788	0.19416	0.92989	0.27363	0.03544	0.44974
-0.16581	0.09072	1.66781	0.77599	0.60565	0.31665	-0.16581	0.88428	0.04662	0.01159	1.86906	0.19447	0.94107	0.26276	0.04662	0.44868
-0.15463	0.08942	1.67899	0.79379	0.61683	0.3254	-0.15463	0.88209	0.0578	0.01158	1.88024	0.19457	0.95225	0.2516	0.0578	0.44743
-0.14345	0.08831	1.69017	0.81084	0.62801	0.33397	-0.14345	0.88161	0.06898	0.01156	1.89142	0.19453	0.96343	0.24023	0.06898	0.44593
-0.13227	0.08738	1.70135	0.82706	0.6392	0.34227	-0.13227	0.88275	0.08017	0.01153	1.9026	0.19436	0.97461	0.22873	0.08017	0.44415
-0.12109	0.08661	1.71253	0.84237	0.65038	0.35021	-0.12109	0.88542	0.09135	0.01148	1.91379	0.19408	0.98579	0.21717	0.09135	0.44206
-0.10991	0.08598	1.72371	0.8567	0.66156	0.3577	-0.10991	0.8895	0.10253	0.01142	1.92497	0.19368	0.99698	0.20563	0.10253	0.43963
-0.09872	0.08549	1.7349	0.86999	0.67274	0.36465	-0.09872	0.89486	0.11371	0.01134	1.93615	0.19311	1.00816	0.19417	0.11371	0.43684
-0.08754	0.0851	1.74608	0.88217	0.68392	0.37105	-0.08754	0.90137	0.12489	0.01125	1.94733	0.19239	1.01934	0.18286	0.12489	0.43368
-0.07636	0.0848	1.75726	0.89318	0.6951	0.37684	-0.07636	0.90888	0.13607	0.01114	1.95851	0.19151	1.03052	0.17176	0.13607	0.43021
-0.06518	0.08458	1.76844	0.90318	0.70628	0.3819	-0.06518	0.91723	0.14725	0.01102	1.96969	0.19049	1.0417	0.16093	0.14725	0.42646
-0.054	0.0844	1.77962	0.91213	0.71746	0.38616	-0.054	0.92629	0.15843	0.01089	1.98087	0.18935	1.05288	0.15042	0.15843	0.42237
-0.04282	0.08425	1.7908	0.91988	0.72864	0.38955	-0.04282	0.93589	0.16961	0.01076	1.99205	0.1881	1.06406	0.14027	0.16961	0.41799
-0.03164	0.08418	1.80198	0.9264	0.73982	0.39204	-0.03164	0.94633	0.18079	0.01063	2.00323	0.18676	1.07524	0.13052	0.18079	0.41345
-0.02046	0.08416	1.81316	0.93157	0.751	0.39358	-0.02046	0.95755	0.19197	0.0105	2.01441	0.18532	1.08642	0.12121	0.19197	0.40871
-0.00928	0.08412	1.82434	0.93537	0.76218	0.39412	-0.00928	0.96906	0.20315	0.01037	2.02559	0.18382	1.0976	0.11237	0.20315	0.4037
0.0019	0.08405	1.83552	0.93781	0.77336	0.39368	0.0019	0.98057	0.21433	0.01024	2.03677	0.18225	1.10878	0.10402	0.21433	0.39847
0.01308	0.08393	1.8467	0.93906	0.78454	0.39226	0.01308	0.99182	0.22551	0.01011	2.04795	0.18064	1.11996	0.09619	0.22551	0.39305
0.02426	0.08375	1.85788	0.93913	0.79572	0.38991	0.02426	1.00265	0.23669	0.00999	2.05913	0.17898	1.13114	0.08887	0.23669	0.3875
0.03544	0.08348	1.86906	0.93808	0.8069	0.38669	0.03544	1.01291	0.24787	0.00988	2.07031	0.17729	1.14232	0.08209	0.24787	0.38186
0.04662	0.08312	1.88024	0.93613	0.81809	0.3826	0.04662	1.02248	0.25905	0.00979	2.08149	0.17557	1.1535	0.07585	0.25905	0.37622
0.0578	0.08267	1.89142	0.93333	0.82927	0.37764	0.0578	1.03123	0.27024	0.00972	2.09268	0.17383	1.16468	0.07015	0.27024	0.37062
0.06898	0.08211	1.9026	0.92965	0.84045	0.3718	0.06898	1.03905	0.28142	0.00967	2.10386	0.17207	1.17586	0.06498	0.28142	0.36513
0.08017	0.08145	1.91379	0.92515	0.85163	0.36505	0.08017	1.04585	0.2926	0.00964	2.11504	0.1703	1.18705	0.06033	0.2926	0.35991
0.09135	0.08069	1.92497	0.91983	0.86281	0.35742	0.09135	1.05153	0.30378	0.00964	2.12622	0.16852	1.19823	0.0562	0.30378	0.35509
0.10253	0.07982	1.93615	0.91363	0.87399	0.34895	0.10253	1.05604	0.31496	0.00968	2.1374	0.16672	1.20941	0.05258	0.31496	0.35071
0.11371	0.07885	1.94733	0.90659	0.88517	0.33972	0.11371	1.05932	0.32614	0.00976	2.14858	0.1649	1.22059	0.04945	0.32614	0.34679
0.12489	0.07778	1.95851	0.89881	0.89635	0.32979	0.12489	1.06133	0.33732	0.00988	2.15976	0.16307	1.23177	0.04678	0.33732	0.34334
0.13607	0.07667	1.96969	0.89038	0.90753	0.31924	0.13607	1.06228	0.3485	0.01005	2.17094	0.16122	1.24295	0.04458	0.3485	0.34043
0.14725	0.07552	1.98087	0.88138	0.91871	0.30816	0.14725	1.06226	0.35968	0.01026	2.18212	0.15935	1.25413	0.0428	0.35968	0.33814
0.15843	0.07432	1.99205	0.87191	0.92989	0.29661	0.15843	1.06107	0.37086	0.01053	2.1933	0.15745	1.26531	0.04144	0.37086	0.33652
0.16961	0.07307	2.00323	0.86205	0.94107	0.28469	0.16961	1.05873	0.38204	0.01085	2.20448	0.15559	1.27649	0.04046	0.38204	0.33564
0.18079	0.07181	2.01441	0.8519	0.95225	0.27249	0.18079	1.05549	0.39322	0.01124	2.21566	0.15379	1.28767	0.03986	0.39322	0.33556
0.19197	0.07055	2.02559	0.84153	0.96343	0.26008	0.19197	1.05131	0.4044	0.01168	2.22684	0.15203	1.29885	0.0396	0.4044	0.33632
0.20315	0.06929	2.03677	0.83102	0.97461	0.24755	0.20315	1.04605	0.41558	0.01218	2.23802	0.15026	1.31003	0.03966	0.41558	0.33798
0.21433	0.06806	2.04795	0.82044	0.98579	0.23499	0.21433	1.03979	0.42676	0.01274	2.2492	0.14845	1.32121	0.04002	0.42676	0.34057
0.22551	0.06687	2.05913	0.80984	0.99698	0.22247	0.22551	1.03264	0.43794	0.01337	2.26038	0.14658	1.33239	0.04066	0.43794	0.34412
0.23669	0.06574	2.07031	0.79929	1.00816	0.21007	0.23669	1.02474	0.44913	0.01406	2.27156	0.14466	1.34357	0.04155	0.44913	0.34863
0.24787	0.06471	2.08149	0.78882	1.01934	0.19786	0.24787	1.01621	0.46031	0.01481	2.28275	0.14267	1.35475	0.04268	0.46031	0.35413
0.25905	0.06378	2.09268	0.77847	1.03052	0.1859	0.25905	1.00721	0.47149	0.01562	2.29393	0.14062	1.36594	0.04401	0.47149	0.36061
0.27024	0.063	2.10386	0.76828	1.0417	0.17427	0.27024	0.99793	0.48267	0.01649	2.30511	0.13851	1.37712	0.04553	0.48267	0.36805
0.28142	0.06237	2.11504	0.75824	1.05288	0.163	0.28142	0.98852	0.49385	0.01741	2.31629	0.13633	1.3883	0.04722	0.49385	0.37642
0.2926	0.06194	2.12622	0.74838	1.06406	0.15217	0.2926	0.97952	0.50503	0.01838	2.32747	0.13409	1.39948	0.04907	0.50503	0.38569
0.30378	0.06171	2.1374	0.73869	1.07524	0.1418	0.30378	0.97128	0.51621	0.01941	2.33865	0.13179	1.41066	0.05104	0.51621	0.3958
0.31496	0.06173	2.14858	0.72917	1.08642	0.13193	0.31496	0.96381	0.52739	0.02047	2.34983	0.12944	1.42184	0.05313	0.52739	0.4067
0.32614	0.062	2.15976	0.71981	1.0976	0.1226	0.32614	0.95717	0.53857	0.02157	2.36101	0.12703	1.43302	0.05532	0.53857	0.41829
0.33732	0.06255	2.17094	0.71057	1.10878	0.11384	0.33732	0.9514	0.54975	0.02269	2.37219	0.12459	1.4442	0.05758	0.54975	0.43051
0.3485	0.0634	2.18212	0.70146	1.11996	0.10566	0.3485	0.94671	0.56093	0.02384	2.38337	0.1221	1.45538	0.05992	0.56093	0.44324
0.35968	0.06458	2.1933	0.69242	1.13114	0.09807	0.35968	0.94329	0.57211	0.02501	2.39455	0.11958	1.46656	0.06231	0.57211	0.45639
0.37086	0.06609	2.20448	0.68355	1.14232	0.0911	0.37086	0.94134	0.58329	0.02618	2.40573	0.11704	1.47774	0.06473	0.58329	0.46982
0.38204	0.06795	2.21566	0.67494	1.1535	0.08473	0.38204	0.94104	0.59447	0.02734	2.41691	0.11449	1.48892	0.06719	0.59447	0.48343
0.39322	0.07018	2.22684	0.66674	1.16468	0.07897	0.39322	0.94255	0.60565	0.0285	2.42809	0.11199	1.5001	0.06967	0.60565	0.49707
0.4044	0.07279	2.23802	0.65885	1.17586	0.07382	0.4044	0.94604	0.61683	0.02963	2.43927	0.10954	1.51128	0.07215	0.61683	0.51061
0.41558	0.07577	2.2492	0.65098	1.18705	0.06927	0.41558	0.95164	0.62801	0.03074	2.45045	0.10712	1.52246	0.07465	0.62801	0.5239
0.42676	0.07914	2.26038	0.64299	1.19823	0.0653	0.42676	0.95947	0.6392	0.0318	2.46164	0.10476	1.53364	0.07715	0.6392	0.53682
0.43794	0.0829	2.27156	0.63485	1.20941	0.0619	0.43794	0.96962	0.65038	0.03282	2.47282	0.10243	1.54483	0.07963	0.65038	0.54921
0.44913	0.08703	2.28275	0.62654	1.22059	0.05906	0.44913	0.98215	0.66156	0.03378	2.484	0.10015	1.55601	0.0821	0.66156	0.56094
0.46031	0.09154	2.29393	0.61803	1.23177	0.05674	0.46031	0.99712	0.67274	0.03467	2.49518	0.09791	1.56719	0.08455	0.67274	0.57187
0.47149	0.0964	2.30511	0.6093	1.24295	0.05495	0.47149	1.01452	0.68392	0.03549	2.50636	0.09574	1.57837	0.087	0.68392	0.58196
0.48267	0.10161	2.31629	0.60036	1.25413	0.05364	0.48267	1.03433	0.6951	0.03623	2.51754	0.09364	1.58955	0.08947	0.6951	0.59114
0.49385	0.10714	2.32747	0.59118	1.26531	0.05279	0.49385	1.05649	0.70628	0.03688	2.52872	0.09162	1.60073	0.09191	0.70628	0.59923
0.50503	0.11297	2.33865	0.58179	1.27649	0.05239	0.50503	1.08092	0.71746	0.03745	2.5399	0.08968	1.61191	0.0943	0.71746	0.60612
0.51621	0.11907	2.34983	0.57217	1.28767	0.0524	0.51621	1.10749	0.72864	0.03793	2.55108	0.08783	1.62309	0.09664	0.72864	0.61171
0.52739	0.12541	2.36101	0.56236	1.29885	0.0528	0.52739	1.13603	0.73982	0.0383	2.56226	0.08609	1.63427	0.09892	0.73982	0.61586
0.53857	0.13194	2.37219	0.55237	1.31003	0.05356	0.53857	1.16637	0.751	0.03855	2.57344	0.08445	1.64545	0.10113	0.751	0.61852
0.54975	0.13864	2.38337	0.54222	1.32121	0.05466	0.54975	1.19827	0.76218	0.0387	2.58462	0.08293	1.65663	0.10327	0.76218	0.61961
0.56093	0.14545	2.39455	0.53196	1.33239	0.05606	0.56093	1.23149	0.77336	0.03874	2.5958	0.08152	1.66781	0.10533	0.77336	0.61919
0.57211	0.15234	2.40573	0.52161	1.34357	0.05775	0.57211	1.26574	0.78454	0.03866	2.60698	0.08024	1.67899	0.10731	0.78454	0.61727
0.58329	0.15924	2.41691	0.51121	1.35475	0.0597	0.58329	1.30072	0.79572	0.0385	2.61816	0.07909	1.69017	0.1092	0.79572	0.6139
0.59447	0.16611	2.42809	0.50101	1.36594	0.06189	0.59447	1.3361	0.8069	0.03826	2.62934	0.07807	1.70135	0.111	0.8069	0.60923
0.60565	0.17291	2.43927	0.49106	1.37712	0.06428	0.60565	1.37153	0.81809	0.03793	2.64052	0.07719	1.71253	0.1127	0.81809	0.60319
0.61683	0.17956	2.45045	0.48129	1.3883	0.06687	0.61683	1.40666	0.82927	0.03749	2.65171	0.07644	1.72371	0.1143	0.82927	0.59579
0.62801	0.18602	2.46164	0.47174	1.39948	0.06963	0.62801	1.44112	0.84045	0.03694	2.66289	0.07584	1.7349	0.11579	0.84045	0.587
0.6392	0.19224	2.47282	0.46237	1.41066	0.07253	0.6392	1.47454	0.85163	0.03629	2.67407	0.07538	1.74608	0.11717	0.85163	0.57678
0.65038	0.19815	2.484	0.45321	1.42184	0.07556	0.65038	1.50653	0.86281	0.03555	2.68525	0.07507	1.75726	0.11844	0.86281	0.56517
0.66156	0.20372	2.49518	0.44431	1.43302	0.0787	0.66156	1.53675	0.87399	0.03472	2.69643	0.07492	1.76844	0.11959	0.87399	0.55224
0.67274	0.20888	2.50636	0.43571	1.4442	0.08194	0.67274	1.56482	0.88517	0.03381	2.70761	0.07495	1.77962	0.12063	0.88517	0.5381
0.68392	0.21364	2.51754	0.42745	1.45538	0.08526	0.68392	1.59067	0.89635	0.03283	2.71879	0.07513	1.7908	0.12155	0.89635	0.52285
0.6951	0.21797	2.52872	0.41958	1.46656	0.08865	0.6951	1.61413	0.90753	0.03177	2.72997	0.07548	1.80198	0.12234	0.90753	0.50661
0.70628	0.22177	2.5399	0.41213	1.47774	0.09208	0.70628	1.6347	0.91871	0.03066	2.74115	0.07598	1.81316	0.123	0.91871	0.48951
0.71746	0.22501	2.55108	0.40514	1.48892	0.09556	0.71746	1.65208	0.92989	0.0295	2.75233	0.07662	1.82434	0.12352	0.92989	0.47166
0.72864	0.22766	2.56226	0.39865	1.5001	0.09907	0.72864	1.66598	0.94107	0.02831	2.76351	0.0774	1.83552	0.1239	0.94107	0.45319
0.73982	0.2297	2.57344	0.39269	1.51128	0.10261	0.73982	1.67611	0.95225	0.02708	2.77469	0.0783	1.8467	0.12415	0.95225	0.43424
0.751	0.2311	2.58462	0.38729	1.52246	0.1062	0.751	1.68235	0.96343	0.02583	2.78587	0.07933	1.85788	0.12427	0.96343	0.41495
0.76218	0.23186	2.5958	0.38249	1.53364	0.10984	0.76218	1.68446	0.97461	0.02456	2.79705	0.08047	1.86906	0.12427	0.97461	0.39544
0.77336	0.232	2.60698	0.3783	1.54483	0.11349	0.77336	1.68257	0.98579	0.02329	2.80823	0.08173	1.88024	0.12419	0.98579	0.37585
0.78454	0.23155	2.61816	0.37475	1.55601	0.11713	0.78454	1.67669	0.99698	0.02203	2.81941	0.08308	1.89142	0.12402	0.99698	0.3563
0.79572	0.23048	2.62934	0.37187	1.56719	0.12076	0.79572	1.66695	1.00816	0.02077	2.8306	0.08454	1.9026	0.12377	1.00816	0.3369
0.8069	0.22885	2.64052	0.36967	1.57837	0.1244	0.8069	1.65367	1.01934	0.01954	2.84178	0.08608	1.91379	0.12345	1.01934	0.31776
0.81809	0.22665	2.65171	0.36818	1.58955	0.12804	0.81809	1.63677	1.03052	0.01833	2.85296	0.08771	1.92497	0.12306	1.03052	0.29899
0.82927	0.22391	2.66289	0.3674	1.60073	0.13166	0.82927	1.61628	1.0417	0.01715	2.86414	0.0894	1.93615	0.12256	1.0417	0.28067
0.84045	0.2206	2.67407	0.36734	1.61191	0.13524	0.84045	1.59213	1.05288	0.01602	2.87532	0.09115	1.94733	0.12196	1.05288	0.26291
0.85163	0.21671	2.68525	0.36801	1.62309	0.13875	0.85163	1.56421	1.06406	0.01492	2.8865	0.09296	1.95851	0.12125	1.06406	0.24577
0.86281	0.21227	2.69643	0.36951	1.63427	0.1422	0.86281	1.53261	1.07524	0.01387	2.89768	0.09481	1.96969	0.12045	1.07524	0.22933
0.87399	0.20732	2.70761	0.37189	1.64545	0.14556	0.87399	1.49758	1.08642	0.01288	2.90886	0.0967	1.98087	0.11956	1.08642	0.21366
0.88517	0.20189	2.71879	0.37509	1.65663	0.14884	0.88517	1.45935	1.0976	0.01194	2.92004	0.09861	1.99205	0.11858	1.0976	0.1988
0.89635	0.19604	2.72997	0.37909	1.66781	0.15201	0.89635	1.41824	1.10878	0.01105	2.93122	0.10053	2.00323	0.11753	1.10878	0.18479
0.90753	0.1898	2.74115	0.38388	1.67899	0.15507	0.90753	1.37455	1.11996	0.01023	2.9424	0.10247	2.01441	0.11641	1.11996	0.17169
0.91871	0.18324	2.75233	0.38936	1.69017	0.15801	0.91871	1.32861	1.13114	0.00946	2.95358	0.1044	2.02559	0.11523	1.13114	0.1595
0.92989	0.1764	2.76351	0.39552	1.70135	0.16082	0.92989	1.28075	1.14232	0.00876	2.96476	0.10632	2.03677	0.114	1.14232	0.14825
0.94107	0.16933	2.77469	0.40232	1.71253	0.16347	0.94107	1.23132	1.1535	0.00812	2.97594	0.10822	2.04795	0.11271	1.1535	0.13795
0.95225	0.16209	2.78587	0.40974	1.72371	0.16596	0.95225	1.18069	1.16468	0.00754	2.98712	0.1101	2.05913	0.11138	1.16468	0.1286
0.96343	0.15473	2.79705	0.41774	1.7349	0.16828	0.96343	1.12919	1.17586	0.00703	2.9983	0.11195	2.07031	0.11001	1.17586	0.12021
0.97461	0.14731	2.80823	0.42629	1.74608	0.17041	0.97461	1.07723	1.18705	0.00657	3.00949	0.11378	2.08149	0.1086	1.18705	0.11277
0.98579	0.13987	2.81941	0.43535	1.75726	0.17234	0.98579	1.02516	1.19823	0.00618	3.02067	0.1156	2.09268	0.10716	1.19823	0.10626
0.99698	0.13246	2.8306	0.44487	1.76844	0.17408	0.99698	0.97329	1.20941	0.00584	3.03185	0.11747	2.10386	0.10569	1.20941	0.10066
1.00816	0.12513	2.84178	0.4548	1.77962	0.17561	1.00816	0.92191	1.22059	0.00556	3.04303	0.11935	2.11504	0.1042	1.22059	0.09596
1.01934	0.11793	2.85296	0.46509	1.7908	0.17691	1.01934	0.87132	1.23177	0.00534	3.05421	0.12119	2.12622	0.10267	1.23177	0.09213
1.03052	0.11089	2.86414	0.47569	1.80198	0.17798	1.03052	0.82178	1.24295	0.00517	3.06539	0.12297	2.1374	0.10113	1.24295	0.08914
1.0417	0.10405	2.87532	0.48655	1.81316	0.1788	1.0417	0.77358	1.25413	0.00505	3.07657	0.12469	2.14858	0.09955	1.25413	0.08696
1.05288	0.09745	2.8865	0.49759	1.82434	0.17936	1.05288	0.72693	1.26531	0.00497	3.08775	0.12633	2.15976	0.09796	1.26531	0.08556
1.06406	0.09112	2.89768	0.50877	1.83552	0.17967	1.06406	0.68207	1.27649	0.00495	3.09893	0.12789	2.17094	0.09634	1.27649	0.08491
1.07524	0.08508	2.90886	0.52001	1.8467	0.17974	1.07524	0.6392	1.28767	0.00497	3.11011	0.12938	2.18212	0.09469	1.28767	0.08497
1.08642	0.07936	2.92004	0.53127	1.85788	0.17959	1.08642	0.59847	1.29885	0.00503	3.12129	0.13079	2.1933	0.09302	1.29885	0.0857
1.0976	0.07398	2.93122	0.54247	1.86906	0.1792	1.0976	0.56004	1.31003	0.00513	3.13247	0.13211	2.20448	0.09132	1.31003	0.08707
1.10878	0.06896	2.9424	0.55356	1.88024	0.17863	1.10878	0.52403	1.32121	0.00526	3.14365	0.13335	2.21566	0.08963	1.32121	0.08904
1.11996	0.0643	2.95358	0.56448	1.89142	0.17787	1.11996	0.49055	1.33239	0.00543	3.15483	0.13449	2.22684	0.08797	1.33239	0.09157
1.13114	0.06002	2.96476	0.57516	1.9026	0.17692	1.13114	0.45967	1.34357	0.00563	3.16601	0.13554	2.23802	0.08635	1.34357	0.09463
1.14232	0.05612	2.97594	0.58555	1.91379	0.17578	1.14232	0.43144	1.35475	0.00586	3.17719	0.1365	2.2492	0.08472	1.35475	0.09817
1.1535	0.0526	2.98712	0.5956	1.92497	0.17446	1.1535	0.40592	1.36594	0.00612	3.18837	0.13736	2.26038	0.08306	1.36594	0.10217
1.16468	0.04947	2.9983	0.60526	1.93615	0.17292	1.16468	0.38311	1.37712	0.0064	3.19956	0.13812	2.27156	0.08138	1.37712	0.10658
1.17586	0.04673	3.00949	0.61459	1.94733	0.17118	1.17586	0.36302	1.3883	0.0067	3.21074	0.13877	2.28275	0.07967	1.3883	0.11138
1.18705	0.04436	3.02067	0.62375	1.95851	0.16923	1.18705	0.34563	1.39948	0.00703	3.22192	0.13931	2.29393	0.07794	1.39948	0.11652
1.19823	0.04236	3.03185	0.63281	1.96969	0.1671	1.19823	0.33092	1.41066	0.00737	3.2331	0.13976	2.30511	0.07618	1.41066	0.12197
1.20941	0.04072	3.04303	0.64156	1.98087	0.16481	1.20941	0.31884	1.42184	0.00772	3.24428	0.14009	2.31629	0.07441	1.42184	0.12771
1.22059	0.03944	3.05421	0.64974	1.99205	0.16236	1.22059	0.30933	1.43302	0.00809	3.25546	0.14033	2.32747	0.07262	1.43302	0.13369
1.23177	0.03849	3.06539	0.65727	2.00323	0.15978	1.23177	0.30235	1.4442	0.00847	3.26664	0.14044	2.33865	0.07082	1.4442	0.1399
1.24295	0.03787	3.07657	0.66411	2.01441	0.15709	1.24295	0.2978	1.45538	0.00886	3.27782	0.14044	2.34983	0.06901	1.45538	0.1463
1.25413	0.03756	3.08775	0.67025	2.02559	0.15429	1.25413	0.29562	1.46656	0.00926	3.289	0.14035	2.36101	0.06721	1.46656	0.15287
1.26531	0.03754	3.09893	0.67564	2.03677	0.15142	1.26531	0.29571	1.47774	0.00967	3.30018	0.14019	2.37219	0.06541	1.47774	0.15957
1.27649	0.03781	3.11011	0.68029	2.04795	0.14848	1.27649	0.29797	1.48892	0.01008	3.31136	0.13992	2.38337	0.06362	1.48892	0.16639
1.28767	0.03833	3.12129	0.68417	2.05913	0.14549	1.28767	0.30232	1.5001	0.01049	3.32254	0.13954	2.39455	0.06186	1.5001	0.1733
1.29885	0.0391	3.13247	0.68728	2.07031	0.14247	1.29885	0.30866	1.51128	0.01091	3.33372	0.13902	2.40573	0.06012	1.51128	0.18029
1.31003	0.0401	3.14365	0.68961	2.08149	0.13943	1.31003	0.31688	1.52246	0.01133	3.3449	0.13836	2.41691	0.05841	1.52246	0.18734
1.32121	0.0413	3.15483	0.69116	2.09268	0.13638	1.32121	0.32687	1.53364	0.01175	3.35608	0.13756	2.42809	0.05676	1.53364	0.19446
1.33239	0.0427	3.16601	0.69195	2.10386	0.13334	1.33239	0.33852	1.54483	0.01217	3.36726	0.13663	2.43927	0.05517	1.54483	0.20159
1.34357	0.04426	3.17719	0.69197	2.11504	0.13031	1.34357	0.35175	1.55601	0.01258	3.37845	0.13556	2.45045	0.05363	1.55601	0.20871
1.35475	0.04599	3.18837	0.69124	2.12622	0.12731	1.35475	0.36643	1.56719	0.013	3.38963	0.13438	2.46164	0.05216	1.56719	0.21583
1.36594	0.04785	3.19956	0.68977	2.1374	0.12434	1.36594	0.38247	1.57837	0.01342	3.40081	0.13309	2.47282	0.05076	1.57837	0.223
1.37712	0.04984	3.21074	0.68763	2.14858	0.1214	1.37712	0.39977	1.58955	0.01385	3.41199	0.13169	2.484	0.04942	1.58955	0.23022
1.3883	0.05193	3.22192	0.68489	2.15976	0.1185	1.3883	0.41823	1.60073	0.01427	3.42317	0.1302	2.49518	0.04815	1.60073	0.2374
1.39948	0.05411	3.2331	0.68159	2.17094	0.11565	1.39948	0.43774	1.61191	0.01469	3.43435	0.12861	2.50636	0.04697	1.61191	0.2445
1.41066	0.05637	3.24428	0.67782	2.18212	0.11285	1.41066	0.45823	1.62309	0.01511	3.44553	0.12694	2.51754	0.04586	1.62309	0.25148
1.42184	0.05869	3.25546	0.67355	2.1933	0.1101	1.42184	0.4796	1.63427	0.01551	3.45671	0.12519	2.52872	0.04483	1.63427	0.25831
1.43302	0.06106	3.26664	0.66873	2.20448	0.10741	1.43302	0.50177	1.64545	0.0159	3.46789	0.12338	2.5399	0.04388	1.64545	0.26498
1.4442	0.06347	3.27782	0.66333	2.21566	0.10481	1.4442	0.52464	1.65663	0.01628	3.47907	0.12152	2.55108	0.04302	1.65663	0.27147
1.45538	0.0659	3.289	0.6574	2.22684	0.10232	1.45538	0.54816	1.66781	0.01665	3.49025	0.11968	2.56226	0.04225	1.66781	0.27775
1.46656	0.06835	3.30018	0.65097	2.23802	0.09992	1.46656	0.57223	1.67899	0.01701	3.50143	0.11788	2.57344	0.04156	1.67899	0.28381
1.47774	0.07081	3.31136	0.64403	2.2492	0.09759	1.47774	0.59679	1.69017	0.01734	3.51261	0.1161	2.58462	0.04095	1.69017	0.28963
1.48892	0.07326	3.32254	0.63662	2.26038	0.09529	1.48892	0.62176	1.70135	0.01766	3.52379	0.11438	2.5958	0.04043	1.70135	0.29519
1.5001	0.07571	3.33372	0.62871	2.27156	0.09304	1.5001	0.6471	1.71253	0.01796	3.53497	0.11269	2.60698	0.03999	1.71253	0.30046
1.51128	0.07815	3.3449	0.62032	2.28275	0.09083	1.51128	0.67278	1.72371	0.01824	3.54615	0.11106	2.61816	0.03964	1.72371	0.30543
1.52246	0.0806	3.35608	0.61151	2.29393	0.08866	1.52246	0.69891	1.7349	0.0185	3.55734	0.1095	2.62934	0.03936	1.7349	0.31008
1.53364	0.08306	3.36726	0.6023	2.30511	0.08652	1.53364	0.72548	1.74608	0.01873	3.56852	0.10805	2.64052	0.03917	1.74608	0.3144
1.54483	0.0855	3.37845	0.59278	2.31629	0.08441	1.54483	0.75227	1.75726	0.01893	3.5797	0.1067	2.65171	0.03905	1.75726	0.31837
1.55601	0.08791	3.38963	0.58303	2.32747	0.08234	1.55601	0.77908	1.76844	0.01911	3.59088	0.10548	2.66289	0.03901	1.76844	0.32203
1.56719	0.09029	3.40081	0.57305	2.33865	0.08031	1.56719	0.80592	1.77962	0.01925	3.60206	0.10441	2.67407	0.03904	1.77962	0.32536
1.57837	0.09265	3.41199	0.56284	2.34983	0.07832	1.57837	0.83286	1.7908	0.01936	3.61324	0.1035	2.68525	0.03914	1.7908	0.32833
1.58955	0.095	3.42317	0.55248	2.36101	0.07636	1.58955	0.85984	1.80198	0.01944	3.62442	0.10276	2.69643	0.03933	1.80198	0.33093
1.60073	0.09731	3.43435	0.54202	2.37219	0.07445	1.60073	0.88667	1.81316	0.01948	3.6356	0.10221	2.70761	0.0396	1.81316	0.33311
1.61191	0.09957	3.44553	0.53149	2.38337	0.07258	1.61191	0.9132	1.82434	0.01949	3.64678	0.10185	2.71879	0.03995	1.82434	0.33488
1.62309	0.10177	3.45671	0.52095	2.39455	0.07076	1.62309	0.93932	1.83552	0.01945	3.65796	0.1017	2.72997	0.04038	1.83552	0.33623
1.63427	0.10389	3.46789	0.51046	2.40573	0.06899	1.63427	0.96493	1.8467	0.01938	3.66914	0.10175	2.74115	0.04087	1.8467	0.33717
1.64545	0.10595	3.47907	0.50009	2.41691	0.06727	1.64545	0.98995	1.85788	0.01927	3.68032	0.10202	2.75233	0.04143	1.85788	0.3377
1.65663	0.10792	3.49025	0.49012	2.42809	0.06563	1.65663	1.01427	1.86906	0.01912	3.6915	0.1025	2.76351	0.04205	1.86906	0.33785
1.66781	0.1098	3.50143	0.4806	2.43927	0.06408	1.66781	1.0378	1.88024	0.01892	3.70268	0.1032	2.77469	0.04272	1.88024	0.33769
1.67899	0.11159	3.51261	0.47152	2.45045	0.0626	1.67899	1.06046	1.89142	0.01872	3.71386	0.10411	2.78587	0.04345	1.89142	0.33726
1.69017	0.11327	3.52379	0.46294	2.46164	0.06119	1.69017	1.08212	1.9026	0.01849	3.72504	0.10523	2.79705	0.04422	1.9026	0.33661
1.70135	0.11484	3.53497	0.45483	2.47282	0.05986	1.70135	1.10272	1.91379	0.01822	3.73622	0.10654	2.80823	0.04505	1.91379	0.33576
1.71253	0.11629	3.54615	0.44725	2.484	0.05861	1.71253	1.12213	1.92497	0.01792	3.74741	0.10803	2.81941	0.04593	1.92497	0.33466
1.72371	0.11761	3.55734	0.44029	2.49518	0.05743	1.72371	1.14027	1.93615	0.01759	3.75859	0.10971	2.8306	0.04685	1.93615	0.33327
1.7349	0.11878	3.56852	0.434	2.50636	0.05633	1.7349	1.15705	1.94733	0.01722	3.76977	0.11154	2.84178	0.04781	1.94733	0.33156
1.74608	0.1198	3.5797	0.42845	2.51754	0.05532	1.74608	1.17238	1.95851	0.01682	3.78095	0.11352	2.85296	0.04882	1.95851	0.32958
1.75726	0.12066	3.59088	0.4237	2.52872	0.05439	1.75726	1.18618	1.96969	0.01638	3.79213	0.11562	2.86414	0.04986	1.96969	0.32732
1.76844	0.12134	3.60206	0.41982	2.5399	0.05355	1.76844	1.1986	1.98087	0.01592	3.80331	0.11783	2.87532	0.05094	1.98087	0.32483
1.77962	0.12184	3.61324	0.41686	2.55108	0.05279	1.77962	1.20958	1.99205	0.01543	3.81449	0.12012	2.8865	0.05205	1.99205	0.32211
1.7908	0.12214	3.62442	0.41486	2.56226	0.05212	1.7908	1.21894	2.00323	0.01491	3.82567	0.1225	2.89768	0.0532	2.00323	0.3192
1.80198	0.12224	3.6356	0.41388	2.57344	0.05154	1.80198	1.22663	2.01441	0.01438	3.83685	0.12494	2.90886	0.05437	2.01441	0.31612
1.81316	0.12213	3.64678	0.41393	2.58462	0.05105	1.81316	1.2325	2.02559	0.01383	3.84803	0.12742	2.92004	0.05556	2.02559	0.31288
1.82434	0.1218	3.65796	0.41506	2.5958	0.05065	1.82434	1.23654	2.03677	0.01326	3.85921	0.12991	2.93122	0.05678	2.03677	0.30951
1.83552	0.12125	3.66914	0.41728	2.60698	0.05034	1.83552	1.23873	2.04795	0.01269	3.87039	0.13239	2.9424	0.05801	2.04795	0.30604
1.8467	0.1205	3.68032	0.42059	2.61816	0.05012	1.8467	1.23929	2.05913	0.01211	3.88157	0.13482	2.95358	0.05926	2.05913	0.30247
1.85788	0.11955	3.6915	0.425	2.62934	0.04998	1.85788	1.23826	2.07031	0.01152	3.89275	0.13718	2.96476	0.06051	2.07031	0.29882
1.86906	0.11839	3.70268	0.4305	2.64052	0.04994	1.86906	1.23567	2.08149	0.01093	3.90393	0.13944	2.97594	0.06178	2.08149	0.29511
1.88024	0.11703	3.71386	0.43706	2.65171	0.04998	1.88024	1.23179	2.09268	0.01035	3.91511	0.14157	2.98712	0.06304	2.09268	0.29135
1.89142	0.11549	3.72504	0.44466	2.66289	0.05011	1.89142	1.22669	2.10386	0.00978	3.9263	0.14357	2.9983	0.06431	2.10386	0.28754
1.9026	0.11377	3.73622	0.45324	2.67407	0.05033	1.9026	1.22034	2.11504	0.00921	3.93748	0.14541	3.00949	0.06558	2.11504	0.28371
1.91379	0.11187	3.74741	0.46277	2.68525	0.05064	1.91379	1.21281	2.12622	0.00866	3.94866	0.14707	3.02067	0.06687	2.12622	0.27985
1.92497	0.10979	3.75859	0.47317	2.69643	0.05105	1.92497	1.20408	2.1374	0.00812	3.95984	0.14854	3.03185	0.06818	2.1374	0.27597
1.93615	0.1075	3.76977	0.48437	2.70761	0.05157	1.93615	1.19405	2.14858	0.0076	3.97102	0.1498	3.04303	0.06951	2.14858	0.27206
1.94733	0.10501	3.78095	0.49629	2.71879	0.05218	1.94733	1.18277	2.15976	0.00711	3.9822	0.15086	3.05421	0.07081	2.15976	0.26813
1.95851	0.10233	3.79213	0.50884	2.72997	0.0529	1.95851	1.17037	2.17094	0.00663	3.99338	0.15173	3.06539	0.07209	2.17094	0.26419
1.96969	0.09948	3.80331	0.52193	2.74115	0.05371	1.96969	1.15695	2.18212	0.00618	4.00456	0.15246	3.07657	0.07333	2.18212	0.26022
1.98087	0.09646	3.81449	0.53545	2.75233	0.05461	1.98087	1.14265	2.1933	0.00575	4.01574	0.15301	3.08775	0.07454	2.1933	0.25622
1.99205	0.09331	3.82567	0.54933	2.76351	0.05559	1.99205	1.12757	2.20448	0.00535	4.02692	0.15338	3.09893	0.0757	2.20448	0.25227
2.00323	0.09002	3.83685	0.5635	2.77469	0.05664	2.00323	1.11186	2.21566	0.00498	4.0381	0.15356	3.11011	0.07682	2.21566	0.2484
2.01441	0.08663	3.84803	0.57785	2.78587	0.05778	2.01441	1.09562	2.22684	0.00464	4.04928	0.1535	3.12129	0.07788	2.22684	0.24464
2.02559	0.08316	3.85921	0.5922	2.79705	0.059	2.02559	1.07898	2.23802	0.00433	4.06046	0.15321	3.13247	0.07888	2.23802	0.24094
2.03677	0.07962	3.87039	0.60645	2.80823	0.06029	2.03677	1.06206	2.2492	0.00405	4.07164	0.15268	3.14365	0.07981	2.2492	0.23722
2.04795	0.07603	3.88157	0.62046	2.81941	0.06165	2.04795	1.04495	2.26038	0.00381	4.08282	0.15194	3.15483	0.08068	2.26038	0.23345
2.05913	0.07242	3.89275	0.63408	2.8306	0.06309	2.05913	1.02775	2.27156	0.00359	4.094	0.15098	3.16601	0.08148	2.27156	0.22963
2.07031	0.0688	3.90393	0.64719	2.84178	0.06459	2.07031	1.01056	2.28275	0.0034	4.10518	0.14982	3.17719	0.08219	2.28275	0.22574
2.08149	0.0652	3.91511	0.65968	2.85296	0.06617	2.08149	0.99345	2.29393	0.00325	4.11637	0.14848	3.18837	0.08283	2.29393	0.22181
2.09268	0.06163	3.9263	0.67145	2.86414	0.0678	2.09268	0.97649	2.30511	0.00312	4.12755	0.14696	3.19956	0.08339	2.30511	0.21781
2.10386	0.05812	3.93748	0.6824	2.87532	0.0695	2.10386	0.95973	2.31629	0.00303	4.13873	0.14528	3.21074	0.08386	2.31629	0.21376
2.11504	0.05467	3.94866	0.69246	2.8865	0.07125	2.11504	0.94323	2.32747	0.00296	4.14991	0.14347	3.22192	0.08425	2.32747	0.20967
2.12622	0.05132	3.95984	0.70158	2.89768	0.07305	2.12622	0.92701	2.33865	0.00292	4.16109	0.14152	3.2331	0.08454	2.33865	0.20553
2.1374	0.04806	3.97102	0.70969	2.90886	0.0749	2.1374	0.91109	2.34983	0.00291	4.17227	0.13944	3.24428	0.08474	2.34983	0.20136
2.14858	0.04493	3.9822	0.71671	2.92004	0.0768	2.14858	0.8955	2.36101	0.00293	4.18345	0.13724	3.25546	0.08485	2.36101	0.19717
2.15976	0.04192	3.99338	0.72269	2.93122	0.07873	2.15976	0.88023	2.37219	0.00297	4.19463	0.13495	3.26664	0.08485	2.37219	0.19297
2.17094	0.03905	4.00456	0.7279	2.9424	0.08069	2.17094	0.86528	2.38337	0.00304	4.20581	0.13257	3.27782	0.08474	2.38337	0.18876
2.18212	0.03633	4.01574	0.73219	2.95358	0.08269	2.18212	0.85063	2.39455	0.00313	4.21699	0.13012	3.289	0.08452	2.39455	0.18457
2.1933	0.03377	4.02692	0.73543	2.96476	0.0847	2.1933	0.83628	2.40573	0.00324	4.22817	0.12762	3.30018	0.08418	2.40573	0.1804
2.20448	0.03137	4.0381	0.73761	2.97594	0.08674	2.20448	0.82232	2.41691	0.00337	4.23935	0.12511	3.31136	0.08373	2.41691	0.17628
2.21566	0.02914	4.04928	0.73853	2.98712	0.08878	2.21566	0.80889	2.42809	0.00352	4.25053	0.1226	3.32254	0.08316	2.42809	0.17227
2.22684	0.02709	4.06046	0.7382	2.9983	0.09082	2.22684	0.79614	2.43927	0.00369	4.26171	0.12008	3.33372	0.08247	2.43927	0.16839
2.23802	0.02521	4.07164	0.73663	3.00949	0.09288	2.23802	0.78398	2.45045	0.00387	4.27289	0.11757	3.3449	0.08166	2.45045	0.16463
2.2492	0.02351	4.08282	0.73389	3.02067	0.09496	2.2492	0.77208	2.46164	0.00407	4.28407	0.11507	3.35608	0.08073	2.46164	0.161
2.26038	0.022	4.094	0.73004	3.03185	0.09708	2.26038	0.76028	2.47282	0.00428	4.29526	0.11258	3.36726	0.07968	2.47282	0.15747
2.27156	0.02066	4.10518	0.72513	3.04303	0.09921	2.27156	0.74855	2.484	0.0045	4.30644	0.1101	3.37845	0.07855	2.484	0.15407
2.28275	0.01949	4.11637	0.71922	3.05421	0.10132	2.28275	0.73686	2.49518	0.00473	4.31762	0.10766	3.38963	0.07734	2.49518	0.1508
2.29393	0.0185	4.12755	0.71231	3.06539	0.10338	2.29393	0.72519	2.50636	0.00496	4.3288	0.10524	3.40081	0.07605	2.50636	0.14767
2.30511	0.01769	4.13873	0.70447	3.07657	0.1054	2.30511	0.71351	2.51754	0.0052	4.33998	0.10287	3.41199	0.07467	2.51754	0.1447
2.31629	0.01704	4.14991	0.69577	3.08775	0.10736	2.31629	0.70181	2.52872	0.00545	4.35116	0.10054	3.42317	0.07322	2.52872	0.14189
2.32747	0.01655	4.16109	0.68628	3.09893	0.10925	2.32747	0.69008	2.5399	0.00569	4.36234	0.09827	3.43435	0.0717	2.5399	0.13925
2.33865	0.01622	4.17227	0.67605	3.11011	0.11107	2.33865	0.67832	2.55108	0.00593	4.37352	0.09606	3.44553	0.07011	2.55108	0.13678
2.34983	0.01605	4.18345	0.66517	3.12129	0.11281	2.34983	0.66654	2.56226	0.00617	4.3847	0.09392	3.45671	0.06846	2.56226	0.1345
2.36101	0.01602	4.19463	0.65372	3.13247	0.11445	2.36101	0.65474	2.57344	0.0064	4.39588	0.09185	3.46789	0.06677	2.57344	0.13241
2.37219	0.01613	4.20581	0.64176	3.14365	0.11599	2.37219	0.64295	2.58462	0.00663	4.40706	0.08986	3.47907	0.06504	2.58462	0.13051
2.38337	0.01638	4.21699	0.62937	3.15483	0.11743	2.38337	0.63118	2.5958	0.00685	4.41824	0.08796	3.49025	0.06331	2.5958	0.1288
2.39455	0.01675	4.22817	0.61671	3.16601	0.11876	2.39455	0.61947	2.60698	0.00706	4.42942	0.08615	3.50143	0.06158	2.60698	0.1273
2.40573	0.01724	4.23935	0.60396	3.17719	0.11996	2.40573	0.60784	2.61816	0.00727	4.4406	0.08445	3.51261	0.05986	2.61816	0.12599
2.41691	0.01785	4.25053	0.59115	3.18837	0.12104	2.41691	0.59633	2.62934	0.00746	4.45178	0.08288	3.52379	0.05817	2.62934	0.12489
2.42809	0.01855	4.26171	0.57824	3.19956	0.12198	2.42809	0.5852	2.64052	0.00764	4.46296	0.08145	3.53497	0.05651	2.64052	0.124
2.43927	0.01935	4.27289	0.56531	3.21074	0.12281	2.43927	0.57449	2.65171	0.00781	4.47415	0.08015	3.54615	0.0549	2.65171	0.12331
2.45045	0.02023	4.28407	0.55243	3.22192	0.1235	2.45045	0.56412	2.66289	0.00797	4.48533	0.079	3.55734	0.05335	2.66289	0.12282
2.46164	0.0212	4.29526	0.53957	3.2331	0.12406	2.46164	0.55414	2.67407	0.00813	4.49651	0.07799	3.56852	0.05188	2.67407	0.12255
2.47282	0.02223	4.30644	0.52679	3.24428	0.12449	2.47282	0.54447	2.68525	0.00827	4.50769	0.07714	3.5797	0.05049	2.68525	0.12248
2.484	0.02332	4.31762	0.51412	3.25546	0.12476	2.484	0.53514	2.69643	0.00841	4.51887	0.07643	3.59088	0.04921	2.69643	0.12265
2.49518	0.02445	4.3288	0.50162	3.26664	0.12487	2.49518	0.52619	2.70761	0.00855	4.53005	0.07587	3.60206	0.04805	2.70761	0.1231
2.50636	0.02563	4.33998	0.48933	3.27782	0.12481	2.50636	0.51768	2.71879	0.00869	4.54123	0.07546	3.61324	0.04701	2.71879	0.12377
2.51754	0.02683	4.35116	0.47729	3.289	0.12459	2.51754	0.50961	2.72997	0.00883	4.55241	0.0752	3.62442	0.04611	2.72997	0.12469
2.52872	0.02806	4.36234	0.46554	3.30018	0.12421	2.52872	0.50203	2.74115	0.00898	4.56359	0.0751	3.6356	0.04536	2.74115	0.12584
2.5399	0.02929	4.37352	0.45412	3.31136	0.12365	2.5399	0.49497	2.75233	0.00913	4.57477	0.07517	3.64678	0.04477	2.75233	0.12719
2.55108	0.03053	4.3847	0.44306	3.32254	0.12292	2.55108	0.48846	2.76351	0.00929	4.58595	0.07539	3.65796	0.04435	2.76351	0.12874
2.56226	0.03176	4.39588	0.43241	3.33372	0.12202	2.56226	0.48253	2.77469	0.00946	4.59713	0.07578	3.66914	0.04409	2.77469	0.13048
2.57344	0.03298	4.40706	0.42219	3.3449	0.12094	2.57344	0.47722	2.78587	0.00965	4.60831	0.07632	3.68032	0.04402	2.78587	0.13242
2.58462	0.03418	4.41824	0.41245	3.35608	0.1197	2.58462	0.47252	2.79705	0.00986	4.61949	0.07702	3.6915	0.04413	2.79705	0.13455
2.5958	0.03535	4.42942	0.40321	3.36726	0.11829	2.5958	0.46849	2.80823	0.01009	4.63067	0.07787	3.70268	0.04442	2.80823	0.13687
2.60698	0.03649	4.4406	0.39458	3.37845	0.11675	2.60698	0.46513	2.81941	0.01035	4.64185	0.07886	3.71386	0.04489	2.81941	0.13936
2.61816	0.03759	4.45178	0.38666	3.38963	0.11511	2.61816	0.46246	2.8306	0.01065	4.65303	0.08	3.72504	0.04555	2.8306	0.14204
2.62934	0.03866	4.46296	0.37948	3.40081	0.11337	2.62934	0.46052	2.84178	0.01099	4.66422	0.08126	3.73622	0.04639	2.84178	0.14488
2.64052	0.03969	4.47415	0.373	3.41199	0.11152	2.64052	0.45931	2.85296	0.01138	4.6754	0.08264	3.74741	0.04741	2.85296	0.1479
2.65171	0.04068	4.48533	0.3672	3.42317	0.10957	2.65171	0.45885	2.86414	0.01181	4.68658	0.08413	3.75859	0.0486	2.86414	0.15107
2.66289	0.04164	4.49651	0.36217	3.43435	0.10755	2.66289	0.45915	2.87532	0.01231	4.69776	0.0857	3.76977	0.04995	2.87532	0.15441
2.67407	0.04257	4.50769	0.35788	3.44553	0.10545	2.67407	0.46024	2.8865	0.01287	4.70894	0.08736	3.78095	0.05146	2.8865	0.15789
2.68525	0.04347	4.51887	0.35433	3.45671	0.10328	2.68525	0.46213	2.89768	0.0135	4.72012	0.08908	3.79213	0.05312	2.89768	0.16151
2.69643	0.04438	4.53005	0.35152	3.46789	0.10106	2.69643	0.46493	2.90886	0.01421	4.7313	0.09085	3.80331	0.05491	2.90886	0.16527
2.70761	0.04532	4.54123	0.34948	3.47907	0.0988	2.70761	0.46877	2.92004	0.01499	4.74248	0.09264	3.81449	0.05682	2.92004	0.16916
2.71879	0.04628	4.55241	0.34821	3.49025	0.09654	2.71879	0.47356	2.93122	0.01586	4.75366	0.09445	3.82567	0.05884	2.93122	0.17317
2.72997	0.04729	4.56359	0.34772	3.50143	0.09431	2.72997	0.47928	2.9424	0.01682	4.76484	0.09626	3.83685	0.06096	2.9424	0.17729
2.74115	0.04834	4.57477	0.34801	3.51261	0.0921	2.74115	0.48593	2.95358	0.01787	4.77602	0.09805	3.84803	0.06315	2.95358	0.18152
2.75233	0.04945	4.58595	0.34907	3.52379	0.08993	2.75233	0.49342	2.96476	0.01901	4.7872	0.09979	3.85921	0.06541	2.96476	0.18584
2.76351	0.05062	4.59713	0.35088	3.53497	0.08783	2.76351	0.50172	2.97594	0.02026	4.79838	0.10149	3.87039	0.06772	2.97594	0.19026
2.77469	0.05188	4.60831	0.35343	3.54615	0.08579	2.77469	0.51084	2.98712	0.0216	4.80956	0.10313	3.88157	0.07005	2.98712	0.19474
2.78587	0.05325	4.61949	0.3567	3.55734	0.08385	2.78587	0.52077	2.9983	0.02304	4.82074	0.10468	3.89275	0.0724	2.9983	0.1993
2.79705	0.05476	4.63067	0.36064	3.56852	0.08202	2.79705	0.5315	3.00949	0.02458	4.83192	0.10615	3.90393	0.07475	3.00949	0.20394
2.80823	0.05642	4.64185	0.36522	3.5797	0.08031	2.80823	0.543	3.02067	0.02622	4.84311	0.10753	3.91511	0.07708	3.02067	0.20869
2.81941	0.05827	4.65303	0.37039	3.59088	0.07873	2.81941	0.55527	3.03185	0.02796	4.85429	0.10885	3.9263	0.07936	3.03185	0.2136
2.8306	0.06033	4.66422	0.37609	3.60206	0.07731	2.8306	0.56828	3.04303	0.02979	4.86547	0.11009	3.93748	0.0816	3.04303	0.21865
2.84178	0.06263	4.6754	0.38227	3.61324	0.07605	2.84178	0.58202	3.05421	0.03171	4.87665	0.11124	3.94866	0.08378	3.05421	0.22371
2.85296	0.06519	4.68658	0.38886	3.62442	0.07497	2.85296	0.59644	3.06539	0.03371	4.88783	0.11229	3.95984	0.08589	3.06539	0.22877
2.86414	0.06804	4.69776	0.39578	3.6356	0.07407	2.86414	0.61153	3.07657	0.03579	4.89901	0.11327	3.97102	0.08794	3.07657	0.23381
2.87532	0.0712	4.70894	0.40296	3.64678	0.07336	2.87532	0.62724	3.08775	0.03794	4.91019	0.11417	3.9822	0.08988	3.08775	0.23881
2.8865	0.07471	4.72012	0.41033	3.65796	0.07284	2.8865	0.64355	3.09893	0.04016	4.92137	0.11497	3.99338	0.09171	3.09893	0.24375
2.89768	0.07858	4.7313	0.41779	3.66914	0.07253	2.89768	0.6604	3.11011	0.04242	4.93255	0.11573	4.00456	0.09343	3.11011	0.24862
2.90886	0.08284	4.74248	0.42527	3.68032	0.07241	2.90886	0.67776	3.12129	0.04473	4.94373	0.11645	4.01574	0.09503	3.12129	0.2534
2.92004	0.08751	4.75366	0.43268	3.6915	0.0725	2.92004	0.69558	3.13247	0.04707	4.95491	0.11713	4.02692	0.09647	3.13247	0.25806
2.93122	0.09261	4.76484	0.43995	3.70268	0.0728	2.93122	0.71381	3.14365	0.04942	4.96609	0.1178	4.0381	0.09776	3.14365	0.26258
2.9424	0.09815	4.77602	0.44699	3.71386	0.07328	2.9424	0.7324	3.15483	0.05178	4.97727	0.11844	4.04928	0.09888	3.15483	0.26695
2.95358	0.10414	4.7872	0.45374	3.72504	0.07396	2.95358	0.7513	3.16601	0.05413	4.98845	0.11906	4.06046	0.09983	3.16601	0.27115
2.96476	0.11059	4.79838	0.46012	3.73622	0.07483	2.96476	0.77045	3.17719	0.05645	4.99963	0.11968	4.07164	0.1006	3.17719	0.27515
2.97594	0.11751	4.80956	0.46607	3.74741	0.07587	2.97594	0.7898	3.18837	0.05874	5.01081	0.12032	4.08282	0.10119	3.18837	0.27893
2.98712	0.1249	4.82074	0.47154	3.75859	0.07708	2.98712	0.80928	3.19956	0.06097	5.022	0.12099	4.094	0.10162	3.19956	0.28248
2.9983	0.13275	4.83192	0.47649	3.76977	0.07845	2.9983	0.82883	3.21074	0.06314	5.03318	0.12171	4.10518	0.10189	3.21074	0.28577
3.00949	0.14106	4.84311	0.48101	3.78095	0.07996	3.00949	0.84852	3.22192	0.06523	5.04436	0.12249	4.11637	0.102	3.22192	0.28879
3.02067	0.14981	4.85429	0.48518	3.79213	0.08159	3.02067	0.86852	3.2331	0.06723	5.05554	0.12336	4.12755	0.10195	3.2331	0.29152
3.03185	0.15899	4.86547	0.48889	3.80331	0.08335	3.03185	0.88887	3.24428	0.06913	5.06672	0.12432	4.13873	0.10173	3.24428	0.29397
3.04303	0.16857	4.87665	0.49205	3.81449	0.0852	3.04303	0.90935	3.25546	0.07091	5.0779	0.12539	4.14991	0.10134	3.25546	0.29608
3.05421	0.17853	4.88783	0.49471	3.82567	0.08714	3.05421	0.92959	3.26664	0.07254	5.08908	0.12656	4.16109	0.10079	3.26664	0.29783
3.06539	0.18884	4.89901	0.49703	3.83685	0.08918	3.06539	0.94949	3.27782	0.07401	5.10026	0.12786	4.17227	0.10008	3.27782	0.29918
3.07657	0.19945	4.91019	0.49901	3.84803	0.09128	3.07657	0.96896	3.289	0.07533	5.11144	0.12927	4.18345	0.09922	3.289	0.3002
3.08775	0.21033	4.92137	0.50054	3.85921	0.09342	3.08775	0.98793	3.30018	0.07647	5.12262	0.13081	4.19463	0.09821	3.30018	0.30085
3.09893	0.22142	4.93255	0.50172	3.87039	0.09559	3.09893	1.00631	3.31136	0.07744	5.1338	0.13246	4.20581	0.09706	3.31136	0.30109
3.11011	0.23268	4.94373	0.50256	3.88157	0.09777	3.11011	1.02404	3.32254	0.07822	5.14498	0.13423	4.21699	0.09579	3.32254	0.30092
3.12129	0.24405	4.95491	0.50317	3.89275	0.09992	3.12129	1.04102	3.33372	0.0788	5.15616	0.1361	4.22817	0.09442	3.33372	0.30029
3.13247	0.25546	4.96609	0.50361	3.90393	0.10203	3.13247	1.05719	3.3449	0.07917	5.16734	0.13807	4.23935	0.09296	3.3449	0.29919
3.14365	0.26687	4.97727	0.50388	3.91511	0.10409	3.14365	1.07247	3.35608	0.07934	5.17852	0.14012	4.25053	0.09144	3.35608	0.29764
3.15483	0.2782	4.98845	0.50406	3.9263	0.10608	3.15483	1.0868	3.36726	0.07931	5.1897	0.14224	4.26171	0.08982	3.36726	0.29562
3.16601	0.2894	4.99963	0.50425	3.93748	0.10798	3.16601	1.1001	3.37845	0.07908	5.20088	0.1444	4.27289	0.08814	3.37845	0.29319
3.17719	0.30037	5.01081	0.50452	3.94866	0.10979	3.17719	1.11231	3.38963	0.07869	5.21207	0.1466	4.28407	0.0864	3.38963	0.29041
3.18837	0.31115	5.022	0.50496	3.95984	0.1115	3.18837	1.12343	3.40081	0.07815	5.22325	0.1488	4.29526	0.08459	3.40081	0.28729
3.19956	0.32166	5.03318	0.50566	3.97102	0.11309	3.19956	1.13341	3.41199	0.07745	5.23443	0.151	4.30644	0.08273	3.41199	0.28382
3.21074	0.33176	5.04436	0.50669	3.9822	0.11454	3.21074	1.14219	3.42317	0.07661	5.24561	0.15317	4.31762	0.08082	3.42317	0.28003
3.22192	0.34139	5.05554	0.50813	3.99338	0.11587	3.22192	1.14978	3.43435	0.07564	5.25679	0.15529	4.3288	0.07888	3.43435	0.27596
3.2331	0.3505	5.06672	0.51003	4.00456	0.11709	3.2331	1.15616	3.44553	0.07452	5.26797	0.15734	4.33998	0.0769	3.44553	0.27157
3.24428	0.35907	5.0779	0.51245	4.01574	0.11817	3.24428	1.16137	3.45671	0.07326	5.27915	0.1593	4.35116	0.07491	3.45671	0.26692
3.25546	0.36699	5.08908	0.51544	4.02692	0.1191	3.25546	1.1653	3.46789	0.07188	5.29033	0.16117	4.36234	0.0729	3.46789	0.26203
3.26664	0.3742	5.10026	0.51903	4.0381	0.11987	3.26664	1.16779	3.47907	0.0704	5.30151	0.16292	4.37352	0.07089	3.47907	0.25696
3.27782	0.38064	5.11144	0.52324	4.04928	0.12047	3.27782	1.16878	3.49025	0.06883	5.31269	0.16454	4.3847	0.06888	3.49025	0.25182
3.289	0.38626	5.12262	0.52808	4.06046	0.1209	3.289	1.16826	3.50143	0.06719	5.32387	0.16606	4.39588	0.06689	3.50143	0.24665
3.30018	0.39103	5.1338	0.53355	4.07164	0.12114	3.30018	1.16621	3.51261	0.06551	5.33505	0.16751	4.40706	0.06491	3.51261	0.24147
3.31136	0.39492	5.14498	0.53962	4.08282	0.12123	3.31136	1.1626	3.52379	0.0638	5.34623	0.16888	4.41824	0.06296	3.52379	0.23634
3.32254	0.39791	5.15616	0.54628	4.094	0.12115	3.32254	1.15745	3.53497	0.06209	5.35741	0.17012	4.42942	0.06105	3.53497	0.23129
3.33372	0.39999	5.16734	0.55348	4.10518	0.12091	3.33372	1.15071	3.54615	0.0604	5.36859	0.17129	4.4406	0.05919	3.54615	0.22635
3.3449	0.40115	5.17852	0.56117	4.11637	0.12052	3.3449	1.14241	3.55734	0.05875	5.37977	0.17241	4.45178	0.0574	3.55734	0.2216
3.35608	0.4014	5.1897	0.5693	4.12755	0.11999	3.35608	1.13261	3.56852	0.05716	5.39096	0.17347	4.46296	0.05568	3.56852	0.21708
3.36726	0.40075	5.20088	0.57779	4.13873	0.11931	3.36726	1.12134	3.5797	0.05565	5.40214	0.17443	4.47415	0.05403	3.5797	0.21284
3.37845	0.39943	5.21207	0.58658	4.14991	0.11849	3.37845	1.10896	3.59088	0.05424	5.41332	0.17529	4.48533	0.05245	3.59088	0.20894
3.38963	0.3976	5.22325	0.59558	4.16109	0.11753	3.38963	1.09575	3.60206	0.05296	5.4245	0.17605	4.49651	0.05095	3.60206	0.20542
3.40081	0.39515	5.23443	0.60471	4.17227	0.11643	3.40081	1.08157	3.61324	0.05182	5.43568	0.17674	4.50769	0.04953	3.61324	0.20233
3.41199	0.39198	5.24561	0.6139	4.18345	0.1152	3.41199	1.06633	3.62442	0.05083	5.44686	0.17738	4.51887	0.0482	3.62442	0.1997
3.42317	0.38822	5.25679	0.62306	4.19463	0.11384	3.42317	1.05028	3.6356	0.05002	5.45804	0.17798	4.53005	0.04695	3.6356	0.19759
3.43435	0.38395	5.26797	0.63212	4.20581	0.11237	3.43435	1.03352	3.64678	0.0494	5.46922	0.17856	4.54123	0.04579	3.64678	0.19602
3.44553	0.37911	5.27915	0.641	4.21699	0.1108	3.44553	1.01606	3.65796	0.04897	5.4804	0.17916	4.55241	0.04472	3.65796	0.19502
3.45671	0.3738	5.29033	0.64964	4.22817	0.10914	3.45671	0.99803	3.66914	0.04877	5.49158	0.17979	4.56359	0.04375	3.66914	0.19461
3.46789	0.36808	5.30151	0.65798	4.23935	0.10742	3.46789	0.97959	3.68032	0.04878	5.50276	0.18047	4.57477	0.04288	3.68032	0.19482
3.47907	0.36203	5.31269	0.66597	4.25053	0.10565	3.47907	0.96092	3.6915	0.04902	5.51394	0.18123	4.58595	0.04211	3.6915	0.19565
3.49025	0.35575	5.32387	0.6737	4.26171	0.10383	3.49025	0.94241	3.70268	0.04949	5.52512	0.18209	4.59713	0.04144	3.70268	0.19711
3.50143	0.34933	5.33505	0.68134	4.27289	0.10195	3.50143	0.92424	3.71386	0.05021	5.5363	0.18305	4.60831	0.04087	3.71386	0.19921
3.51261	0.34285	5.34623	0.68877	4.28407	0.10004	3.51261	0.90647	3.72504	0.05116	5.54748	0.18415	4.61949	0.04039	3.72504	0.20194
3.52379	0.33641	5.35741	0.69584	4.29526	0.09808	3.52379	0.88928	3.73622	0.05236	5.55866	0.18538	4.63067	0.04002	3.73622	0.20529
3.53497	0.33009	5.36859	0.70271	4.30644	0.09609	3.53497	0.87275	3.74741	0.05379	5.56984	0.18677	4.64185	0.03974	3.74741	0.20924
3.54615	0.32398	5.37977	0.70949	4.31762	0.09408	3.54615	0.85703	3.75859	0.05546	5.58103	0.18832	4.65303	0.03956	3.75859	0.21377
3.55734	0.31818	5.39096	0.71611	4.3288	0.09205	3.55734	0.84231	3.76977	0.05736	5.59221	0.19003	4.66422	0.03946	3.76977	0.21885
3.56852	0.31275	5.40214	0.72246	4.33998	0.09	3.56852	0.82876	3.78095	0.05948	5.60339	0.1919	4.6754	0.03945	3.78095	0.22446
3.5797	0.30777	5.41332	0.72846	4.35116	0.08796	3.5797	0.81653	3.79213	0.06181	5.61457	0.19393	4.68658	0.03951	3.79213	0.23055
3.59088	0.30332	5.4245	0.73417	4.36234	0.08592	3.59088	0.80576	3.80331	0.06434	5.62575	0.19612	4.69776	0.03965	3.80331	0.23708
3.60206	0.29946	5.43568	0.73964	4.37352	0.0839	3.60206	0.7966	3.81449	0.06706	5.63693	0.19845	4.70894	0.03985	3.81449	0.244
3.61324	0.29625	5.44686	0.74494	4.3847	0.08189	3.61324	0.78917	3.82567	0.06995	5.64811	0.20091	4.72012	0.0401	3.82567	0.25129
3.62442	0.29375	5.45804	0.75014	4.39588	0.07991	3.62442	0.78358	3.83685	0.073	5.65929	0.20349	4.7313	0.0404	3.83685	0.2589
3.6356	0.29198	5.46922	0.7553	4.40706	0.07797	3.6356	0.77992	3.84803	0.0762	5.67047	0.20622	4.74248	0.04075	3.84803	0.26677
3.64678	0.291	5.4804	0.7605	4.41824	0.07607	3.64678	0.77828	3.85921	0.07952	5.68165	0.20906	4.75366	0.04112	3.85921	0.27484
3.65796	0.29082	5.49158	0.76582	4.42942	0.07422	3.65796	0.77872	3.87039	0.08294	5.69283	0.21198	4.76484	0.04151	3.87039	0.28305
3.66914	0.29147	5.50276	0.77131	4.4406	0.07244	3.66914	0.78127	3.88157	0.08646	5.70401	0.21496	4.77602	0.04191	3.88157	0.29134
3.68032	0.29296	5.51394	0.77706	4.45178	0.07074	3.68032	0.78596	3.89275	0.09004	5.71519	0.21793	4.7872	0.04232	3.89275	0.29962
3.6915	0.29529	5.52512	0.78312	4.46296	0.06914	3.6915	0.79279	3.90393	0.09366	5.72637	0.22087	4.79838	0.04272	3.90393	0.30785
3.70268	0.29846	5.5363	0.78954	4.47415	0.06762	3.70268	0.80175	3.91511	0.09732	5.73755	0.22376	4.80956	0.0431	3.91511	0.31597
3.71386	0.30246	5.54748	0.79637	4.48533	0.06619	3.71386	0.8128	3.9263	0.10097	5.74873	0.22656	4.82074	0.04346	3.9263	0.32391
3.72504	0.30727	5.55866	0.80364	4.49651	0.06487	3.72504	0.82589	3.93748	0.10462	5.75992	0.22924	4.83192	0.04378	3.93748	0.33162
3.73622	0.31287	5.56984	0.81139	4.50769	0.06364	3.73622	0.84094	3.94866	0.10824	5.7711	0.23178	4.84311	0.04407	3.94866	0.33908
3.74741	0.31922	5.58103	0.81961	4.51887	0.06251	3.74741	0.85786	3.95984	0.11183	5.78228	0.23417	4.85429	0.04432	3.95984	0.34626
3.75859	0.3263	5.59221	0.82833	4.53005	0.06148	3.75859	0.87654	3.97102	0.11538	5.79346	0.23639	4.86547	0.04453	3.97102	0.35312
3.76977	0.33405	5.60339	0.83751	4.54123	0.06055	3.76977	0.89687	3.9822	0.11885	5.80464	0.23841	4.87665	0.04468	3.9822	0.35959
3.78095	0.34244	5.61457	0.84721	4.55241	0.05973	3.78095	0.91869	3.99338	0.12222	5.81582	0.2402	4.88783	0.04478	3.99338	0.36566
3.79213	0.35142	5.62575	0.85739	4.56359	0.05901	3.79213	0.94185	4.00456	0.12547	5.827	0.24174	4.89901	0.04484	4.00456	0.37136
3.80331	0.36092	5.63693	0.86804	4.57477	0.05841	3.80331	0.9662	4.01574	0.12857	5.83818	0.24307	4.91019	0.04487	4.01574	0.37661
3.81449	0.37091	5.64811	0.87912	4.58595	0.05791	3.81449	0.99156	4.02692	0.13149	5.84936	0.24417	4.92137	0.04485	4.02692	0.38135
3.82567	0.38137	5.65929	0.89043	4.59713	0.05753	3.82567	1.01784	4.0381	0.13423	5.86054	0.245	4.93255	0.04478	4.0381	0.38555
3.83685	0.3923	5.67047	0.90197	4.60831	0.05725	3.83685	1.04498	4.04928	0.13677	5.87172	0.24557	4.94373	0.04466	4.04928	0.38916
3.84803	0.40364	5.68165	0.91363	4.61949	0.05708	3.84803	1.07277	4.06046	0.1391	5.8829	0.24583	4.95491	0.04449	4.06046	0.39214
3.85921	0.41527	5.69283	0.92536	4.63067	0.05701	3.85921	1.1009	4.07164	0.14121	5.89408	0.24575	4.96609	0.04427	4.07164	0.39449
3.87039	0.42712	5.70401	0.93708	4.64185	0.05704	3.87039	1.12916	4.08282	0.14309	5.90526	0.24533	4.97727	0.04401	4.08282	0.39623
3.88157	0.43912	5.71519	0.94858	4.65303	0.05716	3.88157	1.15735	4.094	0.14474	5.91644	0.24455	4.98845	0.0437	4.094	0.39734
3.89275	0.45115	5.72637	0.95976	4.66422	0.05737	3.89275	1.18516	4.10518	0.14615	5.92762	0.24342	4.99963	0.04336	4.10518	0.39786
3.90393	0.46314	5.73755	0.97051	4.6754	0.05766	3.90393	1.21237	4.11637	0.14735	5.93881	0.24193	5.01081	0.04298	4.11637	0.39784
3.91511	0.47503	5.74873	0.98073	4.68658	0.05802	3.91511	1.2388	4.12755	0.14834	5.94999	0.24012	5.022	0.04257	4.12755	0.39725
3.9263	0.48674	5.75992	0.99031	4.69776	0.05844	3.9263	1.26428	4.13873	0.14913	5.96117	0.23798	5.03318	0.04214	4.13873	0.39614
3.93748	0.49823	5.7711	0.9992	4.70894	0.05891	3.93748	1.28861	4.14991	0.14974	5.97235	0.23552	5.04436	0.0417	4.14991	0.39455
3.94866	0.50945	5.78228	1.00746	4.72012	0.05942	3.94866	1.31169	4.16109	0.15013	5.98353	0.23276	5.05554	0.04125	4.16109	0.39244
3.95984	0.52037	5.79346	1.01506	4.7313	0.05996	3.95984	1.33344	4.17227	0.15028	5.99471	0.2297	5.06672	0.0408	4.17227	0.3898
3.97102	0.53094	5.80464	1.02182	4.74248	0.06052	3.97102	1.35371	4.18345	0.1502	6.00589	0.22636	5.0779	0.04036	4.18345	0.38666
3.9822	0.54108	5.81582	1.02763	4.75366	0.06108	3.9822	1.37233	4.19463	0.14988	6.01707	0.22275	5.08908	0.03992	4.19463	0.38304
3.99338	0.55073	5.827	1.03242	4.76484	0.06163	3.99338	1.3893	4.20581	0.14934	6.02825	0.21889	5.10026	0.03951	4.20581	0.37898
4.00456	0.55986	5.83818	1.03622	4.77602	0.06216	4.00456	1.40485	4.21699	0.14859	6.03943	0.21479	5.11144	0.03912	4.21699	0.37451
4.01574	0.56839	5.84936	1.03899	4.7872	0.06267	4.01574	1.41875	4.22817	0.14765	6.05061	0.21049	5.12262	0.03875	4.22817	0.36969
4.02692	0.57629	5.86054	1.04062	4.79838	0.06312	4.02692	1.43082	4.23935	0.14654	6.06179	0.206	5.1338	0.03841	4.23935	0.36462
4.0381	0.58351	5.87172	1.04109	4.80956	0.06353	4.0381	1.44099	4.25053	0.14528	6.07297	0.20134	5.14498	0.0381	4.25053	0.35932
4.04928	0.59002	5.8829	1.04032	4.82074	0.06388	4.04928	1.44903	4.26171	0.14386	6.08415	0.1966	5.15616	0.03782	4.26171	0.35377
4.06046	0.5958	5.89408	1.0382	4.83192	0.06415	4.06046	1.4549	4.27289	0.14229	6.09533	0.19184	5.16734	0.03757	4.27289	0.348
4.07164	0.60083	5.90526	1.03474	4.84311	0.06436	4.07164	1.4586	4.28407	0.14058	6.10651	0.18708	5.17852	0.03736	4.28407	0.34205
4.08282	0.60522	5.91644	1.02991	4.85429	0.06451	4.08282	1.46034	4.29526	0.13874	6.11769	0.1823	5.1897	0.03718	4.29526	0.33591
4.094	0.60897	5.92762	1.02379	4.86547	0.06459	4.094	1.46015	4.30644	0.13676	6.12888	0.17749	5.20088	0.03704	4.30644	0.32959
4.10518	0.61217	5.93881	1.01644	4.87665	0.06458	4.10518	1.4582	4.31762	0.13466	6.14006	0.17265	5.21207	0.03692	4.31762	0.32314
4.11637	0.61483	5.94999	1.00784	4.88783	0.06449	4.11637	1.45457	4.3288	0.13245	6.15124	0.16782	5.22325	0.03682	4.3288	0.31657
4.12755	0.61669	5.96117	0.99801	4.89901	0.06433	4.12755	1.44899	4.33998	0.13015	6.16242	0.16302	5.23443	0.03675	4.33998	0.30993
4.13873	0.6178	5.97235	0.98693	4.91019	0.06409	4.13873	1.44157	4.35116	0.12777	6.1736	0.15825	5.24561	0.0367	4.35116	0.30322
4.14991	0.61818	5.98353	0.9747	4.92137	0.06375	4.14991	1.43244	4.36234	0.12531	6.18478	0.15356	5.25679	0.03666	4.36234	0.29648
4.16109	0.6178	5.99471	0.96138	4.93255	0.06335	4.16109	1.42161	4.37352	0.12279	6.19596	0.14895	5.26797	0.03664	4.37352	0.28974
4.17227	0.61666	6.00589	0.94703	4.94373	0.06286	4.17227	1.40914	4.3847	0.12022	6.20714	0.14444	5.27915	0.03663	4.3847	0.28303
4.18345	0.61477	6.01707	0.93169	4.95491	0.06231	4.18345	1.39514	4.39588	0.11762	6.21832	0.14004	5.29033	0.03662	4.39588	0.27636
4.19463	0.61214	6.02825	0.91543	4.96609	0.06169	4.19463	1.3797	4.40706	0.11499	6.2295	0.13578	5.30151	0.03661	4.40706	0.26976
4.20581	0.60881	6.03943	0.89833	4.97727	0.061	4.20581	1.36294	4.41824	0.11234	6.24068	0.13167	5.31269	0.03661	4.41824	0.26327
4.21699	0.60481	6.05061	0.88048	4.98845	0.06026	4.21699	1.34497	4.42942	0.1097	6.25186	0.12771	5.32387	0.03661	4.42942	0.2569
4.22817	0.60022	6.06179	0.86201	4.99963	0.05947	4.22817	1.32607	4.4406	0.10707	6.26304	0.12392	5.33505	0.03662	4.4406	0.25071
4.23935	0.5952	6.07297	0.84318	5.01081	0.05863	4.23935	1.30658	4.45178	0.10449	6.27422	0.12031	5.34623	0.03664	4.45178	0.24477
4.25053	0.58974	6.08415	0.82414	5.022	0.05777	4.25053	1.28655	4.46296	0.10199	6.2854	0.11688	5.35741	0.03666	4.46296	0.23911
4.26171	0.58378	6.09533	0.80481	5.03318	0.05689	4.26171	1.26584	4.47415	0.09955	6.29658	0.11365	5.36859	0.03669	4.47415	0.23373
4.27289	0.57737	6.10651	0.78532	5.04436	0.05601	4.27289	1.24464	4.48533	0.0972	6.30777	0.11061	5.37977	0.03673	4.48533	0.22865
4.28407	0.57057	6.11769	0.76588	5.05554	0.05512	4.28407	1.22304	4.49651	0.09495	6.31895	0.10776	5.39096	0.03678	4.49651	0.22389
4.29526	0.56332	6.12888	0.74642	5.06672	0.05425	4.29526	1.20098	4.50769	0.09279	6.33013	0.10512	5.40214	0.03683	4.50769	0.21947
4.30644	0.55569	6.14006	0.72688	5.0779	0.0534	4.30644	1.17857	4.51887	0.09073	6.34131	0.10268	5.41332	0.03688	4.51887	0.21536
4.31762	0.54769	6.15124	0.70733	5.08908	0.05258	4.31762	1.15589	4.53005	0.08877	6.35249	0.10045	5.4245	0.03694	4.53005	0.21159
4.3288	0.53938	6.16242	0.68786	5.10026	0.0518	4.3288	1.13305	4.54123	0.08692	6.36367	0.09841	5.43568	0.03701	4.54123	0.20817
4.33998	0.5308	6.1736	0.66854	5.11144	0.05106	4.33998	1.11013	4.55241	0.08519	6.37485	0.09658	5.44686	0.03708	4.55241	0.20512
4.35116	0.52198	6.18478	0.64942	5.12262	0.05038	4.35116	1.08723	4.56359	0.0836	6.38603	0.09494	5.45804	0.03717	4.56359	0.20246
4.36234	0.51297	6.19596	0.63058	5.1338	0.04975	4.36234	1.06444	4.57477	0.08214	6.39721	0.0935	5.46922	0.03729	4.57477	0.20019
4.37352	0.50382	6.20714	0.61209	5.14498	0.04918	4.37352	1.04184	4.58595	0.08084	6.40839	0.09226	5.4804	0.03742	4.58595	0.19834
4.3847	0.49457	6.21832	0.59399	5.15616	0.04866	4.3847	1.01952	4.59713	0.07968	6.41957	0.09122	5.49158	0.03759	4.59713	0.1969
4.39588	0.48525	6.2295	0.57634	5.16734	0.04821	4.39588	0.99757	4.60831	0.07869	6.43075	0.09038	5.50276	0.03779	4.60831	0.19588
4.40706	0.47593	6.24068	0.55918	5.17852	0.04783	4.40706	0.97609	4.61949	0.07787	6.44193	0.08974	5.51394	0.03803	4.61949	0.19528
4.41824	0.46665	6.25186	0.54257	5.1897	0.0475	4.41824	0.95516	4.63067	0.07721	6.45311	0.08931	5.52512	0.03831	4.63067	0.1951
4.42942	0.45744	6.26304	0.52655	5.20088	0.04723	4.42942	0.93487	4.64185	0.07672	6.46429	0.08909	5.5363	0.03864	4.64185	0.19533
4.4406	0.44844	6.27422	0.51114	5.21207	0.04701	4.4406	0.91545	4.65303	0.07641	6.47547	0.08909	5.54748	0.03902	4.65303	0.19596
4.45178	0.43981	6.2854	0.49639	5.22325	0.04685	4.45178	0.89722	4.66422	0.07626	6.48666	0.08931	5.55866	0.03946	4.66422	0.19698
4.46296	0.43159	6.29658	0.48231	5.23443	0.04673	4.46296	0.88021	4.6754	0.07628	6.49784	0.08973	5.56984	0.03995	4.6754	0.19836
4.47415	0.42371	6.30777	0.46893	5.24561	0.04666	4.47415	0.86432	4.68658	0.07645	6.50902	0.09032	5.58103	0.04049	4.68658	0.20009
4.48533	0.41616	6.31895	0.45627	5.25679	0.04662	4.48533	0.84956	4.69776	0.07678	6.5202	0.0911	5.59221	0.0411	4.69776	0.20213
4.49651	0.40904	6.33013	0.44435	5.26797	0.04661	4.49651	0.83607	4.70894	0.07725	6.53138	0.09206	5.60339	0.04176	4.70894	0.20445
4.50769	0.40235	6.34131	0.43318	5.27915	0.04663	4.50769	0.82387	4.72012	0.07784	6.54256	0.09321	5.61457	0.04247	4.72012	0.20702
4.51887	0.39608	6.35249	0.42276	5.29033	0.04667	4.51887	0.81291	4.7313	0.07856	6.55374	0.09453	5.62575	0.04323	4.7313	0.20981
4.53005	0.39025	6.36367	0.41312	5.30151	0.04673	4.53005	0.80325	4.74248	0.07937	6.56492	0.09602	5.63693	0.04405	4.74248	0.21276
4.54123	0.38489	6.37485	0.40425	5.31269	0.0468	4.54123	0.79493	4.75366	0.08027	6.5761	0.0977	5.64811	0.04491	4.75366	0.21584
4.55241	0.38004	6.38603	0.39617	5.32387	0.04689	4.55241	0.78798	4.76484	0.08123	6.58728	0.09954	5.65929	0.04581	4.76484	0.219
4.56359	0.37571	6.39721	0.38888	5.33505	0.04701	4.56359	0.78245	4.77602	0.08225	6.59846	0.10156	5.67047	0.04675	4.77602	0.2222
4.57477	0.37193	6.40839	0.38246	5.34623	0.04714	4.57477	0.77834	4.7872	0.08329	6.60964	0.10374	5.68165	0.04772	4.7872	0.2254
4.58595	0.36869	6.41957	0.37702	5.35741	0.04728	4.58595	0.77567	4.79838	0.08433	6.62082	0.10608	5.69283	0.04872	4.79838	0.22854
4.59713	0.36601	6.43075	0.37247	5.36859	0.04744	4.59713	0.77442	4.80956	0.08536	6.632	0.10857	5.70401	0.04973	4.80956	0.23159
4.60831	0.36389	6.44193	0.36881	5.37977	0.04761	4.60831	0.77457	4.82074	0.08636	6.64318	0.11121	5.71519	0.05075	4.82074	0.2345
4.61949	0.36232	6.45311	0.36602	5.39096	0.04781	4.61949	0.77609	4.83192	0.0873	6.65436	0.11398	5.72637	0.05177	4.83192	0.23724
4.63067	0.36129	6.46429	0.36406	5.40214	0.04801	4.63067	0.77894	4.84311	0.08817	6.66554	0.11688	5.73755	0.05277	4.84311	0.23978
4.64185	0.36077	6.47547	0.36295	5.41332	0.04822	4.64185	0.78303	4.85429	0.08894	6.67673	0.11989	5.74873	0.05374	4.85429	0.24212
4.65303	0.36075	6.48666	0.3627	5.4245	0.04843	4.65303	0.7883	4.86547	0.0896	6.68791	0.12299	5.75992	0.05468	4.86547	0.24423
4.66422	0.36119	6.49784	0.36329	5.43568	0.04865	4.66422	0.79465	4.87665	0.09014	6.69909	0.12617	5.7711	0.05558	4.87665	0.24606
4.6754	0.36204	6.50902	0.3647	5.44686	0.04888	4.6754	0.80197	4.88783	0.09052	6.71027	0.12941	5.78228	0.05643	4.88783	0.2476
4.68658	0.36325	6.5202	0.36694	5.45804	0.04913	4.68658	0.81013	4.89901	0.09076	6.72145	0.13268	5.79346	0.05723	4.89901	0.24888
4.69776	0.36479	6.53138	0.37	5.46922	0.0494	4.69776	0.81901	4.91019	0.09084	6.73263	0.13598	5.80464	0.05797	4.91019	0.24988
4.70894	0.36657	6.54256	0.37388	5.4804	0.04969	4.70894	0.82845	4.92137	0.09074	6.74381	0.13927	5.81582	0.05862	4.92137	0.25056
4.72012	0.36855	6.55374	0.37858	5.49158	0.05002	4.72012	0.8383	4.93255	0.09053	6.75499	0.14255	5.827	0.05921	4.93255	0.25104
4.7313	0.37065	6.56492	0.38409	5.50276	0.05037	4.7313	0.8484	4.94373	0.09019	6.76617	0.1458	5.83818	0.05971	4.94373	0.2513
4.74248	0.3728	6.5761	0.3904	5.51394	0.05077	4.74248	0.85859	4.95491	0.08972	6.77735	0.14899	5.84936	0.06014	4.95491	0.25135
4.75366	0.37493	6.58728	0.39748	5.52512	0.05121	4.75366	0.86869	4.96609	0.08912	6.78853	0.15209	5.86054	0.06048	4.96609	0.2512
4.76484	0.37696	6.59846	0.40532	5.5363	0.05169	4.76484	0.87854	4.97727	0.08832	6.79971	0.15509	5.87172	0.06072	4.97727	0.25077
4.77602	0.37882	6.60964	0.4139	5.54748	0.05223	4.77602	0.88798	4.98845	0.08734	6.81089	0.15796	5.8829	0.06088	4.98845	0.2501
4.7872	0.38043	6.62082	0.42316	5.55866	0.05282	4.7872	0.89683	4.99963	0.08617	6.82207	0.16067	5.89408	0.06092	4.99963	0.24921
4.79838	0.38172	6.632	0.43309	5.56984	0.05346	4.79838	0.90496	5.01081	0.08483	6.83325	0.16321	5.90526	0.06086	5.01081	0.24812
4.80956	0.38263	6.64318	0.44366	5.58103	0.05416	4.80956	0.91223	5.022	0.08332	6.84443	0.16557	5.91644	0.0607	5.022	0.24688
4.82074	0.38309	6.65436	0.45481	5.59221	0.05491	4.82074	0.91851	5.03318	0.08166	6.85562	0.16775	5.92762	0.06044	5.03318	0.24551
4.83192	0.38304	6.66554	0.46646	5.60339	0.05572	4.83192	0.92368	5.04436	0.07986	6.8668	0.16976	5.93881	0.06008	5.04436	0.24405
4.84311	0.38254	6.67673	0.47855	5.61457	0.05658	4.84311	0.92791	5.05554	0.07793	6.87798	0.17158	5.94999	0.05964	5.05554	0.24254
4.85429	0.38162	6.68791	0.49102	5.62575	0.0575	4.85429	0.9313	5.06672	0.07589	6.88916	0.17319	5.96117	0.05911	5.06672	0.24102
4.86547	0.38016	6.69909	0.50376	5.63693	0.05847	4.86547	0.93364	5.0779	0.07376	6.90034	0.17458	5.97235	0.05848	5.0779	0.2395
4.87665	0.37806	6.71027	0.51671	5.64811	0.05948	4.87665	0.93469	5.08908	0.07155	6.91152	0.17578	5.98353	0.05777	5.08908	0.23803
4.88783	0.37533	6.72145	0.52976	5.65929	0.06053	4.88783	0.93452	5.10026	0.06927	6.9227	0.17681	5.99471	0.05699	5.10026	0.23663
4.89901	0.37206	6.73263	0.54283	5.67047	0.06161	4.89901	0.93342	5.11144	0.06695	6.93388	0.17767	6.00589	0.05613	5.11144	0.23533
4.91019	0.36823	6.74381	0.55583	5.68165	0.06271	4.91019	0.93132	5.12262	0.06459	6.94506	0.17837	6.01707	0.05521	5.12262	0.23414
4.92137	0.36372	6.75499	0.56873	5.69283	0.06384	4.92137	0.92802	5.1338	0.06222	6.95624	0.17887	6.02825	0.05422	5.1338	0.23309
4.93255	0.35855	6.76617	0.58144	5.70401	0.06497	4.93255	0.92361	5.14498	0.05985	6.96742	0.1792	6.03943	0.05319	5.14498	0.23218
4.94373	0.35274	6.77735	0.59381	5.71519	0.06609	4.94373	0.91816	5.15616	0.0575	6.9786	0.17937	6.05061	0.0521	5.15616	0.23142
4.95491	0.34631	6.78853	0.60577	5.72637	0.0672	4.95491	0.91179	5.16734	0.05517	6.98978	0.17935	6.06179	0.05099	5.16734	0.23082
4.96609	0.3393	6.79971	0.61726	5.73755	0.06829	4.96609	0.90461	5.17852	0.05289	7.00096	0.17917	6.07297	0.04984	5.17852	0.23037
4.97727	0.33171	6.81089	0.62816	5.74873	0.06934	4.97727	0.89659	5.1897	0.05066	7.01214	0.17883	6.08415	0.04869	5.1897	0.23008
4.98845	0.32356	6.82207	0.63841	5.75992	0.07035	4.98845	0.88789	5.20088	0.04848	7.02332	0.17835	6.09533	0.04752	5.20088	0.22992
4.99963	0.31492	6.83325	0.64793	5.7711	0.0713	4.99963	0.87864	5.21207	0.04638	7.0345	0.17776	6.10651	0.04636	5.21207	0.22989
5.01081	0.30586	6.84443	0.65668	5.78228	0.07221	5.01081	0.86901	5.22325	0.04436	7.04569	0.17706	6.11769	0.04522	5.22325	0.22998
5.022	0.29641	6.85562	0.66473	5.79346	0.07307	5.022	0.85915	5.23443	0.04242	7.05687	0.17626	6.12888	0.04411	5.23443	0.23017
5.03318	0.28667	6.8668	0.67216	5.80464	0.07385	5.03318	0.84922	5.24561	0.04057	7.06805	0.17539	6.14006	0.04303	5.24561	0.23044
5.04436	0.27668	6.87798	0.67894	5.81582	0.07455	5.04436	0.83937	5.25679	0.03882	7.07923	0.17447	6.15124	0.04197	5.25679	0.23077
5.05554	0.26651	6.88916	0.6849	5.827	0.07517	5.05554	0.82976	5.26797	0.03717	7.09041	0.17352	6.16242	0.04094	5.26797	0.23114
5.06672	0.25623	6.90034	0.69005	5.83818	0.07569	5.06672	0.82051	5.27915	0.03561	7.10159	0.17253	6.1736	0.03995	5.27915	0.23154
5.0779	0.24592	6.91152	0.69449	5.84936	0.07612	5.0779	0.81177	5.29033	0.03416	7.11277	0.17151	6.18478	0.039	5.29033	0.23195
5.08908	0.23562	6.9227	0.69825	5.86054	0.07644	5.08908	0.80365	5.30151	0.03282	7.12395	0.17047	6.19596	0.0381	5.30151	0.23235
5.10026	0.22541	6.93388	0.70135	5.87172	0.07667	5.10026	0.79624	5.31269	0.03159	7.13513	0.16941	6.20714	0.03725	5.31269	0.23273
5.11144	0.21533	6.94506	0.70381	5.8829	0.07677	5.11144	0.78964	5.32387	0.03047	7.14631	0.16832	6.21832	0.03645	5.32387	0.23314
5.12262	0.20545	6.95624	0.70556	5.89408	0.07676	5.12262	0.78391	5.33505	0.02948	7.15749	0.1672	6.2295	0.03571	5.33505	0.23361
5.1338	0.19582	6.96742	0.70669	5.90526	0.07663	5.1338	0.77911	5.34623	0.02861	7.16867	0.16605	6.24068	0.03502	5.34623	0.23413
5.14498	0.18646	6.9786	0.70726	5.91644	0.07638	5.14498	0.77526	5.35741	0.02786	7.17985	0.16487	6.25186	0.03439	5.35741	0.23464
5.15616	0.17744	6.98978	0.70721	5.92762	0.07601	5.15616	0.77238	5.36859	0.02722	7.19103	0.16365	6.26304	0.03381	5.36859	0.2352
5.16734	0.16878	7.00096	0.70662	5.93881	0.07554	5.16734	0.77047	5.37977	0.02671	7.20221	0.16238	6.27422	0.03329	5.37977	0.23585
5.17852	0.16051	7.01214	0.70555	5.94999	0.07496	5.17852	0.76951	5.39096	0.02632	7.21339	0.16105	6.2854	0.03283	5.39096	0.23657
5.1897	0.15265	7.02332	0.70404	5.96117	0.07428	5.1897	0.76945	5.40214	0.02606	7.22458	0.15966	6.29658	0.03241	5.40214	0.23732
5.20088	0.14524	7.0345	0.70218	5.97235	0.07349	5.20088	0.77026	5.41332	0.02592	7.23576	0.1582	6.30777	0.03204	5.41332	0.23809
5.21207	0.13827	7.04569	0.7	5.98353	0.07261	5.21207	0.77186	5.4245	0.0259	7.24694	0.15665	6.31895	0.03173	5.4245	0.2389
5.22325	0.13178	7.05687	0.69758	5.99471	0.07163	5.22325	0.7742	5.43568	0.02602	7.25812	0.15501	6.33013	0.03145	5.43568	0.23977
5.23443	0.12575	7.06805	0.69495	6.00589	0.07057	5.23443	0.77719	5.44686	0.02628	7.2693	0.15327	6.34131	0.03123	5.44686	0.24074
5.24561	0.1202	7.07923	0.69223	6.01707	0.06943	5.24561	0.78076	5.45804	0.02668	7.28048	0.15143	6.35249	0.03104	5.45804	0.24183
5.25679	0.11514	7.09041	0.68946	6.02825	0.06822	5.25679	0.78482	5.46922	0.02722	7.29166	0.14948	6.36367	0.03088	5.46922	0.24307
5.26797	0.11055	7.10159	0.68659	6.03943	0.06694	5.26797	0.78929	5.4804	0.02792	7.30284	0.14741	6.37485	0.03076	5.4804	0.2445
5.27915	0.10645	7.11277	0.68366	6.05061	0.0656	5.27915	0.79409	5.49158	0.02877	7.31402	0.14524	6.38603	0.03067	5.49158	0.24615
5.29033	0.10284	7.12395	0.68069	6.06179	0.06422	5.29033	0.79915	5.50276	0.02978	7.3252	0.14303	6.39721	0.03062	5.50276	0.24805
5.30151	0.0997	7.13513	0.67764	6.07297	0.06281	5.30151	0.80441	5.51394	0.03096	7.33638	0.14077	6.40839	0.03059	5.51394	0.25022
5.31269	0.09704	7.14631	0.6745	6.08415	0.06138	5.31269	0.80982	5.52512	0.03231	7.34756	0.13843	6.41957	0.0306	5.52512	0.25271
5.32387	0.09488	7.15749	0.67124	6.09533	0.05995	5.32387	0.81548	5.5363	0.03382	7.35874	0.13602	6.43075	0.03063	5.5363	0.25552
5.33505	0.09325	7.16867	0.66785	6.10651	0.05852	5.33505	0.8216	5.54748	0.03551	7.36992	0.13348	6.44193	0.0307	5.54748	0.25868
5.34623	0.09212	7.17985	0.66429	6.11769	0.05711	5.34623	0.82803	5.55866	0.03737	7.3811	0.13083	6.45311	0.03079	5.55866	0.26222
5.35741	0.09149	7.19103	0.66052	6.12888	0.05571	5.35741	0.83461	5.56984	0.03941	7.39228	0.12806	6.46429	0.0309	5.56984	0.26613
5.36859	0.09136	7.20221	0.6565	6.14006	0.05433	5.36859	0.84151	5.58103	0.04162	7.40347	0.12518	6.47547	0.03103	5.58103	0.27043
5.37977	0.09175	7.21339	0.65219	6.15124	0.05298	5.37977	0.84886	5.59221	0.044	7.41465	0.12222	6.48666	0.03118	5.59221	0.27512
5.39096	0.09264	7.22458	0.64752	6.16242	0.05165	5.39096	0.85656	5.60339	0.04654	7.42583	0.11918	6.49784	0.03134	5.60339	0.28019
5.40214	0.09404	7.23576	0.64247	6.1736	0.05037	5.40214	0.86451	5.61457	0.04924	7.43701	0.11607	6.50902	0.03152	5.61457	0.28564
5.41332	0.09596	7.24694	0.63697	6.18478	0.04912	5.41332	0.87264	5.62575	0.05209	7.44819	0.11292	6.5202	0.03171	5.62575	0.29145
5.4245	0.09841	7.25812	0.63099	6.19596	0.04793	5.4245	0.88102	5.63693	0.05508	7.45937	0.10974	6.53138	0.03192	5.63693	0.29758
5.43568	0.10141	7.2693	0.6245	6.20714	0.04679	5.43568	0.8897	5.64811	0.0582	7.47055	0.10655	6.54256	0.03214	5.64811	0.30403
5.44686	0.10496	7.28048	0.61754	6.21832	0.04571	5.44686	0.89879	5.65929	0.06143	7.48173	0.10337	6.55374	0.03238	5.65929	0.31074
5.45804	0.10908	7.29166	0.61023	6.2295	0.0447	5.45804	0.90835	5.67047	0.06476	7.49291	0.10023	6.56492	0.03263	5.67047	0.31773
5.46922	0.11379	7.30284	0.60249	6.24068	0.04374	5.46922	0.91849	5.68165	0.06818	7.50409	0.09713	6.5761	0.0329	5.68165	0.32496
5.4804	0.11909	7.31402	0.59419	6.25186	0.04285	5.4804	0.92928	5.69283	0.07165	7.51527	0.0941	6.58728	0.03318	5.69283	0.33235
5.49158	0.125	7.3252	0.58536	6.26304	0.04203	5.49158	0.94083	5.70401	0.07516	7.52645	0.09116	6.59846	0.03348	5.70401	0.33985
5.50276	0.13152	7.33638	0.576	6.27422	0.04128	5.50276	0.9532	5.71519	0.07869	7.53763	0.08833	6.60964	0.03379	5.71519	0.34737
5.51394	0.13865	7.34756	0.5663	6.2854	0.04059	5.51394	0.96648	5.72637	0.08222	7.54881	0.08562	6.62082	0.03413	5.72637	0.35486
5.52512	0.14641	7.35874	0.55626	6.29658	0.03997	5.52512	0.98074	5.73755	0.08572	7.55999	0.08306	6.632	0.03448	5.73755	0.36224
5.5363	0.15479	7.36992	0.54565	6.30777	0.03941	5.5363	0.99602	5.74873	0.08916	7.57117	0.08066	6.64318	0.03485	5.74873	0.36946
5.54748	0.16377	7.3811	0.53448	6.31895	0.03892	5.54748	1.01237	5.75992	0.09253	7.58235	0.07844	6.65436	0.03525	5.75992	0.37645
5.55866	0.17336	7.39228	0.52279	6.33013	0.03848	5.55866	1.02982	5.7711	0.09579	7.59354	0.0764	6.66554	0.03566	5.7711	0.38315
5.56984	0.18353	7.40347	0.51064	6.34131	0.03811	5.56984	1.04837	5.78228	0.09892	7.60472	0.07457	6.67673	0.03608	5.78228	0.38952
5.58103	0.19425	7.41465	0.49808	6.35249	0.03779	5.58103	1.06802	5.79346	0.10189	7.6159	0.07294	6.68791	0.03652	5.79346	0.39552
5.59221	0.20551	7.42583	0.48516	6.36367	0.03753	5.59221	1.08874	5.80464	0.10469	7.62708	0.07154	6.69909	0.03697	5.80464	0.40107
5.60339	0.21726	7.43701	0.47198	6.37485	0.03732	5.60339	1.11049	5.81582	0.10729	7.63826	0.07037	6.71027	0.03743	5.81582	0.40611
5.61457	0.22945	7.44819	0.4586	6.38603	0.03715	5.61457	1.13325	5.827	0.10966	7.64944	0.06944	6.72145	0.03789	5.827	0.41061
5.62575	0.24205	7.45937	0.44511	6.39721	0.03703	5.62575	1.15694	5.83818	0.1118	7.66062	0.06875	6.73263	0.03836	5.83818	0.41459
5.63693	0.25499	7.47055	0.43159	6.40839	0.03697	5.63693	1.1815	5.84936	0.11371	7.6718	0.06831	6.74381	0.03882	5.84936	0.41802
5.64811	0.26822	7.48173	0.41815	6.41957	0.03695	5.64811	1.20681	5.86054	0.11538	7.68298	0.06812	6.75499	0.03928	5.86054	0.42086
5.65929	0.28166	7.49291	0.40485	6.43075	0.03698	5.65929	1.23262	5.87172	0.1168	7.69416	0.06819	6.76617	0.03975	5.87172	0.4231
5.67047	0.29524	7.50409	0.3918	6.44193	0.03705	5.67047	1.25881	5.8829	0.11794	7.70534	0.06851	6.77735	0.0402	5.8829	0.42465
5.68165	0.30888	7.51527	0.37908	6.45311	0.03716	5.68165	1.28522	5.89408	0.11879	7.71652	0.0691	6.78853	0.04063	5.89408	0.42546
5.69283	0.3225	7.52645	0.36677	6.46429	0.03731	5.69283	1.3117	5.90526	0.11932	7.7277	0.06999	6.79971	0.04105	5.90526	0.42551
5.70401	0.33601	7.53763	0.35496	6.47547	0.03749	5.70401	1.33806	5.91644	0.11954	7.73888	0.07115	6.81089	0.04145	5.91644	0.42479
5.71519	0.34933	7.54881	0.34372	6.48666	0.03771	5.71519	1.364	5.92762	0.11945	7.75006	0.07257	6.82207	0.04182	5.92762	0.42331
5.72637	0.36236	7.55999	0.33312	6.49784	0.03795	5.72637	1.38932	5.93881	0.11907	7.76124	0.07423	6.83325	0.04216	5.93881	0.42108
5.73755	0.37501	7.57117	0.32324	6.50902	0.03822	5.73755	1.4138	5.94999	0.11842	7.77243	0.07614	6.84443	0.04247	5.94999	0.41817
5.74873	0.38718	7.58235	0.31412	6.5202	0.03852	5.74873	1.43725	5.96117	0.11753	7.78361	0.07829	6.85562	0.04274	5.96117	0.41461
5.75992	0.3988	7.59354	0.30582	6.53138	0.03884	5.75992	1.45946	5.97235	0.11637	7.79479	0.08067	6.8668	0.04298	5.97235	0.41037
5.7711	0.40978	7.60472	0.29839	6.54256	0.03918	5.7711	1.48029	5.98353	0.11498	7.80597	0.08328	6.87798	0.04319	5.98353	0.4055
5.78228	0.4201	7.6159	0.29186	6.55374	0.03954	5.78228	1.49977	5.99471	0.11338	7.81715	0.08611	6.88916	0.04336	5.99471	0.40007
5.79346	0.42972	7.62708	0.28627	6.56492	0.03993	5.79346	1.51785	6.00589	0.11156	7.82833	0.08915	6.90034	0.04349	6.00589	0.39406
5.80464	0.43851	7.63826	0.28164	6.5761	0.04033	5.80464	1.53418	6.01707	0.10955	7.83951	0.09239	6.91152	0.04358	6.01707	0.38751
5.81582	0.4464	7.64944	0.278	6.58728	0.04076	5.81582	1.54858	6.02825	0.10735	7.85069	0.09583	6.9227	0.04365	6.02825	0.38046
5.827	0.45334	7.66062	0.27536	6.59846	0.0412	5.827	1.56092	6.03943	0.10499	7.86187	0.09946	6.93388	0.04368	6.03943	0.37297
5.83818	0.45929	7.6718	0.27371	6.60964	0.04166	5.83818	1.57119	6.05061	0.10251	7.87305	0.10326	6.94506	0.04369	6.05061	0.3651
5.84936	0.46422	7.68298	0.27308	6.62082	0.04214	5.84936	1.57933	6.06179	0.09993	7.88423	0.10723	6.95624	0.04367	6.06179	0.35691
5.86054	0.46806	7.69416	0.27344	6.632	0.04263	5.86054	1.58513	6.07297	0.09727	7.89541	0.11136	6.96742	0.04362	6.07297	0.34846
5.87172	0.47081	7.70534	0.27481	6.64318	0.04314	5.87172	1.58857	6.08415	0.09458	7.90659	0.11563	6.9786	0.04354	6.08415	0.33986
5.8829	0.47242	7.71652	0.27719	6.65436	0.04367	5.8829	1.58951	6.09533	0.09186	7.91777	0.12003	6.98978	0.04343	6.09533	0.33122
5.89408	0.47287	7.7277	0.28064	6.66554	0.04422	5.89408	1.58784	6.10651	0.08917	7.92895	0.12456	7.00096	0.04328	6.10651	0.32261
5.90526	0.47218	7.73888	0.28508	6.67673	0.04477	5.90526	1.58355	6.11769	0.08652	7.94013	0.1292	7.01214	0.04311	6.11769	0.31404
5.91644	0.47036	7.75006	0.29045	6.68791	0.04533	5.91644	1.57664	6.12888	0.08393	7.95132	0.13393	7.02332	0.04292	6.12888	0.30554
5.92762	0.46762	7.76124	0.29673	6.69909	0.04589	5.92762	1.56743	6.14006	0.08145	7.9625	0.13874	7.0345	0.0427	6.14006	0.29713
5.93881	0.46408	7.77243	0.30388	6.71027	0.04645	5.93881	1.55606	6.15124	0.07908	7.97368	0.14363	7.04569	0.04247	6.15124	0.28886
5.94999	0.45967	7.78361	0.31194	6.72145	0.04701	5.94999	1.54247	6.16242	0.07685	7.98486	0.14857	7.05687	0.04222	6.16242	0.2808
5.96117	0.45441	7.79479	0.32088	6.73263	0.04755	5.96117	1.52669	6.1736	0.07479	7.99604	0.15357	7.06805	0.04196	6.1736	0.27299
5.97235	0.4483	7.80597	0.33061	6.74381	0.04807	5.97235	1.50872	6.18478	0.0729	8.00722	0.15861	7.07923	0.04169	6.18478	0.26546
5.98353	0.44145	7.81715	0.34108	6.75499	0.04859	5.98353	1.48875	6.19596	0.07121	8.0184	0.1637	7.09041	0.04143	6.19596	0.25826
5.99471	0.43399	7.82833	0.35227	6.76617	0.04909	5.99471	1.46701	6.20714	0.06973	8.02958	0.16887	7.10159	0.04117	6.20714	0.25142
6.00589	0.426	7.83951	0.36414	6.77735	0.04957	6.00589	1.44361	6.21832	0.06846	8.04076	0.17408	7.11277	0.0409	6.21832	0.24496
6.01707	0.41752	7.85069	0.37665	6.78853	0.05002	6.01707	1.41864	6.2295	0.06743	8.05194	0.1793	7.12395	0.04064	6.2295	0.23892
6.02825	0.40864	7.86187	0.38977	6.79971	0.05043	6.02825	1.39228	6.24068	0.06663	8.06312	0.18453	7.13513	0.04038	6.24068	0.23332
6.03943	0.39947	7.87305	0.40346	6.81089	0.05081	6.03943	1.36474	6.25186	0.06606	8.0743	0.18978	7.14631	0.04011	6.25186	0.22816
6.05061	0.39012	7.88423	0.41769	6.82207	0.05115	6.05061	1.3362	6.26304	0.06573	8.08548	0.19503	7.15749	0.03985	6.26304	0.22347
6.06179	0.3807	7.89541	0.43244	6.83325	0.05145	6.06179	1.30693	6.27422	0.06564	8.09666	0.20027	7.16867	0.03958	6.27422	0.21925
6.07297	0.37132	7.90659	0.4477	6.84443	0.0517	6.07297	1.27731	6.2854	0.06578	8.10784	0.2055	7.17985	0.03931	6.2854	0.21549
6.08415	0.36208	7.91777	0.46341	6.85562	0.05191	6.08415	1.2476	6.29658	0.06615	8.11902	0.21073	7.19103	0.03903	6.29658	0.21221
6.09533	0.35307	7.92895	0.47954	6.8668	0.05208	6.09533	1.21783	6.30777	0.06675	8.1302	0.21597	7.20221	0.03875	6.30777	0.20939
6.10651	0.3444	7.94013	0.49606	6.87798	0.05222	6.10651	1.18825	6.31895	0.06755	8.14139	0.22121	7.21339	0.03846	6.31895	0.20704
6.11769	0.33616	7.95132	0.51292	6.88916	0.05231	6.11769	1.15916	6.33013	0.06855	8.15257	0.22642	7.22458	0.03816	6.33013	0.20513
6.12888	0.32843	7.9625	0.53009	6.90034	0.05236	6.12888	1.13056	6.34131	0.06975	8.16375	0.23159	7.23576	0.03785	6.34131	0.20366
6.14006	0.32128	7.97368	0.54755	6.91152	0.05236	6.14006	1.10249	6.35249	0.07112	8.17493	0.23674	7.24694	0.03752	6.35249	0.2026
6.15124	0.31479	7.98486	0.56526	6.9227	0.05233	6.15124	1.0751	6.36367	0.07266	8.18611	0.24184	7.25812	0.03717	6.36367	0.20195
6.16242	0.309	7.99604	0.58321	6.93388	0.05227	6.16242	1.04852	6.37485	0.07435	8.19729	0.24694	7.2693	0.0368	6.37485	0.20168
6.1736	0.30397	8.00722	0.6014	6.94506	0.05217	6.1736	1.02288	6.38603	0.07617	8.20847	0.25207	7.28048	0.0364	6.38603	0.20179
6.18478	0.29975	8.0184	0.61987	6.95624	0.05203	6.18478	0.99829	6.39721	0.07812	8.21965	0.25719	7.29166	0.03598	6.39721	0.20223
6.19596	0.29635	8.02958	0.63869	6.96742	0.05187	6.19596	0.97486	6.40839	0.08018	8.23083	0.26228	7.30284	0.03553	6.40839	0.20302
6.20714	0.2938	8.04076	0.65778	6.9786	0.05167	6.20714	0.95268	6.41957	0.08233	8.24201	0.26733	7.31402	0.03505	6.41957	0.20414
6.21832	0.29211	8.05194	0.67705	6.98978	0.05144	6.21832	0.93181	6.43075	0.08457	8.25319	0.2723	7.3252	0.03455	6.43075	0.20557
6.2295	0.29128	8.06312	0.69653	7.00096	0.05119	6.2295	0.91232	6.44193	0.08688	8.26437	0.27718	7.33638	0.03402	6.44193	0.20732
6.24068	0.29131	8.0743	0.71624	7.01214	0.0509	6.24068	0.89424	6.45311	0.08927	8.27555	0.28195	7.34756	0.03348	6.45311	0.20936
6.25186	0.29218	8.08548	0.73615	7.02332	0.0506	6.25186	0.87761	6.46429	0.09171	8.28673	0.2866	7.35874	0.03293	6.46429	0.2117
6.26304	0.29387	8.09666	0.7562	7.0345	0.05028	6.26304	0.86245	6.47547	0.0942	8.29791	0.2911	7.36992	0.03235	6.47547	0.21433
6.27422	0.29635	8.10784	0.7765	7.04569	0.04994	6.27422	0.84877	6.48666	0.09674	8.30909	0.29544	7.3811	0.03174	6.48666	0.21723
6.2854	0.29958	8.11902	0.79705	7.05687	0.04959	6.2854	0.83655	6.49784	0.09929	8.32028	0.29959	7.39228	0.03111	6.49784	0.22036
6.29658	0.30351	8.1302	0.81792	7.06805	0.04923	6.29658	0.82579	6.50902	0.10184	8.33146	0.30352	7.40347	0.03045	6.50902	0.22368
6.30777	0.30812	8.14139	0.83912	7.07923	0.04887	6.30777	0.81646	6.5202	0.10439	8.34264	0.30721	7.41465	0.02976	6.5202	0.2272
6.31895	0.31334	8.15257	0.86042	7.09041	0.04851	6.31895	0.80852	6.53138	0.10693	8.35382	0.31064	7.42583	0.02905	6.53138	0.23091
6.33013	0.31912	8.16375	0.88181	7.10159	0.04815	6.33013	0.80195	6.54256	0.10944	8.365	0.31379	7.43701	0.02831	6.54256	0.23478
6.34131	0.32541	8.17493	0.90326	7.11277	0.04779	6.34131	0.7967	6.55374	0.11192	8.37618	0.31669	7.44819	0.02756	6.55374	0.23882
6.35249	0.33216	8.18611	0.92475	7.12395	0.04744	6.35249	0.79271	6.56492	0.11438	8.38736	0.31928	7.45937	0.02679	6.56492	0.24303
6.36367	0.33931	8.19729	0.94629	7.13513	0.04708	6.36367	0.78996	6.5761	0.11679	8.39854	0.32152	7.47055	0.02602	6.5761	0.24738
6.37485	0.3468	8.20847	0.96784	7.14631	0.04671	6.37485	0.78837	6.58728	0.11916	8.40972	0.32338	7.48173	0.02524	6.58728	0.25188
6.38603	0.35458	8.21965	0.98932	7.15749	0.04634	6.38603	0.7879	6.59846	0.12147	8.4209	0.32484	7.49291	0.02446	6.59846	0.25651
6.39721	0.3626	8.23083	1.01073	7.16867	0.04596	6.39721	0.78851	6.60964	0.12374	8.43208	0.32589	7.50409	0.02368	6.60964	0.26128
6.40839	0.37091	8.24201	1.03208	7.17985	0.04558	6.40839	0.79034	6.62082	0.12596	8.44326	0.32646	7.51527	0.02292	6.62082	0.26617
6.41957	0.37954	8.25319	1.05325	7.19103	0.04518	6.41957	0.79351	6.632	0.12811	8.45444	0.32652	7.52645	0.02217	6.632	0.27117
6.43075	0.38835	8.26437	1.07408	7.20221	0.04477	6.43075	0.79781	6.64318	0.13024	8.46562	0.32607	7.53763	0.02144	6.64318	0.2763
6.44193	0.3973	8.27555	1.0945	7.21339	0.04435	6.44193	0.80316	6.65436	0.13234	8.4768	0.32508	7.54881	0.02074	6.65436	0.28157
6.45311	0.40633	8.28673	1.11443	7.22458	0.0439	6.45311	0.80952	6.66554	0.13441	8.48798	0.32355	7.55999	0.02007	6.66554	0.28694
6.46429	0.41535	8.29791	1.13376	7.23576	0.04343	6.46429	0.81672	6.67673	0.13644	8.49916	0.32148	7.57117	0.01943	6.67673	0.29241
6.47547	0.42433	8.30909	1.15233	7.24694	0.04294	6.47547	0.82477	6.68791	0.13843	8.51035	0.31887	7.58235	0.01883	6.68791	0.29794
6.48666	0.43326	8.32028	1.17003	7.25812	0.04242	6.48666	0.83367	6.69909	0.14035	8.52153	0.31578	7.59354	0.01827	6.69909	0.30349
6.49784	0.4421	8.33146	1.18673	7.2693	0.04187	6.49784	0.84333	6.71027	0.1422	8.53271	0.31224	7.60472	0.01776	6.71027	0.30904
6.50902	0.45079	8.34264	1.20232	7.28048	0.0413	6.50902	0.85371	6.72145	0.14398	8.54389	0.30821	7.6159	0.01729	6.72145	0.31456
6.5202	0.45936	8.35382	1.21667	7.29166	0.04071	6.5202	0.86482	6.73263	0.14568	8.55507	0.30376	7.62708	0.01687	6.73263	0.32002
6.53138	0.4678	8.365	1.2298	7.30284	0.04008	6.53138	0.87664	6.74381	0.14731	8.56625	0.29901	7.63826	0.0165	6.74381	0.32539
6.54256	0.47605	8.37618	1.24174	7.31402	0.03943	6.54256	0.88911	6.75499	0.14887	8.57743	0.29396	7.64944	0.01619	6.75499	0.3307
6.55374	0.4841	8.38736	1.25223	7.3252	0.03874	6.55374	0.90222	6.76617	0.15036	8.58861	0.28855	7.66062	0.01593	6.76617	0.33591
6.56492	0.49195	8.39854	1.26105	7.33638	0.03804	6.56492	0.91596	6.77735	0.15176	8.59979	0.28275	7.6718	0.01571	6.77735	0.34095
6.5761	0.49956	8.40972	1.26813	7.34756	0.0373	6.5761	0.93028	6.78853	0.15307	8.61097	0.27662	7.68298	0.01556	6.78853	0.3458
6.58728	0.50692	8.4209	1.2734	7.35874	0.03655	6.58728	0.94516	6.79971	0.15429	8.62215	0.2702	7.69416	0.01545	6.79971	0.35043
6.59846	0.51403	8.43208	1.27672	7.36992	0.03576	6.59846	0.96055	6.81089	0.15539	8.63333	0.26352	7.70534	0.01539	6.81089	0.3548
6.60964	0.52088	8.44326	1.27795	7.3811	0.03495	6.60964	0.97643	6.82207	0.15637	8.64451	0.25664	7.71652	0.01538	6.82207	0.35886
6.62082	0.52745	8.45444	1.27697	7.39228	0.0341	6.62082	0.99276	6.83325	0.15723	8.65569	0.2496	7.7277	0.01542	6.83325	0.36261
6.632	0.53375	8.46562	1.27374	7.40347	0.03323	6.632	1.00947	6.84443	0.15796	8.66687	0.24246	7.73888	0.01551	6.84443	0.366
6.64318	0.53991	8.4768	1.26824	7.41465	0.03234	6.64318	1.02671	6.85562	0.15855	8.67805	0.23525	7.75006	0.01563	6.85562	0.36904
6.65436	0.54593	8.48798	1.26059	7.42583	0.03143	6.65436	1.04441	6.8668	0.159	8.68924	0.22804	7.76124	0.0158	6.8668	0.37174
6.66554	0.55164	8.49916	1.25103	7.43701	0.0305	6.66554	1.06232	6.87798	0.15931	8.70042	0.22088	7.77243	0.016	6.87798	0.37408
6.67673	0.5571	8.51035	1.23945	7.44819	0.02956	6.67673	1.08042	6.88916	0.15948	8.7116	0.2138	7.78361	0.01624	6.88916	0.37602
6.68791	0.56228	8.52153	1.22588	7.45937	0.02862	6.68791	1.09863	6.90034	0.1595	8.72278	0.20687	7.79479	0.01652	6.90034	0.37756
6.69909	0.5671	8.53271	1.21035	7.47055	0.02767	6.69909	1.11676	6.91152	0.15939	8.73396	0.20012	7.80597	0.01683	6.91152	0.37874
6.71027	0.57156	8.54389	1.19275	7.48173	0.02673	6.71027	1.13472	6.9227	0.15916	8.74514	0.19359	7.81715	0.01717	6.9227	0.37961
6.72145	0.57563	8.55507	1.17343	7.49291	0.0258	6.72145	1.1524	6.93388	0.15883	8.75632	0.18732	7.82833	0.01752	6.93388	0.38019
6.73263	0.57931	8.56625	1.15275	7.50409	0.02488	6.73263	1.16968	6.94506	0.15843	8.7675	0.18135	7.83951	0.01789	6.94506	0.38049
6.74381	0.58257	8.57743	1.13073	7.51527	0.02398	6.74381	1.18648	6.95624	0.15791	8.77868	0.1757	7.85069	0.01829	6.95624	0.38046
6.75499	0.58553	8.58861	1.10733	7.52645	0.02311	6.75499	1.20286	6.96742	0.1573	8.78986	0.1704	7.86187	0.01869	6.96742	0.38012
6.76617	0.58819	8.59979	1.08254	7.53763	0.02227	6.76617	1.21872	6.9786	0.1566	8.80104	0.16548	7.87305	0.0191	6.9786	0.37951
6.77735	0.59039	8.61097	1.05656	7.54881	0.02146	6.77735	1.23377	6.98978	0.15577	8.81222	0.16094	7.88423	0.01953	6.98978	0.37855
6.78853	0.59219	8.62215	1.02961	7.55999	0.02069	6.78853	1.24798	7.00096	0.15483	8.8234	0.15679	7.89541	0.01996	7.00096	0.37728
6.79971	0.59357	8.63333	1.00189	7.57117	0.01997	6.79971	1.26127	7.01214	0.15377	8.83458	0.15305	7.90659	0.0204	7.01214	0.37572
6.81089	0.59448	8.64451	0.97353	7.58235	0.01929	6.81089	1.27346	7.02332	0.15262	8.84576	0.14971	7.91777	0.02085	7.02332	0.37389
6.82207	0.59492	8.65569	0.94474	7.59354	0.01865	6.82207	1.28447	7.0345	0.15137	8.85694	0.14678	7.92895	0.0213	7.0345	0.37183
6.83325	0.59487	8.66687	0.91573	7.60472	0.01807	6.83325	1.29425	7.04569	0.15004	8.86813	0.14424	7.94013	0.02175	7.04569	0.36956
6.84443	0.59434	8.67805	0.88672	7.6159	0.01754	6.84443	1.30273	7.05687	0.14864	8.87931	0.14209	7.95132	0.0222	7.05687	0.36711
6.85562	0.59341	8.68924	0.85789	7.62708	0.01707	6.85562	1.31005	7.06805	0.14717	8.89049	0.14031	7.9625	0.02264	7.06805	0.36451
6.8668	0.59215	8.70042	0.82945	7.63826	0.01665	6.8668	1.3164	7.07923	0.14569	8.90167	0.13888	7.97368	0.02308	7.07923	0.36185
6.87798	0.59056	8.7116	0.80159	7.64944	0.01629	6.87798	1.32172	7.09041	0.1442	8.91285	0.1378	7.98486	0.02352	7.09041	0.35916
6.88916	0.58858	8.72278	0.77448	7.66062	0.01599	6.88916	1.32579	7.10159	0.14268	8.92403	0.13702	7.99604	0.02395	7.10159	0.35638
6.90034	0.58623	8.73396	0.74829	7.6718	0.01574	6.90034	1.32864	7.11277	0.14115	8.93521	0.13655	8.00722	0.02437	7.11277	0.35357
6.91152	0.58359	8.74514	0.72318	7.68298	0.01555	6.91152	1.33044	7.12395	0.13963	8.94639	0.13634	8.0184	0.02479	7.12395	0.35074
6.9227	0.58067	8.75632	0.69928	7.69416	0.01541	6.9227	1.33125	7.13513	0.13809	8.95757	0.13638	8.02958	0.0252	7.13513	0.34788
6.93388	0.57752	8.7675	0.67672	7.70534	0.01532	6.93388	1.33114	7.14631	0.13654	8.96875	0.13668	8.04076	0.02561	7.14631	0.34497
6.94506	0.57413	8.77868	0.65558	7.71652	0.01529	6.94506	1.33011	7.15749	0.13499	8.97993	0.13722	8.05194	0.02602	7.15749	0.34204
6.95624	0.57048	8.78986	0.63596	7.7277	0.01532	6.95624	1.32808	7.16867	0.13344	8.99111	0.13793	8.06312	0.02642	7.16867	0.33906
6.96742	0.56662	8.80104	0.61793	7.73888	0.01539	6.96742	1.32518	7.17985	0.13188	9.00229	0.13882	8.0743	0.02682	7.17985	0.33605
6.9786	0.56258	8.81222	0.60153	7.75006	0.01552	6.9786	1.32151	7.19103	0.13032	9.01347	0.13986	8.08548	0.02721	7.19103	0.333
6.98978	0.55833	8.8234	0.58678	7.76124	0.01568	6.98978	1.31698	7.20221	0.12876	9.02465	0.14104	8.09666	0.02761	7.20221	0.32988
7.00096	0.55389	8.83458	0.57368	7.77243	0.01589	7.00096	1.3117	7.21339	0.12719	9.03583	0.14234	8.10784	0.02799	7.21339	0.3267
7.01214	0.54931	8.84576	0.56223	7.78361	0.01614	7.01214	1.30576	7.22458	0.12561	9.04701	0.14372	8.11902	0.02838	7.22458	0.32344
7.02332	0.5446	8.85694	0.55241	7.79479	0.01642	7.02332	1.29924	7.23576	0.12402	9.0582	0.14518	8.1302	0.02877	7.23576	0.32007
7.0345	0.53978	8.86813	0.54415	7.80597	0.01674	7.0345	1.29224	7.24694	0.12241	9.06938	0.14672	8.14139	0.02916	7.24694	0.31658
7.04569	0.53489	8.87931	0.53742	7.81715	0.01709	7.04569	1.28483	7.25812	0.12078	9.08056	0.14833	8.15257	0.02955	7.25812	0.31295
7.05687	0.52993	8.89049	0.53213	7.82833	0.01746	7.05687	1.2771	7.2693	0.11911	9.09174	0.14999	8.16375	0.02994	7.2693	0.30918
7.06805	0.52493	8.90167	0.52822	7.83951	0.01786	7.06805	1.26911	7.28048	0.11741	9.10292	0.1517	8.17493	0.03033	7.28048	0.30524
7.07923	0.52002	8.91285	0.52559	7.85069	0.01829	7.07923	1.26112	7.29166	0.11567	9.1141	0.15346	8.18611	0.03072	7.29166	0.30113
7.09041	0.51522	8.92403	0.52415	7.86187	0.01873	7.09041	1.25319	7.30284	0.11388	9.12528	0.15528	8.19729	0.03112	7.30284	0.29682
7.10159	0.51039	8.93521	0.5238	7.87305	0.01919	7.10159	1.24513	7.31402	0.11204	9.13646	0.15715	8.20847	0.03152	7.31402	0.29233
7.11277	0.5056	8.94639	0.52444	7.88423	0.01967	7.11277	1.23706	7.3252	0.11013	9.14764	0.1591	8.21965	0.03192	7.3252	0.28772
7.12395	0.50084	8.95757	0.52598	7.89541	0.02016	7.12395	1.22897	7.33638	0.10817	9.15882	0.16118	8.23083	0.03233	7.33638	0.28296
7.13513	0.49605	8.96875	0.52834	7.90659	0.02067	7.13513	1.22076	7.34756	0.10615	9.17	0.16342	8.24201	0.03275	7.34756	0.27806
7.14631	0.4912	8.97993	0.53144	7.91777	0.02119	7.14631	1.21241	7.35874	0.10415	9.18118	0.16579	8.25319	0.03317	7.35874	0.27309
7.15749	0.48628	8.99111	0.53514	7.92895	0.02172	7.15749	1.20387	7.36992	0.10216	9.19236	0.16828	8.26437	0.0336	7.36992	0.26799
7.16867	0.48128	9.00229	0.53942	7.94013	0.02226	7.16867	1.19509	7.3811	0.10011	9.20354	0.1709	8.27555	0.03403	7.3811	0.26268
7.17985	0.47616	9.01347	0.54431	7.95132	0.02281	7.17985	1.18603	7.39228	0.09804	9.21472	0.17367	8.28673	0.03445	7.39228	0.2572
7.19103	0.47091	9.02465	0.54974	7.9625	0.02335	7.19103	1.17661	7.40347	0.09596	9.2259	0.17658	8.29791	0.03488	7.40347	0.25159
7.20221	0.4655	9.03583	0.55552	7.97368	0.0239	7.20221	1.16677	7.41465	0.09382	9.23709	0.17967	8.30909	0.03531	7.41465	0.2458
7.21339	0.4599	9.04701	0.56156	7.98486	0.02445	7.21339	1.15643	7.42583	0.09164	9.24827	0.18294	8.32028	0.03573	7.42583	0.23987
7.22458	0.45409	9.0582	0.56787	7.99604	0.02499	7.22458	1.14552	7.43701	0.08943	9.25945	0.1864	8.33146	0.03614	7.43701	0.23382
7.23576	0.44805	9.06938	0.57447	8.00722	0.02554	7.23576	1.13395	7.44819	0.0872	9.27063	0.19007	8.34264	0.03653	7.44819	0.22768
7.24694	0.44175	9.08056	0.58137	8.0184	0.02609	7.24694	1.12166	7.45937	0.08496	9.28181	0.19396	8.35382	0.03692	7.45937	0.22149
7.25812	0.43518	9.09174	0.58848	8.02958	0.02664	7.25812	1.10858	7.47055	0.08271	9.29299	0.19806	8.365	0.03729	7.47055	0.21528
7.2693	0.42839	9.10292	0.59588	8.04076	0.02719	7.2693	1.09475	7.48173	0.08049	9.30417	0.20238	8.37618	0.03764	7.48173	0.2091
7.28048	0.42145	9.1141	0.6036	8.05194	0.02774	7.28048	1.08028	7.49291	0.0783	9.31535	0.20691	8.38736	0.03798	7.49291	0.20298
7.29166	0.41427	9.12528	0.6116	8.06312	0.02829	7.29166	1.0652	7.50409	0.07616	9.32653	0.21165	8.39854	0.03829	7.50409	0.19697
7.30284	0.40683	9.13646	0.61985	8.0743	0.02885	7.30284	1.04941	7.51527	0.07408	9.33771	0.21657	8.40972	0.03858	7.51527	0.1911
7.31402	0.39915	9.14764	0.62838	8.08548	0.0294	7.31402	1.03276	7.52645	0.07209	9.34889	0.22166	8.4209	0.03883	7.52645	0.18542
7.3252	0.39112	9.15882	0.63725	8.09666	0.02995	7.3252	1.01522	7.53763	0.07021	9.36007	0.2269	8.43208	0.03905	7.53763	0.17998
7.33638	0.38278	9.17	0.64651	8.10784	0.0305	7.33638	0.99681	7.54881	0.06844	9.37125	0.23226	8.44326	0.03923	7.54881	0.17481
7.34756	0.37412	9.18118	0.6562	8.11902	0.03106	7.34756	0.97772	7.55999	0.06681	9.38243	0.23771	8.45444	0.03937	7.55999	0.16994
7.35874	0.36532	9.19236	0.6665	8.1302	0.03162	7.35874	0.95812	7.57117	0.06534	9.39361	0.24324	8.46562	0.03946	7.57117	0.16543
7.36992	0.3564	9.20354	0.67746	8.14139	0.03219	7.36992	0.93782	7.58235	0.06403	9.40479	0.2488	8.4768	0.0395	7.58235	0.1613
7.3811	0.34724	9.21472	0.68902	8.15257	0.03276	7.3811	0.91667	7.59354	0.0629	9.41598	0.25437	8.48798	0.0395	7.59354	0.15758
7.39228	0.33795	9.2259	0.70124	8.16375	0.03333	7.39228	0.89484	7.60472	0.06197	9.42716	0.2599	8.49916	0.03944	7.60472	0.1543
7.40347	0.32856	9.23709	0.71417	8.17493	0.0339	7.40347	0.87244	7.6159	0.06125	9.43834	0.26536	8.51035	0.03933	7.6159	0.15148
7.41465	0.31906	9.24827	0.72784	8.18611	0.03448	7.41465	0.84947	7.62708	0.06074	9.44952	0.27071	8.52153	0.03916	7.62708	0.14915
7.42583	0.30948	9.25945	0.74233	8.19729	0.03506	7.42583	0.82607	7.63826	0.06045	9.4607	0.27592	8.53271	0.03895	7.63826	0.14733
7.43701	0.29989	9.27063	0.75772	8.20847	0.03565	7.43701	0.80237	7.64944	0.06039	9.47188	0.28098	8.54389	0.03868	7.64944	0.14602
7.44819	0.29035	9.28181	0.77395	8.21965	0.03625	7.44819	0.77851	7.66062	0.06057	9.48306	0.28586	8.55507	0.03837	7.66062	0.14525
7.45937	0.2809	9.29299	0.79099	8.23083	0.03685	7.45937	0.75463	7.6718	0.06097	9.49424	0.29046	8.56625	0.03803	7.6718	0.145
7.47055	0.27163	9.30417	0.80884	8.24201	0.03745	7.47055	0.73089	7.68298	0.0616	9.50542	0.29475	8.57743	0.03766	7.68298	0.14528
7.48173	0.26259	9.31535	0.82747	8.25319	0.03806	7.48173	0.70746	7.69416	0.06246	9.5166	0.29869	8.58861	0.03726	7.69416	0.1461
7.49291	0.25384	9.32653	0.84684	8.26437	0.03866	7.49291	0.68449	7.70534	0.06355	9.52778	0.30226	8.59979	0.03681	7.70534	0.14745
7.50409	0.24547	9.33771	0.86688	8.27555	0.03926	7.50409	0.66215	7.71652	0.06484	9.53896	0.3054	8.61097	0.03633	7.71652	0.14933
7.51527	0.23752	9.34889	0.88751	8.28673	0.03985	7.51527	0.64058	7.7277	0.06634	9.55014	0.30808	8.62215	0.03582	7.7277	0.15175
7.52645	0.23007	9.36007	0.90865	8.29791	0.04043	7.52645	0.61995	7.73888	0.06803	9.56132	0.3103	8.63333	0.03528	7.73888	0.15469
7.53763	0.22317	9.37125	0.93021	8.30909	0.041	7.53763	0.6004	7.75006	0.06991	9.5725	0.31206	8.64451	0.03471	7.75006	0.15811
7.54881	0.21689	9.38243	0.95207	8.32028	0.04155	7.54881	0.58207	7.76124	0.07194	9.58368	0.31336	8.65569	0.03411	7.76124	0.16198
7.55999	0.21128	9.39361	0.97412	8.33146	0.04208	7.55999	0.5651	7.77243	0.07413	9.59486	0.31418	8.66687	0.0335	7.77243	0.16628
7.57117	0.2064	9.40479	0.99621	8.34264	0.04258	7.57117	0.5496	7.78361	0.07646	9.60605	0.31461	8.67805	0.03287	7.78361	0.17099
7.58235	0.20228	9.41598	1.01835	8.35382	0.04305	7.58235	0.53569	7.79479	0.07889	9.61723	0.31463	8.68924	0.03224	7.79479	0.17609
7.59354	0.19898	9.42716	1.04039	8.365	0.0435	7.59354	0.52345	7.80597	0.08143	9.62841	0.31413	8.70042	0.0316	7.80597	0.18154
7.60472	0.19652	9.43834	1.06204	8.37618	0.04391	7.60472	0.51299	7.81715	0.08405	9.63959	0.3131	8.7116	0.03096	7.81715	0.18732
7.6159	0.19494	9.44952	1.08316	8.38736	0.04429	7.6159	0.50435	7.82833	0.08673	9.65077	0.31156	8.72278	0.03033	7.82833	0.1934
7.62708	0.19426	9.4607	1.10362	8.39854	0.04462	7.62708	0.4976	7.83951	0.08945	9.66195	0.30952	8.73396	0.02971	7.83951	0.19974
7.63826	0.1945	9.47188	1.12341	8.40972	0.0449	7.63826	0.4928	7.85069	0.09219	9.67313	0.30704	8.74514	0.02911	7.85069	0.20631
7.64944	0.19567	9.48306	1.14242	8.4209	0.04513	7.64944	0.48996	7.86187	0.09495	9.68431	0.30419	8.75632	0.02854	7.86187	0.2131
7.66062	0.19776	9.49424	1.16036	8.43208	0.04531	7.66062	0.48911	7.87305	0.0977	9.69549	0.301	8.7675	0.02798	7.87305	0.22006
7.6718	0.20078	9.50542	1.17704	8.44326	0.04542	7.6718	0.49023	7.88423	0.10042	9.70667	0.29747	8.77868	0.02746	7.88423	0.22718
7.68298	0.20472	9.5166	1.19236	8.45444	0.04547	7.68298	0.49334	7.89541	0.10313	9.71785	0.29361	8.78986	0.02697	7.89541	0.23444
7.69416	0.20956	9.52778	1.2062	8.46562	0.04546	7.69416	0.49841	7.90659	0.10583	9.72903	0.28942	8.80104	0.02651	7.90659	0.24186
7.70534	0.21527	9.53896	1.2184	8.4768	0.04537	7.70534	0.5054	7.91777	0.10849	9.74021	0.28492	8.81222	0.0261	7.91777	0.24937
7.71652	0.22184	9.55014	1.22882	8.48798	0.04522	7.71652	0.51432	7.92895	0.1111	9.75139	0.28016	8.8234	0.02572	7.92895	0.25696
7.7277	0.22922	9.56132	1.23743	8.49916	0.04501	7.7277	0.52517	7.94013	0.11364	9.76257	0.27518	8.83458	0.02538	7.94013	0.26459
7.73888	0.23737	9.5725	1.24419	8.51035	0.04473	7.73888	0.53784	7.95132	0.11609	9.77375	0.27	8.84576	0.02509	7.95132	0.27222
7.75006	0.24625	9.58368	1.24917	8.52153	0.04439	7.75006	0.55222	7.9625	0.11844	9.78494	0.26467	8.85694	0.02483	7.9625	0.27983
7.76124	0.25582	9.59486	1.25248	8.53271	0.04399	7.76124	0.56823	7.97368	0.12069	9.79612	0.2592	8.86813	0.02461	7.97368	0.2874
7.77243	0.26601	9.60605	1.25425	8.54389	0.04352	7.77243	0.58577	7.98486	0.12283	9.8073	0.25365	8.87931	0.02443	7.98486	0.29492
7.78361	0.27677	9.61723	1.25432	8.55507	0.043	7.78361	0.60484	7.99604	0.12486	9.81848	0.24803	8.89049	0.02428	7.99604	0.30237
7.79479	0.28805	9.62841	1.25242	8.56625	0.04243	7.79479	0.62534	8.00722	0.12679	9.82966	0.24238	8.90167	0.02417	8.00722	0.30976
7.80597	0.29977	9.63959	1.24854	8.57743	0.04181	7.80597	0.64711	8.0184	0.12864	9.84084	0.23671	8.91285	0.02409	8.0184	0.31712
7.81715	0.31188	9.65077	1.24271	8.58861	0.04115	7.81715	0.67005	8.02958	0.13043	9.85202	0.23106	8.92403	0.02404	8.02958	0.3245
7.82833	0.32431	9.66195	1.23501	8.59979	0.04044	7.82833	0.69404	8.04076	0.13215	9.8632	0.22544	8.93521	0.02401	8.04076	0.33185
7.83951	0.337	9.67313	1.22562	8.61097	0.03969	7.83951	0.719	8.05194	0.13378	9.87438	0.21986	8.94639	0.024	8.05194	0.33911
7.85069	0.34987	9.68431	1.21483	8.62215	0.03891	7.85069	0.74481	8.06312	0.13533	9.88556	0.21435	8.95757	0.02402	8.06312	0.34629
7.86187	0.36287	9.69549	1.20273	8.63333	0.03809	7.86187	0.77137	8.0743	0.13682	9.89674	0.2089	8.96875	0.02405	8.0743	0.35342
7.87305	0.37593	9.70667	1.18945	8.64451	0.03725	7.87305	0.79858	8.08548	0.13823	9.90792	0.20352	8.97993	0.0241	8.08548	0.36048
7.88423	0.38898	9.71785	1.17501	8.65569	0.03639	7.88423	0.82634	8.09666	0.13958	9.9191	0.19824	8.99111	0.02415	8.09666	0.36745
7.89541	0.40204	9.72903	1.15928	8.66687	0.03552	7.89541	0.85465	8.10784	0.14085	9.93028	0.19305	9.00229	0.02422	8.10784	0.37434
7.90659	0.41515	9.74021	1.14239	8.67805	0.03464	7.90659	0.88352	8.11902	0.14206	9.94146	0.18796	9.01347	0.0243	8.11902	0.38117
7.91777	0.42815	9.75139	1.12445	8.68924	0.03376	7.91777	0.91275	8.1302	0.14321	9.95264	0.18297	9.02465	0.02439	8.1302	0.38795
7.92895	0.44099	9.76257	1.10558	8.70042	0.0329	7.92895	0.94225	8.14139	0.14431	9.96382	0.17808	9.03583	0.02449	8.14139	0.39467
7.94013	0.4536	9.77375	1.0859	8.7116	0.03205	7.94013	0.97193	8.15257	0.14536	9.97501	0.17327	9.04701	0.02458	8.15257	0.40133
7.95132	0.46586	9.78494	1.06554	8.72278	0.03121	7.95132	1.00159	8.16375	0.14638	9.98619	0.16853	9.0582	0.02467	8.16375	0.40791
7.9625	0.47772	9.79612	1.04459	8.73396	0.03041	7.9625	1.03116	8.17493	0.14736	9.99737	0.16387	9.06938	0.02475	8.17493	0.41442
7.97368	0.48912	9.8073	1.02316	8.74514	0.02964	7.97368	1.06057	8.18611	0.14831	10.0085	0.15926	9.08056	0.02484	8.18611	0.42087
7.98486	0.50004	9.81848	1.00135	8.75632	0.02891	7.98486	1.08975	8.19729	0.14923	10.0197	0.15478	9.09174	0.02491	8.19729	0.42729
7.99604	0.51043	9.82966	0.97925	8.7675	0.02821	7.99604	1.11863	8.20847	0.15013	10.0309	0.15043	9.10292	0.02497	8.20847	0.43372
8.00722	0.5203	9.84084	0.95694	8.77868	0.02756	8.00722	1.14724	8.21965	0.15101	10.0421	0.14615	9.1141	0.02503	8.21965	0.44012
8.0184	0.52966	9.85202	0.93451	8.78986	0.02696	8.0184	1.17562	8.23083	0.15187	10.0533	0.14192	9.12528	0.02508	8.23083	0.44647
8.02958	0.53853	9.8632	0.91205	8.80104	0.02641	8.02958	1.20385	8.24201	0.15272	10.0645	0.13776	9.13646	0.02511	8.24201	0.45279
8.04076	0.54688	9.87438	0.88961	8.81222	0.02592	8.04076	1.23185	8.25319	0.15355	10.0756	0.13367	9.14764	0.02514	8.25319	0.45903
8.05194	0.55464	9.88556	0.86721	8.8234	0.02547	8.05194	1.25944	8.26437	0.1544	10.0868	0.12962	9.15882	0.02517	8.26437	0.46518
8.06312	0.56176	9.89674	0.84489	8.83458	0.02508	8.06312	1.28658	8.27555	0.15525	10.098	0.12563	9.17	0.02519	8.27555	0.47123
8.0743	0.5683	9.90792	0.82267	8.84576	0.02473	8.0743	1.31339	8.28673	0.15613	10.1092	0.12168	9.18118	0.02521	8.28673	0.47719
8.08548	0.57424	9.9191	0.80059	8.85694	0.02444	8.08548	1.33979	8.29791	0.15703	10.1204	0.1178	9.19236	0.02524	8.29791	0.48302
8.09666	0.57954	9.93028	0.77869	8.86813	0.0242	8.09666	1.36569	8.30909	0.1579	10.1315	0.11398	9.20354	0.02527	8.30909	0.48864
8.10784	0.58419	9.94146	0.75699	8.87931	0.024	8.10784	1.3912	8.32028	0.15872	10.1427	0.11025	9.21472	0.02531	8.32028	0.49404
8.11902	0.58822	9.95264	0.73556	8.89049	0.02385	8.11902	1.41632	8.33146	0.15951	10.1539	0.1066	9.2259	0.02536	8.33146	0.49917
8.1302	0.59164	9.96382	0.71451	8.90167	0.02373	8.1302	1.44119	8.34264	0.16025	10.1651	0.10305	9.23709	0.02541	8.34264	0.50399
8.14139	0.59448	9.97501	0.69373	8.91285	0.02366	8.14139	1.46579	8.35382	0.16093	10.1763	0.09962	9.24827	0.02547	8.35382	0.50848
8.15257	0.59676	9.98619	0.67313	8.92403	0.02361	8.15257	1.48994	8.365	0.16155	10.1874	0.09633	9.25945	0.02555	8.365	0.51263
8.16375	0.59855	9.99737	0.6528	8.93521	0.02359	8.16375	1.51368	8.37618	0.16214	10.1986	0.09318	9.27063	0.02565	8.37618	0.51648
8.17493	0.59992	10.0085	0.63272	8.94639	0.0236	8.17493	1.53708	8.38736	0.16272	10.2098	0.09021	9.28181	0.02577	8.38736	0.51998
8.18611	0.6009	10.0197	0.61294	8.95757	0.02363	8.18611	1.56013	8.39854	0.16321	10.221	0.08742	9.29299	0.02591	8.39854	0.52303
8.19729	0.60153	10.0309	0.59351	8.96875	0.02368	8.19729	1.58288	8.40972	0.16362	10.2322	0.08483	9.30417	0.02607	8.40972	0.52558
8.20847	0.6019	10.0421	0.57431	8.97993	0.02374	8.20847	1.60539	8.4209	0.16395	10.2433	0.08247	9.31535	0.02625	8.4209	0.52762
8.21965	0.60199	10.0533	0.55533	8.99111	0.02381	8.21965	1.62756	8.43208	0.16418	10.2545	0.08035	9.32653	0.02644	8.43208	0.52911
8.23083	0.60181	10.0645	0.53661	9.00229	0.0239	8.23083	1.64939	8.44326	0.16431	10.2657	0.0785	9.33771	0.02666	8.44326	0.53
8.24201	0.6014	10.0756	0.51819	9.01347	0.02398	8.24201	1.67093	8.45444	0.16434	10.2769	0.07692	9.34889	0.0269	8.45444	0.53023
8.25319	0.60069	10.0868	0.50004	9.02465	0.02408	8.25319	1.692	8.46562	0.16425	10.2881	0.07565	9.36007	0.02715	8.46562	0.52978
8.26437	0.59974	10.098	0.48216	9.03583	0.02417	8.26437	1.71248	8.4768	0.16406	10.2992	0.07471	9.37125	0.02743	8.4768	0.52864
8.27555	0.59856	10.1092	0.4646	9.04701	0.02425	8.27555	1.73232	8.48798	0.16377	10.3104	0.0741	9.38243	0.02772	8.48798	0.52681
8.28673	0.5972	10.1204	0.4474	9.0582	0.02433	8.28673	1.75148	8.49916	0.16337	10.3216	0.07385	9.39361	0.02802	8.49916	0.52428
8.29791	0.59568	10.1315	0.4306	9.06938	0.02441	8.29791	1.76987	8.51035	0.16286	10.3328	0.07396	9.40479	0.02833	8.51035	0.52106
8.30909	0.59397	10.1427	0.41426	9.08056	0.02448	8.30909	1.7873	8.52153	0.16226	10.344	0.07444	9.41598	0.02866	8.52153	0.5172
8.32028	0.59209	10.1539	0.39842	9.09174	0.02453	8.32028	1.80367	8.53271	0.16158	10.3552	0.0753	9.42716	0.02899	8.53271	0.51276
8.33146	0.59005	10.1651	0.38316	9.10292	0.02458	8.33146	1.81886	8.54389	0.16081	10.3663	0.07655	9.43834	0.02933	8.54389	0.5077
8.34264	0.58786	10.1763	0.36852	9.1141	0.02462	8.34264	1.83276	8.55507	0.15999	10.3775	0.07819	9.44952	0.02967	8.55507	0.50212
8.35382	0.58553	10.1874	0.35459	9.12528	0.02464	8.35382	1.84525	8.56625	0.15915	10.3887	0.08022	9.4607	0.03	8.56625	0.4962
8.365	0.58309	10.1986	0.34142	9.13646	0.02466	8.365	1.85639	8.57743	0.15834	10.3999	0.08264	9.47188	0.03033	8.57743	0.48997
8.37618	0.58058	10.2098	0.32908	9.14764	0.02467	8.37618	1.86624	8.58861	0.15756	10.411	0.08546	9.48306	0.03065	8.58861	0.48337
8.38736	0.57798	10.221	0.31765	9.15882	0.02467	8.38736	1.8745	8.59979	0.15677	10.4222	0.08867	9.49424	0.03095	8.59979	0.47633
8.39854	0.57527	10.2322	0.30718	9.17	0.02467	8.39854	1.88093	8.61097	0.15599	10.4334	0.09226	9.50542	0.03123	8.61097	0.46894
8.40972	0.57244	10.2433	0.29775	9.18118	0.02467	8.40972	1.88547	8.62215	0.15528	10.4446	0.09623	9.5166	0.0315	8.62215	0.4613
8.4209	0.56951	10.2545	0.28943	9.19236	0.02467	8.4209	1.88804	8.63333	0.15464	10.4558	0.10055	9.52778	0.03173	8.63333	0.45344
8.43208	0.56647	10.2657	0.28229	9.20354	0.02467	8.43208	1.8885	8.64451	0.15406	10.467	0.10521	9.53896	0.03194	8.64451	0.44541
8.44326	0.5633	10.2769	0.27638	9.21472	0.02467	8.44326	1.88667	8.65569	0.15355	10.4781	0.11021	9.55014	0.03212	8.65569	0.43726
8.45444	0.56002	10.2881	0.27177	9.2259	0.02468	8.45444	1.88246	8.66687	0.15313	10.4893	0.1155	9.56132	0.03226	8.66687	0.42908
8.46562	0.55662	10.2992	0.26853	9.23709	0.02469	8.46562	1.87582	8.67805	0.15281	10.5005	0.12107	9.5725	0.03237	8.67805	0.42093
8.4768	0.55311	10.3104	0.26671	9.24827	0.02472	8.4768	1.86672	8.68924	0.15262	10.5117	0.1269	9.58368	0.03245	8.68924	0.4129
8.48798	0.54961	10.3216	0.26637	9.25945	0.02475	8.48798	1.85543	8.70042	0.15257	10.5229	0.13296	9.59486	0.03251	8.70042	0.40505
8.49916	0.54615	10.3328	0.26754	9.27063	0.02481	8.49916	1.84219	8.7116	0.15268	10.534	0.13921	9.60605	0.03253	8.7116	0.39745
8.51035	0.54266	10.344	0.27023	9.28181	0.02489	8.51035	1.82685	8.72278	0.15297	10.5452	0.14563	9.61723	0.03252	8.72278	0.39017
8.52153	0.53921	10.3552	0.27447	9.29299	0.02498	8.52153	1.80949	8.73396	0.15343	10.5564	0.15218	9.62841	0.03247	8.73396	0.38326
8.53271	0.53578	10.3663	0.28027	9.30417	0.02509	8.53271	1.79012	8.74514	0.15409	10.5676	0.15882	9.63959	0.03238	8.74514	0.3768
8.54389	0.53235	10.3775	0.28764	9.31535	0.02523	8.54389	1.76862	8.75632	0.15496	10.5788	0.16553	9.65077	0.03225	8.75632	0.37082
8.55507	0.52905	10.3887	0.29659	9.32653	0.02538	8.55507	1.74548	8.7675	0.15603	10.5899	0.17226	9.66195	0.03208	8.7675	0.36536
8.56625	0.526	10.3999	0.30711	9.33771	0.02555	8.56625	1.72118	8.77868	0.15731	10.6011	0.17899	9.67313	0.03187	8.77868	0.36048
8.57743	0.52318	10.411	0.31919	9.34889	0.02574	8.57743	1.69572	8.78986	0.1588	10.6123	0.18567	9.68431	0.03162	8.78986	0.35618
8.58861	0.52055	10.4222	0.3328	9.36007	0.02595	8.58861	1.66903	8.80104	0.16052	10.6235	0.19228	9.69549	0.03135	8.80104	0.35251
8.59979	0.5181	10.4334	0.34791	9.37125	0.02618	8.59979	1.64108	8.81222	0.16246	10.6347	0.19879	9.70667	0.03106	8.81222	0.34949
8.61097	0.51587	10.4446	0.36449	9.38243	0.02642	8.61097	1.61212	8.8234	0.16458	10.6458	0.20516	9.71785	0.03074	8.8234	0.34709
8.62215	0.51397	10.4558	0.38247	9.39361	0.02667	8.62215	1.58249	8.83458	0.16688	10.657	0.2114	9.72903	0.0304	8.83458	0.34531
8.63333	0.51243	10.467	0.4018	9.40479	0.02694	8.63333	1.55241	8.84576	0.16935	10.6682	0.21748	9.74021	0.03002	8.84576	0.34415
8.64451	0.51123	10.4781	0.4224	9.41598	0.02721	8.64451	1.522	8.85694	0.17197	10.6794	0.22338	9.75139	0.02963	8.85694	0.34358
8.65569	0.51041	10.4893	0.4442	9.42716	0.02749	8.65569	1.49154	8.86813	0.17471	10.6906	0.22909	9.76257	0.02922	8.86813	0.34356
8.66687	0.51003	10.5005	0.46709	9.43834	0.02778	8.66687	1.46127	8.87931	0.17754	10.7018	0.23463	9.77375	0.02879	8.87931	0.34406
8.67805	0.5101	10.5117	0.49099	9.44952	0.02806	8.67805	1.43146	8.89049	0.18044	10.7129	0.24	9.78494	0.02835	8.89049	0.34503
8.68924	0.51068	10.5229	0.51579	9.4607	0.02835	8.68924	1.40233	8.90167	0.18339	10.7241	0.24517	9.79612	0.02789	8.90167	0.34644
8.70042	0.51178	10.534	0.5414	9.47188	0.02863	8.70042	1.37413	8.91285	0.18634	10.7353	0.25014	9.8073	0.02743	8.91285	0.34823
8.7116	0.51344	10.5452	0.56767	9.48306	0.02891	8.7116	1.34707	8.92403	0.18928	10.7465	0.25491	9.81848	0.02696	8.92403	0.35034
8.72278	0.51566	10.5564	0.59449	9.49424	0.02917	8.72278	1.32136	8.93521	0.19217	10.7576	0.25951	9.82966	0.02649	8.93521	0.35273
8.73396	0.51847	10.5676	0.62172	9.50542	0.02942	8.73396	1.29718	8.94639	0.19499	10.7688	0.26392	9.84084	0.02601	8.94639	0.35533
8.74514	0.52186	10.5788	0.64925	9.5166	0.02965	8.74514	1.27468	8.95757	0.1977	10.78	0.26821	9.85202	0.02553	8.95757	0.3581
8.75632	0.52583	10.5899	0.67694	9.52778	0.02987	8.75632	1.25402	8.96875	0.20028	10.7912	0.27241	9.8632	0.02506	8.96875	0.36102
8.7675	0.53037	10.6011	0.70468	9.53896	0.03006	8.7675	1.2353	8.97993	0.2027	10.8024	0.2765	9.87438	0.02458	8.97993	0.36402
8.77868	0.53545	10.6123	0.73233	9.55014	0.03022	8.77868	1.2186	8.99111	0.20494	10.8135	0.28052	9.88556	0.02412	8.99111	0.36703
8.78986	0.54105	10.6235	0.75979	9.56132	0.03035	8.78986	1.20398	9.00229	0.20698	10.8247	0.28449	9.89674	0.02365	9.00229	0.37002
8.80104	0.5472	10.6347	0.78694	9.5725	0.03045	8.80104	1.19155	9.01347	0.20881	10.8359	0.28842	9.90792	0.02318	9.01347	0.37297
8.81222	0.55386	10.6458	0.81368	9.58368	0.03053	8.81222	1.18131	9.02465	0.21047	10.8471	0.29233	9.9191	0.02272	9.02465	0.37591
8.8234	0.5609	10.657	0.83998	9.59486	0.03057	8.8234	1.17315	9.03583	0.21193	10.8583	0.29626	9.93028	0.02226	9.03583	0.37875
8.83458	0.56825	10.6682	0.86579	9.60605	0.0306	8.83458	1.16701	9.04701	0.21317	10.8695	0.30022	9.94146	0.02181	9.04701	0.38146
8.84576	0.57588	10.6794	0.89106	9.61723	0.03059	8.84576	1.16285	9.0582	0.21419	10.8806	0.30426	9.95264	0.02135	9.0582	0.38404
8.85694	0.58373	10.6906	0.91573	9.62841	0.03055	8.85694	1.16058	9.06938	0.21507	10.8918	0.30838	9.96382	0.0209	9.06938	0.38655
8.86813	0.59168	10.7018	0.93983	9.63959	0.03048	8.86813	1.16003	9.08056	0.21577	10.903	0.31262	9.97501	0.02046	9.08056	0.38894
8.87931	0.59965	10.7129	0.9634	9.65077	0.03037	8.87931	1.16107	9.09174	0.21618	10.9142	0.317	9.98619	0.02001	9.09174	0.39108
8.89049	0.60755	10.7241	0.98632	9.66195	0.03022	8.89049	1.16354	9.10292	0.2163	10.9254	0.32154	9.99737	0.01956	9.10292	0.39297
8.90167	0.61532	10.7353	1.00855	9.67313	0.03005	8.90167	1.16728	9.1141	0.21613	10.9365	0.32625	10.0085	0.01911	9.1141	0.39462
8.91285	0.62287	10.7465	1.03017	9.68431	0.02985	8.91285	1.17212	9.12528	0.21569	10.9477	0.33115	10.0197	0.01867	9.12528	0.39604
8.92403	0.63012	10.7576	1.05122	9.69549	0.02962	8.92403	1.17788	9.13646	0.21498	10.9589	0.33626	10.0309	0.01824	9.13646	0.39724
8.93521	0.637	10.7688	1.07167	9.70667	0.02938	8.93521	1.1844	9.14764	0.21401	10.9701	0.34159	10.0421	0.01781	9.14764	0.39825
8.94639	0.64344	10.78	1.09171	9.71785	0.02911	8.94639	1.19148	9.15882	0.2128	10.9813	0.34712	10.0533	0.01737	9.15882	0.39914
8.95757	0.64937	10.7912	1.11146	9.72903	0.02882	8.95757	1.19898	9.17	0.21136	10.9924	0.35283	10.0645	0.01694	9.17	0.39996
8.96875	0.65493	10.8024	1.13081	9.74021	0.02851	8.96875	1.20695	9.18118	0.20971	11.0036	0.3587	10.0756	0.01651	9.18118	0.40071
8.97993	0.66005	10.8135	1.14987	9.75139	0.02817	8.97993	1.21523	9.19236	0.20786	11.0148	0.36471	10.0868	0.01607	9.19236	0.40138
8.99111	0.66455	10.8247	1.16875	9.76257	0.02782	8.99111	1.2235	9.20354	0.20585	11.026	0.37082	10.098	0.01564	9.20354	0.40202
9.00229	0.66843	10.8359	1.18751	9.77375	0.02745	9.00229	1.23174	9.21472	0.20368	11.0372	0.37701	10.1092	0.0152	9.21472	0.40265
9.01347	0.67183	10.8471	1.20617	9.78494	0.02706	9.01347	1.24012	9.2259	0.20137	11.0483	0.38324	10.1204	0.01476	9.2259	0.40331
9.02465	0.67472	10.8583	1.22485	9.79612	0.02667	9.02465	1.24854	9.23709	0.19894	11.0595	0.38949	10.1315	0.01433	9.23709	0.40403
9.03583	0.67688	10.8695	1.24362	9.8073	0.02626	9.03583	1.25656	9.24827	0.19642	11.0707	0.39573	10.1427	0.0139	9.24827	0.40483
9.04701	0.67824	10.8806	1.26255	9.81848	0.02584	9.04701	1.26406	9.25945	0.19382	11.0819	0.40187	10.1539	0.01347	9.25945	0.40577
9.0582	0.67886	10.8918	1.28173	9.82966	0.02541	9.0582	1.27107	9.27063	0.19118	11.0931	0.40786	10.1651	0.01304	9.27063	0.4069
9.06938	0.67881	10.903	1.30123	9.84084	0.02497	9.06938	1.27769	9.28181	0.18852	11.1043	0.41368	10.1763	0.01263	9.28181	0.40826
9.08056	0.67803	10.9142	1.3211	9.85202	0.02453	9.08056	1.28388	9.29299	0.18584	11.1154	0.41927	10.1874	0.01222	9.29299	0.40982
9.09174	0.67644	10.9254	1.34141	9.8632	0.02408	9.09174	1.28945	9.30417	0.18317	11.1266	0.42457	10.1986	0.01182	9.30417	0.41161
9.10292	0.67405	10.9365	1.36224	9.87438	0.02364	9.10292	1.2945	9.31535	0.18051	11.1378	0.42954	10.2098	0.01144	9.31535	0.41367
9.1141	0.67087	10.9477	1.38363	9.88556	0.02318	9.1141	1.29909	9.32653	0.17787	11.149	0.43412	10.221	0.01107	9.32653	0.41597
9.12528	0.66694	10.9589	1.40558	9.89674	0.02273	9.12528	1.30319	9.33771	0.17525	11.1601	0.43827	10.2322	0.01072	9.33771	0.41849
9.13646	0.66229	10.9701	1.42817	9.90792	0.02227	9.13646	1.3068	9.34889	0.17264	11.1713	0.44198	10.2433	0.01039	9.34889	0.4212
9.14764	0.65695	10.9813	1.45128	9.9191	0.02181	9.14764	1.31	9.36007	0.17005	11.1825	0.44528	10.2545	0.01008	9.36007	0.4241
9.15882	0.65095	10.9924	1.47478	9.93028	0.02134	9.15882	1.31287	9.37125	0.16749	11.1937	0.44811	10.2657	0.00979	9.37125	0.42717
9.17	0.64434	11.0036	1.49858	9.94146	0.02088	9.17	1.31552	9.38243	0.16495	11.2049	0.45049	10.2769	0.00953	9.38243	0.43038
9.18118	0.63716	11.0148	1.52258	9.95264	0.02041	9.18118	1.31803	9.39361	0.16245	11.216	0.45249	10.2881	0.00929	9.39361	0.43371
9.19236	0.62944	11.026	1.54666	9.96382	0.01995	9.19236	1.32062	9.40479	0.15999	11.2272	0.45398	10.2992	0.00909	9.40479	0.43712
9.20354	0.62124	11.0372	1.57064	9.97501	0.01949	9.20354	1.32336	9.41598	0.15758	11.2384	0.45483	10.3104	0.00892	9.41598	0.44061
9.21472	0.61259	11.0483	1.59439	9.98619	0.01902	9.21472	1.32628	9.42716	0.15523	11.2496	0.45502	10.3216	0.00878	9.42716	0.44413
9.2259	0.60353	11.0595	1.61779	9.99737	0.01855	9.2259	1.32945	9.43834	0.15294	11.2608	0.45455	10.3328	0.00868	9.43834	0.44763
9.23709	0.59411	11.0707	1.64069	10.0085	0.01808	9.23709	1.33297	9.44952	0.15071	11.272	0.45343	10.344	0.00861	9.44952	0.45109
9.24827	0.58437	11.0819	1.66283	10.0197	0.01761	9.24827	1.33692	9.4607	0.14859	11.2831	0.45163	10.3552	0.00858	9.4607	0.45451
9.25945	0.57452	11.0931	1.68403	10.0309	0.01715	9.25945	1.34161	9.47188	0.14663	11.2943	0.44915	10.3663	0.00859	9.47188	0.45794
9.27063	0.5647	11.1043	1.70413	10.0421	0.01668	9.27063	1.34723	9.48306	0.1448	11.3055	0.44601	10.3775	0.00863	9.48306	0.4613
9.28181	0.55476	11.1154	1.72295	10.0533	0.01621	9.28181	1.3536	9.49424	0.14308	11.3167	0.44222	10.3887	0.00871	9.49424	0.46449
9.29299	0.54466	11.1266	1.7403	10.0645	0.01574	9.29299	1.36063	9.50542	0.14147	11.3279	0.4378	10.3999	0.00883	9.50542	0.46746
9.30417	0.53447	11.1378	1.75608	10.0756	0.01527	9.30417	1.3684	9.5166	0.13999	11.339	0.43286	10.411	0.00899	9.5166	0.47018
9.31535	0.52427	11.149	1.77012	10.0868	0.0148	9.31535	1.37696	9.52778	0.13865	11.3502	0.42742	10.4222	0.00918	9.52778	0.47264
9.32653	0.51406	11.1601	1.78218	10.098	0.01434	9.32653	1.38628	9.53896	0.13746	11.3614	0.42144	10.4334	0.00941	9.53896	0.47479
9.33771	0.50385	11.1713	1.79245	10.1092	0.01387	9.33771	1.39628	9.55014	0.13643	11.3726	0.41497	10.4446	0.00968	9.55014	0.47663
9.34889	0.49364	11.1825	1.80115	10.1204	0.01341	9.34889	1.40689	9.56132	0.1356	11.3838	0.40805	10.4558	0.00998	9.56132	0.47816
9.36007	0.48347	11.1937	1.80805	10.1315	0.01295	9.36007	1.41807	9.5725	0.13499	11.3949	0.40071	10.467	0.01031	9.5725	0.47942
9.37125	0.47338	11.2049	1.81289	10.1427	0.0125	9.37125	1.42977	9.58368	0.1346	11.4061	0.39301	10.4781	0.01067	9.58368	0.48041
9.38243	0.46341	11.216	1.81553	10.1539	0.01205	9.38243	1.4419	9.59486	0.13445	11.4173	0.38498	10.4893	0.01107	9.59486	0.48114
9.39361	0.4536	11.2272	1.81572	10.1651	0.01162	9.39361	1.45439	9.60605	0.13453	11.4285	0.37669	10.5005	0.01149	9.60605	0.48168
9.40479	0.444	11.2384	1.81324	10.1763	0.01119	9.40479	1.46715	9.61723	0.13487	11.4397	0.36825	10.5117	0.01193	9.61723	0.48202
9.41598	0.43475	11.2496	1.80801	10.1874	0.01078	9.41598	1.48031	9.62841	0.13547	11.4509	0.35975	10.5229	0.0124	9.62841	0.48208
9.42716	0.42588	11.2608	1.80008	10.1986	0.01039	9.42716	1.49377	9.63959	0.13633	11.462	0.35122	10.534	0.01288	9.63959	0.48182
9.43834	0.41737	11.272	1.78948	10.2098	0.01001	9.43834	1.50719	9.65077	0.13745	11.4732	0.34262	10.5452	0.01338	9.65077	0.48126
9.44952	0.40928	11.2831	1.77625	10.221	0.00965	9.44952	1.5205	9.66195	0.13884	11.4844	0.33395	10.5564	0.01389	9.66195	0.48043
9.4607	0.40166	11.2943	1.76056	10.2322	0.00931	9.4607	1.53363	9.67313	0.14049	11.4956	0.32523	10.5676	0.01441	9.67313	0.47939
9.47188	0.39462	11.3055	1.74238	10.2433	0.00899	9.47188	1.54667	9.68431	0.14241	11.5068	0.3165	10.5788	0.01494	9.68431	0.47822
9.48306	0.38825	11.3167	1.72172	10.2545	0.0087	9.48306	1.55958	9.69549	0.14458	11.5179	0.30778	10.5899	0.01547	9.69549	0.47693
9.49424	0.38253	11.3279	1.6987	10.2657	0.00843	9.49424	1.57207	9.70667	0.147	11.5291	0.29912	10.6011	0.01599	9.70667	0.47553
9.50542	0.37751	11.339	1.67355	10.2769	0.0082	9.50542	1.58397	9.71785	0.14965	11.5403	0.29054	10.6123	0.01652	9.71785	0.47401
9.5166	0.37325	11.3502	1.6464	10.2881	0.00799	9.5166	1.59527	9.72903	0.15253	11.5515	0.28205	10.6235	0.01703	9.72903	0.47234
9.52778	0.3698	11.3614	1.61739	10.2992	0.00781	9.52778	1.60587	9.74021	0.1556	11.5626	0.27369	10.6347	0.01754	9.74021	0.47054
9.53896	0.3672	11.3726	1.58679	10.3104	0.00766	9.53896	1.61566	9.75139	0.15884	11.5738	0.26548	10.6458	0.01803	9.75139	0.46864
9.55014	0.36549	11.3838	1.55477	10.3216	0.00755	9.55014	1.62453	9.76257	0.16223	11.585	0.25743	10.657	0.0185	9.76257	0.46663
9.56132	0.3647	11.3949	1.52166	10.3328	0.00747	9.56132	1.63248	9.77375	0.16574	11.5962	0.24956	10.6682	0.01895	9.77375	0.46453
9.5725	0.36488	11.4061	1.4876	10.344	0.00743	9.5725	1.63953	9.78494	0.16934	11.6074	0.24188	10.6794	0.01939	9.78494	0.46235
9.58368	0.36607	11.4173	1.45259	10.3552	0.00742	9.58368	1.64576	9.79612	0.17299	11.6186	0.23441	10.6906	0.0198	9.79612	0.46009
9.59486	0.36827	11.4285	1.41693	10.3663	0.00744	9.59486	1.65133	9.8073	0.17666	11.6297	0.22717	10.7018	0.0202	9.8073	0.45774
9.60605	0.3715	11.4397	1.38084	10.3775	0.0075	9.60605	1.65635	9.81848	0.1803	11.6409	0.22015	10.7129	0.02057	9.81848	0.45529
9.61723	0.37575	11.4509	1.34456	10.3887	0.00759	9.61723	1.66067	9.82966	0.18387	11.6521	0.21338	10.7241	0.02093	9.82966	0.45274
9.62841	0.38102	11.462	1.30828	10.3999	0.00772	9.62841	1.664	9.84084	0.18735	11.6633	0.20686	10.7353	0.02126	9.84084	0.45007
9.63959	0.3873	11.4732	1.272	10.411	0.00788	9.63959	1.66632	9.85202	0.19068	11.6745	0.2006	10.7465	0.02157	9.85202	0.44727
9.65077	0.39455	11.4844	1.23576	10.4222	0.00808	9.65077	1.66763	9.8632	0.19382	11.6856	0.19461	10.7576	0.02186	9.8632	0.44432
9.66195	0.40274	11.4956	1.19972	10.4334	0.0083	9.66195	1.66797	9.87438	0.19675	11.6968	0.18891	10.7688	0.02212	9.87438	0.4412
9.67313	0.41182	11.5068	1.164	10.4446	0.00856	9.67313	1.66748	9.88556	0.19942	11.708	0.18354	10.78	0.02236	9.88556	0.43788
9.68431	0.42174	11.5179	1.12873	10.4558	0.00885	9.68431	1.66641	9.89674	0.20179	11.7192	0.17849	10.7912	0.02259	9.89674	0.43433
9.69549	0.43242	11.5291	1.09403	10.467	0.00916	9.69549	1.66478	9.90792	0.20383	11.7304	0.17379	10.8024	0.02279	9.90792	0.43054
9.70667	0.44381	11.5403	1.05999	10.4781	0.00951	9.70667	1.66264	9.9191	0.20556	11.7415	0.16946	10.8135	0.02298	9.9191	0.42652
9.71785	0.45579	11.5515	1.02671	10.4893	0.00987	9.71785	1.65991	9.93028	0.20707	11.7527	0.16552	10.8247	0.02316	9.93028	0.42238
9.72903	0.4683	11.5626	0.99428	10.5005	0.01026	9.72903	1.6564	9.94146	0.20826	11.7639	0.16191	10.8359	0.02332	9.94146	0.41803
9.74021	0.48121	11.5738	0.96276	10.5117	0.01067	9.74021	1.6521	9.95264	0.20903	11.7751	0.15865	10.8471	0.02348	9.95264	0.41336
9.75139	0.49441	11.585	0.93221	10.5229	0.01109	9.75139	1.64703	9.96382	0.20935	11.7863	0.15572	10.8583	0.02362	9.96382	0.40834
9.76257	0.50781	11.5962	0.90268	10.534	0.01153	9.76257	1.64121	9.97501	0.20922	11.7974	0.15315	10.8695	0.02375	9.97501	0.40295
9.77375	0.52126	11.6074	0.87422	10.5452	0.01198	9.77375	1.63461	9.98619	0.20862	11.8086	0.15094	10.8806	0.02388	9.98619	0.39716
9.78494	0.53465	11.6186	0.84687	10.5564	0.01244	9.78494	1.62725	9.99737	0.20756	11.8198	0.14909	10.8918	0.02401	9.99737	0.39098
9.79612	0.54785	11.6297	0.82066	10.5676	0.01291	9.79612	1.6191	10.0085	0.20603	11.831	0.14763	10.903	0.02413	10.0085	0.38441
9.8073	0.56074	11.6409	0.79561	10.5788	0.01338	9.8073	1.61015	10.0197	0.20408	11.8422	0.14655	10.9142	0.02425	10.0197	0.37753
9.81848	0.57318	11.6521	0.77174	10.5899	0.01385	9.81848	1.60037	10.0309	0.20179	11.8534	0.14586	10.9254	0.02438	10.0309	0.37046
9.82966	0.58507	11.6633	0.74907	10.6011	0.01432	9.82966	1.58972	10.0421	0.19915	11.8645	0.14558	10.9365	0.02451	10.0421	0.3631
9.84084	0.59626	11.6745	0.72763	10.6123	0.01478	9.84084	1.57818	10.0533	0.19613	11.8757	0.1457	10.9477	0.02464	10.0533	0.35543
9.85202	0.60671	11.6856	0.70741	10.6235	0.01524	9.85202	1.56575	10.0645	0.1928	11.8869	0.14624	10.9589	0.02478	10.0645	0.3475
9.8632	0.61642	11.6968	0.6885	10.6347	0.01569	9.8632	1.55255	10.0756	0.18919	11.8981	0.14719	10.9701	0.02493	10.0756	0.33936
9.87438	0.62533	11.708	0.67104	10.6458	0.01612	9.87438	1.53858	10.0868	0.18529	11.9093	0.14855	10.9813	0.02509	10.0868	0.33099
9.88556	0.63324	11.7192	0.655	10.657	0.01654	9.88556	1.52364	10.098	0.18113	11.9204	0.15033	10.9924	0.02525	10.098	0.32239
9.89674	0.63997	11.7304	0.64039	10.6682	0.01695	9.89674	1.50759	10.1092	0.17675	11.9316	0.15251	11.0036	0.02541	10.1092	0.31363
9.90792	0.64546	11.7415	0.62735	10.6794	0.01734	9.90792	1.4904	10.1204	0.17218	11.9428	0.1551	11.0148	0.02558	10.1204	0.30475
9.9191	0.64972	11.7527	0.61586	10.6906	0.01771	9.9191	1.47212	10.1315	0.16748	11.954	0.15808	11.026	0.02575	10.1315	0.2958
9.93028	0.65287	11.7639	0.60582	10.7018	0.01807	9.93028	1.45291	10.1427	0.16269	11.9651	0.16144	11.0372	0.02592	10.1427	0.28684
9.94146	0.65479	11.7751	0.59715	10.7129	0.01841	9.94146	1.43266	10.1539	0.15786	11.9763	0.16516	11.0483	0.02609	10.1539	0.27792
9.95264	0.65542	11.7863	0.58988	10.7241	0.01874	9.95264	1.4114	10.1651	0.15303	11.9875	0.16923	11.0595	0.02627	10.1651	0.26913
9.96382	0.65484	11.7974	0.58402	10.7353	0.01904	9.96382	1.3893	10.1763	0.14825	11.9987	0.17363	11.0707	0.02644	10.1763	0.2605
9.97501	0.65295	11.8086	0.5796	10.7465	0.01932	9.97501	1.36617	10.1874	0.14357	12.0099	0.17833	11.0819	0.0266	10.1874	0.25211
9.98619	0.64972	11.8198	0.57665	10.7576	0.01959	9.98619	1.34187	10.1986	0.13902	12.0211	0.18331	11.0931	0.02675	10.1986	0.24403
9.99737	0.64523	11.831	0.57518	10.7688	0.01983	9.99737	1.31658	10.2098	0.13466	12.0322	0.18855	11.1043	0.02689	10.2098	0.2363
10.0085	0.6395	11.8422	0.57523	10.78	0.02006	10.0085	1.2903	10.221	0.13051	12.0434	0.194	11.1154	0.02701	10.221	0.229
10.0197	0.63267	11.8534	0.57679	10.7912	0.02027	10.0197	1.26322	10.2322	0.12663	12.0546	0.19964	11.1266	0.02712	10.2322	0.22218
10.0309	0.62481	11.8645	0.5799	10.8024	0.02046	10.0309	1.23547	10.2433	0.12304	12.0658	0.20543	11.1378	0.02721	10.2433	0.2159
10.0421	0.61587	11.8757	0.58456	10.8135	0.02064	10.0421	1.20687	10.2545	0.11978	12.077	0.21134	11.149	0.02728	10.2545	0.2102
10.0533	0.60594	11.8869	0.59075	10.8247	0.02081	10.0533	1.17748	10.2657	0.11687	12.0881	0.21734	11.1601	0.02732	10.2657	0.20515
10.0645	0.59515	11.8981	0.59849	10.8359	0.02096	10.0645	1.14751	10.2769	0.11433	12.0993	0.22339	11.1713	0.02734	10.2769	0.20078
10.0756	0.5836	11.9093	0.60774	10.8471	0.02111	10.0756	1.11706	10.2881	0.1122	12.1105	0.22945	11.1825	0.02735	10.2881	0.19714
10.0868	0.57132	11.9204	0.61848	10.8583	0.02124	10.0868	1.08617	10.2992	0.11048	12.1217	0.23554	11.1937	0.02733	10.2992	0.19428
10.098	0.55843	11.9316	0.63067	10.8695	0.02137	10.098	1.05493	10.3104	0.10919	12.1329	0.24161	11.2049	0.02729	10.3104	0.19222
10.1092	0.54501	11.9428	0.64426	10.8806	0.02149	10.1092	1.02348	10.3216	0.10835	12.144	0.2476	11.216	0.02721	10.3216	0.19098
10.1204	0.53118	11.954	0.65918	10.8918	0.02161	10.1204	0.99198	10.3328	0.10794	12.1552	0.25351	11.2272	0.02711	10.3328	0.19058
10.1315	0.51704	11.9651	0.67536	10.903	0.02173	10.1315	0.96059	10.344	0.10799	12.1664	0.25928	11.2384	0.02697	10.344	0.19104
10.1427	0.50271	11.9763	0.69272	10.9142	0.02184	10.1427	0.92947	10.3552	0.10848	12.1776	0.2649	11.2496	0.02679	10.3552	0.19236
10.1539	0.4883	11.9875	0.71115	10.9254	0.02196	10.1539	0.89877	10.3663	0.10941	12.1888	0.27038	11.2608	0.02658	10.3663	0.19454
10.1651	0.47389	11.9987	0.73054	10.9365	0.02208	10.1651	0.86867	10.3775	0.11077	12.1999	0.27566	11.272	0.02633	10.3775	0.19758
10.1763	0.4596	12.0099	0.75077	10.9477	0.0222	10.1763	0.83932	10.3887	0.11254	12.2111	0.28071	11.2831	0.02605	10.3887	0.20148
10.1874	0.44552	12.0211	0.7717	10.9589	0.02233	10.1874	0.81089	10.3999	0.11473	12.2223	0.28547	11.2943	0.02573	10.3999	0.20621
10.1986	0.43175	12.0322	0.79321	10.9701	0.02246	10.1986	0.78356	10.411	0.1173	12.2335	0.28995	11.3055	0.02538	10.411	0.21175
10.2098	0.41837	12.0434	0.81515	10.9813	0.02261	10.2098	0.75746	10.4222	0.12024	12.2447	0.29412	11.3167	0.02499	10.4222	0.2181
10.221	0.40546	12.0546	0.83735	10.9924	0.02275	10.221	0.73275	10.4334	0.12352	12.2559	0.29796	11.3279	0.02458	10.4334	0.2252
10.2322	0.39309	12.0658	0.85968	11.0036	0.0229	10.2322	0.70958	10.4446	0.12712	12.267	0.30146	11.339	0.02413	10.4446	0.23303
10.2433	0.38135	12.077	0.88196	11.0148	0.02306	10.2433	0.68809	10.4558	0.13101	12.2782	0.30461	11.3502	0.02366	10.4558	0.24154
10.2545	0.37029	12.0881	0.90404	11.026	0.02322	10.2545	0.66843	10.467	0.13516	12.2894	0.30745	11.3614	0.02315	10.467	0.25068
10.2657	0.35998	12.0993	0.92577	11.0372	0.02338	10.2657	0.6507	10.4781	0.13954	12.3006	0.31001	11.3726	0.02263	10.4781	0.26042
10.2769	0.35046	12.1105	0.94701	11.0483	0.02353	10.2769	0.63503	10.4893	0.14411	12.3117	0.31228	11.3838	0.02208	10.4893	0.27068
10.2881	0.34181	12.1217	0.96776	11.0595	0.02369	10.2881	0.62156	10.5005	0.14885	12.3229	0.31423	11.3949	0.02152	10.5005	0.28141
10.2992	0.33418	12.1329	0.98795	11.0707	0.02385	10.2992	0.61052	10.5117	0.15372	12.3341	0.31587	11.4061	0.02093	10.5117	0.29255
10.3104	0.32756	12.144	1.00735	11.0819	0.024	10.3104	0.60193	10.5229	0.15876	12.3453	0.3172	11.4173	0.02034	10.5229	0.30411
10.3216	0.32192	12.1552	1.0259	11.0931	0.02415	10.3216	0.59584	10.534	0.16393	12.3565	0.31826	11.4285	0.01973	10.534	0.31602
10.3328	0.31733	12.1664	1.04342	11.1043	0.02428	10.3328	0.59234	10.5452	0.16912	12.3677	0.31905	11.4397	0.01912	10.5452	0.32813
10.344	0.31376	12.1776	1.05982	11.1154	0.02441	10.344	0.59142	10.5564	0.17428	12.3788	0.31961	11.4509	0.01851	10.5564	0.34035
10.3552	0.31119	12.1888	1.07511	11.1266	0.02452	10.3552	0.59308	10.5676	0.17939	12.39	0.32001	11.462	0.0179	10.5676	0.35262
10.3663	0.30963	12.1999	1.08923	11.1378	0.02463	10.3663	0.59734	10.5788	0.18439	12.4012	0.32031	11.4732	0.01729	10.5788	0.36486
10.3775	0.30907	12.2111	1.10208	11.149	0.02472	10.3775	0.60421	10.5899	0.18926	12.4124	0.32057	11.4844	0.01668	10.5899	0.37699
10.3887	0.3095	12.2223	1.11359	11.1601	0.02479	10.3887	0.61369	10.6011	0.19396	12.4236	0.32079	11.4956	0.01606	10.6011	0.38894
10.3999	0.31093	12.2335	1.12373	11.1713	0.02484	10.3999	0.62576	10.6123	0.19845	12.4347	0.32087	11.5068	0.01545	10.6123	0.40064
10.411	0.31332	12.2447	1.13243	11.1825	0.02489	10.411	0.64039	10.6235	0.2027	12.4459	0.32086	11.5179	0.01484	10.6235	0.41201
10.4222	0.31665	12.2559	1.1396	11.1937	0.02491	10.4222	0.65753	10.6347	0.20668	12.4571	0.32076	11.5291	0.01424	10.6347	0.42301
10.4334	0.3209	12.267	1.14526	11.2049	0.02491	10.4334	0.67712	10.6458	0.21036	12.4683	0.32061	11.5403	0.01365	10.6458	0.43355
10.4446	0.32603	12.2782	1.14944	11.216	0.02489	10.4446	0.69908	10.657	0.21372	12.4795	0.32042	11.5515	0.01307	10.657	0.44361
10.4558	0.332	12.2894	1.15223	11.2272	0.02484	10.4558	0.72332	10.6682	0.21672	12.4906	0.32022	11.5626	0.0125	10.6682	0.45315
10.467	0.33875	12.3006	1.15372	11.2384	0.02476	10.467	0.74971	10.6794	0.21937	12.5018	0.32003	11.5738	0.01194	10.6794	0.46214
10.4781	0.34623	12.3117	1.15399	11.2496	0.02466	10.4781	0.77813	10.6906	0.22166	12.513	0.31986	11.585	0.0114	10.6906	0.47056
10.4893	0.35437	12.3229	1.15321	11.2608	0.02452	10.4893	0.80844	10.7018	0.22359	12.5242	0.31973	11.5962	0.01088	10.7018	0.47842
10.5005	0.36312	12.3341	1.15155	11.272	0.02436	10.5005	0.84047	10.7129	0.22517	12.5354	0.31964	11.6074	0.01037	10.7129	0.48574
10.5117	0.3724	12.3453	1.14916	11.2831	0.02416	10.5117	0.87406	10.7241	0.22636	12.5465	0.31961	11.6186	0.00988	10.7241	0.49246
10.5229	0.38213	12.3565	1.14613	11.2943	0.02393	10.5229	0.90902	10.7353	0.22716	12.5577	0.31964	11.6297	0.00942	10.7353	0.49855
10.534	0.39223	12.3677	1.1424	11.3055	0.02367	10.534	0.94516	10.7465	0.22753	12.5689	0.31974	11.6409	0.00897	10.7465	0.50401
10.5452	0.40261	12.3788	1.13813	11.3167	0.02338	10.5452	0.98226	10.7576	0.22746	12.5801	0.31992	11.6521	0.00855	10.7576	0.50883
10.5564	0.41317	12.39	1.13354	11.3279	0.02305	10.5564	1.0201	10.7688	0.22696	12.5913	0.32016	11.6633	0.00816	10.7688	0.51301
10.5676	0.42383	12.4012	1.12883	11.339	0.0227	10.5676	1.05847	10.78	0.22605	12.6024	0.32047	11.6745	0.00779	10.78	0.51663
10.5788	0.43449	12.4124	1.12417	11.3502	0.02232	10.5788	1.09712	10.7912	0.22478	12.6136	0.32084	11.6856	0.00744	10.7912	0.51978
10.5899	0.44505	12.4236	1.11964	11.3614	0.02191	10.5899	1.13585	10.8024	0.22317	12.6248	0.32128	11.6968	0.00712	10.8024	0.52246
10.6011	0.45542	12.4347	1.1152	11.3726	0.02148	10.6011	1.17442	10.8135	0.22123	12.636	0.32176	11.708	0.00683	10.8135	0.52473
10.6123	0.4655	12.4459	1.11097	11.3838	0.02102	10.6123	1.21262	10.8247	0.21902	12.6472	0.32232	11.7192	0.00657	10.8247	0.52667
10.6235	0.4752	12.4571	1.10706	11.3949	0.02055	10.6235	1.25023	10.8359	0.21652	12.6584	0.32297	11.7304	0.00634	10.8359	0.52827
10.6347	0.48443	12.4683	1.10362	11.4061	0.02006	10.6347	1.28706	10.8471	0.21373	12.6695	0.32373	11.7415	0.00614	10.8471	0.52954
10.6458	0.49311	12.4795	1.10076	11.4173	0.01955	10.6458	1.32291	10.8583	0.21066	12.6807	0.32456	11.7527	0.00597	10.8583	0.53054
10.657	0.50119	12.4906	1.09856	11.4285	0.01902	10.657	1.35771	10.8695	0.20735	12.6919	0.32538	11.7639	0.00584	10.8695	0.53133
10.6682	0.50863	12.5018	1.09709	11.4397	0.01849	10.6682	1.39137	10.8806	0.20382	12.7031	0.3262	11.7751	0.00573	10.8806	0.53195
10.6794	0.51542	12.513	1.09639	11.4509	0.01795	10.6794	1.42381	10.8918	0.20009	12.7143	0.32702	11.7863	0.00565	10.8918	0.53247
10.6906	0.52149	12.5242	1.09652	11.462	0.0174	10.6906	1.45494	10.903	0.19619	12.7254	0.32785	11.7974	0.00561	10.903	0.53294
10.7018	0.52686	12.5354	1.09751	11.4732	0.01685	10.7018	1.48476	10.9142	0.19216	12.7366	0.32866	11.8086	0.0056	10.9142	0.53341
10.7129	0.53149	12.5465	1.09942	11.4844	0.01629	10.7129	1.5133	10.9254	0.18804	12.7478	0.3294	11.8198	0.00561	10.9254	0.53395
10.7241	0.53527	12.5577	1.10229	11.4956	0.01572	10.7241	1.54033	10.9365	0.18384	12.759	0.33006	11.831	0.00566	10.9365	0.5346
10.7353	0.53812	12.5689	1.10608	11.5068	0.01515	10.7353	1.56571	10.9477	0.17961	12.7702	0.33064	11.8422	0.00574	10.9477	0.53541
10.7465	0.53999	12.5801	1.11081	11.5179	0.01458	10.7465	1.58948	10.9589	0.17538	12.7813	0.33115	11.8534	0.00585	10.9589	0.53642
10.7576	0.5409	12.5913	1.11646	11.5291	0.01402	10.7576	1.61171	10.9701	0.17117	12.7925	0.33162	11.8645	0.00598	10.9701	0.53769
10.7688	0.54086	12.6024	1.12303	11.5403	0.01346	10.7688	1.63236	10.9813	0.16702	12.8037	0.33207	11.8757	0.00615	10.9813	0.53922
10.78	0.53985	12.6136	1.13056	11.5515	0.0129	10.78	1.65162	10.9924	0.16294	12.8149	0.33248	11.8869	0.00634	10.9924	0.54101
10.7912	0.53795	12.6248	1.13904	11.5626	0.01235	10.7912	1.66968	11.0036	0.15897	12.8261	0.33278	11.8981	0.00656	11.0036	0.54308
10.8024	0.53522	12.636	1.14837	11.5738	0.01181	10.8024	1.68649	11.0148	0.15512	12.8372	0.33293	11.9093	0.0068	11.0148	0.54541
10.8135	0.53169	12.6472	1.15845	11.585	0.01129	10.8135	1.70219	11.026	0.15142	12.8484	0.3329	11.9204	0.00707	11.026	0.54799
10.8247	0.52741	12.6584	1.16928	11.5962	0.01077	10.8247	1.71697	11.0372	0.14788	12.8596	0.3327	11.9316	0.00736	11.0372	0.55082
10.8359	0.5224	12.6695	1.18088	11.6074	0.01027	10.8359	1.73087	11.0483	0.14451	12.8708	0.33231	11.9428	0.00767	11.0483	0.55385
10.8471	0.51669	12.6807	1.19308	11.6186	0.00979	10.8471	1.74397	11.0595	0.14138	12.882	0.33173	11.954	0.008	11.0595	0.55713
10.8583	0.51035	12.6919	1.20563	11.6297	0.00933	10.8583	1.75644	11.0707	0.13847	12.8932	0.33095	11.9651	0.00834	11.0707	0.56064
10.8695	0.50345	12.7031	1.21842	11.6409	0.00888	10.8695	1.76844	11.0819	0.13577	12.9043	0.32996	11.9763	0.00869	11.0819	0.56424
10.8806	0.49606	12.7143	1.23139	11.6521	0.00846	10.8806	1.78011	11.0931	0.13328	12.9155	0.32876	11.9875	0.00906	11.0931	0.56789
10.8918	0.48826	12.7254	1.24447	11.6633	0.00806	10.8918	1.7916	11.1043	0.13102	12.9267	0.32735	11.9987	0.00944	11.1043	0.57159
10.903	0.48012	12.7366	1.25748	11.6745	0.00768	10.903	1.80307	11.1154	0.12898	12.9379	0.32573	12.0099	0.00982	11.1154	0.57526
10.9142	0.47173	12.7478	1.27027	11.6856	0.00733	10.9142	1.81467	11.1266	0.12715	12.949	0.3239	12.0211	0.01021	11.1266	0.57884
10.9254	0.46317	12.759	1.28269	11.6968	0.007	10.9254	1.82653	11.1378	0.12551	12.9602	0.32188	12.0322	0.01059	11.1378	0.58226
10.9365	0.45454	12.7702	1.29463	11.708	0.0067	10.9365	1.83886	11.149	0.12407	12.9714	0.31969	12.0434	0.01098	11.149	0.58547
10.9477	0.44592	12.7813	1.30607	11.7192	0.00642	10.9477	1.85175	11.1601	0.12281	12.9826	0.31735	12.0546	0.01136	11.1601	0.5884
10.9589	0.43739	12.7925	1.31702	11.7304	0.00618	10.9589	1.86529	11.1713	0.12172	12.9938	0.31489	12.0658	0.01173	11.1713	0.59105
10.9701	0.42908	12.8037	1.32747	11.7415	0.00596	10.9701	1.87971	11.1825	0.12079	13.0049	0.3123	12.077	0.01209	11.1825	0.59342
10.9813	0.42103	12.8149	1.33727	11.7527	0.00577	10.9813	1.89491	11.1937	0.12001	13.0161	0.30954	12.0881	0.01244	11.1937	0.59545
10.9924	0.41323	12.8261	1.34609	11.7639	0.00561	10.9924	1.91076	11.2049	0.11937	13.0273	0.30663	12.0993	0.01278	11.2049	0.59715
11.0036	0.40575	12.8372	1.35369	11.7751	0.00548	11.0036	1.92723	11.216	0.11887	13.0385	0.3036	12.1105	0.01309	11.216	0.59857
11.0148	0.39862	12.8484	1.35992	11.7863	0.00538	11.0148	1.94426	11.2272	0.11846	13.0497	0.30048	12.1217	0.01339	11.2272	0.59955
11.026	0.3919	12.8596	1.36471	11.7974	0.0053	11.026	1.96177	11.2384	0.11815	13.0609	0.29727	12.1329	0.01367	11.2384	0.59994
11.0372	0.38558	12.8708	1.36794	11.8086	0.00526	11.0372	1.9796	11.2496	0.11789	13.072	0.29396	12.144	0.01392	11.2496	0.5997
11.0483	0.37969	12.882	1.36954	11.8198	0.00524	11.0483	1.99761	11.2608	0.11769	13.0832	0.29062	12.1552	0.01416	11.2608	0.59882
11.0595	0.37426	12.8932	1.36944	11.831	0.00525	11.0595	2.01575	11.272	0.11752	13.0944	0.28731	12.1664	0.01437	11.272	0.59728
11.0707	0.3693	12.9043	1.36758	11.8422	0.00529	11.0707	2.03384	11.2831	0.11736	13.1056	0.28406	12.1776	0.01455	11.2831	0.59504
11.0819	0.3648	12.9155	1.36393	11.8534	0.00535	11.0819	2.05163	11.2943	0.1172	13.1168	0.28083	12.1888	0.01471	11.2943	0.59208
11.0931	0.36074	12.9267	1.35847	11.8645	0.00544	11.0931	2.06891	11.3055	0.117	13.1279	0.27767	12.1999	0.01484	11.3055	0.58839
11.1043	0.35713	12.9379	1.35118	11.8757	0.00556	11.1043	2.08554	11.3167	0.11677	13.1391	0.27458	12.2111	0.01495	11.3167	0.58398
11.1154	0.35395	12.949	1.34217	11.8869	0.0057	11.1154	2.10131	11.3279	0.11648	13.1503	0.27156	12.2223	0.01503	11.3279	0.57886
11.1266	0.35117	12.9602	1.33159	11.8981	0.00586	11.1266	2.11599	11.339	0.11613	13.1615	0.26863	12.2335	0.01509	11.339	0.57312
11.1378	0.34875	12.9714	1.31962	11.9093	0.00605	11.1378	2.12946	11.3502	0.11571	13.1727	0.26582	12.2447	0.01511	11.3502	0.56678
11.149	0.34667	12.9826	1.30641	11.9204	0.00625	11.149	2.1415	11.3614	0.1152	13.1838	0.26314	12.2559	0.01511	11.3614	0.5598
11.1601	0.34487	12.9938	1.29206	11.9316	0.00648	11.1601	2.15184	11.3726	0.11459	13.195	0.26061	12.267	0.01508	11.3726	0.55219
11.1713	0.34333	13.0049	1.27648	11.9428	0.00672	11.1713	2.16062	11.3838	0.11388	13.2062	0.25827	12.2782	0.01502	11.3838	0.54401
11.1825	0.34206	13.0161	1.25961	11.954	0.00698	11.1825	2.1681	11.3949	0.11304	13.2174	0.25612	12.2894	0.01493	11.3949	0.53527
11.1937	0.34101	13.0273	1.24161	11.9651	0.00725	11.1937	2.17396	11.4061	0.11209	13.2286	0.25419	12.3006	0.01482	11.4061	0.52603
11.2049	0.3401	13.0385	1.22272	11.9763	0.00754	11.2049	2.1779	11.4173	0.11101	13.2397	0.25248	12.3117	0.01469	11.4173	0.51632
11.216	0.3393	13.0497	1.20304	11.9875	0.00783	11.216	2.17971	11.4285	0.10984	13.2509	0.25101	12.3229	0.01454	11.4285	0.50626
11.2272	0.33852	13.0609	1.18258	11.9987	0.00814	11.2272	2.17909	11.4397	0.10862	13.2621	0.2498	12.3341	0.01437	11.4397	0.49599
11.2384	0.33773	13.072	1.16144	12.0099	0.00844	11.2384	2.17573	11.4509	0.10734	13.2733	0.24884	12.3453	0.01418	11.4509	0.48561
11.2496	0.33685	13.0832	1.13984	12.0211	0.00876	11.2496	2.16952	11.462	0.10598	13.2845	0.24815	12.3565	0.01397	11.462	0.4751
11.2608	0.33588	13.0944	1.118	12.0322	0.00907	11.2608	2.16049	11.4732	0.1045	13.2957	0.24772	12.3677	0.01376	11.4732	0.46441
11.272	0.33477	13.1056	1.09611	12.0434	0.00938	11.272	2.14861	11.4844	0.1029	13.3068	0.24755	12.3788	0.01353	11.4844	0.45352
11.2831	0.33347	13.1168	1.0743	12.0546	0.00969	11.2831	2.13388	11.4956	0.1012	13.318	0.24764	12.39	0.0133	11.4956	0.44249
11.2943	0.33195	13.1279	1.05276	12.0658	0.00999	11.2943	2.11643	11.5068	0.09939	13.3292	0.24799	12.4012	0.01306	11.5068	0.43133
11.3055	0.33016	13.1391	1.03169	12.077	0.01028	11.3055	2.09621	11.5179	0.09749	13.3404	0.24858	12.4124	0.01283	11.5179	0.42011
11.3167	0.32808	13.1503	1.01122	12.0881	0.01057	11.3167	2.07317	11.5291	0.0955	13.3515	0.24942	12.4236	0.0126	11.5291	0.40887
11.3279	0.32566	13.1615	0.99153	12.0993	0.01084	11.3279	2.04741	11.5403	0.09344	13.3627	0.2505	12.4347	0.01237	11.5403	0.39763
11.339	0.32292	13.1727	0.97279	12.1105	0.01109	11.339	2.01916	11.5515	0.09132	13.3739	0.25183	12.4459	0.01214	11.5515	0.38644
11.3502	0.31983	13.1838	0.95513	12.1217	0.01133	11.3502	1.98855	11.5626	0.08914	13.3851	0.25337	12.4571	0.01192	11.5626	0.37534
11.3614	0.31643	13.195	0.93871	12.1329	0.01156	11.3614	1.95573	11.5738	0.08693	13.3963	0.25512	12.4683	0.0117	11.5738	0.36435
11.3726	0.3128	13.2062	0.92364	12.144	0.01176	11.3726	1.92107	11.585	0.08469	13.4075	0.25706	12.4795	0.01149	11.585	0.35352
11.3838	0.30895	13.2174	0.91005	12.1552	0.01195	11.3838	1.88474	11.5962	0.08244	13.4186	0.25917	12.4906	0.01128	11.5962	0.34287
11.3949	0.30479	13.2286	0.898	12.1664	0.01212	11.3949	1.84699	11.6074	0.08019	13.4298	0.26145	12.5018	0.01109	11.6074	0.33244
11.4061	0.30027	13.2397	0.88759	12.1776	0.01226	11.4061	1.80792	11.6186	0.07795	13.441	0.26388	12.513	0.01091	11.6186	0.32225
11.4173	0.29541	13.2509	0.87887	12.1888	0.01239	11.4173	1.76755	11.6297	0.07574	13.4522	0.26647	12.5242	0.01074	11.6297	0.31233
11.4285	0.29023	13.2621	0.87188	12.1999	0.01249	11.4285	1.72619	11.6409	0.07358	13.4634	0.26918	12.5354	0.01058	11.6409	0.30271
11.4397	0.28481	13.2733	0.86664	12.2111	0.01256	11.4397	1.68414	11.6521	0.07146	13.4745	0.27196	12.5465	0.01043	11.6521	0.2934
11.4509	0.2792	13.2845	0.86315	12.2223	0.01262	11.4509	1.64171	11.6633	0.06942	13.4857	0.27481	12.5577	0.01029	11.6633	0.28444
11.462	0.27339	13.2957	0.8614	12.2335	0.01265	11.462	1.59907	11.6745	0.06745	13.4969	0.27773	12.5689	0.01017	11.6745	0.27584
11.4732	0.26736	13.3068	0.86135	12.2447	0.01265	11.4732	1.5562	11.6856	0.06558	13.5081	0.28073	12.5801	0.01006	11.6856	0.26763
11.4844	0.26113	13.318	0.86296	12.2559	0.01263	11.4844	1.51318	11.6968	0.06382	13.5193	0.28379	12.5913	0.00996	11.6968	0.25985
11.4956	0.25475	13.3292	0.86618	12.267	0.01259	11.4956	1.47019	11.708	0.06218	13.5304	0.28689	12.6024	0.00988	11.708	0.25255
11.5068	0.24825	13.3404	0.87092	12.2782	0.01252	11.5068	1.4274	11.7192	0.06068	13.5416	0.29003	12.6136	0.00981	11.7192	0.24575
11.5179	0.24166	13.3515	0.87712	12.2894	0.01243	11.5179	1.38497	11.7304	0.05933	13.5528	0.29321	12.6248	0.00975	11.7304	0.23946
11.5291	0.23501	13.3627	0.88473	12.3006	0.01232	11.5291	1.34305	11.7415	0.05816	13.564	0.29644	12.636	0.0097	11.7415	0.23377
11.5403	0.22835	13.3739	0.89368	12.3117	0.0122	11.5403	1.30179	11.7527	0.05717	13.5752	0.29974	12.6472	0.00967	11.7527	0.22866
11.5515	0.2217	13.3851	0.90383	12.3229	0.01205	11.5515	1.26132	11.7639	0.05638	13.5863	0.30314	12.6584	0.00964	11.7639	0.22413
11.5626	0.21512	13.3963	0.91515	12.3341	0.01189	11.5626	1.22175	11.7751	0.05576	13.5975	0.30662	12.6695	0.00962	11.7751	0.22014
11.5738	0.20862	13.4075	0.9275	12.3453	0.01172	11.5738	1.18319	11.7863	0.05535	13.6087	0.31022	12.6807	0.00962	11.7863	0.21672
11.585	0.20225	13.4186	0.9408	12.3565	0.01154	11.585	1.14574	11.7974	0.05513	13.6199	0.31395	12.6919	0.00962	11.7974	0.21389
11.5962	0.19604	13.4298	0.95497	12.3677	0.01135	11.5962	1.10949	11.8086	0.05513	13.6311	0.31785	12.7031	0.00962	11.8086	0.21166
11.6074	0.19001	13.441	0.96991	12.3788	0.01115	11.6074	1.07451	11.8198	0.05534	13.6423	0.32192	12.7143	0.00964	11.8198	0.21005
11.6186	0.18421	13.4522	0.98557	12.39	0.01095	11.6186	1.04088	11.831	0.05578	13.6534	0.32619	12.7254	0.00965	11.831	0.20907
11.6297	0.17867	13.4634	1.00178	12.4012	0.01074	11.6297	1.00866	11.8422	0.05645	13.6646	0.33069	12.7366	0.00967	11.8422	0.20874
11.6409	0.1734	13.4745	1.01835	12.4124	0.01053	11.6409	0.9779	11.8534	0.05736	13.6758	0.33536	12.7478	0.00969	11.8534	0.20907
11.6521	0.16845	13.4857	1.03524	12.4236	0.01033	11.6521	0.94865	11.8645	0.0585	13.687	0.34022	12.759	0.00972	11.8645	0.21006
11.6633	0.16383	13.4969	1.0524	12.4347	0.01012	11.6633	0.92096	11.8757	0.05988	13.6982	0.34531	12.7702	0.00974	11.8757	0.21174
11.6745	0.15957	13.5081	1.06983	12.4459	0.00992	11.6745	0.89488	11.8869	0.0615	13.7093	0.3506	12.7813	0.00977	11.8869	0.21409
11.6856	0.1557	13.5193	1.08743	12.4571	0.00973	11.6856	0.87044	11.8981	0.06336	13.7205	0.35607	12.7925	0.00979	11.8981	0.21712
11.6968	0.15224	13.5304	1.10512	12.4683	0.00954	11.6968	0.84774	11.9093	0.06546	13.7317	0.36172	12.8037	0.00982	11.9093	0.22082
11.708	0.14924	13.5416	1.12287	12.4795	0.00936	11.708	0.82699	11.9204	0.06778	13.7429	0.36756	12.8149	0.00984	11.9204	0.22518
11.7192	0.14673	13.5528	1.14068	12.4906	0.00918	11.7192	0.80816	11.9316	0.07033	13.754	0.37354	12.8261	0.00987	11.9316	0.2302
11.7304	0.14472	13.564	1.15854	12.5018	0.00902	11.7304	0.79128	11.9428	0.07309	13.7652	0.37964	12.8372	0.00989	11.9428	0.23586
11.7415	0.14325	13.5752	1.17653	12.513	0.00887	11.7415	0.77656	11.954	0.07605	13.7764	0.38584	12.8484	0.00991	11.954	0.24212
11.7527	0.14233	13.5863	1.1947	12.5242	0.00873	11.7527	0.76397	11.9651	0.07919	13.7876	0.39212	12.8596	0.00992	11.9651	0.24897
11.7639	0.14192	13.5975	1.21308	12.5354	0.0086	11.7639	0.75336	11.9763	0.08251	13.7988	0.39844	12.8708	0.00993	11.9763	0.25636
11.7751	0.14205	13.6087	1.23174	12.5465	0.00848	11.7751	0.74469	11.9875	0.08598	13.81	0.40477	12.882	0.00993	11.9875	0.26427
11.7863	0.14273	13.6199	1.25071	12.5577	0.00838	11.7863	0.73798	11.9987	0.08958	13.8211	0.41107	12.8932	0.00992	11.9987	0.27264
11.7974	0.14395	13.6311	1.27	12.5689	0.00829	11.7974	0.73327	12.0099	0.09328	13.8323	0.41731	12.9043	0.00991	12.0099	0.28144
11.8086	0.14574	13.6423	1.28955	12.5801	0.00821	11.8086	0.7306	12.0211	0.09707	13.8435	0.42343	12.9155	0.00989	12.0211	0.29059
11.8198	0.14809	13.6534	1.30953	12.5913	0.00814	11.8198	0.72998	12.0322	0.10092	13.8547	0.42939	12.9267	0.00987	12.0322	0.30006
11.831	0.15102	13.6646	1.32993	12.6024	0.00809	11.831	0.73145	12.0434	0.1048	13.8659	0.43516	12.9379	0.00984	12.0434	0.30977
11.8422	0.15451	13.6758	1.35048	12.6136	0.00805	11.8422	0.73502	12.0546	0.10868	13.877	0.4407	12.949	0.0098	12.0546	0.31967
[truncated: 1,168 more rows]
