# Supplementary material for: Thermodynamic framework for assessing dissolutive wetting behaviors in metallic systems
Source: Nat Commun. 2025 Dec 3;17:313. doi: 10.1038/s41467-025-67008-9 (PMC12789441; doi:10.1038/s41467-025-67008-9)
Supplement: Supplementary file 10 — Source Data [file 41467_2025_67008_MOESM10_ESM.zip › Separate Source Data files/Fig. 5k.xlsx]

## Sheet: Sheet1
Cu-4s		Cu-3p		Cu-3d		Cu-total		Fe-4s		Fe-3p		Fe-3d		Fe-total
Energy(eV)	DOS(electrons/eV)	Energy(eV)	DOS(electrons/eV)	Energy(eV)	DOS(electrons/eV)	Energy(eV)	DOS(electrons/eV)	Energy(eV)	DOS(electrons/eV)	Energy(eV)	DOS(electrons/eV)	Energy(eV)	DOS(electrons/eV)	Energy(eV)	DOS(electrons/eV)
-11.2371	0	-11.2371	0	-11.2371	0	-11.2371	0	-11.2371	0	-11.2371	0	-11.2371	0	-11.2371	0
-11.226	0	-11.226	0	-11.226	0	-11.226	0	-11.226	0	-11.226	0	-11.226	0	-11.226	0
-9.88433	0.000108946	-8.07312	0.000111073	-9.12407	0.000104522	-9.88433	0.000108962	-9.616	0.000107247	-7.87187	0.00010703	-8.8222	0.00010316	-9.616	0.000107288
-9.87315	0.000129984	-8.06194	0.000132219	-9.11289	0.000113009	-9.87315	0.000130004	-9.60482	0.000130379	-7.86069	0.000125326	-8.81102	0.000109152	-9.60482	0.000130429
-9.86197	0.000154601	-8.05076	0.000157397	-9.10171	0.000122034	-9.86197	0.000154625	-9.59364	0.000158006	-7.84951	0.000146292	-8.79984	0.00011533	-9.59364	0.000158066
-9.85079	0.000183306	-8.03958	0.00018731	-9.09053	0.000131627	-9.85079	0.000183334	-9.58246	0.000190889	-7.83833	0.000170231	-8.78866	0.000121685	-9.58246	0.000190962
-9.83961	0.000216663	-8.0284	0.000222765	-9.07935	0.000141817	-9.83961	0.000216697	-9.57128	0.000229897	-7.82715	0.000197471	-8.77748	0.000128203	-9.57128	0.000229984
-9.82843	0.000255291	-8.01722	0.000264681	-9.06817	0.000152637	-9.82843	0.000255331	-9.5601	0.000276011	-7.81597	0.000228355	-8.7663	0.000134873	-9.5601	0.000276116
-9.81724	0.000310283	-8.00604	0.000314102	-9.05698	0.000164122	-9.81724	0.000310334	-9.54892	0.000330342	-7.80479	0.000263245	-8.75512	0.000141679	-9.54892	0.000330467
-9.80606	0.000364522	-7.99486	0.000372207	-9.0458	0.000176309	-9.80606	0.000364583	-9.53774	0.000394133	-7.79361	0.000302519	-8.74394	0.000148607	-9.53774	0.000394282
-9.79488	0.000427041	-7.98368	0.000440321	-9.03462	0.000189235	-9.79488	0.000427112	-9.52656	0.000468776	-7.78243	0.000346568	-8.73276	0.000155641	-9.52656	0.000468953
-9.7837	0.000498889	-7.9725	0.000519928	-9.02344	0.00020294	-9.7837	0.000498973	-9.51538	0.000555815	-7.77125	0.000395791	-8.72158	0.000162764	-9.51538	0.000556026
-9.77252	0.000581223	-7.96132	0.000612677	-9.01226	0.000217468	-9.77252	0.000581322	-9.5042	0.000656959	-7.76007	0.000450597	-8.7104	0.000169959	-9.5042	0.000657208
-9.76134	0.000675304	-7.95014	0.000720395	-9.00108	0.00023286	-9.76134	0.000675419	-9.49302	0.000774086	-7.74889	0.00051139	-8.69922	0.000177212	-9.49302	0.000774379
-9.75016	0.000782508	-7.93896	0.000845091	-8.9899	0.000249161	-9.75016	0.000782643	-9.48184	0.000912479	-7.73771	0.000578574	-8.68804	0.000184505	-9.48184	0.000912829
-9.73898	0.000904332	-7.92778	0.000989003	-8.97872	0.000266414	-9.73898	0.000904489	-9.47066	0.00107	-7.72653	0.000652543	-8.67685	0.000191823	-9.47066	0.00107
-9.7278	0.00104	-7.9166	0.00115	-8.96754	0.000284662	-9.7278	0.00104	-9.45948	0.00125	-7.71535	0.000733673	-8.66567	0.000199151	-9.45948	0.00125
-9.71662	0.0012	-7.90541	0.00134	-8.95636	0.000303948	-9.71662	0.0012	-9.4483	0.00145	-7.70417	0.000822315	-8.65449	0.000206477	-9.4483	0.00145
-9.70544	0.00137	-7.89423	0.00156	-8.94518	0.000324314	-9.70544	0.00137	-9.43711	0.00169	-7.69299	0.000918791	-8.64331	0.000213786	-9.43711	0.00169
-9.69426	0.00157	-7.88305	0.00181	-8.934	0.000345795	-9.69426	0.00157	-9.42593	0.00195	-7.68181	0.00102	-8.63213	0.00022107	-9.42593	0.00195
-9.68308	0.00179	-7.87187	0.00209	-8.92282	0.000368428	-9.68308	0.00179	-9.41475	0.00225	-7.67063	0.00114	-8.62095	0.000228316	-9.41475	0.00225
-9.6719	0.00204	-7.86069	0.0024	-8.91164	0.000392241	-9.6719	0.00204	-9.40357	0.00259	-7.65945	0.00126	-8.60977	0.000235519	-9.40357	0.00259
-9.66072	0.00232	-7.84951	0.00276	-8.90046	0.000417475	-9.66072	0.00232	-9.39239	0.00297	-7.64827	0.00139	-8.59859	0.000242671	-9.39239	0.00297
-9.64954	0.00263	-7.83833	0.00316	-8.88928	0.000444147	-9.64954	0.00263	-9.38121	0.00339	-7.63709	0.00153	-8.58741	0.000249767	-9.38121	0.00339
-9.63836	0.00297	-7.82715	0.00361	-8.8781	0.000472049	-9.63836	0.00298	-9.37003	0.00386	-7.62591	0.00167	-8.57623	0.000256803	-9.37003	0.00386
-9.62718	0.00336	-7.81597	0.0041	-8.86692	0.000501179	-9.62718	0.00336	-9.35885	0.00439	-7.61473	0.00183	-8.56505	0.000264041	-9.35885	0.00439
-9.616	0.00378	-7.80479	0.00466	-8.85574	0.000531529	-9.616	0.00378	-9.34767	0.00497	-7.60355	0.00199	-8.55387	0.000271499	-9.34767	0.00497
-9.60482	0.00425	-7.79361	0.00527	-8.84456	0.000563161	-9.60482	0.00425	-9.33649	0.00561	-7.59237	0.00217	-8.54269	0.000278872	-9.33649	0.00561
-9.59364	0.00477	-7.78243	0.00594	-8.83338	0.000595912	-9.59364	0.00477	-9.32531	0.00632	-7.58119	0.00235	-8.53151	0.000286174	-9.32531	0.00632
-9.58246	0.00534	-7.77125	0.00668	-8.8222	0.00062981	-9.58246	0.00534	-9.31413	0.00709	-7.57001	0.00253	-8.52033	0.000293465	-9.31413	0.00709
-9.57128	0.00597	-7.76007	0.00749	-8.81102	0.000664809	-9.57128	0.00597	-9.30295	0.00793	-7.55883	0.00273	-8.50915	0.000300635	-9.30295	0.00793
-9.5601	0.00667	-7.74889	0.00837	-8.79984	0.000700856	-9.5601	0.00667	-9.29177	0.00885	-7.54765	0.00292	-8.49797	0.000307735	-9.29177	0.00885
-9.54892	0.00743	-7.73771	0.00932	-8.78866	0.00073789	-9.54892	0.00743	-9.28059	0.00984	-7.53647	0.00313	-8.48679	0.000314765	-9.28059	0.00984
-9.53774	0.00827	-7.72653	0.01035	-8.77748	0.00077584	-9.53774	0.00827	-9.26941	0.01091	-7.52528	0.00333	-8.47561	0.000321727	-9.26941	0.01092
-9.52656	0.00919	-7.71535	0.01146	-8.7663	0.00081463	-9.52656	0.00919	-9.25823	0.01206	-7.5141	0.00354	-8.46443	0.000328624	-9.25823	0.01207
-9.51538	0.01019	-7.70417	0.01265	-8.75512	0.000854174	-9.51538	0.0102	-9.24705	0.0133	-7.50292	0.00376	-8.45325	0.000335459	-9.24705	0.01331
-9.5042	0.0113	-7.69299	0.01392	-8.74394	0.000894385	-9.5042	0.0113	-9.23587	0.01462	-7.49174	0.00397	-8.44207	0.000342236	-9.23587	0.01463
-9.49302	0.01251	-7.68181	0.01528	-8.73276	0.000935169	-9.49302	0.01251	-9.22469	0.01602	-7.48056	0.00418	-8.43089	0.000348961	-9.22469	0.01603
-9.48184	0.01385	-7.67063	0.01671	-8.72158	0.00097643	-9.48184	0.01385	-9.21351	0.01751	-7.46938	0.00438	-8.41971	0.000355639	-9.21351	0.01752
-9.47066	0.0153	-7.65945	0.01822	-8.7104	0.00102	-9.47066	0.01531	-9.20233	0.01909	-7.4582	0.00459	-8.40853	0.000362278	-9.20233	0.0191
-9.45948	0.01689	-7.64827	0.0198	-8.69922	0.00106	-9.45948	0.01689	-9.19115	0.02074	-7.44702	0.00478	-8.39735	0.000368886	-9.19115	0.02075
-9.4483	0.01862	-7.63709	0.02145	-8.68804	0.0011	-9.4483	0.01863	-9.17997	0.02248	-7.43584	0.00498	-8.38617	0.000375473	-9.17997	0.02249
-9.43711	0.02051	-7.62591	0.02318	-8.67685	0.00114	-9.43711	0.02052	-9.16879	0.0243	-7.42466	0.00516	-8.37499	0.000382051	-9.16879	0.02431
-9.42593	0.02258	-7.61473	0.02496	-8.66567	0.00119	-9.42593	0.02258	-9.15761	0.02618	-7.41348	0.00533	-8.36381	0.000388635	-9.15761	0.0262
-9.41475	0.02483	-7.60355	0.02679	-8.65449	0.00123	-9.41475	0.02483	-9.14643	0.02815	-7.4023	0.00549	-8.35263	0.00039524	-9.14643	0.02816
-9.40357	0.02728	-7.59237	0.02867	-8.64331	0.00127	-9.40357	0.02728	-9.13525	0.03017	-7.39112	0.00564	-8.34145	0.000401886	-9.13525	0.03019
-9.39239	0.02994	-7.58119	0.03059	-8.63213	0.00131	-9.39239	0.02995	-9.12407	0.03226	-7.37994	0.00577	-8.33027	0.000408597	-9.12407	0.03228
-9.38121	0.03284	-7.57001	0.03253	-8.62095	0.00135	-9.38121	0.03285	-9.11289	0.03441	-7.36876	0.00589	-8.31909	0.000415397	-9.11289	0.03442
-9.37003	0.03598	-7.55883	0.03449	-8.60977	0.0014	-9.37003	0.03599	-9.10171	0.0366	-7.35758	0.00599	-8.30791	0.000422319	-9.10171	0.03662
-9.35885	0.03939	-7.54765	0.03646	-8.59859	0.00144	-9.35885	0.03941	-9.09053	0.03884	-7.3464	0.00608	-8.29673	0.000429396	-9.09053	0.03886
-9.34767	0.04308	-7.53647	0.03841	-8.58741	0.00148	-9.34767	0.0431	-9.07935	0.04111	-7.33522	0.00615	-8.28554	0.000436667	-9.07935	0.04114
-9.33649	0.04707	-7.52528	0.04035	-8.57623	0.00152	-9.33649	0.04709	-9.06817	0.04342	-7.32404	0.0062	-8.27436	0.000444177	-9.06817	0.04344
-9.32531	0.05138	-7.5141	0.04225	-8.56505	0.00156	-9.32531	0.0514	-9.05698	0.04575	-7.31286	0.00623	-8.26318	0.000452075	-9.05698	0.04577
-9.31413	0.05602	-7.50292	0.04411	-8.55387	0.0016	-9.31413	0.05604	-9.0458	0.0481	-7.30168	0.00624	-8.252	0.000460672	-9.0458	0.04812
-9.30295	0.061	-7.49174	0.0459	-8.54269	0.00164	-9.30295	0.06102	-9.03462	0.05045	-7.2905	0.00624	-8.24082	0.000470103	-9.03462	0.05048
-9.29177	0.06635	-7.48056	0.04762	-8.53151	0.00168	-9.29177	0.06638	-9.02344	0.05281	-7.27932	0.00623	-8.22964	0.000480001	-9.02344	0.05284
-9.28059	0.07207	-7.46938	0.04925	-8.52033	0.00172	-9.28059	0.0721	-9.01226	0.05517	-7.26814	0.00621	-8.21846	0.00049043	-9.01226	0.05521
-9.26941	0.07819	-7.4582	0.05077	-8.50915	0.00176	-9.26941	0.07822	-9.00108	0.05752	-7.25696	0.00616	-8.20728	0.000501493	-9.00108	0.05756
-9.25823	0.0847	-7.44702	0.05219	-8.49797	0.0018	-9.25823	0.08474	-8.9899	0.05986	-7.24578	0.0061	-8.1961	0.000513218	-8.9899	0.0599
-9.24705	0.09163	-7.43584	0.05347	-8.48679	0.00184	-9.24705	0.09167	-8.97872	0.06218	-7.2346	0.00602	-8.18492	0.000525714	-8.97872	0.06222
-9.23587	0.09899	-7.42466	0.05462	-8.47561	0.00188	-9.23587	0.09904	-8.96754	0.06448	-7.22342	0.00593	-8.17374	0.000539072	-8.96754	0.06453
-9.22469	0.1068	-7.41348	0.05561	-8.46443	0.00192	-9.22469	0.10685	-8.95636	0.06676	-7.21224	0.00582	-8.16256	0.000553393	-8.95636	0.06681
-9.21351	0.11503	-7.4023	0.05645	-8.45325	0.00196	-9.21351	0.11508	-8.94518	0.06901	-7.20106	0.00569	-8.15138	0.000568782	-8.94518	0.06906
-9.20233	0.12368	-7.39112	0.05713	-8.44207	0.002	-9.20233	0.12374	-8.934	0.07123	-7.18988	0.00556	-8.1402	0.000585349	-8.934	0.07129
-9.19115	0.13273	-7.37994	0.05763	-8.43089	0.00203	-9.19115	0.1328	-8.92282	0.07342	-7.1787	0.00541	-8.12902	0.000603213	-8.92282	0.07348
-9.17997	0.14219	-7.36876	0.05796	-8.41971	0.00207	-9.17997	0.14226	-8.91164	0.07558	-7.16752	0.00526	-8.11784	0.000622497	-8.91164	0.07565
-9.16879	0.15205	-7.35758	0.05811	-8.40853	0.00211	-9.16879	0.15213	-8.90046	0.0778	-7.15634	0.00509	-8.10666	0.000643329	-8.90046	0.07786
-9.15761	0.16228	-7.3464	0.05817	-8.39735	0.00214	-9.15761	0.16236	-8.88928	0.08006	-7.14515	0.00493	-8.09548	0.000665841	-8.88928	0.08013
-9.14643	0.17286	-7.33522	0.05813	-8.38617	0.00218	-9.14643	0.17295	-8.8781	0.08229	-7.13397	0.00475	-8.0843	0.00069017	-8.8781	0.08236
-9.13525	0.18378	-7.32404	0.05791	-8.37499	0.00221	-9.13525	0.18387	-8.86692	0.08448	-7.12279	0.00458	-8.07312	0.000716455	-8.86692	0.08456
-9.12407	0.19501	-7.31286	0.05751	-8.36381	0.00225	-9.12407	0.19511	-8.85574	0.08664	-7.11161	0.00441	-8.06194	0.000744837	-8.85574	0.08673
-9.11289	0.20652	-7.30168	0.05694	-8.35263	0.00229	-9.11289	0.20664	-8.84456	0.08876	-7.10043	0.00424	-8.05076	0.000775458	-8.84456	0.08885
-9.10171	0.21829	-7.2905	0.05621	-8.34145	0.00232	-9.10171	0.21842	-8.83338	0.09085	-7.08925	0.00408	-8.03958	0.000808461	-8.83338	0.09094
-9.09053	0.23029	-7.27932	0.05533	-8.33027	0.00236	-9.09053	0.23042	-8.8222	0.09289	-7.07807	0.00392	-8.0284	0.000843986	-8.8222	0.09299
-9.07935	0.24248	-7.26814	0.05429	-8.31909	0.0024	-9.07935	0.24262	-8.81102	0.09489	-7.06689	0.00377	-8.01722	0.00088217	-8.81102	0.095
-9.06817	0.25483	-7.25696	0.05311	-8.30791	0.00243	-9.06817	0.25498	-8.79984	0.09685	-7.05571	0.00364	-8.00604	0.000923147	-8.79984	0.09697
-9.05698	0.26731	-7.24578	0.0518	-8.29673	0.00247	-9.05698	0.26748	-8.78866	0.09877	-7.04453	0.00351	-7.99486	0.000967042	-8.78866	0.09889
-9.0458	0.27989	-7.2346	0.05037	-8.28554	0.00251	-9.0458	0.28007	-8.77748	0.10063	-7.03335	0.00341	-7.98368	0.00101	-8.77748	0.10076
-9.03462	0.29253	-7.22342	0.04884	-8.27436	0.00255	-9.03462	0.29272	-8.7663	0.10244	-7.02217	0.00331	-7.9725	0.00106	-8.7663	0.10258
-9.02344	0.30521	-7.21224	0.04722	-8.26318	0.00259	-9.02344	0.30541	-8.75512	0.10419	-7.01099	0.00324	-7.96132	0.00112	-8.75512	0.10434
-9.01226	0.31789	-7.20106	0.04551	-8.252	0.00264	-9.01226	0.3181	-8.74394	0.10588	-6.99981	0.00319	-7.95014	0.00117	-8.74394	0.10603
-9.00108	0.33054	-7.18988	0.04375	-8.24082	0.00269	-9.00108	0.33078	-8.73276	0.10751	-6.98863	0.00316	-7.93896	0.00123	-8.73276	0.10766
-8.9899	0.34316	-7.1787	0.04194	-8.22964	0.00275	-8.9899	0.34341	-8.72158	0.10905	-6.97745	0.00315	-7.92778	0.0013	-8.72158	0.10921
-8.97872	0.3557	-7.16752	0.0401	-8.21846	0.0028	-8.97872	0.35597	-8.7104	0.11052	-6.96627	0.00317	-7.9166	0.00137	-8.7104	0.11069
-8.96754	0.36816	-7.15634	0.03824	-8.20728	0.00287	-8.96754	0.36845	-8.69922	0.1119	-6.95509	0.00322	-7.90541	0.00144	-8.69922	0.11207
-8.95636	0.38052	-7.14515	0.03638	-8.1961	0.00293	-8.95636	0.38083	-8.68804	0.11318	-6.94391	0.00329	-7.89423	0.00151	-8.68804	0.11336
-8.94518	0.39277	-7.13397	0.03453	-8.18492	0.003	-8.94518	0.39309	-8.67685	0.11436	-6.93273	0.00339	-7.88305	0.00159	-8.67685	0.11455
-8.934	0.4049	-7.12279	0.0327	-8.17374	0.00308	-8.934	0.40524	-8.66567	0.11543	-6.92155	0.00352	-7.87187	0.00167	-8.66567	0.11563
-8.92282	0.4169	-7.11161	0.03092	-8.16256	0.00316	-8.92282	0.41727	-8.65449	0.11639	-6.91037	0.00368	-7.86069	0.00176	-8.65449	0.11659
-8.91164	0.42877	-7.10043	0.02919	-8.15138	0.00324	-8.91164	0.42916	-8.64331	0.11722	-6.89919	0.00387	-7.84951	0.00185	-8.64331	0.11743
-8.90046	0.44097	-7.08925	0.02753	-8.1402	0.00334	-8.90046	0.44138	-8.63213	0.11793	-6.88801	0.00409	-7.83833	0.00194	-8.63213	0.11815
-8.88928	0.45349	-7.07807	0.02594	-8.12902	0.00344	-8.88928	0.45393	-8.62095	0.1185	-6.87683	0.00434	-7.82715	0.00203	-8.62095	0.11872
-8.8781	0.46587	-7.06689	0.02444	-8.11784	0.00355	-8.8781	0.46634	-8.60977	0.11893	-6.86565	0.00462	-7.81597	0.00213	-8.60977	0.11917
-8.86692	0.4781	-7.05571	0.02304	-8.10666	0.00367	-8.86692	0.47861	-8.59859	0.11922	-6.85447	0.00494	-7.80479	0.00223	-8.59859	0.11947
-8.85574	0.49018	-7.04453	0.02174	-8.09548	0.0038	-8.85574	0.49071	-8.58741	0.11937	-6.84329	0.00528	-7.79361	0.00233	-8.58741	0.11962
-8.84456	0.50211	-7.03335	0.02056	-8.0843	0.00394	-8.84456	0.50267	-8.57623	0.11937	-6.83211	0.00566	-7.78243	0.00243	-8.57623	0.11963
-8.83338	0.51385	-7.02217	0.0195	-8.07312	0.00409	-8.83338	0.51445	-8.56505	0.11938	-6.82093	0.00606	-7.77125	0.00254	-8.56505	0.11964
-8.8222	0.52542	-7.01099	0.01857	-8.06194	0.00426	-8.8222	0.52605	-8.55387	0.11937	-6.80975	0.00649	-7.76007	0.00265	-8.55387	0.11965
-8.81102	0.5368	-6.99981	0.01778	-8.05076	0.00444	-8.81102	0.53747	-8.54269	0.11923	-6.79857	0.00694	-7.74889	0.00275	-8.54269	0.11951
-8.79984	0.54798	-6.98863	0.01713	-8.03958	0.00463	-8.79984	0.54868	-8.53151	0.11894	-6.78739	0.00742	-7.73771	0.00286	-8.53151	0.11922
-8.78866	0.55894	-6.97745	0.01662	-8.0284	0.00483	-8.78866	0.55967	-8.52033	0.11851	-6.77621	0.00793	-7.72653	0.00297	-8.52033	0.1188
-8.77748	0.56965	-6.96627	0.01626	-8.01722	0.00505	-8.77748	0.57043	-8.50915	0.11794	-6.76502	0.00845	-7.71535	0.00308	-8.50915	0.11824
-8.7663	0.5801	-6.95509	0.01606	-8.00604	0.00529	-8.7663	0.58092	-8.49797	0.11723	-6.75384	0.00899	-7.70417	0.00319	-8.49797	0.11754
-8.75512	0.59027	-6.94391	0.01601	-7.99486	0.00555	-8.75512	0.59112	-8.48679	0.1164	-6.74266	0.00954	-7.69299	0.0033	-8.48679	0.11672
-8.74394	0.60011	-6.93273	0.01612	-7.98368	0.00582	-8.74394	0.601	-8.47561	0.11545	-6.73148	0.01011	-7.68181	0.0034	-8.47561	0.11577
-8.73276	0.6096	-6.92155	0.0164	-7.9725	0.00611	-8.73276	0.61053	-8.46443	0.11438	-6.7203	0.01069	-7.67063	0.00351	-8.46443	0.11471
-8.72158	0.6187	-6.91037	0.01683	-7.96132	0.00642	-8.72158	0.61968	-8.45325	0.11322	-6.70912	0.01127	-7.65945	0.00362	-8.45325	0.11355
-8.7104	0.62737	-6.89919	0.01743	-7.95014	0.00674	-8.7104	0.62839	-8.44207	0.11195	-6.69794	0.01186	-7.64827	0.00372	-8.44207	0.1123
-8.69922	0.63558	-6.88801	0.0182	-7.93896	0.00709	-8.69922	0.63664	-8.43089	0.11061	-6.68676	0.01245	-7.63709	0.00382	-8.43089	0.11096
-8.68804	0.64328	-6.87683	0.01912	-7.92778	0.00746	-8.68804	0.64438	-8.41971	0.10919	-6.67558	0.01304	-7.62591	0.00392	-8.41971	0.10954
-8.67685	0.65042	-6.86565	0.02021	-7.9166	0.00785	-8.67685	0.65157	-8.40853	0.1077	-6.6644	0.01362	-7.61473	0.00402	-8.40853	0.10807
-8.66567	0.65698	-6.85447	0.02147	-7.90541	0.00826	-8.66567	0.65817	-8.39735	0.10617	-6.65322	0.01419	-7.60355	0.00412	-8.39735	0.10654
-8.65449	0.66291	-6.84329	0.02288	-7.89423	0.00868	-8.65449	0.66413	-8.38617	0.10459	-6.64204	0.01475	-7.59237	0.00421	-8.38617	0.10497
-8.64331	0.66816	-6.83211	0.02444	-7.88305	0.00913	-8.64331	0.66943	-8.37499	0.10298	-6.63086	0.0153	-7.58119	0.0043	-8.37499	0.10337
-8.63213	0.67272	-6.82093	0.02617	-7.87187	0.00959	-8.63213	0.67403	-8.36381	0.10136	-6.61968	0.01583	-7.57001	0.00439	-8.36381	0.10174
-8.62095	0.67654	-6.80975	0.02804	-7.86069	0.01007	-8.62095	0.67789	-8.35263	0.09972	-6.6085	0.01634	-7.55883	0.00447	-8.35263	0.10011
-8.60977	0.6796	-6.79857	0.03005	-7.84951	0.01057	-8.60977	0.68099	-8.34145	0.09808	-6.59732	0.01683	-7.54765	0.00455	-8.34145	0.09848
-8.59859	0.68188	-6.78739	0.03221	-7.83833	0.01108	-8.59859	0.68332	-8.33027	0.09645	-6.58614	0.0173	-7.53647	0.00462	-8.33027	0.09686
-8.58741	0.68336	-6.77621	0.03449	-7.82715	0.01161	-8.58741	0.68484	-8.31909	0.09484	-6.57496	0.01774	-7.52528	0.00469	-8.31909	0.09526
-8.57623	0.68404	-6.76502	0.03691	-7.81597	0.01215	-8.57623	0.68556	-8.30791	0.09326	-6.56378	0.01816	-7.5141	0.00475	-8.30791	0.09368
-8.56505	0.68473	-6.75384	0.03944	-7.80479	0.01271	-8.56505	0.68629	-8.29673	0.09171	-6.5526	0.01855	-7.50292	0.0048	-8.29673	0.09214
-8.55387	0.68544	-6.74266	0.04207	-7.79361	0.01327	-8.55387	0.68704	-8.28554	0.0902	-6.54142	0.01892	-7.49174	0.00484	-8.28554	0.09064
-8.54269	0.68532	-6.73148	0.04481	-7.78243	0.01384	-8.54269	0.68696	-8.27436	0.08875	-6.53024	0.01927	-7.48056	0.00488	-8.27436	0.08919
-8.53151	0.68439	-6.7203	0.04764	-7.77125	0.01443	-8.53151	0.68607	-8.26318	0.08735	-6.51906	0.01961	-7.46938	0.00491	-8.26318	0.0878
-8.52033	0.68268	-6.70912	0.05054	-7.76007	0.01501	-8.52033	0.6844	-8.252	0.08608	-6.50788	0.01996	-7.4582	0.00493	-8.252	0.08654
-8.50915	0.68018	-6.69794	0.05351	-7.74889	0.01561	-8.50915	0.68194	-8.24082	0.08495	-6.4967	0.02028	-7.44702	0.00495	-8.24082	0.08542
-8.49797	0.67692	-6.68676	0.05653	-7.73771	0.01621	-8.49797	0.67872	-8.22964	0.0839	-6.48552	0.02059	-7.43584	0.00495	-8.22964	0.08438
-8.48679	0.67293	-6.67558	0.05959	-7.72653	0.0168	-8.48679	0.67478	-8.21846	0.08292	-6.47434	0.02087	-7.42466	0.00495	-8.21846	0.08341
-8.47561	0.66826	-6.6644	0.06267	-7.71535	0.0174	-8.47561	0.67015	-8.20728	0.08202	-6.46316	0.02113	-7.41348	0.00493	-8.20728	0.08252
-8.46443	0.66294	-6.65322	0.06577	-7.70417	0.018	-8.46443	0.66487	-8.1961	0.0812	-6.45198	0.02138	-7.4023	0.00491	-8.1961	0.08171
-8.45325	0.65702	-6.64204	0.06888	-7.69299	0.0186	-8.45325	0.65898	-8.18492	0.08047	-6.4408	0.02161	-7.39112	0.00488	-8.18492	0.08099
-8.44207	0.65055	-6.63086	0.07197	-7.68181	0.01919	-8.44207	0.65254	-8.17374	0.07982	-6.42962	0.02184	-7.37994	0.00485	-8.17374	0.08036
-8.43089	0.64357	-6.61968	0.07504	-7.67063	0.01978	-8.43089	0.6456	-8.16256	0.07927	-6.41844	0.02205	-7.36876	0.0048	-8.16256	0.07982
-8.41971	0.63615	-6.6085	0.07807	-7.65945	0.02036	-8.41971	0.63822	-8.15138	0.07881	-6.40726	0.02226	-7.35758	0.00474	-8.15138	0.07938
-8.40853	0.62833	-6.59732	0.08105	-7.64827	0.02093	-8.40853	0.63044	-8.1402	0.07845	-6.39608	0.02246	-7.3464	0.00468	-8.1402	0.07904
-8.39735	0.62018	-6.58614	0.08398	-7.63709	0.0215	-8.39735	0.62233	-8.12902	0.07819	-6.3849	0.02266	-7.33522	0.00462	-8.12902	0.07879
-8.38617	0.61176	-6.57496	0.08684	-7.62591	0.02207	-8.38617	0.61394	-8.11784	0.07804	-6.37371	0.02286	-7.32404	0.00455	-8.11784	0.07866
-8.37499	0.60311	-6.56378	0.08963	-7.61473	0.02263	-8.37499	0.60533	-8.10666	0.07799	-6.36253	0.02306	-7.31286	0.00448	-8.10666	0.07863
-8.36381	0.59429	-6.5526	0.09233	-7.60355	0.02318	-8.36381	0.59655	-8.09548	0.07805	-6.35135	0.02327	-7.30168	0.00439	-8.09548	0.07872
-8.35263	0.58537	-6.54142	0.09495	-7.59237	0.02372	-8.35263	0.58766	-8.0843	0.07823	-6.34017	0.02348	-7.2905	0.00431	-8.0843	0.07892
-8.34145	0.57638	-6.53024	0.09747	-7.58119	0.02424	-8.34145	0.57871	-8.07312	0.07853	-6.32899	0.0237	-7.27932	0.00421	-8.07312	0.07925
-8.33027	0.56739	-6.51906	0.09997	-7.57001	0.02475	-8.33027	0.56975	-8.06194	0.07895	-6.31781	0.02393	-7.26814	0.00412	-8.06194	0.07969
-8.31909	0.55844	-6.50788	0.10244	-7.55883	0.02523	-8.31909	0.56084	-8.05076	0.07949	-6.30663	0.02417	-7.25696	0.00402	-8.05076	0.08027
-8.30791	0.54958	-6.4967	0.1048	-7.54765	0.02568	-8.30791	0.55201	-8.03958	0.08016	-6.29545	0.02441	-7.24578	0.00392	-8.03958	0.08097
-8.29673	0.54084	-6.48552	0.10707	-7.53647	0.0261	-8.29673	0.54332	-8.0284	0.08096	-6.28427	0.02467	-7.2346	0.00381	-8.0284	0.08181
-8.28554	0.53229	-6.47434	0.10923	-7.52528	0.0265	-8.28554	0.5348	-8.01722	0.08189	-6.27309	0.02493	-7.22342	0.00371	-8.01722	0.08279
-8.27436	0.52395	-6.46316	0.11135	-7.5141	0.02686	-8.27436	0.52651	-8.00604	0.08297	-6.26191	0.0252	-7.21224	0.0036	-8.00604	0.0839
-8.26318	0.51589	-6.45198	0.11341	-7.50292	0.02719	-8.26318	0.51849	-7.99486	0.08418	-6.25073	0.02547	-7.20106	0.0035	-7.99486	0.08516
-8.252	0.50854	-6.4408	0.11539	-7.49174	0.02748	-8.252	0.51119	-7.98368	0.08553	-6.23955	0.02576	-7.18988	0.0034	-7.98368	0.08656
-8.24082	0.50197	-6.42962	0.11727	-7.48056	0.02774	-8.24082	0.50467	-7.9725	0.08702	-6.22837	0.02604	-7.1787	0.0033	-7.9725	0.08811
-8.22964	0.49575	-6.41844	0.11908	-7.46938	0.02795	-8.22964	0.49851	-7.96132	0.08866	-6.21719	0.02632	-7.16752	0.0032	-7.96132	0.0898
-8.21846	0.48992	-6.40726	0.12081	-7.4582	0.02813	-8.21846	0.49274	-7.95014	0.09044	-6.20601	0.02661	-7.15634	0.00311	-7.95014	0.09165
-8.20728	0.48451	-6.39608	0.12248	-7.44702	0.02825	-8.20728	0.48739	-7.93896	0.09237	-6.19483	0.02688	-7.14515	0.00303	-7.93896	0.09364
-8.1961	0.47953	-6.3849	0.12408	-7.43584	0.02834	-8.1961	0.48248	-7.92778	0.0945	-6.18365	0.02715	-7.13397	0.00296	-7.92778	0.09585
-8.18492	0.47501	-6.37371	0.12564	-7.42466	0.02838	-8.18492	0.47803	-7.9166	0.09684	-6.17247	0.02743	-7.12279	0.00289	-7.9166	0.09826
-8.17374	0.47099	-6.36253	0.12715	-7.41348	0.02837	-8.17374	0.47409	-7.90541	0.09931	-6.16129	0.02772	-7.11161	0.00284	-7.90541	0.10082
-8.16256	0.46749	-6.35135	0.12862	-7.4023	0.02831	-8.16256	0.47067	-7.89423	0.10191	-6.15011	0.02799	-7.10043	0.00279	-7.89423	0.1035
-8.15138	0.46454	-6.34017	0.13007	-7.39112	0.0282	-8.15138	0.46781	-7.88305	0.10463	-6.13893	0.02823	-7.08925	0.00276	-7.88305	0.10632
-8.1402	0.46216	-6.32899	0.13149	-7.37994	0.02804	-8.1402	0.46554	-7.87187	0.10747	-6.12775	0.02845	-7.07807	0.00274	-7.87187	0.10925
-8.12902	0.46039	-6.31781	0.13291	-7.36876	0.02784	-8.12902	0.46388	-7.86069	0.1104	-6.11657	0.02865	-7.06689	0.00273	-7.86069	0.11229
-8.11784	0.45926	-6.30663	0.13431	-7.35758	0.02758	-8.11784	0.46287	-7.84951	0.11343	-6.10539	0.02881	-7.05571	0.00274	-7.84951	0.11543
-8.10666	0.4588	-6.29545	0.13571	-7.3464	0.0273	-8.10666	0.46254	-7.83833	0.11654	-6.09421	0.02895	-7.04453	0.00277	-7.83833	0.11865
-8.09548	0.45903	-6.28427	0.13712	-7.33522	0.027	-8.09548	0.46291	-7.82715	0.11972	-6.08303	0.02904	-7.03335	0.0028	-7.82715	0.12195
-8.0843	0.45999	-6.27309	0.13853	-7.32404	0.02666	-8.0843	0.46402	-7.81597	0.12295	-6.07185	0.0291	-7.02217	0.00286	-7.81597	0.12531
-8.07312	0.4617	-6.26191	0.13994	-7.31286	0.02627	-8.07312	0.4659	-7.80479	0.12622	-6.06067	0.02912	-7.01099	0.00293	-7.80479	0.12871
-8.06194	0.46419	-6.25073	0.14137	-7.30168	0.02584	-8.06194	0.46858	-7.79361	0.1295	-6.04949	0.02909	-6.99981	0.00303	-7.79361	0.13214
-8.05076	0.46749	-6.23955	0.14283	-7.2905	0.02539	-8.05076	0.47209	-7.78243	0.1328	-6.03831	0.02903	-6.98863	0.00313	-7.78243	0.13558
-8.03958	0.47163	-6.22837	0.14437	-7.27932	0.02491	-8.03958	0.47645	-7.77125	0.13607	-6.02713	0.02892	-6.97745	0.00326	-7.77125	0.13901
-8.0284	0.47663	-6.21719	0.14595	-7.26814	0.02441	-8.0284	0.48169	-7.76007	0.13932	-6.01595	0.02877	-6.96627	0.00341	-7.76007	0.14241
-8.01722	0.48251	-6.20601	0.14753	-7.25696	0.02387	-8.01722	0.48783	-7.74889	0.14251	-6.00477	0.02858	-6.95509	0.00357	-7.74889	0.14578
-8.00604	0.48928	-6.19483	0.1491	-7.24578	0.02332	-8.00604	0.49488	-7.73771	0.14564	-5.99358	0.02835	-6.94391	0.00375	-7.73771	0.14908
-7.99486	0.49696	-6.18365	0.15065	-7.2346	0.02275	-7.99486	0.50288	-7.72653	0.14868	-5.9824	0.02808	-6.93273	0.00396	-7.72653	0.1523
-7.98368	0.50556	-6.17247	0.15218	-7.22342	0.02218	-7.98368	0.51181	-7.71535	0.15161	-5.97122	0.02779	-6.92155	0.00418	-7.71535	0.15542
-7.9725	0.51509	-6.16129	0.15369	-7.21224	0.02159	-7.9725	0.52172	-7.70417	0.15442	-5.96004	0.02749	-6.91037	0.00441	-7.70417	0.15843
-7.96132	0.52554	-6.15011	0.15515	-7.20106	0.02101	-7.96132	0.53257	-7.69299	0.15709	-5.94886	0.02717	-6.89919	0.00467	-7.69299	0.1613
-7.95014	0.53692	-6.13893	0.15654	-7.18988	0.02044	-7.95014	0.54439	-7.68181	0.1596	-5.93768	0.02683	-6.88801	0.00495	-7.68181	0.16403
-7.93896	0.54921	-6.12775	0.15786	-7.1787	0.01988	-7.93896	0.55715	-7.67063	0.16195	-5.9265	0.02647	-6.87683	0.00524	-7.67063	0.1666
-7.92778	0.56275	-6.11657	0.1591	-7.16752	0.01934	-7.92778	0.5712	-7.65945	0.16412	-5.91532	0.0261	-6.86565	0.00554	-7.65945	0.16899
-7.9166	0.57751	-6.10539	0.16024	-7.15634	0.01883	-7.9166	0.58651	-7.64827	0.16609	-5.90414	0.02571	-6.85447	0.00587	-7.64827	0.17119
-7.90541	0.59309	-6.09421	0.16128	-7.14515	0.01835	-7.90541	0.60269	-7.63709	0.16786	-5.89296	0.02532	-6.84329	0.00621	-7.63709	0.1732
-7.89423	0.60946	-6.08303	0.16221	-7.13397	0.01791	-7.89423	0.61971	-7.62591	0.16942	-5.88178	0.02493	-6.83211	0.00656	-7.62591	0.17501
-7.88305	0.62656	-6.07185	0.16302	-7.12279	0.01752	-7.88305	0.6375	-7.61473	0.17076	-5.8706	0.02455	-6.82093	0.00692	-7.61473	0.17661
-7.87187	0.64434	-6.06067	0.1637	-7.11161	0.01719	-7.87187	0.65602	-7.60355	0.17209	-5.85942	0.02418	-6.80975	0.0073	-7.60355	0.1782
-7.86069	0.66271	-6.04949	0.16425	-7.10043	0.01691	-7.86069	0.67519	-7.59237	0.1734	-5.84824	0.02383	-6.79857	0.00769	-7.59237	0.17978
-7.84951	0.68162	-6.03831	0.16467	-7.08925	0.0167	-7.84951	0.69495	-7.58119	0.17448	-5.83706	0.0235	-6.78739	0.00809	-7.58119	0.18113
-7.83833	0.70098	-6.02713	0.16496	-7.07807	0.01656	-7.83833	0.71522	-7.57001	0.17532	-5.82588	0.02321	-6.77621	0.0085	-7.57001	0.18225
-7.82715	0.7207	-6.01595	0.16512	-7.06689	0.0165	-7.82715	0.73592	-7.55883	0.17594	-5.8147	0.02295	-6.76502	0.00891	-7.55883	0.18313
-7.81597	0.7407	-6.00477	0.16521	-7.05571	0.01652	-7.81597	0.75696	-7.54765	0.17631	-5.80352	0.02273	-6.75384	0.00933	-7.54765	0.18379
-7.80479	0.76088	-5.99358	0.16528	-7.04453	0.01662	-7.80479	0.77825	-7.53647	0.17646	-5.79234	0.02256	-6.74266	0.00976	-7.53647	0.18421
-7.79361	0.78114	-5.9824	0.16528	-7.03335	0.01682	-7.79361	0.79968	-7.52528	0.17638	-5.78116	0.02244	-6.73148	0.0102	-7.52528	0.1844
-7.78243	0.80138	-5.97122	0.1652	-7.02217	0.01711	-7.78243	0.82116	-7.5141	0.17607	-5.76998	0.02238	-6.7203	0.01063	-7.5141	0.18436
-7.77125	0.82148	-5.96004	0.1651	-7.01099	0.0175	-7.77125	0.84259	-7.50292	0.17555	-5.7588	0.02237	-6.70912	0.01107	-7.50292	0.1841
-7.76007	0.84135	-5.94886	0.16499	-6.99981	0.01799	-7.76007	0.86385	-7.49174	0.17481	-5.74762	0.02244	-6.69794	0.0115	-7.49174	0.18361
-7.74889	0.86088	-5.93768	0.16485	-6.98863	0.01858	-7.74889	0.88485	-7.48056	0.17385	-5.73644	0.02257	-6.68676	0.01193	-7.48056	0.18291
-7.73771	0.87996	-5.9265	0.16471	-6.97745	0.01928	-7.73771	0.90548	-7.46938	0.1727	-5.72526	0.02277	-6.67558	0.01236	-7.46938	0.18199
-7.72653	0.89849	-5.91532	0.1646	-6.96627	0.02009	-7.72653	0.92565	-7.4582	0.17135	-5.71408	0.02303	-6.6644	0.01277	-7.4582	0.18087
-7.71535	0.91637	-5.90414	0.16454	-6.95509	0.021	-7.71535	0.94524	-7.44702	0.16981	-5.7029	0.02337	-6.65322	0.01318	-7.44702	0.17954
-7.70417	0.9335	-5.89296	0.16457	-6.94391	0.02203	-7.70417	0.96416	-7.43584	0.16809	-5.69172	0.02378	-6.64204	0.01358	-7.43584	0.17801
-7.69299	0.9498	-5.88178	0.16479	-6.93273	0.02316	-7.69299	0.98232	-7.42466	0.16619	-5.68054	0.02425	-6.63086	0.01396	-7.42466	0.17629
-7.68181	0.96517	-5.8706	0.16524	-6.92155	0.02441	-7.68181	0.99964	-7.41348	0.16412	-5.66936	0.02479	-6.61968	0.01434	-7.41348	0.17439
-7.67063	0.97954	-5.85942	0.16587	-6.91037	0.02576	-7.67063	1.01603	-7.4023	0.16189	-5.65818	0.02539	-6.6085	0.0147	-7.4023	0.17229
-7.65945	0.99285	-5.84824	0.16673	-6.89919	0.02722	-7.65945	1.03143	-7.39112	0.1595	-5.647	0.02605	-6.59732	0.01504	-7.39112	0.17002
-7.64827	1.00501	-5.83706	0.16786	-6.88801	0.02878	-7.64827	1.04574	-7.37994	0.15696	-5.63582	0.02677	-6.58614	0.01537	-7.37994	0.16758
-7.63709	1.01657	-5.82588	0.16929	-6.87683	0.03046	-7.63709	1.05953	-7.36876	0.15427	-5.62464	0.02753	-6.57496	0.01568	-7.36876	0.16496
-7.62591	1.02747	-5.8147	0.17104	-6.86565	0.03223	-7.62591	1.07271	-7.35758	0.15145	-5.61345	0.02833	-6.56378	0.01598	-7.35758	0.16218
-7.61473	1.03707	-5.80352	0.17316	-6.85447	0.0341	-7.61473	1.08466	-7.3464	0.14849	-5.60227	0.02916	-6.5526	0.01626	-7.3464	0.15925
-7.60355	1.04594	-5.79234	0.17567	-6.84329	0.03606	-7.60355	1.0959	-7.33522	0.1454	-5.59109	0.03002	-6.54142	0.01653	-7.33522	0.15617
-7.59237	1.05401	-5.78116	0.17859	-6.83211	0.03812	-7.59237	1.1064	-7.32404	0.14219	-5.57991	0.0309	-6.53024	0.01678	-7.32404	0.15294
-7.58119	1.06069	-5.76998	0.18196	-6.82093	0.04026	-7.58119	1.11552	-7.31286	0.13887	-5.56873	0.03178	-6.51906	0.01702	-7.31286	0.14957
-7.57001	1.06594	-5.7588	0.18578	-6.80975	0.04249	-7.57001	1.12322	-7.30168	0.13544	-5.55755	0.03267	-6.50788	0.01727	-7.30168	0.14607
-7.55883	1.06974	-5.74762	0.19007	-6.79857	0.04479	-7.55883	1.12946	-7.2905	0.13206	-5.54637	0.03355	-6.4967	0.0175	-7.2905	0.1426
-7.54765	1.07208	-5.73644	0.19483	-6.78739	0.04716	-7.54765	1.13421	-7.27932	0.12873	-5.53519	0.03442	-6.48552	0.01773	-7.27932	0.13918
-7.53647	1.07295	-5.72526	0.20008	-6.77621	0.0496	-7.53647	1.13747	-7.26814	0.12531	-5.52401	0.03525	-6.47434	0.01794	-7.26814	0.13564
-7.52528	1.07236	-5.71408	0.2058	-6.76502	0.0521	-7.52528	1.13921	-7.25696	0.12182	-5.51283	0.03606	-6.46316	0.01814	-7.25696	0.13201
-7.5141	1.07031	-5.7029	0.21198	-6.75384	0.05464	-7.5141	1.13943	-7.24578	0.11826	-5.50165	0.03682	-6.45198	0.01833	-7.24578	0.12828
-7.50292	1.06681	-5.69172	0.21861	-6.74266	0.05726	-7.50292	1.13811	-7.2346	0.11465	-5.49047	0.03754	-6.4408	0.01851	-7.2346	0.12448
-7.49174	1.06188	-5.68054	0.22567	-6.73148	0.05994	-7.49174	1.13526	-7.22342	0.11098	-5.47929	0.0382	-6.42962	0.01868	-7.22342	0.12062
-7.48056	1.05553	-5.66936	0.23312	-6.7203	0.06265	-7.48056	1.13089	-7.21224	0.10728	-5.46811	0.0388	-6.41844	0.01884	-7.21224	0.1167
-7.46938	1.04779	-5.65818	0.24094	-6.70912	0.06537	-7.46938	1.12499	-7.20106	0.10356	-5.45693	0.03933	-6.40726	0.01899	-7.20106	0.11275
-7.4582	1.03869	-5.647	0.24908	-6.69794	0.06811	-7.4582	1.11759	-7.18988	0.09983	-5.44575	0.0398	-6.39608	0.01914	-7.18988	0.10878
-7.44702	1.02825	-5.63582	0.2575	-6.68676	0.07084	-7.44702	1.10869	-7.1787	0.0961	-5.43457	0.04021	-6.3849	0.01929	-7.1787	0.10481
-7.43584	1.01652	-5.62464	0.26614	-6.67558	0.07357	-7.43584	1.09833	-7.16752	0.09239	-5.42339	0.04055	-6.37371	0.01943	-7.16752	0.10085
-7.42466	1.00351	-5.61345	0.27496	-6.6644	0.07628	-7.42466	1.08651	-7.15634	0.08872	-5.41221	0.04081	-6.36253	0.01957	-7.15634	0.09692
-7.41348	0.98928	-5.60227	0.28389	-6.65322	0.07896	-7.41348	1.07326	-7.14515	0.08509	-5.40103	0.04103	-6.35135	0.01972	-7.14515	0.09305
-7.4023	0.97385	-5.59109	0.29287	-6.64204	0.08161	-7.4023	1.05861	-7.13397	0.08154	-5.38985	0.0412	-6.34017	0.01986	-7.13397	0.08925
-7.39112	0.95729	-5.57991	0.30185	-6.63086	0.08422	-7.39112	1.04261	-7.12279	0.07806	-5.37867	0.04129	-6.32899	0.02	-7.12279	0.08554
-7.37994	0.93963	-5.56873	0.31075	-6.61968	0.08678	-7.37994	1.0253	-7.11161	0.07469	-5.36749	0.0413	-6.31781	0.02015	-7.11161	0.08193
-7.36876	0.92092	-5.55755	0.31952	-6.6085	0.08929	-7.36876	1.00672	-7.10043	0.07142	-5.35631	0.04123	-6.30663	0.0203	-7.10043	0.07846
-7.35758	0.90123	-5.54637	0.32808	-6.59732	0.09174	-7.35758	0.98692	-7.08925	0.06829	-5.34513	0.04108	-6.29545	0.02045	-7.08925	0.07513
-7.3464	0.88122	-5.53519	0.33637	-6.58614	0.09412	-7.3464	0.96669	-7.07807	0.06529	-5.33395	0.04086	-6.28427	0.02061	-7.07807	0.07195
-7.33522	0.86095	-5.52401	0.34434	-6.57496	0.09643	-7.33522	0.94607	-7.06689	0.06245	-5.32277	0.04057	-6.27309	0.02078	-7.06689	0.06896
-7.32404	0.83987	-5.51283	0.35199	-6.56378	0.09867	-7.32404	0.92444	-7.05571	0.05977	-5.31159	0.04022	-6.26191	0.02094	-7.05571	0.06615
-7.31286	0.81805	-5.50165	0.35936	-6.5526	0.10083	-7.31286	0.90183	-7.04453	0.05727	-5.30041	0.03981	-6.25073	0.02112	-7.04453	0.06355
-7.30168	0.79555	-5.49047	0.3663	-6.54142	0.10292	-7.30168	0.87833	-7.03335	0.05495	-5.28923	0.03935	-6.23955	0.02129	-7.03335	0.06116
-7.2905	0.77275	-5.47929	0.37271	-6.53024	0.10493	-7.2905	0.85435	-7.02217	0.05281	-5.27805	0.03884	-6.22837	0.02148	-7.02217	0.05899
-7.27932	0.74974	-5.46811	0.37854	-6.51906	0.10692	-7.27932	0.82997	-7.01099	0.05088	-5.26687	0.03829	-6.21719	0.02169	-7.01099	0.05705
-7.26814	0.72628	-5.45693	0.38375	-6.50788	0.10891	-7.26814	0.80497	-6.99981	0.04914	-5.25569	0.03772	-6.20601	0.0219	-6.99981	0.05536
-7.25696	0.70246	-5.44575	0.38836	-6.4967	0.11085	-7.25696	0.77944	-6.98863	0.04761	-5.24451	0.03711	-6.19483	0.02211	-6.98863	0.0539
-7.24578	0.67838	-5.43457	0.39234	-6.48552	0.11273	-7.24578	0.7535	-6.97745	0.04628	-5.23332	0.0365	-6.18365	0.02232	-6.97745	0.0527
-7.2346	0.65413	-5.42339	0.39567	-6.47434	0.11454	-7.2346	0.72725	-6.96627	0.04516	-5.22214	0.03587	-6.17247	0.02252	-6.96627	0.05174
-7.22342	0.62981	-5.41221	0.39832	-6.46316	0.11631	-7.22342	0.70082	-6.95509	0.04424	-5.21096	0.03524	-6.16129	0.02273	-6.95509	0.05102
-7.21224	0.60553	-5.40103	0.40055	-6.45198	0.11806	-7.21224	0.67434	-6.94391	0.04351	-5.19978	0.03461	-6.15011	0.02292	-6.94391	0.05055
-7.20106	0.5814	-5.38985	0.40238	-6.4408	0.11975	-7.20106	0.64792	-6.93273	0.04298	-5.1886	0.034	-6.13893	0.02311	-6.93273	0.05033
-7.18988	0.55752	-5.37867	0.40355	-6.42962	0.12139	-7.18988	0.6217	-6.92155	0.04264	-5.17742	0.0334	-6.12775	0.02329	-6.92155	0.05033
-7.1787	0.53401	-5.36749	0.40408	-6.41844	0.12299	-7.1787	0.59582	-6.91037	0.04248	-5.16624	0.03283	-6.11657	0.02346	-6.91037	0.05058
-7.16752	0.51097	-5.35631	0.40399	-6.40726	0.12455	-7.16752	0.5704	-6.89919	0.0425	-5.15506	0.03229	-6.10539	0.02362	-6.89919	0.05104
-7.15634	0.48853	-5.34513	0.40339	-6.39608	0.12609	-7.15634	0.54559	-6.88801	0.04269	-5.14388	0.03181	-6.09421	0.02376	-6.88801	0.05173
-7.14515	0.46678	-5.33395	0.40232	-6.3849	0.1276	-7.14515	0.5215	-6.87683	0.04304	-5.1327	0.03136	-6.08303	0.02389	-6.87683	0.05262
-7.13397	0.44582	-5.32277	0.40074	-6.37371	0.1291	-7.13397	0.49826	-6.86565	0.04354	-5.12152	0.03096	-6.07185	0.024	-6.86565	0.05371
-7.12279	0.42577	-5.31159	0.3987	-6.36253	0.13058	-7.12279	0.47599	-6.85447	0.04418	-5.11034	0.0306	-6.06067	0.02409	-6.85447	0.05499
-7.11161	0.4067	-5.30041	0.39625	-6.35135	0.13207	-7.11161	0.4548	-6.84329	0.04496	-5.09916	0.03029	-6.04949	0.02416	-6.84329	0.05645
-7.10043	0.38871	-5.28923	0.39344	-6.34017	0.13355	-7.10043	0.43481	-6.83211	0.04586	-5.08798	0.03002	-6.03831	0.02422	-6.83211	0.05807
-7.08925	0.37187	-5.27805	0.39032	-6.32899	0.13503	-7.08925	0.4161	-6.82093	0.04687	-5.0768	0.02982	-6.02713	0.02425	-6.82093	0.05985
-7.07807	0.35627	-5.26687	0.38696	-6.31781	0.13654	-7.07807	0.39877	-6.80975	0.04799	-5.06562	0.02966	-6.01595	0.02427	-6.80975	0.06178
-7.06689	0.34196	-5.25569	0.38341	-6.30663	0.13805	-7.06689	0.3829	-6.79857	0.04921	-5.05444	0.02956	-6.00477	0.02428	-6.79857	0.06385
-7.05571	0.329	-5.24451	0.37973	-6.29545	0.13958	-7.05571	0.36855	-6.78739	0.05052	-5.04326	0.02952	-5.99358	0.02428	-6.78739	0.06603
-7.04453	0.31742	-5.23332	0.37597	-6.28427	0.14113	-7.04453	0.35579	-6.77621	0.0519	-5.03208	0.02953	-5.9824	0.02427	-6.77621	0.06833
-7.03335	0.30728	-5.22214	0.37218	-6.27309	0.14269	-7.03335	0.34466	-6.76502	0.05336	-5.0209	0.0296	-5.97122	0.02425	-6.76502	0.07072
-7.02217	0.29858	-5.21096	0.36843	-6.26191	0.14428	-7.02217	0.33519	-6.75384	0.05488	-5.00972	0.02973	-5.96004	0.02423	-6.75384	0.07321
-7.01099	0.29135	-5.19978	0.36478	-6.25073	0.14588	-7.01099	0.32742	-6.74266	0.05651	-4.99854	0.02991	-5.94886	0.02421	-6.74266	0.07582
-6.99981	0.28559	-5.1886	0.3613	-6.23955	0.14751	-6.99981	0.32135	-6.73148	0.05823	-4.98736	0.03015	-5.93768	0.02419	-6.73148	0.07854
-6.98863	0.2813	-5.17742	0.35807	-6.22837	0.14924	-6.98863	0.317	-6.7203	0.05999	-4.97618	0.03044	-5.9265	0.02417	-6.7203	0.08132
-6.97745	0.27846	-5.16624	0.3551	-6.21719	0.15103	-6.97745	0.31436	-6.70912	0.06179	-4.965	0.0308	-5.91532	0.02416	-6.70912	0.08413
-6.96627	0.27705	-5.15506	0.35243	-6.20601	0.15281	-6.96627	0.3134	-6.69794	0.06361	-4.95382	0.03121	-5.90414	0.02415	-6.69794	0.08698
-6.95509	0.27703	-5.14388	0.35011	-6.19483	0.15457	-6.95509	0.3141	-6.68676	0.06545	-4.94264	0.03167	-5.89296	0.02416	-6.68676	0.08984
-6.94391	0.27839	-5.1327	0.34809	-6.18365	0.15631	-6.94391	0.31643	-6.67558	0.06731	-4.93146	0.03218	-5.88178	0.02421	-6.67558	0.0927
-6.93273	0.28105	-5.12152	0.34639	-6.17247	0.15804	-6.93273	0.32034	-6.6644	0.06917	-4.92028	0.03273	-5.8706	0.02428	-6.6644	0.09556
-6.92155	0.28498	-5.11034	0.34505	-6.16129	0.15974	-6.92155	0.32579	-6.65322	0.07103	-4.9091	0.03333	-5.85942	0.02439	-6.65322	0.0984
-6.91037	0.29013	-5.09916	0.34406	-6.15011	0.16139	-6.91037	0.33272	-6.64204	0.07289	-4.89792	0.03397	-5.84824	0.02454	-6.64204	0.10121
-6.89919	0.29641	-5.08798	0.34345	-6.13893	0.16296	-6.89919	0.34106	-6.63086	0.07473	-4.88674	0.03464	-5.83706	0.02473	-6.63086	0.10399
-6.88801	0.30377	-5.0768	0.34321	-6.12775	0.16445	-6.88801	0.35075	-6.61968	0.07655	-4.87556	0.03536	-5.82588	0.02497	-6.61968	0.10672
-6.87683	0.31214	-5.06562	0.34335	-6.11657	0.16585	-6.87683	0.36173	-6.6085	0.07835	-4.86438	0.0361	-5.8147	0.02527	-6.6085	0.10938
-6.86565	0.32145	-5.05444	0.34386	-6.10539	0.16715	-6.86565	0.37389	-6.59732	0.08012	-4.85319	0.03687	-5.80352	0.02563	-6.59732	0.11199
-6.85447	0.33162	-5.04326	0.34475	-6.09421	0.16833	-6.85447	0.38718	-6.58614	0.08185	-4.84201	0.03767	-5.79234	0.02606	-6.58614	0.11452
-6.84329	0.34257	-5.03208	0.34601	-6.08303	0.16939	-6.84329	0.40151	-6.57496	0.08355	-4.83083	0.03849	-5.78116	0.02655	-6.57496	0.11697
-6.83211	0.35423	-5.0209	0.34762	-6.07185	0.17032	-6.83211	0.4168	-6.56378	0.0852	-4.81965	0.03934	-5.76998	0.02713	-6.56378	0.11934
-6.82093	0.36652	-5.00972	0.34959	-6.06067	0.17111	-6.82093	0.43295	-6.5526	0.08679	-4.80847	0.04021	-5.7588	0.02779	-6.5526	0.12161
-6.80975	0.37936	-4.99854	0.35189	-6.04949	0.17177	-6.80975	0.44989	-6.54142	0.08834	-4.79729	0.04111	-5.74762	0.02853	-6.54142	0.12379
-6.79857	0.39268	-4.98736	0.35458	-6.03831	0.17228	-6.79857	0.46752	-6.53024	0.08982	-4.78611	0.04202	-5.73644	0.02937	-6.53024	0.12587
-6.78739	0.40639	-4.97618	0.35766	-6.02713	0.17265	-6.78739	0.48576	-6.51906	0.09125	-4.77493	0.04293	-5.72526	0.03029	-6.51906	0.12788
-6.77621	0.42042	-4.965	0.36112	-6.01595	0.17288	-6.77621	0.50452	-6.50788	0.0926	-4.76375	0.04385	-5.71408	0.03131	-6.50788	0.12983
-6.76502	0.4347	-4.95382	0.36493	-6.00477	0.17302	-6.76502	0.52371	-6.4967	0.0939	-4.75257	0.04477	-5.7029	0.03242	-6.4967	0.13168
-6.75384	0.44916	-4.94264	0.36899	-5.99358	0.17311	-6.75384	0.54324	-6.48552	0.09512	-4.74139	0.0457	-5.69172	0.03363	-6.48552	0.13343
-6.74266	0.46406	-4.93146	0.37329	-5.9824	0.17313	-6.74266	0.56339	-6.47434	0.09627	-4.73021	0.04663	-5.68054	0.03493	-6.47434	0.13508
-6.73148	0.47933	-4.92028	0.37783	-5.97122	0.17309	-6.73148	0.58408	-6.46316	0.09742	-4.71903	0.04754	-5.66936	0.03633	-6.46316	0.13669
-6.7203	0.49455	-4.9091	0.38257	-5.96004	0.17305	-6.7203	0.60483	-6.45198	0.09857	-4.70785	0.04844	-5.65818	0.03781	-6.45198	0.13828
-6.70912	0.50967	-4.89792	0.38751	-5.94886	0.17301	-6.70912	0.62558	-6.4408	0.09965	-4.69667	0.04933	-5.647	0.03938	-6.4408	0.13977
-6.69794	0.52462	-4.88674	0.39262	-5.93768	0.17295	-6.69794	0.64624	-6.42962	0.10065	-4.68549	0.05019	-5.63582	0.04103	-6.42962	0.14116
-6.68676	0.53933	-4.87556	0.39787	-5.9265	0.1729	-6.68676	0.6667	-6.41844	0.10157	-4.67431	0.05102	-5.62464	0.04276	-6.41844	0.14246
-6.67558	0.55376	-4.86438	0.40324	-5.91532	0.17289	-6.67558	0.68691	-6.40726	0.10242	-4.66313	0.05183	-5.61345	0.04457	-6.40726	0.14366
-6.6644	0.56783	-4.85319	0.40871	-5.90414	0.17298	-6.6644	0.70678	-6.39608	0.10321	-4.65195	0.05261	-5.60227	0.04644	-6.39608	0.14481
-6.65322	0.5815	-4.84201	0.41427	-5.89296	0.17317	-6.65322	0.72624	-6.3849	0.10396	-4.64077	0.05336	-5.59109	0.04836	-6.3849	0.14591
-6.64204	0.59473	-4.83083	0.42	-5.88178	0.17361	-6.64204	0.74522	-6.37371	0.10463	-4.62959	0.05408	-5.57991	0.05034	-6.37371	0.14692
-6.63086	0.60746	-4.81965	0.42587	-5.8706	0.17432	-6.63086	0.76365	-6.36253	0.10523	-4.61841	0.05476	-5.56873	0.05237	-6.36253	0.14786
-6.61968	0.61966	-4.80847	0.43183	-5.85942	0.17528	-6.61968	0.78148	-6.35135	0.10575	-4.60723	0.05541	-5.55755	0.05443	-6.35135	0.14874
-6.6085	0.6313	-4.79729	0.43784	-5.84824	0.17654	-6.6085	0.79866	-6.34017	0.1062	-4.59605	0.05602	-5.54637	0.05652	-6.34017	0.14954
-6.59732	0.64236	-4.78611	0.44384	-5.83706	0.17814	-6.59732	0.81515	-6.32899	0.10658	-4.58487	0.05658	-5.53519	0.05863	-6.32899	0.15028
-6.58614	0.65279	-4.77493	0.44981	-5.82588	0.18013	-6.58614	0.83089	-6.31781	0.10689	-4.57369	0.0571	-5.52401	0.06075	-6.31781	0.15096
-6.57496	0.6626	-4.76375	0.45572	-5.8147	0.18256	-6.57496	0.84587	-6.30663	0.10712	-4.56251	0.05758	-5.51283	0.06289	-6.30663	0.15159
-6.56378	0.67176	-4.75257	0.46154	-5.80352	0.18546	-6.56378	0.86005	-6.29545	0.10729	-4.55133	0.05801	-5.50165	0.06504	-6.29545	0.15216
-6.5526	0.68026	-4.74139	0.46734	-5.79234	0.18889	-6.5526	0.87343	-6.28427	0.10739	-4.54015	0.05839	-5.49047	0.06719	-6.28427	0.15267
-6.54142	0.68811	-4.73021	0.47309	-5.78116	0.19289	-6.54142	0.88598	-6.27309	0.10742	-4.52897	0.05871	-5.47929	0.06933	-6.27309	0.15313
-6.53024	0.6953	-4.71903	0.47868	-5.76998	0.19748	-6.53024	0.8977	-6.26191	0.10739	-4.51779	0.059	-5.46811	0.07144	-6.26191	0.15353
-6.51906	0.70217	-4.70785	0.48409	-5.7588	0.20272	-6.51906	0.90906	-6.25073	0.10729	-4.50661	0.05924	-5.45693	0.07352	-6.25073	0.15388
-6.50788	0.70879	-4.69667	0.48933	-5.74762	0.20862	-6.50788	0.92014	-6.23955	0.10713	-4.49543	0.05944	-5.44575	0.07557	-6.23955	0.15417
-6.4967	0.71493	-4.68549	0.49438	-5.73644	0.21522	-6.4967	0.93058	-6.22837	0.10689	-4.48425	0.05962	-5.43457	0.07758	-6.22837	0.15442
-6.48552	0.72053	-4.67431	0.49916	-5.72526	0.22254	-6.48552	0.94032	-6.21719	0.1066	-4.47307	0.05977	-5.42339	0.07955	-6.21719	0.15461
-6.47434	0.72552	-4.66313	0.50368	-5.71408	0.23058	-6.47434	0.94929	-6.20601	0.10623	-4.46188	0.05988	-5.41221	0.08147	-6.20601	0.15473
-6.46316	0.7301	-4.65195	0.50793	-5.7029	0.23935	-6.46316	0.95776	-6.19483	0.10579	-4.4507	0.05998	-5.40103	0.08339	-6.19483	0.15479
-6.45198	0.7343	-4.64077	0.51187	-5.69172	0.24887	-6.45198	0.96577	-6.18365	0.10529	-4.43952	0.06005	-5.38985	0.08531	-6.18365	0.15476
-6.4408	0.73793	-4.62959	0.51547	-5.68054	0.25912	-6.4408	0.97306	-6.17247	0.10479	-4.42834	0.06009	-5.37867	0.08719	-6.17247	0.15474
-6.42962	0.74101	-4.61841	0.51879	-5.66936	0.2701	-6.42962	0.97967	-6.16129	0.10429	-4.41716	0.0601	-5.36749	0.08902	-6.16129	0.15474
-6.41844	0.74358	-4.60723	0.52179	-5.65818	0.2818	-6.41844	0.98565	-6.15011	0.10372	-4.40598	0.06008	-5.35631	0.09081	-6.15011	0.15463
-6.40726	0.74564	-4.59605	0.52436	-5.647	0.29418	-6.40726	0.99101	-6.13893	0.10307	-4.3948	0.06005	-5.34513	0.0926	-6.13893	0.15441
-6.39608	0.74725	-4.58487	0.52648	-5.63582	0.30722	-6.39608	0.99581	-6.12775	0.10233	-4.38362	0.05999	-5.33395	0.09437	-6.12775	0.15408
-6.3849	0.74842	-4.57369	0.52819	-5.62464	0.32089	-6.3849	1.0001	-6.11657	0.10151	-4.37244	0.05992	-5.32277	0.09612	-6.11657	0.15362
-6.37371	0.74915	-4.56251	0.52946	-5.61345	0.33515	-6.37371	1.00388	-6.10539	0.10059	-4.36126	0.05984	-5.31159	0.09784	-6.10539	0.15302
-6.36253	0.74948	-4.55133	0.53025	-5.60227	0.34995	-6.36253	1.0072	-6.09421	0.09959	-4.35008	0.05975	-5.30041	0.09955	-6.09421	0.15229
-6.35135	0.74941	-4.54015	0.53055	-5.59109	0.36525	-6.35135	1.0101	-6.08303	0.09849	-4.3389	0.05965	-5.28923	0.10125	-6.08303	0.15141
-6.34017	0.74898	-4.52897	0.53038	-5.57991	0.38101	-6.34017	1.01259	-6.07185	0.09729	-4.32772	0.05956	-5.27805	0.10295	-6.07185	0.15039
-6.32899	0.7482	-4.51779	0.52976	-5.56873	0.39717	-6.32899	1.01472	-6.06067	0.096	-4.31654	0.05948	-5.26687	0.10466	-6.06067	0.14921
-6.31781	0.74709	-4.50661	0.52872	-5.55755	0.41367	-6.31781	1.01654	-6.04949	0.09462	-4.30536	0.0594	-5.25569	0.10638	-6.04949	0.14787
-6.30663	0.74566	-4.49543	0.52732	-5.54637	0.43045	-6.30663	1.01802	-6.03831	0.09314	-4.29418	0.05934	-5.24451	0.10812	-6.03831	0.14639
-6.29545	0.74392	-4.48425	0.52558	-5.53519	0.44747	-6.29545	1.01921	-6.02713	0.09157	-4.283	0.0593	-5.23332	0.1099	-6.02713	0.14475
-6.28427	0.74188	-4.47307	0.52345	-5.52401	0.46468	-6.28427	1.02013	-6.01595	0.08991	-4.27182	0.05927	-5.22214	0.11172	-6.01595	0.14296
-6.27309	0.73956	-4.46188	0.52097	-5.51283	0.48207	-6.27309	1.02077	-6.00477	0.08817	-4.26064	0.05928	-5.21096	0.11359	-6.00477	0.14103
-6.26191	0.73695	-4.4507	0.51826	-5.50165	0.49966	-6.26191	1.02117	-5.99358	0.08635	-4.24946	0.05934	-5.19978	0.11552	-5.99358	0.13897
-6.25073	0.73406	-4.43952	0.51532	-5.49047	0.51737	-6.25073	1.0213	-5.9824	0.08445	-4.23828	0.05942	-5.1886	0.11753	-5.9824	0.1368
-6.23955	0.73107	-4.42834	0.51212	-5.47929	0.53508	-6.23955	1.02141	-5.97122	0.08251	-4.2271	0.05954	-5.17742	0.11966	-5.97122	0.13454
-6.22837	0.72826	-4.41716	0.50861	-5.46811	0.55275	-6.22837	1.02187	-5.96004	0.08057	-4.21592	0.05969	-5.16624	0.1219	-5.96004	0.13228
-6.21719	0.72544	-4.40598	0.5048	-5.45693	0.57035	-6.21719	1.02242	-5.94886	0.07862	-4.20474	0.05987	-5.15506	0.12425	-5.94886	0.13
-6.20601	0.72229	-4.3948	0.50074	-5.44575	0.58789	-6.20601	1.02263	-5.93768	0.07662	-4.19356	0.06008	-5.14388	0.12671	-5.93768	0.12764
-6.19483	0.71882	-4.38362	0.49647	-5.43457	0.60537	-6.19483	1.02249	-5.9265	0.07459	-4.18238	0.06032	-5.1327	0.12927	-5.9265	0.12524
-6.18365	0.71499	-4.37244	0.49201	-5.42339	0.62275	-6.18365	1.02195	-5.91532	0.07254	-4.1712	0.0606	-5.12152	0.13194	-5.91532	0.12279
-6.17247	0.7109	-4.36126	0.48741	-5.41221	0.64003	-6.17247	1.02112	-5.90414	0.07047	-4.16002	0.06091	-5.11034	0.13472	-5.90414	0.12033
-6.16129	0.70652	-4.35008	0.48271	-5.40103	0.65756	-6.16129	1.01995	-5.89296	0.0684	-4.14884	0.06124	-5.09916	0.13761	-5.89296	0.11788
-6.15011	0.70173	-4.3389	0.47794	-5.38985	0.67536	-6.15011	1.01827	-5.88178	0.06634	-4.13766	0.0616	-5.08798	0.14063	-5.88178	0.11548
-6.13893	0.69652	-4.32772	0.47315	-5.37867	0.69309	-6.13893	1.01602	-5.8706	0.06432	-4.12648	0.06198	-5.0768	0.14376	-5.8706	0.11315
-6.12775	0.69085	-4.31654	0.46838	-5.36749	0.71076	-6.12775	1.01317	-5.85942	0.06233	-4.1153	0.06238	-5.06562	0.14701	-5.85942	0.1109
-6.11657	0.68472	-4.30536	0.46366	-5.35631	0.72843	-6.11657	1.00968	-5.84824	0.06038	-4.10412	0.06279	-5.05444	0.15039	-5.84824	0.10875
-6.10539	0.67812	-4.29418	0.45903	-5.34513	0.74623	-6.10539	1.00551	-5.83706	0.05849	-4.09294	0.06322	-5.04326	0.15389	-5.83706	0.10673
-6.09421	0.67104	-4.283	0.45453	-5.33395	0.76423	-6.09421	1.00065	-5.82588	0.05667	-4.08175	0.06366	-5.03208	0.15752	-5.82588	0.10485
-6.08303	0.66346	-4.27182	0.45019	-5.32277	0.78235	-6.08303	0.99506	-5.8147	0.05494	-4.07057	0.0641	-5.0209	0.16127	-5.8147	0.10315
-6.07185	0.6554	-4.26064	0.44611	-5.31159	0.80064	-6.07185	0.98873	-5.80352	0.05329	-4.05939	0.06454	-5.00972	0.16515	-5.80352	0.10165
-6.06067	0.64685	-4.24946	0.44234	-5.30041	0.81919	-6.06067	0.98166	-5.79234	0.05175	-4.04821	0.06499	-4.99854	0.16916	-5.79234	0.10036
-6.04949	0.63782	-4.23828	0.43887	-5.28923	0.83804	-6.04949	0.97383	-5.78116	0.05032	-4.03703	0.06542	-4.98736	0.17332	-5.78116	0.09932
-6.03831	0.62833	-4.2271	0.43571	-5.27805	0.85728	-6.03831	0.96528	-5.76998	0.04902	-4.02585	0.06585	-4.97618	0.17763	-5.76998	0.09853
-6.02713	0.61841	-4.21592	0.4328	-5.26687	0.87698	-6.02713	0.95601	-5.7588	0.04785	-4.01467	0.06627	-4.965	0.18207	-5.7588	0.09801
-6.01595	0.60807	-4.20474	0.43019	-5.25569	0.89723	-6.01595	0.94608	-5.74762	0.04682	-4.00349	0.06668	-4.95382	0.18663	-5.74762	0.09779
-6.00477	0.59751	-4.19356	0.4279	-5.24451	0.91809	-6.00477	0.93575	-5.73644	0.04594	-3.99231	0.06708	-4.94264	0.19129	-5.73644	0.09788
-5.99358	0.58693	-4.18238	0.42592	-5.23332	0.93966	-5.99358	0.92531	-5.72526	0.04521	-3.98113	0.06747	-4.93146	0.19605	-5.72526	0.09827
-5.9824	0.57621	-4.1712	0.42428	-5.22214	0.96203	-5.9824	0.91462	-5.71408	0.04464	-3.96995	0.06786	-4.92028	0.20097	-5.71408	0.09899
-5.97122	0.56524	-4.16002	0.42297	-5.21096	0.98526	-5.97122	0.90354	-5.7029	0.04423	-3.95877	0.06824	-4.9091	0.20603	-5.7029	0.10002
-5.96004	0.55424	-4.14884	0.42196	-5.19978	1.00948	-5.96004	0.89239	-5.69172	0.04398	-3.94759	0.06861	-4.89792	0.21117	-5.69172	0.10139
-5.94886	0.54326	-4.13766	0.42122	-5.1886	1.03482	-5.94886	0.88126	-5.68054	0.04389	-3.93641	0.06895	-4.88674	0.21638	-5.68054	0.10307
-5.93768	0.53222	-4.12648	0.42075	-5.17742	1.06156	-5.93768	0.87002	-5.66936	0.04396	-3.92523	0.06927	-4.87556	0.22165	-5.66936	0.10507
-5.9265	0.52117	-4.1153	0.42051	-5.16624	1.08967	-5.9265	0.85878	-5.65818	0.04418	-3.91405	0.06956	-4.86438	0.22698	-5.65818	0.10739
-5.91532	0.5102	-4.10412	0.4205	-5.15506	1.11927	-5.91532	0.84769	-5.647	0.04456	-3.90287	0.06983	-4.85319	0.23236	-5.647	0.10999
-5.90414	0.49937	-4.09294	0.42071	-5.14388	1.15041	-5.90414	0.83689	-5.63582	0.04508	-3.89169	0.07008	-4.84201	0.23777	-5.63582	0.11288
-5.89296	0.48877	-4.08175	0.42113	-5.1327	1.18293	-5.89296	0.82652	-5.62464	0.04573	-3.88051	0.07033	-4.83083	0.24323	-5.62464	0.11602
-5.88178	0.47859	-4.07057	0.42172	-5.12152	1.21689	-5.88178	0.817	-5.61345	0.04652	-3.86933	0.07056	-4.81965	0.24874	-5.61345	0.11942
-5.8706	0.46891	-4.05939	0.42246	-5.11034	1.25232	-5.8706	0.80846	-5.60227	0.04743	-3.85815	0.07078	-4.80847	0.25429	-5.60227	0.12303
-5.85942	0.4597	-4.04821	0.42333	-5.09916	1.28929	-5.85942	0.80085	-5.59109	0.04845	-3.84697	0.07099	-4.79729	0.25984	-5.59109	0.12683
-5.84824	0.45106	-4.03703	0.42431	-5.08798	1.32784	-5.84824	0.79433	-5.57991	0.04956	-3.83579	0.07119	-4.78611	0.26537	-5.57991	0.1308
-5.83706	0.44306	-4.02585	0.42539	-5.0768	1.368	-5.83706	0.78906	-5.56873	0.05076	-3.82461	0.07138	-4.77493	0.27086	-5.56873	0.13491
-5.82588	0.43576	-4.01467	0.42653	-5.06562	1.40978	-5.82588	0.78518	-5.55755	0.05203	-3.81343	0.07156	-4.76375	0.27629	-5.55755	0.13913
-5.8147	0.42927	-4.00349	0.42781	-5.05444	1.45325	-5.8147	0.78287	-5.54637	0.05336	-3.80225	0.07174	-4.75257	0.28167	-5.54637	0.14343
-5.80352	0.42365	-3.99231	0.4292	-5.04326	1.49842	-5.80352	0.78227	-5.53519	0.05473	-3.79107	0.07191	-4.74139	0.287	-5.53519	0.14778
-5.79234	0.41894	-3.98113	0.43065	-5.03208	1.54531	-5.79234	0.7835	-5.52401	0.05614	-3.77989	0.07209	-4.73021	0.29229	-5.52401	0.15214
-5.78116	0.41522	-3.96995	0.43216	-5.0209	1.59394	-5.78116	0.7867	-5.51283	0.05756	-3.76871	0.07226	-4.71903	0.29748	-5.51283	0.1565
-5.76998	0.41252	-3.95877	0.43372	-5.00972	1.64435	-5.76998	0.79196	-5.50165	0.05898	-3.75753	0.07244	-4.70785	0.30255	-5.50165	0.16084
-5.7588	0.41088	-3.94759	0.43532	-4.99854	1.69658	-5.7588	0.79938	-5.49047	0.06039	-3.74635	0.07263	-4.69667	0.30751	-5.49047	0.16512
-5.74762	0.41034	-3.93641	0.43694	-4.98736	1.75083	-5.74762	0.80903	-5.47929	0.06178	-3.73517	0.07283	-4.68549	0.31233	-5.47929	0.16931
-5.73644	0.4109	-3.92523	0.43857	-4.97618	1.80707	-5.73644	0.82096	-5.46811	0.06313	-3.72399	0.07305	-4.67431	0.31702	-5.46811	0.17337
-5.72526	0.41258	-3.91405	0.44019	-4.965	1.86526	-5.72526	0.83519	-5.45693	0.06444	-3.71281	0.07328	-4.66313	0.32159	-5.45693	0.17729
-5.71408	0.41536	-3.90287	0.44181	-4.95382	1.92536	-5.71408	0.85173	-5.44575	0.06571	-3.70162	0.07354	-4.65195	0.32607	-5.44575	0.18108
-5.7029	0.41922	-3.89169	0.44345	-4.94264	1.98716	-5.7029	0.87056	-5.43457	0.06695	-3.69044	0.07381	-4.64077	0.33049	-5.43457	0.18475
-5.69172	0.42415	-3.88051	0.44513	-4.93146	2.05061	-5.69172	0.89163	-5.42339	0.06813	-3.67926	0.07411	-4.62959	0.33479	-5.42339	0.18823
-5.68054	0.43008	-3.86933	0.44681	-4.92028	2.11606	-5.68054	0.91487	-5.41221	0.06923	-3.66808	0.07443	-4.61841	0.33901	-5.41221	0.19151
-5.66936	0.43697	-3.85815	0.44852	-4.9091	2.18343	-5.66936	0.9402	-5.40103	0.07023	-3.6569	0.07478	-4.60723	0.34316	-5.40103	0.19465
-5.65818	0.44476	-3.84697	0.45029	-4.89792	2.25246	-5.65818	0.9675	-5.38985	0.07114	-3.64572	0.07515	-4.59605	0.34719	-5.38985	0.19765
-5.647	0.45336	-3.83579	0.4521	-4.88674	2.32304	-5.647	0.99662	-5.37867	0.07194	-3.63454	0.07557	-4.58487	0.3511	-5.37867	0.20042
-5.63582	0.46268	-3.82461	0.45395	-4.87556	2.39497	-5.63582	1.0274	-5.36749	0.07264	-3.62336	0.07601	-4.57369	0.35493	-5.36749	0.20296
-5.62464	0.47264	-3.81343	0.45588	-4.86438	2.46808	-5.62464	1.05967	-5.35631	0.07324	-3.61218	0.07649	-4.56251	0.35871	-5.35631	0.20528
-5.61345	0.48312	-3.80225	0.4579	-4.85319	2.54229	-5.61345	1.09323	-5.34513	0.07377	-3.601	0.07699	-4.55133	0.3624	-5.34513	0.20745
-5.60227	0.49402	-3.79107	0.45996	-4.84201	2.6175	-5.60227	1.12786	-5.33395	0.07426	-3.58982	0.07752	-4.54015	0.36603	-5.33395	0.20949
-5.59109	0.50523	-3.77989	0.46209	-4.83083	2.69386	-5.59109	1.16336	-5.32277	0.07464	-3.57864	0.07807	-4.52897	0.36961	-5.32277	0.21133
-5.57991	0.51662	-3.76871	0.4643	-4.81965	2.77142	-5.57991	1.19948	-5.31159	0.07491	-3.56746	0.07864	-4.51779	0.3732	-5.31159	0.21298
-5.56873	0.52808	-3.75753	0.4666	-4.80847	2.84992	-5.56873	1.236	-5.30041	0.07509	-3.55628	0.07924	-4.50661	0.37684	-5.30041	0.21446
-5.55755	0.53948	-3.74635	0.46902	-4.79729	2.92903	-5.55755	1.27266	-5.28923	0.07518	-3.5451	0.07985	-4.49543	0.38054	-5.28923	0.21578
-5.54637	0.55071	-3.73517	0.47157	-4.78611	3.00849	-5.54637	1.30923	-5.27805	0.07518	-3.53392	0.08049	-4.48425	0.38436	-5.27805	0.21697
-5.53519	0.56164	-3.72399	0.47426	-4.77493	3.08811	-5.53519	1.34549	-5.26687	0.0751	-3.52274	0.08115	-4.47307	0.38828	-5.26687	0.21805
-5.52401	0.57217	-3.71281	0.47711	-4.76375	3.16772	-5.52401	1.38119	-5.25569	0.07494	-3.51156	0.08183	-4.46188	0.39226	-5.25569	0.21904
-5.51283	0.58235	-3.70162	0.48014	-4.75257	3.24717	-5.51283	1.4164	-5.24451	0.07472	-3.50038	0.08252	-4.4507	0.39633	-5.24451	0.21996
-5.50165	0.59217	-3.69044	0.48336	-4.74139	3.32666	-5.50165	1.45118	-5.23332	0.07444	-3.4892	0.08323	-4.43952	0.40053	-5.23332	0.22084
-5.49047	0.60138	-3.67926	0.48679	-4.73021	3.40604	-5.49047	1.48506	-5.22214	0.07411	-3.47802	0.08395	-4.42834	0.40482	-5.22214	0.22169
-5.47929	0.60979	-3.66808	0.49039	-4.71903	3.48488	-5.47929	1.51758	-5.21096	0.07373	-3.46684	0.08468	-4.41716	0.40921	-5.21096	0.22256
-5.46811	0.61733	-3.6569	0.49416	-4.70785	3.56307	-5.46811	1.54862	-5.19978	0.07332	-3.45566	0.08541	-4.40598	0.4137	-5.19978	0.22345
-5.45693	0.62392	-3.64572	0.49818	-4.69667	3.64068	-5.45693	1.57802	-5.1886	0.07289	-3.44448	0.08615	-4.3948	0.41829	-5.1886	0.22442
-5.44575	0.62958	-3.63454	0.50245	-4.68549	3.71765	-5.44575	1.60582	-5.17742	0.07245	-3.4333	0.08689	-4.38362	0.42298	-5.17742	0.2255
-5.43457	0.63427	-3.62336	0.50692	-4.67431	3.79375	-5.43457	1.63198	-5.16624	0.07199	-3.42212	0.08763	-4.37244	0.42776	-5.16624	0.22672
-5.42339	0.63789	-3.61218	0.51162	-4.66313	3.86931	-5.42339	1.65631	-5.15506	0.07156	-3.41094	0.08837	-4.36126	0.43264	-5.15506	0.2281
-5.41221	0.64042	-3.601	0.51656	-4.65195	3.94479	-5.41221	1.67876	-5.14388	0.07115	-3.39976	0.08911	-4.35008	0.43762	-5.14388	0.22967
-5.40103	0.6423	-3.58982	0.52167	-4.64077	4.01996	-5.40103	1.70041	-5.1327	0.07075	-3.38858	0.08988	-4.3389	0.44267	-5.1327	0.23138
-5.38985	0.64353	-3.57864	0.52694	-4.62959	4.09445	-5.38985	1.72127	-5.12152	0.07036	-3.3774	0.09067	-4.32772	0.44779	-5.12152	0.23326
-5.37867	0.64369	-3.56746	0.53236	-4.61841	4.16851	-5.37867	1.74032	-5.11034	0.06999	-3.36622	0.09147	-4.31654	0.45296	-5.11034	0.23531
-5.36749	0.6428	-3.55628	0.53792	-4.60723	4.24251	-5.36749	1.75764	-5.09916	0.06964	-3.35504	0.09227	-4.30536	0.45816	-5.09916	0.23754
-5.35631	0.64089	-3.5451	0.54359	-4.59605	4.31618	-5.35631	1.77331	-5.08798	0.06932	-3.34386	0.09307	-4.29418	0.46337	-5.08798	0.23997
-5.34513	0.63813	-3.53392	0.54939	-4.58487	4.38928	-5.34513	1.78775	-5.0768	0.06903	-3.33268	0.09387	-4.283	0.4686	-5.0768	0.2426
-5.33395	0.63456	-3.52274	0.55533	-4.57369	4.46249	-5.33395	1.8011	-5.06562	0.06877	-3.32149	0.09466	-4.27182	0.47383	-5.06562	0.24544
-5.32277	0.63013	-3.51156	0.56136	-4.56251	4.53598	-5.32277	1.81322	-5.05444	0.06854	-3.31031	0.09545	-4.26064	0.47904	-5.05444	0.24849
-5.31159	0.62493	-3.50038	0.56745	-4.55133	4.60933	-5.31159	1.82427	-5.04326	0.06835	-3.29913	0.09624	-4.24946	0.48425	-5.04326	0.25176
-5.30041	0.61903	-3.4892	0.57359	-4.54015	4.68274	-5.30041	1.83447	-5.03208	0.0682	-3.28795	0.09703	-4.23828	0.48945	-5.03208	0.25525
-5.28923	0.61251	-3.47802	0.57982	-4.52897	4.75666	-5.28923	1.84399	-5.0209	0.06809	-3.27677	0.09783	-4.2271	0.49457	-5.0209	0.25896
-5.27805	0.60545	-3.46684	0.5861	-4.51779	4.8318	-5.27805	1.85305	-5.00972	0.06801	-3.26559	0.09861	-4.21592	0.49954	-5.00972	0.2629
-5.26687	0.59793	-3.45566	0.5924	-4.50661	4.90839	-5.26687	1.86188	-4.99854	0.06798	-3.25441	0.09938	-4.20474	0.50435	-4.99854	0.26706
-5.25569	0.59006	-3.44448	0.59869	-4.49543	4.98642	-5.25569	1.8707	-4.98736	0.06799	-3.24323	0.10013	-4.19356	0.50896	-4.98736	0.27147
-5.24451	0.58191	-3.4333	0.60496	-4.48425	5.06607	-5.24451	1.87973	-4.97618	0.06805	-3.23205	0.10087	-4.18238	0.51339	-4.97618	0.27612
-5.23332	0.57358	-3.42212	0.6112	-4.47307	5.14711	-5.23332	1.88921	-4.965	0.06817	-3.22087	0.1016	-4.1712	0.51773	-4.965	0.28104
-5.22214	0.56515	-3.41094	0.61739	-4.46188	5.22952	-5.22214	1.89936	-4.95382	0.06837	-3.20969	0.1023	-4.16002	0.52206	-4.95382	0.2862
-5.21096	0.5567	-3.39976	0.62356	-4.4507	5.31367	-5.21096	1.9104	-4.94264	0.0686	-3.19851	0.10298	-4.14884	0.52624	-4.94264	0.29156
-5.19978	0.54833	-3.38858	0.62983	-4.43952	5.39974	-5.19978	1.92259	-4.93146	0.06887	-3.18733	0.10362	-4.13766	0.53016	-4.93146	0.2971
-5.1886	0.54013	-3.3774	0.63614	-4.42834	5.48748	-5.1886	1.93625	-4.92028	0.06918	-3.17615	0.10423	-4.12648	0.53379	-4.92028	0.30288
-5.17742	0.53227	-3.36622	0.64241	-4.41716	5.57668	-5.17742	1.9519	-4.9091	0.06952	-3.16497	0.10481	-4.1153	0.5371	-4.9091	0.30888
-5.16624	0.5248	-3.35504	0.64862	-4.40598	5.66733	-5.16624	1.96957	-4.89792	0.06991	-3.15379	0.10535	-4.10412	0.54009	-4.89792	0.31504
-5.15506	0.51772	-3.34386	0.65476	-4.3948	5.75941	-5.15506	1.98942	-4.88674	0.07034	-3.14261	0.10587	-4.09294	0.54283	-4.88674	0.32137
-5.14388	0.51107	-3.33268	0.66083	-4.38362	5.85282	-5.14388	2.01159	-4.87556	0.07081	-3.13143	0.10636	-4.08175	0.5453	-4.87556	0.32782
-5.1327	0.50484	-3.32149	0.66678	-4.37244	5.9475	-5.1327	2.03585	-4.86438	0.0713	-3.12025	0.10681	-4.07057	0.54743	-4.86438	0.33439
-5.12152	0.49904	-3.31031	0.67264	-4.36126	6.04333	-5.12152	2.06232	-4.85319	0.07182	-3.10907	0.10719	-4.05939	0.54921	-4.85319	0.34105
-5.11034	0.49371	-3.29913	0.67843	-4.35008	6.14027	-5.11034	2.09108	-4.84201	0.07236	-3.09789	0.10752	-4.04821	0.55064	-4.84201	0.3478
-5.09916	0.48887	-3.28795	0.68417	-4.3389	6.23812	-5.09916	2.12222	-4.83083	0.07293	-3.08671	0.10778	-4.03703	0.55173	-4.83083	0.35465
-5.08798	0.48452	-3.27677	0.68981	-4.32772	6.33665	-5.08798	2.15581	-4.81965	0.07351	-3.07553	0.10797	-4.02585	0.55248	-4.81965	0.3616
-5.0768	0.48069	-3.26559	0.6953	-4.31654	6.43565	-5.0768	2.19189	-4.80847	0.07413	-3.06435	0.10808	-4.01467	0.5529	-4.80847	0.36863
-5.06562	0.47737	-3.25441	0.70066	-4.30536	6.53512	-5.06562	2.23049	-4.79729	0.07478	-3.05317	0.10812	-4.00349	0.55298	-4.79729	0.37572
-5.05444	0.47455	-3.24323	0.7059	-4.29418	6.63481	-5.05444	2.27167	-4.78611	0.07543	-3.04199	0.10807	-3.99231	0.55274	-4.78611	0.38282
-5.04326	0.47224	-3.23205	0.71097	-4.283	6.73441	-5.04326	2.31541	-4.77493	0.0761	-3.03081	0.10795	-3.98113	0.55218	-4.77493	0.38989
-5.03208	0.47042	-3.22087	0.71586	-4.27182	6.8337	-5.03208	2.36174	-4.76375	0.07676	-3.01963	0.10774	-3.96995	0.55131	-4.76375	0.39691
-5.0209	0.46908	-3.20969	0.72057	-4.26064	6.93352	-5.0209	2.41064	-4.75257	0.07744	-3.00845	0.10744	-3.95877	0.55019	-4.75257	0.40388
-5.00972	0.4682	-3.19851	0.7251	-4.24946	7.0342	-5.00972	2.46213	-4.74139	0.07811	-2.99727	0.10705	-3.94759	0.54884	-4.74139	0.41081
-4.99854	0.46776	-3.18733	0.72941	-4.23828	7.13492	-4.99854	2.51623	-4.73021	0.07877	-2.98609	0.10659	-3.93641	0.54727	-4.73021	0.41769
-4.98736	0.46784	-3.17615	0.73351	-4.2271	7.23483	-4.98736	2.57325	-4.71903	0.07943	-2.97491	0.10606	-3.92523	0.54551	-4.71903	0.42445
-4.97618	0.46837	-3.16497	0.73741	-4.21592	7.33302	-4.97618	2.63311	-4.70785	0.08008	-2.96373	0.10546	-3.91405	0.54356	-4.70785	0.43108
-4.965	0.46933	-3.15379	0.74109	-4.20474	7.42975	-4.965	2.69571	-4.69667	0.08073	-2.95255	0.10475	-3.90287	0.54139	-4.69667	0.43756
-4.95382	0.4707	-3.14261	0.74463	-4.19356	7.52526	-4.95382	2.76099	-4.68549	0.08138	-2.94136	0.10394	-3.89169	0.53907	-4.68549	0.4439
-4.94264	0.47236	-3.13143	0.74804	-4.18238	7.61942	-4.94264	2.82851	-4.67431	0.08201	-2.93018	0.10303	-3.88051	0.53659	-4.67431	0.45006
-4.93146	0.47429	-3.12025	0.75123	-4.1712	7.71259	-4.93146	2.89819	-4.66313	0.08261	-2.919	0.10203	-3.86933	0.53396	-4.66313	0.45603
-4.92028	0.47656	-3.10907	0.7541	-4.16002	7.80474	-4.92028	2.97044	-4.65195	0.0832	-2.90782	0.10094	-3.85815	0.53127	-4.65195	0.46188
-4.9091	0.47914	-3.09789	0.75668	-4.14884	7.89461	-4.9091	3.04514	-4.64077	0.08376	-2.89664	0.09976	-3.84697	0.52857	-4.64077	0.46761
-4.89792	0.48189	-3.08671	0.75894	-4.13766	7.98155	-4.89792	3.12186	-4.62959	0.08427	-2.88546	0.0985	-3.83579	0.5258	-4.62959	0.47314
-4.88674	0.48478	-3.07553	0.76083	-4.12648	8.06539	-4.88674	3.20044	-4.61841	0.08474	-2.87428	0.09715	-3.82461	0.52295	-4.61841	0.47851
-4.87556	0.48778	-3.06435	0.76234	-4.1153	8.14577	-4.87556	3.28061	-4.60723	0.08517	-2.8631	0.09574	-3.81343	0.52007	-4.60723	0.48373
-4.86438	0.49086	-3.05317	0.76346	-4.10412	8.22261	-4.86438	3.36217	-4.59605	0.08555	-2.85192	0.09426	-3.80225	0.51714	-4.59605	0.48876
-4.85319	0.49398	-3.04199	0.76417	-4.09294	8.29666	-4.85319	3.44499	-4.58487	0.08588	-2.84074	0.09271	-3.79107	0.51416	-4.58487	0.49356
-4.84201	0.49712	-3.03081	0.76451	-4.08175	8.36785	-4.84201	3.5289	-4.57369	0.08615	-2.82956	0.09111	-3.77989	0.51115	-4.57369	0.49818
-4.83083	0.50034	-3.01963	0.76444	-4.07057	8.43532	-4.83083	3.61419	-4.56251	0.08635	-2.81838	0.08946	-3.76871	0.50813	-4.56251	0.50264
-4.81965	0.50362	-3.00845	0.76391	-4.05939	8.49905	-4.81965	3.7009	-4.55133	0.08648	-2.8072	0.08775	-3.75753	0.50512	-4.55133	0.50689
-4.80847	0.50688	-2.99727	0.76298	-4.04821	8.55905	-4.80847	3.78862	-4.54015	0.08654	-2.79602	0.086	-3.74635	0.50214	-4.54015	0.51095
-4.79729	0.51009	-2.98609	0.76162	-4.03703	8.61533	-4.79729	3.87696	-4.52897	0.08652	-2.78484	0.08423	-3.73517	0.49926	-4.52897	0.51484
-4.78611	0.51317	-2.97491	0.75994	-4.02585	8.66803	-4.78611	3.96551	-4.51779	0.08642	-2.77366	0.08243	-3.72399	0.49649	-4.51779	0.51862
-4.77493	0.51611	-2.96373	0.75794	-4.01467	8.71728	-4.77493	4.05402	-4.50661	0.08625	-2.76248	0.08063	-3.71281	0.49379	-4.50661	0.52233
-4.76375	0.51886	-2.95255	0.75541	-4.00349	8.76333	-4.76375	4.1423	-4.49543	0.086	-2.7513	0.07882	-3.70162	0.49119	-4.49543	0.52598
-4.75257	0.52141	-2.94136	0.75235	-3.99231	8.80625	-4.75257	4.23012	-4.48425	0.08566	-2.74012	0.07701	-3.69044	0.48871	-4.48425	0.52965
-4.74139	0.52386	-2.93018	0.74875	-3.98113	8.84658	-4.74139	4.31786	-4.47307	0.08525	-2.72894	0.0752	-3.67926	0.48636	-4.47307	0.53329
-4.73021	0.52618	-2.919	0.74463	-3.96995	8.88454	-4.73021	4.40531	-4.46188	0.08476	-2.71776	0.07341	-3.66808	0.48414	-4.46188	0.5369
-4.71903	0.52822	-2.90782	0.73999	-3.95877	8.92101	-4.71903	4.49178	-4.4507	0.08421	-2.70658	0.07164	-3.6569	0.48205	-4.4507	0.54053
-4.70785	0.52995	-2.89664	0.73491	-3.94759	8.95615	-4.70785	4.57711	-4.43952	0.08364	-2.6954	0.0699	-3.64572	0.48012	-4.43952	0.54422
-4.69667	0.53135	-2.88546	0.72937	-3.93641	8.98874	-4.69667	4.66136	-4.42834	0.08302	-2.68422	0.06821	-3.63454	0.47836	-4.42834	0.54794
-4.68549	0.53239	-2.87428	0.72341	-3.92523	9.01928	-4.68549	4.74442	-4.41716	0.08233	-2.67304	0.06658	-3.62336	0.47674	-4.41716	0.55164
-4.67431	0.53305	-2.8631	0.71702	-3.91405	9.04817	-4.67431	4.82596	-4.40598	0.08155	-2.66186	0.065	-3.61218	0.47535	-4.40598	0.55534
-4.66313	0.53333	-2.85192	0.7102	-3.90287	9.07553	-4.66313	4.90631	-4.3948	0.08071	-2.65068	0.06348	-3.601	0.47419	-4.3948	0.55904
-4.65195	0.53323	-2.84074	0.70293	-3.89169	9.10223	-4.65195	4.98595	-4.38362	0.07978	-2.6395	0.06202	-3.58982	0.47319	-4.38362	0.56275
-4.64077	0.53273	-2.82956	0.69523	-3.88051	9.12848	-4.64077	5.06456	-4.37244	0.07879	-2.62832	0.06063	-3.57864	0.47235	-4.37244	0.56647
-4.62959	0.53182	-2.81838	0.68714	-3.86933	9.15395	-4.62959	5.14174	-4.36126	0.07772	-2.61714	0.05931	-3.56746	0.47168	-4.36126	0.5702
-4.61841	0.53057	-2.8072	0.67867	-3.85815	9.17934	-4.61841	5.21787	-4.35008	0.07659	-2.60596	0.05806	-3.55628	0.47116	-4.35008	0.57396
-4.60723	0.52897	-2.79602	0.66985	-3.84697	9.20495	-4.60723	5.29326	-4.3389	0.0754	-2.59478	0.05689	-3.5451	0.47074	-4.3389	0.57773
-4.59605	0.5269	-2.78484	0.66085	-3.83579	9.23008	-4.59605	5.36744	-4.32772	0.07415	-2.5836	0.0558	-3.53392	0.47044	-4.32772	0.58151
-4.58487	0.52435	-2.77366	0.65172	-3.82461	9.25461	-4.58487	5.44011	-4.31654	0.07284	-2.57242	0.0548	-3.52274	0.47023	-4.31654	0.58528
-4.57369	0.52138	-2.76248	0.64241	-3.81343	9.27908	-4.57369	5.51206	-4.30536	0.07148	-2.56124	0.05387	-3.51156	0.47018	-4.30536	0.58904
-4.56251	0.51798	-2.7513	0.63293	-3.80225	9.30348	-4.56251	5.58342	-4.29418	0.07008	-2.55005	0.05304	-3.50038	0.47028	-4.29418	0.59279
-4.55133	0.51411	-2.74012	0.6233	-3.79107	9.32762	-4.55133	5.65368	-4.283	0.06862	-2.53887	0.05228	-3.4892	0.47045	-4.283	0.59653
-4.54015	0.50975	-2.72894	0.61354	-3.77989	9.35171	-4.54015	5.72304	-4.27182	0.06713	-2.52769	0.05161	-3.47802	0.47072	-4.27182	0.60023
-4.52897	0.50493	-2.71776	0.60379	-3.76871	9.37614	-4.52897	5.79197	-4.26064	0.06561	-2.51651	0.05101	-3.46684	0.47111	-4.26064	0.60393
-4.51779	0.49969	-2.70658	0.59407	-3.75753	9.40133	-4.51779	5.86124	-4.24946	0.06405	-2.50533	0.05049	-3.45566	0.47157	-4.24946	0.60764
-4.50661	0.49407	-2.6954	0.58442	-3.74635	9.42727	-4.50661	5.93118	-4.23828	0.06249	-2.49415	0.05005	-3.44448	0.47208	-4.23828	0.61137
-4.49543	0.48815	-2.68422	0.57493	-3.73517	9.45428	-4.49543	6.00189	-4.2271	0.06093	-2.48297	0.04967	-3.4333	0.47266	-4.2271	0.61505
-4.48425	0.48196	-2.67304	0.56561	-3.72399	9.4825	-4.48425	6.0736	-4.21592	0.05935	-2.47179	0.04936	-3.42212	0.47333	-4.21592	0.61859
-4.47307	0.47547	-2.66186	0.55645	-3.71281	9.51188	-4.47307	6.14603	-4.20474	0.05776	-2.46061	0.0491	-3.41094	0.47404	-4.20474	0.62198
-4.46188	0.46866	-2.65068	0.54748	-3.70162	9.54252	-4.46188	6.21915	-4.19356	0.05615	-2.44943	0.04891	-3.39976	0.47481	-4.19356	0.62519
-4.4507	0.46163	-2.6395	0.53873	-3.69044	9.57489	-4.4507	6.29356	-4.18238	0.05455	-2.43825	0.04876	-3.38858	0.47565	-4.18238	0.62826
-4.43952	0.45438	-2.62832	0.53024	-3.67926	9.60937	-4.43952	6.36944	-4.1712	0.05295	-2.42707	0.04866	-3.3774	0.47656	-4.1712	0.63128
-4.42834	0.44686	-2.61714	0.52204	-3.66808	9.64547	-4.42834	6.44647	-4.16002	0.05135	-2.41589	0.0486	-3.36622	0.47758	-4.16002	0.63432
-4.41716	0.4391	-2.60596	0.51416	-3.6569	9.6832	-4.41716	6.52438	-4.14884	0.04975	-2.40471	0.04857	-3.35504	0.47869	-4.14884	0.63724
-4.40598	0.4311	-2.59478	0.50661	-3.64572	9.72355	-4.40598	6.60324	-4.13766	0.04816	-2.39353	0.04857	-3.34386	0.4799	-4.13766	0.63991
-4.3948	0.42291	-2.5836	0.49941	-3.63454	9.76643	-4.3948	6.68306	-4.12648	0.04657	-2.38235	0.04859	-3.33268	0.48122	-4.12648	0.64234
-4.38362	0.41455	-2.57242	0.49261	-3.62336	9.81121	-4.38362	6.76384	-4.1153	0.04499	-2.37117	0.04863	-3.32149	0.48262	-4.1153	0.64448
-4.37244	0.40605	-2.56124	0.48624	-3.61218	9.85871	-4.37244	6.84556	-4.10412	0.04343	-2.35999	0.04868	-3.31031	0.48415	-4.10412	0.64631
-4.36126	0.39743	-2.55005	0.48027	-3.601	9.90906	-4.36126	6.92817	-4.09294	0.04187	-2.34881	0.04874	-3.29913	0.4858	-4.09294	0.64792
-4.35008	0.38871	-2.53887	0.47469	-3.58982	9.96161	-4.35008	7.01169	-4.08175	0.04033	-2.33763	0.04881	-3.28795	0.48757	-4.08175	0.64929
-4.3389	0.37993	-2.52769	0.46949	-3.57864	10.016	-4.3389	7.096	-4.07057	0.03881	-2.32645	0.04887	-3.27677	0.48946	-4.07057	0.65034
-4.32772	0.37111	-2.51651	0.46467	-3.56746	10.0723	-4.32772	7.18091	-4.05939	0.03731	-2.31527	0.04893	-3.26559	0.49146	-4.05939	0.65106
-4.31654	0.36227	-2.50533	0.46023	-3.55628	10.1304	-4.31654	7.2663	-4.04821	0.03583	-2.30409	0.04898	-3.25441	0.49359	-4.04821	0.65146
-4.30536	0.35343	-2.49415	0.45617	-3.5451	10.1899	-4.30536	7.35221	-4.03703	0.03438	-2.29291	0.04902	-3.24323	0.49595	-4.03703	0.65154
-4.29418	0.34461	-2.48297	0.45243	-3.53392	10.2513	-4.29418	7.43844	-4.02585	0.03295	-2.28173	0.04903	-3.23205	0.49851	-4.02585	0.65129
-4.283	0.33582	-2.47179	0.449	-3.52274	10.3147	-4.283	7.52477	-4.01467	0.03155	-2.27055	0.04902	-3.22087	0.50121	-4.01467	0.65072
-4.27182	0.32709	-2.46061	0.44586	-3.51156	10.38	-4.27182	7.61099	-4.00349	0.03018	-2.25937	0.04898	-3.20969	0.50405	-4.00349	0.64984
-4.26064	0.31849	-2.44943	0.443	-3.50038	10.447	-4.26064	7.69812	-3.99231	0.02883	-2.24819	0.0489	-3.19851	0.50703	-3.99231	0.64865
-4.24946	0.31003	-2.43825	0.44039	-3.4892	10.5156	-4.24946	7.78657	-3.98113	0.02753	-2.23701	0.0488	-3.18733	0.51016	-3.98113	0.64718
-4.23828	0.30171	-2.42707	0.438	-3.47802	10.5866	-4.23828	7.87549	-3.96995	0.02628	-2.22583	0.04866	-3.17615	0.51343	-3.96995	0.64544
-4.2271	0.29352	-2.41589	0.43582	-3.46684	10.6598	-4.2271	7.96406	-3.95877	0.02505	-2.21465	0.04849	-3.16497	0.51684	-3.95877	0.64348
-4.21592	0.28544	-2.40471	0.43379	-3.45566	10.7342	-4.21592	8.05126	-3.94759	0.02386	-2.20347	0.0483	-3.15379	0.52039	-3.94759	0.64132
-4.20474	0.27746	-2.39353	0.43187	-3.44448	10.8099	-4.20474	8.13741	-3.93641	0.02271	-2.19229	0.04808	-3.14261	0.52408	-3.93641	0.63893
-4.19356	0.26961	-2.38235	0.43002	-3.4333	10.8869	-4.19356	8.22277	-3.92523	0.02159	-2.18111	0.04783	-3.13143	0.52792	-3.92523	0.63637
-4.18238	0.26189	-2.37117	0.42825	-3.42212	10.9654	-4.18238	8.30723	-3.91405	0.02051	-2.16992	0.04755	-3.12025	0.53194	-3.91405	0.63363
-4.1712	0.25429	-2.35999	0.42651	-3.41094	11.0452	-4.1712	8.39115	-3.90287	0.01947	-2.15874	0.04724	-3.10907	0.53614	-3.90287	0.63069
-4.16002	0.24685	-2.34881	0.4248	-3.39976	11.1269	-4.16002	8.47456	-3.89169	0.01846	-2.14756	0.0469	-3.09789	0.54049	-3.89169	0.62761
-4.14884	0.23956	-2.33763	0.42312	-3.38858	11.2115	-4.14884	8.55613	-3.88051	0.01749	-2.13638	0.04655	-3.08671	0.545	-3.88051	0.62442
-4.13766	0.23237	-2.32645	0.42141	-3.3774	11.2986	-4.13766	8.63515	-3.86933	0.01656	-2.1252	0.04617	-3.07553	0.54964	-3.86933	0.62109
-4.12648	0.2253	-2.31527	0.41966	-3.36622	11.3875	-4.12648	8.71144	-3.85815	0.01568	-2.11402	0.04577	-3.06435	0.55445	-3.85815	0.61772
-4.1153	0.21833	-2.30409	0.41785	-3.35504	11.4785	-4.1153	8.78461	-3.84697	0.01482	-2.10284	0.04537	-3.05317	0.55944	-3.84697	0.61438
-4.10412	0.21146	-2.29291	0.41593	-3.34386	11.5715	-4.10412	8.85456	-3.83579	0.01401	-2.09166	0.04496	-3.04199	0.5646	-3.83579	0.611
-4.09294	0.20468	-2.28173	0.41386	-3.33268	11.6663	-4.09294	8.92205	-3.82461	0.01323	-2.08048	0.04452	-3.03081	0.56998	-3.82461	0.60755
-4.08175	0.19801	-2.27055	0.41162	-3.32149	11.7628	-4.08175	8.98698	-3.81343	0.01248	-2.0693	0.04408	-3.01963	0.57557	-3.81343	0.60411
-4.07057	0.19143	-2.25937	0.4092	-3.31031	11.8613	-4.07057	9.04846	-3.80225	0.01177	-2.05812	0.04362	-3.00845	0.58137	-3.80225	0.60066
-4.05939	0.18495	-2.24819	0.40658	-3.29913	11.9619	-4.05939	9.10645	-3.79107	0.0111	-2.04694	0.04315	-2.99727	0.58736	-3.79107	0.59718
-4.04821	0.17856	-2.23701	0.40378	-3.28795	12.065	-4.04821	9.16094	-3.77989	0.01046	-2.03576	0.04268	-2.98609	0.59349	-3.77989	0.59369
-4.03703	0.17228	-2.22583	0.40079	-3.27677	12.1702	-4.03703	9.21193	-3.76871	0.00985	-2.02458	0.0422	-2.97491	0.59981	-3.76871	0.59023
-4.02585	0.1661	-2.21465	0.39764	-3.26559	12.2764	-4.02585	9.25951	-3.75753	0.00927	-2.0134	0.04172	-2.96373	0.60641	-3.75753	0.58683
-4.01467	0.16002	-2.20347	0.39438	-3.25441	12.3838	-4.01467	9.30383	-3.74635	0.00873	-2.00222	0.04124	-2.95255	0.61324	-3.74635	0.58351
-4.00349	0.15409	-2.19229	0.39095	-3.24323	12.4925	-4.00349	9.34522	-3.73517	0.00822	-1.99104	0.04075	-2.94136	0.62023	-3.73517	0.58031
-3.99231	0.1483	-2.18111	0.38732	-3.23205	12.602	-3.99231	9.38374	-3.72399	0.00774	-1.97986	0.04026	-2.93018	0.6274	-3.72399	0.57727
-3.98113	0.14265	-2.16992	0.3835	-3.22087	12.7115	-3.98113	9.41988	-3.71281	0.00729	-1.96868	0.03977	-2.919	0.63476	-3.71281	0.57436
-3.96995	0.13713	-2.15874	0.3795	-3.20969	12.8211	-3.96995	9.45383	-3.70162	0.00687	-1.9575	0.03928	-2.90782	0.64231	-3.70162	0.57159
-3.95877	0.13174	-2.14756	0.37533	-3.19851	12.93	-3.95877	9.48646	-3.69044	0.00647	-1.94632	0.03879	-2.89664	0.65004	-3.69044	0.56899
-3.94759	0.12648	-2.13638	0.37104	-3.18733	13.0377	-3.94759	9.51795	-3.67926	0.00611	-1.93514	0.0383	-2.88546	0.65794	-3.67926	0.56658
-3.93641	0.12135	-2.1252	0.36662	-3.17615	13.1443	-3.93641	9.54703	-3.66808	0.00577	-1.92396	0.03781	-2.87428	0.66598	-3.66808	0.56435
-3.92523	0.11635	-2.11402	0.36206	-3.16497	13.2497	-3.92523	9.57421	-3.6569	0.00546	-1.91278	0.03734	-2.8631	0.67417	-3.6569	0.56229
-3.91405	0.1115	-2.10284	0.35739	-3.15379	13.3537	-3.91405	9.59986	-3.64572	0.00517	-1.9016	0.03686	-2.85192	0.6825	-3.64572	0.56045
-3.90287	0.10678	-2.09166	0.35262	-3.14261	13.4567	-3.90287	9.62412	-3.63454	0.00491	-1.89042	0.03639	-2.84074	0.69095	-3.63454	0.55884
-3.89169	0.10221	-2.08048	0.34774	-3.13143	13.5585	-3.89169	9.64789	-3.62336	0.00468	-1.87924	0.03594	-2.82956	0.69948	-3.62336	0.55743
-3.88051	0.09779	-2.0693	0.34274	-3.12025	13.658	-3.88051	9.67139	-3.61218	0.00446	-1.86806	0.03549	-2.81838	0.7081	-3.61218	0.5563
-3.86933	0.09352	-2.05812	0.33765	-3.10907	13.7541	-3.86933	9.69427	-3.601	0.00427	-1.85688	0.03506	-2.8072	0.71677	-3.601	0.55545
-3.85815	0.08942	-2.04694	0.3325	-3.09789	13.8473	-3.85815	9.71727	-3.58982	0.00411	-1.8457	0.03464	-2.79602	0.72541	-3.58982	0.55481
-3.84697	0.08548	-2.03576	0.32734	-3.08671	13.9369	-3.84697	9.74073	-3.57864	0.00396	-1.83452	0.03424	-2.78484	0.73402	-3.57864	0.55438
-3.83579	0.08171	-2.02458	0.32213	-3.07553	14.0214	-3.83579	9.76389	-3.56746	0.00384	-1.82334	0.03387	-2.77366	0.74255	-3.56746	0.55416
-3.82461	0.07809	-2.0134	0.31686	-3.06435	14.1014	-3.82461	9.78665	-3.55628	0.00373	-1.81216	0.03353	-2.76248	0.75104	-3.55628	0.55413
-3.81343	0.07464	-2.00222	0.31153	-3.05317	14.1766	-3.81343	9.8096	-3.5451	0.00365	-1.80098	0.03322	-2.7513	0.7595	-3.5451	0.55424
-3.80225	0.07134	-1.99104	0.30616	-3.04199	14.246	-3.80225	9.83271	-3.53392	0.00358	-1.78979	0.03294	-2.74012	0.76781	-3.53392	0.55451
-3.79107	0.0682	-1.97986	0.30077	-3.03081	14.3101	-3.79107	9.85578	-3.52274	0.00353	-1.77861	0.0327	-2.72894	0.77585	-3.52274	0.55491
-3.77989	0.06523	-1.96868	0.29536	-3.01963	14.3683	-3.77989	9.87903	-3.51156	0.0035	-1.76743	0.03249	-2.71776	0.78363	-3.51156	0.55551
-3.76871	0.06241	-1.9575	0.28993	-3.00845	14.4196	-3.76871	9.90285	-3.50038	0.00348	-1.75625	0.03234	-2.70658	0.79111	-3.50038	0.55628
-3.75753	0.05976	-1.94632	0.28448	-2.99727	14.4642	-3.75753	9.9277	-3.4892	0.00348	-1.74507	0.03223	-2.6954	0.79818	-3.4892	0.55716
-3.74635	0.05726	-1.93514	0.27901	-2.98609	14.5018	-3.74635	9.95355	-3.47802	0.00349	-1.73389	0.03218	-2.68422	0.80487	-3.47802	0.55816
-3.73517	0.05493	-1.92396	0.27357	-2.97491	14.5321	-3.73517	9.98078	-3.46684	0.00351	-1.72271	0.03217	-2.67304	0.81114	-3.46684	0.55931
-3.72399	0.05275	-1.91278	0.26815	-2.96373	14.5554	-3.72399	10.0095	-3.45566	0.00355	-1.71153	0.03221	-2.66186	0.81689	-3.45566	0.56054
-3.71281	0.05073	-1.9016	0.26275	-2.95255	14.5704	-3.71281	10.0397	-3.44448	0.0036	-1.70035	0.03231	-2.65068	0.82207	-3.44448	0.56183
-3.70162	0.04886	-1.89042	0.25741	-2.94136	14.5774	-3.70162	10.0715	-3.4333	0.00367	-1.68917	0.03247	-2.6395	0.82664	-3.4333	0.56322
-3.69044	0.04714	-1.87924	0.25215	-2.93018	14.5764	-3.69044	10.1054	-3.42212	0.00374	-1.67799	0.03268	-2.62832	0.83057	-3.42212	0.5647
-3.67926	0.04557	-1.86806	0.24699	-2.919	14.5675	-3.67926	10.1417	-3.41094	0.00382	-1.66681	0.03296	-2.61714	0.83394	-3.41094	0.56623
-3.66808	0.04415	-1.85688	0.24196	-2.90782	14.5512	-3.66808	10.18	-3.39976	0.00392	-1.65563	0.03329	-2.60596	0.83667	-3.39976	0.56783
-3.6569	0.04287	-1.8457	0.23705	-2.89664	14.5281	-3.6569	10.2202	-3.38858	0.00402	-1.64445	0.03369	-2.59478	0.83866	-3.38858	0.56955
-3.64572	0.04173	-1.83452	0.23231	-2.88546	14.4992	-3.64572	10.2635	-3.3774	0.00413	-1.63327	0.03415	-2.5836	0.83988	-3.3774	0.57136
-3.63454	0.04073	-1.82334	0.22776	-2.87428	14.4649	-3.63454	10.3096	-3.36622	0.00424	-1.62209	0.03466	-2.57242	0.84063	-3.36622	0.5733
-3.62336	0.03987	-1.81216	0.22341	-2.8631	14.4242	-3.62336	10.358	-3.35504	0.00437	-1.61091	0.03523	-2.56124	0.84091	-3.35504	0.57533
-3.61218	0.03915	-1.80098	0.21931	-2.85192	14.3778	-3.61218	10.4095	-3.34386	0.00449	-1.59973	0.03586	-2.55005	0.84042	-3.34386	0.57747
-3.601	0.03856	-1.78979	0.21546	-2.84074	14.3252	-3.601	10.4642	-3.33268	0.00463	-1.58855	0.03654	-2.53887	0.83917	-3.33268	0.57971
-3.58982	0.0381	-1.77861	0.2119	-2.82956	14.2667	-3.58982	10.5214	-3.32149	0.00477	-1.57737	0.03726	-2.52769	0.83717	-3.32149	0.58205
-3.57864	0.03776	-1.76743	0.20868	-2.81838	14.2038	-3.57864	10.5807	-3.31031	0.00491	-1.56619	0.03803	-2.51651	0.83441	-3.31031	0.58451
-3.56746	0.03754	-1.75625	0.20583	-2.8072	14.137	-3.56746	10.6422	-3.29913	0.00505	-1.55501	0.03883	-2.50533	0.83106	-3.29913	0.58709
-3.55628	0.03744	-1.74507	0.20338	-2.79602	14.0665	-3.55628	10.7058	-3.28795	0.0052	-1.54383	0.03967	-2.49415	0.82716	-3.28795	0.5898
-3.5451	0.03744	-1.73389	0.20134	-2.78484	13.9938	-3.5451	10.771	-3.27677	0.00534	-1.53265	0.04053	-2.48297	0.8226	-3.27677	0.59264
-3.53392	0.03755	-1.72271	0.19976	-2.77366	13.9192	-3.53392	10.8383	-3.26559	0.00549	-1.52147	0.04141	-2.47179	0.81743	-3.26559	0.59556
-3.52274	0.03776	-1.71153	0.19865	-2.76248	13.8438	-3.52274	10.9078	-3.25441	0.00564	-1.51029	0.0423	-2.46061	0.81171	-3.25441	0.59861
-3.51156	0.03807	-1.70035	0.19805	-2.7513	13.768	-3.51156	10.9795	-3.24323	0.00579	-1.49911	0.04319	-2.44943	0.80553	-3.24323	0.60187
-3.50038	0.03847	-1.68917	0.19797	-2.74012	13.6918	-3.50038	11.0529	-3.23205	0.00594	-1.48793	0.04409	-2.43825	0.79894	-3.23205	0.60533
-3.4892	0.03897	-1.67799	0.19843	-2.72894	13.6154	-3.4892	11.1281	-3.22087	0.0061	-1.47675	0.04497	-2.42707	0.79212	-3.22087	0.6089
-3.47802	0.03955	-1.66681	0.19945	-2.71776	13.5407	-3.47802	11.206	-3.20969	0.00624	-1.46557	0.04583	-2.41589	0.78516	-3.20969	0.61259
-3.46684	0.04021	-1.65563	0.20105	-2.70658	13.469	-3.46684	11.2861	-3.19851	0.00639	-1.45439	0.04667	-2.40471	0.77793	-3.19851	0.6164
-3.45566	0.04096	-1.64445	0.20323	-2.6954	13.4003	-3.45566	11.3676	-3.18733	0.00654	-1.44321	0.04748	-2.39353	0.77049	-3.18733	0.62032
-3.44448	0.04177	-1.63327	0.206	-2.68422	13.3358	-3.44448	11.4503	-3.17615	0.00668	-1.43203	0.04825	-2.38235	0.76294	-3.17615	0.62434
-3.4333	0.04266	-1.62209	0.20936	-2.67304	13.2759	-3.4333	11.5345	-3.16497	0.00682	-1.42085	0.04898	-2.37117	0.75541	-3.16497	0.62847
-3.42212	0.04362	-1.61091	0.21332	-2.66186	13.2202	-3.42212	11.6202	-3.15379	0.00696	-1.40966	0.04966	-2.35999	0.74792	-3.15379	0.6327
-3.41094	0.04464	-1.59973	0.21786	-2.65068	13.1689	-3.41094	11.7072	-3.14261	0.00709	-1.39848	0.05028	-2.34881	0.74043	-3.14261	0.63704
-3.39976	0.04572	-1.58855	0.22297	-2.6395	13.1225	-3.39976	11.7962	-3.13143	0.00723	-1.3873	0.05089	-2.33763	0.733	-3.13143	0.64151
-3.38858	0.04687	-1.57737	0.22862	-2.62832	13.0813	-3.38858	11.8882	-3.12025	0.00736	-1.37612	0.05147	-2.32645	0.72569	-3.12025	0.64611
-3.3774	0.04807	-1.56619	0.2348	-2.61714	13.0457	-3.3774	11.9828	-3.10907	0.00748	-1.36494	0.052	-2.31527	0.71857	-3.10907	0.65081
-3.36622	0.04933	-1.55501	0.24147	-2.60596	13.0159	-3.36622	12.0793	-3.09789	0.0076	-1.35376	0.05247	-2.30409	0.71163	-3.09789	0.65561
-3.35504	0.05063	-1.54383	0.24861	-2.59478	12.9915	-3.35504	12.1777	-3.08671	0.00772	-1.34258	0.05287	-2.29291	0.70494	-3.08671	0.6605
-3.34386	0.05197	-1.53265	0.25617	-2.5836	12.9726	-3.34386	12.2782	-3.07553	0.00783	-1.3314	0.05322	-2.28173	0.69852	-3.07553	0.66544
-3.33268	0.05335	-1.52147	0.26411	-2.57242	12.9602	-3.33268	12.3805	-3.06435	0.00793	-1.32022	0.05352	-2.27055	0.69238	-3.06435	0.67046
-3.32149	0.05476	-1.51029	0.27239	-2.56124	12.9543	-3.32149	12.4843	-3.05317	0.00803	-1.30904	0.05374	-2.25937	0.68651	-3.05317	0.67559
-3.31031	0.05621	-1.49911	0.28096	-2.55005	12.9542	-3.31031	12.5901	-3.04199	0.00812	-1.29786	0.05391	-2.24819	0.68091	-3.04199	0.68079
-3.29913	0.05768	-1.48793	0.28976	-2.53887	12.9601	-3.29913	12.698	-3.03081	0.0082	-1.28668	0.05401	-2.23701	0.6756	-3.03081	0.68613
-3.28795	0.05917	-1.47675	0.29874	-2.52769	12.9713	-3.28795	12.8084	-3.01963	0.00828	-1.2755	0.05405	-2.22583	0.67057	-3.01963	0.6916
-3.27677	0.06068	-1.46557	0.30786	-2.51651	12.9868	-3.27677	12.9207	-3.00845	0.00835	-1.26432	0.05404	-2.21465	0.66585	-3.00845	0.69716
-3.26559	0.06221	-1.45439	0.31704	-2.50533	13.0065	-3.26559	13.0339	-2.99727	0.00842	-1.25314	0.05398	-2.20347	0.66144	-2.99727	0.70283
-3.25441	0.06376	-1.44321	0.32625	-2.49415	13.0299	-3.25441	13.1483	-2.98609	0.00847	-1.24196	0.05387	-2.19229	0.65728	-2.98609	0.70856
-3.24323	0.06533	-1.43203	0.33542	-2.48297	13.056	-3.24323	13.2638	-2.97491	0.00852	-1.23078	0.05371	-2.18111	0.65333	-2.97491	0.71439
-3.23205	0.0669	-1.42085	0.3445	-2.47179	13.0841	-3.23205	13.3798	-2.96373	0.00857	-1.2196	0.05352	-2.16992	0.64955	-2.96373	0.72043
-3.22087	0.06847	-1.40966	0.35345	-2.46061	13.1143	-3.22087	13.4958	-2.95255	0.00861	-1.20842	0.05329	-2.15874	0.64592	-2.95255	0.7266
-3.20969	0.07004	-1.39848	0.36221	-2.44943	13.1472	-3.20969	13.6117	-2.94136	0.00863	-1.19724	0.05303	-2.14756	0.64239	-2.94136	0.73281
-3.19851	0.07159	-1.3873	0.37084	-2.43825	13.182	-3.19851	13.7267	-2.93018	0.00866	-1.18606	0.05274	-2.13638	0.63905	-2.93018	0.73909
-3.18733	0.07314	-1.37612	0.37938	-2.42707	13.2172	-3.18733	13.8402	-2.919	0.00867	-1.17488	0.05241	-2.1252	0.63586	-2.919	0.74546
-3.17615	0.07467	-1.36494	0.38769	-2.41589	13.2522	-3.17615	13.9525	-2.90782	0.00868	-1.1637	0.05207	-2.11402	0.63267	-2.90782	0.75192
-3.16497	0.0762	-1.35376	0.39566	-2.40471	13.2864	-3.16497	14.0633	-2.89664	0.00867	-1.15252	0.0517	-2.10284	0.62957	-2.89664	0.75848
-3.15379	0.07772	-1.34258	0.40328	-2.39353	13.3188	-3.15379	14.1725	-2.88546	0.00866	-1.14134	0.05131	-2.09166	0.62648	-2.88546	0.7651
-3.14261	0.07921	-1.3314	0.41057	-2.38235	13.3494	-3.14261	14.2806	-2.87428	0.00865	-1.13016	0.05091	-2.08048	0.62327	-2.87428	0.77178
-3.13143	0.08069	-1.32022	0.41755	-2.37117	13.378	-3.13143	14.3872	-2.8631	0.00864	-1.11898	0.0505	-2.0693	0.61991	-2.8631	0.77854
-3.12025	0.08214	-1.30904	0.42417	-2.35999	13.4037	-3.12025	14.4914	-2.85192	0.00861	-1.1078	0.05009	-2.05812	0.61631	-2.85192	0.78537
-3.10907	0.08356	-1.29786	0.43037	-2.34881	13.4268	-3.10907	14.5918	-2.84074	0.00858	-1.09662	0.04967	-2.04694	0.61252	-2.84074	0.79224
-3.09789	0.08494	-1.28668	0.43628	-2.33763	13.4468	-3.09789	14.6889	-2.82956	0.00855	-1.08544	0.04923	-2.03576	0.60849	-2.82956	0.79913
-3.08671	0.08627	-1.2755	0.44193	-2.32645	13.463	-3.08671	14.7821	-2.81838	0.0085	-1.07426	0.0488	-2.02458	0.6041	-2.81838	0.80606
-3.07553	0.08755	-1.26432	0.44722	-2.31527	13.4755	-3.07553	14.8698	-2.8072	0.00845	-1.06308	0.04835	-2.0134	0.59933	-2.8072	0.81297
-3.06435	0.08878	-1.25314	0.45211	-2.30409	13.4838	-3.06435	14.9525	-2.79602	0.00839	-1.0519	0.0479	-2.00222	0.59418	-2.79602	0.8198
-3.05317	0.08996	-1.24196	0.45663	-2.29291	13.4879	-3.05317	15.03	-2.78484	0.00832	-1.04072	0.04744	-1.99104	0.58862	-2.78484	0.82656
-3.04199	0.09108	-1.23078	0.46082	-2.28173	13.4886	-3.04199	15.1013	-2.77366	0.00825	-1.02953	0.04699	-1.97986	0.58265	-2.77366	0.83323
-3.03081	0.09213	-1.2196	0.46474	-2.27055	13.4859	-3.03081	15.1667	-2.76248	0.00817	-1.01835	0.04653	-1.96868	0.57627	-2.76248	0.83985
-3.01963	0.09312	-1.20842	0.46842	-2.25937	13.4795	-3.01963	15.2259	-2.7513	0.00809	-1.00717	0.04607	-1.9575	0.56944	-2.7513	0.84642
-3.00845	0.09404	-1.19724	0.47179	-2.24819	13.4689	-3.00845	15.2776	-2.74012	0.008	-0.99599	0.04564	-1.94632	0.56217	-2.74012	0.85282
-2.99727	0.09489	-1.18606	0.47489	-2.23701	13.4553	-2.99727	15.3221	-2.72894	0.00791	-0.98481	0.04523	-1.93514	0.55444	-2.72894	0.85896
-2.98609	0.09568	-1.17488	0.47773	-2.22583	13.4401	-2.98609	15.3591	-2.71776	0.00782	-0.97363	0.04483	-1.92396	0.54625	-2.71776	0.86486
-2.97491	0.0964	-1.1637	0.48034	-2.21465	13.424	-2.97491	15.3885	-2.70658	0.00773	-0.96245	0.04444	-1.91278	0.53767	-2.70658	0.87047
-2.96373	0.09705	-1.15252	0.48274	-2.20347	13.4075	-2.96373	15.4103	-2.6954	0.00763	-0.95127	0.04406	-1.9016	0.52868	-2.6954	0.87571
-2.95255	0.09761	-1.14134	0.48494	-2.19229	13.3906	-2.95255	15.4234	-2.68422	0.00754	-0.94009	0.04372	-1.89042	0.5194	-2.68422	0.88061
-2.94136	0.09808	-1.13016	0.48698	-2.18111	13.3721	-2.94136	15.4278	-2.67304	0.00744	-0.92891	0.04341	-1.87924	0.50984	-2.67304	0.88517
-2.93018	0.09846	-1.11898	0.48894	-2.16992	13.3522	-2.93018	15.4236	-2.66186	0.00735	-0.91773	0.04314	-1.86806	0.49999	-2.66186	0.88925
-2.919	0.09876	-1.1078	0.49085	-2.15874	13.3318	-2.919	15.4109	-2.65068	0.00726	-0.90655	0.04292	-1.85688	0.48998	-2.65068	0.89281
-2.90782	0.09897	-1.09662	0.49263	-2.14756	13.3114	-2.90782	15.3902	-2.6395	0.00717	-0.89537	0.04275	-1.8457	0.47983	-2.6395	0.89583
-2.89664	0.0991	-1.08544	0.49431	-2.13638	13.2919	-2.89664	15.3621	-2.62832	0.00709	-0.88419	0.04262	-1.83452	0.46955	-2.62832	0.89829
-2.88546	0.09914	-1.07426	0.49589	-2.1252	13.274	-2.88546	15.3278	-2.61714	0.00701	-0.87301	0.04254	-1.82334	0.45919	-2.61714	0.90026
-2.87428	0.0991	-1.06308	0.49737	-2.11402	13.2571	-2.87428	15.2874	-2.60596	0.00694	-0.86183	0.04253	-1.81216	0.44878	-2.60596	0.90168
-2.8631	0.09898	-1.0519	0.49878	-2.10284	13.2421	-2.8631	15.2402	-2.59478	0.00687	-0.85065	0.04257	-1.80098	0.43837	-2.59478	0.90242
-2.85192	0.09878	-1.04072	0.5001	-2.09166	13.2291	-2.85192	15.1867	-2.5836	0.00681	-0.83947	0.04269	-1.78979	0.42804	-2.5836	0.90249
-2.84074	0.0985	-1.02953	0.50136	-2.08048	13.2183	-2.84074	15.1266	-2.57242	0.00676	-0.82829	0.04288	-1.77861	0.41786	-2.57242	0.90218
-2.82956	0.09812	-1.01835	0.50255	-2.0693	13.2097	-2.82956	15.06	-2.56124	0.00671	-0.81711	0.04316	-1.76743	0.4079	-2.56124	0.90149
-2.81838	0.09767	-1.00717	0.50369	-2.05812	13.2035	-2.81838	14.9886	-2.55005	0.00667	-0.80593	0.04352	-1.75625	0.39822	-2.55005	0.90012
-2.8072	0.09713	-0.99599	0.50484	-2.04694	13.2001	-2.8072	14.9127	-2.53887	0.00663	-0.79475	0.04398	-1.74507	0.38891	-2.53887	0.89809
-2.79602	0.0965	-0.98481	0.50606	-2.03576	13.1992	-2.79602	14.8328	-2.52769	0.00661	-0.78357	0.04453	-1.73389	0.38003	-2.52769	0.89538
-2.78484	0.09582	-0.97363	0.50725	-2.02458	13.2005	-2.78484	14.7505	-2.51651	0.00659	-0.77239	0.04518	-1.72271	0.37166	-2.51651	0.89201
-2.77366	0.09507	-0.96245	0.50844	-2.0134	13.2044	-2.77366	14.666	-2.50533	0.00658	-0.76121	0.04593	-1.71153	0.36383	-2.50533	0.88814
-2.76248	0.09427	-0.95127	0.50965	-2.00222	13.2109	-2.76248	14.5804	-2.49415	0.00658	-0.75003	0.04679	-1.70035	0.35663	-2.49415	0.88379
-2.7513	0.0934	-0.94009	0.51099	-1.99104	13.2193	-2.7513	14.4944	-2.48297	0.0066	-0.73885	0.04776	-1.68917	0.35012	-2.48297	0.87886
-2.74012	0.09247	-0.92891	0.51254	-1.97986	13.2295	-2.74012	14.4075	-2.47179	0.00662	-0.72767	0.04882	-1.67799	0.34437	-2.47179	0.87341
-2.72894	0.0915	-0.91773	0.51423	-1.96868	13.2416	-2.72894	14.3204	-2.46061	0.00665	-0.71649	0.04999	-1.66681	0.33944	-2.46061	0.86747
-2.71776	0.0905	-0.90655	0.51603	-1.9575	13.255	-2.71776	14.235	-2.44943	0.00669	-0.70531	0.05126	-1.65563	0.33533	-2.44943	0.86114
-2.70658	0.08948	-0.89537	0.51793	-1.94632	13.2687	-2.70658	14.1526	-2.43825	0.00675	-0.69413	0.05263	-1.64445	0.33212	-2.43825	0.85445
-2.6954	0.08843	-0.88419	0.5199	-1.93514	13.2812	-2.6954	14.0732	-2.42707	0.00681	-0.68295	0.05409	-1.63327	0.32984	-2.42707	0.84759
-2.68422	0.08737	-0.87301	0.52197	-1.92396	13.2922	-2.68422	13.998	-2.41589	0.00688	-0.67177	0.05563	-1.62209	0.32851	-2.41589	0.84064
-2.67304	0.08629	-0.86183	0.52415	-1.91278	13.3014	-2.67304	13.9278	-2.40471	0.00697	-0.66059	0.05726	-1.61091	0.32818	-2.40471	0.83347
-2.66186	0.08522	-0.85065	0.52648	-1.9016	13.3069	-2.66186	13.8619	-2.39353	0.00706	-0.64941	0.05895	-1.59973	0.32883	-2.39353	0.82612
-2.65068	0.08415	-0.83947	0.52898	-1.89042	13.3086	-2.65068	13.8005	-2.38235	0.00717	-0.63822	0.0607	-1.58855	0.3305	-2.38235	0.81869
-2.6395	0.08309	-0.82829	0.53169	-1.87924	13.3056	-2.6395	13.7443	-2.37117	0.00728	-0.62704	0.06251	-1.57737	0.33318	-2.37117	0.81132
-2.62832	0.08206	-0.81711	0.53463	-1.86806	13.2963	-2.62832	13.6936	-2.35999	0.0074	-0.61586	0.06435	-1.56619	0.33689	-2.35999	0.804
-2.61714	0.08105	-0.80593	0.53786	-1.85688	13.28	-2.61714	13.6488	-2.34881	0.00753	-0.60468	0.06622	-1.55501	0.34159	-2.34881	0.79671
-2.60596	0.08007	-0.79475	0.54141	-1.8457	13.2559	-2.60596	13.6102	-2.33763	0.00768	-0.5935	0.06811	-1.54383	0.34729	-2.33763	0.78948
-2.59478	0.07912	-0.78357	0.54527	-1.83452	13.2232	-2.59478	13.5772	-2.32645	0.00782	-0.58232	0.07	-1.53265	0.35396	-2.32645	0.78239
-2.5836	0.07821	-0.77239	0.54948	-1.82334	13.181	-2.5836	13.5502	-2.31527	0.00798	-0.57114	0.07188	-1.52147	0.36158	-2.31527	0.77548
-2.57242	0.07735	-0.76121	0.55404	-1.81216	13.1288	-2.57242	13.5301	-2.30409	0.00815	-0.55996	0.07374	-1.51029	0.37012	-2.30409	0.76876
-2.56124	0.07654	-0.75003	0.55909	-1.80098	13.0657	-2.56124	13.5171	-2.29291	0.00832	-0.54878	0.0756	-1.49911	0.37955	-2.29291	0.76227
-2.55005	0.07577	-0.73885	0.56464	-1.78979	12.9912	-2.55005	13.5102	-2.28173	0.00849	-0.5376	0.07744	-1.48793	0.38984	-2.28173	0.75605
-2.53887	0.07506	-0.72767	0.57058	-1.77861	12.9059	-2.53887	13.5099	-2.27055	0.00867	-0.52642	0.07923	-1.47675	0.40096	-2.27055	0.75007
-2.52769	0.07441	-0.71649	0.57691	-1.76743	12.8093	-2.52769	13.5152	-2.25937	0.00886	-0.51524	0.08094	-1.46557	0.41287	-2.25937	0.74434
-2.51651	0.07381	-0.70531	0.58362	-1.75625	12.7003	-2.51651	13.5252	-2.24819	0.00904	-0.50406	0.08257	-1.45439	0.42554	-2.24819	0.73886
-2.50533	0.07327	-0.69413	0.59081	-1.74507	12.579	-2.50533	13.54	-2.23701	0.00923	-0.49288	0.08411	-1.44321	0.43894	-2.23701	0.73363
-2.49415	0.0728	-0.68295	0.59847	-1.73389	12.4445	-2.49415	13.5589	-2.22583	0.00942	-0.4817	0.08554	-1.43203	0.45305	-2.22583	0.72866
-2.48297	0.0724	-0.67177	0.60644	-1.72271	12.2965	-2.48297	13.5808	-2.21465	0.00961	-0.47052	0.08686	-1.42085	0.46783	-2.21465	0.72395
-2.47179	0.07206	-0.66059	0.61469	-1.71153	12.1356	-2.47179	13.6052	-2.20347	0.0098	-0.45934	0.08808	-1.40966	0.48327	-2.20347	0.71954
-2.46061	0.07178	-0.64941	0.62317	-1.70035	11.9628	-2.46061	13.6319	-2.19229	0.00999	-0.44816	0.0892	-1.39848	0.49936	-2.19229	0.71535
-2.44943	0.07157	-0.63822	0.63185	-1.68917	11.7783	-2.44943	13.6618	-2.18111	0.01017	-0.43698	0.0902	-1.3873	0.51618	-2.18111	0.71133
-2.43825	0.07142	-0.62704	0.64066	-1.67799	11.5809	-2.43825	13.6938	-2.16992	0.01035	-0.4258	0.09108	-1.37612	0.53382	-2.16992	0.70745
-2.42707	0.07133	-0.61586	0.64954	-1.66681	11.3716	-2.42707	13.7265	-2.15874	0.01052	-0.41462	0.09183	-1.36494	0.55215	-2.15874	0.70368
-2.41589	0.0713	-0.60468	0.65842	-1.65563	11.1519	-2.41589	13.7593	-2.14756	0.01069	-0.40344	0.09244	-1.35376	0.57113	-2.14756	0.69999
-2.40471	0.07133	-0.5935	0.66725	-1.64445	10.9219	-2.40471	13.7915	-2.13638	0.01085	-0.39226	0.09293	-1.34258	0.59078	-2.13638	0.69646
-2.39353	0.07142	-0.58232	0.67593	-1.63327	10.6815	-2.39353	13.8221	-2.1252	0.01101	-0.38108	0.09328	-1.3314	0.61121	-2.1252	0.69304
-2.38235	0.07156	-0.57114	0.68441	-1.62209	10.434	-2.38235	13.851	-2.11402	0.01115	-0.3699	0.09351	-1.32022	0.63249	-2.11402	0.6896
-2.37117	0.07175	-0.55996	0.69261	-1.61091	10.1806	-2.37117	13.878	-2.10284	0.01129	-0.35872	0.09364	-1.30904	0.65458	-2.10284	0.68623
-2.35999	0.07198	-0.54878	0.7006	-1.59973	9.91973	-2.35999	13.9022	-2.09166	0.01143	-0.34754	0.09366	-1.29786	0.67748	-2.09166	0.68286
-2.34881	0.07226	-0.5376	0.7083	-1.58855	9.65182	-2.34881	13.9238	-2.08048	0.01156	-0.33636	0.09362	-1.28668	0.7014	-2.08048	0.67935
-2.33763	0.07257	-0.52642	0.71549	-1.57737	9.37836	-2.33763	13.9424	-2.0693	0.01167	-0.32518	0.09352	-1.2755	0.72633	-2.0693	0.67565
-2.32645	0.07291	-0.51524	0.72208	-1.56619	9.10059	-2.32645	13.9573	-2.05812	0.01177	-0.314	0.09333	-1.26432	0.75235	-2.05812	0.6717
-2.31527	0.07329	-0.50406	0.72801	-1.55501	8.81909	-2.31527	13.9685	-2.04694	0.01186	-0.30282	0.09306	-1.25314	0.77942	-2.04694	0.66753
-2.30409	0.0737	-0.49288	0.73321	-1.54383	8.53465	-2.30409	13.9753	-2.03576	0.01193	-0.29164	0.09273	-1.24196	0.80763	-2.03576	0.6631
-2.29291	0.07413	-0.4817	0.73774	-1.53265	8.24834	-2.29291	13.9779	-2.02458	0.01199	-0.28046	0.09237	-1.23078	0.83703	-2.02458	0.65829
-2.28173	0.07459	-0.47052	0.74155	-1.52147	7.96126	-2.28173	13.977	-2.0134	0.01203	-0.26928	0.09196	-1.2196	0.86776	-2.0134	0.65308
-2.27055	0.07507	-0.45934	0.74457	-1.51029	7.67443	-2.27055	13.9726	-2.00222	0.01206	-0.25809	0.09151	-1.20842	0.89988	-2.00222	0.64748
-2.25937	0.07557	-0.44816	0.74684	-1.49911	7.38887	-2.25937	13.9642	-1.99104	0.01207	-0.24691	0.09103	-1.19724	0.93332	-1.99104	0.64144
-2.24819	0.07609	-0.43698	0.74821	-1.48793	7.10614	-2.24819	13.9515	-1.97986	0.01207	-0.23573	0.09054	-1.18606	0.9681	-1.97986	0.63498
-2.23701	0.07663	-0.4258	0.74871	-1.47675	6.82721	-2.23701	13.9357	-1.96868	0.01206	-0.22455	0.09005	-1.17488	1.00428	-1.96868	0.62809
-2.22583	0.07719	-0.41462	0.74833	-1.46557	6.55228	-2.22583	13.9181	-1.9575	0.01202	-0.21337	0.08957	-1.1637	1.04188	-1.9575	0.62074
-2.21465	0.07777	-0.40344	0.74696	-1.45439	6.28213	-2.21465	13.8994	-1.94632	0.01197	-0.20219	0.08909	-1.15252	1.08094	-1.94632	0.61293
-2.20347	0.07838	-0.39226	0.74461	-1.44321	6.01743	-2.20347	13.8803	-1.93514	0.0119	-0.19101	0.08865	-1.14134	1.12146	-1.93514	0.60464
-2.19229	0.07899	-0.38108	0.7413	-1.43203	5.75883	-2.19229	13.8605	-1.92396	0.01182	-0.17983	0.08824	-1.13016	1.16345	-1.92396	0.59588
-2.18111	0.0796	-0.3699	0.73723	-1.42085	5.5069	-2.18111	13.839	-1.91278	0.01172	-0.16865	0.08787	-1.11898	1.20693	-1.91278	0.58672
-2.16992	0.08021	-0.35872	0.73243	-1.40966	5.26211	-2.16992	13.8159	-1.9016	0.0116	-0.15747	0.08755	-1.1078	1.25189	-1.9016	0.57714
-2.15874	0.08082	-0.34754	0.72692	-1.39848	5.02485	-2.15874	13.7921	-1.89042	0.01146	-0.14629	0.08728	-1.09662	1.29832	-1.89042	0.56726
-2.14756	0.08142	-0.33636	0.72091	-1.3873	4.79574	-2.14756	13.7681	-1.87924	0.01132	-0.13511	0.08706	-1.08544	1.34611	-1.87924	0.55709
-2.13638	0.08201	-0.32518	0.71433	-1.37612	4.57526	-2.13638	13.745	-1.86806	0.01116	-0.12393	0.08691	-1.07426	1.39527	-1.86806	0.54663
-2.1252	0.0826	-0.314	0.7071	-1.36494	4.36336	-2.1252	13.7232	-1.85688	0.01099	-0.11275	0.08681	-1.06308	1.44574	-1.85688	0.53602
-2.11402	0.08317	-0.30282	0.69931	-1.35376	4.15985	-2.11402	13.7023	-1.8457	0.01081	-0.10157	0.08677	-1.0519	1.49747	-1.8457	0.52527
-2.10284	0.08374	-0.29164	0.69105	-1.34258	3.9648	-2.10284	13.6832	-1.83452	0.01062	-0.09039	0.08678	-1.04072	1.55038	-1.83452	0.51441
-2.09166	0.08429	-0.28046	0.68239	-1.3314	3.77841	-2.09166	13.666	-1.82334	0.01042	-0.07921	0.08686	-1.02953	1.60442	-1.82334	0.50348
-2.08048	0.08482	-0.26928	0.67339	-1.32022	3.60085	-2.08048	13.6508	-1.81216	0.01021	-0.06803	0.08702	-1.01835	1.65951	-1.81216	0.49252
-2.0693	0.08532	-0.25809	0.66415	-1.30904	3.43177	-2.0693	13.6378	-1.80098	0.00999	-0.05685	0.08723	-1.00717	1.71558	-1.80098	0.48159
-2.05812	0.0858	-0.24691	0.65475	-1.29786	3.27076	-2.05812	13.627	-1.78979	0.00977	-0.04567	0.08748	-0.99599	1.773	-1.78979	0.47075
-2.04694	0.08627	-0.23573	0.64527	-1.28668	3.1181	-2.04694	13.6189	-1.77861	0.00954	-0.03449	0.08777	-0.98481	1.83178	-1.77861	0.4601
-2.03576	0.08672	-0.22455	0.63581	-1.2755	2.97381	-2.03576	13.6133	-1.76743	0.00931	-0.02331	0.08812	-0.97363	1.89139	-1.76743	0.44971
-2.02458	0.08716	-0.21337	0.62645	-1.26432	2.83718	-2.02458	13.6098	-1.75625	0.00908	-0.01213	0.08852	-0.96245	1.95171	-1.75625	0.43964
-2.0134	0.08756	-0.20219	0.61728	-1.25314	2.70769	-2.0134	13.6088	-1.74507	0.00886	-0.000948084	0.08893	-0.95127	2.01266	-1.74507	0.43
-2.00222	0.08792	-0.19101	0.60841	-1.24196	2.58513	-2.00222	13.6103	-1.73389	0.00864	0.01023	0.08935	-0.94009	2.07464	-1.73389	0.42085
-1.99104	0.08823	-0.17983	0.59994	-1.23078	2.46921	-1.99104	13.6137	-1.72271	0.00842	0.02141	0.08975	-0.92891	2.1379	-1.72271	0.41224
-1.97986	0.0885	-0.16865	0.59191	-1.2196	2.3597	-1.97986	13.6188	-1.71153	0.00821	0.03259	0.09015	-0.91773	2.20202	-1.71153	0.40425
-1.96868	0.08871	-0.15747	0.58432	-1.20842	2.25636	-1.96868	13.6257	-1.70035	0.008	0.04377	0.09051	-0.90655	2.26671	-1.70035	0.39694
-1.9575	0.08886	-0.14629	0.57724	-1.19724	2.15864	-1.9575	13.6338	-1.68917	0.00781	0.05495	0.09084	-0.89537	2.33199	-1.68917	0.3904
-1.94632	0.08896	-0.13511	0.57069	-1.18606	2.06627	-1.94632	13.6421	-1.67799	0.00763	0.06613	0.09113	-0.88419	2.3979	-1.67799	0.38468
-1.93514	0.089	-0.12393	0.56471	-1.17488	1.97897	-1.93514	13.6492	-1.66681	0.00746	0.07731	0.09137	-0.87301	2.46453	-1.66681	0.37985
-1.92396	0.08898	-0.11275	0.55933	-1.1637	1.89647	-1.92396	13.6548	-1.65563	0.0073	0.08849	0.09156	-0.86183	2.53199	-1.65563	0.37593
-1.91278	0.0889	-0.10157	0.55457	-1.15252	1.81851	-1.91278	13.6584	-1.64445	0.00716	0.09967	0.09169	-0.85065	2.60038	-1.64445	0.37297
-1.9016	0.08876	-0.09039	0.55043	-1.14134	1.74483	-1.9016	13.6584	-1.63327	0.00704	0.11085	0.09175	-0.83947	2.66989	-1.63327	0.37102
-1.89042	0.08858	-0.07921	0.54695	-1.13016	1.67523	-1.89042	13.6546	-1.62209	0.00693	0.12204	0.09174	-0.82829	2.74068	-1.62209	0.3701
-1.87924	0.08836	-0.06803	0.54422	-1.11898	1.60969	-1.87924	13.6462	-1.61091	0.00685	0.13322	0.09167	-0.81711	2.81296	-1.61091	0.37026
-1.86806	0.08809	-0.05685	0.54218	-1.1078	1.54801	-1.86806	13.6313	-1.59973	0.00679	0.1444	0.09154	-0.80593	2.88725	-1.59973	0.37148
-1.85688	0.08779	-0.04567	0.5407	-1.09662	1.48978	-1.85688	13.6098	-1.58855	0.00675	0.15558	0.09137	-0.79475	2.96379	-1.58855	0.37378
-1.8457	0.08745	-0.03449	0.53977	-1.08544	1.4348	-1.8457	13.5804	-1.57737	0.00673	0.16676	0.09113	-0.78357	3.04254	-1.57737	0.37717
-1.83452	0.08709	-0.02331	0.53943	-1.07426	1.38292	-1.83452	13.5426	-1.56619	0.00673	0.17794	0.09087	-0.77239	3.12375	-1.56619	0.38165
-1.82334	0.08671	-0.01213	0.53964	-1.06308	1.33395	-1.82334	13.4955	-1.55501	0.00676	0.18912	0.09061	-0.76121	3.2077	-1.55501	0.38719
-1.81216	0.08633	-0.000948084	0.54026	-1.0519	1.28777	-1.81216	13.4386	-1.54383	0.00682	0.2003	0.0903	-0.75003	3.29602	-1.54383	0.39378
-1.80098	0.08596	0.01023	0.54124	-1.04072	1.24423	-1.80098	13.371	-1.53265	0.00689	0.21148	0.08995	-0.73885	3.38896	-1.53265	0.40138
-1.78979	0.0856	0.02141	0.54252	-1.02953	1.2032	-1.78979	13.2922	-1.52147	0.00699	0.22266	0.08956	-0.72767	3.48532	-1.52147	0.40998
-1.77861	0.08526	0.03259	0.54404	-1.01835	1.16455	-1.77861	13.2031	-1.51029	0.00711	0.23384	0.08917	-0.71649	3.5853	-1.51029	0.41953
-1.76743	0.08497	0.04377	0.54574	-1.00717	1.12816	-1.76743	13.1029	-1.49911	0.00725	0.24502	0.08878	-0.70531	3.68904	-1.49911	0.43
-1.75625	0.08475	0.05495	0.54756	-0.99599	1.09417	-1.75625	12.9909	-1.48793	0.00741	0.2562	0.0884	-0.69413	3.79757	-1.48793	0.44134
-1.74507	0.08462	0.06613	0.54945	-0.98481	1.06248	-1.74507	12.8669	-1.47675	0.0076	0.26738	0.08804	-0.68295	3.91099	-1.47675	0.45352
-1.73389	0.08458	0.07731	0.55141	-0.97363	1.03272	-1.73389	12.7304	-1.46557	0.00779	0.27856	0.08769	-0.67177	4.02833	-1.46557	0.4665
-1.72271	0.08463	0.08849	0.55341	-0.96245	1.00486	-1.72271	12.5809	-1.45439	0.00801	0.28974	0.08739	-0.66059	4.14954	-1.45439	0.48022
-1.71153	0.0848	0.09967	0.55529	-0.95127	0.97877	-1.71153	12.4191	-1.44321	0.00824	0.30092	0.08714	-0.64941	4.27451	-1.44321	0.49466
-1.70035	0.08509	0.11085	0.55701	-0.94009	0.95462	-1.70035	12.246	-1.43203	0.00848	0.3121	0.08696	-0.63822	4.40304	-1.43203	0.50978
-1.68917	0.08551	0.12204	0.55853	-0.92891	0.93245	-1.68917	12.0618	-1.42085	0.00873	0.32328	0.08686	-0.62704	4.53485	-1.42085	0.52554
-1.67799	0.08609	0.13322	0.55979	-0.91773	0.91194	-1.67799	11.8654	-1.40966	0.00899	0.33446	0.08686	-0.61586	4.66962	-1.40966	0.54192
-1.66681	0.08683	0.1444	0.56092	-0.90655	0.89293	-1.66681	11.6579	-1.39848	0.00926	0.34564	0.08697	-0.60468	4.80692	-1.39848	0.5589
-1.65563	0.08774	0.15558	0.56188	-0.89537	0.87534	-1.65563	11.4407	-1.3873	0.00954	0.35682	0.08721	-0.5935	4.94626	-1.3873	0.5766
-1.64445	0.08884	0.16676	0.5625	-0.88419	0.85915	-1.64445	11.214	-1.37612	0.00981	0.368	0.0876	-0.58232	5.08709	-1.37612	0.5951
-1.63327	0.09012	0.17794	0.56287	-0.87301	0.84429	-1.63327	10.9776	-1.36494	0.01009	0.37918	0.08813	-0.57114	5.22873	-1.36494	0.61424
-1.62209	0.0916	0.18912	0.56299	-0.86183	0.83072	-1.62209	10.7349	-1.35376	0.01036	0.39036	0.08881	-0.55996	5.37051	-1.35376	0.63396
-1.61091	0.09328	0.2003	0.56274	-0.85065	0.81844	-1.61091	10.4872	-1.34258	0.01063	0.40154	0.08964	-0.54878	5.51161	-1.34258	0.65429
-1.59973	0.09517	0.21148	0.56211	-0.83947	0.80741	-1.59973	10.2328	-1.3314	0.0109	0.41272	0.09062	-0.5376	5.65123	-1.3314	0.67533
-1.58855	0.09725	0.22266	0.56112	-0.82829	0.7976	-1.58855	9.97204	-1.32022	0.01115	0.4239	0.09176	-0.52642	5.78847	-1.32022	0.69716
-1.57737	0.09954	0.23384	0.55991	-0.81711	0.78902	-1.57737	9.70652	-1.30904	0.0114	0.43508	0.09305	-0.51524	5.92241	-1.30904	0.71973
-1.56619	0.10201	0.24502	0.55855	-0.80593	0.78169	-1.56619	9.4374	-1.29786	0.01164	0.44626	0.0945	-0.50406	6.0521	-1.29786	0.74303
-1.55501	0.10468	0.2562	0.55696	-0.79475	0.7756	-1.55501	9.16524	-1.28668	0.01187	0.45744	0.09609	-0.49288	6.17658	-1.28668	0.76728
-1.54383	0.10751	0.26738	0.55513	-0.78357	0.7707	-1.54383	8.89077	-1.2755	0.0121	0.46862	0.09782	-0.4817	6.29489	-1.2755	0.79248
-1.53265	0.11052	0.27856	0.55313	-0.77239	0.76701	-1.53265	8.61502	-1.26432	0.01231	0.4798	0.09968	-0.47052	6.40608	-1.26432	0.8187
-1.52147	0.11367	0.28974	0.551	-0.76121	0.76451	-1.52147	8.33904	-1.25314	0.0125	0.49098	0.10165	-0.45934	6.51016	-1.25314	0.8459
-1.51029	0.11695	0.30092	0.54878	-0.75003	0.76341	-1.51029	8.06377	-1.24196	0.01269	0.50217	0.10374	-0.44816	6.60671	-1.24196	0.87418
-1.49911	0.12035	0.3121	0.54652	-0.73885	0.76372	-1.49911	7.79017	-1.23078	0.01286	0.51335	0.1059	-0.43698	6.69387	-1.23078	0.9036
-1.48793	0.12384	0.32328	0.54429	-0.72767	0.76522	-1.48793	7.51973	-1.2196	0.01303	0.52453	0.10814	-0.4258	6.77091	-1.2196	0.93431
-1.47675	0.1274	0.33446	0.5422	-0.71649	0.76788	-1.47675	7.25335	-1.20842	0.01319	0.53571	0.11043	-0.41462	6.83707	-1.20842	0.96637
-1.46557	0.13101	0.34564	0.54031	-0.70531	0.77166	-1.46557	6.99115	-1.19724	0.01334	0.54689	0.11275	-0.40344	6.89107	-1.19724	0.99969
-1.45439	0.13465	0.35682	0.53886	-0.69413	0.77676	-1.45439	6.73382	-1.18606	0.01348	0.55807	0.11508	-0.39226	6.9323	-1.18606	1.03431
-1.44321	0.13829	0.368	0.5379	-0.68295	0.78312	-1.44321	6.48197	-1.17488	0.0136	0.56925	0.1174	-0.38108	6.96029	-1.17488	1.07029
-1.43203	0.14191	0.37918	0.5373	-0.67177	0.79056	-1.43203	6.23616	-1.1637	0.01371	0.58043	0.11968	-0.3699	6.97787	-1.1637	1.10766
-1.42085	0.14548	0.39036	0.53711	-0.66059	0.79901	-1.42085	5.99688	-1.15252	0.01381	0.59161	0.12191	-0.35872	6.98476	-1.15252	1.14644
-1.40966	0.14898	0.40154	0.53739	-0.64941	0.80845	-1.40966	5.76454	-1.14134	0.01389	0.60279	0.12406	-0.34754	6.97921	-1.14134	1.18666
-1.39848	0.15239	0.41272	0.53819	-0.63822	0.8188	-1.39848	5.53946	-1.13016	0.01397	0.61397	0.12611	-0.33636	6.9627	-1.13016	1.22833
-1.3873	0.15571	0.4239	0.53954	-0.62704	0.83	-1.3873	5.32229	-1.11898	0.01404	0.62515	0.12804	-0.32518	6.93359	-1.11898	1.27147
-1.37612	0.15896	0.43508	0.54149	-0.61586	0.84197	-1.37612	5.11361	-1.1078	0.0141	0.63633	0.12983	-0.314	6.89043	-1.1078	1.31608
-1.36494	0.1621	0.44626	0.54408	-0.60468	0.85461	-1.36494	4.91315	-1.09662	0.01416	0.64751	0.13146	-0.30282	6.83348	-1.09662	1.36214
-1.35376	0.16507	0.45744	0.54731	-0.5935	0.86783	-1.35376	4.72058	-1.08544	0.01421	0.65869	0.13301	-0.29164	6.76312	-1.08544	1.40956
-1.34258	0.16784	0.46862	0.55121	-0.58232	0.88153	-1.34258	4.53592	-1.07426	0.01425	0.66987	0.13446	-0.28046	6.67984	-1.07426	1.45832
-1.3314	0.17042	0.4798	0.55578	-0.57114	0.89558	-1.3314	4.35939	-1.06308	0.01429	0.68105	0.13571	-0.26928	6.58428	-1.06308	1.50839
-1.32022	0.17282	0.49098	0.56102	-0.55996	0.90988	-1.32022	4.19122	-1.0519	0.01434	0.69223	0.13674	-0.25809	6.47715	-1.0519	1.5597
-1.30904	0.17501	0.50217	0.56692	-0.54878	0.92445	-1.30904	4.03095	-1.04072	0.01437	0.70341	0.13753	-0.24691	6.35925	-1.04072	1.6122
-1.29786	0.17698	0.51335	0.57344	-0.5376	0.93915	-1.29786	3.8781	-1.02953	0.01441	0.71459	0.13809	-0.23573	6.2315	-1.02953	1.66582
-1.28668	0.17873	0.52453	0.58057	-0.52642	0.95368	-1.28668	3.7331	-1.01835	0.01445	0.72577	0.1384	-0.22455	6.09489	-1.01835	1.72049
-1.2755	0.1803	0.53571	0.58826	-0.51524	0.96791	-1.2755	3.59604	-1.00717	0.01449	0.73695	0.1385	-0.21337	5.95044	-1.00717	1.77614
-1.26432	0.18166	0.54689	0.59645	-0.50406	0.98167	-1.26432	3.46605	-0.99599	0.01453	0.74813	0.13842	-0.20219	5.79928	-0.99599	1.83317
-1.25314	0.18278	0.55807	0.6051	-0.49288	0.99483	-1.25314	3.34258	-0.98481	0.01457	0.75931	0.13811	-0.19101	5.6435	-0.98481	1.89158
-1.24196	0.18366	0.56925	0.61413	-0.4817	1.00725	-1.24196	3.22543	-0.97363	0.01462	0.77049	0.13757	-0.17983	5.48605	-0.97363	1.95084
-1.23078	0.18431	0.58043	0.62347	-0.47052	1.01879	-1.23078	3.11433	-0.96245	0.01467	0.78167	0.13678	-0.16865	5.32708	-0.96245	2.01081
-1.2196	0.18474	0.59161	0.63306	-0.45934	1.02944	-1.2196	3.00918	-0.95127	0.01472	0.79285	0.13577	-0.15747	5.16592	-0.95127	2.07145
-1.20842	0.18499	0.60279	0.6428	-0.44816	1.03914	-1.20842	2.90976	-0.94009	0.01477	0.80403	0.13455	-0.14629	5.00368	-0.94009	2.13313
-1.19724	0.18501	0.61397	0.6526	-0.43698	1.04762	-1.19724	2.81544	-0.92891	0.01483	0.81521	0.13313	-0.13511	4.84143	-0.92891	2.19614
-1.18606	0.18482	0.62515	0.66238	-0.4258	1.05484	-1.18606	2.72598	-0.91773	0.0149	0.82639	0.13152	-0.12393	4.68022	-0.91773	2.26006
-1.17488	0.18442	0.63633	0.67203	-0.41462	1.06069	-1.17488	2.64113	-0.90655	0.01497	0.83757	0.12976	-0.11275	4.52105	-0.90655	2.3246
-1.1637	0.18384	0.64751	0.68162	-0.40344	1.06501	-1.1637	2.56065	-0.89537	0.01504	0.84875	0.12785	-0.10157	4.36484	-0.89537	2.38977
-1.15252	0.18308	0.65869	0.69131	-0.39226	1.06773	-1.15252	2.48432	-0.88419	0.01511	0.85993	0.12584	-0.09039	4.21249	-0.88419	2.45563
-1.14134	0.18215	0.66987	0.70084	-0.38108	1.06882	-1.14134	2.41193	-0.87301	0.01517	0.87111	0.12376	-0.07921	4.06478	-0.87301	2.52225
-1.13016	0.18107	0.68105	0.70986	-0.3699	1.06852	-1.13016	2.34328	-0.86183	0.01524	0.8823	0.12162	-0.06803	3.92248	-0.86183	2.58975
-1.11898	0.1799	0.69223	0.71828	-0.35872	1.06685	-1.11898	2.27853	-0.85065	0.0153	0.89348	0.11944	-0.05685	3.78622	-0.85065	2.65825
-1.1078	0.17863	0.70341	0.72602	-0.34754	1.0637	-1.1078	2.21749	-0.83947	0.01535	0.90466	0.11727	-0.04567	3.65652	-0.83947	2.72793
-1.09662	0.17725	0.71459	0.73298	-0.33636	1.05947	-1.09662	2.15966	-0.82829	0.0154	0.91584	0.11513	-0.03449	3.53382	-0.82829	2.79896
-1.08544	0.17576	0.72577	0.73909	-0.32518	1.05398	-1.08544	2.10487	-0.81711	0.01545	0.92702	0.11308	-0.02331	3.41864	-0.81711	2.87156
-1.07426	0.17418	0.73695	0.74444	-0.314	1.04689	-1.07426	2.05298	-0.80593	0.01549	0.9382	0.11115	-0.01213	3.31125	-0.80593	2.94626
-1.06308	0.1725	0.74813	0.74904	-0.30282	1.03829	-1.06308	2.00383	-0.79475	0.01552	0.94938	0.10933	-0.000948084	3.21167	-0.79475	3.02328
-1.0519	0.17076	0.75931	0.75268	-0.29164	1.02833	-1.0519	1.95731	-0.78357	0.01554	0.96056	0.10764	0.01023	3.11996	-0.78357	3.10261
-1.04072	0.16894	0.77049	0.75525	-0.28046	1.01703	-1.04072	1.91327	-0.77239	0.01556	0.97174	0.10611	0.02141	3.03612	-0.77239	3.18449
-1.02953	0.16707	0.78167	0.75672	-0.26928	1.00444	-1.02953	1.87163	-0.76121	0.01557	0.98292	0.10478	0.03259	2.96004	-0.76121	3.2692
-1.01835	0.16514	0.79285	0.75708	-0.25809	0.99065	-1.01835	1.83225	-0.75003	0.01557	0.9941	0.10366	0.04377	2.89152	-0.75003	3.35837
-1.00717	0.16317	0.80403	0.75634	-0.24691	0.97578	-1.00717	1.79501	-0.73885	0.01556	1.00528	0.10278	0.05495	2.83032	-0.73885	3.45227
-0.99599	0.16121	0.81521	0.75449	-0.23573	0.95997	-0.99599	1.76022	-0.72767	0.01554	1.01646	0.10216	0.06613	2.77609	-0.72767	3.54969
-0.98481	0.15927	0.82639	0.75157	-0.22455	0.94334	-0.98481	1.7278	-0.71649	0.01552	1.02764	0.10182	0.07731	2.72843	-0.71649	3.65081
-0.97363	0.15731	0.83757	0.74762	-0.21337	0.92605	-0.97363	1.69728	-0.70531	0.01549	1.03882	0.10178	0.08849	2.6869	-0.70531	3.75579
-0.96245	0.15532	0.84875	0.74268	-0.20219	0.90822	-0.96245	1.66862	-0.69413	0.01546	1.05	0.10206	0.09967	2.65098	-0.69413	3.86567
-0.95127	0.15331	0.85993	0.73697	-0.19101	0.89008	-0.95127	1.64174	-0.68295	0.01544	1.06118	0.10267	0.11085	2.62013	-0.68295	3.98053
-0.94009	0.15135	0.87111	0.73066	-0.17983	0.87187	-0.94009	1.61696	-0.67177	0.01542	1.07236	0.10361	0.12204	2.59379	-0.67177	4.09939
-0.92891	0.14943	0.8823	0.72368	-0.16865	0.85367	-0.92891	1.59442	-0.66059	0.01539	1.08354	0.1049	0.13322	2.57135	-0.66059	4.22219
-0.91773	0.14751	0.89348	0.71607	-0.15747	0.83547	-0.91773	1.57368	-0.64941	0.01535	1.09472	0.10653	0.1444	2.55223	-0.64941	4.34881
-0.90655	0.14559	0.90466	0.7082	-0.14629	0.81741	-0.90655	1.55455	-0.63822	0.0153	1.1059	0.10851	0.15558	2.53581	-0.63822	4.47904
-0.89537	0.14367	0.91584	0.70018	-0.13511	0.7996	-0.89537	1.53694	-0.62704	0.01526	1.11708	0.11083	0.16676	2.52144	-0.62704	4.61261
-0.88419	0.14174	0.92702	0.69209	-0.12393	0.78215	-0.88419	1.5208	-0.61586	0.0152	1.12826	0.11349	0.17794	2.50898	-0.61586	4.74917
-0.87301	0.13983	0.9382	0.68406	-0.11275	0.76514	-0.87301	1.50609	-0.60468	0.01515	1.13944	0.11646	0.18912	2.49783	-0.60468	4.88828
-0.86183	0.13793	0.94938	0.67603	-0.10157	0.74868	-0.86183	1.4928	-0.5935	0.01509	1.15062	0.11974	0.2003	2.487	-0.5935	5.02945
-0.85065	0.13605	0.96056	0.66814	-0.09039	0.73282	-0.85065	1.48097	-0.58232	0.01502	1.1618	0.1233	0.21148	2.47598	-0.58232	5.17211
-0.83947	0.13418	0.97174	0.66053	-0.07921	0.71764	-0.83947	1.47058	-0.57114	0.01496	1.17298	0.12712	0.22266	2.46426	-0.57114	5.31557
-0.82829	0.13235	0.98292	0.65337	-0.06803	0.70321	-0.82829	1.46164	-0.55996	0.0149	1.18416	0.13116	0.23384	2.45244	-0.55996	5.45914
-0.81711	0.13054	0.9941	0.64678	-0.05685	0.68957	-0.81711	1.45419	-0.54878	0.01483	1.19534	0.13541	0.24502	2.44029	-0.54878	5.60204
-0.80593	0.12879	1.00528	0.64092	-0.04567	0.67671	-0.80593	1.44833	-0.5376	0.01477	1.20652	0.13983	0.2562	2.42649	-0.5376	5.74344
-0.79475	0.12709	1.01646	0.63593	-0.03449	0.66464	-0.79475	1.44411	-0.52642	0.01471	1.2177	0.14437	0.26738	2.41075	-0.52642	5.8824
-0.78357	0.12545	1.02764	0.63194	-0.02331	0.65352	-0.78357	1.44142	-0.51524	0.01465	1.22888	0.149	0.27856	2.39315	-0.51524	6.018
-0.77239	0.12386	1.03882	0.62907	-0.01213	0.64335	-0.77239	1.44035	-0.50406	0.01459	1.24006	0.15367	0.28974	2.37326	-0.50406	6.14927
-0.76121	0.12234	1.05	0.62744	-0.000948084	0.63393	-0.76121	1.44089	-0.49288	0.01454	1.25124	0.15835	0.30092	2.35065	-0.49288	6.27523
-0.75003	0.12092	1.06118	0.62714	0.01023	0.62524	-0.75003	1.44342	-0.4817	0.01449	1.26242	0.16298	0.3121	2.32524	-0.4817	6.39493
-0.73885	0.11963	1.07236	0.62827	0.02141	0.61722	-0.73885	1.44798	-0.47052	0.01445	1.27361	0.16752	0.32328	2.29702	-0.47052	6.50739
-0.72767	0.11841	1.08354	0.63089	0.03259	0.60983	-0.72767	1.45421	-0.45934	0.01442	1.28479	0.17193	0.33446	2.2667	-0.45934	6.61266
-0.71649	0.11728	1.09472	0.63505	0.04377	0.60301	-0.71649	1.46207	-0.44816	0.01439	1.29597	0.17615	0.34564	2.23436	-0.44816	6.71031
-0.70531	0.11624	1.1059	0.6408	0.05495	0.5967	-0.70531	1.47151	-0.43698	0.01436	1.30715	0.18017	0.35682	2.19999	-0.43698	6.79844
-0.69413	0.11532	1.11708	0.64813	0.06613	0.59084	-0.69413	1.48288	-0.4258	0.01436	1.31833	0.18397	0.368	2.16375	-0.4258	6.87635
-0.68295	0.11452	1.12826	0.65705	0.07731	0.58547	-0.68295	1.49611	-0.41462	0.01437	1.32951	0.18749	0.37918	2.12526	-0.41462	6.94327
-0.67177	0.11382	1.13944	0.66752	0.08849	0.58052	-0.67177	1.51081	-0.40344	0.01439	1.34069	0.19065	0.39036	2.08474	-0.40344	6.9979
-0.66059	0.11322	1.15062	0.67949	0.09967	0.5758	-0.66059	1.52692	-0.39226	0.01441	1.35187	0.19342	0.40154	2.04243	-0.39226	7.03964
-0.64941	0.11273	1.1618	0.69288	0.11085	0.57125	-0.64941	1.54435	-0.38108	0.01445	1.36305	0.19577	0.41272	1.99857	-0.38108	7.06801
-0.63822	0.11234	1.17298	0.70761	0.12204	0.5668	-0.63822	1.56299	-0.3699	0.01449	1.37423	0.19766	0.4239	1.95345	-0.3699	7.08587
-0.62704	0.11205	1.18416	0.72356	0.13322	0.56237	-0.62704	1.58271	-0.35872	0.01454	1.38541	0.19909	0.43508	1.90735	-0.35872	7.09294
-0.61586	0.11187	1.19534	0.74058	0.1444	0.55796	-0.61586	1.60337	-0.34754	0.01459	1.39659	0.20003	0.44626	1.86055	-0.34754	7.08747
-0.60468	0.11178	1.20652	0.75853	0.15558	0.5535	-0.60468	1.62481	-0.33636	0.01466	1.40777	0.20046	0.45744	1.81331	-0.33636	7.07098
-0.5935	0.11179	1.2177	0.77724	0.16676	0.54889	-0.5935	1.64687	-0.32518	0.01473	1.41895	0.20046	0.46862	1.76594	-0.32518	7.04184
-0.58232	0.1119	1.22888	0.7965	0.17794	0.54424	-0.58232	1.66937	-0.314	0.01481	1.43013	0.20004	0.4798	1.71869	-0.314	6.99857
-0.57114	0.11209	1.24006	0.81614	0.18912	0.53952	-0.57114	1.69208	-0.30282	0.0149	1.44131	0.19915	0.49098	1.67179	-0.30282	6.94143
-0.55996	0.11237	1.25124	0.83592	0.2003	0.53452	-0.55996	1.71485	-0.29164	0.015	1.45249	0.19783	0.50217	1.62549	-0.29164	6.87085
-0.54878	0.11275	1.26242	0.85564	0.21148	0.52922	-0.54878	1.73779	-0.28046	0.0151	1.46367	0.19603	0.51335	1.57998	-0.28046	6.78731
-0.5376	0.11322	1.27361	0.87507	0.22266	0.52359	-0.5376	1.76067	-0.26928	0.01521	1.47485	0.19372	0.52453	1.53546	-0.26928	6.69145
-0.52642	0.11376	1.28479	0.89399	0.23384	0.51776	-0.52642	1.78293	-0.25809	0.01533	1.48603	0.19091	0.53571	1.49206	-0.25809	6.58399
-0.51524	0.11434	1.29597	0.91216	0.24502	0.51173	-0.51524	1.80433	-0.24691	0.01546	1.49721	0.18762	0.54689	1.44986	-0.24691	6.46574
-0.50406	0.11497	1.30715	0.92951	0.2562	0.50536	-0.50406	1.82466	-0.23573	0.0156	1.50839	0.18391	0.55807	1.40911	-0.23573	6.33764
-0.49288	0.11564	1.31833	0.94593	0.26738	0.49866	-0.49288	1.84368	-0.22455	0.01574	1.51957	0.1798	0.56925	1.36976	-0.22455	6.20068
-0.4817	0.11634	1.32951	0.96104	0.27856	0.49168	-0.4817	1.86133	-0.21337	0.01589	1.53075	0.1753	0.58043	1.33191	-0.21337	6.0559
-0.47052	0.11705	1.34069	0.97455	0.28974	0.4844	-0.47052	1.87739	-0.20219	0.01606	1.54193	0.17045	0.59161	1.29562	-0.20219	5.90443
-0.45934	0.11778	1.35187	0.98627	0.30092	0.47683	-0.45934	1.89179	-0.19101	0.01624	1.55311	0.16527	0.60279	1.26083	-0.19101	5.74839
-0.44816	0.11852	1.36305	0.99611	0.3121	0.46899	-0.44816	1.90449	-0.17983	0.01644	1.56429	0.15982	0.61397	1.22755	-0.17983	5.59072
-0.43698	0.11925	1.37423	1.0039	0.32328	0.46093	-0.43698	1.91508	-0.16865	0.01664	1.57547	0.15413	0.62515	1.19573	-0.16865	5.43159
-0.4258	0.11999	1.38541	1.00963	0.33446	0.45272	-0.4258	1.92354	-0.15747	0.01685	1.58665	0.14826	0.63633	1.16531	-0.15747	5.27032
-0.41462	0.12072	1.39659	1.01319	0.34564	0.44443	-0.41462	1.92973	-0.14629	0.01707	1.59783	0.14223	0.64751	1.13642	-0.14629	5.10802
-0.40344	0.12143	1.40777	1.01431	0.35682	0.43618	-0.40344	1.93339	-0.13511	0.01729	1.60901	0.13608	0.65869	1.10955	-0.13511	4.94578
-0.39226	0.12211	1.41895	1.01327	0.368	0.42802	-0.39226	1.93445	-0.12393	0.01752	1.62019	0.12987	0.66987	1.08442	-0.12393	4.78464
-0.38108	0.12276	1.43013	1.01008	0.37918	0.41984	-0.38108	1.93288	-0.11275	0.01775	1.63137	0.12362	0.68105	1.06033	-0.11275	4.6256
-0.3699	0.12339	1.44131	1.00464	0.39036	0.41169	-0.3699	1.92914	-0.10157	0.01799	1.64255	0.11738	0.69223	1.03716	-0.10157	4.4696
-0.35872	0.124	1.45249	0.99699	0.40154	0.40361	-0.35872	1.92328	-0.09039	0.01823	1.65374	0.11118	0.70341	1.0148	-0.09039	4.3175
-0.34754	0.12459	1.46367	0.98692	0.41272	0.39565	-0.34754	1.91521	-0.07921	0.01847	1.66492	0.10507	0.71459	0.99314	-0.07921	4.17012
-0.33636	0.12524	1.47485	0.97459	0.4239	0.38783	-0.33636	1.90561	-0.06803	0.01873	1.6761	0.09908	0.72577	0.97204	-0.06803	4.02823
-0.32518	0.1259	1.48603	0.96006	0.43508	0.38021	-0.32518	1.89422	-0.05685	0.01898	1.68728	0.09325	0.73695	0.95144	-0.05685	3.89244
-0.314	0.12655	1.49721	0.94326	0.44626	0.37282	-0.314	1.88054	-0.04567	0.01924	1.69846	0.08759	0.74813	0.93131	-0.04567	3.76324
-0.30282	0.12719	1.50839	0.92446	0.45744	0.36568	-0.30282	1.86479	-0.03449	0.01948	1.70964	0.08215	0.75931	0.91148	-0.03449	3.64108
-0.29164	0.12786	1.51957	0.90378	0.46862	0.35883	-0.29164	1.84724	-0.02331	0.01973	1.72082	0.07693	0.77049	0.89185	-0.02331	3.52649
-0.28046	0.12854	1.53075	0.88125	0.4798	0.3523	-0.28046	1.82796	-0.01213	0.01996	1.732	0.07198	0.78167	0.87238	-0.01213	3.41973
-0.26928	0.12921	1.54193	0.85701	0.49098	0.34609	-0.26928	1.80704	-0.000948084	0.02018	1.74318	0.0673	0.79285	0.853	-0.000948084	3.32078
-0.25809	0.12989	1.55311	0.8313	0.50217	0.34022	-0.25809	1.78468	0.01023	0.02039	1.75436	0.06291	0.80403	0.83368	0.01023	3.22971
-0.24691	0.13056	1.56429	0.80429	0.51335	0.3347	-0.24691	1.76109	0.02141	0.02059	1.76554	0.05882	0.81521	0.81438	0.02141	3.14646
-0.23573	0.13125	1.57547	0.77623	0.52453	0.32954	-0.23573	1.73649	0.03259	0.02077	1.77672	0.05505	0.82639	0.79512	0.03259	3.07095
-0.22455	0.13196	1.58665	0.74731	0.53571	0.32472	-0.22455	1.71111	0.04377	0.02092	1.7879	0.05161	0.83757	0.77587	0.04377	3.00296
-0.21337	0.13268	1.59783	0.71771	0.54689	0.32024	-0.21337	1.68518	0.05495	0.02106	1.79908	0.04849	0.84875	0.75667	0.05495	2.94222
-0.20219	0.13343	1.60901	0.68761	0.55807	0.3161	-0.20219	1.65893	0.06613	0.02117	1.81026	0.04572	0.85993	0.73779	0.06613	2.88839
-0.19101	0.1342	1.62019	0.65724	0.56925	0.31227	-0.19101	1.63269	0.07731	0.02125	1.82144	0.04328	0.87111	0.71938	0.07731	2.84106
-0.17983	0.135	1.63137	0.62679	0.58043	0.30873	-0.17983	1.60681	0.08849	0.02131	1.83262	0.04117	0.8823	0.70125	0.08849	2.79977
-0.16865	0.13583	1.64255	0.59647	0.59161	0.30547	-0.16865	1.5814	0.09967	0.02134	1.8438	0.03941	0.89348	0.68335	0.09967	2.76401
-0.15747	0.13668	1.65374	0.56647	0.60279	0.30246	-0.15747	1.55647	0.11085	0.02133	1.85498	0.03798	0.90466	0.66585	0.11085	2.73321
-0.14629	0.13756	1.66492	0.53698	0.61397	0.29966	-0.14629	1.53221	0.12204	0.02129	1.86616	0.03688	0.91584	0.64883	0.12204	2.70683
-0.13511	0.13846	1.6761	0.50817	0.62515	0.29704	-0.13511	1.50875	0.13322	0.02122	1.87734	0.03611	0.92702	0.63238	0.13322	2.68424
-0.12393	0.13937	1.68728	0.48021	0.63633	0.29458	-0.12393	1.48623	0.1444	0.02113	1.88852	0.03566	0.9382	0.61659	0.1444	2.6649
-0.11275	0.1403	1.69846	0.45324	0.64751	0.29231	-0.11275	1.46478	0.15558	0.02102	1.8997	0.03552	0.94938	0.60145	0.15558	2.6482
-0.10157	0.14123	1.70964	0.4274	0.65869	0.29032	-0.10157	1.44447	0.16676	0.02088	1.91088	0.03568	0.96056	0.58706	0.16676	2.63344
-0.09039	0.14215	1.72082	0.40281	0.66987	0.2885	-0.09039	1.4254	0.17794	0.0207	1.92206	0.03614	0.97174	0.57351	0.17794	2.62055
-0.07921	0.14306	1.732	0.37958	0.68105	0.28669	-0.07921	1.40765	0.18912	0.02048	1.93324	0.03689	0.98292	0.5609	0.18912	2.60892
-0.06803	0.14395	1.74318	0.35781	0.69223	0.28487	-0.06803	1.39139	0.2003	0.02023	1.94442	0.03791	0.9941	0.54934	0.2003	2.59753
-0.05685	0.14482	1.75436	0.33757	0.70341	0.28299	-0.05685	1.37657	0.21148	0.01995	1.9556	0.0392	1.00528	0.53892	0.21148	2.58588
-0.04567	0.14563	1.76554	0.31894	0.71459	0.28104	-0.04567	1.36305	0.22266	0.01964	1.96678	0.04075	1.01646	0.52972	0.22266	2.57346
-0.03449	0.14638	1.77672	0.30195	0.72577	0.27897	-0.03449	1.35079	0.23384	0.01931	1.97796	0.04254	1.02764	0.52184	0.23384	2.56091
-0.02331	0.14711	1.7879	0.28666	0.73695	0.27682	-0.02331	1.34006	0.24502	0.01896	1.98914	0.04457	1.03882	0.51535	0.24502	2.54803
-0.01213	0.14781	1.79908	0.27308	0.74813	0.27458	-0.01213	1.3308	0.2562	0.01859	2.00032	0.04682	1.05	0.51032	0.2562	2.53348
-0.000948084	0.1484	1.81026	0.26124	0.75931	0.27221	-0.000948084	1.32259	0.26738	0.0182	2.0115	0.04928	1.06118	0.5068	0.26738	2.51698
0.01023	0.14887	1.82144	0.25113	0.77049	0.26966	0.01023	1.31534	0.27856	0.01779	2.02268	0.05194	1.07236	0.50484	0.27856	2.49862
0.02141	0.14919	1.83262	0.24275	0.78167	0.26693	0.02141	1.30892	0.28974	0.01736	2.03387	0.05479	1.08354	0.50448	0.28974	2.47801
0.03259	0.14935	1.8438	0.23609	0.79285	0.26401	0.03259	1.30322	0.30092	0.01692	2.04505	0.05781	1.09472	0.50572	0.30092	2.45471
0.04377	0.14936	1.85498	0.23111	0.80403	0.2609	0.04377	1.2981	0.3121	0.01646	2.05623	0.06099	1.1059	0.50858	0.3121	2.42867
0.05495	0.14918	1.86616	0.22779	0.81521	0.25761	0.05495	1.29344	0.32328	0.01601	2.06741	0.06433	1.11708	0.51305	0.32328	2.39989
0.06613	0.14882	1.87734	0.22609	0.82639	0.25415	0.06613	1.2891	0.33446	0.01555	2.07859	0.06779	1.12826	0.51908	0.33446	2.36911
0.07731	0.1483	1.88852	0.22597	0.83757	0.25054	0.07731	1.28518	0.34564	0.01509	2.08977	0.07139	1.13944	0.52664	0.34564	2.33641
0.08849	0.14763	1.8997	0.22737	0.84875	0.2468	0.08849	1.28155	0.35682	0.01463	2.10095	0.07509	1.15062	0.53565	0.35682	2.30183
0.09967	0.14675	1.91088	0.23024	0.85993	0.243	0.09967	1.27784	0.368	0.01418	2.11213	0.07889	1.1618	0.54606	0.368	2.26553
0.11085	0.14567	1.92206	0.23452	0.87111	0.23919	0.11085	1.27393	0.37918	0.01374	2.12331	0.08278	1.17298	0.55776	0.37918	2.22714
0.12204	0.14438	1.93324	0.24017	0.8823	0.23534	0.12204	1.2697	0.39036	0.01332	2.13449	0.08675	1.18416	0.57064	0.39036	2.18687
0.13322	0.14289	1.94442	0.24711	0.89348	0.23147	0.13322	1.26506	0.40154	0.01291	2.14567	0.09077	1.19534	0.58456	0.40154	2.14497
0.1444	0.14121	1.9556	0.25528	0.90466	0.2277	0.1444	1.2601	0.41272	0.01252	2.15685	0.09483	1.20652	0.5994	0.41272	2.10171
0.15558	0.13936	1.96678	0.26463	0.91584	0.22407	0.15558	1.25474	0.4239	0.01215	2.16803	0.09891	1.2177	0.61499	0.4239	2.05736
0.16676	0.13733	1.97796	0.27509	0.92702	0.22061	0.16676	1.24872	0.43508	0.0118	2.17921	0.103	1.22888	0.63117	0.43508	2.0122
0.17794	0.13521	1.98914	0.2866	0.9382	0.21737	0.17794	1.24232	0.44626	0.01148	2.19039	0.10708	1.24006	0.64777	0.44626	1.96652
0.18912	0.13299	2.00032	0.29909	0.94938	0.21433	0.18912	1.23551	0.45744	0.01118	2.20157	0.11114	1.25124	0.66458	0.45744	1.92058
0.2003	0.13064	2.0115	0.3125	0.96056	0.21153	0.2003	1.2279	0.46862	0.01091	2.21275	0.11517	1.26242	0.68145	0.46862	1.87466
0.21148	0.12816	2.02268	0.32678	0.97174	0.20903	0.21148	1.21949	0.4798	0.01067	2.22393	0.11915	1.27361	0.69816	0.4798	1.82903
0.22266	0.12558	2.03387	0.34186	0.98292	0.20686	0.22266	1.21029	0.49098	0.01045	2.23511	0.12313	1.28479	0.71453	0.49098	1.78389
0.23384	0.12293	2.04505	0.35768	0.9941	0.20508	0.23384	1.2006	0.50217	0.01026	2.24629	0.12711	1.29597	0.73036	0.50217	1.73949
0.24502	0.12024	2.05623	0.37419	1.00528	0.20372	0.24502	1.19052	0.51335	0.0101	2.25747	0.131	1.30715	0.74557	0.51335	1.69599
0.2562	0.11751	2.06741	0.39133	1.01646	0.20282	0.2562	1.17983	0.52453	0.00996	2.26865	0.1348	1.31833	0.76005	0.52453	1.65356
0.26738	0.11475	2.07859	0.40905	1.02764	0.20243	0.26738	1.16854	0.53571	0.00985	2.27983	0.13848	1.32951	0.77353	0.53571	1.61234
0.27856	0.11199	2.08977	0.42728	1.03882	0.20257	0.27856	1.1568	0.54689	0.00977	2.29101	0.14202	1.34069	0.78573	0.54689	1.57238
0.28974	0.10925	2.10095	0.44597	1.05	0.20328	0.28974	1.14466	0.55807	0.00971	2.30219	0.14543	1.35187	0.7965	0.55807	1.5339
0.30092	0.10655	2.11213	0.46524	1.06118	0.20457	0.30092	1.13216	0.56925	0.00966	2.31337	0.14868	1.36305	0.80575	0.56925	1.49682
0.3121	0.10391	2.12331	0.48509	1.07236	0.20647	0.3121	1.11943	0.58043	0.00964	2.32455	0.15178	1.37423	0.81335	0.58043	1.46123
0.32328	0.10136	2.13449	0.50532	1.08354	0.20899	0.32328	1.10657	0.59161	0.00963	2.33573	0.1547	1.38541	0.81927	0.59161	1.42716
0.33446	0.09891	2.14567	0.52576	1.09472	0.21214	0.33446	1.09383	0.60279	0.00964	2.34691	0.15744	1.39659	0.82341	0.60279	1.39454
0.34564	0.09659	2.15685	0.54637	1.1059	0.21592	0.34564	1.08133	0.61397	0.00967	2.35809	0.16	1.40777	0.82554	0.61397	1.36333
0.35682	0.09441	2.16803	0.56706	1.11708	0.22031	0.35682	1.06945	0.62515	0.0097	2.36927	0.1624	1.41895	0.82574	0.62515	1.33347
0.368	0.09237	2.17921	0.58778	1.12826	0.22531	0.368	1.05829	0.63633	0.00975	2.38045	0.16464	1.43013	0.82404	0.63633	1.30489
0.37918	0.0905	2.19039	0.60846	1.13944	0.2309	0.37918	1.04765	0.64751	0.0098	2.39163	0.16674	1.44131	0.82042	0.64751	1.27768
0.39036	0.08881	2.20157	0.62902	1.15062	0.23703	0.39036	1.03761	0.65869	0.00987	2.40281	0.16865	1.45249	0.8149	0.65869	1.25243
0.40154	0.08729	2.21275	0.64938	1.1618	0.24369	0.40154	1.0283	0.66987	0.00994	2.414	0.17037	1.46367	0.80734	0.66987	1.22882
0.41272	0.08596	2.22393	0.66948	1.17298	0.25082	0.41272	1.01979	0.68105	0.01001	2.42518	0.17189	1.47485	0.79789	0.68105	1.20605
0.4239	0.08481	2.23511	0.6894	1.18416	0.25836	0.4239	1.01219	0.69223	0.01008	2.43636	0.17321	1.48603	0.78661	0.69223	1.18398
0.43508	0.08386	2.24629	0.70909	1.19534	0.26627	0.43508	1.00556	0.70341	0.01014	2.44754	0.17434	1.49721	0.77338	0.70341	1.16248
0.44626	0.08309	2.25747	0.72831	1.20652	0.27447	0.44626	0.99998	0.71459	0.0102	2.45872	0.17529	1.50839	0.75857	0.71459	1.14143
0.45744	0.08249	2.26865	0.74694	1.2177	0.2829	0.45744	0.99548	0.72577	0.01025	2.4699	0.17605	1.51957	0.74228	0.72577	1.12069
0.46862	0.08208	2.27983	0.76489	1.22888	0.29148	0.46862	0.99212	0.73695	0.01029	2.48108	0.17666	1.53075	0.72435	0.73695	1.10024
0.4798	0.08182	2.29101	0.78208	1.24006	0.30013	0.4798	0.9899	0.74813	0.01033	2.49226	0.17712	1.54193	0.70492	0.74813	1.08006
0.49098	0.08172	2.30219	0.79842	1.25124	0.30876	0.49098	0.98882	0.75931	0.01035	2.50344	0.17744	1.55311	0.68412	0.75931	1.05994
0.50217	0.08175	2.31337	0.81383	1.26242	0.3173	0.50217	0.98889	0.77049	0.01036	2.51462	0.17766	1.56429	0.6621	0.77049	1.03978
0.51335	0.08191	2.32455	0.82825	1.27361	0.32565	0.51335	0.99005	0.78167	0.01036	2.5258	0.17777	1.57547	0.63902	0.78167	1.01953
0.52453	0.08217	2.33573	0.84159	1.28479	0.33372	0.52453	0.99228	0.79285	0.01036	2.53698	0.17784	1.58665	0.61506	0.79285	0.99913
0.53571	0.08252	2.34691	0.8538	1.29597	0.34144	0.53571	0.9955	0.80403	0.01034	2.54816	0.17787	1.59783	0.59038	0.80403	0.97856
0.54689	0.08294	2.35809	0.86481	1.30715	0.34875	0.54689	0.99963	0.81521	0.01031	2.55934	0.17779	1.60901	0.56514	0.81521	0.95782
0.55807	0.08341	2.36927	0.87467	1.31833	0.35561	0.55807	1.0046	0.82639	0.01027	2.57052	0.17761	1.62019	0.53951	0.82639	0.93691
0.56925	0.0839	2.38045	0.88345	1.32951	0.36193	0.56925	1.0103	0.83757	0.01022	2.5817	0.17734	1.63137	0.51366	0.83757	0.91585
0.58043	0.08441	2.39163	0.89111	1.34069	0.36756	0.58043	1.01661	0.84875	0.01017	2.59288	0.17698	1.64255	0.48774	0.84875	0.8947
0.59161	0.0849	2.40281	0.89752	1.35187	0.37244	0.59161	1.02343	0.85993	0.01013	2.60406	0.17655	1.65374	0.46191	0.85993	0.87376
0.60279	0.08536	2.414	0.90257	1.36305	0.37656	0.60279	1.03061	0.87111	0.01009	2.61524	0.17605	1.66492	0.43632	0.87111	0.85322
0.61397	0.08576	2.42518	0.90637	1.37423	0.37985	0.61397	1.03802	0.8823	0.01005	2.62642	0.17549	1.6761	0.41111	0.8823	0.83292
0.62515	0.0861	2.43636	0.90895	1.38541	0.38227	0.62515	1.04552	0.89348	0.01002	2.6376	0.17488	1.68728	0.3864	0.89348	0.81281
0.63633	0.08636	2.44754	0.91017	1.39659	0.38378	0.63633	1.05297	0.90466	0.01	2.64878	0.1742	1.69846	0.36232	0.90466	0.79312
0.64751	0.08652	2.45872	0.91006	1.40777	0.3843	0.64751	1.06046	0.91584	0.00998	2.65996	0.17348	1.70964	0.33897	0.91584	0.77394
0.65869	0.08665	2.4699	0.90866	1.41895	0.38394	0.65869	1.06827	0.92702	0.00998	2.67114	0.17271	1.72082	0.31644	0.92702	0.75544
0.66987	0.08671	2.48108	0.9062	1.43013	0.38273	0.66987	1.07605	0.9382	0.00999	2.68232	0.17189	1.732	0.29483	0.9382	0.73773
0.68105	0.08664	2.49226	0.90291	1.44131	0.3806	0.68105	1.0832	0.94938	0.01002	2.6935	0.17103	1.74318	0.2742	0.94938	0.7208
0.69223	0.08643	2.50344	0.89867	1.45249	0.37757	0.69223	1.08959	0.96056	0.01007	2.70468	0.17011	1.75436	0.25461	0.96056	0.70477
0.70341	0.08608	2.51462	0.89359	1.46367	0.3736	0.70341	1.09509	0.97174	0.01015	2.71586	0.16915	1.76554	0.23612	0.97174	0.68978
0.71459	0.08557	2.5258	0.88775	1.47485	0.36873	0.71459	1.09959	0.98292	0.01026	2.72704	0.16813	1.77672	0.21875	0.98292	0.67594
0.72577	0.08492	2.53698	0.88128	1.48603	0.36301	0.72577	1.10298	0.9941	0.01041	2.73822	0.16706	1.7879	0.20254	0.9941	0.66341
0.73695	0.08413	2.54816	0.87428	1.49721	0.35638	0.73695	1.10539	1.00528	0.01059	2.7494	0.16593	1.79908	0.18751	1.00528	0.65228
0.74813	0.08325	2.55934	0.86663	1.50839	0.349	0.74813	1.10688	1.01646	0.0108	2.76058	0.16474	1.81026	0.17365	1.01646	0.64268
0.75931	0.08226	2.57052	0.85843	1.51957	0.34091	0.75931	1.10715	1.02764	0.01107	2.77176	0.16347	1.82144	0.16096	1.02764	0.63473
0.77049	0.08114	2.5817	0.84978	1.53075	0.3321	0.77049	1.10604	1.03882	0.01137	2.78294	0.16213	1.83262	0.14944	1.03882	0.6285
0.78167	0.0799	2.59288	0.84078	1.54193	0.32262	0.78167	1.10355	1.05	0.01172	2.79413	0.16072	1.8438	0.13906	1.05	0.6241
0.79285	0.07856	2.60406	0.83154	1.55311	0.31255	0.79285	1.09965	1.06118	0.01213	2.80531	0.15922	1.85498	0.1298	1.06118	0.62159
0.80403	0.07713	2.61524	0.82214	1.56429	0.30197	0.80403	1.09437	1.07236	0.01258	2.81649	0.15777	1.86616	0.12163	1.07236	0.62103
0.81521	0.07563	2.62642	0.81269	1.57547	0.29095	0.81521	1.08773	1.08354	0.01308	2.82767	0.15637	1.87734	0.11452	1.08354	0.62246
0.82639	0.07409	2.6376	0.80326	1.58665	0.27957	0.82639	1.07981	1.09472	0.01364	2.83885	0.15487	1.88852	0.10842	1.09472	0.62589
0.83757	0.07251	2.64878	0.79393	1.59783	0.26793	0.83757	1.07067	1.1059	0.01424	2.85003	0.15328	1.8997	0.10329	1.1059	0.63134
0.84875	0.07093	2.65996	0.78478	1.60901	0.25609	0.84875	1.06041	1.11708	0.0149	2.86121	0.15157	1.91088	0.09908	1.11708	0.63878
0.85993	0.06938	2.67114	0.77585	1.62019	0.24414	0.85993	1.04936	1.12826	0.0156	2.87239	0.14976	1.92206	0.09575	1.12826	0.64817
0.87111	0.06788	2.68232	0.76719	1.63137	0.23215	0.87111	1.03773	1.13944	0.01635	2.88357	0.14786	1.93324	0.09324	1.13944	0.65946
0.8823	0.06645	2.6935	0.75885	1.64255	0.2202	0.8823	1.02547	1.15062	0.01715	2.89475	0.14586	1.94442	0.09151	1.15062	0.67254
0.89348	0.06511	2.70468	0.75084	1.65374	0.20837	0.89348	1.01265	1.1618	0.01798	2.90593	0.14374	1.9556	0.0905	1.1618	0.68734
0.90466	0.06388	2.71586	0.74319	1.66492	0.19671	0.90466	0.99979	1.17298	0.01885	2.91711	0.14153	1.96678	0.09017	1.17298	0.70373
0.91584	0.06281	2.72704	0.73588	1.6761	0.18531	0.91584	0.98706	1.18416	0.01975	2.92829	0.13921	1.97796	0.09046	1.18416	0.72155
0.92702	0.0619	2.73822	0.72892	1.68728	0.1742	0.92702	0.9746	1.19534	0.02067	2.93947	0.1368	1.98914	0.09131	1.19534	0.74064
0.9382	0.06118	2.7494	0.72228	1.69846	0.16346	0.9382	0.96261	1.20652	0.02161	2.95065	0.13429	2.00032	0.09269	1.20652	0.76083
0.94938	0.06068	2.76058	0.71593	1.70964	0.15312	0.94938	0.95103	1.2177	0.02256	2.96183	0.13171	2.0115	0.09454	1.2177	0.78192
0.96056	0.06041	2.77176	0.70985	1.72082	0.14323	0.96056	0.94008	1.22888	0.02351	2.97301	0.12905	2.02268	0.09681	1.22888	0.80368
0.97174	0.06041	2.78294	0.70398	1.732	0.13382	0.97174	0.92997	1.24006	0.02446	2.98419	0.12632	2.03387	0.09946	1.24006	0.8259
0.98292	0.06068	2.79413	0.69827	1.74318	0.12493	0.98292	0.92091	1.25124	0.0254	2.99537	0.12354	2.04505	0.10245	1.25124	0.84833
0.9941	0.06125	2.80531	0.69268	1.75436	0.11658	0.9941	0.91311	1.26242	0.02632	3.00655	0.12071	2.05623	0.10573	1.26242	0.87075
1.00528	0.06214	2.81649	0.68736	1.76554	0.1088	1.00528	0.90678	1.27361	0.02721	3.01773	0.11785	2.06741	0.10927	1.27361	0.89289
1.01646	0.06335	2.82767	0.68224	1.77672	0.10158	1.01646	0.90211	1.28479	0.02807	3.02891	0.115	2.07859	0.11302	1.28479	0.91453
1.02764	0.06491	2.83885	0.67706	1.7879	0.09496	1.02764	0.89928	1.29597	0.02888	3.04009	0.11216	2.08977	0.11694	1.29597	0.93539
1.03882	0.06681	2.85003	0.67175	1.79908	0.08892	1.03882	0.89846	1.30715	0.02964	3.05127	0.10937	2.10095	0.12102	1.30715	0.95538
1.05	0.06908	2.86121	0.66626	1.81026	0.08347	1.05	0.89979	1.31833	0.03034	3.06245	0.10664	2.11213	0.12523	1.31833	0.97437
1.06118	0.0717	2.87239	0.66052	1.82144	0.07861	1.06118	0.90341	1.32951	0.03098	3.07363	0.10393	2.12331	0.12957	1.32951	0.99199
1.07236	0.07468	2.88357	0.65493	1.83262	0.07432	1.07236	0.90942	1.34069	0.03154	3.08481	0.10126	2.13449	0.13397	1.34069	1.00792
1.08354	0.07802	2.89475	0.64942	1.8438	0.0706	1.08354	0.9179	1.35187	0.03202	3.09599	0.09864	2.14567	0.1384	1.35187	1.02194
1.09472	0.08171	2.90593	0.64354	1.85498	0.06743	1.09472	0.92891	1.36305	0.03242	3.10717	0.09608	2.15685	0.14282	1.36305	1.03394
1.1059	0.08575	2.91711	0.63725	1.86616	0.06479	1.1059	0.94246	1.37423	0.03273	3.11835	0.09358	2.16803	0.14723	1.37423	1.04374
1.11708	0.09012	2.92829	0.63052	1.87734	0.06267	1.11708	0.95856	1.38541	0.03296	3.12953	0.09115	2.17921	0.15158	1.38541	1.05132
1.12826	0.0948	2.93947	0.62333	1.88852	0.06105	1.12826	0.97716	1.39659	0.03311	3.14071	0.08881	2.19039	0.15588	1.39659	1.05655
1.13944	0.09977	2.95065	0.61567	1.8997	0.05989	1.13944	0.99819	1.40777	0.03316	3.15189	0.08656	2.20157	0.16008	1.40777	1.05916
1.15062	0.10501	2.96183	0.60756	1.91088	0.05919	1.15062	1.02153	1.41895	0.03314	3.16307	0.08441	2.21275	0.16419	1.41895	1.05934
1.1618	0.1105	2.97301	0.59899	1.92206	0.05891	1.1618	1.04707	1.43013	0.03304	3.17425	0.08236	2.22393	0.16817	1.43013	1.05712
1.17298	0.11619	2.98419	0.58998	1.93324	0.05903	1.17298	1.07462	1.44131	0.03285	3.18544	0.08043	2.23511	0.17212	1.44131	1.05242
1.18416	0.12206	2.99537	0.58057	1.94442	0.05953	1.18416	1.10398	1.45249	0.03257	3.19662	0.07862	2.24629	0.17604	1.45249	1.04531
1.19534	0.12808	3.00655	0.57079	1.9556	0.06037	1.19534	1.13493	1.46367	0.03221	3.2078	0.07692	2.25747	0.17983	1.46367	1.03558
1.20652	0.13419	3.01773	0.56068	1.96678	0.06154	1.20652	1.1672	1.47485	0.03176	3.21898	0.07535	2.26865	0.18343	1.47485	1.02337
1.2177	0.14037	3.02891	0.5504	1.97796	0.06301	1.2177	1.2005	1.48603	0.03122	3.23016	0.07392	2.27983	0.18685	1.48603	1.00874
1.22888	0.14655	3.04009	0.53999	1.98914	0.06476	1.22888	1.23454	1.49721	0.0306	3.24134	0.07261	2.29101	0.19007	1.49721	0.99161
1.24006	0.15271	3.05127	0.52962	2.00032	0.06676	1.24006	1.26897	1.50839	0.0299	3.25252	0.07144	2.30219	0.19308	1.50839	0.97238
1.25124	0.15879	3.06245	0.51934	2.0115	0.06898	1.25124	1.30347	1.51957	0.02913	3.2637	0.07041	2.31337	0.19587	1.51957	0.95121
1.26242	0.16474	3.07363	0.50903	2.02268	0.07142	1.26242	1.33769	1.53075	0.02829	3.27488	0.06951	2.32455	0.19843	1.53075	0.92795
1.27361	0.17052	3.08481	0.49874	2.03387	0.07405	1.27361	1.37124	1.54193	0.02739	3.28606	0.06875	2.33573	0.20076	1.54193	0.90276
1.28479	0.17608	3.09599	0.48853	2.04505	0.07684	1.28479	1.40379	1.55311	0.02644	3.29724	0.06814	2.34691	0.20286	1.55311	0.87583
1.29597	0.18137	3.10717	0.47848	2.05623	0.07978	1.29597	1.43497	1.56429	0.02545	3.30842	0.06765	2.35809	0.2047	1.56429	0.84737
1.30715	0.18636	3.11835	0.46865	2.06741	0.08286	1.30715	1.46462	1.57547	0.02442	3.3196	0.06731	2.36927	0.20632	1.57547	0.81758
1.31833	0.19104	3.12953	0.45909	2.07859	0.08605	1.31833	1.49258	1.58665	0.02336	3.33078	0.06713	2.38045	0.20771	1.58665	0.78669
1.32951	0.19536	3.14071	0.44988	2.08977	0.08933	1.32951	1.51833	1.59783	0.02228	3.34196	0.06712	2.39163	0.20888	1.59783	0.7549
1.34069	0.19924	3.15189	0.44107	2.10095	0.09271	1.34069	1.54135	1.60901	0.02119	3.35314	0.06725	2.40281	0.20981	1.60901	0.72242
1.35187	0.20264	3.16307	0.43272	2.11213	0.09619	1.35187	1.56136	1.62019	0.02009	3.36432	0.06752	2.414	0.21051	1.62019	0.68947
1.36305	0.20556	3.17425	0.42489	2.12331	0.09978	1.36305	1.57822	1.63137	0.019	3.3755	0.0679	2.42518	0.21096	1.63137	0.65627
1.37423	0.20796	3.18544	0.41762	2.13449	0.10344	1.37423	1.59172	1.64255	0.01791	3.38668	0.06839	2.43636	0.21119	1.64255	0.62303
1.38541	0.20981	3.19662	0.41097	2.14567	0.10712	1.38541	1.60171	1.65374	0.01684	3.39786	0.069	2.44754	0.21121	1.65374	0.58993
1.39659	0.21108	3.2078	0.40497	2.15685	0.11083	1.39659	1.60804	1.66492	0.01578	3.40904	0.06971	2.45872	0.21101	1.66492	0.55718
1.40777	0.21175	3.21898	0.39965	2.16803	0.11455	1.40777	1.61036	1.6761	0.01476	3.42022	0.07052	2.4699	0.21061	1.6761	0.52495
1.41895	0.21191	3.23016	0.39506	2.17921	0.11826	1.41895	1.60912	1.68728	0.01376	3.4314	0.07143	2.48108	0.21009	1.68728	0.49341
1.43013	0.21157	3.24134	0.39122	2.19039	0.12195	1.43013	1.60438	1.69846	0.0128	3.44258	0.07242	2.49226	0.2095	1.69846	0.46271
1.44131	0.2107	3.25252	0.38816	2.20157	0.12563	1.44131	1.59594	1.70964	0.01188	3.45376	0.07349	2.50344	0.20881	1.70964	0.43299
1.45249	0.2093	3.2637	0.3859	2.21275	0.12926	1.45249	1.58387	1.72082	0.011	3.46494	0.07463	2.51462	0.20801	1.72082	0.40438
1.46367	0.20734	3.27488	0.38444	2.22393	0.13284	1.46367	1.56787	1.732	0.01017	3.47612	0.07584	2.5258	0.2071	1.732	0.37698
1.47485	0.20487	3.28606	0.38381	2.23511	0.13642	1.47485	1.54819	1.74318	0.00938	3.4873	0.07711	2.53698	0.20617	1.74318	0.35088
1.48603	0.2019	3.29724	0.384	2.24629	0.13998	1.48603	1.52498	1.75436	0.00865	3.49848	0.07843	2.54816	0.20525	1.75436	0.32617
1.49721	0.19842	3.30842	0.38502	2.25747	0.14346	1.49721	1.49806	1.76554	0.00796	3.50966	0.0798	2.55934	0.20425	1.76554	0.3029
1.50839	0.19447	3.3196	0.38687	2.26865	0.14684	1.50839	1.46793	1.77672	0.00733	3.52084	0.08122	2.57052	0.20321	1.77672	0.28113
1.51957	0.1901	3.33078	0.38969	2.27983	0.15011	1.51957	1.4348	1.7879	0.00674	3.53202	0.08266	2.5817	0.20212	1.7879	0.26089
1.53075	0.18531	3.34196	0.39354	2.29101	0.15326	1.53075	1.39865	1.79908	0.00621	3.5432	0.08414	2.59288	0.20103	1.79908	0.24221
1.54193	0.18014	3.35314	0.39827	2.30219	0.15626	1.54193	1.35976	1.81026	0.00573	3.55438	0.08564	2.60406	0.19992	1.81026	0.2251
1.55311	0.17462	3.36432	0.40376	2.31337	0.15911	1.55311	1.31846	1.82144	0.00531	3.56557	0.08716	2.61524	0.19883	1.82144	0.20954
1.56429	0.16881	3.3755	0.40997	2.32455	0.1618	1.56429	1.27506	1.83262	0.00493	3.57675	0.0887	2.62642	0.19776	1.83262	0.19554
1.57547	0.16274	3.38668	0.41687	2.33573	0.1643	1.57547	1.22991	1.8438	0.0046	3.58793	0.09025	2.6376	0.19671	1.8438	0.18306
1.58665	0.15647	3.39786	0.42443	2.34691	0.1666	1.58665	1.18336	1.85498	0.00431	3.59911	0.09181	2.64878	0.19571	1.85498	0.1721
1.59783	0.15005	3.40904	0.43261	2.35809	0.1687	1.59783	1.13568	1.86616	0.00408	3.61029	0.09337	2.65996	0.19476	1.86616	0.16259
1.60901	0.14352	3.42022	0.44135	2.36927	0.17059	1.60901	1.08721	1.87734	0.00389	3.62147	0.09497	2.67114	0.19385	1.87734	0.15451
1.62019	0.13692	3.4314	0.45062	2.38045	0.17226	1.62019	1.0383	1.88852	0.00374	3.63265	0.09659	2.68232	0.193	1.88852	0.14781
1.63137	0.13031	3.44258	0.46035	2.39163	0.17371	1.63137	0.98925	1.8997	0.00363	3.64383	0.09822	2.6935	0.19219	1.8997	0.14243
1.64255	0.12373	3.45376	0.47049	2.40281	0.17491	1.64255	0.9404	1.91088	0.00356	3.65501	0.09992	2.70468	0.19143	1.91088	0.13832
1.65374	0.11721	3.46494	0.48099	2.414	0.17585	1.65374	0.89205	1.92206	0.00352	3.66619	0.1017	2.71586	0.1907	1.92206	0.13541
1.66492	0.11081	3.47612	0.49179	2.42518	0.17656	1.66492	0.8445	1.93324	0.00353	3.67737	0.10347	2.72704	0.19	1.93324	0.13365
1.6761	0.10455	3.4873	0.50282	2.43636	0.17705	1.6761	0.79803	1.94442	0.00356	3.68855	0.10524	2.73822	0.18932	1.94442	0.13298
1.68728	0.09848	3.49848	0.51401	2.44754	0.17725	1.68728	0.75289	1.9556	0.00363	3.69973	0.10701	2.7494	0.18865	1.9556	0.13333
1.69846	0.09262	3.50966	0.52532	2.45872	0.17719	1.69846	0.70931	1.96678	0.00373	3.71091	0.10878	2.76058	0.18796	1.96678	0.13465
1.70964	0.087	3.52084	0.53666	2.4699	0.17685	1.70964	0.66751	1.97796	0.00385	3.72209	0.11054	2.77176	0.18725	1.97796	0.13685
1.72082	0.08165	3.53202	0.54798	2.48108	0.17628	1.72082	0.62768	1.98914	0.004	3.73327	0.11228	2.78294	0.18649	1.98914	0.13988
1.732	0.07658	3.5432	0.5592	2.49226	0.1755	1.732	0.58999	2.00032	0.00418	3.74445	0.11402	2.79413	0.18566	2.00032	0.14368
1.74318	0.07183	3.55438	0.57028	2.50344	0.1745	1.74318	0.55457	2.0115	0.00438	3.75563	0.11574	2.80531	0.18476	2.0115	0.14819
1.75436	0.0674	3.56557	0.58113	2.51462	0.17328	1.75436	0.52155	2.02268	0.0046	3.76681	0.11745	2.81649	0.18376	2.02268	0.15334
1.76554	0.0633	3.57675	0.59172	2.5258	0.17185	1.76554	0.49103	2.03387	0.00483	3.77799	0.11913	2.82767	0.18265	2.03387	0.15908
1.77672	0.05955	3.58793	0.60197	2.53698	0.17027	1.77672	0.46308	2.04505	0.00509	3.78917	0.12079	2.83885	0.18141	2.04505	0.16535
1.7879	0.05614	3.59911	0.61183	2.54816	0.16856	1.7879	0.43776	2.05623	0.00536	3.80035	0.12242	2.85003	0.18002	2.05623	0.17208
1.79908	0.05309	3.61029	0.62126	2.55934	0.16665	1.79908	0.41509	2.06741	0.00565	3.81153	0.12401	2.86121	0.17847	2.06741	0.17924
1.81026	0.05039	3.62147	0.63054	2.57052	0.16456	1.81026	0.39511	2.07859	0.00595	3.82271	0.12556	2.87239	0.17675	2.07859	0.18676
1.82144	0.04805	3.63265	0.63961	2.5817	0.1623	1.82144	0.37778	2.08977	0.00626	3.83389	0.12705	2.88357	0.17505	2.08977	0.19459
1.83262	0.04605	3.64383	0.64812	2.59288	0.1599	1.83262	0.36312	2.10095	0.00658	3.84507	0.12849	2.89475	0.17337	2.10095	0.20268
1.8438	0.04439	3.65501	0.65627	2.60406	0.15736	1.8438	0.35107	2.11213	0.00691	3.85625	0.12987	2.90593	0.1715	2.11213	0.21103
1.85498	0.04306	3.66619	0.66405	2.61524	0.15471	1.85498	0.3416	2.12331	0.00725	3.86743	0.13117	2.91711	0.16944	2.12331	0.2196
1.86616	0.04205	3.67737	0.67114	2.62642	0.15197	1.86616	0.33463	2.13449	0.0076	3.87861	0.13238	2.92829	0.16717	2.13449	0.22832
1.87734	0.04135	3.68855	0.67753	2.6376	0.14916	1.87734	0.33012	2.14567	0.00795	3.88979	0.13349	2.93947	0.16472	2.14567	0.23711
1.88852	0.04095	3.69973	0.6832	2.64878	0.14629	1.88852	0.32796	2.15685	0.0083	3.90097	0.1345	2.95065	0.16207	2.15685	0.24595
1.8997	0.04084	3.71091	0.68811	2.65996	0.14337	1.8997	0.3281	2.16803	0.00866	3.91215	0.13538	2.96183	0.15924	2.16803	0.25479
1.91088	0.04099	3.72209	0.69227	2.67114	0.14044	1.91088	0.33042	2.17921	0.00901	3.92333	0.13614	2.97301	0.15623	2.17921	0.26359
1.92206	0.0414	3.73327	0.69565	2.68232	0.1375	1.92206	0.33483	2.19039	0.00937	3.93451	0.13679	2.98419	0.15308	2.19039	0.27233
1.93324	0.04205	3.74445	0.69827	2.6935	0.13456	1.93324	0.34124	2.20157	0.00973	3.9457	0.13737	2.99537	0.14978	2.20157	0.28095
1.94442	0.04291	3.75563	0.70012	2.70468	0.13164	1.94442	0.34955	2.21275	0.01008	3.95688	0.13786	3.00655	0.14635	2.21275	0.28944
1.9556	0.04399	3.76681	0.70122	2.71586	0.12875	1.9556	0.35964	2.22393	0.01043	3.96806	0.13818	3.01773	0.14283	2.22393	0.29775
1.96678	0.04526	3.77799	0.70156	2.72704	0.1259	1.96678	0.37143	2.23511	0.01079	3.97924	0.13834	3.02891	0.13924	2.23511	0.30604
1.97796	0.0467	3.78917	0.70121	2.73822	0.1231	1.97796	0.3848	2.24629	0.01114	3.99042	0.13833	3.04009	0.13559	2.24629	0.31429
1.98914	0.0483	3.80035	0.70017	2.7494	0.12035	1.98914	0.39965	2.25747	0.01149	4.0016	0.13815	3.05127	0.13193	2.25747	0.32233
2.00032	0.05004	3.81153	0.69849	2.76058	0.11766	2.00032	0.41589	2.26865	0.01184	4.01278	0.13781	3.06245	0.12828	2.26865	0.33007
2.0115	0.05192	3.82271	0.69619	2.77176	0.11503	2.0115	0.4334	2.27983	0.01217	4.02396	0.13729	3.07363	0.12464	2.27983	0.33749
2.02268	0.05391	3.83389	0.6933	2.78294	0.11246	2.02268	0.4521	2.29101	0.01249	4.03514	0.13665	3.08481	0.12103	2.29101	0.34458
2.03387	0.05599	3.84507	0.68998	2.79413	0.10995	2.03387	0.4719	2.30219	0.01279	4.04632	0.1359	3.09599	0.11747	2.30219	0.3513
2.04505	0.05817	3.85625	0.68625	2.80531	0.10751	2.04505	0.49269	2.31337	0.01308	4.0575	0.135	3.10717	0.11399	2.31337	0.35763
2.05623	0.06042	3.86743	0.682	2.81649	0.10516	2.05623	0.51439	2.32455	0.01335	4.06868	0.13396	3.11835	0.1106	2.32455	0.36356
2.06741	0.06273	3.87861	0.67718	2.82767	0.1029	2.06741	0.53692	2.33573	0.01361	4.07986	0.13278	3.12953	0.10732	2.33573	0.36907
2.07859	0.0651	3.88979	0.6718	2.83885	0.10069	2.07859	0.56019	2.34691	0.01384	4.09104	0.13149	3.14071	0.10417	2.34691	0.37414
2.08977	0.0675	3.90097	0.66588	2.85003	0.09854	2.08977	0.58412	2.35809	0.01406	4.10222	0.13012	3.15189	0.10116	2.35809	0.37877
2.10095	0.06994	3.91215	0.65945	2.86121	0.09643	2.10095	0.60862	2.36927	0.01425	4.1134	0.12873	3.16307	0.09831	2.36927	0.38297
2.11213	0.07242	3.92333	0.65254	2.87239	0.09435	2.11213	0.63385	2.38045	0.01441	4.12458	0.12733	3.17425	0.09562	2.38045	0.38677
2.12331	0.07496	3.93451	0.6452	2.88357	0.09237	2.12331	0.65984	2.39163	0.01455	4.13576	0.12587	3.18544	0.09311	2.39163	0.39017
2.13449	0.07752	3.9457	0.63754	2.89475	0.09047	2.13449	0.68628	2.40281	0.01466	4.14694	0.12438	3.19662	0.09078	2.40281	0.39313
2.14567	0.08008	3.95688	0.62954	2.90593	0.0886	2.14567	0.71297	2.414	0.01475	4.15812	0.12288	3.2078	0.08864	2.414	0.39563
2.15685	0.08262	3.96806	0.62116	2.91711	0.08675	2.15685	0.73982	2.42518	0.01481	4.1693	0.12138	3.21898	0.0867	2.42518	0.39766
2.16803	0.08515	3.97924	0.61242	2.92829	0.08492	2.16803	0.76675	2.43636	0.01483	4.18048	0.1199	3.23016	0.08494	2.43636	0.39924
2.17921	0.08764	3.99042	0.60337	2.93947	0.08311	2.17921	0.79368	2.44754	0.01483	4.19166	0.11847	3.24134	0.08339	2.44754	0.40038
2.19039	0.0901	4.0016	0.59412	2.95065	0.08131	2.19039	0.82051	2.45872	0.01479	4.20284	0.1171	3.25252	0.08202	2.45872	0.40109
2.20157	0.09252	4.01278	0.58472	2.96183	0.07953	2.20157	0.84716	2.4699	0.01472	4.21402	0.11581	3.2637	0.08085	2.4699	0.40139
2.21275	0.09489	4.02396	0.57511	2.97301	0.07777	2.21275	0.87353	2.48108	0.01462	4.2252	0.11461	3.27488	0.07987	2.48108	0.40137
2.22393	0.0972	4.03514	0.56538	2.98419	0.07602	2.22393	0.89952	2.49226	0.01449	4.23638	0.11353	3.28606	0.07907	2.49226	0.40112
2.23511	0.09949	4.04632	0.55558	2.99537	0.07429	2.23511	0.9253	2.50344	0.01433	4.24756	0.11257	3.29724	0.07845	2.50344	0.40059
2.24629	0.10175	4.0575	0.5457	3.00655	0.07258	2.24629	0.95082	2.51462	0.01416	4.25874	0.11175	3.30842	0.07801	2.51462	0.39982
2.25747	0.10394	4.06868	0.53581	3.01773	0.07089	2.25747	0.97571	2.5258	0.01397	4.26992	0.11108	3.3196	0.07774	2.5258	0.39884
2.26865	0.10604	4.07986	0.52595	3.02891	0.06924	2.26865	0.99982	2.53698	0.01376	4.2811	0.11057	3.33078	0.07767	2.53698	0.39777
2.27983	0.10804	4.09104	0.51619	3.04009	0.06764	2.27983	1.02304	2.54816	0.01352	4.29228	0.11021	3.34196	0.07781	2.54816	0.39663
2.29101	0.10994	4.10222	0.50669	3.05127	0.06609	2.29101	1.04527	2.55934	0.01325	4.30346	0.11002	3.35314	0.07812	2.55934	0.39528
2.30219	0.11171	4.1134	0.49771	3.06245	0.06459	2.30219	1.06639	2.57052	0.01295	4.31464	0.11	3.36432	0.07856	2.57052	0.39376
2.31337	0.11336	4.12458	0.48921	3.07363	0.06315	2.31337	1.08631	2.5817	0.01263	4.32583	0.11015	3.3755	0.07914	2.5817	0.39209
2.32455	0.11487	4.13576	0.48106	3.08481	0.06176	2.32455	1.10492	2.59288	0.01229	4.33701	0.11045	3.38668	0.07984	2.59288	0.3903
2.33573	0.11623	4.14694	0.47331	3.09599	0.06042	2.33573	1.12212	2.60406	0.01193	4.34819	0.11092	3.39786	0.08065	2.60406	0.3884
2.34691	0.11743	4.15812	0.46604	3.10717	0.05914	2.34691	1.13783	2.61524	0.01155	4.35937	0.11154	3.40904	0.08157	2.61524	0.38643
2.35809	0.11847	4.1693	0.45929	3.11835	0.05793	2.35809	1.15197	2.62642	0.01115	4.37055	0.11229	3.42022	0.08259	2.62642	0.3844
2.36927	0.11932	4.18048	0.45313	3.12953	0.05678	2.36927	1.16458	2.6376	0.01074	4.38173	0.11318	3.4314	0.0837	2.6376	0.38233
2.38045	0.11999	4.19166	0.44763	3.14071	0.05571	2.38045	1.1757	2.64878	0.01032	4.39291	0.11418	3.44258	0.08489	2.64878	0.38024
2.39163	0.12046	4.20284	0.44283	3.15189	0.05472	2.39163	1.18528	2.65996	0.0099	4.40409	0.11528	3.45376	0.08615	2.65996	0.37813
2.40281	0.12073	4.21402	0.4388	3.16307	0.0538	2.40281	1.19316	2.67114	0.00946	4.41527	0.11648	3.46494	0.08747	2.67114	0.37602
2.414	0.12079	4.2252	0.43558	3.17425	0.05298	2.414	1.19921	2.68232	0.00902	4.42645	0.11781	3.47612	0.08886	2.68232	0.37391
2.42518	0.12067	4.23638	0.43322	3.18544	0.05223	2.42518	1.20361	2.6935	0.00858	4.43763	0.11922	3.4873	0.09029	2.6935	0.3718
2.43636	0.12036	4.24756	0.43176	3.19662	0.05158	2.43636	1.20636	2.70468	0.00815	4.44881	0.12067	3.49848	0.09177	2.70468	0.36969
2.44754	0.11983	4.25874	0.43124	3.2078	0.05102	2.44754	1.20725	2.71586	0.00772	4.45999	0.12213	3.50966	0.09328	2.71586	0.36757
2.45872	0.11906	4.26992	0.43167	3.21898	0.05055	2.45872	1.20631	2.72704	0.00729	4.47117	0.12358	3.52084	0.09482	2.72704	0.36543
2.4699	0.11807	4.2811	0.43309	3.23016	0.05017	2.4699	1.20358	2.73822	0.00687	4.48235	0.125	3.53202	0.09638	2.73822	0.36326
2.48108	0.11686	4.29228	0.4355	3.24134	0.04989	2.48108	1.19934	2.7494	0.00646	4.49353	0.12638	3.5432	0.09795	2.7494	0.36104
2.49226	0.11548	4.30346	0.43889	3.25252	0.04971	2.49226	1.19389	2.76058	0.00607	4.50471	0.1277	3.55438	0.09954	2.76058	0.35877
2.50344	0.1139	4.31464	0.44328	3.2637	0.04962	2.50344	1.18707	2.77176	0.00569	4.51589	0.12893	3.56557	0.10112	2.77176	0.35641
2.51462	0.11212	4.32583	0.44863	3.27488	0.04963	2.51462	1.17899	2.78294	0.00533	4.52707	0.13007	3.57675	0.1027	2.78294	0.35394
2.5258	0.11013	4.33701	0.45493	3.28606	0.04973	2.5258	1.16973	2.79413	0.00498	4.53825	0.1311	3.58793	0.10426	2.79413	0.35136
2.53698	0.108	4.34819	0.46213	3.29724	0.04993	2.53698	1.15955	2.80531	0.00465	4.54943	0.13201	3.59911	0.10581	2.80531	0.34863
2.54816	0.10573	4.35937	0.47019	3.30842	0.05022	2.54816	1.14858	2.81649	0.00434	4.56061	0.13278	3.61029	0.10734	2.81649	0.34587
2.55934	0.10328	4.37055	0.47907	3.3196	0.05061	2.55934	1.13656	2.82767	0.00405	4.57179	0.13341	3.62147	0.10889	2.82767	0.34307
2.57052	0.10065	4.38173	0.48869	3.33078	0.05112	2.57052	1.12365	2.83885	0.00379	4.58297	0.13389	3.63265	0.11045	2.83885	0.34007
2.5817	0.09787	4.39291	0.49899	3.34196	0.05175	2.5817	1.10996	2.85003	0.00354	4.59415	0.13425	3.64383	0.11197	2.85003	0.33684
2.59288	0.09495	4.40409	0.50988	3.35314	0.05249	2.59288	1.09563	2.86121	0.00332	4.60533	0.13449	3.65501	0.11349	2.86121	0.33336
2.60406	0.0919	4.41527	0.52133	3.36432	0.05331	2.60406	1.0808	2.87239	0.00312	4.61651	0.13465	3.66619	0.11502	2.87239	0.32963
2.61524	0.08874	4.42645	0.53338	3.3755	0.05422	2.61524	1.06559	2.88357	0.00295	4.62769	0.13473	3.67737	0.1165	2.88357	0.32586
2.62642	0.08548	4.43763	0.54589	3.38668	0.05522	2.62642	1.05015	2.89475	0.0028	4.63887	0.13464	3.68855	0.11791	2.89475	0.32203
2.6376	0.08216	4.44881	0.55861	3.39786	0.05629	2.6376	1.03457	2.90593	0.00267	4.65005	0.13438	3.69973	0.11926	2.90593	0.31792
2.64878	0.07877	4.45999	0.57145	3.40904	0.05745	2.64878	1.01899	2.91711	0.00256	4.66123	0.13395	3.71091	0.12055	2.91711	0.31353
2.65996	0.07535	4.47117	0.58429	3.42022	0.05868	2.65996	1.0035	2.92829	0.00248	4.67241	0.13337	3.72209	0.12175	2.92829	0.30886
2.67114	0.07192	4.48235	0.59703	3.4314	0.05998	2.67114	0.9882	2.93947	0.00241	4.68359	0.13263	3.73327	0.12288	2.93947	0.30393
2.68232	0.06848	4.49353	0.60955	3.44258	0.06135	2.68232	0.97317	2.95065	0.00237	4.69477	0.13174	3.74445	0.12393	2.95065	0.29873
2.6935	0.06506	4.50471	0.62176	3.45376	0.06278	2.6935	0.95846	2.96183	0.00236	4.70596	0.13071	3.75563	0.12489	2.96183	0.2933
2.70468	0.06167	4.51589	0.63355	3.46494	0.06428	2.70468	0.94416	2.97301	0.00236	4.71714	0.12955	3.76681	0.12575	2.97301	0.28764
2.71586	0.05834	4.52707	0.64482	3.47612	0.06584	2.71586	0.93027	2.98419	0.00238	4.72832	0.12826	3.77799	0.12652	2.98419	0.28178
2.72704	0.05507	4.53825	0.65547	3.4873	0.06744	2.72704	0.91685	2.99537	0.00242	4.7395	0.12685	3.78917	0.1272	2.99537	0.27574
2.73822	0.05188	4.54943	0.66544	3.49848	0.0691	2.73822	0.9039	3.00655	0.00248	4.75068	0.12534	3.80035	0.12776	3.00655	0.26955
2.7494	0.04879	4.56061	0.67463	3.50966	0.0708	2.7494	0.89141	3.01773	0.00256	4.76186	0.12374	3.81153	0.12822	3.01773	0.26324
2.76058	0.0458	4.57179	0.68298	3.52084	0.07254	2.76058	0.87939	3.02891	0.00265	4.77304	0.12206	3.82271	0.1286	3.02891	0.25689
2.77176	0.04293	4.58297	0.69042	3.53202	0.07432	2.77176	0.8678	3.04009	0.00276	4.78422	0.12032	3.83389	0.12888	3.04009	0.25051
2.78294	0.04018	4.59415	0.69701	3.5432	0.07612	2.78294	0.85662	3.05127	0.00289	4.7954	0.11854	3.84507	0.12905	3.05127	0.24418
2.79413	0.03757	4.60533	0.70282	3.55438	0.07794	2.79413	0.8458	3.06245	0.00302	4.80658	0.11673	3.85625	0.12912	3.06245	0.23794
2.80531	0.0351	4.61651	0.70809	3.56557	0.07979	2.80531	0.83529	3.07363	0.00317	4.81776	0.11489	3.86743	0.12907	3.07363	0.23174
2.81649	0.03279	4.62769	0.7127	3.57675	0.08165	2.81649	0.8253	3.08481	0.00333	4.82894	0.11301	3.87861	0.12888	3.08481	0.22562
2.82767	0.03062	4.63887	0.71624	3.58793	0.08351	2.82767	0.81576	3.09599	0.0035	4.84012	0.11112	3.88979	0.12854	3.09599	0.21961
2.83885	0.02862	4.65005	0.71868	3.59911	0.08538	2.83885	0.80637	3.10717	0.00367	4.8513	0.10921	3.90097	0.12806	3.10717	0.21374
2.85003	0.02677	4.66123	0.72002	3.61029	0.08724	2.85003	0.79705	3.11835	0.00386	4.86248	0.1073	3.91215	0.12742	3.11835	0.20803
2.86121	0.02508	4.67241	0.72029	3.62147	0.08913	2.86121	0.78776	3.12953	0.00404	4.87366	0.10545	3.92333	0.12663	3.12953	0.20251
2.87239	0.02355	4.68359	0.71957	3.63265	0.09104	2.87239	0.77843	3.14071	0.00423	4.88484	0.10365	3.93451	0.12569	3.14071	0.19721
2.88357	0.02219	4.69477	0.71792	3.64383	0.09293	2.88357	0.76949	3.15189	0.00442	4.89602	0.10187	3.9457	0.12461	3.15189	0.19214
2.89475	0.02098	4.70596	0.7153	3.65501	0.09482	2.89475	0.76088	3.16307	0.00461	4.9072	0.10011	3.95688	0.12338	3.16307	0.18733
2.90593	0.01994	4.71714	0.7117	3.66619	0.09672	2.90593	0.75208	3.17425	0.0048	4.91838	0.09838	3.96806	0.12199	3.17425	0.18279
2.91711	0.01905	4.72832	0.70716	3.67737	0.09857	2.91711	0.74305	3.18544	0.00499	4.92956	0.09668	3.97924	0.12044	3.18544	0.17853
2.92829	0.01831	4.7395	0.70182	3.68855	0.10038	2.92829	0.73375	3.19662	0.00517	4.94074	0.09502	3.99042	0.11873	3.19662	0.17457
2.93947	0.01773	4.75068	0.69575	3.69973	0.10214	2.93947	0.72416	3.2078	0.00535	4.95192	0.09339	4.0016	0.11691	3.2078	0.17092
2.95065	0.01728	4.76186	0.6889	3.71091	0.10383	2.95065	0.71427	3.21898	0.00552	4.9631	0.09181	4.01278	0.11499	3.21898	0.16757
2.96183	0.01698	4.77304	0.68133	3.72209	0.10545	2.96183	0.70407	3.23016	0.00568	4.97428	0.09026	4.02396	0.11292	3.23016	0.16454
2.97301	0.01681	4.78422	0.67312	3.73327	0.10701	2.97301	0.69357	3.24134	0.00584	4.98546	0.08877	4.03514	0.11075	3.24134	0.16183
2.98419	0.01678	4.7954	0.66433	3.74445	0.10848	2.98419	0.68278	3.25252	0.00598	4.99664	0.08732	4.04632	0.10847	3.25252	0.15944
2.99537	0.01687	4.80658	0.65502	3.75563	0.10987	2.99537	0.67173	3.2637	0.00611	5.00782	0.08593	4.0575	0.10607	3.2637	0.15737
3.00655	0.01708	4.81776	0.64525	3.76681	0.11117	3.00655	0.66045	3.27488	0.00624	5.019	0.08459	4.06868	0.10356	3.27488	0.15562
3.01773	0.0174	4.82894	0.63508	3.77799	0.11237	3.01773	0.64898	3.28606	0.00635	5.03018	0.08331	4.07986	0.10096	3.28606	0.15417
3.02891	0.01783	4.84012	0.62457	3.78917	0.11348	3.02891	0.63747	3.29724	0.00645	5.04136	0.08209	4.09104	0.09828	3.29724	0.15304
3.04009	0.01836	4.8513	0.6138	3.80035	0.11448	3.04009	0.62599	3.30842	0.00654	5.05254	0.08094	4.10222	0.09555	3.30842	0.15221
3.05127	0.01899	4.86248	0.6028	3.81153	0.11539	3.05127	0.61469	3.3196	0.00663	5.06372	0.07985	4.1134	0.0928	3.3196	0.15167
3.06245	0.0197	4.87366	0.59177	3.82271	0.1162	3.06245	0.60364	3.33078	0.00671	5.0749	0.07885	4.12458	0.09005	3.33078	0.1515
3.07363	0.02049	4.88484	0.58094	3.83389	0.1169	3.07363	0.59267	3.34196	0.00679	5.08608	0.07792	4.13576	0.08728	3.34196	0.15172
3.08481	0.02136	4.89602	0.57024	3.84507	0.1175	3.08481	0.58185	3.35314	0.00688	5.09727	0.07708	4.14694	0.08452	3.35314	0.15225
3.09599	0.02228	4.9072	0.55953	3.85625	0.11798	3.09599	0.57124	3.36432	0.00696	5.10845	0.07638	4.15812	0.08179	3.36432	0.15304
3.10717	0.02327	4.91838	0.54884	3.86743	0.11833	3.10717	0.56089	3.3755	0.00704	5.11963	0.07583	4.1693	0.07911	3.3755	0.15408
3.11835	0.0243	4.92956	0.53823	3.87861	0.11855	3.11835	0.55087	3.38668	0.00712	5.13081	0.07536	4.18048	0.07649	3.38668	0.15536
3.12953	0.02537	4.94074	0.52772	3.88979	0.11863	3.12953	0.54124	3.39786	0.00721	5.14199	0.075	4.19166	0.07397	3.39786	0.15687
3.14071	0.02647	4.95192	0.51735	3.90097	0.11856	3.14071	0.53206	3.40904	0.00731	5.15317	0.07473	4.20284	0.07156	3.40904	0.1586
3.15189	0.02759	4.9631	0.50716	3.91215	0.11833	3.15189	0.52337	3.42022	0.00742	5.16435	0.07457	4.21402	0.06928	3.42022	0.16053
3.16307	0.02872	4.97428	0.49717	3.92333	0.11796	3.16307	0.51525	3.4314	0.00754	5.17553	0.07451	4.2252	0.06715	3.4314	0.16267
3.17425	0.02986	4.98546	0.48743	3.93451	0.11744	3.17425	0.50773	3.44258	0.00769	5.18671	0.07457	4.23638	0.0652	3.44258	0.16499
3.18544	0.03101	4.99664	0.47797	3.9457	0.11678	3.18544	0.50086	3.45376	0.00786	5.19789	0.07473	4.24756	0.06345	3.45376	0.16749
3.19662	0.03214	5.00782	0.46881	3.95688	0.11599	3.19662	0.49469	3.46494	0.00805	5.20907	0.07501	4.25874	0.06191	3.46494	0.17015
3.2078	0.03326	5.019	0.46	3.96806	0.11506	3.2078	0.48925	3.47612	0.00828	5.22025	0.0754	4.26992	0.0606	3.47612	0.17298
3.21898	0.03437	5.03018	0.45156	3.97924	0.11397	3.21898	0.48457	3.4873	0.00855	5.23143	0.07591	4.2811	0.05954	3.4873	0.17595
3.23016	0.03545	5.04136	0.44353	3.99042	0.11275	3.23016	0.48069	3.49848	0.00886	5.24261	0.07653	4.29228	0.05874	3.49848	0.17906
3.24134	0.03651	5.05254	0.43595	4.0016	0.11143	3.24134	0.47763	3.50966	0.00922	5.25379	0.07726	4.30346	0.05822	3.50966	0.1823
3.25252	0.03754	5.06372	0.42883	4.01278	0.11002	3.25252	0.47541	3.52084	0.00963	5.26497	0.0781	4.31464	0.05799	3.52084	0.18567
3.2637	0.03854	5.0749	0.42244	4.02396	0.10849	3.2637	0.47406	3.53202	0.0101	5.27615	0.07904	4.32583	0.05805	3.53202	0.18914
3.27488	0.03952	5.08608	0.41679	4.03514	0.1069	3.27488	0.47359	3.5432	0.01063	5.28733	0.08008	4.33701	0.05843	3.5432	0.19272
3.28606	0.04048	5.09727	0.4117	4.04632	0.10525	3.28606	0.47401	3.55438	0.01123	5.29851	0.08122	4.34819	0.05912	3.55438	0.1964
3.29724	0.04141	5.10845	0.40727	4.0575	0.10351	3.29724	0.47534	3.56557	0.01189	5.30969	0.08245	4.35937	0.06012	3.56557	0.20017
3.30842	0.04234	5.11963	0.40351	4.06868	0.1017	3.30842	0.47759	3.57675	0.01263	5.32087	0.08375	4.37055	0.06145	3.57675	0.20403
3.3196	0.04326	5.13081	0.40039	4.07986	0.09983	3.3196	0.48075	3.58793	0.01345	5.33205	0.08513	4.38173	0.06309	3.58793	0.20796
3.33078	0.04423	5.14199	0.39791	4.09104	0.09792	3.33078	0.48504	3.59911	0.01434	5.34323	0.08657	4.39291	0.06504	3.59911	0.21196
3.34196	0.04528	5.15317	0.39608	4.10222	0.09597	3.34196	0.49057	3.61029	0.01532	5.35441	0.08807	4.40409	0.06731	3.61029	0.21604
3.35314	0.04637	5.16435	0.39493	4.1134	0.09404	3.35314	0.49713	3.62147	0.01638	5.36559	0.08961	4.41527	0.06987	3.62147	0.22024
3.36432	0.04752	5.17553	0.39444	4.12458	0.09211	3.36432	0.50459	3.63265	0.01752	5.37677	0.09118	4.42645	0.07272	3.63265	0.22456
3.3755	0.04873	5.18671	0.39463	4.13576	0.0902	3.3755	0.51292	3.64383	0.01875	5.38795	0.09278	4.43763	0.07586	3.64383	0.22894
3.38668	0.05002	5.19789	0.39548	4.14694	0.08831	3.38668	0.52212	3.65501	0.02006	5.39913	0.09439	4.44881	0.07925	3.65501	0.23348
3.39786	0.05142	5.20907	0.39698	4.15812	0.08646	3.39786	0.53215	3.66619	0.02145	5.41031	0.09601	4.45999	0.08289	3.66619	0.23817
3.40904	0.05294	5.22025	0.39912	4.1693	0.08467	3.40904	0.54299	3.67737	0.02293	5.42149	0.09762	4.47117	0.08675	3.67737	0.2429
3.42022	0.05461	5.23143	0.40187	4.18048	0.08295	3.42022	0.55464	3.68855	0.02447	5.43267	0.09923	4.48235	0.09081	3.68855	0.24763
3.4314	0.05645	5.24261	0.40519	4.19166	0.08131	3.4314	0.56704	3.69973	0.0261	5.44385	0.10081	4.49353	0.09506	3.69973	0.25237
3.44258	0.05849	5.25379	0.40906	4.20284	0.07977	3.44258	0.58019	3.71091	0.02778	5.45503	0.10243	4.50471	0.09946	3.71091	0.25711
3.45376	0.06075	5.26497	0.41342	4.21402	0.07834	3.45376	0.59402	3.72209	0.02953	5.46621	0.10409	4.51589	0.10398	3.72209	0.26182
3.46494	0.06326	5.27615	0.41823	4.2252	0.07702	3.46494	0.60853	3.73327	0.03133	5.4774	0.10571	4.52707	0.10861	3.73327	0.2665
3.47612	0.06604	5.28733	0.42343	4.23638	0.07584	3.47612	0.62367	3.74445	0.03318	5.48858	0.10729	4.53825	0.11331	3.74445	0.27113
3.4873	0.06913	5.29851	0.42895	4.24756	0.07479	3.4873	0.63939	3.75563	0.03507	5.49976	0.10883	4.54943	0.11805	3.75563	0.2757
3.49848	0.07254	5.30969	0.43475	4.25874	0.07389	3.49848	0.65565	3.76681	0.03698	5.51094	0.11033	4.56061	0.1228	3.76681	0.28018
3.50966	0.0763	5.32087	0.44073	4.26992	0.07314	3.50966	0.67242	3.77799	0.03891	5.52212	0.1118	4.57179	0.12753	3.77799	0.28457
3.52084	0.08043	5.33205	0.44685	4.2811	0.07255	3.52084	0.68963	3.78917	0.04085	5.5333	0.11323	4.58297	0.13221	3.78917	0.28884
3.53202	0.08496	5.34323	0.45301	4.29228	0.07211	3.53202	0.70725	3.80035	0.04278	5.54448	0.11464	4.59415	0.13681	3.80035	0.29296
3.5432	0.08989	5.35441	0.45915	4.30346	0.07185	3.5432	0.72521	3.81153	0.04469	5.55566	0.11602	4.60533	0.14131	3.81153	0.29692
3.55438	0.09526	5.36559	0.46519	4.31464	0.07174	3.55438	0.74348	3.82271	0.04657	5.56684	0.11738	4.61651	0.14571	3.82271	0.30072
3.56557	0.10107	5.37677	0.47107	4.32583	0.0718	3.56557	0.76199	3.83389	0.0484	5.57802	0.11873	4.62769	0.14995	3.83389	0.30433
3.57675	0.10733	5.38795	0.47672	4.33701	0.07201	3.57675	0.78069	3.84507	0.05018	5.5892	0.12007	4.63887	0.154	3.84507	0.30773
3.58793	0.11405	5.39913	0.48207	4.34819	0.07239	3.58793	0.79953	3.85625	0.05189	5.60038	0.12142	4.65005	0.15783	3.85625	0.31088
3.59911	0.12123	5.41031	0.48707	4.35937	0.07291	3.59911	0.81845	3.86743	0.05352	5.61156	0.12287	4.66123	0.16142	3.86743	0.31376
3.61029	0.12888	5.42149	0.49167	4.37055	0.07358	3.61029	0.83739	3.87861	0.05507	5.62274	0.12442	4.67241	0.16476	3.87861	0.31633
3.62147	0.13699	5.43267	0.49599	4.38173	0.07439	3.62147	0.85666	3.88979	0.05653	5.63392	0.126	4.68359	0.1679	3.88979	0.31857
3.63265	0.14554	5.44385	0.50005	4.39291	0.07534	3.63265	0.8762	3.90097	0.05788	5.6451	0.12763	4.69477	0.1708	3.90097	0.32043
3.64383	0.15453	5.45503	0.5038	4.40409	0.0764	3.64383	0.89558	3.91215	0.05909	5.65628	0.12931	4.70596	0.1734	3.91215	0.3219
3.65501	0.16394	5.46621	0.50716	4.41527	0.07759	3.65501	0.91503	3.92333	0.06016	5.66746	0.13105	4.71714	0.17568	3.92333	0.32293
3.66619	0.17374	5.4774	0.50997	4.42645	0.07892	3.66619	0.9345	3.93451	0.06109	5.67864	0.13285	4.72832	0.1776	3.93451	0.32357
3.67737	0.1839	5.48858	0.51224	4.43763	0.08037	3.67737	0.95361	3.9457	0.06187	5.68982	0.13471	4.7395	0.17925	3.9457	0.32384
3.68855	0.19439	5.49976	0.51399	4.44881	0.0819	3.68855	0.97231	3.95688	0.06249	5.701	0.13664	4.75068	0.1806	3.95688	0.32372
3.69973	0.20518	5.51094	0.51523	4.45999	0.08349	3.69973	0.99051	3.96806	0.06294	5.71218	0.13864	4.76186	0.18158	3.96806	0.32311
3.71091	0.21621	5.52212	0.51622	4.47117	0.08513	3.71091	1.00815	3.97924	0.06322	5.72336	0.1407	4.77304	0.18221	3.97924	0.322
3.72209	0.22745	5.5333	0.51701	4.48235	0.08682	3.72209	1.02517	3.99042	0.06332	5.73454	0.14282	4.78422	0.18247	3.99042	0.32038
3.73327	0.23884	5.54448	0.51743	4.49353	0.08852	3.73327	1.0415	4.0016	0.06325	5.74572	0.14499	4.7954	0.18236	4.0016	0.31831
3.74445	0.25032	5.55566	0.51753	4.50471	0.09024	3.74445	1.05708	4.01278	0.063	5.7569	0.1472	4.80658	0.18191	4.01278	0.31579
3.75563	0.26185	5.56684	0.51737	4.51589	0.09196	3.75563	1.07184	4.02396	0.06258	5.76808	0.14945	4.81776	0.18111	4.02396	0.31279
3.76681	0.27335	5.57802	0.51704	4.52707	0.09366	3.76681	1.08574	4.03514	0.06206	5.77926	0.15172	4.82894	0.17996	4.03514	0.30946
3.77799	0.28477	5.5892	0.5166	4.53825	0.09534	3.77799	1.0987	4.04632	0.06145	5.79044	0.154	4.84012	0.1785	4.04632	0.30582
3.78917	0.29604	5.60038	0.51615	4.54943	0.09697	3.78917	1.11072	4.0575	0.06069	5.80162	0.15627	4.8513	0.17672	4.0575	0.30176
3.80035	0.3071	5.61156	0.5159	4.56061	0.09855	3.80035	1.12174	4.06868	0.05978	5.8128	0.15852	4.86248	0.17464	4.06868	0.2973
3.81153	0.31788	5.62274	0.51595	4.57179	0.10007	3.81153	1.13176	4.07986	0.05873	5.82398	0.16072	4.87366	0.1723	4.07986	0.29248
3.82271	0.32842	5.63392	0.51623	4.58297	0.10152	3.82271	1.14081	4.09104	0.05756	5.83516	0.16286	4.88484	0.1698	4.09104	0.28732
3.83389	0.33864	5.6451	0.51682	4.59415	0.10289	3.83389	1.14885	4.10222	0.05626	5.84634	0.16492	4.89602	0.16714	4.10222	0.28193
3.84507	0.34843	5.65628	0.51779	4.60533	0.10418	3.84507	1.15591	4.1134	0.05487	5.85753	0.16688	4.9072	0.16426	4.1134	0.2764
3.85625	0.35771	5.66746	0.51921	4.61651	0.10542	3.85625	1.16194	4.12458	0.05338	5.86871	0.16874	4.91838	0.16118	4.12458	0.27076
3.86743	0.36639	5.67864	0.52113	4.62769	0.10658	3.86743	1.16673	4.13576	0.05183	5.87989	0.17046	4.92956	0.1579	4.13576	0.26498
3.87861	0.37441	5.68982	0.52362	4.63887	0.10762	3.87861	1.17014	4.14694	0.05022	5.89107	0.17204	4.94074	0.15446	4.14694	0.25912
3.88979	0.3817	5.701	0.52671	4.65005	0.10854	3.88979	1.17212	4.15812	0.04856	5.90225	0.17346	4.95192	0.15087	4.15812	0.25323
3.90097	0.38822	5.71218	0.53043	4.66123	0.10933	3.90097	1.17266	4.1693	0.04688	5.91343	0.17472	4.9631	0.14715	4.1693	0.24737
3.91215	0.39394	5.72336	0.53481	4.67241	0.11	3.91215	1.17172	4.18048	0.0452	5.92461	0.17581	4.97428	0.14332	4.18048	0.2416
3.92333	0.39881	5.73454	0.53986	4.68359	0.11054	3.92333	1.16931	4.19166	0.04353	5.93579	0.17677	4.98546	0.13941	4.19166	0.23597
3.93451	0.40283	5.74572	0.54556	4.69477	0.11096	3.93451	1.16547	4.20284	0.04189	5.94697	0.17765	4.99664	0.13544	4.20284	0.23054
3.9457	0.40598	5.7569	0.5519	4.70596	0.11126	3.9457	1.16031	4.21402	0.04029	5.95815	0.17845	5.00782	0.13141	4.21402	0.22538
3.95688	0.40826	5.76808	0.55886	4.71714	0.11141	3.95688	1.15379	4.2252	0.03876	5.96933	0.17912	5.019	0.12737	4.2252	0.22052
3.96806	0.40964	5.77926	0.5664	4.72832	0.11142	3.96806	1.14586	4.23638	0.0373	5.98051	0.17962	5.03018	0.12331	4.23638	0.21604
3.97924	0.41015	5.79044	0.57447	4.7395	0.11131	3.97924	1.13654	4.24756	0.03595	5.99169	0.17999	5.04136	0.11927	4.24756	0.21197
3.99042	0.40979	5.80162	0.58301	4.75068	0.11108	3.99042	1.12591	4.25874	0.0347	6.00287	0.1803	5.05254	0.11526	4.25874	0.20836
4.0016	0.4089	5.8128	0.59196	4.76186	0.11071	4.0016	1.11446	4.26992	0.03358	6.01405	0.18053	5.06372	0.1113	4.26992	0.20526
4.01278	0.40752	5.82398	0.60124	4.77304	0.1102	4.01278	1.10226	4.2811	0.03261	6.02523	0.18065	5.0749	0.10747	4.2811	0.20271
4.02396	0.40537	5.83516	0.61078	4.78422	0.10957	4.02396	1.08898	4.29228	0.03179	6.03641	0.18066	5.08608	0.10377	4.29228	0.20073
4.03514	0.40267	5.84634	0.6205	4.7954	0.10883	4.03514	1.07495	4.30346	0.03113	6.04759	0.18059	5.09727	0.10018	4.30346	0.19937
4.04632	0.39946	5.85753	0.6303	4.80658	0.10798	4.04632	1.06028	4.31464	0.03065	6.05877	0.18047	5.10845	0.09669	4.31464	0.19864
4.0575	0.39563	5.86871	0.64012	4.81776	0.10701	4.0575	1.04485	4.32583	0.03036	6.06995	0.18031	5.11963	0.09333	4.32583	0.19856
4.06868	0.39126	5.87989	0.64987	4.82894	0.10593	4.06868	1.02877	4.33701	0.03027	6.08113	0.18014	5.13081	0.09011	4.33701	0.19915
4.07986	0.38641	5.89107	0.65948	4.84012	0.10475	4.07986	1.0122	4.34819	0.03038	6.09231	0.17999	5.14199	0.08703	4.34819	0.20042
4.09104	0.38116	5.90225	0.66887	4.8513	0.10346	4.09104	0.99526	4.35937	0.03071	6.10349	0.17988	5.15317	0.0841	4.35937	0.20237
4.10222	0.37557	5.91343	0.67797	4.86248	0.10209	4.10222	0.97823	4.37055	0.03125	6.11467	0.17983	5.16435	0.08134	4.37055	0.20499
4.1134	0.36974	5.92461	0.68674	4.87366	0.10067	4.1134	0.96149	4.38173	0.03201	6.12585	0.17986	5.17553	0.07875	4.38173	0.20828
4.12458	0.36375	5.93579	0.69522	4.88484	0.09922	4.12458	0.94507	4.39291	0.033	6.13703	0.18001	5.18671	0.07633	4.39291	0.21222
4.13576	0.35766	5.94697	0.70344	4.89602	0.09772	4.13576	0.92892	4.40409	0.03421	6.14821	0.18028	5.19789	0.07409	4.40409	0.2168
4.14694	0.35157	5.95815	0.7114	4.9072	0.09616	4.14694	0.91319	4.41527	0.03565	6.15939	0.1807	5.20907	0.07204	4.41527	0.222
4.15812	0.34555	5.96933	0.71914	4.91838	0.09455	4.15812	0.89805	4.42645	0.0373	6.17057	0.18127	5.22025	0.07017	4.42645	0.22783
4.1693	0.33967	5.98051	0.72669	4.92956	0.0929	4.1693	0.88363	4.43763	0.03918	6.18175	0.18201	5.23143	0.06849	4.43763	0.23426
4.18048	0.33402	5.99169	0.73398	4.94074	0.09121	4.18048	0.8701	4.44881	0.04127	6.19293	0.18294	5.24261	0.06699	4.44881	0.24119
4.19166	0.32866	6.00287	0.74114	4.95192	0.08949	4.19166	0.8576	4.45999	0.04357	6.20411	0.18404	5.25379	0.06567	4.45999	0.24858
4.20284	0.32367	6.01405	0.74807	4.9631	0.08775	4.20284	0.84627	4.47117	0.04607	6.21529	0.18533	5.26497	0.06453	4.47117	0.2564
4.21402	0.3191	6.02523	0.7546	4.97428	0.08599	4.21402	0.83624	4.48235	0.04876	6.22647	0.1868	5.27615	0.06356	4.48235	0.26458
4.2252	0.31502	6.03641	0.76075	4.98546	0.08423	4.2252	0.82762	4.49353	0.05163	6.23766	0.18844	5.28733	0.06275	4.49353	0.27307
4.23638	0.31147	6.04759	0.76658	4.99664	0.08248	4.23638	0.82053	4.50471	0.05467	6.24884	0.19026	5.29851	0.0621	4.50471	0.28182
4.24756	0.3085	6.05877	0.77214	5.00782	0.08073	4.24756	0.81505	4.51589	0.05786	6.26002	0.19223	5.30969	0.0616	4.51589	0.29078
4.25874	0.30616	6.06995	0.77748	5.019	0.07899	4.25874	0.81128	4.52707	0.06119	6.2712	0.19434	5.32087	0.06123	4.52707	0.29987
4.26992	0.30447	6.08113	0.78269	5.03018	0.07729	4.26992	0.80928	4.53825	0.06464	6.28238	0.19657	5.33205	0.061	4.53825	0.30905
4.2811	0.30346	6.09231	0.78782	5.04136	0.07561	4.2811	0.8091	4.54943	0.0682	6.29356	0.19893	5.34323	0.06087	4.54943	0.31826
4.29228	0.30316	6.10349	0.79294	5.05254	0.07397	4.29228	0.81077	4.56061	0.07184	6.30474	0.20139	5.35441	0.06084	4.56061	0.32742
4.30346	0.30358	6.11467	0.79813	5.06372	0.07238	4.30346	0.81432	4.57179	0.07555	6.31592	0.20394	5.36559	0.06091	4.57179	0.33649
4.31464	0.30473	6.12585	0.80345	5.0749	0.07086	4.31464	0.81975	4.58297	0.0793	6.3271	0.20657	5.37677	0.06104	4.58297	0.3454
4.32583	0.30662	6.13703	0.80896	5.08608	0.06944	4.32583	0.82704	4.59415	0.08308	6.33828	0.2092	5.38795	0.06124	4.59415	0.35414
4.33701	0.30924	6.14821	0.81472	5.09727	0.06807	4.33701	0.83617	4.60533	0.08685	6.34946	0.2118	5.39913	0.06148	4.60533	0.36266
4.34819	0.31259	6.15939	0.82078	5.10845	0.0668	4.34819	0.8471	4.61651	0.09061	6.36064	0.21435	5.41031	0.06175	4.61651	0.37097
4.35937	0.31665	6.17057	0.82718	5.11963	0.06561	4.35937	0.85976	4.62769	0.09432	6.37182	0.21681	5.42149	0.06205	4.62769	0.379
4.37055	0.32142	6.18175	0.83397	5.13081	0.06451	4.37055	0.87407	4.63887	0.09798	6.383	0.21922	5.43267	0.06235	4.63887	0.38661
4.38173	0.32687	6.19293	0.84123	5.14199	0.06349	4.38173	0.88996	4.65005	0.10154	6.39418	0.22153	5.44385	0.06267	4.65005	0.39375
4.39291	0.33299	6.20411	0.84903	5.15317	0.06255	4.39291	0.90731	4.66123	0.105	6.40536	0.22368	5.45503	0.06298	4.66123	0.40037
4.40409	0.33973	6.21529	0.85733	5.16435	0.0617	4.40409	0.92601	4.67241	0.10834	6.41654	0.22563	5.46621	0.06327	4.67241	0.40648
4.41527	0.34713	6.22647	0.86605	5.17553	0.06094	4.41527	0.94605	4.68359	0.11159	6.42772	0.22736	5.4774	0.06352	4.68359	0.41211
4.42645	0.35533	6.23766	0.87515	5.18671	0.06026	4.42645	0.96763	4.69477	0.1147	6.4389	0.22885	5.48858	0.06373	4.69477	0.41724
4.43763	0.36423	6.24884	0.88459	5.19789	0.05968	4.43763	0.99049	4.70596	0.11763	6.45008	0.23007	5.49976	0.06389	4.70596	0.42174
4.44881	0.37362	6.26002	0.89433	5.20907	0.05918	4.44881	1.01413	4.71714	0.12036	6.46126	0.23102	5.51094	0.064	4.71714	0.42558
4.45999	0.38344	6.2712	0.90432	5.22025	0.05878	4.45999	1.03838	4.72832	0.12288	6.47244	0.23173	5.52212	0.06409	4.72832	0.42874
4.47117	0.39364	6.28238	0.91449	5.23143	0.05845	4.47117	1.06306	4.7395	0.12518	6.48362	0.23228	5.5333	0.06416	4.7395	0.43127
4.48235	0.40417	6.29356	0.9248	5.24261	0.05821	4.48235	1.08801	4.75068	0.12724	6.4948	0.2326	5.54448	0.06417	4.75068	0.43318
4.49353	0.41498	6.30474	0.93517	5.25379	0.05805	4.49353	1.11305	4.76186	0.12905	6.50598	0.2326	5.55566	0.06412	4.76186	0.43438
4.50471	0.42601	6.31592	0.94552	5.26497	0.05796	4.50471	1.13801	4.77304	0.13062	6.51716	0.23227	5.56684	0.06401	4.77304	0.43489
4.51589	0.4372	6.3271	0.95583	5.27615	0.05794	4.51589	1.16271	4.78422	0.13197	6.52834	0.23159	5.57802	0.06384	4.78422	0.43475
4.52707	0.4485	6.33828	0.96602	5.28733	0.05799	4.52707	1.18698	4.7954	0.13315	6.53952	0.23057	5.5892	0.06361	4.7954	0.43406
4.53825	0.45984	6.34946	0.97589	5.29851	0.05808	4.53825	1.21065	4.80658	0.13415	6.5507	0.22921	5.60038	0.06334	4.80658	0.43279
4.54943	0.47116	6.36064	0.98535	5.30969	0.05823	4.54943	1.23357	4.81776	0.13488	6.56188	0.22752	5.61156	0.06305	4.81776	0.43087
4.56061	0.4824	6.37182	0.99443	5.32087	0.05841	4.56061	1.25559	4.82894	0.13536	6.57306	0.22548	5.62274	0.06275	4.82894	0.42833
4.57179	0.4935	6.383	1.00334	5.33205	0.05863	4.57179	1.27655	4.84012	0.13559	6.58424	0.22312	5.63392	0.06243	4.84012	0.4252
4.58297	0.5044	6.39418	1.01182	5.34323	0.05886	4.58297	1.29634	4.8513	0.13556	6.59542	0.22045	5.6451	0.06209	4.8513	0.42149
4.59415	0.51503	6.40536	1.01949	5.35441	0.05911	4.59415	1.31494	4.86248	0.1353	6.6066	0.21751	5.65628	0.06173	4.86248	0.41723
4.60533	0.52536	6.41654	1.02626	5.36559	0.05936	4.60533	1.33236	4.87366	0.13485	6.61779	0.21433	5.66746	0.06137	4.87366	0.41259
4.61651	0.53533	6.42772	1.03204	5.37677	0.05961	4.61651	1.34884	4.88484	0.13422	6.62897	0.21087	5.67864	0.06101	4.88484	0.40766
4.62769	0.54488	6.4389	1.03676	5.38795	0.05984	4.62769	1.36417	4.89602	0.13337	6.64015	0.20716	5.68982	0.06066	4.89602	0.40239
4.63887	0.55394	6.45008	1.04036	5.39913	0.06005	4.63887	1.37781	4.9072	0.13232	6.65133	0.20321	5.701	0.06033	4.9072	0.3967
4.65005	0.56246	6.46126	1.04277	5.41031	0.06022	4.65005	1.38969	4.91838	0.13108	6.66251	0.19905	5.71218	0.06002	4.91838	0.39064
4.66123	0.5704	6.47244	1.04406	5.42149	0.06035	4.66123	1.39975	4.92956	0.12965	6.67369	0.1947	5.72336	0.05973	4.92956	0.38424
4.67241	0.57773	6.48362	1.04439	5.43267	0.06046	4.67241	1.40802	4.94074	0.12805	6.68487	0.19019	5.73454	0.05949	4.94074	0.37753
4.68359	0.58451	6.4948	1.04361	5.44385	0.06054	4.68359	1.41462	4.95192	0.1263	6.69605	0.18557	5.74572	0.05927	4.95192	0.37056
4.69477	0.59082	6.50598	1.04165	5.45503	0.06059	4.69477	1.4197	4.9631	0.12439	6.70723	0.18092	5.7569	0.0591	4.9631	0.36335
4.70596	0.59655	6.51716	1.03847	5.46621	0.06059	4.70596	1.4231	4.97428	0.12236	6.71841	0.17627	5.76808	0.05897	4.97428	0.35595
4.71714	0.60151	6.52834	1.03393	5.4774	0.06054	4.71714	1.42462	4.98546	0.1202	6.72959	0.17159	5.77926	0.05887	4.98546	0.34838
4.72832	0.60569	6.53952	1.02802	5.48858	0.06041	4.72832	1.42427	4.99664	0.11794	6.74077	0.16687	5.79044	0.05882	4.99664	0.34069
4.7395	0.60938	6.5507	1.0209	5.49976	0.06021	4.7395	1.42251	5.00782	0.11558	6.75195	0.16213	5.80162	0.0588	5.00782	0.33292
4.75068	0.61255	6.56188	1.01255	5.51094	0.05993	4.75068	1.41938	5.019	0.11313	6.76313	0.15739	5.8128	0.05882	5.019	0.32509
4.76186	0.6149	6.57306	1.00291	5.52212	0.05961	4.76186	1.41451	5.03018	0.11062	6.77431	0.15268	5.82398	0.05887	5.03018	0.31724
4.77304	0.61643	6.58424	0.99199	5.5333	0.05923	4.77304	1.40797	5.04136	0.10804	6.78549	0.14803	5.83516	0.05894	5.04136	0.3094
4.78422	0.61713	6.59542	0.97985	5.54448	0.05879	4.78422	1.39983	5.05254	0.10542	6.79667	0.14344	5.84634	0.05904	5.05254	0.30162
4.7954	0.61702	6.6066	0.96661	5.55566	0.05829	4.7954	1.39018	5.06372	0.10277	6.80785	0.13895	5.85753	0.05915	5.06372	0.29392
4.80658	0.6161	6.61779	0.95234	5.56684	0.05773	4.80658	1.37909	5.0749	0.10009	6.81903	0.13458	5.86871	0.05927	5.0749	0.2864
4.81776	0.61439	6.62897	0.93703	5.57802	0.05712	4.81776	1.36665	5.08608	0.0974	6.83021	0.13033	5.87989	0.05939	5.08608	0.2791
4.82894	0.61192	6.64015	0.9209	5.5892	0.05647	4.82894	1.35293	5.09727	0.09472	6.84139	0.12624	5.89107	0.05951	5.09727	0.27198
4.84012	0.60872	6.65133	0.90409	5.60038	0.05578	4.84012	1.33804	5.10845	0.09213	6.85257	0.12232	5.90225	0.05962	5.10845	0.2652
4.8513	0.60481	6.66251	0.88653	5.61156	0.05508	4.8513	1.32207	5.11963	0.08964	6.86375	0.11858	5.91343	0.05972	5.11963	0.2588
4.86248	0.60022	6.67369	0.86823	5.62274	0.05438	4.86248	1.30512	5.13081	0.08719	6.87493	0.11503	5.92461	0.0598	5.13081	0.25265
4.87366	0.59511	6.68487	0.8493	5.63392	0.05367	4.87366	1.28755	5.14199	0.08478	6.88611	0.11169	5.93579	0.05986	5.14199	0.2468
4.88484	0.58967	6.69605	0.82994	5.6451	0.05296	4.88484	1.26982	5.15317	0.08242	6.89729	0.10857	5.94697	0.05989	5.15317	0.24125
4.89602	0.58384	6.70723	0.81024	5.65628	0.05225	4.89602	1.25179	5.16435	0.08013	6.90847	0.10567	5.95815	0.05991	5.16435	0.23604
4.9072	0.57749	6.71841	0.79028	5.66746	0.05155	4.9072	1.23318	5.17553	0.07792	6.91965	0.10299	5.96933	0.05992	5.17553	0.23118
4.91838	0.57067	6.72959	0.77033	5.67864	0.05087	4.91838	1.21406	5.18671	0.07579	6.93083	0.10055	5.98051	0.05995	5.18671	0.22669
4.92956	0.56343	6.74077	0.75041	5.68982	0.05022	4.92956	1.19456	5.19789	0.07376	6.94201	0.09835	5.99169	0.05997	5.19789	0.22259
4.94074	0.55581	6.75195	0.73046	5.701	0.04959	4.94074	1.17473	5.20907	0.07184	6.95319	0.09638	6.00287	0.06	5.20907	0.21889
4.95192	0.54785	6.76313	0.7105	5.71218	0.04901	4.95192	1.15468	5.22025	0.07003	6.96437	0.09464	6.01405	0.06003	5.22025	0.2156
4.9631	0.5396	6.77431	0.69063	5.72336	0.04847	4.9631	1.13451	5.23143	0.06834	6.97555	0.09315	6.02523	0.06005	5.23143	0.21274
4.97428	0.53112	6.78549	0.67091	5.73454	0.04798	4.97428	1.11428	5.24261	0.06679	6.98673	0.09188	6.03641	0.06005	5.24261	0.21031
4.98546	0.52243	6.79667	0.65143	5.74572	0.04753	4.98546	1.0941	5.25379	0.06538	6.99791	0.09085	6.04759	0.06004	5.25379	0.20831
4.99664	0.5136	6.80785	0.63226	5.7569	0.04714	4.99664	1.07405	5.26497	0.06412	7.0091	0.09003	6.05877	0.06003	5.26497	0.20675
5.00782	0.50468	6.81903	0.61347	5.76808	0.0468	5.00782	1.05422	5.27615	0.06301	7.02028	0.08944	6.06995	0.06003	5.27615	0.20561
5.019	0.4957	6.83021	0.59511	5.77926	0.04652	5.019	1.03469	5.28733	0.06207	7.03146	0.08907	6.08113	0.06005	5.28733	0.2049
5.03018	0.48672	6.84139	0.57725	5.79044	0.04629	5.03018	1.01556	5.29851	0.06128	7.04264	0.08891	6.09231	0.06009	5.29851	0.2046
5.04136	0.47778	6.85257	0.55994	5.80162	0.0461	5.04136	0.99692	5.30969	0.06066	7.05382	0.08895	6.10349	0.06016	5.30969	0.20471
5.05254	0.46893	6.86375	0.54323	5.8128	0.04597	5.05254	0.97885	5.32087	0.0602	7.065	0.08919	6.11467	0.06028	5.32087	0.20519
5.06372	0.46023	6.87493	0.52716	5.82398	0.04588	5.06372	0.96144	5.33205	0.05991	7.07618	0.08963	6.12585	0.06046	5.33205	0.20603
5.0749	0.45201	6.88611	0.51177	5.83516	0.04584	5.0749	0.94531	5.34323	0.05978	7.08736	0.09026	6.13703	0.06069	5.34323	0.20722
5.08608	0.44433	6.89729	0.4971	5.84634	0.04583	5.08608	0.93055	5.35441	0.0598	7.09854	0.09109	6.14821	0.061	5.35441	0.20871
5.09727	0.4369	6.90847	0.48316	5.85753	0.04585	5.09727	0.91667	5.36559	0.05997	7.10972	0.09218	6.15939	0.06138	5.36559	0.21048
5.10845	0.42982	6.91965	0.46998	5.86871	0.04591	5.10845	0.90388	5.37677	0.06029	7.1209	0.09349	6.17057	0.06185	5.37677	0.21251
5.11963	0.42312	6.93083	0.45758	5.87989	0.04598	5.11963	0.89225	5.38795	0.06073	7.13208	0.09496	6.18175	0.0624	5.38795	0.21475
5.13081	0.41678	6.94201	0.44599	5.89107	0.04608	5.13081	0.88168	5.39913	0.0613	7.14326	0.0966	6.19293	0.06306	5.39913	0.21717
5.14199	0.41083	6.95319	0.43519	5.90225	0.04619	5.14199	0.87223	5.41031	0.06197	7.15444	0.0984	6.20411	0.06381	5.41031	0.21973
5.15317	0.4053	6.96437	0.4252	5.91343	0.04631	5.15317	0.86394	5.42149	0.06274	7.16562	0.10034	6.21529	0.06466	5.42149	0.22241
5.16435	0.40021	6.97555	0.41604	5.92461	0.04644	5.16435	0.85684	5.43267	0.06358	7.1768	0.10243	6.22647	0.06561	5.43267	0.22516
5.17553	0.39557	6.98673	0.40769	5.93579	0.04658	5.17553	0.85095	5.44385	0.06449	7.18798	0.10466	6.23766	0.06666	5.44385	0.22796
5.18671	0.3914	6.99791	0.40016	5.94697	0.04673	5.18671	0.84629	5.45503	0.06544	7.19916	0.10702	6.24884	0.0678	5.45503	0.23085
5.19789	0.3877	7.0091	0.39346	5.95815	0.04689	5.19789	0.84286	5.46621	0.06641	7.21034	0.10951	6.26002	0.06904	5.46621	0.23377
5.20907	0.38448	7.02028	0.38767	5.96933	0.04706	5.20907	0.84065	5.4774	0.0674	7.22152	0.11212	6.2712	0.07036	5.4774	0.23663
5.22025	0.38174	7.03146	0.38278	5.98051	0.04725	5.22025	0.83963	5.48858	0.06837	7.2327	0.11484	6.28238	0.07176	5.48858	0.2394
5.23143	0.37946	7.04264	0.37881	5.99169	0.04745	5.23143	0.83978	5.49976	0.06931	7.24388	0.11766	6.29356	0.07323	5.49976	0.24204
5.24261	0.37763	7.05382	0.37586	6.00287	0.04765	5.24261	0.84104	5.51094	0.07021	7.25506	0.12057	6.30474	0.07476	5.51094	0.24454
5.25379	0.37624	7.065	0.37382	6.01405	0.04787	5.25379	0.84335	5.52212	0.07105	7.26624	0.12356	6.31592	0.07633	5.52212	0.24693
5.26497	0.37525	7.07618	0.37258	6.02523	0.04809	5.26497	0.84664	5.5333	0.0718	7.27742	0.12663	6.3271	0.07794	5.5333	0.2492
5.27615	0.37464	7.08736	0.37214	6.03641	0.0483	5.27615	0.85081	5.54448	0.07247	7.2886	0.12976	6.33828	0.07959	5.54448	0.25128
5.28733	0.37437	7.09854	0.3725	6.04759	0.04852	5.28733	0.85578	5.55566	0.07303	7.29978	0.13293	6.34946	0.08125	5.55566	0.25316
5.29851	0.37438	7.10972	0.37366	6.05877	0.04874	5.29851	0.86142	5.56684	0.07346	7.31096	0.13613	6.36064	0.0829	5.56684	0.25485
5.30969	0.37465	7.1209	0.3756	6.06995	0.04897	5.30969	0.86762	5.57802	0.07377	7.32214	0.13934	6.37182	0.08452	5.57802	0.25634
5.32087	0.37511	7.13208	0.37832	6.08113	0.04921	5.32087	0.87425	5.5892	0.07395	7.33332	0.14255	6.383	0.08611	5.5892	0.25763
5.33205	0.37571	7.14326	0.3818	6.09231	0.04947	5.33205	0.88118	5.60038	0.07398	7.3445	0.14573	6.39418	0.08765	5.60038	0.25874
5.34323	0.37638	7.15444	0.38604	6.10349	0.04976	5.34323	0.88825	5.61156	0.07397	7.35568	0.14889	6.40536	0.08911	5.61156	0.25988
5.35441	0.37709	7.16562	0.39102	6.11467	0.05006	5.35441	0.89534	5.62274	0.07391	7.36686	0.15199	6.41654	0.09047	5.62274	0.26108
5.36559	0.37774	7.1768	0.39673	6.12585	0.0504	5.36559	0.9023	5.63392	0.0737	7.37804	0.15503	6.42772	0.09174	5.63392	0.26214
5.37677	0.3783	7.18798	0.40315	6.13703	0.05077	5.37677	0.90898	5.6451	0.07334	7.38923	0.158	6.4389	0.09288	5.6451	0.26306
5.38795	0.37869	7.19916	0.41025	6.14821	0.05118	5.38795	0.91525	5.65628	0.07282	7.40041	0.16086	6.45008	0.09389	5.65628	0.26386
5.39913	0.37885	7.21034	0.41801	6.15939	0.05163	5.39913	0.92097	5.66746	0.07215	7.41159	0.1636	6.46126	0.09475	5.66746	0.26457
5.41031	0.37873	7.22152	0.4264	6.17057	0.05213	5.41031	0.92602	5.67864	0.07134	7.42277	0.16618	6.47244	0.09548	5.67864	0.2652
5.42149	0.37827	7.2327	0.43538	6.18175	0.05267	5.42149	0.93029	5.68982	0.07039	7.43395	0.1686	6.48362	0.09609	5.68982	0.26576
5.43267	0.37756	7.24388	0.44493	6.19293	0.05326	5.43267	0.93401	5.701	0.06931	7.44513	0.17084	6.4948	0.09655	5.701	0.26628
5.44385	0.37661	7.25506	0.45501	6.20411	0.0539	5.44385	0.9372	5.71218	0.0681	7.45631	0.1729	6.50598	0.09686	5.71218	0.26676
5.45503	0.37533	7.26624	0.46557	6.21529	0.0546	5.45503	0.93971	5.72336	0.06679	7.46749	0.17484	6.51716	0.09699	5.72336	0.26722
5.46621	0.37363	7.27742	0.47656	6.22647	0.05535	5.46621	0.94138	5.73454	0.06537	7.47867	0.17666	6.52834	0.09695	5.73454	0.26767
5.4774	0.37138	7.2886	0.48793	6.23766	0.05615	5.4774	0.94189	5.74572	0.06387	7.48985	0.17826	6.53952	0.09672	5.74572	0.26813
5.48858	0.36856	7.29978	0.49957	6.24884	0.05699	5.48858	0.94121	5.7569	0.06228	7.50103	0.17964	6.5507	0.09635	5.7569	0.26859
5.49976	0.36514	7.31096	0.51142	6.26002	0.05787	5.49976	0.93933	5.76808	0.06064	7.51221	0.1808	6.56188	0.09584	5.76808	0.26906
5.51094	0.36111	7.32214	0.52342	6.2712	0.05878	5.51094	0.93627	5.77926	0.05893	7.52339	0.18173	6.57306	0.09516	5.77926	0.26953
5.52212	0.35663	7.33332	0.53548	6.28238	0.05972	5.52212	0.93246	5.79044	0.05719	7.53457	0.18243	6.58424	0.09431	5.79044	0.27001
5.5333	0.3517	7.3445	0.54754	6.29356	0.06069	5.5333	0.92794	5.80162	0.05542	7.54575	0.18291	6.59542	0.0933	5.80162	0.27049
5.54448	0.34618	7.35568	0.55954	6.30474	0.06167	5.54448	0.9224	5.8128	0.05363	7.55693	0.18318	6.6066	0.09216	5.8128	0.27097
5.55566	0.34008	7.36686	0.57142	6.31592	0.06267	5.55566	0.9159	5.82398	0.05184	7.56811	0.18334	6.61779	0.09092	5.82398	0.27142
5.56684	0.33343	7.37804	0.58309	6.3271	0.06368	5.56684	0.90854	5.83516	0.05005	7.57929	0.18341	6.62897	0.08954	5.83516	0.27185
5.57802	0.32626	7.38923	0.59453	6.33828	0.06469	5.57802	0.90043	5.84634	0.04827	7.59047	0.18333	6.64015	0.08805	5.84634	0.27223
5.5892	0.31861	7.40041	0.60562	6.34946	0.06568	5.5892	0.89169	5.85753	0.04652	7.60165	0.18308	6.65133	0.08645	5.85753	0.27255
5.60038	0.31052	7.41159	0.61628	6.36064	0.06665	5.60038	0.88245	5.86871	0.04479	7.61283	0.18266	6.66251	0.08477	5.86871	0.27279
5.61156	0.30213	7.42277	0.62643	6.37182	0.06761	5.61156	0.87311	5.87989	0.04311	7.62401	0.1821	6.67369	0.08302	5.87989	0.27295
5.62274	0.2935	7.43395	0.63603	6.383	0.06855	5.62274	0.86384	5.89107	0.04146	7.63519	0.1814	6.68487	0.0812	5.89107	0.27301
5.63392	0.28459	7.44513	0.6452	6.39418	0.06946	5.63392	0.8545	5.90225	0.03987	7.64637	0.18059	6.69605	0.07934	5.90225	0.27296
5.6451	0.27543	7.45631	0.6539	6.40536	0.07032	5.6451	0.84521	5.91343	0.03834	7.65755	0.17967	6.70723	0.07746	5.91343	0.27278
5.65628	0.26609	7.46749	0.66215	6.41654	0.07111	5.65628	0.83612	5.92461	0.03687	7.66873	0.17866	6.71841	0.07556	5.92461	0.27248
5.66746	0.25662	7.47867	0.66994	6.42772	0.07183	5.66746	0.82738	5.93579	0.03546	7.67991	0.17758	6.72959	0.07368	5.93579	0.27209
5.67864	0.24708	7.48985	0.67701	6.4389	0.07247	5.67864	0.81909	5.94697	0.03412	7.69109	0.17643	6.74077	0.07183	5.94697	0.27167
5.68982	0.23753	7.50103	0.68332	6.45008	0.07302	5.68982	0.81137	5.95815	0.03286	7.70227	0.17524	6.75195	0.07001	5.95815	0.27121
5.701	0.22802	7.51221	0.68889	6.46126	0.07348	5.701	0.80432	5.96933	0.03169	7.71345	0.17401	6.76313	0.06823	5.96933	0.27072
5.71218	0.21859	7.52339	0.69371	6.47244	0.07384	5.71218	0.79803	5.98051	0.03062	7.72463	0.17278	6.77431	0.06649	5.98051	0.27019
5.72336	0.2093	7.53457	0.69779	6.48362	0.07412	5.72336	0.79258	5.99169	0.02964	7.73581	0.17155	6.78549	0.06481	5.99169	0.26961
5.73454	0.20019	7.54575	0.70116	6.4948	0.0743	5.73454	0.78802	6.00287	0.02876	7.74699	0.17029	6.79667	0.06319	6.00287	0.26906
5.74572	0.1913	7.55693	0.70383	6.50598	0.07438	5.74572	0.78439	6.01405	0.02796	7.75817	0.16902	6.80785	0.06165	6.01405	0.26852
5.7569	0.18268	7.56811	0.70607	6.51716	0.07435	5.7569	0.78172	6.02523	0.02725	7.76936	0.16772	6.81903	0.06018	6.02523	0.26794
5.76808	0.17434	7.57929	0.70799	6.52834	0.07421	5.76808	0.78001	6.03641	0.02664	7.78054	0.1664	6.83021	0.05879	6.03641	0.26734
5.77926	0.16634	7.59047	0.7094	6.53952	0.07395	5.77926	0.77926	6.04759	0.02613	7.79172	0.16506	6.84139	0.05749	6.04759	0.26676
5.79044	0.15868	7.60165	0.71027	6.5507	0.0736	5.79044	0.77944	6.05877	0.02572	7.8029	0.16369	6.85257	0.05627	6.05877	0.26622
5.80162	0.1514	7.61283	0.71063	6.56188	0.07315	5.80162	0.78051	6.06995	0.02542	7.81408	0.16229	6.86375	0.05514	6.06995	0.26576
5.8128	0.14452	7.62401	0.71065	6.57306	0.07259	5.8128	0.78245	6.08113	0.02524	7.82526	0.16085	6.87493	0.05409	6.08113	0.26543
5.82398	0.13805	7.63519	0.71036	6.58424	0.07193	5.82398	0.78517	6.09231	0.02517	7.83644	0.15937	6.88611	0.05313	6.09231	0.26525
5.83516	0.132	7.64637	0.70969	6.59542	0.07116	5.83516	0.78862	6.10349	0.02523	7.84762	0.15784	6.89729	0.05225	6.10349	0.26527
5.84634	0.12638	7.65755	0.70869	6.6066	0.07031	5.84634	0.79271	6.11467	0.02542	7.8588	0.15624	6.90847	0.05145	6.11467	0.26553
5.85753	0.12121	7.66873	0.70739	6.61779	0.06938	5.85753	0.79736	6.12585	0.02574	7.86998	0.15459	6.91965	0.05073	6.12585	0.26606
5.86871	0.11648	7.67991	0.70583	6.62897	0.06837	5.86871	0.8025	6.13703	0.0262	7.88116	0.15287	6.93083	0.05008	6.13703	0.2669
5.87989	0.1122	7.69109	0.70406	6.64015	0.06729	5.87989	0.80805	6.14821	0.02681	7.89234	0.15106	6.94201	0.04949	6.14821	0.26808
5.89107	0.10837	7.70227	0.7021	6.65133	0.06613	5.89107	0.81393	6.15939	0.02756	7.90352	0.14916	6.95319	0.04897	6.15939	0.26964
5.90225	0.105	7.71345	0.69997	6.66251	0.06492	5.90225	0.82006	6.17057	0.02847	7.9147	0.14715	6.96437	0.0485	6.17057	0.27159
5.91343	0.10209	7.72463	0.69773	6.67369	0.06366	5.91343	0.82637	6.18175	0.02954	7.92588	0.14504	6.97555	0.04808	6.18175	0.27396
5.92461	0.09963	7.73581	0.69533	6.68487	0.06234	5.92461	0.83282	6.19293	0.03077	7.93706	0.14282	6.98673	0.0477	6.19293	0.27676
5.93579	0.09765	7.74699	0.69273	6.69605	0.061	5.93579	0.83945	6.20411	0.03215	7.94824	0.14053	6.99791	0.04737	6.20411	0.28
5.94697	0.09616	7.75817	0.68993	6.70723	0.05964	5.94697	0.84634	6.21529	0.0337	7.95942	0.13826	7.0091	0.04707	6.21529	0.28369
5.95815	0.09517	7.76936	0.6869	6.71841	0.05827	5.95815	0.85345	6.22647	0.03542	7.9706	0.13597	7.02028	0.04681	6.22647	0.28782
5.96933	0.09468	7.78054	0.68363	6.72959	0.05691	5.96933	0.86089	6.23766	0.03729	7.98178	0.1336	7.03146	0.04659	6.23766	0.29239
5.98051	0.0947	7.79172	0.68008	6.74077	0.05555	5.98051	0.86865	6.24884	0.03932	7.99296	0.13112	7.04264	0.04639	6.24884	0.29738
5.99169	0.09522	7.8029	0.67623	6.75195	0.05419	5.99169	0.87665	6.26002	0.0415	8.00414	0.12853	7.05382	0.04625	6.26002	0.30277
6.00287	0.09624	7.81408	0.67204	6.76313	0.05286	6.00287	0.88503	6.2712	0.04383	8.01532	0.12586	7.065	0.04614	6.2712	0.30853
6.01405	0.09776	7.82526	0.66748	6.77431	0.05154	6.01405	0.89371	6.28238	0.0463	8.0265	0.12309	7.07618	0.04605	6.28238	0.31463
6.02523	0.09979	7.83644	0.66252	6.78549	0.05026	6.02523	0.90248	6.29356	0.04889	8.03768	0.12025	7.08736	0.04597	6.29356	0.32105
6.03641	0.10235	7.84762	0.65715	6.79667	0.04902	6.03641	0.9114	6.30474	0.0516	8.04886	0.11734	7.09854	0.0459	6.30474	0.32774
6.04759	0.10544	7.8588	0.65146	6.80785	0.04781	6.04759	0.92053	6.31592	0.05441	8.06004	0.11438	7.10972	0.04585	6.31592	0.33468
6.05877	0.10907	7.86998	0.64545	6.81903	0.04666	6.05877	0.92995	6.3271	0.05732	8.07122	0.11137	7.1209	0.04582	6.3271	0.34183
6.06995	0.11326	7.88116	0.63898	6.83021	0.04556	6.06995	0.93972	6.33828	0.06029	8.0824	0.10835	7.13208	0.0458	6.33828	0.34908
6.08113	0.11802	7.89234	0.63199	6.84139	0.04452	6.08113	0.94992	6.34946	0.06332	8.09358	0.10531	7.14326	0.0458	6.34946	0.35637
6.09231	0.12335	7.90352	0.6244	6.85257	0.04353	6.09231	0.96064	6.36064	0.06638	8.10476	0.10228	7.15444	0.04582	6.36064	0.36363
6.10349	0.12926	7.9147	0.6162	6.86375	0.04261	6.10349	0.97196	6.37182	0.06946	8.11594	0.09927	7.16562	0.04586	6.37182	0.3708
6.11467	0.13576	7.92588	0.60738	6.87493	0.04176	6.11467	0.98395	6.383	0.07253	8.12712	0.09631	7.1768	0.04592	6.383	0.37787
6.12585	0.14286	7.93706	0.59794	6.88611	0.04097	6.12585	0.9967	6.39418	0.07558	8.1383	0.0934	7.18798	0.04601	6.39418	0.38476
6.13703	0.15054	7.94824	0.58799	6.89729	0.04025	6.13703	1.01027	6.40536	0.07857	8.14949	0.09056	7.19916	0.04613	6.40536	0.39135
6.14821	0.15881	7.95942	0.57766	6.90847	0.03959	6.14821	1.02471	6.41654	0.08148	8.16067	0.08782	7.21034	0.04629	6.41654	0.39758
6.15939	0.16765	7.9706	0.56702	6.91965	0.039	6.15939	1.04006	6.42772	0.0843	8.17185	0.08518	7.22152	0.04647	6.42772	0.40339
6.17057	0.17706	7.98178	0.55609	6.93083	0.03847	6.17057	1.05637	6.4389	0.08699	8.18303	0.08266	7.2327	0.0467	6.4389	0.40872
6.18175	0.18702	7.99296	0.54468	6.94201	0.03801	6.18175	1.07366	6.45008	0.08955	8.19421	0.08027	7.24388	0.04697	6.45008	0.41351
6.19293	0.19751	8.00414	0.53281	6.95319	0.03761	6.19293	1.092	6.46126	0.09193	8.20539	0.07804	7.25506	0.04729	6.46126	0.41771
6.20411	0.20849	8.01532	0.5205	6.96437	0.03726	6.20411	1.11143	6.47244	0.09414	8.21657	0.07597	7.26624	0.04765	6.47244	0.42135
6.21529	0.21994	8.0265	0.50782	6.97555	0.03697	6.21529	1.13187	6.48362	0.09614	8.22775	0.07408	7.27742	0.04807	6.48362	0.42451
6.22647	0.23181	8.03768	0.49486	6.98673	0.03673	6.22647	1.15321	6.4948	0.09792	8.23893	0.07238	7.2886	0.04853	6.4948	0.42708
6.23766	0.24406	8.04886	0.48168	6.99791	0.03654	6.23766	1.17536	6.50598	0.09952	8.25011	0.07088	7.29978	0.04903	6.50598	0.42898
6.24884	0.25664	8.06004	0.46833	7.0091	0.0364	6.24884	1.19821	6.51716	0.10092	8.26129	0.06958	7.31096	0.04958	6.51716	0.43018
6.26002	0.26948	8.07122	0.45488	7.02028	0.03632	6.26002	1.22168	6.52834	0.10206	8.27247	0.06851	7.32214	0.05017	6.52834	0.4306
6.2712	0.28254	8.0824	0.4414	7.03146	0.03628	6.2712	1.24564	6.53952	0.10293	8.28365	0.06766	7.33332	0.05079	6.53952	0.43023
6.28238	0.29574	8.09358	0.42799	7.04264	0.03628	6.28238	1.26995	6.5507	0.10352	8.29483	0.06705	7.3445	0.05146	6.5507	0.42909
6.29356	0.30901	8.10476	0.41472	7.05382	0.03633	6.29356	1.29449	6.56188	0.10383	8.30601	0.0667	7.35568	0.05215	6.56188	0.42719
6.30474	0.32227	8.11594	0.40167	7.065	0.03642	6.30474	1.31912	6.57306	0.10386	8.31719	0.06665	7.36686	0.05288	6.57306	0.4245
6.31592	0.33546	8.12712	0.38892	7.07618	0.03654	6.31592	1.34365	6.58424	0.1036	8.32837	0.06687	7.37804	0.05363	6.58424	0.42103
6.3271	0.34847	8.1383	0.37656	7.08736	0.03668	6.3271	1.36799	6.59542	0.10307	8.33955	0.06734	7.38923	0.0544	6.59542	0.41682
6.33828	0.36124	8.14949	0.36467	7.09854	0.03686	6.33828	1.39194	6.6066	0.10238	8.35073	0.06808	7.40041	0.05518	6.6066	0.41205
6.34946	0.37367	8.16067	0.35331	7.10972	0.03707	6.34946	1.41525	6.61779	0.10153	8.36191	0.06909	7.41159	0.05597	6.61779	0.40677
6.36064	0.3857	8.17185	0.34256	7.1209	0.0373	6.36064	1.4377	6.62897	0.10044	8.37309	0.07036	7.42277	0.05675	6.62897	0.40085
6.37182	0.39728	8.18303	0.33248	7.13208	0.03756	6.37182	1.45932	6.64015	0.09912	8.38427	0.0719	7.43395	0.05752	6.64015	0.39432
6.383	0.40847	8.19421	0.32312	7.14326	0.03784	6.383	1.48036	6.65133	0.09758	8.39545	0.07371	7.44513	0.05826	6.65133	0.38724
6.39418	0.41912	8.20539	0.31455	7.15444	0.03813	6.39418	1.5004	6.66251	0.09584	8.40663	0.07579	7.45631	0.05899	6.66251	0.37966
6.40536	0.42902	8.21657	0.30682	7.16562	0.03845	6.40536	1.51883	6.67369	0.09392	8.41781	0.07814	7.46749	0.05969	6.67369	0.37164
6.41654	0.43811	8.22775	0.29996	7.1768	0.03878	6.41654	1.53548	6.68487	0.09185	8.42899	0.08076	7.47867	0.06037	6.68487	0.36323
6.42772	0.44633	8.23893	0.29401	7.18798	0.03913	6.42772	1.5502	6.69605	0.08964	8.44017	0.08363	7.48985	0.061	6.69605	0.35455
6.4389	0.4536	8.25011	0.28901	7.19916	0.03949	6.4389	1.56283	6.70723	0.08733	8.45135	0.08677	7.50103	0.06158	6.70723	0.34571
6.45008	0.45988	8.26129	0.28497	7.21034	0.03987	6.45008	1.57326	6.71841	0.08493	8.46253	0.09015	7.51221	0.06211	6.71841	0.33677
6.46126	0.46513	8.27247	0.28193	7.22152	0.04026	6.46126	1.58138	6.72959	0.08248	8.47371	0.09378	7.52339	0.06258	6.72959	0.32775
6.47244	0.46935	8.28365	0.27988	7.2327	0.04066	6.47244	1.58725	6.74077	0.08	8.48489	0.09764	7.53457	0.06299	6.74077	0.3187
6.48362	0.4726	8.29483	0.27884	7.24388	0.04108	6.48362	1.59111	6.75195	0.07751	8.49607	0.10173	7.54575	0.06333	6.75195	0.30965
6.4948	0.47485	8.30601	0.27889	7.25506	0.04151	6.4948	1.59276	6.76313	0.07504	8.50725	0.10604	7.55693	0.06361	6.76313	0.30066
6.50598	0.47601	8.31719	0.28003	7.26624	0.04195	6.50598	1.59203	6.77431	0.07262	8.51843	0.11054	7.56811	0.06385	6.77431	0.29179
6.51716	0.47609	8.32837	0.28217	7.27742	0.04241	6.51716	1.58891	6.78549	0.07026	8.52962	0.11524	7.57929	0.06407	6.78549	0.2831
6.52834	0.47509	8.33955	0.28529	7.2886	0.04287	6.52834	1.58323	6.79667	0.068	8.5408	0.12011	7.59047	0.06424	6.79667	0.27463
6.53952	0.47302	8.35073	0.28938	7.29978	0.04334	6.53952	1.575	6.80785	0.06584	8.55198	0.12514	7.60165	0.06434	6.80785	0.26644
6.5507	0.47023	8.36191	0.29443	7.31096	0.04382	6.5507	1.56473	6.81903	0.06382	8.56316	0.13031	7.61283	0.06438	6.81903	0.25857
6.56188	0.46676	8.37309	0.3004	7.32214	0.04429	6.56188	1.55247	6.83021	0.06194	8.57434	0.13561	7.62401	0.06437	6.83021	0.25107
6.57306	0.46237	8.38427	0.30728	7.33332	0.04476	6.57306	1.53787	6.84139	0.06023	8.58552	0.14102	7.63519	0.06432	6.84139	0.24396
6.58424	0.45712	8.39545	0.31504	7.3445	0.04523	6.58424	1.52104	6.85257	0.05869	8.5967	0.14652	7.64637	0.06421	6.85257	0.23728
6.59542	0.45108	8.40663	0.32364	7.35568	0.04569	6.59542	1.50209	6.86375	0.05733	8.60788	0.1521	7.65755	0.06405	6.86375	0.23105
6.6066	0.44446	8.41781	0.33306	7.36686	0.04614	6.6066	1.48138	6.87493	0.05617	8.61906	0.15774	7.66873	0.06385	6.87493	0.2253
6.61779	0.43735	8.42899	0.34332	7.37804	0.04658	6.61779	1.45908	6.88611	0.05522	8.63024	0.16341	7.67991	0.06361	6.88611	0.22004
6.62897	0.42971	8.44017	0.3544	7.38923	0.04701	6.62897	1.43511	6.89729	0.05446	8.64142	0.16911	7.69109	0.06334	6.89729	0.21528
6.64015	0.42162	8.45135	0.36618	7.40041	0.04742	6.64015	1.40981	6.90847	0.05392	8.6526	0.17484	7.70227	0.06305	6.90847	0.21104
6.65133	0.41321	8.46253	0.37865	7.41159	0.04782	6.65133	1.38343	6.91965	0.05358	8.66378	0.18059	7.71345	0.06273	6.91965	0.2073
6.66251	0.40455	8.47371	0.39175	7.42277	0.04818	6.66251	1.35599	6.93083	0.05344	8.67496	0.18639	7.72463	0.06241	6.93083	0.20407
6.67369	0.39575	8.48489	0.40545	7.43395	0.04852	6.67369	1.32763	6.94201	0.05351	8.68614	0.19221	7.73581	0.06206	6.94201	0.20135
6.68487	0.38691	8.49607	0.41973	7.44513	0.04884	6.68487	1.29856	6.95319	0.05377	8.69732	0.19798	7.74699	0.06171	6.95319	0.19911
6.69605	0.37815	8.50725	0.43454	7.45631	0.04912	6.69605	1.26908	6.96437	0.05421	8.7085	0.20371	7.75817	0.06134	6.96437	0.19736
6.70723	0.36954	8.51843	0.44987	7.46749	0.0494	6.70723	1.23941	6.97555	0.05484	8.71968	0.20937	7.76936	0.06096	6.97555	0.19606
6.71841	0.36119	8.52962	0.46575	7.47867	0.04965	6.71841	1.20975	6.98673	0.05563	8.73086	0.21496	7.78054	0.06057	6.98673	0.19521
6.72959	0.35319	8.5408	0.48214	7.48985	0.04987	6.72959	1.18043	6.99791	0.05658	8.74204	0.22046	7.79172	0.06017	6.99791	0.19479
6.74077	0.34563	8.55198	0.49893	7.50103	0.05006	6.74077	1.15158	7.0091	0.05767	8.75322	0.22585	7.8029	0.05976	7.0091	0.19477
6.75195	0.33857	8.56316	0.5161	7.51221	0.0502	6.75195	1.12322	7.02028	0.05889	8.7644	0.23115	7.81408	0.05935	7.02028	0.19515
6.76313	0.33209	8.57434	0.53361	7.52339	0.0503	6.76313	1.09545	7.03146	0.06023	8.77558	0.23634	7.82526	0.05892	7.03146	0.19589
6.77431	0.32624	8.58552	0.55146	7.53457	0.05037	6.77431	1.06841	7.04264	0.06168	8.78676	0.24142	7.83644	0.05848	7.04264	0.19698
6.78549	0.32108	8.5967	0.56961	7.54575	0.0504	6.78549	1.04225	7.05382	0.06321	8.79794	0.24644	7.84762	0.05803	7.05382	0.19841
6.79667	0.31665	8.60788	0.58804	7.55693	0.05039	6.79667	1.0171	7.065	0.06482	8.80912	0.25144	7.8588	0.05756	7.065	0.20016
6.80785	0.31298	8.61906	0.60675	7.56811	0.05035	6.80785	0.99306	7.07618	0.0665	8.8203	0.25642	7.86998	0.05708	7.07618	0.20218
6.81903	0.3101	8.63024	0.62572	7.57929	0.0503	6.81903	0.97022	7.08736	0.06823	8.83148	0.26132	7.88116	0.05656	7.08736	0.20445
6.83021	0.30802	8.64142	0.64496	7.59047	0.05022	6.83021	0.94869	7.09854	0.07	8.84266	0.26609	7.89234	0.05602	7.09854	0.20699
6.84139	0.30676	8.6526	0.66447	7.60165	0.05011	6.84139	0.92852	7.10972	0.07184	8.85384	0.27071	7.90352	0.05546	7.10972	0.20986
6.85257	0.30629	8.66378	0.6843	7.61283	0.04996	6.85257	0.90977	7.1209	0.07371	8.86502	0.27519	7.9147	0.05485	7.1209	0.21302
6.86375	0.30663	8.67496	0.70454	7.62401	0.0498	6.86375	0.89247	7.13208	0.0756	8.8762	0.27952	7.92588	0.05421	7.13208	0.21636
6.87493	0.30774	8.68614	0.72514	7.63519	0.04963	6.87493	0.87666	7.14326	0.07748	8.88738	0.28368	7.93706	0.05353	7.14326	0.21988
6.88611	0.3096	8.69732	0.74595	7.64637	0.04943	6.88611	0.86234	7.15444	0.07934	8.89856	0.28766	7.94824	0.05281	7.15444	0.22356
6.89729	0.31217	8.7085	0.76714	7.65755	0.04921	6.89729	0.84951	7.16562	0.08121	8.90974	0.29146	7.95942	0.05206	7.16562	0.22741
6.90847	0.31543	8.71968	0.78879	7.66873	0.04897	6.90847	0.83817	7.1768	0.08306	8.92093	0.29507	7.9706	0.0513	7.1768	0.23142
6.91965	0.31932	8.73086	0.8107	7.67991	0.04871	6.91965	0.8283	7.18798	0.08488	8.93211	0.29845	7.98178	0.05051	7.18798	0.23556
6.93083	0.3238	8.74204	0.83276	7.69109	0.04844	6.93083	0.81986	7.19916	0.08668	8.94329	0.30162	7.99296	0.04969	7.19916	0.23984
6.94201	0.32882	8.75322	0.85496	7.70227	0.04815	6.94201	0.81281	7.21034	0.08844	8.95447	0.30453	8.00414	0.04882	7.21034	0.24424
6.95319	0.33433	8.7644	0.87725	7.71345	0.04785	6.95319	0.80712	7.22152	0.09018	8.96565	0.30718	8.01532	0.04792	7.22152	0.24877
6.96437	0.34027	8.77558	0.8996	7.72463	0.04754	6.96437	0.80273	7.2327	0.09188	8.97683	0.30957	8.0265	0.04697	7.2327	0.25341
6.97555	0.34659	8.78676	0.92199	7.73581	0.04723	6.97555	0.7996	7.24388	0.09356	8.98801	0.31171	8.03768	0.04599	7.24388	0.25819
6.98673	0.35324	8.79794	0.94443	7.74699	0.04689	6.98673	0.79766	7.25506	0.09522	8.99919	0.31356	8.04886	0.04498	7.25506	0.26308
6.99791	0.36016	8.80912	0.96689	7.75817	0.04655	6.99791	0.79687	7.26624	0.09687	9.01037	0.31507	8.06004	0.04394	7.26624	0.26808
7.0091	0.36731	8.8203	0.98929	7.76936	0.04618	7.0091	0.79718	7.27742	0.09852	9.02155	0.31631	8.07122	0.04287	7.27742	0.27322
7.02028	0.37474	8.83148	1.01154	7.78054	0.0458	7.02028	0.79873	7.2886	0.10021	9.03273	0.31726	8.0824	0.04178	7.2886	0.2785
7.03146	0.3824	8.84266	1.03353	7.79172	0.04541	7.03146	0.80146	7.29978	0.10191	9.04391	0.31781	8.09358	0.04066	7.29978	0.28387
7.04264	0.39024	8.85384	1.05523	7.8029	0.04499	7.04264	0.80534	7.31096	0.10361	9.05509	0.31794	8.10476	0.03953	7.31096	0.28931
7.05382	0.39833	8.86502	1.07654	7.81408	0.04455	7.05382	0.81052	7.32214	0.1053	9.06627	0.31764	8.11594	0.0384	7.32214	0.29481
7.065	0.40653	8.8762	1.09734	7.82526	0.0441	7.065	0.81676	7.33332	0.10699	9.07745	0.31689	8.12712	0.03726	7.33332	0.30034
7.07618	0.41469	8.88738	1.11752	7.83644	0.04362	7.07618	0.8238	7.3445	0.1087	9.08863	0.31568	8.1383	0.03614	7.3445	0.30589
7.08736	0.42278	8.89856	1.13696	7.84762	0.04312	7.08736	0.8316	7.35568	0.11042	9.09981	0.31401	8.14949	0.03503	7.35568	0.31146
7.09854	0.43078	8.90974	1.15554	7.8588	0.0426	7.09854	0.84014	7.36686	0.11216	9.11099	0.31186	8.16067	0.03395	7.36686	0.31703
7.10972	0.43866	8.92093	1.17316	7.86998	0.04206	7.10972	0.84939	7.37804	0.11392	9.12217	0.30924	8.17185	0.0329	7.37804	0.32258
7.1209	0.44643	8.93211	1.18974	7.88116	0.0415	7.1209	0.85934	7.38923	0.1157	9.13335	0.30615	8.18303	0.03189	7.38923	0.3281
7.13208	0.45406	8.94329	1.20519	7.89234	0.04092	7.13208	0.86994	7.40041	0.11751	9.14453	0.30274	8.19421	0.03093	7.40041	0.33355
7.14326	0.4615	8.95447	1.21933	7.90352	0.0403	7.14326	0.88114	7.41159	0.11932	9.15571	0.29905	8.20539	0.03002	7.41159	0.33888
7.15444	0.4688	8.96565	1.23204	7.9147	0.03966	7.15444	0.89297	7.42277	0.12112	9.16689	0.29494	8.21657	0.02917	7.42277	0.34405
7.16562	0.47593	8.97683	1.2434	7.92588	0.03898	7.16562	0.90541	7.43395	0.12292	9.17807	0.29042	8.22775	0.02838	7.43395	0.34904
7.1768	0.48286	8.98801	1.2535	7.93706	0.03827	7.1768	0.91837	7.44513	0.12471	9.18925	0.28555	8.23893	0.02766	7.44513	0.35382
7.18798	0.48956	8.99919	1.26202	7.94824	0.03753	7.18798	0.93183	7.45631	0.12647	9.20043	0.28042	8.25011	0.02702	7.45631	0.35836
7.19916	0.49603	9.01037	1.26867	7.95942	0.03678	7.19916	0.94577	7.46749	0.1282	9.21161	0.27503	8.26129	0.02645	7.46749	0.36273
7.21034	0.50227	9.02155	1.27349	7.9706	0.03601	7.21034	0.96015	7.47867	0.12988	9.22279	0.26933	8.27247	0.02597	7.47867	0.36691
7.22152	0.50827	9.03273	1.27643	7.98178	0.03523	7.22152	0.97493	7.48985	0.13151	9.23397	0.26336	8.28365	0.02556	7.48985	0.37078
7.2327	0.51403	9.04391	1.27725	7.99296	0.03443	7.2327	0.99008	7.50103	0.13308	9.24515	0.25717	8.29483	0.02523	7.50103	0.3743
7.24388	0.51962	9.05509	1.27598	8.00414	0.0336	7.24388	1.00563	7.51221	0.13456	9.25633	0.25082	8.30601	0.02499	7.51221	0.37746
7.25506	0.52502	9.06627	1.27287	8.01532	0.03275	7.25506	1.02155	7.52339	0.13594	9.26751	0.24431	8.31719	0.02483	7.52339	0.38025
7.26624	0.53026	9.07745	1.26783	8.0265	0.03189	7.26624	1.03777	7.53457	0.13722	9.27869	0.23769	8.32837	0.02475	7.53457	0.38264
7.27742	0.53537	9.08863	1.26077	8.03768	0.03102	7.27742	1.05434	7.54575	0.13838	9.28987	0.231	8.33955	0.02475	7.54575	0.38462
7.2886	0.54027	9.09981	1.25172	8.04886	0.03014	7.2886	1.07107	7.55693	0.13941	9.30106	0.22428	8.35073	0.02482	7.55693	0.3862
7.29978	0.5449	9.11099	1.2405	8.06004	0.02926	7.29978	1.08781	7.56811	0.14029	9.31224	0.21758	8.36191	0.02497	7.56811	0.38748
7.31096	0.54925	9.12217	1.22715	8.07122	0.02838	7.31096	1.10449	7.57929	0.14102	9.32342	0.21093	8.37309	0.02519	7.57929	0.38851
7.32214	0.55332	9.13335	1.21176	8.0824	0.02749	7.32214	1.12103	7.59047	0.14159	9.3346	0.20438	8.38427	0.02547	7.59047	0.38916
7.33332	0.55709	9.14453	1.19454	8.09358	0.02661	7.33332	1.13733	7.60165	0.14199	9.34578	0.19797	8.39545	0.02581	7.60165	0.38941
7.3445	0.56055	9.15571	1.17559	8.10476	0.02574	7.3445	1.15332	7.61283	0.14221	9.35696	0.19173	8.40663	0.02621	7.61283	0.38925
7.35568	0.56375	9.16689	1.1549	8.11594	0.02489	7.35568	1.16898	7.62401	0.14238	9.36814	0.18571	8.41781	0.02666	7.62401	0.38885
7.36686	0.56668	9.17807	1.13261	8.12712	0.02405	7.36686	1.18424	7.63519	0.14248	9.37932	0.17992	8.42899	0.02717	7.63519	0.3882
7.37804	0.56934	9.18925	1.10915	8.1383	0.02324	7.37804	1.19901	7.64637	0.1424	9.3905	0.17441	8.44017	0.02772	7.64637	0.3872
7.38923	0.57178	9.20043	1.08496	8.14949	0.02245	7.38923	1.21332	7.65755	0.14213	9.40168	0.16919	8.45135	0.02831	7.65755	0.38585
7.40041	0.57395	9.21161	1.05991	8.16067	0.0217	7.40041	1.22699	7.66873	0.14166	9.41286	0.16429	8.46253	0.02892	7.66873	0.38418
7.41159	0.57578	9.22279	1.0339	8.17185	0.02098	7.41159	1.23987	7.67991	0.14102	9.42404	0.15973	8.47371	0.02957	7.67991	0.3822
7.42277	0.57725	9.23397	1.00713	8.18303	0.02029	7.42277	1.25187	7.69109	0.1402	9.43522	0.15551	8.48489	0.03023	7.69109	0.37997
7.43395	0.57838	9.24515	0.97986	8.19421	0.01965	7.43395	1.26293	7.70227	0.13921	9.4464	0.15165	8.49607	0.03091	7.70227	0.3775
7.44513	0.57924	9.25633	0.95227	8.20539	0.01905	7.44513	1.27328	7.71345	0.13806	9.45758	0.14816	8.50725	0.0316	7.71345	0.3748
7.45631	0.57985	9.26751	0.92448	8.21657	0.0185	7.45631	1.28287	7.72463	0.1368	9.46876	0.14504	8.51843	0.0323	7.72463	0.37198
7.46749	0.58022	9.27869	0.89668	8.22775	0.018	7.46749	1.29177	7.73581	0.13543	9.47994	0.14228	8.52962	0.03302	7.73581	0.36905
7.47867	0.58037	9.28987	0.86903	8.23893	0.01754	7.47867	1.29997	7.74699	0.13394	9.49112	0.13989	8.5408	0.03375	7.74699	0.36594
7.48985	0.58016	9.30106	0.84173	8.25011	0.01714	7.48985	1.30704	7.75817	0.13231	9.5023	0.13785	8.55198	0.03447	7.75817	0.36267
7.50103	0.5796	9.31224	0.81493	8.26129	0.01679	7.50103	1.31298	7.76936	0.13057	9.51348	0.13616	8.56316	0.03518	7.76936	0.35925
7.51221	0.57868	9.32342	0.78881	8.27247	0.0165	7.51221	1.31777	7.78054	0.12873	9.52466	0.1348	8.57434	0.03588	7.78054	0.3557
7.52339	0.57741	9.3346	0.76351	8.28365	0.01625	7.52339	1.32142	7.79172	0.1268	9.53584	0.13377	8.58552	0.03657	7.79172	0.35203
7.53457	0.57581	9.34578	0.73917	8.29483	0.01606	7.53457	1.32397	7.8029	0.12479	9.54702	0.13306	8.5967	0.03724	7.8029	0.34825
7.54575	0.57387	9.35696	0.71592	8.30601	0.01593	7.54575	1.32543	7.81408	0.12271	9.5582	0.13266	8.60788	0.03789	7.81408	0.34435
7.55693	0.57161	9.36814	0.69387	8.31719	0.01586	7.55693	1.32583	7.82526	0.12058	9.56938	0.13256	8.61906	0.03853	7.82526	0.34036
7.56811	0.56918	9.37932	0.67311	8.32837	0.01583	7.56811	1.32561	7.83644	0.11841	9.58056	0.13275	8.63024	0.03914	7.83644	0.33626
7.57929	0.56663	9.3905	0.65372	8.33955	0.01586	7.57929	1.32493	7.84762	0.1162	9.59174	0.13318	8.64142	0.03974	7.84762	0.33207
7.59047	0.56383	9.40168	0.63576	8.35073	0.01594	7.59047	1.32346	7.8588	0.11397	9.60292	0.1338	8.6526	0.04033	7.8588	0.32778
7.60165	0.56076	9.41286	0.61928	8.36191	0.01606	7.60165	1.32113	7.86998	0.11172	9.6141	0.13463	8.66378	0.0409	7.86998	0.32339
7.61283	0.5574	9.42404	0.60431	8.37309	0.01623	7.61283	1.318	7.88116	0.10946	9.62528	0.13562	8.67496	0.04146	7.88116	0.3189
7.62401	0.55384	9.43522	0.59087	8.38427	0.01644	7.62401	1.31429	7.89234	0.1072	9.63646	0.13676	8.68614	0.04201	7.89234	0.31428
7.63519	0.55007	9.4464	0.57895	8.39545	0.01669	7.63519	1.31005	7.90352	0.10494	9.64764	0.13803	8.69732	0.04253	7.90352	0.30955
7.64637	0.54605	9.45758	0.56854	8.40663	0.01698	7.64637	1.30517	7.9147	0.10268	9.65882	0.13944	8.7085	0.04305	7.9147	0.30468
7.65755	0.54179	9.46876	0.55959	8.41781	0.0173	7.65755	1.29969	7.92588	0.10042	9.67	0.14097	8.71968	0.04355	7.92588	0.29967
7.66873	0.53729	9.47994	0.55208	8.42899	0.01766	7.66873	1.29365	7.93706	0.09818	9.68119	0.1426	8.73086	0.04403	7.93706	0.29453
7.67991	0.53257	9.49112	0.54593	8.44017	0.01805	7.67991	1.2871	7.94824	0.09595	9.69237	0.14431	8.74204	0.0445	7.94824	0.28929
7.69109	0.52767	9.5023	0.54109	8.45135	0.01847	7.69109	1.28017	7.95942	0.09373	9.70355	0.14608	8.75322	0.04496	7.95942	0.28405
7.70227	0.52262	9.51348	0.5375	8.46253	0.01891	7.70227	1.27287	7.9706	0.09152	9.71473	0.14792	8.7644	0.0454	7.9706	0.27878
7.71345	0.5174	9.52466	0.53506	8.47371	0.01937	7.71345	1.26523	7.98178	0.08932	9.72591	0.14982	8.77558	0.04583	7.98178	0.27343
7.72463	0.51211	9.53584	0.53371	8.48489	0.01986	7.72463	1.25738	7.99296	0.08714	9.73709	0.15179	8.78676	0.04625	7.99296	0.26794
7.73581	0.50668	9.54702	0.53338	8.49607	0.02035	7.73581	1.24924	8.00414	0.085	9.74827	0.15384	8.79794	0.04667	8.00414	0.26235
7.74699	0.50103	9.5582	0.53399	8.50725	0.02087	7.74699	1.24066	8.01532	0.0829	9.75945	0.15595	8.80912	0.04709	8.01532	0.25668
7.75817	0.49516	9.56938	0.53546	8.51843	0.02139	7.75817	1.23164	8.0265	0.08083	9.77063	0.15812	8.8203	0.0475	8.0265	0.25088
7.76936	0.48906	9.58056	0.5377	8.52962	0.02194	7.76936	1.22215	8.03768	0.07883	9.78181	0.16036	8.83148	0.04792	8.03768	0.24506
7.78054	0.48274	9.59174	0.5406	8.5408	0.0225	7.78054	1.21217	8.04886	0.0769	9.79299	0.1627	8.84266	0.04832	8.04886	0.23922
7.79172	0.47619	9.60292	0.54409	8.55198	0.02306	7.79172	1.20167	8.06004	0.07501	9.80417	0.16515	8.85384	0.04873	8.06004	0.23332
7.8029	0.4694	9.6141	0.54823	8.56316	0.02362	7.8029	1.19062	8.07122	0.07314	9.81535	0.16774	8.86502	0.04915	8.07122	0.22738
7.81408	0.46238	9.62528	0.55297	8.57434	0.02419	7.81408	1.17897	8.0824	0.0713	9.82653	0.17049	8.8762	0.04957	8.0824	0.22142
7.82526	0.45512	9.63646	0.55817	8.58552	0.02475	7.82526	1.16669	8.09358	0.06949	9.83771	0.17334	8.88738	0.04998	8.09358	0.21546
7.83644	0.44771	9.64764	0.56378	8.5967	0.02531	7.83644	1.15385	8.10476	0.06774	9.84889	0.17632	8.89856	0.0504	8.10476	0.20955
7.84762	0.44014	9.65882	0.56973	8.60788	0.02587	7.84762	1.14041	8.11594	0.06603	9.86007	0.17942	8.90974	0.05081	8.11594	0.2037
7.8588	0.43238	9.67	0.57611	8.61906	0.02643	7.8588	1.12644	8.12712	0.06438	9.87125	0.18266	8.92093	0.05121	8.12712	0.19796
7.86998	0.42455	9.68119	0.58285	8.63024	0.02698	7.86998	1.11206	8.1383	0.06281	9.88243	0.18605	8.93211	0.05161	8.1383	0.19235
7.88116	0.41661	9.69237	0.58983	8.64142	0.02752	7.88116	1.0971	8.14949	0.06131	9.89361	0.18959	8.94329	0.05201	8.14949	0.18691
7.89234	0.40845	9.70355	0.59711	8.6526	0.02807	7.89234	1.08136	8.16067	0.05991	9.90479	0.19328	8.95447	0.0524	8.16067	0.18168
7.90352	0.40007	9.71473	0.60467	8.66378	0.02862	7.90352	1.06478	8.17185	0.05861	9.91597	0.19719	8.96565	0.05278	8.17185	0.17669
7.9147	0.39148	9.72591	0.61248	8.67496	0.02916	7.9147	1.04734	8.18303	0.05742	9.92715	0.20129	8.97683	0.05315	8.18303	0.17197
7.92588	0.38269	9.73709	0.6206	8.68614	0.02971	7.92588	1.02905	8.19421	0.05635	9.93833	0.20556	8.98801	0.05352	8.19421	0.16756
7.93706	0.37371	9.74827	0.62908	8.69732	0.03024	7.93706	1.00992	8.20539	0.05543	9.94951	0.20998	8.99919	0.05388	8.20539	0.16349
7.94824	0.36456	9.75945	0.63789	8.7085	0.03078	7.94824	0.99009	8.21657	0.05465	9.96069	0.21454	9.01037	0.05422	8.21657	0.15979
7.95942	0.35527	9.77063	0.64705	8.71968	0.03132	7.95942	0.96971	8.22775	0.05402	9.97187	0.21924	9.02155	0.05453	8.22775	0.15649
7.9706	0.34586	9.78181	0.65659	8.73086	0.03187	7.9706	0.9489	8.23893	0.05356	9.98305	0.22406	9.03273	0.05481	8.23893	0.15361
7.98178	0.33637	9.79299	0.66657	8.74204	0.0324	7.98178	0.92768	8.25011	0.05328	9.99423	0.22898	9.04391	0.05506	8.25011	0.15117
7.99296	0.3268	9.80417	0.67702	8.75322	0.03294	7.99296	0.90591	8.26129	0.05318	10.0054	0.23399	9.05509	0.05526	8.26129	0.14921
8.00414	0.31727	9.81535	0.68799	8.7644	0.03347	8.00414	0.88368	8.27247	0.05326	10.0166	0.23905	9.06627	0.05543	8.27247	0.14773
8.01532	0.30781	9.82653	0.69951	8.77558	0.034	8.01532	0.86107	8.28365	0.05354	10.0278	0.24414	9.07745	0.05554	8.28365	0.14676
8.0265	0.2984	9.83771	0.71164	8.78676	0.03453	8.0265	0.83811	8.29483	0.05401	10.0389	0.24924	9.08863	0.05561	8.29483	0.14629
8.03768	0.2892	9.84889	0.72452	8.79794	0.03506	8.03768	0.81508	8.30601	0.05467	10.0501	0.2543	9.09981	0.05562	8.30601	0.14637
8.04886	0.28027	9.86007	0.73822	8.80912	0.0356	8.04886	0.7921	8.31719	0.05553	10.0613	0.25931	9.11099	0.05558	8.31719	0.14702
8.06004	0.27152	9.87125	0.75261	8.8203	0.03614	8.06004	0.76911	8.32837	0.05659	10.0725	0.26427	9.12217	0.05548	8.32837	0.14821
8.07122	0.26299	9.88243	0.7678	8.83148	0.03668	8.07122	0.74624	8.33955	0.05783	10.0837	0.26913	9.13335	0.05531	8.33955	0.14992
8.0824	0.25473	9.89361	0.78377	8.84266	0.03721	8.0824	0.72362	8.35073	0.05925	10.0949	0.2738	9.14453	0.05509	8.35073	0.15215
8.09358	0.24678	9.90479	0.80045	8.85384	0.03774	8.09358	0.70138	8.36191	0.06084	10.106	0.27826	9.15571	0.0548	8.36191	0.15489
8.10476	0.23921	9.91597	0.81782	8.86502	0.03827	8.10476	0.67967	8.37309	0.06259	10.1172	0.28245	9.16689	0.05445	8.37309	0.15813
8.11594	0.23206	9.92715	0.83586	8.8762	0.03879	8.11594	0.65861	8.38427	0.06449	10.1284	0.28635	9.17807	0.05403	8.38427	0.16186
8.12712	0.22537	9.93833	0.85452	8.88738	0.0393	8.12712	0.63835	8.39545	0.06653	10.1396	0.2899	9.18925	0.05358	8.39545	0.16605
8.1383	0.21921	9.94951	0.87377	8.89856	0.03981	8.1383	0.61901	8.40663	0.06868	10.1508	0.29308	9.20043	0.0531	8.40663	0.17069
8.14949	0.21362	9.96069	0.89353	8.90974	0.04029	8.14949	0.60074	8.41781	0.07095	10.1619	0.29586	9.21161	0.05258	8.41781	0.17575
8.16067	0.20864	9.97187	0.91375	8.92093	0.04076	8.16067	0.58365	8.42899	0.0733	10.1731	0.29821	9.22279	0.052	8.42899	0.18122
8.17185	0.20433	9.98305	0.93433	8.93211	0.04121	8.17185	0.56787	8.44017	0.07572	10.1843	0.30011	9.23397	0.05137	8.44017	0.18707
8.18303	0.20073	9.99423	0.95533	8.94329	0.04164	8.18303	0.5535	8.45135	0.07819	10.1955	0.30157	9.24515	0.05071	8.45135	0.19326
8.19421	0.19788	10.0054	0.97665	8.95447	0.04205	8.19421	0.54066	8.46253	0.08069	10.2067	0.30259	9.25633	0.05001	8.46253	0.19977
8.20539	0.19582	10.0166	0.99803	8.96565	0.04242	8.20539	0.52943	8.47371	0.08321	10.2178	0.30321	9.26751	0.04928	8.47371	0.20655
8.21657	0.19459	10.0278	1.01937	8.97683	0.04277	8.21657	0.51991	8.48489	0.08571	10.229	0.30338	9.27869	0.04852	8.48489	0.21358
8.22775	0.19421	10.0389	1.04053	8.98801	0.04308	8.22775	0.51217	8.49607	0.08819	10.2402	0.30301	9.28987	0.04772	8.49607	0.22083
8.23893	0.19471	10.0501	1.06138	8.99919	0.04336	8.23893	0.50627	8.50725	0.09062	10.2514	0.30211	9.30106	0.04689	8.50725	0.22825
8.25011	0.19611	10.0613	1.08188	9.01037	0.04359	8.25011	0.50226	8.51843	0.09301	10.2626	0.30074	9.31224	0.04605	8.51843	0.23585
8.26129	0.19844	10.0725	1.10214	9.02155	0.04379	8.26129	0.5002	8.52962	0.09535	10.2737	0.29893	9.32342	0.04519	8.52962	0.24361
8.27247	0.20169	10.0837	1.12194	9.03273	0.04393	8.27247	0.50011	8.5408	0.09762	10.2849	0.29666	9.3346	0.04433	8.5408	0.25148
8.28365	0.20588	10.0949	1.14088	9.04391	0.04403	8.28365	0.50201	8.55198	0.09979	10.2961	0.29401	9.34578	0.04346	8.55198	0.25939
8.29483	0.21099	10.106	1.15881	9.05509	0.04407	8.29483	0.5059	8.56316	0.10182	10.3073	0.29097	9.35696	0.0426	8.56316	0.26731
8.30601	0.21704	10.1172	1.1756	9.06627	0.04406	8.30601	0.51186	8.57434	0.10371	10.3185	0.28753	9.36814	0.04175	8.57434	0.2752
8.31719	0.224	10.1284	1.19113	9.07745	0.04401	8.31719	0.51988	8.58552	0.10545	10.3296	0.28369	9.37932	0.04092	8.58552	0.28304
8.32837	0.23185	10.1396	1.20527	9.08863	0.0439	8.32837	0.52985	8.5967	0.10704	10.3408	0.27946	9.3905	0.04011	8.5967	0.2908
8.33955	0.24057	10.1508	1.2179	9.09981	0.04373	8.33955	0.54172	8.60788	0.10846	10.352	0.27488	9.40168	0.03933	8.60788	0.29845
8.35073	0.25012	10.1619	1.22893	9.11099	0.0435	8.35073	0.55544	8.61906	0.10971	10.3632	0.26999	9.41286	0.03858	8.61906	0.30597
8.36191	0.26046	10.1731	1.23833	9.12217	0.0432	8.36191	0.57095	8.63024	0.11079	10.3744	0.26482	9.42404	0.03787	8.63024	0.31335
8.37309	0.27156	10.1843	1.24604	9.13335	0.04285	8.37309	0.5882	8.64142	0.11172	10.3855	0.2594	9.43522	0.0372	8.64142	0.32057
8.38427	0.28336	10.1955	1.25223	9.14453	0.04244	8.38427	0.60708	8.6526	0.11251	10.3967	0.25379	9.4464	0.03658	8.6526	0.32767
8.39545	0.29581	10.2067	1.25693	9.15571	0.04198	8.39545	0.62754	8.66378	0.11318	10.4079	0.24802	9.45758	0.03599	8.66378	0.33467
8.40663	0.30884	10.2178	1.25999	9.16689	0.04147	8.40663	0.64946	8.67496	0.11378	10.4191	0.24212	9.46876	0.03546	8.67496	0.34163
8.41781	0.3224	10.229	1.26129	9.17807	0.0409	8.41781	0.67276	8.68614	0.11428	10.4303	0.23613	9.47994	0.03497	8.68614	0.34849
8.42899	0.3364	10.2402	1.26064	9.18925	0.0403	8.42899	0.69739	8.69732	0.11463	10.4414	0.2301	9.49112	0.03453	8.69732	0.35515
8.44017	0.35079	10.2514	1.25805	9.20043	0.03966	8.44017	0.72324	8.7085	0.11486	10.4526	0.22405	9.5023	0.03413	8.7085	0.36161
8.45135	0.36548	10.2626	1.25369	9.21161	0.03899	8.45135	0.75014	8.71968	0.11496	10.4638	0.21801	9.51348	0.03378	8.71968	0.36788
8.46253	0.3804	10.2737	1.24761	9.22279	0.03829	8.46253	0.77796	8.73086	0.11496	10.475	0.212	9.52466	0.03348	8.73086	0.37395
8.47371	0.39547	10.2849	1.23969	9.23397	0.03756	8.47371	0.80659	8.74204	0.11486	10.4862	0.20606	9.53584	0.03322	8.74204	0.37982
8.48489	0.4106	10.2961	1.23035	9.24515	0.0368	8.48489	0.83591	8.75322	0.11469	10.4974	0.20019	9.54702	0.033	8.75322	0.38551
8.49607	0.42572	10.3073	1.21975	9.25633	0.03604	8.49607	0.86581	8.7644	0.11445	10.5085	0.19443	9.5582	0.03282	8.7644	0.39101
8.50725	0.44075	10.3185	1.20782	9.26751	0.03527	8.50725	0.89615	8.77558	0.11417	10.5197	0.18878	9.56938	0.03268	8.77558	0.39634
8.51843	0.45569	10.3296	1.19457	9.27869	0.03449	8.51843	0.92695	8.78676	0.11386	10.5309	0.18327	9.58056	0.03257	8.78676	0.40153
8.52962	0.47062	10.3408	1.17988	9.28987	0.0337	8.52962	0.95831	8.79794	0.11353	10.5421	0.17789	9.59174	0.0325	8.79794	0.40664
8.5408	0.48536	10.352	1.16384	9.30106	0.03292	8.5408	0.98999	8.80912	0.1132	10.5533	0.17267	9.60292	0.03245	8.80912	0.41173
8.55198	0.49969	10.3632	1.14656	9.31224	0.03215	8.55198	1.02168	8.8203	0.11289	10.5644	0.1676	9.6141	0.03244	8.8203	0.41682
8.56316	0.51354	10.3744	1.12815	9.32342	0.03139	8.56316	1.05326	8.83148	0.11262	10.5756	0.16268	9.62528	0.03246	8.83148	0.42185
8.57434	0.52685	10.3855	1.10872	9.3346	0.03065	8.57434	1.08465	8.84266	0.11239	10.5868	0.15792	9.63646	0.03251	8.84266	0.4268
8.58552	0.53954	10.3967	1.08838	9.34578	0.02994	8.58552	1.11575	8.85384	0.11222	10.598	0.15329	9.64764	0.03258	8.85384	0.43167
8.5967	0.55156	10.4079	1.06724	9.35696	0.02925	8.5967	1.14648	8.86502	0.11212	10.6091	0.14879	9.65882	0.03266	8.86502	0.43647
8.60788	0.56287	10.4191	1.04541	9.36814	0.02859	8.60788	1.17678	8.8762	0.11211	10.6203	0.14441	9.67	0.03276	8.8762	0.4412
8.61906	0.57341	10.4303	1.023	9.37932	0.02797	8.61906	1.20659	8.88738	0.1122	10.6315	0.14015	9.68119	0.03286	8.88738	0.44585
8.63024	0.58315	10.4414	1.00017	9.3905	0.02739	8.63024	1.23585	8.89856	0.11238	10.6427	0.13601	9.69237	0.03298	8.89856	0.45044
8.64142	0.59214	10.4526	0.97701	9.40168	0.02685	8.64142	1.26462	8.90974	0.11267	10.6539	0.13201	9.70355	0.0331	8.90974	0.45494
8.6526	0.60043	10.4638	0.95355	9.41286	0.02635	8.6526	1.29298	8.92093	0.11307	10.6651	0.12817	9.71473	0.03322	8.92093	0.45934
8.66378	0.60799	10.475	0.92988	9.42404	0.02589	8.66378	1.3209	8.93211	0.11362	10.6762	0.12447	9.72591	0.03334	8.93211	0.46368
8.67496	0.61482	10.4862	0.90608	9.43522	0.02548	8.67496	1.34853	8.94329	0.11434	10.6874	0.1209	9.73709	0.03347	8.94329	0.46796
8.68614	0.62088	10.4974	0.88221	9.4464	0.02511	8.68614	1.37572	8.95447	0.11519	10.6986	0.11742	9.74827	0.0336	8.95447	0.47212
8.69732	0.62606	10.5085	0.85835	9.45758	0.02479	8.69732	1.40225	8.96565	0.11615	10.7098	0.11401	9.75945	0.03373	8.96565	0.47611
8.7085	0.63041	10.5197	0.83461	9.46876	0.0245	8.7085	1.42833	8.97683	0.11721	10.721	0.11069	9.77063	0.03387	8.97683	0.47993
8.71968	0.63395	10.5309	0.81107	9.47994	0.02426	8.71968	1.45407	8.98801	0.11837	10.7321	0.10744	9.78181	0.03402	8.98801	0.4836
8.73086	0.63675	10.5421	0.78771	9.49112	0.02406	8.73086	1.47931	8.99919	0.11962	10.7433	0.10428	9.79299	0.03416	8.99919	0.48706
8.74204	0.63886	10.5533	0.76471	9.5023	0.02389	8.74204	1.50402	9.01037	0.12094	10.7545	0.10119	9.80417	0.03432	9.01037	0.49023
8.75322	0.64025	10.5644	0.74214	9.51348	0.02375	8.75322	1.52815	9.02155	0.12234	10.7657	0.09819	9.81535	0.03448	9.02155	0.49319
8.7644	0.64093	10.5756	0.71989	9.52466	0.02365	8.7644	1.55165	9.03273	0.12381	10.7768	0.09529	9.82653	0.03466	9.03273	0.49588
8.77558	0.64093	10.5868	0.69796	9.53584	0.02357	8.77558	1.57453	9.04391	0.12532	10.788	0.09249	9.83771	0.03485	9.04391	0.49819
8.78676	0.64029	10.598	0.67629	9.54702	0.02353	8.78676	1.59682	9.05509	0.12685	10.7992	0.08979	9.84889	0.03506	9.05509	0.50005
8.79794	0.63916	10.6091	0.65489	9.5582	0.0235	8.79794	1.61865	9.06627	0.12839	10.8104	0.08723	9.86007	0.03531	9.06627	0.50145
8.80912	0.63766	10.6203	0.63377	9.56938	0.02349	8.80912	1.64015	9.07745	0.12992	10.8216	0.0848	9.87125	0.03558	9.07745	0.50236
8.8203	0.63584	10.6315	0.61295	9.58056	0.02351	8.8203	1.66126	9.08863	0.13144	10.8328	0.08252	9.88243	0.03588	9.08863	0.50273
8.83148	0.63364	10.6427	0.59244	9.59174	0.02354	8.83148	1.68186	9.09981	0.13291	10.8439	0.08041	9.89361	0.0362	9.09981	0.50254
8.84266	0.63108	10.6539	0.57232	9.60292	0.02357	8.84266	1.70182	9.11099	0.13434	10.8551	0.07848	9.90479	0.03655	9.11099	0.50178
8.85384	0.62824	10.6651	0.55261	9.6141	0.02362	8.85384	1.72121	9.12217	0.13571	10.8663	0.07675	9.91597	0.03693	9.12217	0.50042
8.86502	0.62516	10.6762	0.53337	9.62528	0.02367	8.86502	1.73997	9.13335	0.13699	10.8775	0.07524	9.92715	0.03733	9.13335	0.49846
8.8762	0.6219	10.6874	0.51462	9.63646	0.02373	8.8762	1.75803	9.14453	0.1382	10.8887	0.07396	9.93833	0.03776	9.14453	0.49602
8.88738	0.61849	10.6986	0.49627	9.64764	0.02379	8.88738	1.77531	9.15571	0.1393	10.8998	0.07296	9.94951	0.03822	9.15571	0.49314
8.89856	0.61493	10.7098	0.4784	9.65882	0.02384	8.89856	1.79169	9.16689	0.1403	10.911	0.07224	9.96069	0.03871	9.16689	0.48969
8.90974	0.61127	10.721	0.46106	9.67	0.0239	8.90974	1.80711	9.17807	0.14122	10.9222	0.07181	9.97187	0.03922	9.17807	0.48567
8.92093	0.60754	10.7321	0.44418	9.68119	0.02395	8.92093	1.82146	9.18925	0.14205	10.9334	0.07167	9.98305	0.03975	9.18925	0.48118
8.93211	0.60379	10.7433	0.42782	9.69237	0.024	8.93211	1.83474	9.20043	0.14277	10.9446	0.07185	9.99423	0.04032	9.20043	0.47629
8.94329	0.60005	10.7545	0.412	9.70355	0.02404	8.94329	1.84688	9.21161	0.14337	10.9557	0.07235	10.0054	0.04091	9.21161	0.47098
8.95447	0.59635	10.7657	0.39676	9.71473	0.02407	8.95447	1.85773	9.22279	0.14386	10.9669	0.07319	10.0166	0.04152	9.22279	0.46519
8.96565	0.59267	10.7768	0.38216	9.72591	0.02409	8.96565	1.86713	9.23397	0.14423	10.9781	0.07438	10.0278	0.04214	9.23397	0.45896
8.97683	0.58906	10.788	0.36824	9.73709	0.02411	8.97683	1.87523	9.24515	0.14462	10.9893	0.07592	10.0389	0.04277	9.24515	0.4525
8.98801	0.58555	10.7992	0.35505	9.74827	0.02412	8.98801	1.88214	9.25633	0.14505	11.0005	0.07782	10.0501	0.04341	9.25633	0.44588
8.99919	0.58212	10.8104	0.34264	9.75945	0.02413	8.99919	1.8875	9.26751	0.14541	11.0116	0.08009	10.0613	0.04405	9.26751	0.43901
9.01037	0.57874	10.8216	0.33106	9.77063	0.02413	9.01037	1.891	9.27869	0.1457	11.0228	0.08273	10.0725	0.04469	9.27869	0.43191
9.02155	0.57544	10.8328	0.32038	9.78181	0.02412	9.02155	1.89272	9.28987	0.14593	11.034	0.08573	10.0837	0.04532	9.28987	0.42465
9.03273	0.57222	10.8439	0.31066	9.79299	0.02412	9.03273	1.89258	9.30106	0.14611	11.0452	0.0891	10.0949	0.04594	9.30106	0.41728
9.04391	0.56905	10.8551	0.30194	9.80417	0.02411	9.04391	1.89033	9.31224	0.14626	11.0564	0.09282	10.106	0.04653	9.31224	0.40988
9.05509	0.56597	10.8663	0.29429	9.81535	0.02411	9.05509	1.88602	9.32342	0.14639	11.0675	0.09689	10.1172	0.0471	9.32342	0.40251
9.06627	0.56312	10.8775	0.28776	9.82653	0.02411	9.06627	1.88005	9.3346	0.14652	11.0787	0.10129	10.1284	0.04763	9.3346	0.39523
9.07745	0.56044	10.8887	0.28242	9.83771	0.02412	9.07745	1.87227	9.34578	0.14667	11.0899	0.10601	10.1396	0.04813	9.34578	0.3881
9.08863	0.55782	10.8998	0.27835	9.84889	0.02413	9.08863	1.86249	9.35696	0.14686	11.1011	0.11103	10.1508	0.04858	9.35696	0.38119
9.09981	0.55526	10.911	0.27559	9.86007	0.02416	9.09981	1.85071	9.36814	0.14709	11.1123	0.11634	10.1619	0.04898	9.36814	0.37456
9.11099	0.55275	10.9222	0.27417	9.87125	0.0242	9.11099	1.83674	9.37932	0.1474	11.1234	0.1219	10.1731	0.04933	9.37932	0.36825
9.12217	0.55029	10.9334	0.27413	9.88243	0.02425	9.12217	1.82065	9.3905	0.14778	11.1346	0.12769	10.1843	0.04962	9.3905	0.36231
9.13335	0.5479	10.9446	0.2755	9.89361	0.02432	9.13335	1.80251	9.40168	0.14827	11.1458	0.13369	10.1955	0.04987	9.40168	0.3568
9.14453	0.54566	10.9557	0.27834	9.90479	0.0244	9.14453	1.78263	9.41286	0.14888	11.157	0.13986	10.2067	0.05007	9.41286	0.35175
9.15571	0.54358	10.9669	0.28265	9.91597	0.0245	9.15571	1.76115	9.42404	0.1496	11.1682	0.14618	10.2178	0.05021	9.42404	0.34719
9.16689	0.54161	10.9781	0.28845	9.92715	0.02462	9.16689	1.73797	9.43522	0.15045	11.1793	0.15259	10.229	0.05027	9.43522	0.34316
9.17807	0.53977	10.9893	0.29576	9.93833	0.02475	9.17807	1.71329	9.4464	0.15145	11.1905	0.15908	10.2402	0.05026	9.4464	0.33967
9.18925	0.53824	11.0005	0.30459	9.94951	0.0249	9.18925	1.68769	9.45758	0.15257	11.2017	0.16561	10.2514	0.05018	9.45758	0.33672
9.20043	0.53706	11.0116	0.31493	9.96069	0.02507	9.20043	1.66168	9.46876	0.15381	11.2129	0.17214	10.2626	0.05004	9.46876	0.33431
9.21161	0.53612	11.0228	0.32678	9.97187	0.02526	9.21161	1.63502	9.47994	0.15518	11.2241	0.17863	10.2737	0.04984	9.47994	0.33243
9.22279	0.53542	11.034	0.34012	9.98305	0.02546	9.22279	1.60761	9.49112	0.15666	11.2353	0.18507	10.2849	0.04956	9.49112	0.33108
9.23397	0.53497	11.0452	0.35493	9.99423	0.02567	9.23397	1.57965	9.5023	0.15824	11.2464	0.19142	10.2961	0.04922	9.5023	0.33023
9.24515	0.53494	11.0564	0.37117	10.0054	0.0259	9.24515	1.5516	9.51348	0.15992	11.2576	0.19767	10.3073	0.04883	9.51348	0.32986
9.25633	0.53535	11.0675	0.38879	10.0166	0.02614	9.25633	1.52367	9.52466	0.16167	11.2688	0.20378	10.3185	0.04838	9.52466	0.32995
9.26751	0.53611	11.0787	0.40775	10.0278	0.02639	9.26751	1.49586	9.53584	0.16347	11.28	0.2097	10.3296	0.04787	9.53584	0.33046
9.27869	0.53723	11.0899	0.42799	10.0389	0.02665	9.27869	1.46839	9.54702	0.16532	11.2912	0.2154	10.3408	0.04731	9.54702	0.33138
9.28987	0.53874	11.1011	0.44943	10.0501	0.02691	9.28987	1.44148	9.5582	0.16719	11.3023	0.22087	10.352	0.04669	9.5582	0.33266
9.30106	0.54066	11.1123	0.47198	10.0613	0.02717	9.30106	1.41531	9.56938	0.16905	11.3135	0.22609	10.3632	0.04603	9.56938	0.33429
9.31224	0.54301	11.1234	0.49558	10.0725	0.02745	9.31224	1.39009	9.58056	0.17089	11.3247	0.23104	10.3744	0.04531	9.58056	0.33622
9.32342	0.54579	11.1346	0.52012	10.0837	0.02772	9.32342	1.36599	9.59174	0.17269	11.3359	0.23577	10.3855	0.04456	9.59174	0.33836
9.3346	0.54901	11.1458	0.54551	10.0949	0.028	9.3346	1.34317	9.60292	0.17442	11.347	0.24029	10.3967	0.04377	9.60292	0.34067
9.34578	0.55267	11.157	0.57163	10.106	0.02826	9.34578	1.32178	9.6141	0.17607	11.3582	0.24458	10.4079	0.04295	9.6141	0.34313
9.35696	0.55676	11.1682	0.59838	10.1172	0.02851	9.35696	1.30194	9.62528	0.17762	11.3694	0.24868	10.4191	0.0421	9.62528	0.3457
9.36814	0.56128	11.1793	0.62564	10.1284	0.02874	9.36814	1.28374	9.63646	0.17905	11.3806	0.25258	10.4303	0.04124	9.63646	0.34832
9.37932	0.5662	11.1905	0.65329	10.1396	0.02896	9.37932	1.26729	9.64764	0.18033	11.3918	0.25625	10.4414	0.04036	9.64764	0.35094
9.3905	0.5715	11.2017	0.68122	10.1508	0.02916	9.3905	1.25261	9.65882	0.18152	11.403	0.25971	10.4526	0.03948	9.65882	0.35362
9.40168	0.57718	11.2129	0.7093	10.1619	0.02933	9.40168	1.23979	9.67	0.18264	11.4141	0.26301	10.4638	0.0386	9.67	0.35637
9.41286	0.58321	11.2241	0.73743	10.1731	0.02948	9.41286	1.22884	9.68119	0.18362	11.4253	0.2662	10.475	0.03771	9.68119	0.35909
9.42404	0.58949	11.2353	0.76555	10.1843	0.0296	9.42404	1.21969	9.69237	0.1844	11.4365	0.2693	10.4862	0.03682	9.69237	0.36169
9.43522	0.59607	11.2464	0.79356	10.1955	0.0297	9.43522	1.21242	9.70355	0.18498	11.4477	0.27234	10.4974	0.03594	9.70355	0.36416
9.4464	0.60288	11.2576	0.82143	10.2067	0.02978	9.4464	1.20694	9.71473	0.18536	11.4588	0.2753	10.5085	0.03507	9.71473	0.3665
9.45758	0.60979	11.2688	0.84912	10.2178	0.02983	9.45758	1.20311	9.72591	0.18552	11.47	0.2782	10.5197	0.0342	9.72591	0.36868
9.46876	0.61672	11.28	0.87641	10.229	0.02986	9.46876	1.20082	9.73709	0.18555	11.4812	0.28109	10.5309	0.03335	9.73709	0.37081
9.47994	0.62362	11.2912	0.90319	10.2402	0.02985	9.47994	1.19996	9.74827	0.18549	11.4924	0.28401	10.5421	0.03252	9.74827	0.37293
9.49112	0.63042	11.3023	0.92939	10.2514	0.0298	9.49112	1.2004	9.75945	0.18527	11.5036	0.28698	10.5533	0.0317	9.75945	0.37495
9.5023	0.63703	11.3135	0.95497	10.2626	0.02973	9.5023	1.20201	9.77063	0.18487	11.5147	0.29006	10.5644	0.03089	9.77063	0.37686
9.51348	0.64341	11.3247	0.97989	10.2737	0.02962	9.51348	1.20466	9.78181	0.1843	11.5259	0.29327	10.5756	0.03011	9.78181	0.37868
9.52466	0.64948	11.3359	1.00429	10.2849	0.02949	9.52466	1.20819	9.79299	0.18358	11.5371	0.29665	10.5868	0.02933	9.79299	0.38045
9.53584	0.65516	11.347	1.02823	10.2961	0.02933	9.53584	1.21244	9.80417	0.18273	11.5483	0.30022	10.598	0.02858	9.80417	0.3822
9.54702	0.66048	11.3582	1.05172	10.3073	0.02914	9.54702	1.21738	9.81535	0.18175	11.5595	0.30403	10.6091	0.02783	9.81535	0.38398
9.5582	0.66536	11.3694	1.07488	10.3185	0.02893	9.5582	1.22284	9.82653	0.18068	11.5707	0.30808	10.6203	0.0271	9.82653	0.38583
9.56938	0.66989	11.3806	1.09767	10.3296	0.02869	9.56938	1.22884	9.83771	0.17954	11.5818	0.31235	10.6315	0.02638	9.83771	0.38772
9.58056	0.67402	11.3918	1.11998	10.3408	0.02843	9.58056	1.23523	9.84889	0.17834	11.593	0.31687	10.6427	0.02568	9.84889	0.38971
9.59174	0.6775	11.403	1.14174	10.352	0.02814	9.59174	1.24164	9.86007	0.17711	11.6042	0.32162	10.6539	0.02499	9.86007	0.39183
9.60292	0.68029	11.4141	1.16311	10.3632	0.02782	9.60292	1.24796	9.87125	0.17586	11.6154	0.3266	10.6651	0.02433	9.87125	0.3941
9.6141	0.68253	11.4253	1.18418	10.3744	0.02748	9.6141	1.25438	9.88243	0.17463	11.6266	0.33181	10.6762	0.02368	9.88243	0.39655
9.62528	0.68422	11.4365	1.20502	10.3855	0.02712	9.62528	1.26086	9.89361	0.17341	11.6377	0.33722	10.6874	0.02305	9.89361	0.3992
9.63646	0.68531	11.4477	1.2257	10.3967	0.02673	9.63646	1.26722	9.90479	0.17224	11.6489	0.34282	10.6986	0.02243	9.90479	0.40208
9.64764	0.68573	11.4588	1.24621	10.4079	0.02633	9.64764	1.27329	9.91597	0.17119	11.6601	0.34857	10.7098	0.02182	9.91597	0.4053
9.65882	0.68547	11.47	1.26661	10.4191	0.02592	9.65882	1.27904	9.92715	0.17026	11.6713	0.35446	10.721	0.02122	9.92715	0.40888
9.67	0.68451	11.4812	1.28699	10.4303	0.02549	9.67	1.28453	9.93833	0.16941	11.6825	0.36043	10.7321	0.02063	9.93833	0.41273
9.68119	0.68276	11.4924	1.30743	10.4414	0.02505	9.68119	1.28955	9.94951	0.16865	11.6936	0.36645	10.7433	0.02004	9.94951	0.41685
9.69237	0.68019	11.5036	1.32812	10.4526	0.0246	9.69237	1.29402	9.96069	0.16798	11.7048	0.37248	10.7545	0.01946	9.96069	0.42123
9.70355	0.67684	11.5147	1.34917	10.4638	0.02414	9.70355	1.29799	9.97187	0.16741	11.716	0.37847	10.7657	0.01889	9.97187	0.42587
9.71473	0.6727	11.5259	1.37057	10.475	0.02368	9.71473	1.30145	9.98305	0.16694	11.7272	0.38437	10.7768	0.01834	9.98305	0.43076
9.72591	0.66782	11.5371	1.39234	10.4862	0.02321	9.72591	1.30439	9.99423	0.16657	11.7384	0.39015	10.788	0.01779	9.99423	0.43587
9.73709	0.66223	11.5483	1.41451	10.4974	0.02273	9.73709	1.30694	10.0054	0.16629	11.7495	0.39575	10.7992	0.01726	10.0054	0.44118
9.74827	0.656	11.5595	1.43722	10.5085	0.02225	9.74827	1.3092	10.0166	0.16609	11.7607	0.4011	10.8104	0.01675	10.0166	0.44666
9.75945	0.64913	11.5707	1.46035	10.5197	0.02177	9.75945	1.31115	10.0278	0.16598	11.7719	0.4062	10.8216	0.01625	10.0278	0.45226
9.77063	0.64164	11.5818	1.48375	10.5309	0.02129	9.77063	1.31281	10.0389	0.16593	11.7831	0.41105	10.8328	0.01577	10.0389	0.45794
9.78181	0.63356	11.593	1.50735	10.5421	0.02081	9.78181	1.31427	10.0501	0.16594	11.7943	0.41564	10.8439	0.01531	10.0501	0.46365
9.79299	0.62493	11.6042	1.53111	10.5533	0.02033	9.79299	1.31562	10.0613	0.16601	11.8054	0.41985	10.8551	0.01488	10.0613	0.46936
9.80417	0.6158	11.6154	1.55492	10.5644	0.01986	9.80417	1.31694	10.0725	0.16611	11.8166	0.42358	10.8663	0.01447	10.0725	0.47506
9.81535	0.60622	11.6266	1.5787	10.5756	0.01938	9.81535	1.31832	10.0837	0.16624	11.8278	0.42681	10.8775	0.01409	10.0837	0.48068
9.82653	0.59623	11.6377	1.60233	10.5868	0.01891	9.82653	1.31985	10.0949	0.16638	11.839	0.42954	10.8887	0.01375	10.0949	0.48612
9.83771	0.58587	11.6489	1.62567	10.598	0.01844	9.83771	1.32162	10.106	0.16653	11.8502	0.43197	10.8998	0.01343	10.106	0.49132
9.84889	0.57524	11.6601	1.64858	10.6091	0.01797	9.84889	1.3239	10.1172	0.16667	11.8613	0.43406	10.911	0.01316	10.1172	0.49622
9.86007	0.56445	11.6713	1.6709	10.6203	0.0175	9.86007	1.32683	10.1284	0.1668	11.8725	0.43556	10.9222	0.01293	10.1284	0.50078
9.87125	0.55349	11.6825	1.69247	10.6315	0.01703	9.87125	1.3303	10.1396	0.16692	11.8837	0.43641	10.9334	0.01274	10.1396	0.50495
9.88243	0.54261	11.6936	1.71312	10.6427	0.01656	9.88243	1.33466	10.1508	0.16701	11.8949	0.43663	10.9446	0.01259	10.1508	0.50867
9.89361	0.53185	11.7048	1.7327	10.6539	0.0161	9.89361	1.33994	10.1619	0.16707	11.9061	0.43618	10.9557	0.01249	10.1619	0.51191
9.90479	0.521	11.716	1.75114	10.6651	0.01564	9.90479	1.34585	10.1731	0.16721	11.9172	0.43508	10.9669	0.01245	10.1731	0.51474
9.91597	0.51011	11.7272	1.76822	10.6762	0.01518	9.91597	1.35243	10.1843	0.16747	11.9284	0.43334	10.9781	0.01245	10.1843	0.51721
9.92715	0.49924	11.7384	1.78371	10.6874	0.01473	9.92715	1.35972	10.1955	0.16776	11.9396	0.43095	10.9893	0.0125	10.1955	0.5192
9.93833	0.4884	11.7495	1.79743	10.6986	0.01428	9.93833	1.36768	10.2067	0.16803	11.9508	0.42793	11.0005	0.0126	10.2067	0.52069
9.94951	0.47766	11.7607	1.80942	10.7098	0.01383	9.94951	1.37633	10.2178	0.16829	11.962	0.42431	11.0116	0.01275	10.2178	0.5217
9.96069	0.46705	11.7719	1.8198	10.721	0.0134	9.96069	1.38565	10.229	0.16854	11.9732	0.42018	11.0228	0.01296	10.229	0.52218
9.97187	0.45662	11.7831	1.82859	10.7321	0.01297	9.97187	1.39562	10.2402	0.16878	11.9843	0.41558	11.034	0.01322	10.2402	0.52206
9.98305	0.44642	11.7943	1.83559	10.7433	0.01255	9.98305	1.4062	10.2514	0.16904	11.9955	0.41045	11.0452	0.01353	10.2514	0.52133
9.99423	0.43656	11.8054	1.84035	10.7545	0.01213	9.99423	1.41757	10.2626	0.16937	12.0067	0.40482	11.0564	0.01389	10.2626	0.52015
10.0054	0.4271	11.8166	1.84253	10.7657	0.01173	10.0054	1.42965	10.2737	0.16978	12.0179	0.39872	11.0675	0.0143	10.2737	0.51854
10.0166	0.41801	11.8278	1.84206	10.7768	0.01133	10.0166	1.44219	10.2849	0.17023	12.029	0.3922	11.0787	0.01477	10.2849	0.51645
10.0278	0.40936	11.839	1.83896	10.788	0.01095	10.0278	1.45511	10.2961	0.17074	12.0402	0.38528	11.0899	0.01528	10.2961	0.51397
10.0389	0.40118	11.8502	1.8338	10.7992	0.01058	10.0389	1.46835	10.3073	0.17132	12.0514	0.378	11.1011	0.01583	10.3073	0.51112
10.0501	0.39352	11.8613	1.82651	10.8104	0.01022	10.0501	1.48182	10.3185	0.17198	12.0626	0.37041	11.1123	0.01643	10.3185	0.50789
10.0613	0.38647	11.8725	1.81647	10.8216	0.00988	10.0613	1.49552	10.3296	0.17273	12.0738	0.3626	11.1234	0.01706	10.3296	0.5043
10.0725	0.38013	11.8837	1.80371	10.8328	0.00956	10.0725	1.50972	10.3408	0.17359	12.0849	0.35474	11.1346	0.01773	10.3408	0.50036
10.0837	0.37452	11.8949	1.78828	10.8439	0.00925	10.0837	1.52419	10.352	0.17454	12.0961	0.34685	11.1458	0.01843	10.352	0.49612
10.0949	0.36963	11.9061	1.77025	10.8551	0.00897	10.0949	1.5385	10.3632	0.17561	12.1073	0.3388	11.157	0.01916	10.3632	0.49162
10.106	0.36549	11.9172	1.74972	10.8663	0.00871	10.106	1.55256	10.3744	0.17679	12.1185	0.33061	11.1682	0.01991	10.3744	0.48692
10.1172	0.36215	11.9284	1.7268	10.8775	0.00847	10.1172	1.56626	10.3855	0.17807	12.1297	0.32232	11.1793	0.02068	10.3855	0.48204
10.1284	0.35964	11.9396	1.70172	10.8887	0.00826	10.1284	1.57951	10.3967	0.17947	12.1409	0.31396	11.1905	0.02146	10.3967	0.47703
10.1396	0.358	11.9508	1.67474	10.8998	0.00808	10.1396	1.59222	10.4079	0.18095	12.152	0.30554	11.2017	0.02225	10.4079	0.47192
10.1508	0.35724	11.962	1.6459	10.911	0.00792	10.1508	1.6043	10.4191	0.18253	12.1632	0.29711	11.2129	0.02304	10.4191	0.46675
10.1619	0.3574	11.9732	1.61557	10.9222	0.0078	10.1619	1.61566	10.4303	0.18418	12.1744	0.28868	11.2241	0.02383	10.4303	0.46155
10.1731	0.35852	11.9843	1.58392	10.9334	0.0077	10.1731	1.62634	10.4414	0.18588	12.1856	0.28028	11.2353	0.02461	10.4414	0.45634
10.1843	0.36064	11.9955	1.55085	10.9446	0.00764	10.1843	1.63628	10.4526	0.18762	12.1967	0.27194	11.2464	0.02538	10.4526	0.45115
10.1955	0.3637	12.0067	1.51654	10.9557	0.0076	10.1955	1.64563	10.4638	0.18937	12.2079	0.26367	11.2576	0.02613	10.4638	0.44597
10.2067	0.3677	12.0179	1.48141	10.9669	0.0076	10.2067	1.65441	10.475	0.19111	12.2191	0.2555	11.2688	0.02686	10.475	0.44082
10.2178	0.37262	12.029	1.44563	10.9781	0.00762	10.2178	1.66245	10.4862	0.19281	12.2303	0.24744	11.28	0.02757	10.4862	0.43568
10.229	0.37845	12.0402	1.40917	10.9893	0.00768	10.229	1.66961	10.4974	0.19444	12.2415	0.23952	11.2912	0.02824	10.4974	0.43057
10.2402	0.38516	12.0514	1.37222	11.0005	0.00777	10.2402	1.67565	10.5085	0.19597	12.2526	0.23176	11.3023	0.02888	10.5085	0.42546
10.2514	0.39271	12.0626	1.33494	11.0116	0.0079	10.2514	1.68056	10.5197	0.19737	12.2638	0.22416	11.3135	0.02949	10.5197	0.42036
10.2626	0.4011	12.0738	1.29761	11.0228	0.00805	10.2626	1.68451	10.5309	0.19862	12.275	0.21675	11.3247	0.03006	10.5309	0.41524
10.2737	0.41026	12.0849	1.26064	11.034	0.00823	10.2737	1.68749	10.5421	0.19967	12.2862	0.20955	11.3359	0.0306	10.5421	0.41008
10.2849	0.42012	12.0961	1.22407	11.0452	0.00845	10.2849	1.6893	10.5533	0.20051	12.2974	0.20259	11.347	0.03111	10.5533	0.40487
10.2961	0.43061	12.1073	1.1878	11.0564	0.00869	10.2961	1.69029	10.5644	0.2011	12.3086	0.19592	11.3582	0.03159	10.5644	0.39959
10.3073	0.44164	12.1185	1.15194	11.0675	0.00896	10.3073	1.69053	10.5756	0.20157	12.3197	0.18952	11.3694	0.03204	10.5756	0.39436
10.3185	0.45315	12.1297	1.11662	11.0787	0.00926	10.3185	1.6899	10.5868	0.20189	12.3309	0.18339	11.3806	0.03246	10.5868	0.38914
10.3296	0.46504	12.1409	1.08193	11.0899	0.00958	10.3296	1.68831	10.598	0.20189	12.3421	0.17754	11.3918	0.03283	10.598	0.38375
10.3408	0.47723	12.152	1.04796	11.1011	0.00992	10.3408	1.68554	10.6091	0.20154	12.3533	0.172	11.403	0.03317	10.6091	0.37816
10.352	0.48961	12.1632	1.0148	11.1123	0.01029	10.352	1.68159	10.6203	0.20083	12.3645	0.1668	11.4141	0.03347	10.6203	0.37235
10.3632	0.5021	12.1744	0.98251	11.1234	0.01067	10.3632	1.67648	10.6315	0.19975	12.3756	0.16195	11.4253	0.03375	10.6315	0.36628
10.3744	0.51457	12.1856	0.95118	11.1346	0.01107	10.3744	1.6702	10.6427	0.19827	12.3868	0.15741	11.4365	0.034	10.6427	0.35996
10.3855	0.52695	12.1967	0.92084	11.1458	0.01149	10.3855	1.66278	10.6539	0.19641	12.398	0.1532	11.4477	0.03423	10.6539	0.35342
10.3967	0.53911	12.2079	0.89155	11.157	0.01191	10.3967	1.65421	10.6651	0.19417	12.4092	0.14932	11.4588	0.03442	10.6651	0.34667
10.4079	0.55095	12.2191	0.86335	11.1682	0.01235	10.4079	1.64452	10.6762	0.19154	12.4204	0.14579	11.47	0.0346	10.6762	0.33969
10.4191	0.56238	12.2303	0.83626	11.1793	0.01279	10.4191	1.63371	10.6874	0.18853	12.4315	0.14261	11.4812	0.03476	10.6874	0.33249
10.4303	0.57329	12.2415	0.81032	11.1905	0.01324	10.4303	1.62178	10.6986	0.18515	12.4427	0.13979	11.4924	0.0349	10.6986	0.325
10.4414	0.58385	12.2526	0.78556	11.2017	0.01369	10.4414	1.60907	10.7098	0.18156	12.4539	0.13735	11.5036	0.03504	10.7098	0.3174
10.4526	0.59397	12.2638	0.76199	11.2129	0.01414	10.4526	1.59558	10.721	0.17778	12.4651	0.13528	11.5147	0.03517	10.721	0.30969
10.4638	0.60329	12.275	0.73964	11.2241	0.01458	10.4638	1.58098	10.7321	0.17369	12.4763	0.13361	11.5259	0.0353	10.7321	0.30176
10.475	0.61172	12.2862	0.71857	11.2353	0.01502	10.475	1.56529	10.7433	0.16931	12.4874	0.13232	11.5371	0.03543	10.7433	0.29363
10.4862	0.6192	12.2974	0.69884	11.2464	0.01546	10.4862	1.54849	10.7545	0.16467	12.4986	0.13143	11.5483	0.03555	10.7545	0.28533
10.4974	0.62567	12.3086	0.68063	11.2576	0.01589	10.4974	1.53061	10.7657	0.15981	12.5098	0.13093	11.5595	0.03568	10.7657	0.2769
10.5085	0.63105	12.3197	0.66392	11.2688	0.01631	10.5085	1.51164	10.7768	0.15475	12.521	0.13084	11.5707	0.03582	10.7768	0.26838
10.5197	0.63536	12.3309	0.64853	11.28	0.01672	10.5197	1.49174	10.788	0.14954	12.5322	0.13115	11.5818	0.03596	10.788	0.25982
10.5309	0.63859	12.3421	0.63457	11.2912	0.01712	10.5309	1.47095	10.7992	0.14421	12.5433	0.13185	11.593	0.03611	10.7992	0.25127
10.5421	0.64066	12.3533	0.62205	11.3023	0.0175	10.5421	1.44917	10.8104	0.1388	12.5545	0.13296	11.6042	0.03627	10.8104	0.24278
10.5533	0.64167	12.3645	0.61107	11.3135	0.01786	10.5533	1.4267	10.8216	0.13336	12.5657	0.13446	11.6154	0.03643	10.8216	0.2344
10.5644	0.64167	12.3756	0.60165	11.3247	0.01821	10.5644	1.40366	10.8328	0.12791	12.5769	0.13634	11.6266	0.03659	10.8328	0.2262
10.5756	0.64069	12.3868	0.59367	11.3359	0.01854	10.5756	1.37997	10.8439	0.12251	12.5881	0.13861	11.6377	0.03676	10.8439	0.21823
10.5868	0.63873	12.398	0.58716	11.347	0.01885	10.5868	1.3556	10.8551	0.1172	12.5992	0.14124	11.6489	0.03693	10.8551	0.21055
10.598	0.63557	12.4092	0.58213	11.3582	0.01915	10.598	1.3303	10.8663	0.11201	12.6104	0.14423	11.6601	0.0371	10.8663	0.20322
10.6091	0.63126	12.4204	0.57861	11.3694	0.01943	10.6091	1.30412	10.8775	0.10698	12.6216	0.14757	11.6713	0.03727	10.8775	0.19631
10.6203	0.62582	12.4315	0.57663	11.3806	0.0197	10.6203	1.27709	10.8887	0.10216	12.6328	0.15125	11.6825	0.03743	10.8887	0.18987
10.6315	0.61931	12.4427	0.5762	11.3918	0.01994	10.6315	1.24929	10.8998	0.09758	12.644	0.15524	11.6936	0.03758	10.8998	0.18397
10.6427	0.61179	12.4539	0.57735	11.403	0.02017	10.6427	1.22079	10.911	0.09327	12.6551	0.15953	11.7048	0.03772	10.911	0.17867
10.6539	0.60337	12.4651	0.58009	11.4141	0.02039	10.6539	1.19179	10.9222	0.08928	12.6663	0.1641	11.716	0.03785	10.9222	0.17401
10.6651	0.59414	12.4763	0.58442	11.4253	0.02059	10.6651	1.16239	10.9334	0.08563	12.6775	0.16893	11.7272	0.03795	10.9334	0.17004
10.6762	0.58423	12.4874	0.59034	11.4365	0.02078	10.6762	1.13278	10.9446	0.08235	12.6887	0.17401	11.7384	0.03804	10.9446	0.1668
10.6874	0.57371	12.4986	0.59784	11.4477	0.02095	10.6874	1.10306	10.9557	0.07948	12.6999	0.17935	11.7495	0.0381	10.9557	0.16433
10.6986	0.56254	12.5098	0.60689	11.4588	0.02112	10.6986	1.07308	10.9669	0.07703	12.711	0.18493	11.7607	0.03813	10.9669	0.16267
10.7098	0.55086	12.521	0.61748	11.47	0.02127	10.7098	1.04309	10.9781	0.07503	12.7222	0.1907	11.7719	0.03814	10.9781	0.16185
10.721	0.53874	12.5322	0.62955	11.4812	0.02142	10.721	1.0132	10.9893	0.0735	12.7334	0.19665	11.7831	0.03814	10.9893	0.16192
10.7321	0.52625	12.5433	0.64305	11.4924	0.02156	10.7321	0.9834	11.0005	0.07246	12.7446	0.20273	11.7943	0.03811	11.0005	0.16289
10.7433	0.51345	12.5545	0.65792	11.5036	0.02169	10.7433	0.95382	11.0116	0.07193	12.7558	0.20892	11.8054	0.03806	11.0116	0.16478
10.7545	0.50045	12.5657	0.67407	11.5147	0.02182	10.7545	0.92458	11.0228	0.07192	12.7669	0.21519	11.8166	0.03795	11.0228	0.1676
10.7657	0.48733	12.5769	0.69143	11.5259	0.02195	10.7657	0.89582	11.034	0.07243	12.7781	0.22151	11.8278	0.0378	11.034	0.17138
10.7768	0.47419	12.5881	0.70989	11.5371	0.02208	10.7768	0.86768	11.0452	0.07349	12.7893	0.22787	11.839	0.03761	11.0452	0.17611
10.788	0.4611	12.5992	0.72933	11.5483	0.02221	10.788	0.84029	11.0564	0.07509	12.8005	0.23423	11.8502	0.03738	11.0564	0.1818
10.7992	0.44815	12.6104	0.74963	11.5595	0.02234	10.7992	0.81378	11.0675	0.07723	12.8117	0.24062	11.8613	0.0371	11.0675	0.18842
10.8104	0.43544	12.6216	0.77066	11.5707	0.02247	10.8104	0.7883	11.0787	0.07992	12.8229	0.24703	11.8725	0.03677	11.0787	0.19598
10.8216	0.42303	12.6328	0.79228	11.5818	0.02261	10.8216	0.76397	11.0899	0.08316	12.834	0.25341	11.8837	0.0364	11.0899	0.20445
10.8328	0.411	12.644	0.81433	11.593	0.02274	10.8328	0.74094	11.1011	0.08693	12.8452	0.25978	11.8949	0.03598	11.1011	0.2138
10.8439	0.39942	12.6551	0.83668	11.6042	0.02288	10.8439	0.71933	11.1123	0.09124	12.8564	0.26607	11.9061	0.03551	11.1123	0.22401
10.8551	0.38837	12.6663	0.85915	11.6154	0.02301	10.8551	0.69927	11.1234	0.09607	12.8676	0.27223	11.9172	0.03499	11.1234	0.23503
10.8663	0.37796	12.6775	0.88159	11.6266	0.02315	10.8663	0.68095	11.1346	0.10139	12.8788	0.27823	11.9284	0.03443	11.1346	0.24682
10.8775	0.36825	12.6887	0.90384	11.6377	0.02328	10.8775	0.66448	11.1458	0.10721	12.8899	0.28408	11.9396	0.03383	11.1458	0.25933
10.8887	0.35928	12.6999	0.92587	11.6489	0.02341	10.8887	0.64996	11.157	0.11349	12.9011	0.28973	11.9508	0.03319	11.157	0.27251
10.8998	0.35113	12.711	0.94754	11.6601	0.02354	10.8998	0.63756	11.1682	0.1202	12.9123	0.29519	11.962	0.03252	11.1682	0.28629
10.911	0.34388	12.7222	0.96866	11.6713	0.02366	10.911	0.62739	11.1793	0.12733	12.9235	0.30044	11.9732	0.03181	11.1793	0.30061
10.9222	0.33754	12.7334	0.98908	11.6825	0.02378	10.9222	0.6195	11.1905	0.13484	12.9346	0.30547	11.9843	0.03107	11.1905	0.31539
10.9334	0.33207	12.7446	1.00871	11.6936	0.02389	10.9334	0.6139	11.2017	0.1427	12.9458	0.31028	11.9955	0.0303	11.2017	0.33056
10.9446	0.32749	12.7558	1.02752	11.7048	0.024	10.9446	0.61063	11.2129	0.15086	12.957	0.31485	12.0067	0.02951	11.2129	0.34604
10.9557	0.32383	12.7669	1.04526	11.716	0.0241	10.9557	0.60977	11.2241	0.15928	12.9682	0.31918	12.0179	0.02871	11.2241	0.36174
10.9669	0.32111	12.7781	1.06175	11.7272	0.0242	10.9669	0.61136	11.2353	0.16793	12.9794	0.32327	12.029	0.02789	11.2353	0.37761
10.9781	0.31934	12.7893	1.07689	11.7384	0.02428	10.9781	0.61541	11.2464	0.17675	12.9906	0.32713	12.0402	0.02706	11.2464	0.39355
10.9893	0.31852	12.8005	1.09068	11.7495	0.02434	10.9893	0.62196	11.2576	0.1857	13.0017	0.33082	12.0514	0.02622	11.2576	0.4095
11.0005	0.31866	12.8117	1.10334	11.7607	0.02439	11.0005	0.63102	11.2688	0.19473	13.0129	0.33436	12.0626	0.02537	11.2688	0.42537
11.0116	0.31974	12.8229	1.11481	11.7719	0.02443	11.0116	0.64256	11.28	0.20379	13.0241	0.33768	12.0738	0.02451	11.28	0.44106
11.0228	0.32176	12.834	1.12493	11.7831	0.02445	11.0228	0.65658	11.2912	0.21282	13.0353	0.34078	12.0849	0.02367	11.2912	0.45646
11.034	0.32469	12.8452	1.13382	11.7943	0.02446	11.034	0.67304	11.3023	0.22175	13.0465	0.34376	12.0961	0.02283	11.3023	0.47151
11.0452	0.32851	12.8564	1.14135	11.8054	0.02444	11.0452	0.69188	11.3135	0.23053	13.0576	0.34677	12.1073	0.022	11.3135	0.48611
11.0564	0.33318	12.8676	1.1474	11.8166	0.0244	11.0564	0.71304	11.3247	0.2391	13.0688	0.34975	12.1185	0.02118	11.3247	0.5002
11.0675	0.33867	12.8788	1.152	11.8278	0.02434	11.0675	0.73643	11.3359	0.2474	13.08	0.35255	12.1297	0.02036	11.3359	0.51376
11.0787	0.34493	12.8899	1.15521	11.839	0.02425	11.0787	0.76194	11.347	0.2554	13.0912	0.35518	12.1409	0.01955	11.347	0.5268
11.0899	0.35191	12.9011	1.15722	11.8502	0.02414	11.0899	0.78948	11.3582	0.26306	13.1023	0.35765	12.152	0.01876	11.3582	0.53923
11.1011	0.35955	12.9123	1.15831	11.8613	0.02401	11.1011	0.8189	11.3694	0.27035	13.1135	0.35996	12.1632	0.01798	11.3694	0.55107
11.1123	0.36778	12.9235	1.15848	11.8725	0.02385	11.1123	0.85006	11.3806	0.27722	13.1247	0.36214	12.1744	0.01722	11.3806	0.56225
11.1234	0.37654	12.9346	1.15763	11.8837	0.02366	11.1234	0.8828	11.3918	0.28355	13.1359	0.36418	12.1856	0.01647	11.3918	0.57264
11.1346	0.38576	12.9458	1.15587	11.8949	0.02345	11.1346	0.91695	11.403	0.2893	13.1471	0.36608	12.1967	0.01575	11.403	0.58218
11.1458	0.39534	12.957	1.15332	11.9061	0.0232	11.1458	0.95234	11.4141	0.29445	13.1583	0.36788	12.2079	0.01506	11.4141	0.59093
11.157	0.40522	12.9682	1.15011	11.9172	0.02292	11.157	0.98877	11.4253	0.29894	13.1694	0.36958	12.2191	0.01438	11.4253	0.59889
11.1682	0.4153	12.9794	1.14639	11.9284	0.02262	11.1682	1.02604	11.4365	0.30275	13.1806	0.3712	12.2303	0.01374	11.4365	0.60606
11.1793	0.4255	12.9906	1.14228	11.9396	0.02229	11.1793	1.06394	11.4477	0.30586	13.1918	0.37271	12.2415	0.01312	11.4477	0.61243
11.1905	0.43573	13.0017	1.13795	11.9508	0.02194	11.1905	1.10226	11.4588	0.30824	13.203	0.37409	12.2526	0.01254	11.4588	0.61796
11.2017	0.4459	13.0129	1.13354	11.962	0.02156	11.2017	1.1408	11.47	0.30989	13.2142	0.37535	12.2638	0.01198	11.47	0.62269
11.2129	0.45591	13.0241	1.12917	11.9732	0.02116	11.2129	1.17935	11.4812	0.31079	13.2253	0.37648	12.275	0.01146	11.4812	0.62665
11.2241	0.46569	13.0353	1.12501	11.9843	0.02074	11.2241	1.2177	11.4924	0.31096	13.2365	0.37746	12.2862	0.01097	11.4924	0.62987
11.2353	0.47521	13.0465	1.12137	11.9955	0.0203	11.2353	1.25579	11.5036	0.31066	13.2477	0.37829	12.2974	0.01051	11.5036	0.63268
11.2464	0.48439	13.0576	1.11852	12.0067	0.01984	11.2464	1.29342	11.5147	0.3099	13.2589	0.37896	12.3086	0.0101	11.5147	0.63512
11.2576	0.49316	13.0688	1.11642	12.0179	0.01936	11.2576	1.33048	11.5259	0.30854	13.2701	0.37944	12.3197	0.00972	11.5259	0.6371
11.2688	0.50156	13.08	1.11494	12.029	0.01887	11.2688	1.36698	11.5371	0.3066	13.2812	0.37974	12.3309	0.00938	11.5371	0.63868
11.28	0.50944	13.0912	1.11416	12.0402	0.01837	11.28	1.40258	11.5483	0.304	13.2924	0.37982	12.3421	0.00907	11.5483	0.63978
11.2912	0.51662	13.1023	1.11417	12.0514	0.01785	11.2912	1.43693	11.5595	0.30079	13.3036	0.37969	12.3533	0.00882	11.5595	0.6405
11.3023	0.52304	13.1135	1.11502	12.0626	0.01732	11.3023	1.46993	11.5707	0.29699	13.3148	0.3794	12.3645	0.0086	11.5707	0.64089
11.3135	0.52865	13.1247	1.11678	12.0738	0.01679	11.3135	1.50148	11.5818	0.29265	13.326	0.37894	12.3756	0.00842	11.5818	0.64096
11.3247	0.53341	13.1359	1.11949	12.0849	0.01626	11.3247	1.5315	11.593	0.2878	13.3371	0.37824	12.3868	0.00829	11.593	0.64078
11.3359	0.53746	13.1471	1.12317	12.0961	0.01572	11.3359	1.56028	11.6042	0.28251	13.3483	0.37728	12.398	0.0082	11.6042	0.64039
11.347	0.54077	13.1583	1.12785	12.1073	0.01518	11.347	1.58786	11.6154	0.27681	13.3595	0.37604	12.4092	0.00815	11.6154	0.63984
11.3582	0.54315	13.1694	1.13356	12.1185	0.01465	11.3582	1.61403	11.6266	0.27076	13.3707	0.37449	12.4204	0.00815	11.6266	0.63916
11.3694	0.54469	13.1806	1.1403	12.1297	0.01411	11.3694	1.639	11.6377	0.26442	13.3819	0.37266	12.4315	0.00818	11.6377	0.6384
11.3806	0.54537	13.1918	1.14805	12.1409	0.01357	11.3806	1.66274	11.6489	0.25783	13.393	0.37061	12.4427	0.00826	11.6489	0.63758
11.3918	0.54513	13.203	1.15678	12.152	0.01305	11.3918	1.68505	11.6601	0.25106	13.4042	0.36837	12.4539	0.00838	11.6601	0.63674
11.403	0.54399	13.2142	1.16658	12.1632	0.01252	11.403	1.7059	11.6713	0.24416	13.4154	0.36598	12.4651	0.00853	11.6713	0.63588
11.4141	0.54208	13.2253	1.17734	12.1744	0.01201	11.4141	1.72558	11.6825	0.23717	13.4266	0.36337	12.4763	0.00873	11.6825	0.63503
11.4253	0.53943	13.2365	1.18894	12.1856	0.0115	11.4253	1.7442	11.6936	0.23016	13.4378	0.36044	12.4874	0.00897	11.6936	0.63419
11.4365	0.53608	13.2477	1.20131	12.1967	0.01101	11.4365	1.76187	11.7048	0.22316	13.4489	0.35719	12.4986	0.00924	11.7048	0.63336
11.4477	0.53209	13.2589	1.21424	12.2079	0.01053	11.4477	1.77875	11.716	0.21623	13.4601	0.35364	12.5098	0.00955	11.716	0.63254
11.4588	0.52742	13.2701	1.22763	12.2191	0.01006	11.4588	1.79474	11.7272	0.2094	13.4713	0.3498	12.521	0.00989	11.7272	0.63173
11.47	0.52212	13.2812	1.24138	12.2303	0.00961	11.47	1.81	11.7384	0.20273	13.4825	0.34568	12.5322	0.01026	11.7384	0.63092
11.4812	0.51627	13.2924	1.25534	12.2415	0.00918	11.4812	1.82467	11.7495	0.19627	13.4937	0.34131	12.5433	0.01066	11.7495	0.63011
11.4924	0.50992	13.3036	1.2694	12.2526	0.00877	11.4924	1.8389	11.7607	0.19001	13.5048	0.33671	12.5545	0.01109	11.7607	0.62924
11.5036	0.50323	13.3148	1.28359	12.2638	0.00837	11.5036	1.85304	11.7719	0.18402	13.516	0.33189	12.5657	0.01154	11.7719	0.62836
11.5147	0.49628	13.326	1.29776	12.275	0.008	11.5147	1.86727	11.7831	0.17833	13.5272	0.3269	12.5769	0.01201	11.7831	0.62752
11.5259	0.4891	13.3371	1.3117	12.2862	0.00765	11.5259	1.88163	11.7943	0.17292	13.5384	0.32177	12.5881	0.01251	11.7943	0.62667
11.5371	0.48175	13.3483	1.32524	12.2974	0.00733	11.5371	1.89617	11.8054	0.16779	13.5496	0.31654	12.5992	0.01301	11.8054	0.62569
11.5483	0.47431	13.3595	1.33816	12.3086	0.00703	11.5483	1.91103	11.8166	0.16295	13.5608	0.31123	12.6104	0.01353	11.8166	0.62449
11.5595	0.46691	13.3707	1.3503	12.3197	0.00675	11.5595	1.92648	11.8278	0.15842	13.5719	0.3059	12.6216	0.01405	11.8278	0.62304
11.5707	0.45958	13.3819	1.36161	12.3309	0.0065	11.5707	1.9424	11.839	0.1542	13.5831	0.3006	12.6328	0.01458	11.839	0.62135
11.5818	0.45231	13.393	1.37218	12.3421	0.00627	11.5818	1.95866	11.8502	0.1503	13.5943	0.29541	12.644	0.01511	11.8502	0.61964
11.593	0.44516	13.4042	1.38184	12.3533	0.00608	11.593	1.97525	11.8613	0.1467	13.6055	0.29031	12.6551	0.01563	11.8613	0.61786
11.6042	0.43818	13.4154	1.39044	12.3645	0.0059	11.6042	1.99216	11.8725	0.14339	13.6166	0.28532	12.6663	0.01615	11.8725	0.61572
11.6154	0.43142	13.4266	1.39776	12.3756	0.00576	11.6154	2.00935	11.8837	0.14035	13.6278	0.28045	12.6775	0.01666	11.8837	0.61317
11.6266	0.42491	13.4378	1.40348	12.3868	0.00565	11.6266	2.02676	11.8949	0.13757	13.639	0.27571	12.6887	0.01715	11.8949	0.61018
11.6377	0.41869	13.4489	1.4075	12.398	0.00556	11.6377	2.04429	11.9061	0.13503	13.6502	0.27113	12.6999	0.01762	11.9061	0.60672
11.6489	0.41277	13.4601	1.40971	12.4092	0.00549	11.6489	2.06185	11.9172	0.13271	13.6614	0.26674	12.711	0.01808	11.9172	0.60279
11.6601	0.40719	13.4713	1.41004	12.4204	0.00546	11.6601	2.07931	11.9284	0.1306	13.6725	0.26255	12.7222	0.01851	11.9284	0.59836
11.6713	0.40194	13.4825	1.40843	12.4315	0.00545	11.6713	2.09651	11.9396	0.12866	13.6837	0.25858	12.7334	0.01892	11.9396	0.59343
11.6825	0.39704	13.4937	1.40484	12.4427	0.00547	11.6825	2.11329	11.9508	0.12688	13.6949	0.25486	12.7446	0.0193	11.9508	0.588
11.6936	0.39248	13.5048	1.39923	12.4539	0.00551	11.6936	2.12949	11.962	0.12525	13.7061	0.25139	12.7558	0.01965	11.962	0.58207
11.7048	0.38826	13.516	1.39161	12.4651	0.00558	11.7048	2.14496	11.9732	0.12374	13.7173	0.24819	12.7669	0.01997	11.9732	0.57573
11.716	0.38439	13.5272	1.38199	12.4763	0.00568	11.716	2.15963	11.9843	0.12234	13.7285	0.24527	12.7781	0.02025	11.9843	0.56899
11.7272	0.38082	13.5384	1.37058	12.4874	0.00579	11.7272	2.17324	11.9955	0.12102	13.7396	0.24263	12.7893	0.0205	11.9955	0.56177
11.7384	0.37754	13.5496	1.35745	12.4986	0.00593	11.7384	2.18553	12.0067	0.11975	13.7508	0.24027	12.8005	0.02071	12.0067	0.55408
11.7495	0.37453	13.5608	1.34261	12.5098	0.0061	11.7495	2.19631	12.0179	0.11852	13.762	0.2382	12.8117	0.0209	12.0179	0.54595
11.7607	0.37173	13.5719	1.32644	12.521	0.00628	11.7607	2.20554	12.029	0.11731	13.7732	0.23642	12.8229	0.02105	12.029	0.5374
11.7719	0.36911	13.5831	1.30917	12.5322	0.00648	11.7719	2.21335	12.0402	0.1161	13.7843	0.23492	12.834	0.02117	12.0402	0.52844
11.7831	0.36668	13.5943	1.29094	12.5433	0.0067	11.7831	2.21972	12.0514	0.11487	13.7955	0.23369	12.8452	0.02126	12.0514	0.51909
11.7943	0.36441	13.6055	1.27169	12.5545	0.00693	11.7943	2.22446	12.0626	0.11363	13.8067	0.23283	12.8564	0.02131	12.0626	0.5094
11.8054	0.36223	13.6166	1.25129	12.5657	0.00718	11.8054	2.22703	12.0738	0.11234	13.8179	0.23234	12.8676	0.02132	12.0738	0.49945
11.8166	0.36006	13.6278	1.22986	12.5769	0.00744	11.8166	2.22699	12.0849	0.11106	13.8291	0.23208	12.8788	0.0213	12.0849	0.48948
11.8278	0.35785	13.639	1.20748	12.5881	0.00771	11.8278	2.22425	12.0961	0.10984	13.8402	0.23206	12.8899	0.02125	12.0961	0.47952
11.839	0.35561	13.6502	1.18434	12.5992	0.00798	11.839	2.21882	12.1073	0.1086	13.8514	0.23225	12.9011	0.02116	12.1073	0.4694
11.8502	0.35336	13.6614	1.16061	12.6104	0.00827	11.8502	2.2113	12.1185	0.1073	13.8626	0.23263	12.9123	0.02104	12.1185	0.45909
11.8613	0.35103	13.6725	1.1365	12.6216	0.00855	11.8613	2.20155	12.1297	0.10592	13.8738	0.2332	12.9235	0.02089	12.1297	0.4486
11.8725	0.34852	13.6837	1.1122	12.6328	0.00884	11.8725	2.18885	12.1409	0.10446	13.885	0.23392	12.9346	0.02071	12.1409	0.43797
11.8837	0.3458	13.6949	1.08791	12.644	0.00913	11.8837	2.17318	12.152	0.10292	13.8962	0.23479	12.9458	0.02051	12.152	0.42722
11.8949	0.34284	13.7061	1.06383	12.6551	0.00942	11.8949	2.15457	12.1632	0.1013	13.9073	0.23578	12.957	0.02029	12.1632	0.41639
11.9061	0.33962	13.7173	1.04014	12.6663	0.0097	11.9061	2.13307	12.1744	0.09961	13.9185	0.23687	12.9682	0.02005	12.1744	0.40551
11.9172	0.33611	13.7285	1.01704	12.6775	0.00997	11.9172	2.10876	12.1856	0.09784	13.9297	0.23806	12.9794	0.0198	12.1856	0.3946
11.9284	0.33231	13.7396	0.9947	12.6887	0.01023	11.9284	2.08173	12.1967	0.09601	13.9409	0.23932	12.9906	0.01953	12.1967	0.3837
11.9396	0.32831	13.7508	0.97332	12.6999	0.01049	11.9396	2.05232	12.2079	0.09411	13.9521	0.24063	13.0017	0.01925	12.2079	0.37284
11.9508	0.3242	13.762	0.95304	12.711	0.01073	11.9508	2.02087	12.2191	0.09216	13.9632	0.24204	13.0129	0.01896	12.2191	0.36204
11.962	0.31988	13.7732	0.93403	12.7222	0.01096	11.962	1.98733	12.2303	0.09016	13.9744	0.24355	13.0241	0.01867	12.2303	0.35134
11.9732	0.31527	13.7843	0.91641	12.7334	0.01117	11.9732	1.952	12.2415	0.08812	13.9856	0.24509	13.0353	0.01838	12.2415	0.34076
11.9843	0.31038	13.7955	0.90031	12.7446	0.01136	11.9843	1.91504	12.2526	0.08605	13.9968	0.24664	13.0465	0.01809	12.2526	0.33034
11.9955	0.3052	13.8067	0.88596	12.7558	0.01154	11.9955	1.87636	12.2638	0.08397	14.008	0.24819	13.0576	0.01781	12.2638	0.32011
12.0067	0.29975	13.8179	0.87345	12.7669	0.0117	12.0067	1.83613	12.275	0.08188	14.0191	0.24972	13.0688	0.01753	12.275	0.31009
12.0179	0.29404	13.8291	0.86272	12.7781	0.01184	12.0179	1.79481	12.2862	0.07979	14.0303	0.25123	13.08	0.01727	12.2862	0.30032
12.029	0.2881	13.8402	0.85381	12.7893	0.01196	12.029	1.75261	12.2974	0.07773	14.0415	0.25272	13.0912	0.01701	12.2974	0.29084
12.0402	0.28195	13.8514	0.84675	12.8005	0.01205	12.0402	1.70949	12.3086	0.07571	14.0527	0.25426	13.1023	0.01676	12.3086	0.28172
12.0514	0.27561	13.8626	0.84155	12.8117	0.01212	12.0514	1.66568	12.3197	0.07373	14.0639	0.25584	13.1135	0.01652	12.3197	0.27297
12.0626	0.26912	13.8738	0.83822	12.8229	0.01218	12.0626	1.62139	12.3309	0.07181	14.075	0.25742	13.1247	0.01629	12.3309	0.26457
12.0738	0.26251	13.885	0.83674	12.834	0.01221	12.0738	1.57691	12.3421	0.06998	14.0862	0.259	13.1359	0.01607	12.3421	0.2566
12.0849	0.25588	13.8962	0.83705	12.8452	0.01222	12.0849	1.53278	12.3533	0.06826	14.0974	0.26059	13.1471	0.01586	12.3533	0.24907
12.0961	0.24927	13.9073	0.83913	12.8564	0.01221	12.0961	1.48907	12.3645	0.06667	14.1086	0.26215	13.1583	0.01566	12.3645	0.24206
12.1073	0.24263	13.9185	0.84289	12.8676	0.01218	12.1073	1.44562	12.3756	0.06522	14.1198	0.26371	13.1694	0.01547	12.3756	0.2356
12.1185	0.23599	13.9297	0.84828	12.8788	0.01213	12.1185	1.40258	12.3868	0.06391	14.1309	0.26528	13.1806	0.0153	12.3868	0.22961
12.1297	0.22938	13.9409	0.8552	12.8899	0.01205	12.1297	1.3601	12.398	0.06275	14.1421	0.26685	13.1918	0.01514	12.398	0.22415
12.1409	0.22282	13.9521	0.86356	12.9011	0.01196	12.1409	1.31833	12.4092	0.06174	14.1533	0.26846	13.203	0.01499	12.4092	0.21921
12.152	0.21636	13.9632	0.87332	12.9123	0.01186	12.152	1.27736	12.4204	0.06089	14.1645	0.27011	13.2142	0.01485	12.4204	0.21483
12.1632	0.21001	13.9744	0.8844	12.9235	0.01174	12.1632	1.23733	12.4315	0.06024	14.1757	0.27184	13.2253	0.01473	12.4315	0.21103
12.1744	0.2038	13.9856	0.89663	12.9346	0.0116	12.1744	1.19832	12.4427	0.05978	14.1868	0.27366	13.2365	0.01462	12.4427	0.20783
12.1856	0.19777	13.9968	0.90988	12.9458	0.01146	12.1856	1.16045	12.4539	0.05953	14.198	0.2756	13.2477	0.01452	12.4539	0.20525
12.1967	0.19193	14.008	0.92424	12.957	0.0113	12.1967	1.12378	12.4651	0.05949	14.2092	0.27769	13.2589	0.01443	12.4651	0.20331
12.2079	0.18631	14.0191	0.93961	12.9682	0.01113	12.2079	1.08839	12.4763	0.05969	14.2204	0.27994	13.2701	0.01434	12.4763	0.20202
12.2191	0.18094	14.0303	0.95569	12.9794	0.01096	12.2191	1.05435	12.4874	0.06012	14.2316	0.2824	13.2812	0.01427	12.4874	0.2014
12.2303	0.17583	14.0415	0.97237	12.9906	0.01078	12.2303	1.02171	12.4986	0.06079	14.2427	0.28511	13.2924	0.01419	12.4986	0.20146
12.2415	0.17101	14.0527	0.98975	13.0017	0.01059	12.2415	0.99052	12.5098	0.06172	14.2539	0.28813	13.3036	0.01413	12.5098	0.2022
12.2526	0.1665	14.0639	1.00772	13.0129	0.01041	12.2526	0.96083	12.521	0.0629	14.2651	0.29144	13.3148	0.01406	12.521	0.20363
12.2638	0.16233	14.075	1.02605	13.0241	0.01023	12.2638	0.93269	12.5322	0.06435	14.2763	0.29502	13.326	0.01401	12.5322	0.20575
12.275	0.1585	14.0862	1.04474	13.0353	0.01004	12.275	0.90614	12.5433	0.06605	14.2875	0.29887	13.3371	0.01395	12.5433	0.20857
12.2862	0.15506	14.0974	1.06366	13.0465	0.00987	12.2862	0.88128	12.5545	0.06802	14.2987	0.30301	13.3483	0.0139	12.5545	0.21207
12.2974	0.15204	14.1086	1.08271	13.0576	0.0097	12.2974	0.85821	12.5657	0.07025	14.3098	0.30745	13.3595	0.01385	12.5657	0.21625
12.3086	0.14948	14.1198	1.10181	13.0688	0.00953	12.3086	0.83713	12.5769	0.07273	14.321	0.31221	13.3707	0.01379	12.5769	0.22109
12.3197	0.14737	14.1309	1.12091	13.08	0.00938	12.3197	0.81804	12.5881	0.07547	14.3322	0.3173	13.3819	0.01374	12.5881	0.22658
12.3309	0.1457	14.1421	1.13996	13.0912	0.00923	12.3309	0.80073	12.5992	0.07844	14.3434	0.32272	13.393	0.01368	12.5992	0.23269
12.3421	0.14449	14.1533	1.15894	13.1023	0.00909	12.3421	0.78533	12.6104	0.08164	14.3545	0.32847	13.4042	0.01363	12.6104	0.2394
12.3533	0.14375	14.1645	1.17785	13.1135	0.00897	12.3533	0.77187	12.6216	0.08506	14.3657	0.33455	13.4154	0.01357	12.6216	0.24669
12.3645	0.14352	14.1757	1.19672	13.1247	0.00885	12.3645	0.76049	12.6328	0.08869	14.3769	0.34096	13.4266	0.01352	12.6328	0.25451
12.3756	0.14383	14.1868	1.21552	13.1359	0.00874	12.3756	0.75124	12.644	0.09249	14.3881	0.34768	13.4378	0.01346	12.644	0.26283
12.3868	0.14464	14.198	1.23442	13.1471	0.00865	12.3868	0.74396	12.6551	0.09646	14.3993	0.35474	13.4489	0.0134	12.6551	0.27162
12.398	0.14597	14.2092	1.25344	13.1583	0.00857	12.398	0.73868	12.6663	0.10057	14.4105	0.36211	13.4601	0.01333	12.6663	0.28082
12.4092	0.14782	14.2204	1.27247	13.1694	0.0085	12.4092	0.73544	12.6775	0.10479	14.4216	0.36982	13.4713	0.01326	12.6775	0.29039
12.4204	0.1502	14.2316	1.29158	13.1806	0.00844	12.4204	0.73427	12.6887	0.10911	14.4328	0.37782	13.4825	0.01318	12.6887	0.30027
[truncated: 1,168 more rows]
