# Supplementary material for: Thermodynamic framework for assessing dissolutive wetting behaviors in metallic systems
Source: Nat Commun. 2025 Dec 3;17:313. doi: 10.1038/s41467-025-67008-9 (PMC12789441; doi:10.1038/s41467-025-67008-9)
Supplement: Supplementary file 10 — Source Data [file 41467_2025_67008_MOESM10_ESM.zip › Separate Source Data files/Fig. 6a.xlsx]

## Sheet: Sheet1
Contact angles
Cu/Ni		Cu/Ti		Cu/Fe
Time (s)	Contact angle (º)	Time (s)	Contact angle (º)	Time (s)	Contact angle (º)
0.001	100	0.001	70	0.001	91.5214
1	78.5907	1	11.2895	1	30.7489
2	75.959	2	4.06482	2	27.5709
3	73.3197	3	3.7015	3	24.6717
4	71.5624	4	3.48441	4	23.3926
5	69.6808	5	3.38783	5	22.5851
6	68.0214	6	3.37763	6	22.0641
7	66.2398	7	3.38098	7	21.7017
8	64.8105	8	3.38778	8	21.526
9	63.2197	9	3.41934	9	21.4105
10	61.7811	10	3.43302	10	21.3232
11	60.3929	11	3.40529	11	21.2992
12	58.9766	12	3.38026	12	21.2009
13	57.7974	13	3.38439	13	21.2417
14	56.6655	14	3.38886	14	21.191
15	55.6216	15	3.40081	15	21.2133
16	54.4212	16	3.43048	16	21.1034
17	53.3334	17	3.43737	17	21.2236
18	52.3581	18	3.44607	18	21.1817
19	51.4896	19	3.44404	19	21.1787
20	50.6206	20	3.4063	20	21.1281
21	49.9047	21	3.38881	21	21.2141
22	49.3037	22	3.42273	22	21.1708
23	48.4879	23	3.35187	23	21.1897
24	47.7259	24	3.38173	24	21.256
25	46.9903	25	3.4314	25	21.2434
26	46.3583	26	3.40258	26	21.2224
27	45.7643	27	3.44742	27	21.138
28	45.0813	28	3.39249	28	21.2221
29	44.5057	29	3.42384	29	21.1042
30	43.7965	30	3.36406	30	21.2176
31	43.3033	31	3.3264	31	21.1987
32	42.7634	32	3.35014	32	21.1672
33	42.2696	33	3.3587	33	21.1316
34	41.5881	34	3.42224	34	21.2381
35	41.1488	35	3.39842	35	21.1651
36	40.5874	36	3.35165	36	21.2183
37	40.1738	37	3.38192	37	21.1577
38	39.746	38	3.36333	38	21.2082
39	39.4061	39	3.36218	39	21.2027
40	38.9105	40	3.34568	40	21.2416
41	38.5082	41	3.34103	41	21.2202
42	38.1975	42	3.34299	42	21.1436
43	37.7892	43	3.34987	43	21.2039
44	37.2389	44	3.38544	44	21.1822
45	36.8025	45	3.3591	45	21.2114
46	36.5553	46	3.34488	46	21.127
47	36.1548	47	3.36709	47	21.0947
48	35.6148	48	3.35972	48	21.0692
49	35.275	49	3.34552	49	21.1529
50	34.9958	50	3.30796	50	21.0964
51	34.6826	51	3.30053	51	21.1667
52	34.3079	52	3.35382	52	21.1003
53	34.0471	53	3.39192	53	21.2165
54	33.7875	54	3.38292	54	21.088
55	33.4791	55	3.35096	55	21.17
56	33.2343	56	3.36499	56	21.0934
57	32.7452	57	3.37809	57	21.0906
58	32.5192	58	3.36767	58	21.1277
59	32.2151	59	3.38419	59	21.1587
60	31.5713	60	3.3086	60	21.1594
61	29.7913	61	3.39318	61	21.122
62	29.5929	62	3.35698	62	21.1428
63	29.3958	63	3.37118	63	21.0767
64	29.2518	64	3.3771	64	21.1202
65	28.9859	65	3.34263	65	21.043
66	28.8553	66	3.35414	66	21.1227
67	28.6134	67	3.35759	67	21.0253
68	28.4943	68	3.32493	68	21.0983
69	28.1496	69	3.32421	69	21.107
70	28.0146	70	3.30144	70	21.1254
71	27.7062	71	3.28171	71	21.1127
72	27.5154	72	3.33013	72	21.144
73	27.5654	73	3.30875	73	21.1619
74	27.1831	74	3.32846	74	21.1147
75	27.0254	75	3.38124	75	21.1625
76	26.8931	76	3.35186	76	21.1697
77	26.7744	77	3.35483	77	21.2237
78	26.6839	78	3.28944	78	21.1487
79	26.5053	79	3.29463	79	21.2031
80	26.4287	80	3.30841	80	21.1593
81	26.2492	81	3.29359	81	21.2556
82	25.9703	82	3.274	82	21.1997
83	25.9557	83	3.29217	83	21.1909
84	25.524	84	3.34165	84	21.1698
85	25.383	85	3.30061	85	21.3011
86	25.3896	86	3.29224	86	21.2138
87	25.2367	87	3.25175	87	21.2561
88	25.1603	88	3.31038	88	21.2215
89	24.8308	89	3.28974	89	21.1836
90	24.7462	90	3.25418	90	21.2084
91	24.6961	91	3.29035	91	21.2041
92	24.5535	92	3.29827	92	21.243
93	24.5247	93	3.29508	93	21.1868
94	24.3287	94	3.28925	94	21.1997
95	24.2512	95	3.24636	95	21.1731
96	24.1423	96	3.23839	96	21.2189
97	24.0136	97	3.18563	97	21.1833
98	23.7582	98	3.21152	98	21.1696
99	23.5356	99	3.2221	99	21.2363
100	23.443	100	3.20989	100	21.2284
101	23.3914	101	3.19297	101	21.2372
102	23.2575	102	3.22122	102	21.1981
103	23.2441	103	3.2299	103	21.2057
104	23.0354	104	3.22814	104	21.1925
105	22.9857	105	3.25169	105	21.2252
106	22.9122	106	3.26023	106	21.2186
107	22.6688	107	3.24772	107	21.2267
108	22.465	108	3.25193	108	21.1641
109	22.3962	109	3.28631	109	21.2072
110	22.3765	110	3.23608	110	21.227
111	22.2045	111	3.16881	111	21.1942
112	22.0549	112	3.18675	112	21.224
113	21.9917	113	3.1962	113	21.1847
114	21.8937	114	3.23606	114	21.2183
115	21.8836	115	3.17919	115	21.1267
116	21.7578	116	3.20393	116	21.1874
117	21.8429	117	3.24912	117	21.1691
118	21.5803	118	3.27679	118	21.2135
119	21.4797	119	3.28465	119	21.1637
120	21.3217	120	3.26353	120	21.1944
121	21.3488	121	3.21347	121	21.1986
122	21.1831	122	3.24574	122	21.1946
123	21.2614	123	3.28889	123	21.1817
124	21.1239			124	21.1208
125	21.0854			125	21.1855
126	20.9303			126	21.126
127	20.8873			127	21.1886
128	20.7946			128	21.0951
129	20.8769			129	21.2116
130	20.7352			130	21.1273
131	20.6457			131	21.1241
132	20.6739			132	21.1142
133	20.5256			133	21.1598
134	20.4526			134	21.1839
135	20.3691			135	21.1586
136	20.3645			136	21.2121
137	20.3951			137	21.1707
138	20.3485			138	21.177
139	20.2293			139	21.119
140	20.1306			140	21.2403
141	20.1889			141	21.1884
142	20.1782			142	21.1958
143	20.0176			143	21.2264
144	20.0187			144	21.1761
145	19.8748			145	21.2155
146	19.8698			146	21.1556
147	19.8515			147	21.1897
148	19.7623			148	21.1458
149	19.8258			149	21.1304
150	19.8026			150	21.1924
151	19.6411			151	21.1557
152	19.841			152	21.1625
153	19.6185			153	21.1444
154	19.5295			154	21.1782
155	19.5015			155	21.1047
156	19.5787			156	21.1474
157	19.5145			157	21.101
158	19.4974			158	21.1481
159	19.4595			159	21.1234
160	19.4193			160	21.0953
161	19.36			161	21.1437
162	19.4501			162	21.1129
163	19.3456			163	21.1409
164	19.3708			164	21.14
165	19.4002			165	21.1619
166	19.3876			166	21.1563
167	19.3493			167	21.1324
168	19.2437			168	21.1767
169	19.3513			169	21.2709
170	19.4579			170	21.2113
171	19.3246			171	21.1735
172	19.3189			172	21.2492
173	19.1985			173	21.2026
174	19.2588			174	21.2307
175	19.0724			175	21.2434
176	19.1328			176	21.2475
177	19.0469			177	21.2243
178	19.1729			178	21.2262
179	19.1287			179	21.3201
180	19.1434			180	21.2313
181	19.2047			181	21.258
182	18.9595			182	21.1757
183	18.9547			183	21.2519
184	19.0183			184	21.2116
185	18.9058			185	21.202
186	18.9389			186	21.3009
187	18.848			187	21.2027
188	18.8238			188	21.2207
189	18.8345			189	21.1779
190	18.8489			190	21.2343
191	18.8738			191	21.1723
192	18.7022			192	21.1704
193	18.7996			193	21.1746
194	18.7446			194	21.2316
195	18.7841			195	21.1441
196	18.7551			196	21.1819
197	18.7456			197	21.221
198	18.768			198	21.1751
199	18.6537			199	21.2234
200	18.6881			200	21.1798
201	18.5914			201	21.2116
202	18.7872			202	21.1847
203	18.634			203	21.201
204	18.6193			204	21.1569
205	18.5177			205	21.2079
206	18.5393			206	21.1761
207	18.4269			207	21.1944
208	18.3683			208	21.1852
209	18.5651			209	21.1863
210	18.4825			210	21.2177
211	18.5706			211	21.1789
212	18.3774			212	21.2277
213	18.2497			213	21.1526
214	18.1771			214	21.1802
215	18.287			215	21.1659
216	18.2536			216	21.2159
217	18.2924			217	21.1918
218	18.1458			218	21.1976
219	18.3335			219	21.2009
220	18.2271			220	21.1907
221	18.2133			221	21.2099
222	18.1239			222	21.1584
223	18.1624			223	21.2574
224	18.1165			224	21.149
225	18.0498			225	21.2509
226	18.0955			226	21.1862
227	17.8955			227	21.1901
228	18.0618			228	21.1838
229	18.1327			229	21.1613
230	18.124			230	21.2325
231	17.9199			231	21.1969
232	18.1077			232	21.2166
233	17.9104			233	21.192
234	17.9005			234	21.199
235	17.7809			235	21.1706
236	17.807			236	21.2266
237	17.8607			237	21.1922
238	17.9416			238	21.2199
239	17.8482			239	21.2016
240	17.6392			240	21.2216
241	17.6026			241	21.2447
242	17.6877			242	21.1975
243	17.8059			243	21.2587
244	17.599			244	21.1648
245	17.6573			245	21.258
246	17.6877			246	21.233
247	17.5659			247	21.2281
248	17.5782			248	21.2239
249	17.3712			249	21.2434
250	17.4718			250	21.2286
251	17.5331			251	21.2271
252	17.3359			252	21.2465
253	17.4023			253	21.254
254	17.276			254	21.2997
255	17.3654			255	21.2167
256	17.4323			256	21.3029
257	17.5442			257	21.257
258	17.3091			258	21.2592
259	17.2339			259	21.2281
260	17.3238			260	21.27
261	17.1471			261	21.2236
262	17.1882			262	21.2266
263	17.1668			263	21.2554
264	17.1063			264	21.2486
265	17.2088			265	21.2562
266	17.0677			266	21.247
267	17.0217			267	21.2436
268	17.0269			268	21.2233
269	16.9876			269	21.2546
270	17.0991			270	21.2108
271	17.0375			271	21.2719
272	16.9727			272	21.2089
273	16.8598			273	21.2295
274	16.8421			274	21.2441
275	16.7665			275	21.2724
276	16.7756			276	21.2252
277	16.8536			277	21.2367
278	16.883			278	21.2208
279	16.7997			279	21.2514
280	16.7733			280	21.2343
281	16.6826			281	21.2213
282	16.6126			282	21.2589
283	16.7146			283	21.2511
284	16.6889			284	21.2279
285	16.7688			285	21.2452
286	16.6242			286	21.2555
287	16.5941			287	21.2031
288	16.6697			288	21.2454
289	16.524			289	21.2793
290	16.5316			290	21.245
291	16.5854			291	21.2563
292	16.4528			292	21.2368
293	16.5642			293	21.2675
294	16.4512			294	21.2315
295	16.5207			295	21.2682
296	16.4926			296	21.2506
297	16.5772			297	21.3302
298	16.4989			298	21.2985
299	16.4522			299	21.3297
300	16.4438			300	21.2668
301	16.3516			301	21.3619
302	16.3232			302	21.2849
303	16.3269			303	21.2948
304	16.2964			304	21.306
305	16.3005			305	21.3226
306	16.1846			306	21.3305
307	16.1635			307	21.3264
308	16.2641			308	21.3058
309	16.1533			309	21.3299
310	16.1273			310	21.3668
311	16.2246			311	21.3241
312	16.0851			312	21.3459
313	16.0866			313	21.3024
314	16.227			314	21.3191
315	16.0952			315	21.2551
316	15.9781			316	21.3203
317	16.0636			317	21.3016
318	16.0263			318	21.3284
319	16.0371			319	21.2187
320	15.9463			320	21.2961
321	15.8582			321	21.2358
322	15.9353			322	21.296
323	15.9223			323	21.261
324	15.9459			324	21.2564
325	15.9084			325	21.2238
326	15.8249			326	21.2739
327	15.8365			327	21.2753
328	15.7835			328	21.2713
329	15.6876			329	21.269
330	15.7563			330	21.2563
331	15.7681			331	21.2959
332	15.7084			332	21.2545
333	15.7222			333	21.2885
334	15.7148			334	21.2813
335	15.5515			335	21.3047
336	15.5491			336	21.2583
337	15.5457			337	21.2273
338	15.5696			338	21.2623
339	15.5573			339	21.3057
340	15.4542			340	21.2773
341	15.3666			341	21.2748
342	15.3458			342	21.3107
343	15.4491			343	21.277
344	15.4501			344	21.3025
345	15.4068			345	21.2814
346	15.3947			346	21.3343
347	15.4129			347	21.304
348	15.3515			348	21.3328
349	15.3815			349	21.3229
350	15.3578			350	21.327
351	15.1631			351	21.3509
352	15.3075			352	21.3052
353	15.286			353	21.4096
354	15.2692			354	21.2725
355	15.3452			355	21.3065
356	15.3174			356	21.3632
357	15.147			357	21.3361
358	15.0383			358	21.3517
359	14.9478			359	21.338
360	15.0637			360	21.3578
361	15.0497			361	21.333
362	14.9682			362	21.3458
363	15.0348			363	21.3284
364	14.886			364	21.3943
365	15.0277			365	21.3681
366	14.9633			366	21.3558
367	14.9697			367	21.3725
368	15.0522			368	21.4149
369	14.927			369	21.3805
370	14.7934			370	21.3551
371	14.9771			371	21.3921
372	14.8524			372	21.3688
373	14.9258			373	21.4119
374	14.8302			374	21.368
375	14.6781			375	21.4047
376	14.7781			376	21.3893
377	14.7552			377	21.3503
378	14.7732			378	21.3895
379	14.7592			379	21.4166
380	14.552			380	21.388
381	14.5732			381	21.4163
382	14.5958			382	21.4653
383	14.5444			383	21.4539
384	14.528			384	21.3934
385	14.6257			385	21.4331
386	14.583			386	21.391
387	14.4938			387	21.3685
388	14.5339			388	21.3575
389	14.4635			389	21.3473
390	14.5051			390	21.3292
391	14.5501			391	21.3355
392	14.3712			392	21.3548
393	14.4377			393	21.4017
394	14.4834			394	21.3534
395	14.3288			395	21.3349
396	14.428			396	21.3088
397	14.3955			397	21.3312
398	14.4754			398	21.3361
399	14.3428			399	21.3426
400	14.3926			400	21.3856
401	14.388			401	21.3743
402	14.4892			402	21.405
403	14.2229			403	21.3383
404	14.0762			404	21.4045
405	14.202			405	21.3662
406	14.27			406	21.4191
407	14.2197			407	21.4407
408	14.1169			408	21.4345
409	14.1459			409	21.4122
410	14.0179			410	21.3878
411	14.0539			411	21.4531
412	14.1112			412	21.398
413	14.0793			413	21.4423
414	14.0804			414	21.4246
415	14.0387			415	21.4459
416	14.0281			416	21.3987
417	13.984			417	21.4244
418	14.0884			418	21.4771
419	13.9486			419	21.4447
420	13.954			420	21.4664
421	13.9398			421	21.4192
422	13.9072			422	21.4977
423	13.8245			423	21.4186
424	13.9902			424	21.4765
425	13.8647			425	21.4044
426	13.8899			426	21.4501
427	13.7224			427	21.4328
428	13.8232			428	21.423
429	13.7064			429	21.4436
430	13.8661			430	21.424
431	13.7132			431	21.3958
432	13.6937			432	21.3461
433	13.7051			433	21.4516
434	13.6876			434	21.3817
435	13.7296			435	21.4638
436	13.7424			436	21.3804
437	13.7857			437	21.5297
438	13.6763			438	21.4455
439	13.566			439	21.43
440	13.6263			440	21.3885
441	13.5747			441	21.537
442	13.5135			442	21.4459
443	13.5834			443	21.454
444	13.5618			444	21.4376
445	13.5595			445	21.4369
446	13.5343			446	21.4025
447	13.4883			447	21.3971
448	13.5363			448	21.4709
449	13.6234			449	21.421
450	13.5522			450	21.4278
451	13.444			451	21.3807
452	13.4736			452	21.4031
453	13.5753			453	21.3397
454	13.3958			454	21.4069
455	13.5089			455	21.3939
456	13.3312			456	21.4283
457	13.3225			457	21.3575
458	13.3111			458	21.4008
459	13.3147			459	21.3967
460	13.2757			460	21.4353
461	13.3559			461	21.404
462	13.3178			462	21.3556
463	13.3362			463	21.4389
464	13.1163			464	21.4124
465	13.1492			465	21.4273
466	13.2929			466	21.4479
467	13.194			467	21.4337
468	13.1354			468	21.422
469	13.1616			469	21.4517
470	13.1721			470	21.4224
471	13.1956			471	21.4365
472	13.1484			472	21.5056
473	13.206			473	21.4666
474	13.0653			474	21.5096
475	13.1384			475	21.4833
476	13.1429			476	21.4543
477	13.0949			477	21.4829
478	13.0669			478	21.4812
479	13.0108			479	21.4653
480	12.9528			480	21.5417
481	13.1172			481	21.4566
482	13.0091			482	21.5282
483	12.955			483	21.4353
484	12.9626			484	21.4595
485	13.0033			485	21.4742
486	12.8261			486	21.4993
487	12.8714			487	21.4808
488	12.8608			488	21.4528
489	12.9537			489	21.4711
490	12.8839			490	21.4842
491	12.9046			491	21.5055
492	12.9359			492	21.447
493	12.9402			493	21.5206
494	12.8637			494	21.4568
495	12.7824			495	21.4905
496	12.9257			496	21.4973
497	12.9985			497	21.5293
498	12.7837			498	21.4969
499	12.8438			499	21.5475
500	12.651			500	21.5005
501	12.7673			501	21.5319
502	12.6719			502	21.4482
503	12.8663			503	21.5141
504	12.7409			504	21.5461
505	12.7379			505	21.4941
506	12.7522			506	21.49
507	12.6104			507	21.4493
508	12.6055			508	21.4975
509	12.7085			509	21.4275
510	12.7193			510	21.4776
511	12.6766			511	21.4267
512	12.7263			512	21.4681
513	12.7248			513	21.4494
514	12.6998			514	21.4313
515	12.5105			515	21.4385
516	12.5223			516	21.4725
517	12.4973			517	21.4398
518	12.5093			518	21.4423
519	12.5924			519	21.4746
520	12.6195			520	21.4669
521	12.6723			521	21.524
522	12.5605			522	21.4706
523	12.4792			523	21.5575
524	12.4229			524	21.5341
525	12.3978			525	21.4898
526	12.4763			526	21.4746
527	12.479			527	21.5259
528	12.4436			528	21.4968
529	12.3868			529	21.5883
530	12.4885			530	21.5297
531	12.3215			531	21.559
532	12.3413			532	21.5302
533	12.3164			533	21.4938
534	12.2158			534	21.58
535	12.3224			535	21.5366
536	12.2213			536	21.6059
537	12.1434			537	21.5718
538	12.2459			538	21.6083
539	12.2708			539	21.6125
540	12.2606			540	21.5896
541	12.3046			541	21.5723
542	12.0589			542	21.5773
543	12.1685			543	21.505
544	12.1458			544	21.5377
545	12.0895			545	21.5301
546	12.0726			546	21.5318
547	12.1985			547	21.45
548	12.1145			548	21.4766
549	12.0566			549	21.5432
550	12.0626			550	21.5453
551	11.9147			551	21.5148
552	11.932			552	21.509
553	12.2533			553	21.5762
554	12.1672			554	21.5143
555	11.9444			555	21.4914
556	12.1725			556	21.5234
557	12.0494			557	21.5624
558	11.956			558	21.5669
559	11.9585			559	21.5793
560	11.9189			560	21.5905
561	11.8599			561	21.6083
562	11.7925			562	21.5938
563	12.142			563	21.576
564	11.8348			564	21.6116
565	11.9263			565	21.5623
566	11.8294			566	21.5598
567	11.8598			567	21.5338
568	11.7779			568	21.6573
569	11.8861			569	21.54
570	11.7377			570	21.5573
571	11.6559			571	21.5192
572	11.6885			572	21.5873
573	11.7856			573	21.5261
574	11.6545			574	21.5236
575	11.9768			575	21.5896
576	11.7034			576	21.5712
577	11.7292			577	21.5878
578	11.7453			578	21.5431
579	11.6518			579	21.6168
580	11.7306			580	21.5725
581	11.5482			581	21.609
582	11.7564			582	21.5275
583	11.7349			583	21.6172
584	11.6724			584	21.5629
585	11.6355			585	21.5525
586	11.532			586	21.586
587	11.6132			587	21.6725
588	11.5939			588	21.6248
589	11.6916			589	21.5973
590	11.6191			590	21.6167
591	11.7615			591	21.6013
592	11.4791			592	21.6284
593	11.4951			593	21.5787
594	11.6095			594	21.6138
595	11.6186			595	21.5684
596	11.5455			596	21.6089
597	11.4275			597	21.6074
598	11.4719			598	21.6376
599	11.426			599	21.6248
600	11.4408			600	21.5437
601	11.4038			601	21.6751
602	11.3278			602	21.5906
603	11.3918			603	21.6138
604	11.3172			604	21.5235
605	11.3795			605	21.6043
606	11.2843			606	21.6274
607	11.3779			607	21.6286
608	11.3358			608	21.5612
609	11.3741			609	21.6972
610	11.3261			610	21.6398
611	11.2603			611	21.6786
612	11.2952			612	21.6727
613	11.2614			613	21.6742
614	11.2793			614	21.5801
615	11.2562			615	21.7558
616	11.1349			616	21.6037
617	11.2649			617	21.6524
618	11.2794			618	21.6123
619	11.2006			619	21.6131
620	11.2547			620	21.6112
621	11.3117			621	21.6328
622	11.0923			622	21.5987
623	11.1818			623	21.5619
624	11.1846			624	21.6324
625	11.3141			625	21.5636
626	11.1673			626	21.5918
627	11.0987			627	21.6828
628	11.0967			628	21.5884
629	11.0912			629	21.5416
630	11.2007			630	21.5609
631	10.965			631	21.49
632	11.0319			632	21.5982
633	11.1092			633	21.5916
634	11.1184			634	21.6187
635	10.9922			635	21.643
636	11.0267			636	21.6804
637	11.0013			637	21.5964
638	10.8991			638	21.669
639	11.0276			639	21.7219
640	11.0434			640	21.7401
641	10.9011			641	21.7563
642	11.0629			642	21.671
643	11.0586			643	21.7828
644	11.1105			644	21.7296
645	10.976			645	21.7514
646	10.9233			646	21.6051
647	10.9265			647	21.6705
648	10.8811			648	21.5391
649	10.8238			649	21.6571
650	10.8477			650	21.5558
651	10.8657			651	21.5911
652	10.9241			652	21.5743
653	10.9387			653	21.5382
654	10.8036			654	21.499
655	10.7744			655	21.4966
656	10.7135			656	21.5667
657	10.7115			657	21.5955
658	10.869			658	21.6313
659	10.8664			659	21.6347
660	10.6791			660	21.6143
661	10.7207			661	21.6473
662	10.6105			662	21.6009
663	10.7495			663	21.7047
664	10.7894			664	21.6945
665	10.6755			665	21.6673
666	10.6569			666	21.7009
667	10.6246			667	21.7256
668	10.6641			668	21.9587
669	10.6758			669	21.7196
670	10.7424			670	21.7506
671	10.5857			671	21.6785
672	10.5321			672	21.7613
673	10.5182			673	21.6735
674	10.5513			674	21.6887
675	10.5014			675	21.6087
676	10.5468			676	21.6664
677	10.6119			677	21.609
678	10.495			678	21.6729
679	10.509			679	21.6097
680	10.5998			680	21.6444
681	10.5255			681	21.6114
682	10.5847			682	21.6258
683	10.6361			683	21.6018
684	10.4223			684	21.6463
685	10.434			685	21.6047
686	10.4073			686	21.5876
687	10.4588			687	21.6614
688	10.4188			688	21.6318
689	10.2991			689	21.6631
690	10.2833			690	21.5932
691	10.2951			691	21.6617
692	10.3138			692	21.5872
693	10.3349			693	21.7446
694	10.3587			694	21.7083
695	10.3805			695	21.7165
696	10.24			696	21.7364
697	10.3418			697	21.7273
698	10.2219			698	21.6777
699	10.2214			699	21.7695
700	10.2982			700	21.6578
701	10.2106			701	21.687
702	10.2776			702	21.6254
703	10.274			703	21.6893
704	10.2015			704	21.6748
705	10.2924			705	21.6565
706	10.3615			706	21.5088
707	10.3605			707	21.6251
708	10.3021			708	21.6095
709	10.1924			709	21.5426
710	10.2804			710	21.6655
711	10.3394			711	21.632
712	10.1848			712	21.7048
713	10.204			713	21.6717
714	10.3009			714	21.7104
715	10.3025			715	21.7409
716	10.0041			716	21.7052
717	10.1361			717	21.6925
718	10.1305			718	21.7498
719	10.1921			719	21.6891
720	10.0916			720	21.7155
721	10.1434			721	21.6582
722	9.98162			722	21.7167
723	10.036			723	21.6334
724	10.0437			724	21.6614
725	9.9178			725	21.59
726	9.7407			726	21.6649
727	9.87067			727	21.5552
728	9.68648			728	21.5494
729	9.80251			729	21.5742
730	9.87249			730	21.6694
731	9.83166			731	21.5848
732	9.83496			732	21.6173
733	9.67148			733	21.6442
734	9.60532			734	21.6417
735	9.82334			735	21.6668
736	9.74204			736	21.6838
737	9.84612			737	21.6626
738	9.58022			738	21.6672
739	9.78336			739	21.7246
740	9.80874			740	21.7862
741	9.76857			741	21.7945
742	9.73001			742	21.7647
743	9.51604			743	21.7144
744	9.51968			744	21.6823
745	9.6488			745	21.7248
746	9.64332			746	21.6794
747	9.52932			747	21.6876
748	9.5245			748	21.6722
749	9.60288			749	21.6745
750	9.69299			750	21.6981
751	9.65328			751	21.6946
752	9.52754			752	21.7277
753	9.60447			753	21.6622
754	9.62696			754	21.7162
755	9.44058			755	21.6592
756	9.55225			756	21.563
757	9.4809			757	21.6733
758	9.66485			758	21.7644
759	9.46549			759	21.63
760	9.62963			760	21.6324
761	9.32067			761	21.6502
762	9.43197			762	21.6079
763	9.44862			763	21.5176
764	9.54865			764	21.7104
765	9.33259			765	21.6268
766	9.37938			766	21.6101
767	9.37905			767	21.6618
768	9.40193			768	21.6438
769	9.37032			769	21.6522
770	9.42861			770	21.6424
771	9.27429			771	21.6756
772	9.32401			772	21.6146
773	9.22069			773	21.6373
774	9.25736			774	21.668
775	9.21566			775	21.7305
776	9.26675			776	21.6477
777	9.45137			777	21.6719
778	9.17696			778	21.6581
779	9.38398			779	21.7118
780	9.21476			780	21.7358
781	9.21516			781	21.7463
782	9.25823			782	21.7432
783	9.16644			783	21.799
784	9.19653			784	21.7294
785	9.11722			785	21.7757
786	9.33496			786	21.7635
787	9.22973			787	21.7675
788	9.18595			788	21.7491
789	9.22144			789	21.7123
790	9.15851			790	21.7072
791	9.24387			791	21.7112
792	9.19784			792	21.7111
793	9.11498			793	21.6649
794	9.12572			794	21.7214
795	9.17896			795	21.7062
796	9.18256			796	21.7423
797	9.0447			797	21.6818
798	8.99437			798	21.7177
799	9.02134			799	21.6906
800	9.10017			800	21.7804
801	9.0265			801	21.7667
802	9.02633			802	21.8307
803	8.98166			803	21.743
804	8.95823			804	21.8403
805	8.96552			805	21.7494
806	9.02525			806	21.8029
807	9.04291			807	21.7503
808	8.96321			808	21.7391
809	9.00332			809	21.7386
810	8.96963			810	21.7737
811	8.94268			811	21.7056
812	8.81332			812	21.7122
813	8.92092			813	21.7295
814	9.00825			814	21.6733
815	8.83153			815	21.6764
816	8.79284			816	21.6523
817	8.8839			817	21.7181
818	9.00299			818	21.7193
819	8.73363			819	21.7386
820	8.8166			820	21.7813
821	8.84813			821	21.9017
822	8.89217			822	21.8393
823	8.89423			823	21.7887
824	8.83735			824	21.769
825	8.89361			825	21.7672
826	8.87703			826	21.7713
827	8.90412			827	21.6902
828	8.8923			828	21.7309
829	8.81331			829	21.7846
830	8.78902			830	21.7856
831	8.70707			831	21.8863
832	8.75843			832	21.8085
833	8.87306			833	21.8388
834	8.76793			834	21.8217
835	8.74503			835	21.8283
836	8.74347			836	21.796
837	8.80592			837	21.7618
838	8.86272			838	21.7185
839	8.87179			839	21.7665
840	8.84745			840	21.7863
841	8.69764			841	21.7973
842	8.68555			842	21.7858
843	8.64963			843	22.6129
844	8.56761			844	21.3199
845	8.73558			845	21.3481
846	8.76182			846	21.3826
847	8.72469			847	21.3561
848	8.68394			848	21.3469
849	8.60015			849	21.2901
850	8.66457			850	21.3371
851	8.67094			851	21.3794
852	8.45988			852	21.3125
853	8.52273			853	21.3618
854	8.43961			854	21.3989
855	8.44504			855	21.3748
856	8.55514			856	21.3285
857	8.51405			857	21.3716
858	8.54515			858	21.2841
859	8.49027			859	21.2951
860	8.5021			860	21.2533
861	8.42025			861	21.3256
862	8.57377			862	21.2651
863	8.50306			863	21.3061
864	8.4785			864	21.2484
865	8.50223			865	21.3158
866	8.45379			866	21.2338
867	8.58627			867	21.2464
868	8.53428			868	21.3007
869	8.47771			869	21.3002
870	8.46567			870	21.3018
871	8.63089			871	21.3024
872	8.60056			872	21.3461
873	8.3486			873	21.3616
874	8.37983			874	21.3424
875	8.41721			875	21.3914
876	8.45336			876	21.4065
877	8.38377			877	21.4071
878	8.45339			878	21.3837
879	8.42321			879	21.3523
880	8.36394			880	21.3718
881	8.40774			881	21.326
882	8.37407			882	21.3642
883	8.38933			883	21.2964
884	8.321			884	21.2818
885	8.29265			885	21.2128
886	8.35592			886	21.2962
887	8.34107			887	21.4264
888	8.45904			888	21.4105
889	8.28822			889	21.2888
890	8.30375			890	21.3931
891	8.40412			891	21.3292
892	8.30268			892	21.398
893	8.31111			893	21.3589
894	8.32925			894	21.4136
895	8.2854			895	21.3097
896	8.32685			896	21.3748
897	8.27109			897	21.2795
898	8.08419			898	21.2932
899	8.28977			899	21.2936
900	8.30398			900	21.2941
901	8.24178			901	21.2842
902	8.23085			902	21.3444
903	8.22358			903	21.3388
904	8.28496			904	21.3962
905	8.25861			905	21.3568
906	8.2707			906	21.3964
907	8.12951			907	21.3706
908	8.2231			908	21.4354
909	8.20379			909	21.4026
910	8.23304			910	21.3896
911	8.20203			911	21.3364
912	8.11398			912	21.3248
913	8.18486			913	21.3011
914	8.25888			914	21.334
915	8.24538			915	21.3002
916	8.13907			916	21.4399
917	8.19831			917	21.3742
918	8.05493			918	21.436
919	8.17773			919	21.3683
920	8.14427			920	21.3996
921	8.06454			921	21.3788
922	8.1199			922	21.3781
923	7.98745			923	21.2768
924	8.11162			924	21.3766
925	8.07414			925	21.3507
926	7.95393			926	21.3577
927	8.11989			927	21.4244
928	7.94271			928	21.4522
929	8.03075			929	21.3918
930	8.10895			930	21.3629
931	8.09807			931	21.3349
932	8.05163			932	21.3459
933	8.10268			933	21.3219
934	7.9571			934	21.4136
935	8.10165			935	21.4036
936	7.94888			936	21.4587
937	8.07206			937	21.4256
938	8.01095			938	21.3843
939	8.0388			939	21.3822
940	8.03565			940	21.3235
941	7.99795			941	21.3753
942	7.96185			942	21.3351
943	8.00738			943	21.4044
944	8.0654			944	21.3946
945	8.01257			945	21.4244
946	8.00149			946	21.3779
947	7.93514			947	21.3719
948	7.94755			948	21.3073
949	8.04429			949	21.4066
950	7.94352			950	21.3629
951	7.93602			951	21.4315
952	8.02927			952	21.4587
953	8.00001			953	21.4108
954	7.94747			954	21.3333
955	7.80694			955	21.3376
956	7.77026			956	21.3766
957	8.02347			957	21.3922
958	7.94931			958	21.4348
959	7.61797			959	21.407
960	7.70886			960	21.385
961	7.84928			961	21.3342
962	7.92237			962	21.3953
963	7.9806			963	21.3935
964	7.89728			964	21.4439
965	7.83535			965	21.4219
966	7.72976			966	21.3956
967	7.82106			967	21.3327
968	7.58633			968	21.3436
969	7.60744			969	21.3714
970	7.71107			970	21.4091
971	7.65791			971	21.4231
972	7.90784			972	21.3678
973	7.85839			973	21.4211
974	7.86647			974	21.3377
975	7.82224			975	21.3659
976	7.82931			976	21.4049
977	7.79921			977	21.4742
978	7.64265			978	21.4111
979	7.74102			979	21.4134
980	7.82536			980	21.3902
981	7.73038			981	21.3662
982	7.6466			982	21.3706
983	7.64185			983	21.4392
984	7.46766			984	21.4151
985	7.67237			985	21.434
986	7.56005			986	21.3697
987	7.49312			987	21.3545
988	7.59195			988	21.4338
989	7.70175			989	21.4766
990	7.48993			990	21.4406
991	7.73796			991	21.3877
992	7.78696			992	21.3498
993	7.71269			993	21.3845
994	7.27833			994	21.4009
995	7.40114			995	21.4125
996	7.6589			996	21.4095
997	7.73895			997	21.3766
998	7.77437			998	21.3206
999	7.6356			999	21.3594
1000	7.52632			1000	21.3847
				1001	21.468
				1002	21.4127
				1003	21.2993
				1004	21.3443
				1005	21.3691
				1006	21.4761
				1007	21.4233
				1008	21.3943
				1009	21.2908
				1010	21.4239
				1011	21.4026
				1012	21.4097
				1013	21.4281
				1014	21.4139
				1015	21.4186
				1016	21.4519
				1017	21.5031
				1018	21.4572
				1019	21.4486
				1020	21.3734
				1021	21.3957
				1022	21.4451
				1023	21.4844
				1024	21.4532
				1025	21.3245
				1026	21.3898
				1027	21.3573
				1028	21.4707
				1029	21.4279
				1030	21.4361
				1031	21.3311
				1032	21.3372
				1033	21.5065
				1034	21.4353
				1035	21.4457
				1036	21.3392
				1037	21.4
				1038	21.4285
				1039	21.4649
				1040	21.4423
				1041	21.3966
				1042	21.3715
				1043	21.3715
				1044	21.469
				1045	21.4859
				1046	21.3805
				1047	21.3739
				1048	21.3562
				1049	21.479
				1050	21.4657
				1051	21.4477
				1052	21.3325
				1053	21.3814
				1054	21.441
				1055	21.5172
				1056	21.4507
				1057	21.3569
				1058	21.3465
				1059	21.4137
				1060	21.5091
				1061	21.4125
				1062	21.4173
				1063	21.4025
				1064	21.4207
				1065	21.5094
				1066	21.4838
				1067	21.4072
				1068	21.3754
				1069	21.4717
				1070	21.4551
				1071	21.5019
				1072	21.4464
				1073	21.3964
				1074	21.4465
				1075	21.4836
				1076	21.481
				1077	21.4395
				1078	21.4007
				1079	21.3896
				1080	21.4568
				1081	21.4913
				1082	21.4611
				1083	21.4126
				1084	21.3725
				1085	21.4548
				1086	21.4874
				1087	21.522
				1088	21.396
				1089	21.4335
				1090	21.4008
				1091	21.4889
				1092	21.5119
				1093	21.4775
				1094	21.424
				1095	21.3762
				1096	21.4485
				1097	21.4547
				1098	21.5216
				1099	21.476
				1100	21.4885
				1101	21.449
				1102	21.4324
				1103	21.4507
				1104	21.5341
				1105	21.5124
				1106	21.4742
				1107	21.448
				1108	21.4047
				1109	21.4618
				1110	21.439
				1111	21.507
				1112	21.5023
				1113	21.5404
				1114	21.4561
				1115	21.4337
				1116	21.3744
				1117	21.4921
				1118	21.4934
				1119	21.4833
				1120	21.5246
				1121	21.4195
				1122	21.431
				1123	21.4615
				1124	21.4647
				1125	21.4798
				1126	21.5417
				1127	21.4154
				1128	21.4308
				1129	21.4145
				1130	21.462
				1131	21.5471
				1132	21.5008
				1133	21.4783
				1134	21.5287
				1135	21.4633
				1136	21.4012
				1137	21.5085
				1138	21.4841
				1139	21.553
				1140	21.4708
				1141	21.4475
				1142	21.4314
				1143	21.5254
				1144	21.5139
				1145	21.5309
				1146	21.4598
				1147	21.4087
				1148	21.5239
				1149	21.561
				1150	21.5426
				1151	21.4646
				1152	21.4951
				1153	21.487
				1154	21.5288
				1155	21.5238
				1156	21.55
				1157	21.5051
				1158	21.484
				1159	21.5681
				1160	21.558
				1161	21.5468
				1162	21.4445
				1163	21.4799
				1164	21.544
				1165	21.5723
				1166	21.5603
				1167	21.4317
				1168	21.4793
				1169	21.5376
				1170	21.5392
				1171	21.4997
				1172	21.4686
				1173	21.4947
				1174	21.488
				1175	21.5864
				1176	21.5166
				1177	21.4854
				1178	21.466
				1179	21.5196
				1180	21.6003
				1181	21.5309
				1182	21.5051
				1183	21.466
				1184	21.5853
				1185	21.5463
				1186	21.5389
				1187	21.4536
				1188	21.4938
				1189	21.5462
				1190	21.524
				1191	21.5738
				1192	21.5118
				1193	21.5464
				1194	21.4533
				1195	21.4893
				1196	21.5261
				1197	21.559
				1198	21.5785
				1199	21.5363
				1200	21.4679
				1201	21.4686
				1202	21.534
				1203	21.4978
				1204	21.5887
				1205	21.5294
				1206	21.4972
				1207	21.4762
				1208	21.5925
				1209	21.5221
				1210	21.5837
				1211	21.5307
				1212	21.4919
				1213	21.4832
				1214	21.4956
				1215	21.6141
				1216	21.486
				1217	21.5137
				1218	21.5121
				1219	21.5706
				1220	21.5799
				1221	21.5525
				1222	21.4691
				1223	21.4753
				1224	21.5344
				1225	21.5216
				1226	21.6479
				1227	21.5211
				1228	21.5602
				1229	21.4799
				1230	21.5326
				1231	21.5706
				1232	21.6808
				1233	21.5446
				1234	21.5229
				1235	21.5466
				1236	21.4669
				1237	21.5951
				1238	21.6129
				1239	21.6332
				1240	21.5638
				1241	21.5694
				1242	21.5007
				1243	21.4801
				1244	21.4074
				1245	21.5949
				1246	21.5862
				1247	21.557
				1248	21.5084
				1249	21.4809
				1250	21.5001
				1251	21.4451
				1252	21.4793
				1253	21.4955
				1254	21.5944
				1255	21.5802
				1256	21.5485
				1257	21.5084
				1258	21.5376
				1259	21.5024
				1260	21.5383
				1261	21.5559
				1262	21.6307
				1263	21.5683
				1264	21.5728
				1265	21.4686
				1266	21.5094
				1267	21.5161
				1268	21.5936
				1269	21.5785
				1270	21.6213
				1271	21.6674
				1272	21.6198
				1273	21.5515
				1274	21.5166
				1275	21.5702
				1276	21.5397
				1277	21.5577
				1278	21.6139
				1279	21.6996
				1280	21.5574
				1281	21.5629
				1282	21.4706
				1283	21.5822
				1284	21.5911
				1285	21.6475
				1286	21.6472
				1287	21.6256
				1288	21.5774
				1289	21.553
				1290	21.5683
				1291	21.6268
				1292	21.6359
				1293	21.6438
				1294	21.6536
				1295	21.6668
				1296	21.6227
				1297	21.5486
				1298	21.4765
				1299	21.5108
				1300	21.5411
				1301	21.5932
				1302	21.6139
				1303	21.6015
				1304	21.5988
				1305	21.5324
				1306	21.49
				1307	21.4943
				1308	21.5616
				1309	21.5185
				1310	21.5439
				1311	21.5925
				1312	21.6442
				1313	21.5684
				1314	21.5534
				1315	21.4931
				1316	21.5698
				1317	21.4911
				1318	21.5547
				1319	21.6466
				1320	21.6304
				1321	21.5763
				1322	21.5913
				1323	21.5191
				1324	21.554
				1325	21.4869
				1326	21.5895
				1327	21.6138
				1328	21.6217
				1329	21.624
				1330	21.569
				1331	21.5489
				1332	21.5037
				1333	21.6024
				1334	21.5198
				1335	21.6116
				1336	21.6169
				1337	21.6356
				1338	21.5535
				1339	21.591
				1340	21.4877
				1341	21.5671
				1342	21.502
				1343	21.5996
				1344	21.5279
				1345	21.69
				1346	21.633
				1347	21.5437
				1348	21.5629
				1349	21.6074
				1350	21.537
				1351	21.5785
				1352	21.588
				1353	21.6676
				1354	21.6546
				1355	21.6129
				1356	21.5653
				1357	21.5286
				1358	21.5753
				1359	21.5936
				1360	21.634
				1361	21.6059
				1362	21.7121
				1363	21.6213
				1364	21.6064
				1365	21.5117
				1366	21.6005
				1367	21.5822
				1368	21.6924
				1369	21.6324
				1370	21.6787
				1371	21.6969
				1372	21.6117
				1373	21.5292
				1374	21.5807
				1375	21.5909
				1376	21.586
				1377	21.5979
				1378	21.6337
				1379	21.6074
				1380	21.5523
				1381	21.5638
				1382	21.6051
				1383	21.5882
				1384	21.6071
				1385	21.6285
				1386	21.6419
				1387	21.6425
				1388	21.6184
				1389	21.5777
				1390	21.5709
				1391	21.5908
				1392	21.5964
				1393	21.658
				1394	21.6041
				1395	21.6991
				1396	21.6297
				1397	21.6503
				1398	21.5762
				1399	21.6317
				1400	21.6288
				1401	21.6681
				1402	21.6693
				1403	21.6967
				1404	21.6247
				1405	21.5856
				1406	21.542
				1407	21.5908
				1408	21.6536
				1409	21.6743
				1410	21.6796
				1411	21.6495
				1412	21.6457
				1413	21.5779
				1414	21.5888
				1415	21.566
				1416	21.6907
				1417	21.661
				1418	21.6745
				1419	21.6205
				1420	21.636
				1421	21.5959
				1422	21.5539
				1423	21.5337
				1424	21.7278
				1425	21.6213
				1426	21.6916
				1427	21.6332
				1428	21.6063
				1429	21.6076
				1430	21.5824
				1431	21.5918
				1432	21.685
				1433	21.6639
				1434	21.674
				1435	21.6032
				1436	21.5958
				1437	21.6604
				1438	21.5964
				1439	21.6749
				1440	21.6624
				1441	21.6715
				1442	21.6393
				1443	21.6254
				1444	21.5976
				1445	21.6144
				1446	21.6455
				1447	21.655
				1448	21.6409
				1449	21.7127
				1450	21.6163
				1451	21.6405
				1452	21.6062
				1453	21.6648
				1454	21.6945
				1455	21.6702
				1456	21.687
				1457	21.6609
				1458	21.6354
				1459	21.6048
				1460	21.607
				1461	21.6486
				1462	21.6676
				1463	21.6875
				1464	21.6543
				1465	21.6729
				1466	21.6761
				1467	21.6446
				1468	21.632
				1469	21.598
				1470	21.6391
				1471	21.6294
				1472	21.6604
				1473	21.6658
				1474	21.7091
				1475	21.7098
				1476	21.6979
				1477	21.6406
				1478	21.7082
				1479	21.6541
				1480	21.6739
				1481	21.6387
				1482	21.7568
				1483	21.6352
				1484	21.7023
				1485	21.6948
				1486	21.7032
				1487	21.6312
				1488	21.6551
				1489	21.6342
				1490	21.6638
				1491	21.674
				1492	21.7106
				1493	21.729
				1494	21.7287
				1495	21.6184
				1496	21.6393
				1497	21.6218
				1498	21.6805
				1499	21.6588
				1500	21.6869
				1501	21.6731
				1502	21.757
				1503	21.6771
				1504	21.6692
				1505	21.6014
				1506	21.7052
				1507	21.6901
				1508	21.6534
				1509	21.7093
				1510	21.7317
				1511	21.7036
				1512	21.664
				1513	21.6404
				1514	21.6366
				1515	21.6908
				1516	21.709
				1517	21.707
				1518	21.7236
				1519	21.7097
				1520	21.7033
				1521	21.6213
				1522	21.631
				1523	21.7269
				1524	21.6878
				1525	21.6995
				1526	21.7182
				1527	21.7291
				1528	21.6811
				1529	21.6635
				1530	21.6465
				1531	21.6928
				1532	21.7083
				1533	21.7091
				1534	21.7218
				1535	21.747
				1536	21.6882
				1537	21.7435
				1538	21.6544
				1539	21.744
				1540	21.6323
				1541	21.6617
				1542	21.6165
				1543	21.7292
				1544	21.7102
				1545	21.72
				1546	21.7152
				1547	21.7641
				1548	21.7429
				1549	21.6991
				1550	21.6435
				1551	21.7158
				1552	21.6502
				1553	21.6642
				1554	21.6448
				1555	21.7342
				1556	21.7198
				1557	21.752
				1558	21.748
				1559	21.7195
				1560	21.624
				1561	21.7396
				1562	21.7212
				1563	21.6776
				1564	21.6755
				1565	21.7323
				1566	21.7431
				1567	21.763
				1568	21.7668
				1569	21.7384
				1570	21.7119
				1571	21.7068
				1572	21.6657
				1573	21.6423
				1574	21.7066
				1575	21.7506
				1576	21.7835
				1577	21.7488
				1578	21.8091
				1579	21.7388
				1580	21.8147
				1581	21.7492
				1582	21.6973
				1583	21.7627
				1584	21.8402
				1585	21.7844
				1586	21.7886
				1587	21.7408
				1588	21.7304
				1589	21.7465
				1590	21.7222
				1591	21.7176
				1592	21.8055
				1593	21.7919
				1594	21.8017
				1595	21.7748
				1596	21.7973
				1597	21.7376
				1598	21.7928
				1599	21.7067
				1600	21.6909
				1601	21.7545
				1602	21.8096
