# Supplementary material for: Thermodynamic framework for assessing dissolutive wetting behaviors in metallic systems
Source: Nat Commun. 2025 Dec 3;17:313. doi: 10.1038/s41467-025-67008-9 (PMC12789441; doi:10.1038/s41467-025-67008-9)
Supplement: Supplementary file 10 — Source Data [file 41467_2025_67008_MOESM10_ESM.zip › Separate Source Data files/Fig. 6b.xlsx]

## Sheet: Sheet1
Normalized base diameters
Cu/Ni		Cu/Ti		Cu/Fe
Time (s)	Normalized base diameters	Time (s)	Normalized base diameters	Time (s)	Normalized base diameters
1	1	1	1	1	1
2	1.15303	2	1.64977	2	1.51809
3	1.20319	3	1.79318	3	1.54267
4	1.24429	4	1.85346	4	1.58497
5	1.25692	5	1.83862	5	1.61085
6	1.27161	6	1.83597	6	1.6329
7	1.28561	7	1.831	7	1.64857
8	1.29631	8	1.80606	8	1.64941
9	1.30888	9	1.81865	9	1.65604
10	1.31731	10	1.8198	10	1.65671
11	1.33119	11	1.81782	11	1.65722
12	1.33825	12	1.80245	12	1.66077
13	1.34924	13	1.80934	13	1.65682
14	1.35994	14	1.79916	14	1.6627
15	1.36603	15	1.79857	15	1.66039
16	1.37681	16	1.79855	16	1.66872
17	1.3865	17	1.81272	17	1.66175
18	1.39242	18	1.83099	18	1.66779
19	1.39593	19	1.82431	19	1.66697
20	1.40386	20	1.81791	20	1.66522
21	1.4081	21	1.81839	21	1.66493
22	1.41228	22	1.80757	22	1.67229
23	1.4218	23	1.80114	23	1.67075
24	1.4267	24	1.81067	24	1.67089
25	1.43057	25	1.81768	25	1.67438
26	1.43224	26	1.83203	26	1.67511
27	1.43988	27	1.81739	27	1.67473
28	1.44405	28	1.83173	28	1.67075
29	1.45236	29	1.82945	29	1.67081
30	1.45695	30	1.82456	30	1.6645
31	1.45679	31	1.82157	31	1.67195
32	1.46352	32	1.83616	32	1.67218
33	1.46839	33	1.82039	33	1.66938
34	1.47527	34	1.83004	34	1.67061
35	1.47253	35	1.81294	35	1.6731
36	1.47762	36	1.84165	36	1.66891
37	1.48009	37	1.83695	37	1.67355
38	1.48636	38	1.82462	38	1.67053
39	1.48835	39	1.82579	39	1.67242
40	1.4964	40	1.83672	40	1.67616
41	1.49554	41	1.8295	41	1.67447
42	1.50011	42	1.83562	42	1.67527
43	1.50681	43	1.83369	43	1.66995
44	1.51138	44	1.82862	44	1.67488
45	1.50597	45	1.82343	45	1.67381
46	1.51034	46	1.82742	46	1.67606
47	1.52372	47	1.82705	47	1.67104
48	1.52253	48	1.84855	48	1.66787
49	1.51731	49	1.83677	49	1.66749
50	1.52135	50	1.82455	50	1.67313
51	1.52782	51	1.83126	51	1.66825
52	1.53016	52	1.8393	52	1.67216
53	1.53219	53	1.82138	53	1.67056
54	1.53478	54	1.82932	54	1.67716
55	1.54363	55	1.8391	55	1.66798
56	1.54301	56	1.83703	56	1.67168
57	1.54715	57	1.83082	57	1.66896
58	1.54426	58	1.836	58	1.66985
59	1.54698	59	1.82771	59	1.66949
60	1.55341	60	1.84029	60	1.67245
61	1.54897	61	1.83787	61	1.67281
62	1.56447	62	1.84821	62	1.67047
63	1.56706	63	1.83561	63	1.67287
64	1.57313	64	1.82298	64	1.6666
65	1.57774	65	1.83769	65	1.6697
66	1.57734	66	1.84406	66	1.66686
67	1.58514	67	1.84142	67	1.67053
68	1.58405	68	1.84107	68	1.66286
69	1.59015	69	1.82974	69	1.67052
70	1.58348	70	1.82864	70	1.66942
71	1.58634	71	1.83608	71	1.66681
72	1.57862	72	1.84773	72	1.67139
73	1.57887	73	1.83662	73	1.67165
74	1.5925	74	1.84887	74	1.67304
75	1.58441	75	1.8494	75	1.6719
76	1.58597	76	1.86519	76	1.6749
77	1.58762	77	1.84114	77	1.67144
78	1.59276	78	1.84279	78	1.67421
79	1.59874	79	1.84286	79	1.67223
80	1.601	80	1.84609	80	1.67241
81	1.60649	81	1.84759	81	1.67251
82	1.61014	82	1.8535	82	1.67874
83	1.60206	83	1.85	83	1.67588
84	1.61363	84	1.88286	84	1.67575
85	1.59213	85	1.85479	85	1.67663
86	1.59889	86	1.85572	86	1.68168
87	1.6076	87	1.84698	87	1.67678
88	1.60982	88	1.84316	88	1.67963
89	1.6151	89	1.84609	89	1.68025
90	1.60306	90	1.85624	90	1.67501
91	1.60518	91	1.85477	91	1.67936
92	1.61234	92	1.84747	92	1.67867
93	1.61315	93	1.86929	93	1.68055
94	1.61646	94	1.86554	94	1.67713
95	1.61522	95	1.87445	95	1.67853
96	1.62156	96	1.85405	96	1.68089
97	1.62359	97	1.86266	97	1.67629
98	1.61889	98	1.86655	98	1.67678
99	1.61441	99	1.85339	99	1.67666
100	1.61075	100	1.85563	100	1.68196
101	1.6103	101	1.86872	101	1.6792
102	1.61466	102	1.85448	102	1.68068
103	1.6185	103	1.86782	103	1.6783
104	1.62862	104	1.8703	104	1.67876
105	1.6209	105	1.86208	105	1.67822
106	1.62655	106	1.85511	106	1.67826
107	1.6324	107	1.87391	107	1.68393
108	1.62452	108	1.87039	108	1.68073
109	1.61764	109	1.88092	109	1.67909
110	1.62211	110	1.862	110	1.67925
111	1.6299	111	1.87267	111	1.68205
112	1.62269	112	1.87072	112	1.67857
113	1.62723	113	1.87847	113	1.68275
114	1.62465	114	1.86626	114	1.67777
115	1.62604	115	1.86153	115	1.68156
116	1.63332	116	1.87834	116	1.6775
117	1.63235	117	1.87536	117	1.67803
118	1.64463	118	1.87757	118	1.68092
119	1.63073	119	1.85467	119	1.67657
120	1.63509	120	1.88839	120	1.67787
121	1.63051	121	1.87826	121	1.67867
122	1.63863	122	1.88155	122	1.68025
123	1.63203	123	1.87683	123	1.6799
124	1.64245	124	1.86455	124	1.67924
125	1.63805			125	1.67334
126	1.64201			126	1.67832
127	1.63574			127	1.67549
128	1.63844			128	1.67819
129	1.63929			129	1.67534
130	1.6456			130	1.68159
131	1.64249			131	1.67676
132	1.64324			132	1.67284
133	1.65372			133	1.6759
134	1.64758			134	1.67784
135	1.64615			135	1.6796
136	1.64432			136	1.67697
137	1.64715			137	1.68072
138	1.65216			138	1.68006
139	1.65236			139	1.67811
140	1.64852			140	1.67672
141	1.65232			141	1.68217
142	1.66272			142	1.68
143	1.66496			143	1.67831
144	1.655			144	1.68195
145	1.66027			145	1.67974
146	1.65113			146	1.68005
147	1.65583			147	1.67662
148	1.65837			148	1.68047
149	1.6572			149	1.6787
150	1.66765			150	1.6761
151	1.67059			151	1.67898
152	1.65688			152	1.67478
153	1.67299			153	1.67851
154	1.66043			154	1.67482
155	1.65859			155	1.67693
156	1.65497			156	1.67744
157	1.66301			157	1.67691
158	1.66021			158	1.67514
159	1.66075			159	1.67579
160	1.6581			160	1.67689
161	1.65899			161	1.67215
162	1.65671			162	1.67595
163	1.66576			163	1.67555
164	1.65893			164	1.67609
165	1.66349			165	1.67578
166	1.66681			166	1.6782
167	1.66826			167	1.67939
168	1.66866			168	1.67615
169	1.66003			169	1.68288
170	1.67136			170	1.68461
171	1.68339			171	1.68313
172	1.67596			172	1.68353
173	1.67636			173	1.68252
174	1.66845			174	1.6808
175	1.67901			175	1.68202
176	1.66173			176	1.68571
177	1.67216			177	1.68224
178	1.66455			178	1.68393
179	1.6783			179	1.68252
180	1.67707			180	1.69068
181	1.68202			181	1.6829
182	1.69218			182	1.68633
183	1.67046			183	1.6805
184	1.67			184	1.68294
185	1.67941			185	1.68163
186	1.67044			186	1.67981
187	1.67646			187	1.68894
188	1.66885			188	1.6819
189	1.67191			189	1.68461
190	1.67429			190	1.67732
191	1.67747			191	1.68211
192	1.68315			192	1.67792
193	1.67166			193	1.67803
194	1.67757			194	1.68041
195	1.67638			195	1.68337
196	1.6842			196	1.67739
197	1.68292			197	1.67984
198	1.68343			198	1.68572
199	1.6887			199	1.68272
200	1.67744			200	1.68582
201	1.68275			201	1.67704
202	1.67675			202	1.68173
203	1.69898			203	1.68061
204	1.68719			204	1.6836
205	1.68775			205	1.68001
206	1.68087			206	1.68287
207	1.6825			207	1.68041
208	1.67724			208	1.67903
209	1.675			209	1.68437
210	1.69579			210	1.68211
211	1.69082			211	1.68399
212	1.70279			212	1.6811
213	1.6842			213	1.68418
214	1.67895			214	1.67971
215	1.6737			215	1.68103
216	1.68463			216	1.67992
217	1.68513			217	1.68155
218	1.68842			218	1.6825
219	1.6802			219	1.68027
220	1.69699			220	1.68198
221	1.69132			221	1.68101
222	1.69219			222	1.6826
223	1.6863			223	1.67953
224	1.69268			224	1.68277
225	1.68875			225	1.67963
226	1.68772			226	1.68657
227	1.69228			227	1.68206
228	1.68376			228	1.68144
229	1.69571			229	1.68057
230	1.70076			230	1.67558
231	1.70507			231	1.68486
232	1.69186			232	1.68202
233	1.70518			233	1.6805
234	1.69748			234	1.68117
235	1.70058			235	1.67933
236	1.693			236	1.68139
237	1.69702			237	1.68318
238	1.7016			238	1.68078
239	1.7112			239	1.68077
240	1.70577			240	1.68372
241	1.69306			241	1.68107
242	1.69232			242	1.68331
243	1.70252			243	1.68164
244	1.71444			244	1.68539
245	1.6987			245	1.67997
246	1.70269			246	1.6854
247	1.71028			247	1.68604
248	1.70805			248	1.68365
249	1.70614			249	1.68332
250	1.69161			250	1.68371
251	1.7052			251	1.68651
252	1.70786			252	1.68071
253	1.69869			253	1.68365
254	1.70547			254	1.68458
255	1.69434			255	1.69163
256	1.70893			256	1.68468
257	1.7143			257	1.68693
258	1.72437			258	1.68556
259	1.70995			259	1.68538
260	1.7093			260	1.68476
261	1.71668			261	1.68435
262	1.70049			262	1.68231
263	1.7096			263	1.6837
264	1.71059			264	1.68539
265	1.70695			265	1.68408
266	1.72401			266	1.68548
267	1.7117			267	1.68422
268	1.7088			268	1.684
269	1.71295			269	1.68263
270	1.71105			270	1.68453
271	1.72587			271	1.68255
272	1.72164			272	1.68785
273	1.7175			273	1.68234
274	1.71061			274	1.68336
275	1.71092			275	1.68796
276	1.70568			276	1.6846
277	1.70692			277	1.685
278	1.71995			278	1.6846
279	1.72567			279	1.68449
280	1.71847			280	1.68599
281	1.71752			281	1.68306
282	1.71264			282	1.68263
283	1.70935			283	1.68694
284	1.72172			284	1.68503
285	1.72342			285	1.68384
286	1.73239			286	1.68848
287	1.71909			287	1.68522
288	1.71896			288	1.68084
289	1.72922			289	1.68459
290	1.7162			290	1.68911
291	1.71772			291	1.68555
292	1.72919			292	1.6854
293	1.71806			293	1.68265
294	1.73021			294	1.68648
295	1.72247			295	1.68622
296	1.72922			296	1.68872
297	1.73078			297	1.68546
298	1.74079			298	1.68815
299	1.7335			299	1.69155
300	1.73513			300	1.69144
301	1.73673			301	1.68813
302	1.73062			302	1.6918
303	1.73079			303	1.68781
304	1.73156			304	1.69087
305	1.73127			305	1.69034
306	1.73531			306	1.69195
307	1.72255			307	1.69393
308	1.72195			308	1.69099
309	1.73438			309	1.69067
310	1.73066			310	1.69079
311	1.72911			311	1.69446
312	1.74113			312	1.68909
313	1.72775			313	1.69493
314	1.73359			314	1.68878
315	1.75046			315	1.69255
316	1.74178			316	1.6866
317	1.7233			317	1.69064
318	1.74044			318	1.68986
319	1.73868			319	1.69184
320	1.74178			320	1.6831
321	1.73274			321	1.6874
322	1.73025			322	1.68491
323	1.74117			323	1.68845
324	1.74164			324	1.68751
325	1.74644			325	1.68731
326	1.7443			326	1.68433
327	1.73604			327	1.68746
328	1.74149			328	1.68791
329	1.73659			329	1.68732
330	1.73435			330	1.69077
331	1.74039			331	1.68495
332	1.74336			332	1.69119
333	1.74175			333	1.68525
334	1.748			334	1.68747
335	1.74884			335	1.68909
336	1.73505			336	1.69168
337	1.73702			337	1.68677
338	1.73675			338	1.68411
339	1.74251			339	1.68729
340	1.74282			340	1.69053
341	1.73641			341	1.68933
342	1.73332			342	1.68897
343	1.73515			343	1.69103
344	1.74195			344	1.68866
345	1.74586			345	1.69167
346	1.74431			346	1.68844
347	1.74306			347	1.69153
348	1.75023			348	1.69141
349	1.74497			349	1.69201
350	1.75048			350	1.69571
351	1.74842			351	1.69032
352	1.73672			352	1.69516
353	1.74955			353	1.69343
354	1.7477			354	1.69619
355	1.74955			355	1.68967
356	1.75786			356	1.68933
357	1.76305			357	1.69434
358	1.74629			358	1.69167
359	1.73983			359	1.6929
360	1.73725			360	1.69515
361	1.74887			361	1.69401
362	1.74949			362	1.69457
363	1.74656			363	1.69567
364	1.75232			364	1.69484
365	1.74503			365	1.69428
366	1.75464			366	1.69588
367	1.75255			367	1.69424
368	1.7536			368	1.695
369	1.76174			369	1.69716
370	1.75577			370	1.69652
371	1.74667			371	1.69395
372	1.76332			372	1.6976
373	1.75771			373	1.69563
374	1.76301			374	1.69676
375	1.76018			375	1.69684
376	1.75094			376	1.69704
377	1.75554			377	1.69607
378	1.75964			378	1.69614
379	1.76075			379	1.6985
380	1.76315			380	1.69643
381	1.74972			381	1.69808
382	1.74655			382	1.69725
383	1.75519			383	1.70176
384	1.74942			384	1.69996
385	1.75034			385	1.70002
386	1.76495			386	1.69936
387	1.76375			387	1.69796
388	1.75477			388	1.69645
389	1.76217			389	1.69454
390	1.75734			390	1.69606
391	1.7659			391	1.69367
392	1.77661			392	1.69361
393	1.75266			393	1.69023
394	1.76268			394	1.69604
395	1.76773			395	1.69266
396	1.75492			396	1.69282
397	1.76749			397	1.69141
398	1.76709			398	1.69622
399	1.77746			399	1.69402
400	1.76703			400	1.69207
401	1.7781			401	1.69716
402	1.77828			402	1.69593
403	1.78974			403	1.69687
404	1.76722			404	1.69495
405	1.74741			405	1.69697
406	1.76335			406	1.69349
407	1.77755			407	1.69794
408	1.77649			408	1.69997
409	1.76568			409	1.69683
410	1.77165			410	1.69685
411	1.75236			411	1.69572
412	1.76218			412	1.6992
413	1.77618			413	1.69598
414	1.77046			414	1.69695
415	1.76757			415	1.69812
416	1.77475			416	1.69723
417	1.77428			417	1.69913
418	1.76981			418	1.69857
419	1.78439			419	1.7007
420	1.77256			420	1.69655
421	1.77755			421	1.70262
422	1.77367			422	1.69675
423	1.77395			423	1.70565
424	1.7717			424	1.6979
425	1.79323			425	1.70057
426	1.78033			426	1.69645
427	1.78268			427	1.69741
428	1.76888			428	1.70066
429	1.77611			429	1.69822
430	1.76808			430	1.69734
431	1.78093			431	1.69769
432	1.77255			432	1.69472
433	1.77229			433	1.69499
434	1.78003			434	1.69807
435	1.77666			435	1.69586
436	1.78346			436	1.69891
437	1.78442			437	1.69603
438	1.79884			438	1.70643
439	1.78299			439	1.69942
440	1.77219			440	1.70101
441	1.78292			441	1.70084
442	1.77683			442	1.70479
443	1.77129			443	1.7013
444	1.78118			444	1.70152
445	1.78039			445	1.70116
446	1.78363			446	1.7007
447	1.78274			447	1.70107
448	1.77948			448	1.69666
449	1.78522			449	1.70253
450	1.79885			450	1.69931
451	1.79671			451	1.69777
452	1.78259			452	1.69462
453	1.78827			453	1.69789
454	1.80403			454	1.69244
455	1.78725			455	1.69685
456	1.80057			456	1.69662
457	1.78305			457	1.69917
458	1.7862			458	1.69547
459	1.78484			459	1.69592
460	1.78698			460	1.69867
461	1.78268			461	1.69814
462	1.79391			462	1.70064
463	1.79024			463	1.69673
464	1.79754			464	1.69916
465	1.76955			465	1.69268
466	1.77885			466	1.69858
467	1.79957			467	1.69813
468	1.78379			468	1.69906
469	1.77663			469	1.69784
470	1.78552			470	1.69959
471	1.78503			471	1.69809
472	1.79335			472	1.70027
473	1.78693			473	1.70203
474	1.80035			474	1.70129
475	1.78197			475	1.7046
476	1.79449			476	1.70224
477	1.80053			477	1.7
478	1.79278			478	1.702
479	1.78279			479	1.70287
480	1.78838			480	1.70314
481	1.77791			481	1.70763
482	1.80819			482	1.70468
483	1.78903			483	1.70463
484	1.78427			484	1.69962
485	1.79024			485	1.70083
486	1.79396			486	1.70172
487	1.76997			487	1.70236
488	1.78225			488	1.70347
489	1.78042			489	1.70011
490	1.79797			490	1.70217
491	1.79278			491	1.70304
492	1.78884			492	1.70471
493	1.79915			493	1.69963
494	1.79931			494	1.70553
495	1.79493			495	1.70037
496	1.77745			496	1.7013
497	1.80321			497	1.70676
498	1.82134			498	1.70614
499	1.78161			499	1.70512
500	1.79758			500	1.70571
501	1.77699			501	1.70519
502	1.79056			502	1.70355
503	1.77646			503	1.7032
504	1.8064			504	1.70648
505	1.79696			505	1.70626
506	1.79496			506	1.70271
507	1.80019			507	1.70206
508	1.78091			508	1.70116
509	1.78123			509	1.70438
510	1.79347			510	1.70218
511	1.79663			511	1.70161
512	1.79566			512	1.69988
513	1.79983			513	1.69772
514	1.80714			514	1.69941
515	1.80953			515	1.69772
516	1.78563			516	1.69886
517	1.78788			517	1.7011
518	1.78609			518	1.70231
519	1.78697			519	1.69807
520	1.79741			520	1.70182
521	1.81059			521	1.70054
522	1.80815			522	1.70569
523	1.79828			523	1.70033
524	1.79078			524	1.7047
525	1.7915			525	1.70593
526	1.79336			526	1.70285
527	1.79993			527	1.70148
528	1.79957			528	1.7061
529	1.7969			529	1.70366
530	1.79505			530	1.70754
531	1.80657			531	1.70814
532	1.79388			532	1.70601
533	1.79876			533	1.70656
534	1.80173			534	1.70501
535	1.78923			535	1.7093
536	1.80578			536	1.70672
537	1.79458			537	1.70842
538	1.7898			538	1.70717
539	1.79548			539	1.71049
540	1.8021			540	1.71119
541	1.80624			541	1.70918
542	1.81185			542	1.70872
543	1.78769			543	1.70839
544	1.79892			544	1.70833
545	1.79893			545	1.70702
546	1.79603			546	1.70864
547	1.7913			547	1.70732
548	1.80607			548	1.70493
549	1.80337			549	1.7048
550	1.79806			550	1.70892
551	1.80383			551	1.70572
552	1.78932			552	1.70658
553	1.78995			553	1.70473
554	1.82509			554	1.70627
555	1.81826			555	1.70433
556	1.80191			556	1.70459
557	1.8202			557	1.70598
558	1.81064			558	1.70868
559	1.80459			559	1.70637
560	1.80705			560	1.70805
561	1.80429			561	1.71007
562	1.80222			562	1.70974
563	1.79573			563	1.71127
564	1.82718			564	1.70886
565	1.80688			565	1.71134
566	1.8113			566	1.70643
567	1.80524			567	1.71093
568	1.81236			568	1.70797
569	1.80878			569	1.71368
570	1.82146			570	1.7061
571	1.80053			571	1.70615
572	1.8085			572	1.70713
573	1.80362			573	1.7061
574	1.81436			574	1.70748
575	1.79611			575	1.70817
576	1.83397			576	1.70776
577	1.80953			577	1.70767
578	1.81292			578	1.70976
579	1.81811			579	1.70636
580	1.80643			580	1.71194
581	1.81789			581	1.70797
582	1.79778			582	1.71121
583	1.82672			583	1.70558
584	1.81998			584	1.71214
585	1.82503			585	1.71007
586	1.81655			586	1.70658
587	1.80614			587	1.70813
588	1.81711			588	1.71211
589	1.81895			589	1.71001
590	1.83237			590	1.70858
591	1.81968			591	1.71059
592	1.83876			592	1.70942
593	1.807			593	1.71475
594	1.8111			594	1.70625
595	1.8287			595	1.70992
596	1.83189			596	1.70861
597	1.8167			597	1.7105
598	1.81142			598	1.71054
599	1.81934			599	1.70955
600	1.81114			600	1.71067
601	1.81924			601	1.7064
602	1.8149			602	1.71275
603	1.80031			603	1.70944
604	1.81573			604	1.7112
605	1.81728			605	1.70463
606	1.81744			606	1.71123
607	1.80577			607	1.71206
608	1.82152			608	1.70989
609	1.81913			609	1.7084
610	1.81922			610	1.71404
611	1.82337			611	1.71374
612	1.81266			612	1.71524
613	1.827			613	1.71652
614	1.81503			614	1.7131
615	1.82065			615	1.71036
616	1.81783			616	1.71826
617	1.80527			617	1.71132
618	1.82334			618	1.71267
619	1.81796			619	1.71214
620	1.82088			620	1.71241
621	1.82579			621	1.71113
622	1.83887			622	1.71327
623	1.8099			623	1.71106
624	1.81782			624	1.71101
625	1.82143			625	1.71213
626	1.85312			626	1.7099
627	1.82668			627	1.71036
628	1.81825			628	1.71661
629	1.81925			629	1.70979
630	1.81807			630	1.70838
631	1.84215			631	1.70853
632	1.80839			632	1.70494
633	1.82086			633	1.71116
634	1.82774			634	1.70996
635	1.82863			635	1.71161
636	1.81639			636	1.71475
637	1.83131			637	1.71205
638	1.82864			638	1.71159
639	1.81232			639	1.7154
640	1.82862			640	1.71639
641	1.83272			641	1.71744
642	1.8178			642	1.72117
643	1.84547			643	1.71502
644	1.84203			644	1.72204
645	1.84943			645	1.71745
646	1.83615			646	1.7182
647	1.82653			647	1.71033
648	1.83526			648	1.7135
649	1.83113			649	1.7092
650	1.82014			650	1.71592
651	1.83422			651	1.7105
652	1.83358			652	1.7099
653	1.84381			653	1.71308
654	1.84571			654	1.70806
655	1.83223			655	1.70642
656	1.83075			656	1.70461
657	1.81784			657	1.71112
658	1.83124			658	1.71089
659	1.84266			659	1.71229
660	1.84315			660	1.71265
661	1.82801			661	1.71386
662	1.83238			662	1.71177
663	1.81496			663	1.7109
664	1.83518			664	1.71677
665	1.84293			665	1.71561
666	1.82725			666	1.71548
667	1.82537			667	1.71452
668	1.81792			668	1.71731
669	1.82733			669	1.70698
670	1.83755			670	1.71737
671	1.84285			671	1.71734
672	1.82382			672	1.7172
673	1.82128			673	1.71806
674	1.82103			674	1.71515
675	1.8255			675	1.71553
676	1.81472			676	1.71228
677	1.82313			677	1.71402
678	1.84371			678	1.71237
679	1.81816			679	1.71492
680	1.82139			680	1.71234
681	1.8389			681	1.71324
682	1.8278			682	1.71374
683	1.83617			683	1.71243
684	1.84678			684	1.71239
685	1.81346			685	1.71173
686	1.813			686	1.71255
687	1.82652			687	1.70999
688	1.82352			688	1.71452
689	1.82238			689	1.71554
690	1.80333			690	1.71514
691	1.80598			691	1.70855
692	1.81123			692	1.71589
693	1.82329			693	1.71078
694	1.81905			694	1.71744
695	1.82544			695	1.71869
696	1.83163			696	1.71678
697	1.81486			697	1.71729
698	1.83105			698	1.71869
699	1.81962			699	1.71551
700	1.81016			700	1.72168
701	1.82036			701	1.71592
702	1.81461			702	1.7153
703	1.82407			703	1.71335
704	1.82878			704	1.71483
705	1.81244			705	1.71675
706	1.82798			706	1.71288
707	1.84559			707	1.70718
708	1.84697			708	1.71148
709	1.84091			709	1.71436
710	1.82366			710	1.70677
711	1.83616			711	1.71599
712	1.85835			712	1.71028
713	1.8224			713	1.71669
714	1.83401			714	1.71485
715	1.85038			715	1.71817
716	1.85331			716	1.71866
717	1.8196			717	1.71752
718	1.82149			718	1.71732
719	1.8254			719	1.72118
720	1.83328			720	1.71544
721	1.82151			721	1.71779
722	1.83176			722	1.71292
723	1.81773			723	1.71757
724	1.82237			724	1.7127
725	1.82745			725	1.71346
726	1.81595			726	1.71035
727	1.80145			727	1.71602
728	1.81222			728	1.70929
729	1.80214			729	1.70865
730	1.81213			730	1.71067
731	1.81883			731	1.71221
732	1.81474			732	1.71198
733	1.81452			733	1.71176
734	1.82269			734	1.71627
735	1.80242			735	1.71319
736	1.81676			736	1.71573
737	1.8186			737	1.71408
738	1.82663			738	1.71509
739	1.80381			739	1.71474
740	1.82785			740	1.71828
741	1.82097			741	1.71987
742	1.81936			742	1.72159
743	1.82307			743	1.72008
744	1.80542			744	1.71744
745	1.8015			745	1.71481
746	1.81527			746	1.71815
747	1.81495			747	1.71474
748	1.80685			748	1.71512
749	1.81234			749	1.71666
750	1.81248			750	1.71346
751	1.82667			751	1.7171
752	1.82451			752	1.71773
753	1.80898			753	1.71802
754	1.81403			754	1.71412
755	1.82603			755	1.71831
756	1.81567			756	1.71624
757	1.82846			757	1.70798
758	1.82238			758	1.71505
759	1.82808			759	1.72186
760	1.82071			760	1.71273
761	1.83723			761	1.71318
762	1.79676			762	1.71492
763	1.81428			763	1.71053
764	1.81579			764	1.70633
765	1.82397			765	1.71918
766	1.80473			766	1.7138
767	1.81098			767	1.71083
768	1.81509			768	1.71392
769	1.80759			769	1.71397
770	1.81506			770	1.71392
771	1.8165			771	1.7129
772	1.80474			772	1.71535
773	1.81502			773	1.71279
774	1.80372			774	1.71255
775	1.80495			775	1.71172
776	1.79229			776	1.71857
777	1.79655			777	1.71259
778	1.82833			778	1.71427
779	1.79293			779	1.71329
780	1.83748			780	1.71869
781	1.82096			781	1.72246
782	1.8105			782	1.71726
783	1.82493			783	1.71833
784	1.80396			784	1.72221
785	1.81645			785	1.71714
786	1.80269			786	1.71941
787	1.84957			787	1.72145
788	1.82702			788	1.71787
789	1.82244			789	1.72082
790	1.82588			790	1.71598
791	1.8262			791	1.7182
792	1.82927			792	1.71749
793	1.83287			793	1.71914
794	1.82127			794	1.71376
795	1.81542			795	1.71808
796	1.83207			796	1.71672
797	1.82522			797	1.71796
798	1.79857			798	1.71768
799	1.82417			799	1.71834
800	1.81709			800	1.71608
801	1.83054			801	1.72098
802	1.80247			802	1.7212
803	1.81364			803	1.72148
804	1.8073			804	1.71977
805	1.80564			805	1.72364
806	1.80444			806	1.71937
807	1.82081			807	1.72114
808	1.82937			808	1.71906
809	1.80952			809	1.71942
810	1.81929			810	1.72176
811	1.80658			811	1.71813
812	1.81765			812	1.71718
813	1.79839			813	1.71654
814	1.82007			814	1.71928
815	1.83066			815	1.71363
816	1.80651			816	1.71764
817	1.79933			817	1.71176
818	1.81587			818	1.71911
819	1.83617			819	1.7179
820	1.8073			820	1.71954
821	1.82154			821	1.71978
822	1.81148			822	1.72895
823	1.8202			823	1.72479
824	1.82164			824	1.72359
825	1.81334			825	1.71986
826	1.83062			826	1.72077
827	1.82607			827	1.72023
828	1.83389			828	1.71694
829	1.82891			829	1.71744
830	1.80697			830	1.7228
831	1.80953			831	1.71909
832	1.80237			832	1.72681
833	1.81168			833	1.72179
834	1.83177			834	1.72609
835	1.82358			835	1.72553
836	1.81654			836	1.72459
837	1.8122			837	1.72155
838	1.81266			838	1.72077
839	1.83331			839	1.71951
840	1.83306			840	1.72099
841	1.83652			841	1.72246
842	1.82014			842	1.72251
843	1.81836			843	1.71996
844	1.80602			844	1.66817
845	1.79429			845	1.68789
846	1.83057			846	1.68869
847	1.82779			847	1.69449
848	1.82246			848	1.68896
849	1.83211			849	1.68862
850	1.81294			850	1.68575
851	1.83647			851	1.68963
852	1.83008			852	1.69322
853	1.81072			853	1.69009
854	1.8186			854	1.68951
855	1.7871			855	1.6908
856	1.76661			856	1.69162
857	1.82182			857	1.69037
858	1.81387			858	1.69292
859	1.84041			859	1.6881
860	1.81269			860	1.68603
861	1.82702			861	1.68612
862	1.82962			862	1.6873
863	1.81979			863	1.6845
864	1.81486			864	1.68734
865	1.79477			865	1.68433
866	1.83417			866	1.68795
867	1.79133			867	1.68522
868	1.84251			868	1.68369
869	1.83709			869	1.68762
870	1.83337			870	1.68813
871	1.8234			871	1.68699
872	1.84983			872	1.68556
873	1.85147			873	1.69172
874	1.79554			874	1.6922
875	1.8247			875	1.68914
876	1.81704			876	1.69122
877	1.8186			877	1.69233
878	1.83789			878	1.69249
879	1.83229			879	1.69465
880	1.83769			880	1.6885
881	1.80757			881	1.68787
882	1.84576			882	1.68937
883	1.80168			883	1.69125
884	1.83487			884	1.68882
885	1.8033			885	1.68701
886	1.78375			886	1.68229
887	1.80097			887	1.68782
888	1.81095			888	1.69444
889	1.85414			889	1.69495
890	1.79705			890	1.68524
891	1.80688			891	1.69052
892	1.85485			892	1.68835
893	1.81409			893	1.69115
894	1.81703			894	1.68934
895	1.84433			895	1.69408
896	1.82036			896	1.68673
897	1.84503			897	1.68948
898	1.83076			898	1.68949
899	1.83311			899	1.68904
900	1.83265			900	1.68379
901	1.81409			901	1.68746
902	1.80821			902	1.68679
903	1.79142			903	1.68849
904	1.81097			904	1.6913
905	1.81681			905	1.69136
906	1.79898			906	1.69158
907	1.83472			907	1.68963
908	1.77973			908	1.6933
909	1.79284			909	1.69373
910	1.80907			910	1.69417
911	1.78937			911	1.69195
912	1.82042			912	1.69083
913	1.78579			913	1.6885
914	1.79327			914	1.68722
915	1.82392			915	1.68781
916	1.81732			916	1.68838
917	1.79225			917	1.69502
918	1.81201			918	1.69171
919	1.77143			919	1.69574
920	1.81767			920	1.69257
921	1.8338			921	1.69114
922	1.79121			922	1.69125
923	1.77781			923	1.69278
924	1.76638			924	1.68699
925	1.78117			925	1.69097
926	1.78158			926	1.69019
927	1.77359			927	1.69252
928	1.82418			928	1.69247
929	1.78572			929	1.69652
930	1.78721			930	1.69436
931	1.79427			931	1.69129
932	1.81313			932	1.68951
933	1.78716			933	1.68905
934	1.77427			934	1.69159
935	1.77899			935	1.69527
936	1.79625			936	1.69389
937	1.78184			937	1.69668
938	1.81037			938	1.69395
939	1.8239			939	1.69351
940	1.80263			940	1.69089
941	1.8041			941	1.69078
942	1.80856			942	1.69269
943	1.77621			943	1.68902
944	1.80536			944	1.69431
945	1.80372			945	1.69247
946	1.79836			946	1.6932
947	1.79627			947	1.692
948	1.79482			948	1.69273
949	1.78084			949	1.68776
950	1.81703			950	1.69524
951	1.79522			951	1.6932
952	1.78746			952	1.69525
953	1.82362			953	1.69523
954	1.80057			954	1.69471
955	1.79913			955	1.69106
956	1.8062			956	1.69205
957	1.80551			957	1.69113
958	1.81476			958	1.69531
959	1.81709			959	1.69613
960	1.80447			960	1.69374
961	1.79977			961	1.69274
962	1.8101			962	1.69019
963	1.80831			963	1.69599
964	1.83365			964	1.69306
965	1.81366			965	1.69819
966	1.79689			966	1.69505
967	1.80076			967	1.69491
968	1.80128			968	1.6893
969	1.80763			969	1.69356
970	1.82012			970	1.69245
971	1.79782			971	1.69656
972	1.81961			972	1.69256
973	1.84136			973	1.6932
974	1.83821			974	1.69529
975	1.82224			975	1.6908
976	1.82533			976	1.69417
977	1.82299			977	1.69367
978	1.82019			978	1.69755
979	1.81118			979	1.69384
980	1.80867			980	1.69675
981	1.8116			981	1.69452
982	1.82639			982	1.69153
983	1.81404			983	1.6933
984	1.82008			984	1.69749
985	1.81822			985	1.69326
986	1.83034			986	1.6993
987	1.80893			987	1.69157
988	1.82692			988	1.69343
989	1.82471			989	1.69734
990	1.82144			990	1.6987
991	1.81774			991	1.69585
992	1.83462			992	1.69394
993	1.81377			993	1.69068
994	1.84249			994	1.69229
995	1.82409			995	1.69417
996	1.83025			996	1.69625
997	1.82198			997	1.69389
998	1.83519			998	1.69451
999	1.84686			999	1.69132
1000	1.82814			1000	1.69197
