# Supplementary material for: Thermodynamic framework for assessing dissolutive wetting behaviors in metallic systems
Source: Nat Commun. 2025 Dec 3;17:313. doi: 10.1038/s41467-025-67008-9 (PMC12789441; doi:10.1038/s41467-025-67008-9)
Supplement: Supplementary file 10 — Source Data [file 41467_2025_67008_MOESM10_ESM.zip › Separate Source Data files/Fig. 6c.xlsx]

## Sheet: Sheet1
Droplet outline
Cu/Ni				Cu/Ti				Cu/Fe
X (mm)	Y (mm)	X (mm)	Y (mm)	X (mm)	Y (mm)	X (mm)	Y (mm)	X (mm)	Y (mm)	X (mm)	Y (mm)
0.3	9.02	0.3	9.05	0.3	5.58	0.3	5.58	0.3	1.74	0.3	1.74
4.08	9.02	4.08	9.05	0.33	5.58	0.33	5.58	0.33	1.74	0.33	1.74
4.11	9.02	4.11	9.05	0.36	5.58	0.36	5.58	0.36	1.74	0.36	1.74
4.14	9.02	4.14	9.05	0.39	5.58	0.39	5.58	0.39	1.74	0.39	1.74
4.17	9.02	4.17	9.05	0.42	5.58	0.42	5.58	0.42	1.74	0.42	1.74
4.2	9.02	4.2	9.05	0.45	5.58	0.45	5.58	0.45	1.74	0.45	1.74
4.23	9.02	4.23	9.05	0.48	5.58	0.48	5.58	0.48	1.74	0.48	1.74
4.26	9.02	4.26	9.05	0.51	5.58	0.51	5.58	0.51	1.74	0.51	1.74
4.29	9.02	4.29	9.05	0.54	5.58	0.54	5.58176	0.54	1.74	0.54	1.74
4.32	9.02	4.32	9.05	0.57	5.58	0.57	5.58474	0.57	1.74	0.57	1.74
4.35	9.02	4.35	9.05	0.6	5.58	0.6	5.58714	0.6	1.74	0.6	1.74
4.38	9.02	4.38	9.05	0.63	5.58	0.63	5.58857	0.63	1.74	0.63	1.74
4.41	9.02	4.41	9.05	0.66	5.58	0.66	5.59	0.66	1.74	0.66	1.74
4.44	9.02	4.44	9.05	0.69	5.58	0.69	5.59143	0.69	1.74	0.69	1.74
4.47	9.02	4.47	9.05	0.72	5.58	0.72	5.59286	0.72	1.74	0.72	1.74
4.5	9.02	4.5	9.05	0.75	5.58	0.75	5.59429	0.75	1.74	0.75	1.74
4.53	9.02	4.53	9.05	0.78	5.58	0.78	5.59571	0.78	1.74	0.78	1.74
4.56	9.02	4.56	9.05	0.81	5.58	0.81	5.59714	0.81	1.74	0.81	1.74
4.59	9.02	4.59	9.05	0.84	5.58	0.84	5.59857	0.84	1.74	0.84	1.74
4.62	9.02	4.62	9.05	0.87	5.58	0.87	5.6	0.87	1.74	0.87	1.74
4.65	9.02	4.65	9.05	0.9	5.58	0.9	5.6	0.9	1.74	0.9	1.74
4.68	9.02	4.68	9.05	0.93	5.58	0.93	5.6	0.93	1.74	0.93	1.74
4.71	9.02	4.71	9.05143	0.96	5.58	0.96	5.6	0.96	1.74	0.96	1.74
4.74	9.02	4.74	9.05286	0.99	5.58	0.99	5.6	0.99	1.74	0.99	1.74
4.77	9.02	4.77	9.05429	1.02	5.58	1.02	5.60143	1.02	1.74	1.02	1.74
4.8	9.02	4.8	9.05571	1.05	5.58	1.05	5.60286	1.05	1.74	1.05	1.74
4.83	9.02	4.83	9.05857	1.08	5.58	1.08	5.60429	1.08	1.74	1.08	1.74
4.86	9.02	4.86	9.06143	1.11	5.58	1.11	5.60429	1.11	1.74	1.11	1.74
4.89	9.02	4.89	9.06429	1.14	5.58	1.14	5.60429	1.14	1.74	1.14	1.74
4.92	9.02	4.92	9.06714	1.17	5.58	1.17	5.60429	1.17	1.74	1.17	1.74
4.95	9.02	4.95	9.07143	1.2	5.58	1.2	5.60429	1.2	1.74	1.2	1.74
4.98	9.02	4.98	9.07571	1.23	5.58	1.23	5.60429	1.23	1.74	1.23	1.74
5.01	9.02	5.01	9.08	1.26	5.58	1.26	5.60429	1.26	1.74	1.26	1.74
5.04	9.02	5.04	9.08429	1.29	5.58	1.29	5.60429	1.29	1.74	1.29	1.74
5.07	9.01857	5.07	9.09	1.32	5.58	1.32	5.60429	1.32	1.74	1.32	1.74
5.1	9.01714	5.1	9.09571	1.35	5.58	1.35	5.60429	1.35	1.74	1.35	1.74
5.13	9.01571	5.13	9.10143	1.38	5.58	1.38	5.60429	1.38	1.74	1.38	1.74
5.16	9.01429	5.16	9.10857	1.41	5.58	1.41	5.60429	1.41	1.74	1.41	1.74
5.19	9.01286	5.19	9.11571	1.44	5.58	1.44	5.60429	1.44	1.74	1.44	1.74
5.22	9.01143	5.22	9.12286	1.47	5.58	1.47	5.60429	1.47	1.74	1.47	1.74
5.25	9.01	5.25	9.13	1.5	5.58	1.5	5.60429	1.5	1.74	1.5	1.74
5.28	9.00857	5.28	9.13714	1.53	5.58	1.53	5.60571	1.53	1.74	1.53	1.74
5.31	9.00714	5.31	9.14571	1.56	5.58	1.56	5.60714	1.56	1.74	1.56	1.74
5.34	9.00571	5.34	9.15286	1.59	5.58	1.59	5.60857	1.59	1.74	1.59	1.74
5.37	9.00429	5.37	9.16	1.62	5.58	1.62	5.61	1.62	1.74	1.62	1.74
5.4	9.00286	5.4	9.16857	1.65	5.58	1.65	5.61	1.65	1.74	1.65	1.74
5.43	9.00143	5.43	9.17714	1.68	5.58	1.68	5.61	1.68	1.74	1.68	1.74
5.46	9	5.46	9.18429	1.71	5.58	1.71	5.61	1.71	1.74	1.71	1.74
5.49	8.99857	5.49	9.19143	1.74	5.58	1.74	5.61	1.74	1.74	1.74	1.74
5.52	8.99714	5.52	9.2	1.77	5.58	1.77	5.61	1.77	1.74	1.77	1.74
5.55	8.99571	5.55	9.20857	1.8	5.58	1.8	5.61	1.8	1.74	1.8	1.74
5.58	8.99429	5.58	9.21571	1.83	5.58	1.83	5.61	1.83	1.74	1.83	1.74
5.61	8.99286	5.61	9.22429	1.86	5.58	1.86	5.61	1.86	1.74	1.86	1.74
5.64	8.99143	5.64	9.23286	1.89	5.58143	1.89	5.61	1.89	1.74	1.89	1.74
5.67	8.99	5.67	9.24143	1.92	5.58286	1.92	5.61	1.92	1.74	1.92	1.74
5.7	8.99	5.7	9.24857	1.95	5.58429	1.95	5.61	1.95	1.74	1.95	1.74
5.73	8.99	5.73	9.25714	1.98	5.58571	1.98	5.61	1.98	1.74	1.98	1.74
5.76	8.99	5.76	9.26571	2.01	5.58714	2.01	5.61	2.01	1.74	2.01	1.74
5.79	8.99143	5.79	9.27286	2.04	5.58714	2.04	5.61	2.04	1.74	2.04	1.74
5.82	8.99286	5.82	9.28	2.07	5.58857	2.07	5.61	2.07	1.74	2.07	1.74
5.85	8.99714	5.85	9.28857	2.1	5.59	2.1	5.61	2.1	1.74	2.1	1.74
5.88	9	5.88	9.29714	2.13	5.59143	2.13	5.61	2.13	1.74	2.13	1.74
5.91	9.00714	5.91	9.30571	2.16	5.59286	2.16	5.61	2.16	1.74	2.16	1.74
5.94	9.01286	5.94	9.31286	2.19	5.59429	2.19	5.61	2.19	1.74	2.19	1.74
5.97	9.02429	5.97	9.32143	2.22	5.59571	2.22	5.61	2.22	1.74	2.22	1.74
6	9.03429	6	9.33	2.25	5.59714	2.25	5.61	2.25	1.74	2.25	1.74
6.03	9.04286	6.03	9.33714	2.28	5.59857	2.28	5.61	2.28	1.74	2.28	1.74
6.06	9.05857	6.06	9.34429	2.31	5.6	2.31	5.61	2.31	1.74	2.31	1.74
6.09	9.07286	6.09	9.35143	2.34	5.60143	2.34	5.61	2.34	1.74	2.34	1.74
6.12	9.08571	6.12	9.36	2.37	5.60286	2.37	5.61	2.37	1.74	2.37	1.74
6.15	9.10429	6.15	9.36714	2.4	5.60429	2.4	5.61	2.4	1.74	2.4	1.74
6.15	9.12143	6.18	9.37429	2.43	5.60571	2.43	5.61	2.43	1.74	2.43	1.74
6.18	9.14429	6.21	9.38143	2.46	5.60714	2.46	5.61	2.46	1.74	2.46	1.74
6.18	9.16571	6.24	9.38714	2.49	5.60857	2.49	5.61	2.49	1.74	2.49	1.74
6.21	9.18571	6.27	9.39429	2.52	5.60857	2.52	5.61	2.52	1.74	2.52	1.74
6.21	9.21143	6.3	9.40143	2.55	5.60857	2.55	5.61	2.55	1.74	2.55	1.74
6.21	9.23571	6.33	9.40857	2.58	5.60857	2.58	5.61	2.58	1.74	2.58	1.74
6.24	9.26286	6.36	9.41429	2.61	5.60857	2.61	5.61	2.61	1.74	2.61	1.74
6.24	9.29286	6.39	9.42	2.64	5.60857	2.64	5.61	2.64	1.74	2.64	1.74
6.24	9.32	6.42	9.42571	2.67	5.61	2.67	5.61	2.67	1.74	2.67	1.74
6.27	9.35143	6.45	9.43286	2.7	5.61	2.7	5.61	2.7	1.74	2.7	1.74
6.27	9.37857	6.48	9.43857	2.73	5.61	2.73	5.61	2.73	1.74	2.73	1.74
6.3	9.41	6.51	9.44429	2.76	5.61	2.76	5.61	2.76	1.74	2.76	1.74
6.3	9.43857	6.54	9.45	2.79	5.61	2.79	5.61	2.79	1.74	2.79	1.74
6.3	9.47143	6.57	9.45571	2.82	5.61	2.82	5.61	2.82	1.74	2.82	1.74
6.33	9.49714	6.6	9.46	2.85	5.61	2.85	5.61	2.85	1.74	2.85	1.74
6.33	9.52714	6.63	9.46571	2.88	5.61	2.88	5.61286	2.88	1.74	2.88	1.74
6.36	9.56	6.66	9.47143	2.91	5.61	2.91	5.61286	2.91	1.74	2.91	1.74
6.39	9.58714	6.69	9.47714	2.94	5.61	2.94	5.61714	2.94	1.74	2.94	1.74
6.39	9.61714	6.72	9.48286	2.97	5.61	2.97	5.61857	2.97	1.74	2.97	1.74
6.42	9.65	6.75	9.48714	3	5.61	3	5.61857	3	1.74	3	1.74
6.42	9.67857	6.78	9.49143	3.03	5.61	3.03	5.62286	3.03	1.74	3.03	1.74
6.45	9.71	6.81	9.49571	3.06	5.61	3.06	5.62286	3.06	1.74	3.06	1.74
6.48	9.73714	6.84	9.5	3.09	5.61	3.09	5.62714	3.09	1.74	3.09	1.74
6.51	9.76714	6.87	9.50571	3.12	5.61	3.12	5.62714	3.12	1.74	3.12	1.74
6.51	9.8	6.9	9.51	3.15	5.61	3.15	5.63143	3.15	1.74	3.15	1.74
6.54	9.82857	6.93	9.51429	3.18	5.61	3.18	5.63143	3.18	1.74	3.18	1.74
6.57	9.86	6.96	9.51857	3.21	5.61	3.18	5.63571	3.21	1.74	3.21	1.74
6.6	9.89	6.99	9.52286	3.24	5.61	3.21	5.63571	3.24	1.74	3.24	1.74
6.63	9.91714	7.02	9.52714	3.27	5.61	3.21	5.64	3.27	1.74	3.27	1.74
6.66	9.94714	7.05	9.53143	3.3	5.61	3.21	5.64429	3.3	1.74	3.3	1.74
6.69	9.97429	7.08	9.53429	3.33	5.61	3.24	5.64857	3.33	1.74	3.33	1.74
6.72	10.0029	7.11	9.53714	3.36	5.61	3.24	5.65286	3.36	1.74	3.36	1.74
6.75	10.03	7.14	9.54	3.39	5.61	3.27	5.65714	3.39	1.74	3.39	1.74
6.78	10.0571	7.17	9.54286	3.42	5.61	3.27	5.66286	3.42	1.74	3.42	1.74
6.81	10.0814	7.2	9.54571	3.45	5.61	3.3	5.66857	3.45	1.74	3.45	1.74
6.84	10.1086	7.23	9.54857	3.48	5.61	3.3	5.67429	3.48	1.74	3.48	1.74
6.87	10.1329	7.26	9.55143	3.51	5.61	3.33	5.67714	3.51	1.74	3.51	1.74
6.9	10.1571	7.29	9.55429	3.54	5.61	3.33	5.68286	3.54	1.74	3.54	1.74
6.93	10.18	7.32	9.55714	3.57	5.61	3.36	5.68429	3.57	1.74	3.57	1.74
6.96	10.2029	7.35	9.56	3.6	5.61	3.39	5.68857	3.6	1.74	3.6	1.74
6.99	10.2243	7.38	9.56286	3.63	5.61	3.42	5.69429	3.63	1.74	3.63	1.74
7.02	10.2457	7.41	9.56571	3.66	5.61	3.45	5.69571	3.66	1.74	3.66	1.74
7.05	10.2657	7.44	9.56857	3.69	5.61	3.48	5.70143	3.69	1.74	3.69	1.74
7.08	10.2857	7.47	9.57143	3.72	5.61	3.51	5.70286	3.72	1.74	3.72	1.74
7.11	10.3043	7.5	9.57286	3.75	5.61	3.54	5.70857	3.75	1.74	3.75	1.74
7.14	10.3214	7.53	9.57429	3.78	5.61286	3.57	5.71	3.78	1.74	3.78	1.74
7.17	10.3386	7.56	9.57571	3.81	5.61286	3.6	5.71571	3.81	1.74	3.81	1.74
7.2	10.3543	7.59	9.57714	3.84	5.61714	3.63	5.71714	3.84	1.74	3.84	1.74
7.23	10.3686	7.62	9.57857	3.87	5.61857	3.66	5.72286	3.87	1.74	3.87	1.74
7.26	10.3843	7.65	9.58	3.9	5.61857	3.69	5.72429	3.9	1.74	3.9	1.74
7.29	10.3986	7.68	9.58143	3.93	5.62429	3.72	5.72571	3.93	1.74	3.93	1.74
7.32	10.4114	7.71	9.58286	3.96	5.62571	3.75	5.72714	3.96	1.74	3.96	1.74
7.35	10.4243	7.74	9.58429	3.99	5.62571	3.78	5.72857	3.99	1.74	3.99	1.74
7.38	10.4371	7.77	9.58571	4.02	5.63143	3.81	5.73	4.02	1.74	4.02	1.74
7.41	10.4486	7.8	9.58714	4.05	5.63143	3.84	5.73	4.05	1.74	4.05	1.74
7.44	10.46	7.83	9.58857	4.08	5.63857	3.87	5.73143	4.08	1.74	4.08	1.74
7.47	10.47	7.86	9.59	4.08	5.64571	3.9	5.73286	4.11	1.74	4.11	1.74
7.5	10.4814	7.89	9.59	4.11	5.64571	3.93	5.73429	4.14	1.74	4.14	1.74
7.53	10.4914	7.92	9.59	4.11	5.65286	3.96	5.73571	4.17	1.74	4.17	1.74
7.56	10.5014	7.95	9.59	4.11	5.65286	3.99	5.73714	4.2	1.74	4.2	1.74
7.59	10.51	7.98	9.59	4.14	5.66	4.02	5.73857	4.23	1.74	4.23	1.74
7.62	10.5186	8.01	9.59	4.14	5.66	4.05	5.74	4.26	1.74	4.26	1.74
7.65	10.5257	8.04	9.59	4.14	5.66857	4.08	5.74143	4.29	1.74	4.29	1.74
7.68	10.5329	8.07	9.59	4.17	5.67714	4.11	5.74286	4.32	1.74	4.32	1.74
7.71	10.5386	8.1	9.59	4.17	5.68571	4.14	5.74429	4.35	1.74	4.35	1.74286
7.74	10.5457	8.13	9.59	4.2	5.69429	4.17	5.74571	4.38	1.74	4.38	1.74429
7.77	10.5529	8.16	9.59	4.23	5.70143	4.2	5.74714	4.41	1.74	4.41	1.74429
7.8	10.5586	8.19	9.59	4.23	5.71143	4.23	5.74857	4.44	1.74	4.44	1.74857
7.83	10.5643	8.22	9.59	4.26	5.71714	4.26	5.75	4.47	1.74	4.47	1.74857
7.86	10.57	8.25	9.59	4.26	5.72571	4.29	5.75143	4.5	1.74	4.5	1.75429
7.89	10.5743	8.28	9.59	4.29	5.73714	4.32	5.75286	4.53	1.74	4.53	1.76143
7.92	10.5786	8.31	9.58857	4.29	5.74286	4.35	5.75429	4.56	1.74	4.56	1.76857
7.95	10.5829	8.34	9.58714	4.32	5.75286	4.38	5.75571	4.59	1.74286	4.59	1.77571
7.98	10.5871	8.37	9.58571	4.35	5.76429	4.41	5.75714	4.62	1.74429	4.62	1.78429
8.01	10.59	8.4	9.58429	4.38	5.77143	4.44	5.75857	4.65	1.74429	4.65	1.79286
8.04	10.5914	8.43	9.58286	4.41	5.78429	4.47	5.76	4.68	1.74857	4.65	1.80143
8.07	10.5929	8.46	9.58143	4.44	5.79	4.5	5.76	4.71	1.74857	4.65	1.81143
8.1	10.5943	8.49	9.58	4.47	5.79571	4.53	5.76	4.74	1.75429	4.68	1.82143
8.13	10.5943	8.52	9.57857	4.5	5.80857	4.56	5.76	4.77	1.76	4.68	1.83286
8.16	10.5943	8.55	9.57714	4.53	5.81571	4.59	5.76	4.8	1.76714	4.71	1.84429
8.19	10.5943	8.58	9.57571	4.56	5.83	4.62	5.76	4.83	1.77429	4.74	1.85571
8.22	10.5943	8.61	9.57429	4.59	5.83714	4.65	5.76	4.86	1.78286	4.77	1.86857
8.25	10.5943	8.64	9.57286	4.62	5.85143	4.68	5.76	4.89	1.79286	4.8	1.88143
8.28	10.5929	8.67	9.57143	4.65	5.85857	4.71	5.76143	4.89	1.80286	4.83	1.89429
8.31	10.5914	8.7	9.56857	4.68	5.86571	4.74	5.76286	4.89	1.81286	4.86	1.90857
8.34	10.59	8.73	9.56571	4.71	5.87286	4.77	5.76429	4.92	1.82429	4.89	1.92
8.37	10.5871	8.76	9.56286	4.74	5.88	4.8	5.76571	4.92	1.83571	4.92	1.93286
8.4	10.5829	8.79	9.56	4.77	5.88571	4.83	5.76714	4.95	1.84857	4.95	1.94857
8.43	10.5786	8.82	9.55714	4.8	5.89286	4.86	5.76857	4.98	1.86143	4.98	1.96
8.46	10.5743	8.85	9.55429	4.83	5.9	4.89	5.77	5.01	1.87571	5.01	1.97571
8.49	10.57	8.88	9.55143	4.86	5.90714	4.92	5.77143	5.04	1.89	5.04	1.98571
8.52	10.5643	8.91	9.54714	4.89	5.91286	4.95	5.77286	5.07	1.90571	5.07	1.99571
8.55	10.5586	8.94	9.54429	4.92	5.91857	4.98	5.77429	5.1	1.92143	5.1	2.00571
8.58	10.5529	8.97	9.54143	4.95	5.92571	5.01	5.77571	5.13	1.93571	5.13	2.01571
8.61	10.5457	9	9.53857	4.98	5.93286	5.04	5.77714	5.16	1.95143	5.16	2.02571
8.64	10.5386	9.03	9.53571	5.01	5.93857	5.07	5.77857	5.19	1.96857	5.19	2.03571
8.67	10.5329	9.06	9.53286	5.04	5.94429	5.1	5.78	5.22	1.98286	5.22	2.04571
8.7	10.5257	9.09	9.53	5.07	5.95	5.13	5.78143	5.25	2.00143	5.25	2.05571
8.73	10.5186	9.12	9.52714	5.1	5.95571	5.16	5.78286	5.28	2.01571	5.28	2.06571
8.76	10.51	9.15	9.52286	5.13	5.96286	5.19	5.78429	5.31	2.03	5.31	2.07429
8.79	10.5014	9.18	9.51857	5.16	5.96857	5.22	5.78571	5.34	2.04286	5.34	2.08286
8.82	10.4914	9.21	9.51429	5.19	5.97429	5.25	5.78714	5.37	2.05714	5.37	2.09286
8.85	10.4814	9.24	9.51	5.22	5.98	5.28	5.78857	5.4	2.07	5.4	2.10143
8.88	10.47	9.27	9.50571	5.25	5.98571	5.31	5.79	5.43	2.08143	5.43	2.11
8.91	10.46	9.3	9.5	5.28	5.99	5.34	5.79	5.46	2.09429	5.46	2.11857
8.94	10.4486	9.33	9.49571	5.31	5.99571	5.37	5.79	5.49	2.10714	5.49	2.12714
8.97	10.4371	9.36	9.49143	5.34	6.00143	5.4	5.79	5.52	2.12	5.52	2.13571
9	10.4243	9.39	9.48714	5.37	6.00714	5.43	5.79	5.55	2.13286	5.55	2.14429
9.03	10.4114	9.42	9.48286	5.4	6.01286	5.46	5.79	5.58	2.14429	5.58	2.15143
9.06	10.3986	9.45	9.47714	5.43	6.01714	5.49	5.79	5.61	2.15714	5.61	2.16
9.09	10.3843	9.48	9.47143	5.46	6.02143	5.52	5.79	5.64	2.16857	5.64	2.16857
9.12	10.3686	9.51	9.46571	5.49	6.02714	5.55	5.79	5.67	2.18	5.67	2.17714
9.15	10.3529	9.54	9.46143	5.52	6.03286	5.58	5.79	5.7	2.19143	5.7	2.18429
9.18	10.3371	9.57	9.45714	5.55	6.03857	5.61	5.79143	5.73	2.20286	5.73	2.19286
9.21	10.32	9.6	9.45143	5.58	6.04286	5.64	5.79286	5.76	2.21286	5.76	2.20143
9.24	10.3029	9.63	9.44571	5.61	6.04714	5.67	5.79429	5.79	2.22429	5.79	2.20857
9.27	10.2843	9.66	9.44	5.64	6.05143	5.7	5.79571	5.82	2.23571	5.82	2.21571
9.3	10.2643	9.69	9.43429	5.67	6.05714	5.73	5.79714	5.85	2.24571	5.85	2.22286
9.33	10.2443	9.72	9.42714	5.7	6.06286	5.76	5.79857	5.88	2.25571	5.88	2.23
9.36	10.2229	9.75	9.42	5.73	6.06857	5.79	5.8	5.91	2.26571	5.91	2.23714
9.39	10.2014	9.78	9.41429	5.76	6.07286	5.82	5.80143	5.94	2.27571	5.94	2.24429
9.42	10.1786	9.81	9.40857	5.79	6.07714	5.85	5.80286	5.97	2.28571	5.97	2.25143
9.45	10.1557	9.84	9.40286	5.82	6.08143	5.88	5.80429	6	2.29571	6	2.25714
9.48	10.1314	9.87	9.39571	5.85	6.08571	5.91	5.80571	6.03	2.30571	6.03	2.26429
9.51	10.1071	9.9	9.38857	5.88	6.09143	5.94	5.80714	6.06	2.31571	6.06	2.27143
9.54	10.0814	9.93	9.38286	5.91	6.09714	5.97	5.80857	6.09	2.32429	6.09	2.27857
9.57	10.0557	9.96	9.37571	5.94	6.10143	6	5.81	6.12	2.33429	6.12	2.28429
9.6	10.0286	9.99	9.36857	5.97	6.10571	6.03	5.81143	6.15	2.34286	6.15	2.29
9.63	10.0014	10.02	9.36143	6	6.11	6.06	5.81286	6.18	2.35143	6.18	2.29714
9.66	9.97429	10.05	9.35286	6.03	6.11429	6.09	5.81429	6.21	2.36	6.21	2.30429
9.69	9.94571	10.08	9.34571	6.06	6.11857	6.12	5.81571	6.24	2.36857	6.24	2.31
9.72	9.91714	10.11	9.33857	6.09	6.12429	6.15	5.81714	6.27	2.37714	6.27	2.31571
9.75	9.88857	10.14	9.33	6.12	6.12857	6.18	5.81857	6.3	2.38571	6.3	2.32143
9.78	9.86	10.17	9.32143	6.15	6.13286	6.21	5.82	6.33	2.39286	6.33	2.32714
9.81	9.83	10.2	9.31286	6.18	6.13714	6.24	5.82	6.36	2.40143	6.36	2.33143
9.84	9.8	10.23	9.30571	6.21	6.14143	6.27	5.82	6.39	2.41	6.39	2.33714
9.84	9.77	10.26	9.29714	6.24	6.14571	6.3	5.82	6.42	2.41714	6.42	2.34286
9.87	9.74	10.29	9.28857	6.27	6.15	6.33	5.82	6.45	2.42429	6.45	2.34857
9.9	9.71	10.32	9.28	6.3	6.15286	6.36	5.82	6.48	2.43143	6.48	2.35429
9.93	9.68	10.35	9.27286	6.33	6.15714	6.39	5.82	6.51	2.43857	6.51	2.35857
9.93	9.65	10.38	9.26429	6.36	6.16143	6.42	5.82	6.54	2.44571	6.54	2.36286
9.96	9.62	10.41	9.25571	6.39	6.16571	6.45	5.82	6.57	2.45286	6.57	2.36857
9.99	9.59	10.44	9.24714	6.42	6.17	6.48	5.82	6.6	2.46	6.6	2.37429
9.99	9.56	10.47	9.23714	6.45	6.17429	6.51	5.82	6.63	2.46571	6.63	2.38
10.02	9.53	10.5	9.22857	6.48	6.17857	6.54	5.82	6.66	2.47143	6.66	2.38429
10.02	9.5	10.53	9.22	6.51	6.18143	6.57	5.82	6.69	2.47857	6.69	2.38857
10.05	9.47	10.56	9.21143	6.54	6.18429	6.6	5.82	6.72	2.48571	6.72	2.39286
10.05	9.44	10.59	9.20286	6.57	6.18857	6.63	5.82	6.75	2.49143	6.75	2.39714
10.08	9.41	10.62	9.19429	6.6	6.19286	6.66	5.82	6.78	2.49714	6.78	2.40143
10.08	9.38	10.65	9.18571	6.63	6.19714	6.69	5.82	6.81	2.50286	6.81	2.40429
10.11	9.35	10.68	9.17857	6.66	6.20143	6.72	5.82	6.84	2.50857	6.84	2.40857
10.11	9.32	10.71	9.17	6.69	6.20571	6.75	5.82	6.87	2.51429	6.87	2.41286
10.11	9.29	10.74	9.16143	6.72	6.20857	6.78	5.82	6.9	2.52	6.9	2.41714
10.14	9.26143	10.77	9.15429	6.75	6.21143	6.81	5.82	6.93	2.52571	6.93	2.42143
10.14	9.23429	10.8	9.14714	6.78	6.21429	6.84	5.82	6.96	2.53143	6.96	2.42571
10.14	9.20857	10.83	9.13857	6.81	6.21714	6.87	5.82	6.99	2.53571	6.99	2.43
10.17	9.18429	10.86	9.13	6.84	6.22	6.9	5.82	7.02	2.54	7.02	2.43286
10.17	9.16143	10.89	9.12286	6.87	6.22429	6.93	5.82	7.05	2.54429	7.05	2.43571
10.2	9.14	10.92	9.11571	6.9	6.22857	6.96	5.82	7.08	2.54857	7.08	2.43857
10.2	9.12	10.95	9.10714	6.93	6.23286	6.99	5.82	7.11	2.55429	7.11	2.44143
10.23	9.10143	10.98	9.09857	6.96	6.23571	7.02	5.82	7.14	2.56	7.14	2.44429
10.23	9.08429	11.01	9.09143	6.99	6.23857	7.05	5.82143	7.17	2.56429	7.17	2.44857
10.26	9.06857	11.04	9.08429	7.02	6.24143	7.08	5.82286	7.2	2.56857	7.2	2.45143
10.29	9.05429	11.07	9.07714	7.05	6.24429	7.11	5.82429	7.23	2.57286	7.23	2.45429
10.32	9.04143	11.1	9.07143	7.08	6.24714	7.14	5.82571	7.26	2.57714	7.26	2.45714
10.35	9.03	11.13	9.06571	7.11	6.25	7.17	5.82714	7.29	2.58143	7.29	2.46
10.38	9.02	11.16	9.06	7.14	6.25286	7.2	5.82857	7.32	2.58429	7.32	2.46286
10.41	9.01143	11.19	9.05286	7.17	6.25571	7.23	5.83	7.35	2.58714	7.35	2.46571
10.44	9.00429	11.22	9.04714	7.2	6.25857	7.26	5.83143	7.38	2.59	7.38	2.46857
10.47	8.99857	11.25	9.04143	7.23	6.26143	7.29	5.83286	7.41	2.59286	7.41	2.47143
10.5	8.99429	11.28	9.03571	7.26	6.26429	7.32	5.83429	7.44	2.59714	7.44	2.47429
10.53	8.99143	11.31	9.03	7.29	6.26714	7.35	5.83571	7.47	2.60143	7.47	2.47571
10.56	8.99	11.34	9.02571	7.32	6.27	7.38	5.83714	7.5	2.60429	7.5	2.47714
10.59	8.99	11.37	9.02143	7.35	6.27286	7.41	5.83857	7.53	2.60714	7.53	2.47857
10.62	8.99	11.4	9.01714	7.38	6.27571	7.44	5.84	7.56	2.61	7.56	2.48
10.65	8.99	11.43	9.01429	7.41	6.27857	7.47	5.84143	7.59	2.61286	7.59	2.48143
10.68	8.99	11.46	9.01143	7.44	6.28143	7.5	5.84286	7.62	2.61571	7.62	2.48286
10.71	8.99	11.49	9.00857	7.47	6.28429	7.53	5.84429	7.65	2.61857	7.65	2.48429
10.74	8.99	11.52	9.00571	7.5	6.28571	7.56	5.84571	7.68	2.62143	7.68	2.48571
10.77	8.99	11.55	9.00286	7.53	6.28714	7.59	5.84714	7.71	2.62429	7.71	2.48714
10.8	8.99	11.58	9.00143	7.56	6.28857	7.62	5.84857	7.74	2.62571	7.74	2.48857
10.83	8.99	11.61	9	7.59	6.29	7.65	5.85	7.77	2.62714	7.77	2.49
10.86	8.99	11.64	8.99857	7.62	6.29143	7.68	5.85	7.8	2.62857	7.8	2.49
10.89	8.99	11.67	8.99714	7.65	6.29286	7.71	5.85	7.83	2.63	7.83	2.49
10.92	8.99	11.7	8.99571	7.68	6.29429	7.74	5.85	7.86	2.63143	7.86	2.49
10.95	8.99	11.73	8.99429	7.71	6.29571	7.77	5.85	7.89	2.63286	7.89	2.49
10.98	8.99	11.76	8.99286	7.74	6.29857	7.8	5.85	7.92	2.63429	7.92	2.49
11.01	8.99	11.79	8.99143	7.77	6.30143	7.83	5.85	7.95	2.63571	7.95	2.49
11.04	8.99	11.82	8.99143	7.8	6.30429	7.86	5.85	7.98	2.63714	7.98	2.49
11.07	8.98857	11.85	8.99143	7.83	6.30571	7.89	5.85	8.01	2.63857	8.01	2.49
11.1	8.98857	11.88	8.99143	7.86	6.30714	7.92	5.85	8.04	2.64	8.04	2.49
11.13	8.98857	11.91	8.99143	7.89	6.30857	7.95	5.85	8.07	2.64	8.07	2.49
11.16	8.98857	11.94	8.99143	7.92	6.31	7.98	5.85	8.1	2.64	8.1	2.49
11.19	8.98857	11.97	8.99143	7.95	6.31143	8.01	5.85	8.13	2.64	8.13	2.49
11.22	8.98857	12	8.99143	7.98	6.31286	8.04	5.85	8.16	2.64	8.16	2.49
11.25	8.98857	12.03	8.99143	8.01	6.31429	8.07	5.85	8.19	2.64	8.19	2.49
11.28	8.98857	12.06	8.99	8.04	6.31571	8.1	5.85	8.22	2.64	8.22	2.49
11.31	8.98857	12.09	8.99	8.07	6.31714	8.13	5.85	8.25	2.64	8.25	2.49
11.34	8.98857	12.12	8.99	8.1	6.31857	8.16	5.85	8.28	2.63857	8.28	2.49
11.37	8.98857	12.15	8.99	8.13	6.32	8.19	5.85	8.31	2.63714	8.31	2.49
11.4	8.98857	12.18	8.99	8.16	6.32143	8.22	5.85	8.34	2.63571	8.34	2.49
11.43	8.98857	12.21	8.99	8.19	6.32286	8.25	5.85	8.37	2.63429	8.37	2.49
11.46	8.98714	12.24	8.99	8.22	6.32429	8.28	5.85	8.4	2.63286	8.4	2.49
11.49	8.98571	12.27	8.99	8.25	6.32571	8.31	5.85	8.43	2.63143	8.43	2.49
11.52	8.98429	12.3	8.99	8.28	6.32714	8.34	5.85	8.46	2.63	8.46	2.49
11.55	8.98429	12.33	8.99	8.31	6.32857	8.37	5.85	8.49	2.62857	8.49	2.49
11.58	8.98286	12.36	8.99	8.34	6.33	8.4	5.85	8.52	2.62714	8.52	2.49
11.61	8.98143	12.39	8.99	8.37	6.33	8.43	5.85	8.55	2.62571	8.55	2.49
11.64	8.98	16	8.99	8.4	6.33	8.46	5.85	8.58	2.62429	8.58	2.49
11.67	8.97857			8.43	6.33	8.49	5.85	8.61	2.62286	8.61	2.48857
11.7	8.98			8.46	6.33	8.52	5.85	8.64	2.62143	8.64	2.48714
11.73	8.98			8.49	6.33	8.55	5.85	8.67	2.61857	8.67	2.48571
11.76	8.98			8.52	6.33	8.58	5.85	8.7	2.61571	8.7	2.48429
11.79	8.98			8.55	6.33	8.61	5.85	8.73	2.61286	8.73	2.48286
11.82	8.98			8.58	6.33	8.64	5.85	8.76	2.61	8.76	2.48143
11.85	8.97857			8.61	6.33	8.67	5.85	8.79	2.60714	8.79	2.48
11.88	8.97857			8.64	6.33	8.7	5.85	8.82	2.60429	8.82	2.47857
11.91	8.97857			8.67	6.33	8.73	5.85	8.85	2.60143	8.85	2.47714
11.94	8.97714			8.7	6.33	8.76	5.85	8.88	2.59857	8.88	2.47571
11.97	8.97571			8.73	6.33	8.79	5.85	8.91	2.59571	8.91	2.47429
12	8.97429			8.76	6.33	8.82	5.85	8.94	2.59286	8.94	2.47143
12.03	8.97286			8.79	6.33	8.85	5.85	8.97	2.59	8.97	2.46857
12.06	8.97143			8.82	6.33	8.88	5.85	9	2.58714	9	2.46571
12.09	8.97143			8.85	6.33	8.91	5.85	9.03	2.58429	9.03	2.46286
12.12	8.97263			8.88	6.33	8.94	5.85	9.06	2.58143	9.06	2.46
12.15	8.97235			8.91	6.33	8.97	5.85	9.09	2.57714	9.09	2.45714
12.18	8.974			8.94	6.33	9	5.85	9.12	2.57286	9.12	2.45429
12.21	8.97385			8.97	6.33	9.03	5.85	9.15	2.56857	9.15	2.45143
12.24	8.97091			9	6.33	9.06	5.85	9.18	2.56429	9.18	2.44857
12.27	8.96667			9.03	6.33	9.09	5.85	9.21	2.56	9.21	2.44429
12.3	8.96429			9.06	6.32857	9.12	5.85	9.24	2.55429	9.24	2.44143
12.33	8.96			9.09	6.32714	9.15	5.85	9.27	2.54857	9.27	2.43857
12.36	8.96			9.12	6.32571	9.18	5.85	9.3	2.54429	9.3	2.43571
12.39	8.96			9.15	6.32429	9.21	5.85	9.33	2.54	9.33	2.43286
16	8.96			9.18	6.32286	9.24	5.85	9.36	2.53571	9.36	2.43
				9.21	6.32143	9.27	5.85	9.39	2.53	9.39	2.42714
				9.24	6.32	9.3	5.85	9.42	2.52429	9.42	2.42286
				9.27	6.31857	9.33	5.85	9.45	2.51857	9.45	2.41857
				9.3	6.31714	9.36	5.85	9.48	2.51286	9.48	2.41429
				9.33	6.31571	9.39	5.85	9.51	2.50571	9.51	2.41
				9.36	6.31429	9.42	5.85	9.54	2.5	9.54	2.40571
				9.39	6.31286	9.45	5.85	9.57	2.49429	9.57	2.40286
				9.42	6.31143	9.48	5.85	9.6	2.48857	9.6	2.39857
				9.45	6.31	9.51	5.85	9.63	2.48286	9.63	2.39429
				9.48	6.30857	9.54	5.85	9.66	2.47571	9.66	2.39
				9.51	6.30714	9.57	5.85	9.69	2.46857	9.69	2.38571
				9.54	6.30571	9.6	5.85	9.72	2.46286	9.72	2.38143
				9.57	6.30429	9.63	5.85	9.75	2.45571	9.75	2.37571
				9.6	6.30286	9.66	5.85	9.78	2.44857	9.78	2.37
				9.63	6.30143	9.69	5.85	9.81	2.44143	9.81	2.36429
				9.66	6.29857	9.72	5.85	9.84	2.43429	9.84	2.36
				9.69	6.29714	9.75	5.85	9.87	2.42714	9.87	2.35571
				9.72	6.29571	9.78	5.85	9.9	2.42	9.9	2.35
				9.75	6.29429	9.81	5.85	9.93	2.41286	9.93	2.34429
				9.78	6.29286	9.84	5.85	9.96	2.40429	9.96	2.33857
				9.81	6.29143	9.87	5.85	9.99	2.39571	9.99	2.33286
				9.84	6.29	9.9	5.85	10.02	2.38857	10.02	2.32571
				9.87	6.28857	9.93	5.85	10.05	2.38	10.05	2.32
				9.9	6.28714	9.96	5.85	10.08	2.37143	10.08	2.31429
				9.93	6.28571	9.99	5.85	10.11	2.36286	10.11	2.30857
				9.96	6.28429	10.02	5.85	10.14	2.35429	10.14	2.30286
				9.99	6.28286	10.05	5.85	10.17	2.34571	10.17	2.29571
				10.02	6.28143	10.08	5.85	10.2	2.33714	10.2	2.28857
				10.05	6.27857	10.11	5.85	10.23	2.32714	10.23	2.28286
				10.08	6.27571	10.14	5.85	10.26	2.31714	10.26	2.27714
				10.11	6.27286	10.17	5.85	10.29	2.30714	10.29	2.27
				10.14	6.27	10.2	5.85	10.32	2.29714	10.32	2.26286
				10.17	6.26714	10.23	5.85	10.35	2.28714	10.35	2.25571
				10.2	6.26429	10.26	5.85	10.38	2.27714	10.38	2.25
				10.23	6.26143	10.29	5.85	10.41	2.26714	10.41	2.24286
				10.26	6.25857	10.32	5.85	10.44	2.25571	10.44	2.23571
				10.29	6.25714	10.35	5.85	10.47	2.24429	10.47	2.22857
				10.32	6.25571	10.38	5.85	10.5	2.23429	10.5	2.22
				10.35	6.25286	10.41	5.85	10.53	2.22286	10.53	2.21286
				10.38	6.25	10.44	5.85	10.56	2.21143	10.56	2.20571
				10.41	6.24714	10.47	5.85	10.59	2.2	10.59	2.19714
				10.44	6.24429	10.5	5.85	10.62	2.18857	10.62	2.18857
				10.47	6.24143	10.53	5.85	10.65	2.17714	10.65	2.18143
				10.5	6.23857	10.56	5.85	10.68	2.16571	10.68	2.17429
				10.53	6.23571	10.59	5.85	10.71	2.15429	10.71	2.16571
				10.56	6.23286	10.62	5.85	10.74	2.14143	10.74	2.15714
				10.59	6.23	10.65	5.85	10.77	2.13	10.77	2.14857
				10.62	6.22571	10.68	5.85	10.8	2.11714	10.8	2.14
				10.65	6.22143	10.71	5.85	10.83	2.10429	10.83	2.13143
				10.68	6.21857	10.74	5.85	10.86	2.09143	10.86	2.12286
				10.71	6.21571	10.77	5.85	10.89	2.07857	10.89	2.11286
				10.74	6.21286	10.8	5.85	10.92	2.06571	10.92	2.10429
				10.77	6.21	10.83	5.85	10.95	2.05286	10.95	2.09571
				10.8	6.20714	10.86	5.85	10.98	2.03857	10.98	2.08571
				10.83	6.20429	10.89	5.85	11.01	2.02571	11.01	2.07571
				10.86	6.2	10.92	5.85	11.04	2.01143	11.04	2.06571
				10.89	6.19571	10.95	5.85	11.07	1.99714	11.07	2.05571
				10.92	6.19143	10.98	5.85	11.1	1.98143	11.1	2.04571
				10.95	6.18714	11.01	5.85	11.13	1.96429	11.13	2.03571
				10.98	6.18429	11.04	5.85	11.16	1.94714	11.16	2.02571
				11.01	6.18143	11.07	5.85	11.19	1.93	11.19	2.01429
				11.04	6.17857	11.1	5.85	11.22	1.91429	11.22	2.00429
				11.07	6.17429	11.13	5.85	11.25	1.89857	11.25	1.99429
				11.1	6.17	11.16	5.85	11.28	1.88286	11.28	1.98286
				11.13	6.16571	11.19	5.85	11.31	1.86857	11.31	1.97
				11.16	6.16143	11.22	5.85	11.34	1.85429	11.34	1.95571
				11.19	6.15714	11.25	5.85	11.37	1.84143	11.37	1.94286
				11.22	6.15286	11.28	5.85	11.37	1.82857	11.4	1.92714
				11.25	6.15	11.31	5.84857	11.37	1.81714	11.43	1.91286
				11.28	6.14571	11.34	5.84714	11.37	1.80571	11.46	1.89857
				11.31	6.14143	11.37	5.84571	11.4	1.79571	11.49	1.88429
				11.34	6.13714	11.4	5.84429	11.43	1.78571	11.52	1.87143
				11.37	6.13286	11.43	5.84286	11.46	1.77714	11.55	1.85857
				11.4	6.12857	11.46	5.84143	11.49	1.76857	11.58	1.84571
				11.43	6.12429	11.49	5.84	11.52	1.76143	11.61	1.83429
				11.46	6.11857	11.52	5.83857	11.55	1.75429	11.61	1.82286
				11.49	6.11429	11.55	5.83714	11.58	1.74857	11.64	1.81286
				11.52	6.11	11.58	5.83571	11.61	1.74429	11.64	1.80286
				11.55	6.10571	11.61	5.83429	11.64	1.74143	11.67	1.79286
				11.58	6.10143	11.64	5.83286	11.67	1.74	11.7	1.78429
				11.61	6.09714	11.67	5.83143	11.7	1.74	11.73	1.77571
				11.64	6.09143	11.7	5.83	11.73	1.74	11.76	1.76857
				11.67	6.08571	11.73	5.82857	11.76	1.74	11.79	1.76143
				11.7	6.08143	11.76	5.82714	11.79	1.74	11.82	1.75429
				11.73	6.07714	11.79	5.82571	11.82	1.74	11.85	1.74857
				11.76	6.07286	11.82	5.82429	11.85	1.74	11.88	1.74429
				11.79	6.06714	11.85	5.82286	11.88	1.74	11.91	1.74286
				11.82	6.06143	11.88	5.82143	11.91	1.74	11.94	1.74
				11.85	6.05571	11.91	5.82	11.94	1.74	11.97	1.74
				11.88	6.05	11.94	5.82	11.97	1.74	12	1.74
				11.91	6.04571	11.97	5.82	12	1.74	12.03	1.74
				11.94	6.04	12	5.82	12.03	1.74	12.06	1.74
				11.97	6.03429	12.03	5.82	12.06	1.74	12.09	1.74
				12	6.02857	12.06	5.82	12.09	1.74	12.12	1.74
				12.03	6.02286	12.09	5.82	12.12	1.74	12.15	1.74
				12.06	6.01571	12.12	5.82	12.15	1.74	12.18	1.74
				12.09	6.01	12.15	5.82	12.18	1.74	12.21	1.74
				12.12	6.00429	12.18	5.82	12.21	1.74	12.24	1.74
				12.15	5.99857	12.21	5.82	12.24	1.74	12.27	1.74
				12.18	5.99286	12.24	5.82	12.27	1.74	12.3	1.74
				12.21	5.98571	12.27	5.82	12.3	1.74	12.33	1.74
				12.24	5.97857	12.3	5.82	12.33	1.74	12.36	1.74
				12.27	5.97286	12.33	5.82	12.36	1.74	12.39	1.74
				12.3	5.96714	12.36	5.82	12.39	1.74	12.42	1.74
				12.33	5.96	12.39	5.82	12.42	1.74	12.45	1.74
				12.36	5.95286	12.42	5.82	12.45	1.74	12.48	1.74
				12.39	5.94571	12.45	5.82	12.48	1.74	12.51	1.74
				12.42	5.94	12.48	5.82	12.51	1.74	12.54	1.74
				12.45	5.93286	12.51	5.81857	12.54	1.74	12.57	1.74
				12.48	5.92571	12.54	5.81714	12.57	1.74	12.6	1.74
				12.51	5.91857	12.57	5.81571	12.6	1.74	12.63	1.74
				12.54	5.91143	12.6	5.81429	12.63	1.74	12.66	1.74
				12.57	5.90429	12.63	5.81286	12.66	1.74	12.69	1.74
				12.6	5.89714	12.66	5.81143	12.69	1.74	12.72	1.74
				12.63	5.89	12.69	5.81	12.72	1.74	12.75	1.74
				12.66	5.88143	12.72	5.80857	12.75	1.74	12.78	1.74
				12.69	5.87429	12.75	5.80714	12.78	1.74	12.81	1.74
				12.72	5.85857	12.78	5.80571	12.81	1.74	12.84	1.74
				12.75	5.85143	12.81	5.80429	12.84	1.74	12.87	1.74
				12.78	5.84286	12.84	5.80286	12.87	1.74	12.9	1.74
				12.81	5.82714	12.87	5.80143	12.9	1.74	12.93	1.74
				12.84	5.82	12.9	5.8	12.93	1.74	12.96	1.74
				12.87	5.80714	12.93	5.79857	12.96	1.74	12.99	1.74
				12.9	5.79286	12.96	5.79714	12.99	1.74	13.02	1.74
				12.93	5.78571	12.99	5.79571	13.02	1.74	13.05	1.74
				12.96	5.77571	13.02	5.79429	13.05	1.74	13.08	1.74
				12.99	5.76286	13.05	5.79286	13.08	1.74	13.11	1.74
				12.99	5.75571	13.08	5.79143	13.11	1.74	13.14	1.74
				13.02	5.74571	13.11	5.79	13.14	1.74	13.17	1.74
				13.05	5.73429	13.14	5.79	13.17	1.74	13.2	1.74
				13.05	5.72714	13.17	5.79	13.2	1.74	13.23	1.74
				13.08	5.71571	13.2	5.79	13.23	1.74	13.26	1.74
				13.08	5.70429	13.23	5.78857	13.26	1.74	13.29	1.74
				13.08	5.69429	13.26	5.78714	13.29	1.74	13.32	1.74
				13.11	5.68429	13.29	5.78571	13.32	1.74	13.35	1.74
				13.11	5.67429	13.32	5.77714	13.35	1.74	13.38	1.74
				13.11	5.66571	13.35	5.77571	13.38	1.74	13.41	1.74
				13.14	5.65714	13.38	5.76714	13.41	1.74	13.44	1.74
				13.14	5.65714	13.41	5.76571	13.44	1.74	13.47	1.74
				13.14	5.64857	13.44	5.75714	13.47	1.74	13.5	1.74
				13.17	5.64143	13.47	5.75571	13.5	1.74	13.53	1.74
				13.17	5.64143	13.5	5.74714	13.53	1.74	13.56	1.74
				13.2	5.63429	13.53	5.74571	13.56	1.74	13.59	1.74
				13.23	5.63286	13.56	5.73714	13.59	1.74	13.62	1.74
				13.26	5.63286	13.59	5.73571	13.62	1.74	13.65	1.74
				13.29	5.62571	13.59	5.72714	13.65	1.74	13.68	1.74
				13.32	5.62286	13.62	5.72571	13.68	1.74	13.71	1.74
				13.35	5.62286	13.62	5.71714	13.71	1.74	13.74	1.74
				13.38	5.61714	13.65	5.71571	13.74	1.74	13.77	1.74
				13.41	5.61429	13.65	5.70714	13.77	1.74	13.8	1.74
				13.44	5.61429	13.68	5.70571	13.8	1.74	13.83	1.74
				13.47	5.61	13.68	5.69714	13.83	1.74	13.86	1.74
				13.5	5.61	13.71	5.69571	13.86	1.74	13.89	1.74
				13.53	5.61	13.71	5.69	13.89	1.74	13.92	1.74
				13.56	5.61	13.74	5.68286	13.92	1.74	13.95	1.74
				13.59	5.61	13.74	5.68286	13.95	1.74	13.98	1.74
				13.62	5.61	13.77	5.68429	13.98	1.74	14.01	1.74
				13.65	5.61	13.77	5.67714	14.01	1.74	14.04	1.74
				13.68	5.61	13.8	5.68429	14.04	1.74	14.07	1.74
				13.71	5.61	13.8	5.67857	14.07	1.74	14.1	1.74
				13.74	5.61	13.83	5.67857	14.1	1.74	14.13	1.74
				13.77	5.61	13.83	5.67857	14.13	1.74	14.16	1.74
				13.8	5.61	13.86	5.68	14.16	1.74	14.19	1.74
				13.83	5.61	13.86	5.67286	14.19	1.74	14.22	1.74
				13.86	5.61	13.86	5.68	14.22	1.74	14.25	1.74
				13.89	5.61	13.89	5.67429	14.25	1.74	14.28	1.74
				13.92	5.61	13.89	5.67429	14.28	1.74	14.31	1.74
				13.95	5.61	13.89	5.67429	14.31	1.74	14.34	1.74
				13.98	5.61	13.92	5.67571	14.34	1.74	14.37	1.74
				14.01	5.61	13.92	5.66857	14.37	1.74	14.4	1.74
				14.04	5.61	13.92	5.67571	14.4	1.74	14.43	1.74
				14.07	5.61	13.95	5.67	14.43	1.74	14.46	1.74
				14.1	5.61	13.95	5.67	14.46	1.74	14.49	1.74
				14.13	5.61	13.95	5.67	14.49	1.74	14.52	1.74
				14.16	5.61	13.98	5.67	14.52	1.74	14.55	1.74
				14.19	5.61	13.98	5.67	14.55	1.74	14.58	1.74
				14.22	5.61	13.98	5.66857	14.58	1.74	14.61	1.74
				14.25	5.61	14.01	5.66857	14.61	1.74	14.64	1.74
				14.28	5.61	14.01	5.66857	14.64	1.74	14.67	1.74
				14.31	5.61	14.01	5.66714	14.67	1.74	14.7	1.74
				14.34	5.61	14.04	5.66714	14.7	1.74	14.73	1.74
				14.37	5.61	14.04	5.66714	14.73	1.74	14.76	1.74
				14.4	5.61	14.04	5.66571	14.76	1.74	14.79	1.74
				14.43	5.61	14.07	5.66571	14.79	1.74	14.82	1.74
				14.46	5.61	14.07	5.66571	14.82	1.74	14.85	1.74
				14.49	5.61	14.07	5.66429	14.85	1.74	14.88	1.74
				14.52	5.61	14.1	5.66429	14.88	1.74	14.91	1.74
				14.55	5.61	14.1	5.66429	14.91	1.74	14.94	1.74
				14.58	5.61	14.1	5.66286	14.94	1.74	14.97	1.74
				14.61	5.61	14.13	5.66286	14.97	1.74	15	1.74
				14.64	5.61	14.13	5.66286	15	1.74	15.03	1.74
				14.67	5.61	14.13	5.66143	15.03	1.74	15.06	1.74
				14.7	5.61	14.16	5.66143	15.06	1.74	15.09	1.74
				14.73	5.61	14.16	5.66143	15.09	1.74	15.12	1.74
				14.76	5.61	14.16	5.66	15.12	1.74	15.15	1.74
				14.79	5.61	14.19	5.66143	15.15	1.74	15.18	1.74
				14.82	5.61	14.19	5.66143	15.18	1.74	15.21	1.74
				14.85	5.61	14.19	5.66143	15.21	1.74	15.24	1.74
				14.88	5.61	14.22	5.66286	15.24	1.74	15.27	1.74
				14.91	5.61	14.22	5.66286	15.27	1.74	15.3	1.74
				14.94	5.61	14.22	5.66286	15.3	1.74	15.33	1.74
				14.97	5.61	14.25	5.66429	15.33	1.74	15.36	1.74143
				15	5.61	14.25	5.66429	15.36	1.74	15.39	1.74286
				15.03	5.61	14.25	5.66429	15.39	1.74	15.42	1.74429
				15.06	5.61	14.28	5.66571	15.42	1.74	15.45	1.74429
				15.09	5.61	14.28	5.66571	15.45	1.74	15.48	1.74429
				15.12	5.61	14.28	5.66429	15.48	1.74	15.51	1.74571
				15.15	5.61	14.31	5.66286	15.51	1.74	15.54	1.74714
				15.18	5.61	14.31	5.66286	15.54	1.74	15.57	1.74857
				15.21	5.61	14.31	5.65714	15.57	1.74	15.6	1.75
				15.24	5.61	14.34	5.65571	15.6	1.74	15.63	1.75143
				15.27	5.61	14.34	5.65571	15.63	1.74	15.66	1.75143
				15.3	5.61	14.34	5.65	15.66	1.74	15.69	1.75143
				15.33	5.61	14.37	5.64857	15.69	1.74	15.72	1.75143
				15.36	5.61	14.37	5.64857	15.72	1.74	15.75	1.75143
				15.39	5.61	14.37	5.64286	15.75	1.74	15.78	1.75143
				15.42	5.61	14.4	5.64	15.78	1.74	15.81	1.75143
				15.45	5.61	14.4	5.64	15.81	1.74	15.84	1.75143
				15.48	5.61	14.43	5.63429	15.84	1.74	15.87	1.75143
				15.51	5.61	14.46	5.63143	15.87	1.74	15.9	1.75143
				15.54	5.61	14.49	5.63143	15.9	1.74	15.93	1.75143
				15.57	5.61	14.52	5.62571	15.93	1.74	15.96	1.75286
				15.6	5.61	14.55	5.62286	15.96	1.74	15.99	1.75105
				15.63	5.61	14.58	5.62286	15.99	1.74	16.02	1.75059
				15.66	5.61	14.61	5.61714	16.02	1.74	16.05	1.75
				15.69	5.61	14.64	5.61429	16.05	1.74	16.08	1.74692
				15.72	5.61	14.67	5.61429	16.08	1.74	16.11	1.74273
				15.75	5.61	14.7	5.61	16.11	1.74	16.14	1.74333
				15.78	5.61	14.73	5.61	16.14	1.74	16.17	1.74429
				15.81	5.61	14.76	5.61	16.17	1.74	16.2	1.746
				15.84	5.61	14.79	5.61	16.2	1.74	16.23	1.75
				15.87	5.61	14.82	5.61	16.23	1.74	16.26	1.77
				15.9	5.61	14.85	5.61	16.26	1.74
				15.93	5.61	14.88	5.61
				15.96	5.61	14.91	5.61
				15.99	5.61	14.94	5.61
				16.02	5.61	14.97	5.61
				16.05	5.61	15	5.61
				16.08	5.61	15.03	5.61
				16.11	5.61	15.06	5.61
				16.14	5.61	15.09	5.61
				16.17	5.61	15.12	5.61
				16.2	5.61	15.15	5.61
				16.23	5.61	15.18	5.61
				16.26	5.61	15.21	5.61
						15.24	5.61
						15.27	5.61
						15.3	5.61
						15.33	5.61
						15.36	5.61
						15.39	5.61
						15.42	5.61
						15.45	5.61
						15.48	5.61
						15.51	5.61
						15.54	5.61
						15.57	5.61
						15.6	5.61
						15.63	5.61
						15.66	5.61
						15.69	5.61
						15.72	5.61
						15.75	5.61
						15.78	5.61
						15.81	5.61
						15.84	5.61
						15.87	5.61
						15.9	5.61
						15.93	5.61
						15.96	5.61
						15.99	5.61
						16.02	5.61
						16.05	5.61
						16.08	5.61
						16.11	5.61
						16.14	5.61
						16.17	5.61
						16.2	5.61
						16.23	5.61
						16.26	5.61
