# Supplementary material for: Thermodynamic framework for assessing dissolutive wetting behaviors in metallic systems
Source: Nat Commun. 2025 Dec 3;17:313. doi: 10.1038/s41467-025-67008-9 (PMC12789441; doi:10.1038/s41467-025-67008-9)
Supplement: Supplementary file 10 — Source Data [file 41467_2025_67008_MOESM10_ESM.zip › Separate Source Data files/Fig. 7.xlsx]

## Sheet: Sheet1
Systems	CS (at.%)	CR (at.%)
Cu/Ni	12	5.2
Cu/Ti	71.8	22.1
Cu/Fe	4.7	83.9
Ag/Ti	12.3	68.4
Ag/Ni	1.4	98.6
Ag/Cu	87.5	9.6
Sn/Cu	85.4	8.3
Sn/Fe	8	83.14
Au/Pt	4.7	7.2
