# Supplementary material for: Thermodynamic framework for assessing dissolutive wetting behaviors in metallic systems
Source: Nat Commun. 2025 Dec 3;17:313. doi: 10.1038/s41467-025-67008-9 (PMC12789441; doi:10.1038/s41467-025-67008-9)
Supplement: Supplementary file 10 — Source Data [file 41467_2025_67008_MOESM10_ESM.zip › Separate Source Data files/Supplementary Fig. 10a.xlsx]

## Sheet: Sheet1
	Time (s)	Travelling distance （μm）
	0	0
	3	8.15
	25	8.15
	26	24.301
	33	24.301
	35	41.811
	72	41.811
	73	75.079
	102	75.079
	103	110.23
	276	110.23
	277	150.948
	298	150.948
	299	181.102
	375	181.102
	376	241.511
	424	241.511
	425	266.648
	446	266.648
	448	293.131
	450	293.131
	451	313.598
	473	313.598
	474	341.465
	611	341.465
	612	365.975
	749	365.975
	750	399.018
	781	399.018
	782	425.7
	998	425.7
	999	442.853
	1029	442.853
	1030	451.039
	1168	451.039
	1169	487.358
	1428	487.358
	1429	503.03
	1522	503.03
	1523	527.063
	1722	527.063
	1723	538.815
	1788	538.815
	1789	613.649
	1949	613.649
	1950	662.319
	2355	662.319
	2356	673.599
	2461	673.599
	2462	700.225
	2583	700.225
	2584	731.524
	2670	731.524
	2671	758.014
	2713	758.014
	2714	829.965
	2763	829.965
	2764	892.339
	3154	892.339
	3155	912.459
	3600	912.459
