# Supplementary material for: Thermodynamic framework for assessing dissolutive wetting behaviors in metallic systems
Source: Nat Commun. 2025 Dec 3;17:313. doi: 10.1038/s41467-025-67008-9 (PMC12789441; doi:10.1038/s41467-025-67008-9)
Supplement: Supplementary file 10 — Source Data [file 41467_2025_67008_MOESM10_ESM.zip › Separate Source Data files/Supplementary Fig. 10g and h.xlsx]

## Sheet: Sheet1
	Spot S1		Spot S2
	keV	Counts (×1000)	keV	Counts (×1000)
	-0.2	0	-0.2	0
	-0.19	0	-0.19	0
	-0.18	0	-0.18	0
	-0.17	0	-0.17	0
	-0.16	0	-0.16	0
	-0.15	0	-0.15	0
	-0.14	0	-0.14	0
	-0.13	0	-0.13	0
	-0.12	0	-0.12	0
	-0.11	0	-0.11	0
	-0.1	0	-0.1	0
	-0.09	0	-0.09	0
	-0.08	0	-0.08	0
	-0.07	0	-0.07	0
	-0.06	0	-0.06	0
	-0.05	0.01	-0.05	0.03
	-0.04	0.08	-0.04	0.24
	-0.03	0.27	-0.03	0.74
	-0.02	0.76	-0.02	1.95
	-0.01	1.21	-0.01	4.01
	0	1.86	0	6.01
	0.01	2.78	0.01	7.31
	0.02	3.06	0.02	8.84
	0.03	2.76	0.03	8.48
	0.04	2.08	0.04	6.35
	0.05	1.28	0.05	3.8
	0.06	0.59	0.06	1.79
	0.07	0.24	0.07	0.62
	0.08	0.13	0.08	0.36
	0.09	0.12	0.09	0.27
	0.1	0.17	0.1	0.31
	0.11	0.21	0.11	0.25
	0.12	0.3	0.12	0.51
	0.13	0.41	0.13	0.53
	0.14	0.41	0.14	0.63
	0.15	0.42	0.15	0.61
	0.16	0.39	0.16	0.73
	0.17	0.37	0.17	0.7
	0.18	0.39	0.18	0.65
	0.19	0.45	0.19	0.73
	0.2	0.46	0.2	0.68
	0.21	0.44	0.21	0.86
	0.22	0.49	0.22	1.08
	0.23	0.56	0.23	1.61
	0.24	0.89	0.24	2.24
	0.25	1.25	0.25	2.72
	0.26	1.46	0.26	3.5
	0.27	1.74	0.27	4.21
	0.28	1.54	0.28	4.11
	0.29	1.22	0.29	3.17
	0.3	0.91	0.3	2.25
	0.31	0.53	0.31	1.56
	0.32	0.33	0.32	1.15
	0.33	0.28	0.33	0.78
	0.34	0.32	0.34	0.85
	0.35	0.42	0.35	0.94
	0.36	0.81	0.36	1.19
	0.37	0.96	0.37	1.69
	0.38	0.9	0.38	1.76
	0.39	0.94	0.39	2.02
	0.4	0.89	0.4	1.75
	0.41	0.58	0.41	1.3
	0.42	0.49	0.42	0.96
	0.43	0.4	0.43	1.01
	0.44	0.51	0.44	1.01
	0.45	0.59	0.45	1.01
	0.46	0.67	0.46	1.19
	0.47	0.71	0.47	1.15
	0.48	0.54	0.48	1.1
	0.49	0.61	0.49	1
	0.5	0.53	0.5	1.15
	0.51	0.49	0.51	0.98
	0.52	0.42	0.52	0.9
	0.53	0.43	0.53	0.82
	0.54	0.39	0.54	0.84
	0.55	0.38	0.55	0.59
	0.56	0.34	0.56	0.54
	0.57	0.34	0.57	0.63
	0.58	0.31	0.58	0.6
	0.59	0.29	0.59	0.57
	0.6	0.33	0.6	0.52
	0.61	0.29	0.61	0.57
	0.62	0.24	0.62	0.66
	0.63	0.27	0.63	0.78
	0.64	0.35	0.64	0.85
	0.65	0.33	0.65	0.74
	0.66	0.37	0.66	0.7
	0.67	0.39	0.67	0.77
	0.68	0.39	0.68	0.74
	0.69	0.36	0.69	0.88
	0.7	0.42	0.7	0.76
	0.71	0.42	0.71	0.8
	0.72	0.4	0.72	0.8
	0.73	0.4	0.73	0.81
	0.74	0.38	0.74	0.87
	0.75	0.44	0.75	0.88
	0.76	0.5	0.76	0.92
	0.77	0.52	0.77	0.86
	0.78	0.48	0.78	0.8
	0.79	0.54	0.79	0.98
	0.8	0.63	0.8	1.06
	0.81	0.55	0.81	1.06
	0.82	0.51	0.82	1.14
	0.83	0.47	0.83	1.04
	0.84	0.54	0.84	1.16
	0.85	0.68	0.85	1.11
	0.86	0.61	0.86	1.06
	0.87	0.58	0.87	1.27
	0.88	0.64	0.88	1.17
	0.89	0.57	0.89	1.11
	0.9	0.66	0.9	1.13
	0.91	0.64	0.91	1.29
	0.92	0.69	0.92	1.31
	0.93	0.57	0.93	1.5
	0.94	0.55	0.94	1.52
	0.95	0.68	0.95	1.54
	0.96	0.67	0.96	1.38
	0.97	0.63	0.97	1.38
	0.98	0.78	0.98	1.35
	0.99	0.7	0.99	1.49
	1	0.71	1	1.41
	1.01	0.91	1.01	1.36
	1.02	0.85	1.02	1.37
	1.03	0.73	1.03	1.42
	1.04	0.59	1.04	1.44
	1.05	0.71	1.05	1.44
	1.06	0.72	1.06	1.36
	1.07	0.73	1.07	1.52
	1.08	0.78	1.08	1.54
	1.09	0.74	1.09	1.53
	1.1	0.79	1.1	1.53
	1.11	0.78	1.11	1.48
	1.12	0.88	1.12	1.5
	1.13	0.81	1.13	1.58
	1.14	0.73	1.14	1.55
	1.15	0.82	1.15	1.54
	1.16	0.75	1.16	1.61
	1.17	0.75	1.17	1.57
	1.18	0.84	1.18	1.48
	1.19	0.91	1.19	1.48
	1.2	0.85	1.2	1.63
	1.21	0.76	1.21	1.65
	1.22	0.79	1.22	1.82
	1.23	0.98	1.23	1.83
	1.24	0.98	1.24	1.71
	1.25	0.82	1.25	1.73
	1.26	0.86	1.26	1.66
	1.27	0.84	1.27	1.71
	1.28	0.92	1.28	1.87
	1.29	0.99	1.29	1.78
	1.3	0.96	1.3	1.72
	1.31	0.86	1.31	1.95
	1.32	0.93	1.32	1.88
	1.33	0.97	1.33	1.78
	1.34	0.93	1.34	1.86
	1.35	0.85	1.35	2.03
	1.36	0.92	1.36	2.16
	1.37	0.98	1.37	2.09
	1.38	0.9	1.38	1.86
	1.39	0.97	1.39	1.81
	1.4	0.98	1.4	2.06
	1.41	0.88	1.41	2.11
	1.42	0.93	1.42	2.1
	1.43	0.99	1.43	2
	1.44	1.05	1.44	2.04
	1.45	1.03	1.45	2.19
	1.46	1.04	1.46	2.25
	1.47	1.04	1.47	2.22
	1.48	1.12	1.48	2.24
	1.49	1.2	1.49	2.26
	1.5	1.12	1.5	2.44
	1.51	1	1.51	2.41
	1.52	1.05	1.52	2.2
	1.53	1.11	1.53	2.39
	1.54	0.99	1.54	2.84
	1.55	1.05	1.55	2.79
	1.56	1.14	1.56	2.77
	1.57	1.15	1.57	2.83
	1.58	1.32	1.58	3.25
	1.59	1.39	1.59	3.42
	1.6	1.63	1.6	3.83
	1.61	1.74	1.61	4.14
	1.62	2.16	1.62	4.41
	1.63	2.37	1.63	4.8
	1.64	2.46	1.64	5.05
	1.65	2.94	1.65	5.13
	1.66	2.88	1.66	5.21
	1.67	2.68	1.67	5.09
	1.68	2.56	1.68	5.02
	1.69	2.26	1.69	4.65
	1.7	1.83	1.7	4.16
	1.71	1.67	1.71	3.75
	1.72	1.58	1.72	3.17
	1.73	1.47	1.73	2.94
	1.74	1.43	1.74	2.92
	1.75	1.37	1.75	2.97
	1.76	1.32	1.76	3.03
	1.77	1.42	1.77	3.04
	1.78	1.41	1.78	3.04
	1.79	1.45	1.79	2.86
	1.8	1.26	1.8	2.6
	1.81	1.37	1.81	2.62
	1.82	1.28	1.82	2.71
	1.83	1.19	1.83	2.69
	1.84	1.17	1.84	2.71
	1.85	1.15	1.85	2.76
	1.86	1.22	1.86	2.55
	1.87	1.23	1.87	2.56
	1.88	1.22	1.88	2.63
	1.89	1.03	1.89	2.85
	1.9	1.04	1.9	3.01
	1.91	1.15	1.91	2.96
	1.92	1.31	1.92	2.95
	1.93	1.29	1.93	3.36
	1.94	1.58	1.94	3.44
	1.95	1.52	1.95	3.57
	1.96	1.54	1.96	3.92
	1.97	1.85	1.97	4.56
	1.98	1.91	1.98	5.56
	1.99	2.21	1.99	6.83
	2	2.56	2	8.9
	2.01	3.31	2.01	11.57
	2.02	4.15	2.02	14.58
	2.03	4.71	2.03	18.54
	2.04	6.04	2.04	22.59
	2.05	7.73	2.05	26.08
	2.06	9.75	2.06	30.28
	2.07	12.51	2.07	36.42
	2.08	15.8	2.08	43.15
	2.09	20.62	2.09	50.22
	2.1	25.58	2.1	57.73
	2.11	29.29	2.11	64.03
	2.12	31.84	2.12	69.33
	2.13	32.4	2.13	70.53
	2.14	31.9	2.14	68.43
	2.15	29.81	2.15	62.21
	2.16	27.3	2.16	55.63
	2.17	25.18	2.17	49.57
	2.18	23.21	2.18	44.01
	2.19	21.83	2.19	39.39
	2.2	21.07	2.2	36.32
	2.21	19.65	2.21	32.56
	2.22	17.6	2.22	29.3
	2.23	15.94	2.23	25.38
	2.24	12.95	2.24	20.77
	2.25	9.41	2.25	15.72
	2.26	6.75	2.26	11.5
	2.27	4.54	2.27	8.21
	2.28	3.16	2.28	5.37
	2.29	2.17	2.29	3.79
	2.3	1.36	2.3	2.97
	2.31	1	2.31	2.2
	2.32	0.89	2.32	1.97
	2.33	0.85	2.33	1.84
	2.34	0.82	2.34	1.76
	2.35	0.85	2.35	1.93
	2.36	0.94	2.36	2.07
	2.37	1	2.37	2.13
	2.38	1.02	2.38	2.09
	2.39	1.15	2.39	2.1
	2.4	1.33	2.4	2.23
	2.41	1.41	2.41	2.18
	2.42	1.41	2.42	2.19
	2.43	1.22	2.43	2.25
	2.44	1.04	2.44	2.18
	2.45	1.01	2.45	1.68
	2.46	0.89	2.46	1.56
	2.47	0.66	2.47	1.45
	2.48	0.56	2.48	1.35
	2.49	0.53	2.49	1.13
	2.5	0.49	2.5	1.04
	2.51	0.44	2.51	0.94
	2.52	0.45	2.52	0.91
	2.53	0.47	2.53	1.03
	2.54	0.5	2.54	0.96
	2.55	0.48	2.55	0.9
	2.56	0.46	2.56	1.04
	2.57	0.39	2.57	1.01
	2.58	0.35	2.58	1.07
	2.59	0.39	2.59	1.04
	2.6	0.51	2.6	0.97
	2.61	0.57	2.61	1.04
	2.62	0.57	2.62	1.16
	2.63	0.59	2.63	1.23
	2.64	0.6	2.64	1.11
	2.65	0.51	2.65	0.94
	2.66	0.6	2.66	1.21
	2.67	0.55	2.67	1.2
	2.68	0.52	2.68	1.11
	2.69	0.53	2.69	1.16
	2.7	0.58	2.7	1.11
	2.71	0.58	2.71	1.34
	2.72	0.57	2.72	1.47
	2.73	0.6	2.73	1.36
	2.74	0.56	2.74	1.34
	2.75	0.62	2.75	1.38
	2.76	0.72	2.76	1.42
	2.77	0.69	2.77	1.36
	2.78	0.67	2.78	1.27
	2.79	0.72	2.79	1.3
	2.8	0.75	2.8	1.24
	2.81	0.82	2.81	1.37
	2.82	0.81	2.82	1.27
	2.83	0.69	2.83	1.28
	2.84	0.65	2.84	1.31
	2.85	0.68	2.85	1.15
	2.86	0.67	2.86	1.17
	2.87	0.6	2.87	1.19
	2.88	0.58	2.88	1.14
	2.89	0.53	2.89	1.05
	2.9	0.58	2.9	0.99
	2.91	0.53	2.91	1.05
	2.92	0.5	2.92	1.09
	2.93	0.55	2.93	1.11
	2.94	0.54	2.94	1.02
	2.95	0.49	2.95	0.99
	2.96	0.39	2.96	0.93
	2.97	0.42	2.97	0.95
	2.98	0.45	2.98	0.97
	2.99	0.49	2.99	0.91
	3	0.6	3	1.03
	3.01	0.52	3.01	1.01
	3.02	0.49	3.02	1.11
	3.03	0.5	3.03	1.21
	3.04	0.46	3.04	1.16
	3.05	0.51	3.05	1.13
	3.06	0.45	3.06	1.05
	3.07	0.46	3.07	0.99
	3.08	0.53	3.08	1
	3.09	0.52	3.09	1.16
	3.1	0.52	3.1	1.24
	3.11	0.55	3.11	1.23
	3.12	0.51	3.12	1.17
	3.13	0.42	3.13	1.1
	3.14	0.5	3.14	1.09
	3.15	0.58	3.15	1
	3.16	0.5	3.16	0.99
	3.17	0.53	3.17	1.05
	3.18	0.59	3.18	1
	3.19	0.54	3.19	0.94
	3.2	0.47	3.2	1.04
	3.21	0.54	3.21	0.97
	3.22	0.53	3.22	0.98
	3.23	0.48	3.23	1
	3.24	0.47	3.24	1.13
	3.25	0.5	3.25	1.05
	3.26	0.5	3.26	0.92
	3.27	0.55	3.27	0.95
	3.28	0.58	3.28	0.96
	3.29	0.56	3.29	0.91
	3.3	0.46	3.3	1.01
	3.31	0.47	3.31	1.18
	3.32	0.59	3.32	1.26
	3.33	0.56	3.33	1.09
	3.34	0.55	3.34	1.1
	3.35	0.59	3.35	1.08
	3.36	0.54	3.36	1.13
	3.37	0.53	3.37	1.1
	3.38	0.61	3.38	1.22
	3.39	0.58	3.39	1.08
	3.4	0.53	3.4	1.08
	3.41	0.55	3.41	1.03
	3.42	0.58	3.42	1
	3.43	0.54	3.43	1.19
	3.44	0.5	3.44	1.1
	3.45	0.53	3.45	0.88
	3.46	0.55	3.46	1.02
	3.47	0.56	3.47	1.19
	3.48	0.5	3.48	1.3
	3.49	0.49	3.49	1.18
	3.5	0.58	3.5	1.11
	3.51	0.6	3.51	1.11
	3.52	0.59	3.52	1.09
	3.53	0.53	3.53	1.24
	3.54	0.55	3.54	1.19
	3.55	0.57	3.55	1.09
	3.56	0.63	3.56	1.17
	3.57	0.59	3.57	1.21
	3.58	0.51	3.58	1.19
	3.59	0.47	3.59	1.21
	3.6	0.43	3.6	1.22
	3.61	0.49	3.61	1.2
	3.62	0.5	3.62	1.14
	3.63	0.47	3.63	1.13
	3.64	0.5	3.64	1.16
	3.65	0.5	3.65	1.2
	3.66	0.52	3.66	1.07
	3.67	0.58	3.67	1.02
	3.68	0.61	3.68	1.2
	3.69	0.56	3.69	1.09
	3.7	0.55	3.7	1.12
	3.71	0.49	3.71	1.19
	3.72	0.57	3.72	1.15
	3.73	0.54	3.73	1.13
	3.74	0.48	3.74	1.19
	3.75	0.48	3.75	1.21
	3.76	0.49	3.76	1.22
	3.77	0.59	3.77	1.23
	3.78	0.6	3.78	1.2
	3.79	0.56	3.79	1.2
	3.8	0.54	3.8	1.15
	3.81	0.51	3.81	1.12
	3.82	0.49	3.82	1.26
	3.83	0.5	3.83	1.31
	3.84	0.54	3.84	1.24
	3.85	0.56	3.85	1.17
	3.86	0.6	3.86	1.09
	3.87	0.58	3.87	1
	3.88	0.48	3.88	1.13
	3.89	0.49	3.89	1.22
	3.9	0.55	3.9	1.26
	3.91	0.52	3.91	1.13
	3.92	0.51	3.92	1.13
	3.93	0.55	3.93	1.15
	3.94	0.6	3.94	1.13
	3.95	0.56	3.95	1.18
	3.96	0.51	3.96	1.16
	3.97	0.51	3.97	1.15
	3.98	0.66	3.98	1.27
	3.99	0.71	3.99	1.15
	4	0.61	4	1.22
	4.01	0.62	4.01	1.26
	4.02	0.57	4.02	1.16
	4.03	0.57	4.03	1.25
	4.04	0.56	4.04	1.19
	4.05	0.57	4.05	1.06
	4.06	0.61	4.06	1.14
	4.07	0.51	4.07	1.17
	4.08	0.53	4.08	1.2
	4.09	0.53	4.09	1.22
	4.1	0.49	4.1	1.17
	4.11	0.51	4.11	1.2
	4.12	0.64	4.12	1.21
	4.13	0.62	4.13	1.18
	4.14	0.58	4.14	1.32
	4.15	0.62	4.15	1.34
	4.16	0.61	4.16	1.27
	4.17	0.62	4.17	1.43
	4.18	0.63	4.18	1.23
	4.19	0.59	4.19	1.16
	4.2	0.6	4.2	1.3
	4.21	0.56	4.21	1.23
	4.22	0.52	4.22	1.17
	4.23	0.58	4.23	1.26
	4.24	0.66	4.24	1.34
	4.25	0.68	4.25	1.34
	4.26	0.77	4.26	1.38
	4.27	0.69	4.27	1.44
	4.28	0.6	4.28	1.32
	4.29	0.61	4.29	1.33
	4.3	0.6	4.3	1.23
	4.31	0.65	4.31	1.23
	4.32	0.78	4.32	1.36
	4.33	0.83	4.33	1.31
	4.34	0.67	4.34	1.27
	4.35	0.57	4.35	1.37
	4.36	0.58	4.36	1.43
	4.37	0.57	4.37	1.4
	4.38	0.68	4.38	1.37
	4.39	0.7	4.39	1.34
	4.4	0.63	4.4	1.32
	4.41	0.54	4.41	1.39
	4.42	0.59	4.42	1.44
	4.43	0.65	4.43	1.32
	4.44	0.66	4.44	1.3
	4.45	0.65	4.45	1.41
	4.46	0.58	4.46	1.4
	4.47	0.56	4.47	1.34
	4.48	0.59	4.48	1.3
	4.49	0.65	4.49	1.45
	4.5	0.65	4.5	1.53
	4.51	0.66	4.51	1.36
	4.52	0.61	4.52	1.36
	4.53	0.55	4.53	1.42
	4.54	0.57	4.54	1.4
	4.55	0.57	4.55	1.36
	4.56	0.59	4.56	1.34
	4.57	0.59	4.57	1.47
	4.58	0.56	4.58	1.41
	4.59	0.54	4.59	1.33
	4.6	0.62	4.6	1.46
	4.61	0.63	4.61	1.34
	4.62	0.66	4.62	1.2
	4.63	0.64	4.63	1.29
	4.64	0.6	4.64	1.38
	4.65	0.54	4.65	1.33
	4.66	0.51	4.66	1.29
	4.67	0.63	4.67	1.32
	4.68	0.63	4.68	1.29
	4.69	0.59	4.69	1.32
	4.7	0.64	4.7	1.31
	4.71	0.68	4.71	1.4
	4.72	0.71	4.72	1.41
	4.73	0.57	4.73	1.37
	4.74	0.59	4.74	1.29
	4.75	0.6	4.75	1.39
	4.76	0.59	4.76	1.36
	4.77	0.52	4.77	1.38
	4.78	0.55	4.78	1.48
	4.79	0.62	4.79	1.43
	4.8	0.6	4.8	1.3
	4.81	0.53	4.81	1.45
	4.82	0.53	4.82	1.45
	4.83	0.63	4.83	1.32
	4.84	0.55	4.84	1.48
	4.85	0.54	4.85	1.49
	4.86	0.64	4.86	1.37
	4.87	0.62	4.87	1.37
	4.88	0.59	4.88	1.32
	4.89	0.61	4.89	1.28
	4.9	0.76	4.9	1.32
	4.91	0.71	4.91	1.35
	4.92	0.6	4.92	1.38
	4.93	0.58	4.93	1.33
	4.94	0.58	4.94	1.34
	4.95	0.6	4.95	1.29
	4.96	0.49	4.96	1.39
	4.97	0.59	4.97	1.44
	4.98	0.62	4.98	1.4
	4.99	0.52	4.99	1.36
	5	0.56	5	1.32
	5.01	0.59	5.01	1.45
	5.02	0.61	5.02	1.49
	5.03	0.63	5.03	1.29
	5.04	0.55	5.04	1.27
	5.05	0.51	5.05	1.32
	5.06	0.55	5.06	1.4
	5.07	0.55	5.07	1.51
	5.08	0.53	5.08	1.42
	5.09	0.52	5.09	1.39
	5.1	0.49	5.1	1.35
	5.11	0.59	5.11	1.39
	5.12	0.6	5.12	1.34
	5.13	0.63	5.13	1.35
	5.14	0.69	5.14	1.36
	5.15	0.63	5.15	1.41
	5.16	0.51	5.16	1.39
	5.17	0.5	5.17	1.4
	5.18	0.55	5.18	1.41
	5.19	0.61	5.19	1.42
	5.2	0.58	5.2	1.36
	5.21	0.61	5.21	1.31
	5.22	0.63	5.22	1.42
	5.23	0.58	5.23	1.5
	5.24	0.57	5.24	1.44
	5.25	0.61	5.25	1.44
	5.26	0.69	5.26	1.36
	5.27	0.61	5.27	1.35
	5.28	0.5	5.28	1.29
	5.29	0.53	5.29	1.29
	5.3	0.56	5.3	1.37
	5.31	0.49	5.31	1.39
	5.32	0.56	5.32	1.38
	5.33	0.58	5.33	1.41
	5.34	0.61	5.34	1.53
	5.35	0.62	5.35	1.54
	5.36	0.64	5.36	1.51
	5.37	0.65	5.37	1.43
	5.38	0.59	5.38	1.34
	5.39	0.59	5.39	1.24
	5.4	0.61	5.4	1.28
	5.41	0.68	5.41	1.43
	5.42	0.61	5.42	1.44
	5.43	0.57	5.43	1.45
	5.44	0.64	5.44	1.46
	5.45	0.61	5.45	1.45
	5.46	0.59	5.46	1.54
	5.47	0.56	5.47	1.44
	5.48	0.61	5.48	1.28
	5.49	0.62	5.49	1.38
	5.5	0.52	5.5	1.44
	5.51	0.55	5.51	1.45
	5.52	0.54	5.52	1.47
	5.53	0.55	5.53	1.33
	5.54	0.59	5.54	1.32
	5.55	0.54	5.55	1.47
	5.56	0.47	5.56	1.41
	5.57	0.46	5.57	1.36
	5.58	0.52	5.58	1.54
	5.59	0.57	5.59	1.59
	5.6	0.65	5.6	1.59
	5.61	0.6	5.61	1.49
	5.62	0.58	5.62	1.47
	5.63	0.58	5.63	1.64
	5.64	0.53	5.64	1.54
	5.65	0.57	5.65	1.43
	5.66	0.58	5.66	1.41
	5.67	0.61	5.67	1.33
	5.68	0.66	5.68	1.31
	5.69	0.7	5.69	1.38
	5.7	0.58	5.7	1.4
	5.71	0.4	5.71	1.35
	5.72	0.45	5.72	1.45
	5.73	0.53	5.73	1.6
	5.74	0.55	5.74	1.46
	5.75	0.52	5.75	1.35
	5.76	0.56	5.76	1.44
	5.77	0.61	5.77	1.42
	5.78	0.71	5.78	1.45
	5.79	0.63	5.79	1.46
	5.8	0.58	5.8	1.34
	5.81	0.63	5.81	1.29
	5.82	0.59	5.82	1.4
	5.83	0.6	5.83	1.45
	5.84	0.58	5.84	1.42
	5.85	0.62	5.85	1.29
	5.86	0.69	5.86	1.3
	5.87	0.59	5.87	1.39
	5.88	0.53	5.88	1.42
	5.89	0.52	5.89	1.44
	5.9	0.44	5.9	1.35
	5.91	0.51	5.91	1.3
	5.92	0.58	5.92	1.35
	5.93	0.56	5.93	1.44
	5.94	0.61	5.94	1.41
	5.95	0.6	5.95	1.49
	5.96	0.55	5.96	1.45
	5.97	0.56	5.97	1.33
	5.98	0.52	5.98	1.38
	5.99	0.5	5.99	1.47
	6	0.52	6	1.56
	6.01	0.51	6.01	1.46
	6.02	0.42	6.02	1.35
	6.03	0.51	6.03	1.33
	6.04	0.57	6.04	1.37
	6.05	0.5	6.05	1.33
	6.06	0.53	6.06	1.36
	6.07	0.59	6.07	1.42
	6.08	0.64	6.08	1.38
	6.09	0.58	6.09	1.39
	6.1	0.53	6.1	1.37
	6.11	0.54	6.11	1.29
	6.12	0.58	6.12	1.43
	6.13	0.58	6.13	1.47
	6.14	0.56	6.14	1.34
	6.15	0.46	6.15	1.3
	6.16	0.55	6.16	1.33
	6.17	0.6	6.17	1.32
	6.18	0.56	6.18	1.29
	6.19	0.57	6.19	1.35
	6.2	0.49	6.2	1.42
	6.21	0.48	6.21	1.4
	6.22	0.58	6.22	1.42
	6.23	0.65	6.23	1.39
	6.24	0.63	6.24	1.42
	6.25	0.53	6.25	1.43
	6.26	0.46	6.26	1.42
	6.27	0.5	6.27	1.38
	6.28	0.55	6.28	1.33
	6.29	0.55	6.29	1.42
	6.3	0.56	6.3	1.49
	6.31	0.53	6.31	1.59
	6.32	0.54	6.32	1.48
	6.33	0.57	6.33	1.32
	6.34	0.63	6.34	1.36
	6.35	0.66	6.35	1.41
	6.36	0.57	6.36	1.4
	6.37	0.56	6.37	1.32
	6.38	0.52	6.38	1.32
	6.39	0.5	6.39	1.36
	6.4	0.55	6.4	1.37
	6.41	0.55	6.41	1.37
	6.42	0.54	6.42	1.38
	6.43	0.55	6.43	1.53
	6.44	0.6	6.44	1.51
	6.45	0.58	6.45	1.45
	6.46	0.46	6.46	1.41
	6.47	0.42	6.47	1.4
	6.48	0.47	6.48	1.4
	6.49	0.49	6.49	1.26
	6.5	0.6	6.5	1.19
	6.51	0.55	6.51	1.27
	6.52	0.46	6.52	1.33
	6.53	0.52	6.53	1.3
	6.54	0.56	6.54	1.29
	6.55	0.57	6.55	1.31
	6.56	0.53	6.56	1.35
	6.57	0.47	6.57	1.41
	6.58	0.48	6.58	1.35
	6.59	0.51	6.59	1.26
	6.6	0.51	6.6	1.28
	6.61	0.55	6.61	1.33
	6.62	0.53	6.62	1.38
	6.63	0.49	6.63	1.32
	6.64	0.43	6.64	1.32
	6.65	0.55	6.65	1.39
	6.66	0.67	6.66	1.38
	6.67	0.54	6.67	1.37
	6.68	0.49	6.68	1.32
	6.69	0.59	6.69	1.37
	6.7	0.63	6.7	1.51
	6.71	0.6	6.71	1.41
	6.72	0.62	6.72	1.3
	6.73	0.58	6.73	1.34
	6.74	0.51	6.74	1.29
	6.75	0.52	6.75	1.29
	6.76	0.5	6.76	1.23
	6.77	0.49	6.77	1.14
	6.78	0.51	6.78	1.2
	6.79	0.51	6.79	1.37
	6.8	0.53	6.8	1.44
	6.81	0.53	6.81	1.34
	6.82	0.55	6.82	1.26
	6.83	0.55	6.83	1.2
	6.84	0.51	6.84	1.21
	6.85	0.57	6.85	1.37
	6.86	0.58	6.86	1.48
	6.87	0.52	6.87	1.48
	6.88	0.56	6.88	1.43
	6.89	0.56	6.89	1.33
	6.9	0.51	6.9	1.28
	6.91	0.49	6.91	1.22
	6.92	0.48	6.92	1.33
	6.93	0.54	6.93	1.37
	6.94	0.52	6.94	1.28
	6.95	0.53	6.95	1.3
	6.96	0.55	6.96	1.33
	6.97	0.56	6.97	1.29
	6.98	0.54	6.98	1.25
	6.99	0.52	6.99	1.28
	7	0.56	7	1.33
	7.01	0.54	7.01	1.42
	7.02	0.46	7.02	1.4
	7.03	0.45	7.03	1.41
	7.04	0.45	7.04	1.36
	7.05	0.36	7.05	1.26
	7.06	0.38	7.06	1.26
	7.07	0.48	7.07	1.26
	7.08	0.53	7.08	1.27
	7.09	0.46	7.09	1.4
	7.1	0.51	7.1	1.38
	7.11	0.61	7.11	1.3
	7.12	0.59	7.12	1.31
	7.13	0.53	7.13	1.27
	7.14	0.49	7.14	1.3
	7.15	0.45	7.15	1.19
	7.16	0.51	7.16	1.23
	7.17	0.55	7.17	1.23
	7.18	0.56	7.18	1.26
	7.19	0.59	7.19	1.28
	7.2	0.57	7.2	1.18
	7.21	0.49	7.21	1.13
	7.22	0.4	7.22	1.21
	7.23	0.42	7.23	1.2
	7.24	0.47	7.24	1.19
	7.25	0.55	7.25	1.33
	7.26	0.5	7.26	1.35
	7.27	0.45	7.27	1.31
	7.28	0.44	7.28	1.2
	7.29	0.5	7.29	1.19
	7.3	0.53	7.3	1.25
	7.31	0.5	7.31	1.27
	7.32	0.54	7.32	1.25
	7.33	0.53	7.33	1.19
	7.34	0.49	7.34	1.19
	7.35	0.47	7.35	1.35
	7.36	0.5	7.36	1.34
	7.37	0.49	7.37	1.23
	7.38	0.47	7.38	1.28
	7.39	0.5	7.39	1.35
	7.4	0.49	7.4	1.26
	7.41	0.48	7.41	1.23
	7.42	0.48	7.42	1.27
	7.43	0.51	7.43	1.21
	7.44	0.53	7.44	1.25
	7.45	0.51	7.45	1.33
	7.46	0.48	7.46	1.2
	7.47	0.52	7.47	1.24
	7.48	0.51	7.48	1.3
	7.49	0.51	7.49	1.24
	7.5	0.52	7.5	1.29
	7.51	0.43	7.51	1.17
	7.52	0.43	7.52	1.08
	7.53	0.47	7.53	1.15
	7.54	0.51	7.54	1.21
	7.55	0.5	7.55	1.2
	7.56	0.48	7.56	1.19
	7.57	0.45	7.57	1.16
	7.58	0.46	7.58	1.15
	7.59	0.42	7.59	1.18
	7.6	0.38	7.6	1.16
	7.61	0.42	7.61	1.11
	7.62	0.45	7.62	1.26
	7.63	0.46	7.63	1.33
	7.64	0.5	7.64	1.22
	7.65	0.52	7.65	1.24
	7.66	0.55	7.66	1.24
	7.67	0.56	7.67	1.23
	7.68	0.51	7.68	1.24
	7.69	0.47	7.69	1.3
	7.7	0.47	7.7	1.27
	7.71	0.46	7.71	1.14
	7.72	0.5	7.72	1.18
	7.73	0.54	7.73	1.23
	7.74	0.52	7.74	1.19
	7.75	0.57	7.75	1.09
	7.76	0.56	7.76	1.12
	7.77	0.51	7.77	1.27
	7.78	0.45	7.78	1.27
	7.79	0.43	7.79	1.21
	7.8	0.4	7.8	1.13
	7.81	0.35	7.81	1.13
	7.82	0.32	7.82	1.27
	7.83	0.37	7.83	1.34
	7.84	0.44	7.84	1.31
	7.85	0.48	7.85	1.22
	7.86	0.42	7.86	1.13
	7.87	0.39	7.87	1.12
	7.88	0.44	7.88	1.16
	7.89	0.48	7.89	1.15
	7.9	0.53	7.9	1.35
	7.91	0.52	7.91	1.32
	7.92	0.45	7.92	1.19
	7.93	0.46	7.93	1.21
	7.94	0.43	7.94	1.19
	7.95	0.4	7.95	1.19
	7.96	0.49	7.96	1.2
	7.97	0.45	7.97	1.12
	7.98	0.45	7.98	1.15
	7.99	0.48	7.99	1.11
	8	0.45	8	1.15
	8.01	0.46	8.01	1.27
	8.02	0.49	8.02	1.19
	8.03	0.44	8.03	1.31
	8.04	0.44	8.04	1.4
	8.05	0.36	8.05	1.42
	8.06	0.38	8.06	1.44
	8.07	0.41	8.07	1.17
	8.08	0.5	8.08	1.07
	8.09	0.55	8.09	1.31
	8.1	0.47	8.1	1.19
	8.11	0.48	8.11	1.06
	8.12	0.47	8.12	1.16
	8.13	0.48	8.13	1.2
	8.14	0.39	8.14	1.16
	8.15	0.36	8.15	1.1
	8.16	0.45	8.16	1.13
	8.17	0.47	8.17	1.17
	8.18	0.37	8.18	1.3
	8.19	0.49	8.19	1.44
	8.2	0.52	8.2	1.29
	8.21	0.4	8.21	1.23
	8.22	0.44	8.22	1.26
	8.23	0.55	8.23	1.27
	8.24	0.48	8.24	1.24
	8.25	0.44	8.25	1.21
	8.26	0.47	8.26	1.35
	8.27	0.54	8.27	1.4
	8.28	0.5	8.28	1.25
	8.29	0.5	8.29	1.15
	8.3	0.45	8.3	1.23
	8.31	0.37	8.31	1.32
	8.32	0.41	8.32	1.45
	8.33	0.44	8.33	1.4
	8.34	0.45	8.34	1.43
	8.35	0.37	8.35	1.34
	8.36	0.42	8.36	1.29
	8.37	0.45	8.37	1.3
	8.38	0.42	8.38	1.35
	8.39	0.47	8.39	1.29
	8.4	0.47	8.4	1.27
	8.41	0.53	8.41	1.29
	8.42	0.53	8.42	1.24
	8.43	0.44	8.43	1.33
	8.44	0.46	8.44	1.31
	8.45	0.58	8.45	1.29
	8.46	0.62	8.46	1.43
	8.47	0.61	8.47	1.53
	8.48	0.71	8.48	1.58
	8.49	0.71	8.49	1.48
	8.5	0.65	8.5	1.54
	8.51	0.6	8.51	1.51
	8.52	0.57	8.52	1.38
	8.53	0.59	8.53	1.26
	8.54	0.52	8.54	1.2
	8.55	0.49	8.55	1.31
	8.56	0.56	8.56	1.43
	8.57	0.52	8.57	1.5
	8.58	0.5	8.58	1.4
	8.59	0.55	8.59	1.43
	8.6	0.51	8.6	1.32
	8.61	0.47	8.61	1.32
	8.62	0.48	8.62	1.26
	8.63	0.49	8.63	1.26
	8.64	0.47	8.64	1.23
	8.65	0.48	8.65	1.25
	8.66	0.45	8.66	1.29
	8.67	0.43	8.67	1.19
	8.68	0.34	8.68	1.09
	8.69	0.39	8.69	1.16
	8.7	0.46	8.7	1.17
	8.71	0.38	8.71	1.08
	8.72	0.41	8.72	1.08
	8.73	0.42	8.73	1.07
	8.74	0.43	8.74	1.08
	8.75	0.42	8.75	1.23
	8.76	0.39	8.76	1.22
	8.77	0.46	8.77	1.16
	8.78	0.4	8.78	1.15
	8.79	0.35	8.79	1.07
	8.8	0.47	8.8	0.96
	8.81	0.48	8.81	1.01
	8.82	0.47	8.82	1.05
	8.83	0.49	8.83	1.01
	8.84	0.42	8.84	1.06
	8.85	0.43	8.85	1.08
	8.86	0.48	8.86	1.08
	8.87	0.43	8.87	1.05
	8.88	0.4	8.88	1.06
	8.89	0.41	8.89	1.05
	8.9	0.38	8.9	1.14
	8.91	0.44	8.91	1.14
	8.92	0.45	8.92	1.03
	8.93	0.41	8.93	1.06
	8.94	0.42	8.94	1.12
	8.95	0.4	8.95	1.06
	8.96	0.38	8.96	1.07
	8.97	0.41	8.97	1.12
	8.98	0.42	8.98	1.06
	8.99	0.53	8.99	0.98
	9	0.45	9	1.02
	9.01	0.27	9.01	1.02
	9.02	0.3	9.02	1.05
	9.03	0.36	9.03	1.04
	9.04	0.41	9.04	0.92
	9.05	0.46	9.05	1.04
	9.06	0.49	9.06	1.11
	9.07	0.38	9.07	0.97
	9.08	0.4	9.08	0.97
	9.09	0.42	9.09	1.1
	9.1	0.41	9.1	1.1
	9.11	0.4	9.11	1.01
	9.12	0.4	9.12	0.99
	9.13	0.42	9.13	1.05
	9.14	0.38	9.14	1.06
	9.15	0.38	9.15	1.01
	9.16	0.4	9.16	1.15
	9.17	0.41	9.17	1.17
	9.18	0.42	9.18	1.09
	9.19	0.41	9.19	1.08
	9.2	0.42	9.2	1.09
	9.21	0.35	9.21	1.02
	9.22	0.34	9.22	0.93
	9.23	0.44	9.23	1.12
	9.24	0.4	9.24	1.22
	9.25	0.35	9.25	1.08
	9.26	0.42	9.26	1.04
	9.27	0.49	9.27	1.15
	9.28	0.47	9.28	1.2
	9.29	0.49	9.29	1.29
	9.3	0.47	9.3	1.5
	9.31	0.53	9.31	1.78
	9.32	0.6	9.32	1.89
	9.33	0.5	9.33	2.03
	9.34	0.52	9.34	2.18
	9.35	0.6	9.35	2.27
	9.36	0.55	9.36	2.48
	9.37	0.56	9.37	2.76
	9.38	0.63	9.38	2.98
	9.39	0.73	9.39	3.29
	9.4	0.63	9.4	3.37
	9.41	0.67	9.41	3.37
	9.42	0.71	9.42	3.51
	9.43	0.75	9.43	3.67
	9.44	0.75	9.44	3.55
	9.45	0.7	9.45	3.58
	9.46	0.68	9.46	3.6
	9.47	0.71	9.47	3.6
	9.48	0.77	9.48	3.36
	9.49	0.83	9.49	3.13
	9.5	0.79	9.5	2.79
	9.51	0.69	9.51	2.62
	9.52	0.63	9.52	2.66
	9.53	0.69	9.53	2.56
	9.54	0.84	9.54	2.45
	9.55	0.83	9.55	2.58
	9.56	0.91	9.56	2.64
	9.57	1.12	9.57	2.68
	9.58	1.24	9.58	3.1
	9.59	1.35	9.59	3.61
	9.6	1.61	9.6	3.93
	9.61	1.75	9.61	4.41
	9.62	1.96	9.62	4.83
	9.63	2.21	9.63	5.46
	9.64	2.41	9.64	6.11
	9.65	2.8	9.65	6.62
	9.66	3.2	9.66	7.11
	9.67	3.48	9.67	7.54
	9.68	3.52	9.68	7.87
	9.69	3.47	9.69	8.07
	9.7	3.54	9.7	8.31
	9.71	3.51	9.71	8.18
	9.72	3.45	9.72	8.03
	9.73	3.16	9.73	7.68
	9.74	3.01	9.74	7.38
	9.75	2.9	9.75	6.96
	9.76	2.7	9.76	6.35
	9.77	2.37	9.77	5.92
	9.78	2.14	9.78	5.38
	9.79	1.89	9.79	4.33
	9.8	1.73	9.8	3.56
	9.81	1.44	9.81	3.22
	9.82	1.19	9.82	2.92
	9.83	1.08	9.83	2.49
	9.84	0.92	9.84	2.23
	9.85	0.74	9.85	1.82
	9.86	0.64	9.86	1.48
	9.87	0.63	9.87	1.36
	9.88	0.57	9.88	1.28
	9.89	0.48	9.89	1.21
	9.9	0.45	9.9	1.13
	9.91	0.41	9.91	1.21
	9.92	0.32	9.92	1.18
	9.93	0.38	9.93	1.04
	9.94	0.37	9.94	0.88
	9.95	0.37	9.95	0.94
	9.96	0.38	9.96	1.03
	9.97	0.41	9.97	1.19
	9.98	0.44	9.98	1.09
	9.99	0.39	9.99	1.05
	10	0.26	10	0.97
	10.01	0.29	10.01	1.04
	10.02	0.33	10.02	0.94
	10.03	0.29	10.03	0.89
	10.04	0.31	10.04	0.95
	10.05	0.39	10.05	1.04
	10.06	0.35	10.06	1.15
	10.07	0.34	10.07	0.93
	10.08	0.34	10.08	0.89
	10.09	0.36	10.09	0.92
	10.1	0.36	10.1	0.91
	10.11	0.31	10.11	0.89
	10.12	0.31	10.12	0.95
	10.13	0.34	10.13	0.89
	10.14	0.35	10.14	1.01
	10.15	0.4	10.15	1.04
	10.16	0.33	10.16	0.88
	10.17	0.31	10.17	0.86
	10.18	0.38	10.18	0.93
	10.19	0.39	10.19	0.83
	10.2	0.35	10.2	0.79
	10.21	0.36	10.21	0.87
	10.22	0.37	10.22	0.87
	10.23	0.36	10.23	0.91
	10.24	0.34	10.24	0.96
	10.25	0.37	10.25	1
	10.26	0.34	10.26	1
	10.27	0.32	10.27	0.87
	10.28	0.37	10.28	0.88
	10.29	0.38	10.29	0.81
	10.3	0.32	10.3	0.92
	10.31	0.29	10.31	0.92
	10.32	0.33	10.32	0.87
	10.33	0.39	10.33	0.92
	10.34	0.36	10.34	1
	10.35	0.39	10.35	0.96
	10.36	0.41	10.36	0.91
	10.37	0.36	10.37	0.86
	10.38	0.27	10.38	0.84
	10.39	0.3	10.39	0.91
	10.4	0.37	10.4	0.97
	10.41	0.34	10.41	1.04
	10.42	0.36	10.42	1.05
	10.43	0.26	10.43	0.92
	10.44	0.29	10.44	0.85
	10.45	0.34	10.45	0.81
	10.46	0.31	10.46	0.91
	10.47	0.32	10.47	0.83
	10.48	0.37	10.48	0.89
	10.49	0.35	10.49	0.81
	10.5	0.32	10.5	0.74
	10.51	0.27	10.51	0.82
	10.52	0.23	10.52	0.85
	10.53	0.31	10.53	0.86
	10.54	0.33	10.54	0.98
	10.55	0.29	10.55	0.81
	10.56	0.33	10.56	0.82
	10.57	0.33	10.57	0.86
	10.58	0.29	10.58	0.91
	10.59	0.32	10.59	0.86
	10.6	0.36	10.6	0.98
	10.61	0.32	10.61	0.96
	10.62	0.22	10.62	0.81
	10.63	0.25	10.63	0.86
	10.64	0.32	10.64	0.94
	10.65	0.32	10.65	0.73
	10.66	0.31	10.66	0.76
	10.67	0.29	10.67	0.78
	10.68	0.27	10.68	0.75
	10.69	0.28	10.69	0.99
	10.7	0.37	10.7	1.05
	10.71	0.41	10.71	0.89
	10.72	0.39	10.72	0.81
	10.73	0.3	10.73	0.71
	10.74	0.3	10.74	0.72
	10.75	0.32	10.75	0.79
	10.76	0.35	10.76	0.84
	10.77	0.37	10.77	0.95
	10.78	0.27	10.78	1.01
	10.79	0.24	10.79	0.99
	10.8	0.25	10.8	0.97
	10.81	0.26	10.81	0.92
	10.82	0.27	10.82	0.85
	10.83	0.34	10.83	0.93
	10.84	0.32	10.84	0.99
	10.85	0.33	10.85	1
	10.86	0.33	10.86	1.01
	10.87	0.34	10.87	0.99
	10.88	0.32	10.88	0.98
	10.89	0.28	10.89	0.88
	10.9	0.32	10.9	0.94
	10.91	0.34	10.91	1.03
	10.92	0.29	10.92	1.02
	10.93	0.25	10.93	0.95
	10.94	0.31	10.94	1.04
	10.95	0.32	10.95	1.15
	10.96	0.36	10.96	1.11
	10.97	0.37	10.97	1.06
	10.98	0.36	10.98	1.06
	10.99	0.41	10.99	1.29
	11	0.39	11	1.43
	11.01	0.36	11.01	1.23
	11.02	0.41	11.02	1.49
	11.03	0.38	11.03	1.59
	11.04	0.41	11.04	1.53
	11.05	0.51	11.05	1.71
	11.06	0.48	11.06	1.63
	11.07	0.42	11.07	1.62
	11.08	0.42	11.08	1.82
	11.09	0.47	11.09	1.55
	11.1	0.39	11.1	1.58
	11.11	0.34	11.11	1.73
	11.12	0.45	11.12	1.68
	11.13	0.51	11.13	1.8
	11.14	0.43	11.14	1.82
	11.15	0.4	11.15	1.7
	11.16	0.39	11.16	1.66
	11.17	0.42	11.17	1.52
	11.18	0.54	11.18	1.59
	11.19	0.56	11.19	1.73
	11.2	0.45	11.2	1.83
	11.21	0.39	11.21	1.69
	11.22	0.45	11.22	1.49
	11.23	0.47	11.23	1.54
	11.24	0.51	11.24	1.65
	11.25	0.52	11.25	1.78
	11.26	0.46	11.26	1.7
	11.27	0.44	11.27	1.81
	11.28	0.48	11.28	1.73
	11.29	0.43	11.29	1.64
	11.3	0.49	11.3	1.61
	11.31	0.53	11.31	1.8
	11.32	0.54	11.32	1.92
	11.33	0.65	11.33	2.08
	11.34	0.77	11.34	2.07
	11.35	0.9	11.35	2.29
	11.36	0.85	11.36	2.45
	11.37	0.86	11.37	2.37
	11.38	0.93	11.38	2.33
	11.39	1.1	11.39	2.74
	11.4	1.2	11.4	2.67
	11.41	1.3	11.41	3.01
	11.42	1.17	11.42	3.25
	11.43	1.23	11.43	3.25
	11.44	1.34	11.44	3.09
	11.45	1.41	11.45	3.07
	11.46	1.37	11.46	2.78
	11.47	1.37	11.47	2.97
	11.48	1.19	11.48	3.1
	11.49	1.36	11.49	2.83
	11.5	1.2	11.5	3.14
	11.51	1.15	11.51	3.14
	11.52	1.29	11.52	2.88
	11.53	1.19	11.53	2.79
	11.54	1.18	11.54	2.57
	11.55	1.18	11.55	2.59
	11.56	1.08	11.56	2.65
	11.57	1.15	11.57	2.35
	11.58	1.15	11.58	2.46
	11.59	1.12	11.59	2.39
	11.6	1.06	11.6	2.18
	11.61	0.76	11.61	2.14
	11.62	0.85	11.62	2.07
	11.63	1.03	11.63	1.8
	11.64	0.9	11.64	1.83
	11.65	0.91	11.65	1.85
	11.66	0.75	11.66	1.71
	11.67	0.55	11.67	1.59
	11.68	0.47	11.68	1.47
	11.69	0.44	11.69	1.39
	11.7	0.36	11.7	1.27
	11.71	0.35	11.71	1
	11.72	0.37	11.72	0.87
	11.73	0.37	11.73	0.87
	11.74	0.31	11.74	0.77
	11.75	0.3	11.75	0.79
	11.76	0.33	11.76	0.85
	11.77	0.36	11.77	0.78
	11.78	0.35	11.78	0.7
	11.79	0.35	11.79	0.68
	11.8	0.31	11.8	0.7
	11.81	0.29	11.81	0.77
	11.82	0.38	11.82	0.75
	11.83	0.36	11.83	0.81
	11.84	0.4	11.84	0.8
	11.85	0.3	11.85	0.79
	11.86	0.27	11.86	0.8
	11.87	0.26	11.87	0.81
	11.88	0.29	11.88	0.73
	11.89	0.35	11.89	0.7
	11.9	0.3	11.9	0.66
	11.91	0.31	11.91	0.72
	11.92	0.3	11.92	0.73
	11.93	0.32	11.93	0.75
	11.94	0.24	11.94	0.72
	11.95	0.17	11.95	0.73
	11.96	0.18	11.96	0.67
	11.97	0.22	11.97	0.69
	11.98	0.34	11.98	0.66
	11.99	0.29	11.99	0.59
	12	0.24	12	0.55
	12.01	0.16	12.01	0.59
	12.02	0.13	12.02	0.61
	12.03	0.2	12.03	0.62
	12.04	0.22	12.04	0.63
	12.05	0.23	12.05	0.68
	12.06	0.24	12.06	0.46
	12.07	0.25	12.07	0.6
	12.08	0.28	12.08	0.63
	12.09	0.33	12.09	0.59
	12.1	0.26	12.1	0.52
	12.11	0.27	12.11	0.59
	12.12	0.18	12.12	0.65
	12.13	0.18	12.13	0.59
	12.14	0.21	12.14	0.59
	12.15	0.21	12.15	0.62
	12.16	0.17	12.16	0.53
	12.17	0.16	12.17	0.5
	12.18	0.19	12.18	0.56
	12.19	0.18	12.19	0.54
	12.2	0.21	12.2	0.62
	12.21	0.19	12.21	0.54
	12.22	0.21	12.22	0.62
	12.23	0.18	12.23	0.56
	12.24	0.21	12.24	0.6
	12.25	0.23	12.25	0.47
	12.26	0.18	12.26	0.52
	12.27	0.18	12.27	0.54
	12.28	0.14	12.28	0.49
	12.29	0.14	12.29	0.58
	12.3	0.19	12.3	0.6
	12.31	0.18	12.31	0.61
	12.32	0.13	12.32	0.54
	12.33	0.19	12.33	0.47
	12.34	0.22	12.34	0.55
	12.35	0.18	12.35	0.57
	12.36	0.2	12.36	0.52
	12.37	0.22	12.37	0.58
	12.38	0.2	12.38	0.48
	12.39	0.24	12.39	0.49
	12.4	0.23	12.4	0.46
	12.41	0.2	12.41	0.41
	12.42	0.19	12.42	0.47
	12.43	0.14	12.43	0.5
	12.44	0.2	12.44	0.6
	12.45	0.2	12.45	0.51
	12.46	0.13	12.46	0.56
	12.47	0.18	12.47	0.59
	12.48	0.19	12.48	0.55
	12.49	0.25	12.49	0.41
	12.5	0.26	12.5	0.46
	12.51	0.19	12.51	0.49
	12.52	0.18	12.52	0.47
	12.53	0.19	12.53	0.47
	12.54	0.2	12.54	0.56
	12.55	0.16	12.55	0.55
	12.56	0.22	12.56	0.51
	12.57	0.17	12.57	0.54
	12.58	0.21	12.58	0.59
	12.59	0.16	12.59	0.55
	12.6	0.2	12.6	0.5
	12.61	0.21	12.61	0.55
	12.62	0.21	12.62	0.5
	12.63	0.25	12.63	0.48
	12.64	0.23	12.64	0.45
	12.65	0.19	12.65	0.46
	12.66	0.2	12.66	0.5
	12.67	0.15	12.67	0.44
	12.68	0.14	12.68	0.53
	12.69	0.24	12.69	0.51
	12.7	0.24	12.7	0.55
	12.71	0.21	12.71	0.58
	12.72	0.16	12.72	0.54
	12.73	0.13	12.73	0.58
	12.74	0.18	12.74	0.63
	12.75	0.15	12.75	0.49
	12.76	0.23	12.76	0.51
	12.77	0.18	12.77	0.52
	12.78	0.16	12.78	0.65
	12.79	0.18	12.79	0.61
	12.8	0.13	12.8	0.61
	12.81	0.15	12.81	0.45
	12.82	0.18	12.82	0.57
	12.83	0.19	12.83	0.55
	12.84	0.2	12.84	0.54
	12.85	0.21	12.85	0.61
	12.86	0.23	12.86	0.57
	12.87	0.23	12.87	0.63
	12.88	0.16	12.88	0.63
	12.89	0.15	12.89	0.66
	12.9	0.14	12.9	0.59
	12.91	0.19	12.91	0.62
	12.92	0.21	12.92	0.58
	12.93	0.23	12.93	0.57
	12.94	0.29	12.94	0.57
	12.95	0.23	12.95	0.67
	12.96	0.18	12.96	0.56
	12.97	0.17	12.97	0.58
	12.98	0.17	12.98	0.66
	12.99	0.24	12.99	0.65
	13	0.15	13	0.68
	13.01	0.2	13.01	0.61
	13.02	0.19	13.02	0.53
	13.03	0.17	13.03	0.47
	13.04	0.2	13.04	0.43
	13.05	0.18	13.05	0.52
	13.06	0.16	13.06	0.54
	13.07	0.22	13.07	0.45
	13.08	0.2	13.08	0.51
	13.09	0.2	13.09	0.55
	13.1	0.2	13.1	0.44
	13.11	0.27	13.11	0.46
	13.12	0.18	13.12	0.38
	13.13	0.11	13.13	0.51
	13.14	0.16	13.14	0.48
	13.15	0.2	13.15	0.46
	13.16	0.17	13.16	0.55
	13.17	0.18	13.17	0.55
	13.18	0.19	13.18	0.56
	13.19	0.2	13.19	0.58
	13.2	0.17	13.2	0.47
	13.21	0.17	13.21	0.53
	13.22	0.22	13.22	0.58
	13.23	0.18	13.23	0.63
	13.24	0.21	13.24	0.68
	13.25	0.24	13.25	0.68
	13.26	0.31	13.26	0.6
	13.27	0.24	13.27	0.72
	13.28	0.14	13.28	0.75
	13.29	0.34	13.29	0.73
	13.3	0.32	13.3	0.81
	13.31	0.32	13.31	0.8
	13.32	0.29	13.32	0.79
	13.33	0.29	13.33	0.72
	13.34	0.25	13.34	0.63
	13.35	0.3	13.35	0.8
	13.36	0.35	13.36	0.8
	13.37	0.31	13.37	0.77
	13.38	0.37	13.38	0.71
	13.39	0.38	13.39	0.74
	13.4	0.27	13.4	0.81
	13.41	0.26	13.41	0.79
	13.42	0.27	13.42	0.66
	13.43	0.28	13.43	0.69
	13.44	0.25	13.44	0.65
	13.45	0.27	13.45	0.58
	13.46	0.24	13.46	0.55
	13.47	0.3	13.47	0.63
	13.48	0.24	13.48	0.55
	13.49	0.22	13.49	0.56
	13.5	0.23	13.5	0.43
	13.51	0.18	13.51	0.54
	13.52	0.15	13.52	0.48
	13.53	0.14	13.53	0.48
	13.54	0.19	13.54	0.5
	13.55	0.18	13.55	0.52
	13.56	0.21	13.56	0.49
	13.57	0.16	13.57	0.53
	13.58	0.18	13.58	0.42
	13.59	0.22	13.59	0.4
	13.6	0.19	13.6	0.38
	13.61	0.15	13.61	0.34
	13.62	0.19	13.62	0.49
	13.63	0.15	13.63	0.49
	13.64	0.18	13.64	0.5
	13.65	0.21	13.65	0.58
	13.66	0.16	13.66	0.58
	13.67	0.19	13.67	0.53
	13.68	0.17	13.68	0.51
	13.69	0.19	13.69	0.45
	13.7	0.19	13.7	0.44
	13.71	0.16	13.71	0.46
	13.72	0.22	13.72	0.47
	13.73	0.2	13.73	0.46
	13.74	0.16	13.74	0.43
	13.75	0.19	13.75	0.53
	13.76	0.21	13.76	0.45
	13.77	0.22	13.77	0.47
	13.78	0.16	13.78	0.51
	13.79	0.22	13.79	0.54
	13.8	0.14	13.8	0.5
	13.81	0.17	13.81	0.57
	13.82	0.09	13.82	0.52
	13.83	0.17	13.83	0.52
	13.84	0.25	13.84	0.41
	13.85	0.13	13.85	0.42
	13.86	0.16	13.86	0.44
	13.87	0.14	13.87	0.46
	13.88	0.15	13.88	0.51
	13.89	0.1	13.89	0.45
	13.9	0.12	13.9	0.51
	13.91	0.13	13.91	0.49
	13.92	0.12	13.92	0.34
	13.93	0.09	13.93	0.33
	13.94	0.13	13.94	0.34
	13.95	0.16	13.95	0.32
	13.96	0.13	13.96	0.33
	13.97	0.14	13.97	0.33
	13.98	0.12	13.98	0.33
	13.99	0.12	13.99	0.43
	14	0.15	14	0.47
	14.01	0.1	14.01	0.43
	14.02	0.11	14.02	0.33
	14.03	0.1	14.03	0.46
	14.04	0.11	14.04	0.42
	14.05	0.15	14.05	0.32
	14.06	0.13	14.06	0.34
	14.07	0.18	14.07	0.35
	14.08	0.16	14.08	0.32
	14.09	0.14	14.09	0.31
	14.1	0.17	14.1	0.42
	14.11	0.24	14.11	0.36
	14.12	0.15	14.12	0.36
	14.13	0.11	14.13	0.3
	14.14	0.19	14.14	0.33
	14.15	0.2	14.15	0.33
	14.16	0.13	14.16	0.44
	14.17	0.14	14.17	0.28
	14.18	0.11	14.18	0.41
	14.19	0.1	14.19	0.37
	14.2	0.15	14.2	0.33
	14.21	0.13	14.21	0.42
	14.22	0.17	14.22	0.4
	14.23	0.16	14.23	0.35
	14.24	0.12	14.24	0.35
	14.25	0.14	14.25	0.32
	14.26	0.14	14.26	0.27
	14.27	0.12	14.27	0.35
	14.28	0.07	14.28	0.39
	14.29	0.12	14.29	0.32
	14.3	0.15	14.3	0.3
	14.31	0.13	14.31	0.37
	14.32	0.14	14.32	0.38
	14.33	0.12	14.33	0.4
	14.34	0.18	14.34	0.32
	14.35	0.19	14.35	0.42
	14.36	0.11	14.36	0.4
	14.37	0.07	14.37	0.26
	14.38	0.16	14.38	0.27
	14.39	0.12	14.39	0.34
	14.4	0.13	14.4	0.36
	14.41	0.16	14.41	0.35
	14.42	0.12	14.42	0.38
	14.43	0.12	14.43	0.34
	14.44	0.18	14.44	0.35
	14.45	0.11	14.45	0.44
	14.46	0.12	14.46	0.41
	14.47	0.14	14.47	0.4
	14.48	0.13	14.48	0.3
	14.49	0.14	14.49	0.27
	14.5	0.1	14.5	0.33
	14.51	0.07	14.51	0.37
	14.52	0.12	14.52	0.34
	14.53	0.09	14.53	0.35
	14.54	0.12	14.54	0.35
	14.55	0.17	14.55	0.35
	14.56	0.13	14.56	0.28
	14.57	0.1	14.57	0.33
	14.58	0.09	14.58	0.29
	14.59	0.15	14.59	0.31
	14.6	0.13	14.6	0.4
	14.61	0.05	14.61	0.3
	14.62	0.11	14.62	0.29
	14.63	0.15	14.63	0.34
	14.64	0.07	14.64	0.31
	14.65	0.06	14.65	0.23
	14.66	0.08	14.66	0.29
	14.67	0.07	14.67	0.2
	14.68	0.09	14.68	0.24
	14.69	0.08	14.69	0.23
	14.7	0.1	14.7	0.31
	14.71	0.13	14.71	0.31
	14.72	0.13	14.72	0.27
	14.73	0.11	14.73	0.3
	14.74	0.12	14.74	0.27
	14.75	0.13	14.75	0.26
	14.76	0.1	14.76	0.3
	14.77	0.12	14.77	0.24
	14.78	0.1	14.78	0.25
	14.79	0.12	14.79	0.3
	14.8	0.12	14.8	0.33
	14.81	0.17	14.81	0.36
	14.82	0.14	14.82	0.28
	14.83	0.1	14.83	0.3
	14.84	0.08	14.84	0.32
	14.85	0.1	14.85	0.41
	14.86	0.17	14.86	0.33
	14.87	0.15	14.87	0.26
	14.88	0.13	14.88	0.24
	14.89	0.1	14.89	0.26
	14.9	0.13	14.9	0.36
	14.91	0.13	14.91	0.3
	14.92	0.09	14.92	0.33
	14.93	0.13	14.93	0.3
	14.94	0.12	14.94	0.33
	14.95	0.11	14.95	0.35
	14.96	0.18	14.96	0.32
	14.97	0.11	14.97	0.26
	14.98	0.1	14.98	0.31
	14.99	0.08	14.99	0.28
	15	0.1	15	0.22
	15.01	0.14	15.01	0.26
	15.02	0.08	15.02	0.29
	15.03	0.12	15.03	0.34
	15.04	0.08	15.04	0.26
	15.05	0.14	15.05	0.34
	15.06	0.12	15.06	0.3
	15.07	0.1	15.07	0.29
	15.08	0.12	15.08	0.27
	15.09	0.13	15.09	0.29
	15.1	0.19	15.1	0.27
	15.11	0.12	15.11	0.25
	15.12	0.07	15.12	0.23
	15.13	0.07	15.13	0.34
	15.14	0.1	15.14	0.26
	15.15	0.13	15.15	0.26
	15.16	0.15	15.16	0.31
	15.17	0.12	15.17	0.22
	15.18	0.09	15.18	0.29
	15.19	0.1	15.19	0.28
	15.2	0.05	15.2	0.29
	15.21	0.11	15.21	0.25
	15.22	0.11	15.22	0.24
	15.23	0.1	15.23	0.25
	15.24	0.11	15.24	0.28
	15.25	0.1	15.25	0.26
	15.26	0.12	15.26	0.26
	15.27	0.08	15.27	0.34
	15.28	0.09	15.28	0.25
	15.29	0.14	15.29	0.27
	15.3	0.11	15.3	0.26
	15.31	0.17	15.31	0.29
	15.32	0.1	15.32	0.28
	15.33	0.08	15.33	0.16
	15.34	0.13	15.34	0.22
	15.35	0.1	15.35	0.24
	15.36	0.08	15.36	0.31
	15.37	0.08	15.37	0.28
	15.38	0.11	15.38	0.3
	15.39	0.11	15.39	0.22
	15.4	0.13	15.4	0.24
	15.41	0.08	15.41	0.26
	15.42	0.06	15.42	0.23
	15.43	0.09	15.43	0.27
	15.44	0.07	15.44	0.28
	15.45	0.09	15.45	0.19
	15.46	0.12	15.46	0.23
	15.47	0.13	15.47	0.24
	15.48	0.12	15.48	0.24
	15.49	0.1	15.49	0.21
	15.5	0.09	15.5	0.24
	15.51	0.07	15.51	0.25
	15.52	0.04	15.52	0.2
	15.53	0.11	15.53	0.23
	15.54	0.07	15.54	0.24
	15.55	0.08	15.55	0.21
	15.56	0.11	15.56	0.23
	15.57	0.12	15.57	0.26
	15.58	0.07	15.58	0.27
	15.59	0.1	15.59	0.23
	15.6	0.08	15.6	0.2
	15.61	0.14	15.61	0.27
	15.62	0.11	15.62	0.31
	15.63	0.14	15.63	0.24
	15.64	0.07	15.64	0.14
	15.65	0.05	15.65	0.18
	15.66	0.08	15.66	0.25
	15.67	0.08	15.67	0.2
	15.68	0.09	15.68	0.28
	15.69	0.12	15.69	0.25
	15.7	0.09	15.7	0.26
	15.71	0.08	15.71	0.24
	15.72	0.11	15.72	0.26
	15.73	0.1	15.73	0.21
	15.74	0.07	15.74	0.23
	15.75	0.12	15.75	0.16
	15.76	0.06	15.76	0.17
	15.77	0.09	15.77	0.26
	15.78	0.08	15.78	0.22
	15.79	0.06	15.79	0.14
	15.8	0.08	15.8	0.17
	15.81	0.08	15.81	0.2
	15.82	0.04	15.82	0.23
	15.83	0.05	15.83	0.21
	15.84	0.07	15.84	0.26
	15.85	0.06	15.85	0.18
	15.86	0.1	15.86	0.23
	15.87	0.07	15.87	0.21
	15.88	0.1	15.88	0.25
	15.89	0.09	15.89	0.27
	15.9	0.08	15.9	0.15
	15.91	0.06	15.91	0.18
	15.92	0.07	15.92	0.26
	15.93	0.06	15.93	0.2
	15.94	0.07	15.94	0.35
	15.95	0.09	15.95	0.22
	15.96	0.09	15.96	0.2
	15.97	0.11	15.97	0.33
	15.98	0.07	15.98	0.15
	15.99	0.05	15.99	0.18
	16	0.12	16	0.18
	16.01	0.09	16.01	0.18
	16.02	0.08	16.02	0.22
	16.03	0.05	16.03	0.25
	16.04	0.12	16.04	0.22
	16.05	0.11	16.05	0.25
	16.06	0.08	16.06	0.26
	16.07	0.05	16.07	0.24
	16.08	0.07	16.08	0.28
	16.09	0.07	16.09	0.23
	16.1	0.1	16.1	0.21
	16.11	0.06	16.11	0.23
	16.12	0.02	16.12	0.2
	16.13	0.05	16.13	0.29
	16.14	0.11	16.14	0.25
	16.15	0.04	16.15	0.22
	16.16	0.1	16.16	0.17
	16.17	0.06	16.17	0.2
	16.18	0.03	16.18	0.22
	16.19	0.07	16.19	0.29
	16.2	0.1	16.2	0.19
	16.21	0.05	16.21	0.21
	16.22	0.07	16.22	0.19
	16.23	0.15	16.23	0.15
	16.24	0.11	16.24	0.25
	16.25	0.06	16.25	0.21
	16.26	0.07	16.26	0.22
	16.27	0.12	16.27	0.14
	16.28	0.07	16.28	0.25
	16.29	0.11	16.29	0.19
	16.3	0.07	16.3	0.23
	16.31	0.08	16.31	0.14
	16.32	0.07	16.32	0.23
	16.33	0.06	16.33	0.26
	16.34	0.09	16.34	0.17
	16.35	0.06	16.35	0.2
	16.36	0.06	16.36	0.13
	16.37	0.05	16.37	0.27
	16.38	0.09	16.38	0.22
	16.39	0.12	16.39	0.19
	16.4	0.12	16.4	0.23
	16.41	0.05	16.41	0.16
	16.42	0.07	16.42	0.2
	16.43	0.07	16.43	0.16
	16.44	0.03	16.44	0.16
	16.45	0.11	16.45	0.25
	16.46	0.1	16.46	0.18
	16.47	0.13	16.47	0.15
	16.48	0.06	16.48	0.21
	16.49	0.11	16.49	0.19
	16.5	0.05	16.5	0.18
	16.51	0.08	16.51	0.18
	16.52	0.05	16.52	0.15
	16.53	0.06	16.53	0.1
	16.54	0.08	16.54	0.14
	16.55	0.09	16.55	0.18
	16.56	0.05	16.56	0.22
	16.57	0.06	16.57	0.27
	16.58	0.06	16.58	0.25
	16.59	0.06	16.59	0.15
	16.6	0.05	16.6	0.18
	16.61	0.05	16.61	0.19
	16.62	0.03	16.62	0.15
	16.63	0.05	16.63	0.24
	16.64	0.09	16.64	0.15
	16.65	0.06	16.65	0.17
	16.66	0.09	16.66	0.14
	16.67	0.02	16.67	0.23
	16.68	0.06	16.68	0.16
	16.69	0.07	16.69	0.15
	16.7	0.04	16.7	0.2
	16.71	0.07	16.71	0.14
	16.72	0.03	16.72	0.16
	16.73	0.07	16.73	0.13
	16.74	0.05	16.74	0.17
	16.75	0.06	16.75	0.16
	16.76	0.13	16.76	0.16
	16.77	0.08	16.77	0.13
	16.78	0.04	16.78	0.24
	16.79	0.08	16.79	0.18
	16.8	0.04	16.8	0.14
	16.81	0.04	16.81	0.2
	16.82	0.05	16.82	0.16
	16.83	0.09	16.83	0.16
	16.84	0.08	16.84	0.14
	16.85	0.08	16.85	0.18
	16.86	0.07	16.86	0.17
	16.87	0.06	16.87	0.24
	16.88	0.07	16.88	0.16
	16.89	0.02	16.89	0.1
	16.9	0.08	16.9	0.23
	16.91	0.06	16.91	0.15
	16.92	0.07	16.92	0.15
	16.93	0.08	16.93	0.23
	16.94	0.1	16.94	0.21
	16.95	0.07	16.95	0.12
	16.96	0.06	16.96	0.19
	16.97	0.02	16.97	0.18
	16.98	0.04	16.98	0.21
	16.99	0.08	16.99	0.21
	17	0.05	17	0.13
	17.01	0.09	17.01	0.22
	17.02	0.04	17.02	0.17
	17.03	0.06	17.03	0.15
	17.04	0.07	17.04	0.15
	17.05	0.05	17.05	0.13
	17.06	0.05	17.06	0.17
	17.07	0.05	17.07	0.12
	17.08	0.07	17.08	0.11
	17.09	0.06	17.09	0.13
	17.1	0.07	17.1	0.18
	17.11	0.1	17.11	0.16
	17.12	0.08	17.12	0.15
	17.13	0.05	17.13	0.21
	17.14	0.05	17.14	0.12
	17.15	0	17.15	0.13
	17.16	0.03	17.16	0.12
	17.17	0.04	17.17	0.21
	17.18	0.09	17.18	0.14
	17.19	0.08	17.19	0.14
	17.2	0.05	17.2	0.16
	17.21	0.08	17.21	0.16
	17.22	0.04	17.22	0.16
	17.23	0.05	17.23	0.12
	17.24	0.04	17.24	0.22
	17.25	0.02	17.25	0.14
	17.26	0.03	17.26	0.16
	17.27	0.06	17.27	0.18
	17.28	0.04	17.28	0.16
	17.29	0.03	17.29	0.21
	17.3	0.02	17.3	0.15
	17.31	0.04	17.31	0.15
	17.32	0.03	17.32	0.14
	17.33	0.04	17.33	0.14
	17.34	0.07	17.34	0.1
	17.35	0.06	17.35	0.12
	17.36	0.05	17.36	0.1
	17.37	0.01	17.37	0.12
	17.38	0.04	17.38	0.13
	17.39	0.04	17.39	0.13
	17.4	0.04	17.4	0.09
	17.41	0.05	17.41	0.19
	17.42	0.04	17.42	0.11
	17.43	0.1	17.43	0.1
	17.44	0.04	17.44	0.1
	17.45	0.05	17.45	0.15
	17.46	0.07	17.46	0.16
	17.47	0.01	17.47	0.13
	17.48	0.05	17.48	0.12
	17.49	0.05	17.49	0.15
	17.5	0.07	17.5	0.14
	17.51	0.06	17.51	0.08
	17.52	0.05	17.52	0.14
	17.53	0.04	17.53	0.13
	17.54	0.06	17.54	0.08
	17.55	0.01	17.55	0.16
	17.56	0.04	17.56	0.11
	17.57	0.05	17.57	0.19
	17.58	0.02	17.58	0.09
	17.59	0.03	17.59	0.07
	17.6	0.05	17.6	0.1
	17.61	0.02	17.61	0.14
	17.62	0.02	17.62	0.13
	17.63	0.09	17.63	0.19
	17.64	0.06	17.64	0.08
	17.65	0.01	17.65	0.18
	17.66	0.02	17.66	0.17
	17.67	0.03	17.67	0.16
	17.68	0.09	17.68	0.13
	17.69	0.03	17.69	0.15
	17.7	0.01	17.7	0.16
	17.71	0.01	17.71	0.09
	17.72	0.05	17.72	0.11
	17.73	0.02	17.73	0.14
	17.74	0.04	17.74	0.04
	17.75	0.06	17.75	0.08
	17.76	0.05	17.76	0.08
	17.77	0.01	17.77	0.15
	17.78	0.03	17.78	0.16
	17.79	0.02	17.79	0.17
	17.8	0.07	17.8	0.19
	17.81	0.04	17.81	0.16
	17.82	0.02	17.82	0.09
	17.83	0.06	17.83	0.12
	17.84	0.07	17.84	0.1
	17.85	0.08	17.85	0.07
	17.86	0.06	17.86	0.12
	17.87	0.04	17.87	0.13
	17.88	0.03	17.88	0.11
	17.89	0.05	17.89	0.11
	17.9	0.05	17.9	0.12
	17.91	0.04	17.91	0.09
	17.92	0.02	17.92	0.16
	17.93	0.04	17.93	0.13
	17.94	0	17.94	0.11
	17.95	0.03	17.95	0.04
	17.96	0.05	17.96	0.11
	17.97	0.05	17.97	0.09
	17.98	0.04	17.98	0.09
	17.99	0.05	17.99	0.1
	18	0.02	18	0.04
	18.01	0.03	18.01	0.13
	18.02	0.04	18.02	0.09
	18.03	0.02	18.03	0.11
	18.04	0.04	18.04	0.12
	18.05	0.02	18.05	0.1
	18.06	0.04	18.06	0.08
	18.07	0.02	18.07	0.12
	18.08	0.04	18.08	0.1
	18.09	0.06	18.09	0.12
	18.1	0.02	18.1	0.11
	18.11	0.05	18.11	0.12
	18.12	0.07	18.12	0.12
	18.13	0.01	18.13	0.09
	18.14	0.03	18.14	0.11
	18.15	0.09	18.15	0.1
	18.16	0.05	18.16	0.14
	18.17	0.03	18.17	0.07
	18.18	0.06	18.18	0.08
	18.19	0.03	18.19	0.08
	18.2	0.02	18.2	0.12
	18.21	0.05	18.21	0.11
	18.22	0.04	18.22	0.04
	18.23	0	18.23	0.07
	18.24	0.05	18.24	0.12
	18.25	0.03	18.25	0.15
	18.26	0.01	18.26	0.13
	18.27	0.03	18.27	0.08
	18.28	0.03	18.28	0.08
	18.29	0.01	18.29	0.06
	18.3	0.05	18.3	0.1
	18.31	0.01	18.31	0.08
	18.32	0.03	18.32	0.03
	18.33	0.02	18.33	0.07
	18.34	0.02	18.34	0.1
	18.35	0.02	18.35	0.08
	18.36	0.01	18.36	0.07
	18.37	0.03	18.37	0.05
	18.38	0.02	18.38	0.16
	18.39	0.03	18.39	0.1
	18.4	0.06	18.4	0.09
	18.41	0.06	18.41	0.09
	18.42	0.02	18.42	0.11
	18.43	0.03	18.43	0.07
	18.44	0.04	18.44	0.05
	18.45	0.06	18.45	0.08
	18.46	0.04	18.46	0.03
	18.47	0.01	18.47	0.05
	18.48	0.01	18.48	0.07
	18.49	0.02	18.49	0.1
	18.5	0.04	18.5	0.17
	18.51	0.03	18.51	0.11
	18.52	0	18.52	0.07
	18.53	0.01	18.53	0.09
	18.54	0.02	18.54	0.07
	18.55	0.03	18.55	0.03
	18.56	0.01	18.56	0.08
	18.57	0.03	18.57	0.06
	18.58	0.03	18.58	0.07
	18.59	0.01	18.59	0.08
	18.6	0.01	18.6	0.07
	18.61	0.06	18.61	0.1
	18.62	0.01	18.62	0.11
	18.63	0.03	18.63	0.04
	18.64	0.02	18.64	0.09
	18.65	0.01	18.65	0.05
	18.66	0.03	18.66	0.08
	18.67	0.07	18.67	0.11
	18.68	0.03	18.68	0.09
	18.69	0.03	18.69	0.07
	18.7	0	18.7	0.07
	18.71	0.02	18.71	0.09
	18.72	0.01	18.72	0.11
	18.73	0.01	18.73	0.05
	18.74	0.03	18.74	0.06
	18.75	0.02	18.75	0.03
	18.76	0	18.76	0.02
	18.77	0.03	18.77	0.06
	18.78	0.02	18.78	0.05
	18.79	0.01	18.79	0.04
	18.8	0.03	18.8	0.1
	18.81	0.01	18.81	0.05
	18.82	0.04	18.82	0.05
	18.83	0.01	18.83	0.07
	18.84	0.02	18.84	0.05
	18.85	0.02	18.85	0.03
	18.86	0.02	18.86	0.06
	18.87	0.01	18.87	0.04
	18.88	0.05	18.88	0.04
	18.89	0.01	18.89	0.07
	18.9	0.05	18.9	0.05
	18.91	0.03	18.91	0.1
	18.92	0.02	18.92	0.11
	18.93	0.01	18.93	0.08
	18.94	0.04	18.94	0.05
	18.95	0.03	18.95	0.05
	18.96	0.01	18.96	0.05
	18.97	0.01	18.97	0.07
	18.98	0.02	18.98	0.07
	18.99	0.02	18.99	0.03
	19	0.02	19	0.02
	19.01	0.02	19.01	0.06
	19.02	0.01	19.02	0.06
	19.03	0.01	19.03	0.06
	19.04	0.02	19.04	0.04
	19.05	0.01	19.05	0.13
	19.06	0.01	19.06	0.05
	19.07	0	19.07	0.04
	19.08	0	19.08	0.09
	19.09	0.01	19.09	0.08
	19.1	0.01	19.1	0.06
	19.11	0.03	19.11	0.04
	19.12	0.03	19.12	0.04
	19.13	0.02	19.13	0.11
	19.14	0.02	19.14	0.05
	19.15	0.01	19.15	0.06
	19.16	0.01	19.16	0.07
	19.17	0.04	19.17	0.06
	19.18	0.03	19.18	0.07
	19.19	0.02	19.19	0.04
	19.2	0	19.2	0.06
	19.21	0.02	19.21	0.03
	19.22	0.01	19.22	0.04
	19.23	0	19.23	0.07
	19.24	0.03	19.24	0.02
	19.25	0.03	19.25	0.06
	19.26	0	19.26	0.07
	19.27	0.01	19.27	0.04
	19.28	0.01	19.28	0.04
	19.29	0.04	19.29	0.04
	19.3	0.03	19.3	0.09
	19.31	0.02	19.31	0.04
	19.32	0.01	19.32	0.08
	19.33	0.01	19.33	0.07
	19.34	0.02	19.34	0.04
	19.35	0.02	19.35	0.02
	19.36	0.03	19.36	0.03
	19.37	0.01	19.37	0.07
	19.38	0.03	19.38	0.03
	19.39	0.03	19.39	0.01
	19.4	0.01	19.4	0.02
	19.41	0.02	19.41	0.02
	19.42	0.01	19.42	0.09
	19.43	0.01	19.43	0.03
	19.44	0.02	19.44	0.05
	19.45	0	19.45	0.03
	19.46	0	19.46	0.04
	19.47	0.01	19.47	0.06
	19.48	0	19.48	0.04
	19.49	0.03	19.49	0.02
	19.5	0	19.5	0.05
	19.51	0.04	19.51	0.03
	19.52	0.01	19.52	0.03
	19.53	0	19.53	0.04
	19.54	0	19.54	0.04
	19.55	0.02	19.55	0.04
	19.56	0	19.56	0.04
	19.57	0	19.57	0.04
	19.58	0.02	19.58	0.05
	19.59	0	19.59	0.03
	19.6	0	19.6	0.05
	19.61	0.01	19.61	0.07
	19.62	0.02	19.62	0.02
	19.63	0.01	19.63	0.01
	19.64	0.01	19.64	0.01
	19.65	0.01	19.65	0.04
	19.66	0.01	19.66	0.05
	19.67	0.02	19.67	0.05
	19.68	0	19.68	0.05
	19.69	0.02	19.69	0
	19.7	0	19.7	0.02
	19.71	0.02	19.71	0.02
	19.72	0.01	19.72	0.04
	19.73	0.01	19.73	0.06
	19.74	0.01	19.74	0.01
	19.75	0	19.75	0.04
	19.76	0	19.76	0.02
	19.77	0	19.77	0.04
[truncated: 50 more rows]
