# Supplementary material for: Thermodynamic framework for assessing dissolutive wetting behaviors in metallic systems
Source: Nat Commun. 2025 Dec 3;17:313. doi: 10.1038/s41467-025-67008-9 (PMC12789441; doi:10.1038/s41467-025-67008-9)
Supplement: Supplementary file 10 — Source Data [file 41467_2025_67008_MOESM10_ESM.zip › Separate Source Data files/Supplementary Fig. 11a.xlsx]

## Sheet: Sheet1
	Time (s)	Travelling distance (μm)
	0	0
	1833	0
	1835	55.67
	1845	55.67
	1846	79.81
	1873	79.81
	1874	94.43
	1965	94.43
	1967	122.54
	2099	122.54
	2101	154.98
	2306	154.98
	2308	157.82
	2312	157.82
	2313	200.18
	2842	200.18
	2845	265.07
	2854	265.07
	2855	286.37
	3060	286.37
	3062	342.26
	3222	342.26
	3224	382.95
	3410	382.95
	3412	387.21
	3415	387.21
	3416	412.61
	3442	412.61
	3444	426.88
	3600	426.88
