# Supplementary material for: Thermodynamic framework for assessing dissolutive wetting behaviors in metallic systems
Source: Nat Commun. 2025 Dec 3;17:313. doi: 10.1038/s41467-025-67008-9 (PMC12789441; doi:10.1038/s41467-025-67008-9)
Supplement: Supplementary file 10 — Source Data [file 41467_2025_67008_MOESM10_ESM.zip › Separate Source Data files/Supplementary Fig. 11g and h.xlsx]

## Sheet: Sheet1
	Spot S1		Spot S2
	keV	Counts (×1000)	keV	Counts (×1000)
	0	0	0	0
	0.01	0	0.01	0
	0.02	0.005	0.02	0.004
	0.03	0.008	0.03	0.012
	0.04	0.015	0.04	0.012
	0.05	0.022	0.05	0.026
	0.06	0.033	0.06	0.031
	0.07	0.032	0.07	0.028
	0.08	0.015	0.08	0.024
	0.09	0.013	0.09	0.017
	0.1	0.012	0.1	0.009
	0.11	0.004	0.11	0.01
	0.12	0.016	0.12	0.017
	0.13	0.024	0.13	0.028
	0.14	0.031	0.14	0.031
	0.15	0.05	0.15	0.049
	0.16	0.089	0.16	0.078
	0.17	0.109	0.17	0.124
	0.18	0.153	0.18	0.143
	0.19	0.178	0.19	0.196
	0.2	0.262	0.2	0.25
	0.21	0.357	0.21	0.392
	0.22	0.486	0.22	0.565
	0.23	0.721	0.23	0.78
	0.24	0.967	0.24	1.039
	0.25	1.258	0.25	1.357
	0.26	1.441	0.26	1.674
	0.27	1.536	0.27	1.743
	0.28	1.536	0.28	1.658
	0.29	1.34	0.29	1.442
	0.3	1.024	0.3	1.209
	0.31	0.873	0.31	0.945
	0.32	0.698	0.32	0.842
	0.33	0.611	0.33	0.719
	0.34	0.566	0.34	0.566
	0.35	0.548	0.35	0.67
	0.36	0.588	0.36	0.635
	0.37	0.612	0.37	0.631
	0.38	0.554	0.38	0.559
	0.39	0.637	0.39	0.604
	0.4	0.567	0.4	0.617
	0.41	0.562	0.41	0.589
	0.42	0.565	0.42	0.638
	0.43	0.597	0.43	0.639
	0.44	0.647	0.44	0.681
	0.45	0.693	0.45	0.698
	0.46	0.705	0.46	0.689
	0.47	0.782	0.47	0.816
	0.48	0.868	0.48	0.867
	0.49	0.927	0.49	1.05
	0.5	1.015	0.5	1.025
	0.51	1.157	0.51	1.13
	0.52	1.158	0.52	1.194
	0.53	1.188	0.53	1.201
	0.54	1.172	0.54	1.225
	0.55	1.081	0.55	1.209
	0.56	1.166	0.56	1.199
	0.57	1.076	0.57	1.217
	0.58	1.19	0.58	1.253
	0.59	1.192	0.59	1.302
	0.6	1.288	0.6	1.283
	0.61	1.388	0.61	1.386
	0.62	1.374	0.62	1.422
	0.63	1.468	0.63	1.455
	0.64	1.483	0.64	1.514
	0.65	1.531	0.65	1.508
	0.66	1.673	0.66	1.655
	0.67	1.751	0.67	1.681
	0.68	1.68	0.68	1.734
	0.69	1.769	0.69	1.864
	0.7	1.97	0.7	1.847
	0.71	2.067	0.71	1.937
	0.72	2.227	0.72	2.153
	0.73	2.423	0.73	2.4
	0.74	2.974	0.74	2.695
	0.75	3.517	0.75	3.329
	0.76	4.401	0.76	4.251
	0.77	5.77	0.77	5.341
	0.78	6.985	0.78	6.456
	0.79	8.524	0.79	8.068
	0.8	9.754	0.8	9.245
	0.81	10.401	0.81	9.872
	0.82	10.602	0.82	10.109
	0.83	10.58	0.83	9.825
	0.84	10.743	0.84	9.783
	0.85	11.23	0.85	10.626
	0.86	14.448	0.86	13.416
	0.87	20.057	0.87	18.389
	0.88	29.21	0.88	27.531
	0.89	41.947	0.89	39.162
	0.9	56.654	0.9	53.624
	0.91	71.205	0.91	66.482
	0.92	82.124	0.92	77.055
	0.93	85.494	0.93	80.996
	0.94	82.386	0.94	78.005
	0.95	71.629	0.95	67.688
	0.96	56.303	0.96	53.919
	0.97	41.265	0.97	39.474
	0.98	27.154	0.98	26.246
	0.99	16.575	0.99	16.514
	1	9.489	1	9.515
	1.01	5.312	1.01	5.337
	1.02	3.007	1.02	3.016
	1.03	1.953	1.03	1.931
	1.04	1.399	1.04	1.33
	1.05	1.005	1.05	1.032
	1.06	0.821	1.06	0.868
	1.07	0.724	1.07	0.779
	1.08	0.693	1.08	0.698
	1.09	0.595	1.09	0.697
	1.1	0.614	1.1	0.678
	1.11	0.597	1.11	0.637
	1.12	0.566	1.12	0.643
	1.13	0.612	1.13	0.656
	1.14	0.629	1.14	0.617
	1.15	0.592	1.15	0.658
	1.16	0.582	1.16	0.658
	1.17	0.602	1.17	0.629
	1.18	0.629	1.18	0.694
	1.19	0.617	1.19	0.689
	1.2	0.613	1.2	0.696
	1.21	0.647	1.21	0.699
	1.22	0.67	1.22	0.706
	1.23	0.677	1.23	0.734
	1.24	0.659	1.24	0.751
	1.25	0.696	1.25	0.784
	1.26	0.714	1.26	0.751
	1.27	0.767	1.27	0.75
	1.28	0.686	1.28	0.71
	1.29	0.697	1.29	0.824
	1.3	0.692	1.3	0.766
	1.31	0.74	1.31	0.787
	1.32	0.737	1.32	0.773
	1.33	0.741	1.33	0.786
	1.34	0.764	1.34	0.786
	1.35	0.75	1.35	0.818
	1.36	0.753	1.36	0.847
	1.37	0.719	1.37	0.798
	1.38	0.745	1.38	0.903
	1.39	0.777	1.39	0.855
	1.4	0.817	1.4	0.899
	1.41	0.847	1.41	0.867
	1.42	0.902	1.42	0.944
	1.43	0.915	1.43	0.926
	1.44	0.998	1.44	1.062
	1.45	1.027	1.45	1.137
	1.46	1.103	1.46	1.19
	1.47	1.176	1.47	1.257
	1.48	1.197	1.48	1.274
	1.49	1.291	1.49	1.292
	1.5	1.214	1.5	1.324
	1.51	1.197	1.51	1.309
	1.52	1.092	1.52	1.147
	1.53	1.024	1.53	1.111
	1.54	1.034	1.54	1.011
	1.55	0.998	1.55	1.036
	1.56	0.934	1.56	0.991
	1.57	0.916	1.57	0.916
	1.58	0.917	1.58	0.972
	1.59	0.961	1.59	0.95
	1.6	0.952	1.6	0.912
	1.61	0.868	1.61	0.941
	1.62	0.919	1.62	0.935
	1.63	0.896	1.63	1.007
	1.64	0.899	1.64	0.92
	1.65	0.879	1.65	1.021
	1.66	0.962	1.66	0.969
	1.67	0.927	1.67	0.982
	1.68	0.935	1.68	1.034
	1.69	0.993	1.69	1.094
	1.7	1.002	1.7	1.066
	1.71	1.037	1.71	1.041
	1.72	1.132	1.72	1.125
	1.73	1.101	1.73	1.121
	1.74	1.13	1.74	1.117
	1.75	1.119	1.75	1.176
	1.76	1.144	1.76	1.137
	1.77	1.084	1.77	1.208
	1.78	1.106	1.78	1.142
	1.79	1.15	1.79	1.197
	1.8	1.09	1.8	1.078
	1.81	1.151	1.81	1.018
	1.82	1.104	1.82	1.091
	1.83	1.062	1.83	1.07
	1.84	1.058	1.84	1.081
	1.85	1.029	1.85	1.071
	1.86	1.064	1.86	1.043
	1.87	0.994	1.87	0.98
	1.88	0.988	1.88	0.987
	1.89	0.915	1.89	0.955
	1.9	0.903	1.9	0.938
	1.91	0.882	1.91	0.895
	1.92	0.892	1.92	0.903
	1.93	0.862	1.93	0.953
	1.94	0.944	1.94	0.936
	1.95	0.897	1.95	0.971
	1.96	0.932	1.96	0.97
	1.97	0.872	1.97	0.926
	1.98	0.925	1.98	0.936
	1.99	0.872	1.99	1.013
	2	0.927	2	0.978
	2.01	0.883	2.01	0.978
	2.02	0.953	2.02	0.975
	2.03	0.92	2.03	0.998
	2.04	0.963	2.04	1.012
	2.05	0.934	2.05	0.942
	2.06	0.906	2.06	0.963
	2.07	0.909	2.07	0.938
	2.08	0.915	2.08	0.958
	2.09	0.911	2.09	0.986
	2.1	0.924	2.1	0.937
	2.11	0.946	2.11	0.99
	2.12	0.946	2.12	0.891
	2.13	0.935	2.13	0.957
	2.14	0.987	2.14	0.933
	2.15	0.932	2.15	0.955
	2.16	0.933	2.16	0.964
	2.17	0.984	2.17	0.989
	2.18	0.95	2.18	0.968
	2.19	0.962	2.19	0.951
	2.2	0.958	2.2	0.991
	2.21	0.933	2.21	0.972
	2.22	0.974	2.22	0.969
	2.23	0.937	2.23	0.971
	2.24	0.955	2.24	0.91
	2.25	0.998	2.25	0.999
	2.26	0.992	2.26	0.997
	2.27	0.954	2.27	0.938
	2.28	1.007	2.28	0.958
	2.29	1.012	2.29	0.98
	2.3	0.96	2.3	0.966
	2.31	1	2.31	0.974
	2.32	0.962	2.32	1.008
	2.33	1.023	2.33	1.026
	2.34	1.084	2.34	0.992
	2.35	1.024	2.35	1.011
	2.36	1.033	2.36	1.032
	2.37	1.005	2.37	0.979
	2.38	1.016	2.38	0.978
	2.39	0.964	2.39	0.983
	2.4	0.972	2.4	0.915
	2.41	1.011	2.41	1.001
	2.42	1.097	2.42	0.993
	2.43	0.971	2.43	0.976
	2.44	1.065	2.44	0.995
	2.45	0.992	2.45	0.994
	2.46	1.021	2.46	1.015
	2.47	0.987	2.47	0.963
	2.48	1.008	2.48	1.018
	2.49	1.048	2.49	0.991
	2.5	1.002	2.5	0.99
	2.51	1.019	2.51	1.003
	2.52	1.056	2.52	0.993
	2.53	0.975	2.53	1.012
	2.54	1.011	2.54	1.016
	2.55	1.004	2.55	1.055
	2.56	1.011	2.56	0.976
	2.57	1.051	2.57	1.042
	2.58	1.038	2.58	1.014
	2.59	1.007	2.59	0.963
	2.6	1.028	2.6	1.065
	2.61	1.047	2.61	1.092
	2.62	1.003	2.62	1.074
	2.63	1.128	2.63	1.038
	2.64	1.08	2.64	1.076
	2.65	1.023	2.65	1.04
	2.66	1.075	2.66	1.072
	2.67	1.074	2.67	1.109
	2.68	1.027	2.68	1.005
	2.69	1.067	2.69	1.111
	2.7	1.064	2.7	1.016
	2.71	1.03	2.71	1.006
	2.72	1.08	2.72	1.015
	2.73	1.052	2.73	1.019
	2.74	1.018	2.74	1.032
	2.75	0.984	2.75	1.009
	2.76	1.059	2.76	0.978
	2.77	1.038	2.77	0.958
	2.78	1.046	2.78	0.948
	2.79	1.044	2.79	0.976
	2.8	1.05	2.8	0.994
	2.81	1.026	2.81	0.997
	2.82	1.088	2.82	0.961
	2.83	1.043	2.83	0.946
	2.84	1.056	2.84	1.033
	2.85	1.061	2.85	1.022
	2.86	1.038	2.86	1.012
	2.87	1.062	2.87	1.147
	2.88	1.119	2.88	1.155
	2.89	1.121	2.89	1.25
	2.9	1.263	2.9	1.328
	2.91	1.363	2.91	1.471
	2.92	1.435	2.92	1.669
	2.93	1.643	2.93	1.986
	2.94	1.776	2.94	2.267
	2.95	1.971	2.95	2.599
	2.96	2.281	2.96	2.931
	2.97	2.544	2.97	3.202
	2.98	2.562	2.98	3.402
	2.99	2.617	2.99	3.479
	3	2.56	3	3.456
	3.01	2.456	3.01	3.352
	3.02	2.409	3.02	3.023
	3.03	2.039	3.03	2.675
	3.04	1.93	3.04	2.356
	3.05	1.689	3.05	2.032
	3.06	1.579	3.06	1.813
	3.07	1.39	3.07	1.618
	3.08	1.408	3.08	1.455
	3.09	1.336	3.09	1.481
	3.1	1.372	3.1	1.516
	3.11	1.405	3.11	1.593
	3.12	1.469	3.12	1.606
	3.13	1.584	3.13	1.832
	3.14	1.59	3.14	1.917
	3.15	1.704	3.15	1.983
	3.16	1.743	3.16	2.039
	3.17	1.612	3.17	1.951
	3.18	1.705	3.18	1.943
	3.19	1.566	3.19	1.892
	3.2	1.519	3.2	1.763
	3.21	1.391	3.21	1.593
	3.22	1.302	3.22	1.463
	3.23	1.301	3.23	1.409
	3.24	1.279	3.24	1.302
	3.25	1.145	3.25	1.306
	3.26	1.227	3.26	1.251
	3.27	1.115	3.27	1.204
	3.28	1.08	3.28	1.126
	3.29	1.13	3.29	1.13
	3.3	1.077	3.3	1.104
	3.31	1.088	3.31	1.174
	3.32	1.147	3.32	1.103
	3.33	1.12	3.33	1.179
	3.34	1.041	3.34	1.149
	3.35	1.05	3.35	1.214
	3.36	1.068	3.36	1.123
	3.37	1.062	3.37	1.102
	3.38	1.127	3.38	1.152
	3.39	1.139	3.39	1.122
	3.4	1.104	3.4	1.064
	3.41	1.079	3.41	1.003
	3.42	1.041	3.42	0.947
	3.43	0.945	3.43	0.977
	3.44	1.033	3.44	0.957
	3.45	0.979	3.45	0.96
	3.46	0.958	3.46	0.922
	3.47	0.963	3.47	0.998
	3.48	0.973	3.48	0.94
	3.49	0.943	3.49	0.897
	3.5	0.96	3.5	0.908
	3.51	1.041	3.51	0.942
	3.52	0.954	3.52	0.918
	3.53	0.923	3.53	0.956
	3.54	0.98	3.54	0.909
	3.55	0.956	3.55	0.94
	3.56	0.931	3.56	0.891
	3.57	0.985	3.57	0.873
	3.58	0.944	3.58	0.862
	3.59	0.904	3.59	0.834
	3.6	0.887	3.6	0.875
	3.61	0.945	3.61	0.845
	3.62	0.914	3.62	0.893
	3.63	0.908	3.63	0.85
	3.64	0.841	3.64	0.852
	3.65	0.911	3.65	0.858
	3.66	0.897	3.66	0.825
	3.67	0.957	3.67	0.807
	3.68	0.888	3.68	0.791
	3.69	0.889	3.69	0.819
	3.7	0.92	3.7	0.839
	3.71	0.932	3.71	0.858
	3.72	0.885	3.72	0.877
	3.73	0.901	3.73	0.91
	3.74	0.869	3.74	0.844
	3.75	0.865	3.75	0.878
	3.76	0.856	3.76	0.846
	3.77	0.916	3.77	0.783
	3.78	0.887	3.78	0.825
	3.79	0.814	3.79	0.841
	3.8	0.837	3.8	0.823
	3.81	0.923	3.81	0.792
	3.82	0.82	3.82	0.895
	3.83	0.799	3.83	0.787
	3.84	0.837	3.84	0.769
	3.85	0.848	3.85	0.781
	3.86	0.855	3.86	0.787
	3.87	0.834	3.87	0.823
	3.88	0.821	3.88	0.757
	3.89	0.83	3.89	0.755
	3.9	0.822	3.9	0.783
	3.91	0.847	3.91	0.764
	3.92	0.868	3.92	0.792
	3.93	0.849	3.93	0.792
	3.94	0.805	3.94	0.73
	3.95	0.787	3.95	0.764
	3.96	0.797	3.96	0.759
	3.97	0.842	3.97	0.776
	3.98	0.808	3.98	0.804
	3.99	0.813	3.99	0.674
	4	0.833	4	0.777
	4.01	0.841	4.01	0.747
	4.02	0.845	4.02	0.741
	4.03	0.848	4.03	0.755
	4.04	0.839	4.04	0.776
	4.05	0.855	4.05	0.754
	4.06	0.827	4.06	0.721
	4.07	0.783	4.07	0.72
	4.08	0.762	4.08	0.777
	4.09	0.79	4.09	0.744
	4.1	0.783	4.1	0.762
	4.11	0.875	4.11	0.736
	4.12	0.804	4.12	0.767
	4.13	0.784	4.13	0.699
	4.14	0.749	4.14	0.721
	4.15	0.777	4.15	0.781
	4.16	0.81	4.16	0.701
	4.17	0.786	4.17	0.7
	4.18	0.848	4.18	0.703
	4.19	0.778	4.19	0.737
	4.2	0.803	4.2	0.722
	4.21	0.79	4.21	0.76
	4.22	0.818	4.22	0.707
	4.23	0.816	4.23	0.727
	4.24	0.78	4.24	0.672
	4.25	0.774	4.25	0.733
	4.26	0.729	4.26	0.67
	4.27	0.799	4.27	0.738
	4.28	0.772	4.28	0.654
	4.29	0.769	4.29	0.703
	4.3	0.865	4.3	0.701
	4.31	0.75	4.31	0.691
	4.32	0.835	4.32	0.678
	4.33	0.794	4.33	0.718
	4.34	0.744	4.34	0.706
	4.35	0.799	4.35	0.705
	4.36	0.781	4.36	0.685
	4.37	0.768	4.37	0.744
	4.38	0.776	4.38	0.756
	4.39	0.753	4.39	0.703
	4.4	0.766	4.4	0.742
	4.41	0.78	4.41	0.701
	4.42	0.776	4.42	0.765
	4.43	0.719	4.43	0.727
	4.44	0.755	4.44	0.705
	4.45	0.766	4.45	0.7
	4.46	0.736	4.46	0.703
	4.47	0.746	4.47	0.65
	4.48	0.75	4.48	0.684
	4.49	0.791	4.49	0.667
	4.5	0.787	4.5	0.694
	4.51	0.757	4.51	0.69
	4.52	0.711	4.52	0.665
	4.53	0.749	4.53	0.661
	4.54	0.749	4.54	0.662
	4.55	0.749	4.55	0.71
	4.56	0.737	4.56	0.688
	4.57	0.749	4.57	0.65
	4.58	0.745	4.58	0.711
	4.59	0.745	4.59	0.671
	4.6	0.704	4.6	0.669
	4.61	0.745	4.61	0.646
	4.62	0.71	4.62	0.636
	4.63	0.735	4.63	0.652
	4.64	0.731	4.64	0.683
	4.65	0.729	4.65	0.655
	4.66	0.712	4.66	0.641
	4.67	0.679	4.67	0.664
	4.68	0.717	4.68	0.698
	4.69	0.668	4.69	0.706
	4.7	0.719	4.7	0.614
	4.71	0.692	4.71	0.675
	4.72	0.747	4.72	0.7
	4.73	0.782	4.73	0.681
	4.74	0.715	4.74	0.689
	4.75	0.647	4.75	0.662
	4.76	0.683	4.76	0.682
	4.77	0.666	4.77	0.626
	4.78	0.717	4.78	0.673
	4.79	0.716	4.79	0.638
	4.8	0.675	4.8	0.637
	4.81	0.727	4.81	0.649
	4.82	0.681	4.82	0.606
	4.83	0.705	4.83	0.654
	4.84	0.715	4.84	0.664
	4.85	0.708	4.85	0.621
	4.86	0.682	4.86	0.658
	4.87	0.672	4.87	0.645
	4.88	0.695	4.88	0.687
	4.89	0.702	4.89	0.642
	4.9	0.673	4.9	0.61
	4.91	0.676	4.91	0.628
	4.92	0.683	4.92	0.627
	4.93	0.717	4.93	0.658
	4.94	0.658	4.94	0.646
	4.95	0.669	4.95	0.644
	4.96	0.708	4.96	0.643
	4.97	0.711	4.97	0.638
	4.98	0.674	4.98	0.625
	4.99	0.674	4.99	0.68
	5	0.716	5	0.644
	5.01	0.651	5.01	0.646
	5.02	0.678	5.02	0.566
	5.03	0.66	5.03	0.65
	5.04	0.683	5.04	0.639
	5.05	0.663	5.05	0.663
	5.06	0.638	5.06	0.6
	5.07	0.663	5.07	0.566
	5.08	0.722	5.08	0.601
	5.09	0.653	5.09	0.608
	5.1	0.589	5.1	0.604
	5.11	0.614	5.11	0.569
	5.12	0.712	5.12	0.601
	5.13	0.647	5.13	0.661
	5.14	0.67	5.14	0.588
	5.15	0.681	5.15	0.598
	5.16	0.7	5.16	0.576
	5.17	0.618	5.17	0.598
	5.18	0.684	5.18	0.595
	5.19	0.659	5.19	0.582
	5.2	0.622	5.2	0.564
	5.21	0.614	5.21	0.548
	5.22	0.629	5.22	0.623
	5.23	0.657	5.23	0.553
	5.24	0.606	5.24	0.54
	5.25	0.642	5.25	0.598
	5.26	0.637	5.26	0.557
	5.27	0.667	5.27	0.587
	5.28	0.631	5.28	0.57
	5.29	0.672	5.29	0.601
	5.3	0.579	5.3	0.549
	5.31	0.624	5.31	0.581
	5.32	0.611	5.32	0.563
	5.33	0.623	5.33	0.57
	5.34	0.6	5.34	0.615
	5.35	0.606	5.35	0.55
	5.36	0.661	5.36	0.582
	5.37	0.638	5.37	0.577
	5.38	0.629	5.38	0.541
	5.39	0.623	5.39	0.632
	5.4	0.626	5.4	0.624
	5.41	0.652	5.41	0.596
	5.42	0.619	5.42	0.603
	5.43	0.656	5.43	0.576
	5.44	0.648	5.44	0.625
	5.45	0.606	5.45	0.558
	5.46	0.64	5.46	0.578
	5.47	0.58	5.47	0.574
	5.48	0.599	5.48	0.553
	5.49	0.594	5.49	0.594
	5.5	0.664	5.5	0.546
	5.51	0.61	5.51	0.537
	5.52	0.598	5.52	0.566
	5.53	0.617	5.53	0.58
	5.54	0.569	5.54	0.542
	5.55	0.613	5.55	0.576
	5.56	0.579	5.56	0.569
	5.57	0.609	5.57	0.535
	5.58	0.626	5.58	0.527
	5.59	0.579	5.59	0.536
	5.6	0.638	5.6	0.515
	5.61	0.605	5.61	0.497
	5.62	0.565	5.62	0.539
	5.63	0.613	5.63	0.578
	5.64	0.591	5.64	0.519
	5.65	0.583	5.65	0.544
	5.66	0.577	5.66	0.531
	5.67	0.538	5.67	0.525
	5.68	0.593	5.68	0.512
	5.69	0.587	5.69	0.557
	5.7	0.582	5.7	0.546
	5.71	0.549	5.71	0.557
	5.72	0.609	5.72	0.521
	5.73	0.567	5.73	0.506
	5.74	0.576	5.74	0.558
	5.75	0.587	5.75	0.536
	5.76	0.565	5.76	0.519
	5.77	0.593	5.77	0.549
	5.78	0.557	5.78	0.557
	5.79	0.564	5.79	0.533
	5.8	0.559	5.8	0.498
	5.81	0.593	5.81	0.517
	5.82	0.571	5.82	0.53
	5.83	0.615	5.83	0.535
	5.84	0.581	5.84	0.535
	5.85	0.608	5.85	0.511
	5.86	0.57	5.86	0.539
	5.87	0.55	5.87	0.56
	5.88	0.575	5.88	0.507
	5.89	0.553	5.89	0.451
	5.9	0.554	5.9	0.51
	5.91	0.581	5.91	0.519
	5.92	0.518	5.92	0.495
	5.93	0.595	5.93	0.532
	5.94	0.583	5.94	0.535
	5.95	0.569	5.95	0.469
	5.96	0.585	5.96	0.502
	5.97	0.558	5.97	0.507
	5.98	0.564	5.98	0.555
	5.99	0.51	5.99	0.512
	6	0.533	6	0.533
	6.01	0.508	6.01	0.487
	6.02	0.601	6.02	0.473
	6.03	0.6	6.03	0.507
	6.04	0.573	6.04	0.445
	6.05	0.542	6.05	0.485
	6.06	0.558	6.06	0.465
	6.07	0.54	6.07	0.482
	6.08	0.54	6.08	0.47
	6.09	0.554	6.09	0.542
	6.1	0.577	6.1	0.499
	6.11	0.517	6.11	0.491
	6.12	0.54	6.12	0.514
	6.13	0.545	6.13	0.486
	6.14	0.524	6.14	0.451
	6.15	0.543	6.15	0.494
	6.16	0.535	6.16	0.518
	6.17	0.519	6.17	0.492
	6.18	0.53	6.18	0.446
	6.19	0.512	6.19	0.465
	6.2	0.559	6.2	0.455
	6.21	0.553	6.21	0.48
	6.22	0.514	6.22	0.483
	6.23	0.525	6.23	0.519
	6.24	0.535	6.24	0.516
	6.25	0.487	6.25	0.513
	6.26	0.57	6.26	0.506
	6.27	0.536	6.27	0.518
	6.28	0.497	6.28	0.5
	6.29	0.583	6.29	0.493
	6.3	0.587	6.3	0.495
	6.31	0.554	6.31	0.521
	6.32	0.55	6.32	0.559
	6.33	0.608	6.33	0.523
	6.34	0.584	6.34	0.54
	6.35	0.621	6.35	0.518
	6.36	0.559	6.36	0.547
	6.37	0.556	6.37	0.587
	6.38	0.572	6.38	0.544
	6.39	0.587	6.39	0.541
	6.4	0.538	6.4	0.5
	6.41	0.604	6.41	0.533
	6.42	0.564	6.42	0.515
	6.43	0.536	6.43	0.524
	6.44	0.508	6.44	0.506
	6.45	0.552	6.45	0.491
	6.46	0.497	6.46	0.498
	6.47	0.538	6.47	0.509
	6.48	0.507	6.48	0.445
	6.49	0.516	6.49	0.458
	6.5	0.546	6.5	0.507
	6.51	0.498	6.51	0.471
	6.52	0.454	6.52	0.483
	6.53	0.51	6.53	0.501
	6.54	0.477	6.54	0.435
	6.55	0.492	6.55	0.444
	6.56	0.511	6.56	0.465
	6.57	0.486	6.57	0.433
	6.58	0.477	6.58	0.493
	6.59	0.49	6.59	0.47
	6.6	0.461	6.6	0.436
	6.61	0.478	6.61	0.419
	6.62	0.51	6.62	0.436
	6.63	0.476	6.63	0.427
	6.64	0.497	6.64	0.425
	6.65	0.495	6.65	0.44
	6.66	0.491	6.66	0.45
	6.67	0.481	6.67	0.443
	6.68	0.471	6.68	0.456
	6.69	0.504	6.69	0.457
	6.7	0.479	6.7	0.428
	6.71	0.495	6.71	0.435
	6.72	0.467	6.72	0.438
	6.73	0.468	6.73	0.416
	6.74	0.491	6.74	0.438
	6.75	0.488	6.75	0.425
	6.76	0.457	6.76	0.445
	6.77	0.463	6.77	0.422
	6.78	0.472	6.78	0.396
	6.79	0.521	6.79	0.412
	6.8	0.434	6.8	0.426
	6.81	0.481	6.81	0.409
	6.82	0.459	6.82	0.465
	6.83	0.484	6.83	0.432
	6.84	0.425	6.84	0.409
	6.85	0.458	6.85	0.411
	6.86	0.472	6.86	0.385
	6.87	0.473	6.87	0.419
	6.88	0.435	6.88	0.452
	6.89	0.489	6.89	0.463
	6.9	0.425	6.9	0.407
	6.91	0.463	6.91	0.41
	6.92	0.474	6.92	0.396
	6.93	0.454	6.93	0.391
	6.94	0.418	6.94	0.457
	6.95	0.443	6.95	0.437
	6.96	0.428	6.96	0.431
	6.97	0.47	6.97	0.386
	6.98	0.454	6.98	0.374
	6.99	0.416	6.99	0.436
	7	0.481	7	0.429
	7.01	0.449	7.01	0.445
	7.02	0.45	7.02	0.424
	7.03	0.48	7.03	0.421
	7.04	0.448	7.04	0.43
	7.05	0.463	7.05	0.424
	7.06	0.462	7.06	0.39
	7.07	0.468	7.07	0.395
	7.08	0.445	7.08	0.409
	7.09	0.434	7.09	0.39
	7.1	0.417	7.1	0.424
	7.11	0.446	7.11	0.438
	7.12	0.407	7.12	0.423
	7.13	0.456	7.13	0.394
	7.14	0.43	7.14	0.39
	7.15	0.396	7.15	0.406
	7.16	0.428	7.16	0.408
	7.17	0.44	7.17	0.398
	7.18	0.444	7.18	0.345
	7.19	0.462	7.19	0.414
	7.2	0.429	7.2	0.397
	7.21	0.476	7.21	0.381
	7.22	0.437	7.22	0.396
	7.23	0.409	7.23	0.426
	7.24	0.473	7.24	0.395
	7.25	0.436	7.25	0.41
	7.26	0.437	7.26	0.375
	7.27	0.456	7.27	0.353
	7.28	0.409	7.28	0.344
	7.29	0.432	7.29	0.389
	7.3	0.42	7.3	0.366
	7.31	0.394	7.31	0.415
	7.32	0.431	7.32	0.369
	7.33	0.413	7.33	0.368
	7.34	0.421	7.34	0.365
	7.35	0.411	7.35	0.372
	7.36	0.444	7.36	0.417
	7.37	0.43	7.37	0.394
	7.38	0.383	7.38	0.36
	7.39	0.395	7.39	0.411
	7.4	0.406	7.4	0.379
	7.41	0.42	7.41	0.418
	7.42	0.418	7.42	0.422
	7.43	0.449	7.43	0.399
	7.44	0.381	7.44	0.418
	7.45	0.465	7.45	0.403
	7.46	0.466	7.46	0.409
	7.47	0.399	7.47	0.379
	7.48	0.432	7.48	0.352
	7.49	0.442	7.49	0.378
	7.5	0.429	7.5	0.375
	7.51	0.396	7.51	0.395
	7.52	0.412	7.52	0.379
	7.53	0.431	7.53	0.387
	7.54	0.421	7.54	0.365
	7.55	0.444	7.55	0.36
	7.56	0.376	7.56	0.373
	7.57	0.404	7.57	0.39
	7.58	0.41	7.58	0.398
	7.59	0.428	7.59	0.365
	7.6	0.429	7.6	0.371
	7.61	0.391	7.61	0.4
	7.62	0.426	7.62	0.39
	7.63	0.442	7.63	0.358
	7.64	0.412	7.64	0.396
	7.65	0.38	7.65	0.355
	7.66	0.362	7.66	0.346
	7.67	0.429	7.67	0.37
	7.68	0.441	7.68	0.361
	7.69	0.401	7.69	0.376
	7.7	0.434	7.7	0.367
	7.71	0.412	7.71	0.369
	7.72	0.419	7.72	0.381
	7.73	0.411	7.73	0.41
	7.74	0.413	7.74	0.371
	7.75	0.449	7.75	0.394
	7.76	0.418	7.76	0.387
	7.77	0.451	7.77	0.361
	7.78	0.438	7.78	0.443
	7.79	0.47	7.79	0.417
	7.8	0.463	7.8	0.468
	7.81	0.49	7.81	0.426
	7.82	0.484	7.82	0.464
	7.83	0.575	7.83	0.498
	7.84	0.596	7.84	0.555
	7.85	0.694	7.85	0.64
	7.86	0.841	7.86	0.748
	7.87	1.016	7.87	0.865
	7.88	1.267	7.88	1.116
	7.89	1.619	7.89	1.446
	7.9	2.152	7.9	1.848
	7.91	2.725	7.91	2.332
	7.92	3.585	7.92	3.105
	7.93	4.481	7.93	4.005
	7.94	5.796	7.94	5.099
	7.95	7.284	7.95	6.292
	7.96	9.065	7.96	7.851
	7.97	10.813	7.97	9.241
	7.98	12.758	7.98	11.081
	7.99	14.604	7.99	12.731
	8	16.606	8	14.504
	8.01	18.456	8.01	15.94
	8.02	20.011	8.02	17.36
	8.03	20.861	8.03	18.366
	8.04	21.364	8.04	18.962
	8.05	21.835	8.05	19.148
	8.06	21.574	8.06	19.232
	8.07	20.567	8.07	18.249
	8.08	19.544	8.08	17.135
	8.09	18.02	8.09	15.871
	8.1	16	8.1	14.144
	8.11	14.193	8.11	12.574
	8.12	12.211	8.12	10.781
	8.13	10.223	8.13	9.09
	8.14	8.315	8.14	7.44
	8.15	6.821	8.15	6.15
	8.16	5.342	8.16	4.776
	8.17	4.201	8.17	3.682
	8.18	3.271	8.18	2.933
	8.19	2.495	8.19	2.15
	8.2	1.8	8.2	1.69
	8.21	1.417	8.21	1.274
	8.22	1.068	8.22	0.939
	8.23	0.846	8.23	0.715
	8.24	0.688	8.24	0.653
	8.25	0.614	8.25	0.558
	8.26	0.482	8.26	0.461
	8.27	0.444	8.27	0.397
	8.28	0.415	8.28	0.385
	8.29	0.416	8.29	0.397
	8.3	0.392	8.3	0.305
	8.31	0.385	8.31	0.322
	8.32	0.356	8.32	0.356
	8.33	0.406	8.33	0.32
	8.34	0.375	8.34	0.337
	8.35	0.359	8.35	0.335
	8.36	0.347	8.36	0.342
	8.37	0.357	8.37	0.324
	8.38	0.364	8.38	0.367
	8.39	0.349	8.39	0.337
	8.4	0.351	8.4	0.316
	8.41	0.355	8.41	0.322
	8.42	0.322	8.42	0.306
	8.43	0.359	8.43	0.309
	8.44	0.363	8.44	0.336
	8.45	0.361	8.45	0.351
	8.46	0.376	8.46	0.318
	8.47	0.334	8.47	0.332
	8.48	0.359	8.48	0.321
	8.49	0.371	8.49	0.319
	8.5	0.362	8.5	0.356
	8.51	0.335	8.51	0.337
	8.52	0.332	8.52	0.322
	8.53	0.347	8.53	0.338
	8.54	0.352	8.54	0.309
	8.55	0.365	8.55	0.33
	8.56	0.357	8.56	0.344
	8.57	0.337	8.57	0.323
	8.58	0.343	8.58	0.33
	8.59	0.333	8.59	0.33
	8.6	0.332	8.6	0.333
	8.61	0.374	8.61	0.35
	8.62	0.37	8.62	0.322
	8.63	0.362	8.63	0.346
	8.64	0.371	8.64	0.304
	8.65	0.377	8.65	0.321
	8.66	0.385	8.66	0.36
	8.67	0.368	8.67	0.372
	8.68	0.43	8.68	0.373
	8.69	0.436	8.69	0.369
	8.7	0.43	8.7	0.404
	8.71	0.469	8.71	0.385
	8.72	0.435	8.72	0.425
	8.73	0.509	8.73	0.435
	8.74	0.552	8.74	0.466
	8.75	0.581	8.75	0.505
	8.76	0.642	8.76	0.618
	8.77	0.728	8.77	0.72
	8.78	0.828	8.78	0.747
	8.79	1.014	8.79	0.891
	8.8	1.095	8.8	1.015
	8.81	1.288	8.81	1.168
	8.82	1.546	8.82	1.341
	8.83	1.823	8.83	1.512
	8.84	2.005	8.84	1.825
	8.85	2.267	8.85	1.924
	8.86	2.38	8.86	2.154
	8.87	2.649	8.87	2.3
	8.88	2.867	8.88	2.531
	8.89	3.11	8.89	2.632
	8.9	3.137	8.9	2.771
	8.91	3.106	8.91	2.651
	8.92	3.119	8.92	2.712
	8.93	3.064	8.93	2.648
	8.94	2.947	8.94	2.59
	8.95	2.706	8.95	2.469
	8.96	2.504	8.96	2.132
	8.97	2.205	8.97	2.032
	8.98	2.08	8.98	1.812
	8.99	1.837	8.99	1.639
	9	1.529	9	1.346
	9.01	1.375	9.01	1.149
	9.02	1.11	9.02	1.08
	9.03	0.891	9.03	0.781
	9.04	0.792	9.04	0.791
	9.05	0.669	9.05	0.608
	9.06	0.574	9.06	0.538
	9.07	0.516	9.07	0.447
	9.08	0.433	9.08	0.413
	9.09	0.331	9.09	0.351
	9.1	0.304	9.1	0.316
	9.11	0.311	9.11	0.265
	9.12	0.292	9.12	0.272
	9.13	0.258	9.13	0.266
	9.14	0.258	9.14	0.23
	9.15	0.252	9.15	0.245
	9.16	0.243	9.16	0.224
	9.17	0.3	9.17	0.25
	9.18	0.238	9.18	0.211
	9.19	0.262	9.19	0.248
	9.2	0.251	9.2	0.237
	9.21	0.253	9.21	0.218
	9.22	0.257	9.22	0.219
	9.23	0.249	9.23	0.225
	9.24	0.27	9.24	0.242
	9.25	0.251	9.25	0.247
	9.26	0.222	9.26	0.238
	9.27	0.23	9.27	0.225
	9.28	0.235	9.28	0.242
	9.29	0.223	9.29	0.236
	9.3	0.257	9.3	0.227
	9.31	0.244	9.31	0.252
	9.32	0.244	9.32	0.219
	9.33	0.24	9.33	0.209
	9.34	0.247	9.34	0.217
	9.35	0.237	9.35	0.207
	9.36	0.25	9.36	0.24
	9.37	0.26	9.37	0.247
	9.38	0.249	9.38	0.208
	9.39	0.242	9.39	0.225
	9.4	0.242	9.4	0.221
	9.41	0.259	9.41	0.221
	9.42	0.248	9.42	0.212
	9.43	0.227	9.43	0.247
	9.44	0.223	9.44	0.233
	9.45	0.238	9.45	0.239
	9.46	0.247	9.46	0.2
	9.47	0.233	9.47	0.247
	9.48	0.219	9.48	0.22
	9.49	0.248	9.49	0.217
	9.5	0.252	9.5	0.227
	9.51	0.243	9.51	0.237
	9.52	0.272	9.52	0.205
	9.53	0.251	9.53	0.218
	9.54	0.233	9.54	0.209
	9.55	0.255	9.55	0.229
	9.56	0.23	9.56	0.216
	9.57	0.252	9.57	0.229
	9.58	0.24	9.58	0.202
	9.59	0.221	9.59	0.207
	9.6	0.235	9.6	0.203
	9.61	0.237	9.61	0.22
	9.62	0.248	9.62	0.227
	9.63	0.226	9.63	0.205
	9.64	0.237	9.64	0.234
	9.65	0.238	9.65	0.245
	9.66	0.249	9.66	0.23
	9.67	0.237	9.67	0.245
	9.68	0.23	9.68	0.229
	9.69	0.235	9.69	0.208
	9.7	0.227	9.7	0.214
	9.71	0.24	9.71	0.212
	9.72	0.235	9.72	0.25
	9.73	0.23	9.73	0.227
	9.74	0.228	9.74	0.197
	9.75	0.223	9.75	0.213
	9.76	0.225	9.76	0.201
	9.77	0.235	9.77	0.232
	9.78	0.236	9.78	0.224
	9.79	0.23	9.79	0.237
	9.8	0.239	9.8	0.222
	9.81	0.225	9.81	0.219
	9.82	0.254	9.82	0.239
	9.83	0.225	9.83	0.193
	9.84	0.239	9.84	0.226
	9.85	0.263	9.85	0.226
	9.86	0.224	9.86	0.232
	9.87	0.24	9.87	0.207
	9.88	0.231	9.88	0.232
	9.89	0.219	9.89	0.182
	9.9	0.216	9.9	0.216
	9.91	0.223	9.91	0.207
	9.92	0.236	9.92	0.215
	9.93	0.208	9.93	0.215
	9.94	0.24	9.94	0.217
	9.95	0.248	9.95	0.195
	9.96	0.232	9.96	0.209
	9.97	0.237	9.97	0.209
	9.98	0.232	9.98	0.2
	9.99	0.221	9.99	0.219
	10	0.218	10	0.186
	10.01	0.22	10.01	0.219
	10.02	0.213	10.02	0.201
	10.03	0.197	10.03	0.223
	10.04	0.244	10.04	0.208
	10.05	0.237	10.05	0.194
	10.06	0.224	10.06	0.221
	10.07	0.212	10.07	0.209
	10.08	0.196	10.08	0.194
	10.09	0.223	10.09	0.209
	10.1	0.214	10.1	0.192
	10.11	0.232	10.11	0.202
	10.12	0.226	10.12	0.183
	10.13	0.175	10.13	0.218
	10.14	0.213	10.14	0.197
	10.15	0.209	10.15	0.181
	10.16	0.219	10.16	0.215
	10.17	0.241	10.17	0.219
	10.18	0.234	10.18	0.181
	10.19	0.212	10.19	0.216
	10.2	0.204	10.2	0.181
	10.21	0.211	10.21	0.174
	10.22	0.221	10.22	0.214
	10.23	0.215	10.23	0.201
	10.24	0.223	10.24	0.198
	10.25	0.186	10.25	0.187
	10.26	0.22	10.26	0.213
	10.27	0.181	10.27	0.189
	10.28	0.202	10.28	0.182
	10.29	0.222	10.29	0.189
	10.3	0.177	10.3	0.188
	10.31	0.227	10.31	0.187
	10.32	0.198	10.32	0.165
	10.33	0.211	10.33	0.2
	10.34	0.207	10.34	0.186
	10.35	0.207	10.35	0.218
	10.36	0.181	10.36	0.202
	10.37	0.212	10.37	0.182
	10.38	0.207	10.38	0.205
	10.39	0.207	10.39	0.186
	10.4	0.21	10.4	0.169
	10.41	0.216	10.41	0.197
	10.42	0.196	10.42	0.194
	10.43	0.2	10.43	0.185
	10.44	0.175	10.44	0.186
	10.45	0.212	10.45	0.191
	10.46	0.175	10.46	0.188
	10.47	0.205	10.47	0.186
	10.48	0.188	10.48	0.186
	10.49	0.207	10.49	0.199
	10.5	0.223	10.5	0.201
	10.51	0.225	10.51	0.215
	10.52	0.189	10.52	0.193
	10.53	0.201	10.53	0.195
	10.54	0.206	10.54	0.173
	10.55	0.206	10.55	0.18
	10.56	0.185	10.56	0.169
	10.57	0.193	10.57	0.202
	10.58	0.206	10.58	0.184
	10.59	0.192	10.59	0.17
	10.6	0.214	10.6	0.208
	10.61	0.178	10.61	0.164
	10.62	0.183	10.62	0.187
	10.63	0.182	10.63	0.181
	10.64	0.185	10.64	0.184
	10.65	0.188	10.65	0.152
	10.66	0.203	10.66	0.184
	10.67	0.17	10.67	0.162
	10.68	0.184	10.68	0.173
	10.69	0.204	10.69	0.171
	10.7	0.197	10.7	0.176
	10.71	0.175	10.71	0.164
	10.72	0.226	10.72	0.178
	10.73	0.195	10.73	0.182
	10.74	0.179	10.74	0.166
	10.75	0.186	10.75	0.19
	10.76	0.193	10.76	0.176
	10.77	0.194	10.77	0.167
	10.78	0.206	10.78	0.169
	10.79	0.202	10.79	0.164
	10.8	0.176	10.8	0.191
	10.81	0.189	10.81	0.172
	10.82	0.211	10.82	0.153
	10.83	0.207	10.83	0.197
	10.84	0.197	10.84	0.178
	10.85	0.188	10.85	0.169
	10.86	0.197	10.86	0.15
	10.87	0.184	10.87	0.188
	10.88	0.188	10.88	0.164
	10.89	0.193	10.89	0.18
	10.9	0.176	10.9	0.186
	10.91	0.184	10.91	0.193
	10.92	0.169	10.92	0.163
	10.93	0.162	10.93	0.167
	10.94	0.193	10.94	0.167
	10.95	0.193	10.95	0.152
	10.96	0.183	10.96	0.187
	10.97	0.191	10.97	0.169
	10.98	0.171	10.98	0.168
	10.99	0.19	10.99	0.166
	11	0.177	11	0.185
	11.01	0.174	11.01	0.164
	11.02	0.189	11.02	0.181
	11.03	0.173	11.03	0.182
	11.04	0.214	11.04	0.156
	11.05	0.179	11.05	0.159
	11.06	0.18	11.06	0.162
	11.07	0.189	11.07	0.142
	11.08	0.19	11.08	0.174
	11.09	0.17	11.09	0.167
	11.1	0.164	11.1	0.151
	11.11	0.187	11.11	0.164
	11.12	0.175	11.12	0.174
	11.13	0.183	11.13	0.155
	11.14	0.165	11.14	0.147
	11.15	0.177	11.15	0.168
	11.16	0.179	11.16	0.164
	11.17	0.171	11.17	0.163
	11.18	0.18	11.18	0.162
	11.19	0.186	11.19	0.197
	11.2	0.187	11.2	0.163
	11.21	0.175	11.21	0.169
	11.22	0.172	11.22	0.146
	11.23	0.198	11.23	0.174
	11.24	0.175	11.24	0.155
	11.25	0.172	11.25	0.145
	11.26	0.182	11.26	0.131
	11.27	0.165	11.27	0.182
	11.28	0.186	11.28	0.151
	11.29	0.159	11.29	0.144
	11.3	0.154	11.3	0.166
	11.31	0.195	11.31	0.153
	11.32	0.163	11.32	0.153
	11.33	0.167	11.33	0.134
	11.34	0.153	11.34	0.146
	11.35	0.168	11.35	0.149
	11.36	0.187	11.36	0.133
	11.37	0.172	11.37	0.161
	11.38	0.159	11.38	0.172
	11.39	0.183	11.39	0.16
	11.4	0.175	11.4	0.161
	11.41	0.143	11.41	0.134
	11.42	0.178	11.42	0.138
	11.43	0.176	11.43	0.153
	11.44	0.172	11.44	0.162
	11.45	0.16	11.45	0.17
	11.46	0.159	11.46	0.135
	11.47	0.18	11.47	0.158
	11.48	0.152	11.48	0.15
	11.49	0.175	11.49	0.144
	11.5	0.166	11.5	0.136
	11.51	0.138	11.51	0.134
	11.52	0.154	11.52	0.117
	11.53	0.163	11.53	0.166
	11.54	0.178	11.54	0.149
	11.55	0.167	11.55	0.147
	11.56	0.161	11.56	0.153
	11.57	0.14	11.57	0.137
	11.58	0.164	11.58	0.137
	11.59	0.176	11.59	0.151
	11.6	0.141	11.6	0.154
	11.61	0.149	11.61	0.136
	11.62	0.186	11.62	0.157
	11.63	0.165	11.63	0.138
	11.64	0.141	11.64	0.133
	11.65	0.144	11.65	0.153
	11.66	0.151	11.66	0.158
	11.67	0.143	11.67	0.155
	11.68	0.145	11.68	0.12
	11.69	0.163	11.69	0.138
	11.7	0.16	11.7	0.134
	11.71	0.156	11.71	0.154
	11.72	0.129	11.72	0.151
	11.73	0.155	11.73	0.144
	11.74	0.153	11.74	0.14
	11.75	0.16	11.75	0.14
	11.76	0.163	11.76	0.139
	11.77	0.142	11.77	0.146
	11.78	0.137	11.78	0.147
	11.79	0.166	11.79	0.145
	11.8	0.135	11.8	0.125
	11.81	0.154	11.81	0.148
	11.82	0.157	11.82	0.147
	11.83	0.147	11.83	0.126
	11.84	0.15	11.84	0.134
	11.85	0.137	11.85	0.128
	11.86	0.157	11.86	0.127
	11.87	0.132	11.87	0.144
	11.88	0.155	11.88	0.141
	11.89	0.126	11.89	0.146
	11.9	0.149	11.9	0.109
	11.91	0.151	11.91	0.134
	11.92	0.135	11.92	0.139
	11.93	0.164	11.93	0.146
	11.94	0.15	11.94	0.153
	11.95	0.158	11.95	0.129
	11.96	0.131	11.96	0.146
	11.97	0.137	11.97	0.158
	11.98	0.133	11.98	0.161
	11.99	0.138	11.99	0.129
	12	0.165	12	0.12
	12.01	0.133	12.01	0.132
	12.02	0.142	12.02	0.116
	12.03	0.13	12.03	0.142
	12.04	0.157	12.04	0.136
	12.05	0.156	12.05	0.119
	12.06	0.147	12.06	0.142
	12.07	0.152	12.07	0.13
	12.08	0.139	12.08	0.129
	12.09	0.139	12.09	0.156
	12.1	0.13	12.1	0.13
	12.11	0.139	12.11	0.122
	12.12	0.147	12.12	0.103
	12.13	0.141	12.13	0.146
	12.14	0.136	12.14	0.123
	12.15	0.14	12.15	0.115
	12.16	0.118	12.16	0.132
	12.17	0.132	12.17	0.121
	12.18	0.123	12.18	0.121
	12.19	0.138	12.19	0.129
	12.2	0.134	12.2	0.129
	12.21	0.141	12.21	0.116
	12.22	0.146	12.22	0.128
	12.23	0.141	12.23	0.116
	12.24	0.148	12.24	0.128
	12.25	0.128	12.25	0.122
	12.26	0.137	12.26	0.124
	12.27	0.129	12.27	0.112
	12.28	0.119	12.28	0.124
	12.29	0.13	12.29	0.125
	12.3	0.131	12.3	0.119
	12.31	0.123	12.31	0.133
	12.32	0.125	12.32	0.113
	12.33	0.124	12.33	0.131
	12.34	0.141	12.34	0.119
	12.35	0.139	12.35	0.123
	12.36	0.111	12.36	0.122
	12.37	0.134	12.37	0.114
	12.38	0.119	12.38	0.137
	12.39	0.125	12.39	0.137
	12.4	0.112	12.4	0.126
	12.41	0.121	12.41	0.13
	12.42	0.147	12.42	0.113
	12.43	0.136	12.43	0.109
	12.44	0.131	12.44	0.109
	12.45	0.131	12.45	0.108
	12.46	0.116	12.46	0.126
	12.47	0.131	12.47	0.124
	12.48	0.118	12.48	0.112
	12.49	0.118	12.49	0.107
	12.5	0.13	12.5	0.109
	12.51	0.124	12.51	0.096
	12.52	0.142	12.52	0.103
	12.53	0.125	12.53	0.108
	12.54	0.137	12.54	0.119
	12.55	0.117	12.55	0.093
	12.56	0.121	12.56	0.112
	12.57	0.15	12.57	0.104
	12.58	0.121	12.58	0.101
	12.59	0.137	12.59	0.129
	12.6	0.115	12.6	0.116
	12.61	0.113	12.61	0.109
	12.62	0.132	12.62	0.125
	12.63	0.107	12.63	0.116
	12.64	0.119	12.64	0.102
	12.65	0.133	12.65	0.114
	12.66	0.117	12.66	0.097
	12.67	0.12	12.67	0.128
	12.68	0.102	12.68	0.117
	12.69	0.121	12.69	0.117
	12.7	0.123	12.7	0.098
	12.71	0.129	12.71	0.117
	12.72	0.097	12.72	0.123
	12.73	0.119	12.73	0.113
	12.74	0.109	12.74	0.085
	12.75	0.106	12.75	0.097
	12.76	0.111	12.76	0.103
	12.77	0.117	12.77	0.087
	12.78	0.122	12.78	0.119
	12.79	0.11	12.79	0.111
	12.8	0.097	12.8	0.109
	12.81	0.125	12.81	0.121
	12.82	0.117	12.82	0.113
	12.83	0.113	12.83	0.096
	12.84	0.108	12.84	0.102
	12.85	0.098	12.85	0.105
	12.86	0.096	12.86	0.109
	12.87	0.105	12.87	0.089
	12.88	0.114	12.88	0.102
	12.89	0.119	12.89	0.106
	12.9	0.105	12.9	0.117
	12.91	0.101	12.91	0.105
	12.92	0.095	12.92	0.082
	12.93	0.12	12.93	0.098
	12.94	0.108	12.94	0.1
	12.95	0.105	12.95	0.12
	12.96	0.109	12.96	0.112
	12.97	0.082	12.97	0.108
	12.98	0.1	12.98	0.099
	12.99	0.114	12.99	0.099
	13	0.094	13	0.116
	13.01	0.098	13.01	0.088
	13.02	0.109	13.02	0.115
	13.03	0.097	13.03	0.108
	13.04	0.107	13.04	0.104
	13.05	0.107	13.05	0.096
	13.06	0.107	13.06	0.106
	13.07	0.104	13.07	0.096
	13.08	0.118	13.08	0.089
	13.09	0.103	13.09	0.084
	13.1	0.104	13.1	0.103
	13.11	0.102	13.11	0.08
	13.12	0.091	13.12	0.096
	13.13	0.113	13.13	0.109
	13.14	0.115	13.14	0.094
	13.15	0.104	13.15	0.086
	13.16	0.112	13.16	0.079
	13.17	0.113	13.17	0.101
	13.18	0.099	13.18	0.093
	13.19	0.114	13.19	0.099
	13.2	0.105	13.2	0.104
	13.21	0.109	13.21	0.085
	13.22	0.113	13.22	0.086
	13.23	0.093	13.23	0.105
	13.24	0.11	13.24	0.098
	13.25	0.106	13.25	0.08
	13.26	0.108	13.26	0.081
	13.27	0.115	13.27	0.102
	13.28	0.103	13.28	0.107
	13.29	0.085	13.29	0.11
	13.3	0.107	13.3	0.092
	13.31	0.085	13.31	0.115
	13.32	0.1	13.32	0.094
	13.33	0.083	13.33	0.087
	13.34	0.079	13.34	0.096
	13.35	0.088	13.35	0.116
	13.36	0.086	13.36	0.08
	13.37	0.099	13.37	0.078
	13.38	0.117	13.38	0.086
	13.39	0.093	13.39	0.087
	13.4	0.095	13.4	0.09
	13.41	0.091	13.41	0.078
	13.42	0.106	13.42	0.099
	13.43	0.114	13.43	0.092
	13.44	0.096	13.44	0.094
	13.45	0.077	13.45	0.089
	13.46	0.092	13.46	0.091
	13.47	0.083	13.47	0.103
	13.48	0.091	13.48	0.094
	13.49	0.097	13.49	0.088
	13.5	0.094	13.5	0.087
	13.51	0.088	13.51	0.101
	13.52	0.082	13.52	0.079
	13.53	0.08	13.53	0.085
	13.54	0.1	13.54	0.08
	13.55	0.098	13.55	0.07
	13.56	0.102	13.56	0.098
	13.57	0.085	13.57	0.102
	13.58	0.09	13.58	0.083
	13.59	0.099	13.59	0.092
	13.6	0.11	13.6	0.09
	13.61	0.104	13.61	0.098
	13.62	0.096	13.62	0.086
	13.63	0.093	13.63	0.076
	13.64	0.086	13.64	0.094
	13.65	0.118	13.65	0.105
	13.66	0.087	13.66	0.088
	13.67	0.062	13.67	0.087
	13.68	0.074	13.68	0.084
	13.69	0.101	13.69	0.065
	13.7	0.085	13.7	0.094
	13.71	0.088	13.71	0.073
	13.72	0.09	13.72	0.087
	13.73	0.095	13.73	0.068
	13.74	0.073	13.74	0.068
	13.75	0.075	13.75	0.062
	13.76	0.102	13.76	0.065
	13.77	0.09	13.77	0.079
	13.78	0.098	13.78	0.071
	13.79	0.086	13.79	0.069
	13.8	0.095	13.8	0.071
	13.81	0.104	13.81	0.081
	13.82	0.089	13.82	0.078
	13.83	0.071	13.83	0.073
	13.84	0.092	13.84	0.074
	13.85	0.092	13.85	0.082
	13.86	0.077	13.86	0.066
	13.87	0.072	13.87	0.061
	13.88	0.076	13.88	0.091
	13.89	0.075	13.89	0.074
	13.9	0.067	13.9	0.065
	13.91	0.08	13.91	0.082
	13.92	0.086	13.92	0.091
	13.93	0.095	13.93	0.088
	13.94	0.102	13.94	0.061
	13.95	0.089	13.95	0.057
	13.96	0.093	13.96	0.084
	13.97	0.096	13.97	0.079
	13.98	0.071	13.98	0.084
	13.99	0.088	13.99	0.074
	14	0.079	14	0.082
	14.01	0.079	14.01	0.081
	14.02	0.08	14.02	0.073
	14.03	0.085	14.03	0.081
	14.04	0.081	14.04	0.087
	14.05	0.074	14.05	0.084
	14.06	0.071	14.06	0.08
	14.07	0.07	14.07	0.069
	14.08	0.089	14.08	0.075
	14.09	0.089	14.09	0.07
	14.1	0.086	14.1	0.075
	14.11	0.078	14.11	0.089
	14.12	0.071	14.12	0.071
	14.13	0.082	14.13	0.075
	14.14	0.059	14.14	0.07
	14.15	0.079	14.15	0.079
	14.16	0.087	14.16	0.079
	14.17	0.088	14.17	0.075
	14.18	0.078	14.18	0.085
	14.19	0.077	14.19	0.065
	14.2	0.093	14.2	0.083
	14.21	0.054	14.21	0.063
	14.22	0.083	14.22	0.076
	14.23	0.076	14.23	0.076
	14.24	0.075	14.24	0.075
	14.25	0.065	14.25	0.072
	14.26	0.069	14.26	0.072
	14.27	0.062	14.27	0.059
	14.28	0.083	14.28	0.07
	14.29	0.067	14.29	0.066
	14.3	0.077	14.3	0.065
	14.31	0.071	14.31	0.063
	14.32	0.076	14.32	0.063
	14.33	0.078	14.33	0.071
	14.34	0.07	14.34	0.054
	14.35	0.074	14.35	0.068
	14.36	0.077	14.36	0.071
	14.37	0.087	14.37	0.071
	14.38	0.062	14.38	0.084
	14.39	0.071	14.39	0.07
	14.4	0.071	14.4	0.066
	14.41	0.084	14.41	0.078
	14.42	0.058	14.42	0.064
	14.43	0.075	14.43	0.072
	14.44	0.061	14.44	0.07
	14.45	0.07	14.45	0.078
	14.46	0.069	14.46	0.065
	14.47	0.062	14.47	0.064
	14.48	0.056	14.48	0.066
	14.49	0.086	14.49	0.066
	14.5	0.064	14.5	0.056
	14.51	0.057	14.51	0.07
	14.52	0.08	14.52	0.081
	14.53	0.073	14.53	0.06
	14.54	0.056	14.54	0.063
	14.55	0.077	14.55	0.076
	14.56	0.053	14.56	0.073
	14.57	0.061	14.57	0.068
	14.58	0.059	14.58	0.074
	14.59	0.076	14.59	0.066
	14.6	0.067	14.6	0.061
	14.61	0.063	14.61	0.047
	14.62	0.065	14.62	0.054
	14.63	0.068	14.63	0.062
	14.64	0.075	14.64	0.049
	14.65	0.052	14.65	0.063
	14.66	0.073	14.66	0.057
	14.67	0.078	14.67	0.052
	14.68	0.067	14.68	0.05
	14.69	0.082	14.69	0.06
	14.7	0.069	14.7	0.065
	14.71	0.065	14.71	0.062
	14.72	0.048	14.72	0.057
	14.73	0.069	14.73	0.07
	14.74	0.079	14.74	0.056
	14.75	0.059	14.75	0.056
	14.76	0.066	14.76	0.058
	14.77	0.063	14.77	0.05
	14.78	0.063	14.78	0.076
	14.79	0.053	14.79	0.06
	14.8	0.072	14.8	0.048
	14.81	0.05	14.81	0.053
	14.82	0.073	14.82	0.057
	14.83	0.066	14.83	0.053
	14.84	0.062	14.84	0.066
	14.85	0.054	14.85	0.068
	14.86	0.059	14.86	0.05
	14.87	0.065	14.87	0.057
	14.88	0.06	14.88	0.048
	14.89	0.055	14.89	0.054
	14.9	0.076	14.9	0.053
	14.91	0.06	14.91	0.061
	14.92	0.054	14.92	0.054
	14.93	0.055	14.93	0.049
	14.94	0.055	14.94	0.063
	14.95	0.055	14.95	0.059
	14.96	0.069	14.96	0.057
	14.97	0.067	14.97	0.05
	14.98	0.056	14.98	0.066
	14.99	0.066	14.99	0.055
	15	0.055	15	0.049
	15.01	0.066	15.01	0.054
	15.02	0.057	15.02	0.058
	15.03	0.052	15.03	0.05
	15.04	0.074	15.04	0.066
	15.05	0.059	15.05	0.045
	15.06	0.045	15.06	0.058
	15.07	0.059	15.07	0.056
	15.08	0.065	15.08	0.065
	15.09	0.061	15.09	0.061
	15.1	0.065	15.1	0.061
	15.11	0.053	15.11	0.056
	15.12	0.051	15.12	0.052
	15.13	0.06	15.13	0.044
	15.14	0.057	15.14	0.048
	15.15	0.043	15.15	0.045
	15.16	0.058	15.16	0.052
	15.17	0.046	15.17	0.055
	15.18	0.053	15.18	0.062
	15.19	0.056	15.19	0.058
	15.2	0.053	15.2	0.047
	15.21	0.047	15.21	0.039
	15.22	0.059	15.22	0.05
	15.23	0.064	15.23	0.055
	15.24	0.069	15.24	0.055
	15.25	0.045	15.25	0.048
	15.26	0.051	15.26	0.052
	15.27	0.062	15.27	0.045
	15.28	0.06	15.28	0.051
	15.29	0.047	15.29	0.056
	15.3	0.066	15.3	0.043
	15.31	0.049	15.31	0.036
	15.32	0.057	15.32	0.063
	15.33	0.056	15.33	0.057
	15.34	0.051	15.34	0.042
	15.35	0.049	15.35	0.065
	15.36	0.058	15.36	0.06
	15.37	0.058	15.37	0.045
	15.38	0.04	15.38	0.058
	15.39	0.042	15.39	0.054
	15.4	0.045	15.4	0.04
	15.41	0.044	15.41	0.056
	15.42	0.052	15.42	0.068
	15.43	0.052	15.43	0.05
	15.44	0.046	15.44	0.044
	15.45	0.036	15.45	0.035
	15.46	0.061	15.46	0.06
	15.47	0.053	15.47	0.048
	15.48	0.056	15.48	0.041
	15.49	0.043	15.49	0.044
	15.5	0.042	15.5	0.045
	15.51	0.041	15.51	0.055
	15.52	0.053	15.52	0.044
	15.53	0.053	15.53	0.053
	15.54	0.029	15.54	0.038
	15.55	0.054	15.55	0.055
	15.56	0.05	15.56	0.041
	15.57	0.048	15.57	0.054
	15.58	0.062	15.58	0.045
	15.59	0.039	15.59	0.049
	15.6	0.053	15.6	0.045
	15.61	0.045	15.61	0.049
	15.62	0.039	15.62	0.039
	15.63	0.049	15.63	0.043
	15.64	0.042	15.64	0.047
	15.65	0.048	15.65	0.052
	15.66	0.048	15.66	0.036
	15.67	0.045	15.67	0.046
	15.68	0.047	15.68	0.05
	15.69	0.044	15.69	0.042
	15.7	0.043	15.7	0.046
	15.71	0.036	15.71	0.033
	15.72	0.041	15.72	0.042
	15.73	0.032	15.73	0.035
	15.74	0.038	15.74	0.045
	15.75	0.041	15.75	0.029
	15.76	0.055	15.76	0.039
	15.77	0.044	15.77	0.05
	15.78	0.032	15.78	0.044
	15.79	0.049	15.79	0.041
	15.8	0.056	15.8	0.047
	15.81	0.05	15.81	0.044
	15.82	0.047	15.82	0.036
	15.83	0.039	15.83	0.04
	15.84	0.048	15.84	0.029
	15.85	0.042	15.85	0.04
	15.86	0.043	15.86	0.037
	15.87	0.04	15.87	0.035
	15.88	0.041	15.88	0.046
	15.89	0.041	15.89	0.047
	15.9	0.044	15.9	0.035
	15.91	0.046	15.91	0.047
	15.92	0.05	15.92	0.04
	15.93	0.065	15.93	0.05
	15.94	0.044	15.94	0.041
	15.95	0.04	15.95	0.043
	15.96	0.043	15.96	0.05
	15.97	0.038	15.97	0.054
	15.98	0.046	15.98	0.036
	15.99	0.045	15.99	0.041
	16	0.055	16	0.046
	16.01	0.035	16.01	0.044
	16.02	0.041	16.02	0.048
	16.03	0.053	16.03	0.046
	16.04	0.045	16.04	0.05
	16.05	0.037	16.05	0.044
	16.06	0.038	16.06	0.038
	16.07	0.035	16.07	0.031
	16.08	0.038	16.08	0.047
	16.09	0.04	16.09	0.043
	16.1	0.041	16.1	0.041
	16.11	0.045	16.11	0.044
	16.12	0.036	16.12	0.043
	16.13	0.042	16.13	0.029
	16.14	0.052	16.14	0.035
	16.15	0.043	16.15	0.033
	16.16	0.038	16.16	0.043
	16.17	0.036	16.17	0.043
	16.18	0.034	16.18	0.041
	16.19	0.038	16.19	0.04
	16.2	0.046	16.2	0.036
	16.21	0.03	16.21	0.041
	16.22	0.045	16.22	0.027
	16.23	0.035	16.23	0.033
	16.24	0.039	16.24	0.047
	16.25	0.043	16.25	0.028
	16.26	0.031	16.26	0.025
	16.27	0.042	16.27	0.04
	16.28	0.03	16.28	0.04
	16.29	0.053	16.29	0.031
	16.3	0.034	16.3	0.027
	16.31	0.034	16.31	0.042
	16.32	0.043	16.32	0.024
	16.33	0.047	16.33	0.032
	16.34	0.026	16.34	0.027
	16.35	0.033	16.35	0.028
	16.36	0.03	16.36	0.021
	16.37	0.043	16.37	0.047
	16.38	0.027	16.38	0.027
	16.39	0.026	16.39	0.034
	16.4	0.037	16.4	0.033
	16.41	0.036	16.41	0.029
	16.42	0.036	16.42	0.036
	16.43	0.037	16.43	0.039
	16.44	0.026	16.44	0.034
	16.45	0.056	16.45	0.026
	16.46	0.033	16.46	0.025
	16.47	0.043	16.47	0.024
	16.48	0.029	16.48	0.028
	16.49	0.036	16.49	0.035
	16.5	0.041	16.5	0.035
	16.51	0.025	16.51	0.024
	16.52	0.03	16.52	0.037
	16.53	0.027	16.53	0.029
	16.54	0.035	16.54	0.029
	16.55	0.025	16.55	0.024
	16.56	0.024	16.56	0.025
	16.57	0.02	16.57	0.029
	16.58	0.025	16.58	0.032
	16.59	0.021	16.59	0.029
	16.6	0.028	16.6	0.027
	16.61	0.024	16.61	0.025
	16.62	0.035	16.62	0.025
	16.63	0.039	16.63	0.028
	16.64	0.031	16.64	0.028
	16.65	0.031	16.65	0.032
	16.66	0.035	16.66	0.03
	16.67	0.047	16.67	0.037
	16.68	0.036	16.68	0.031
	16.69	0.023	16.69	0.02
	16.7	0.033	16.7	0.026
	16.71	0.031	16.71	0.029
	16.72	0.039	16.72	0.029
	16.73	0.036	16.73	0.03
	16.74	0.024	16.74	0.026
	16.75	0.037	16.75	0.031
	16.76	0.035	16.76	0.03
	16.77	0.03	16.77	0.033
	16.78	0.035	16.78	0.032
	16.79	0.029	16.79	0.026
	16.8	0.038	16.8	0.033
	16.81	0.027	16.81	0.035
	16.82	0.039	16.82	0.03
	16.83	0.041	16.83	0.032
	16.84	0.021	16.84	0.029
	16.85	0.025	16.85	0.031
	16.86	0.032	16.86	0.026
	16.87	0.036	16.87	0.025
	16.88	0.028	16.88	0.019
	16.89	0.034	16.89	0.033
	16.9	0.027	16.9	0.03
	16.91	0.032	16.91	0.029
	16.92	0.034	16.92	0.023
	16.93	0.037	16.93	0.03
	16.94	0.028	16.94	0.024
	16.95	0.026	16.95	0.028
	16.96	0.027	16.96	0.022
	16.97	0.034	16.97	0.021
	16.98	0.029	16.98	0.025
	16.99	0.035	16.99	0.039
	17	0.036	17	0.021
	17.01	0.027	17.01	0.039
	17.02	0.026	17.02	0.018
	17.03	0.021	17.03	0.021
	17.04	0.027	17.04	0.024
	17.05	0.027	17.05	0.027
	17.06	0.023	17.06	0.023
	17.07	0.018	17.07	0.021
	17.08	0.033	17.08	0.023
	17.09	0.023	17.09	0.027
	17.1	0.026	17.1	0.016
	17.11	0.029	17.11	0.038
	17.12	0.021	17.12	0.021
	17.13	0.023	17.13	0.02
	17.14	0.031	17.14	0.021
	17.15	0.03	17.15	0.019
	17.16	0.023	17.16	0.013
	17.17	0.027	17.17	0.02
	17.18	0.025	17.18	0.017
	17.19	0.024	17.19	0.024
	17.2	0.036	17.2	0.018
	17.21	0.014	17.21	0.02
	17.22	0.016	17.22	0.02
	17.23	0.019	17.23	0.026
	17.24	0.017	17.24	0.017
	17.25	0.028	17.25	0.021
	17.26	0.026	17.26	0.022
	17.27	0.027	17.27	0.02
	17.28	0.024	17.28	0.02
	17.29	0.023	17.29	0.03
	17.3	0.022	17.3	0.027
	17.31	0.02	17.31	0.022
	17.32	0.022	17.32	0.019
	17.33	0.023	17.33	0.024
	17.34	0.023	17.34	0.026
	17.35	0.032	17.35	0.028
	17.36	0.014	17.36	0.031
	17.37	0.017	17.37	0.014
	17.38	0.022	17.38	0.02
	17.39	0.019	17.39	0.024
	17.4	0.016	17.4	0.01
	17.41	0.026	17.41	0.018
	17.42	0.017	17.42	0.032
	17.43	0.029	17.43	0.016
	17.44	0.017	17.44	0.019
	17.45	0.022	17.45	0.021
	17.46	0.021	17.46	0.031
	17.47	0.024	17.47	0.014
	17.48	0.025	17.48	0.025
	17.49	0.017	17.49	0.012
	17.5	0.025	17.5	0.017
	17.51	0.017	17.51	0.017
	17.52	0.023	17.52	0.015
	17.53	0.008	17.53	0.035
	17.54	0.024	17.54	0.018
	17.55	0.019	17.55	0.028
	17.56	0.02	17.56	0.014
	17.57	0.017	17.57	0.03
	17.58	0.022	17.58	0.02
	17.59	0.016	17.59	0.014
	17.6	0.018	17.6	0.016
	17.61	0.021	17.61	0.024
	17.62	0.025	17.62	0.024
	17.63	0.019	17.63	0.022
	17.64	0.016	17.64	0.024
	17.65	0.02	17.65	0.021
	17.66	0.024	17.66	0.014
	17.67	0.026	17.67	0.022
	17.68	0.014	17.68	0.017
	17.69	0.021	17.69	0.011
	17.7	0.022	17.7	0.011
	17.71	0.022	17.71	0.017
	17.72	0.015	17.72	0.019
	17.73	0.016	17.73	0.017
	17.74	0.024	17.74	0.028
	17.75	0.02	17.75	0.013
	17.76	0.018	17.76	0.013
	17.77	0.019	17.77	0.024
	17.78	0.023	17.78	0.018
	17.79	0.022	17.79	0.019
	17.8	0.021	17.8	0.018
	17.81	0.019	17.81	0.021
	17.82	0.016	17.82	0.022
	17.83	0.016	17.83	0.008
	17.84	0.018	17.84	0.012
	17.85	0.022	17.85	0.019
	17.86	0.022	17.86	0.014
	17.87	0.024	17.87	0.019
	17.88	0.019	17.88	0.014
	17.89	0.014	17.89	0.014
	17.9	0.02	17.9	0.014
	17.91	0.02	17.91	0.018
	17.92	0.022	17.92	0.016
	17.93	0.018	17.93	0.014
	17.94	0.025	17.94	0.013
	17.95	0.018	17.95	0.018
	17.96	0.02	17.96	0.012
	17.97	0.022	17.97	0.014
	17.98	0.011	17.98	0.019
	17.99	0.01	17.99	0.016
	18	0.016	18	0.017
	18.01	0.013	18.01	0.015
	18.02	0.015	18.02	0.016
	18.03	0.014	18.03	0.018
	18.04	0.017	18.04	0.022
	18.05	0.021	18.05	0.009
	18.06	0.015	18.06	0.02
	18.07	0.022	18.07	0.018
	18.08	0.012	18.08	0.014
	18.09	0.017	18.09	0.016
	18.1	0.02	18.1	0.013
	18.11	0.017	18.11	0.018
	18.12	0.018	18.12	0.014
	18.13	0.014	18.13	0.015
	18.14	0.023	18.14	0.01
	18.15	0.013	18.15	0.009
	18.16	0.012	18.16	0.014
	18.17	0.013	18.17	0.016
	18.18	0.013	18.18	0.012
	18.19	0.012	18.19	0.013
	18.2	0.022	18.2	0.015
	18.21	0.013	18.21	0.007
	18.22	0.012	18.22	0.006
	18.23	0.01	18.23	0.018
	18.24	0.009	18.24	0.011
	18.25	0.012	18.25	0.013
	18.26	0.016	18.26	0.015
	18.27	0.01	18.27	0.02
	18.28	0.016	18.28	0.013
	18.29	0.008	18.29	0.01
	18.3	0.012	18.3	0.011
	18.31	0.016	18.31	0.008
	18.32	0.016	18.32	0.012
	18.33	0.015	18.33	0.014
	18.34	0.011	18.34	0.01
	18.35	0.018	18.35	0.016
	18.36	0.011	18.36	0.015
	18.37	0.004	18.37	0.014
	18.38	0.013	18.38	0.011
	18.39	0.008	18.39	0.016
	18.4	0.007	18.4	0.01
	18.41	0.01	18.41	0.015
	18.42	0.013	18.42	0.017
	18.43	0.013	18.43	0.01
	18.44	0.011	18.44	0.008
	18.45	0.011	18.45	0.006
	18.46	0.016	18.46	0.011
	18.47	0.012	18.47	0.012
	18.48	0.014	18.48	0.015
	18.49	0.009	18.49	0.013
	18.5	0.012	18.5	0.011
	18.51	0.012	18.51	0.009
	18.52	0.014	18.52	0.013
	18.53	0.009	18.53	0.012
	18.54	0.011	18.54	0.016
	18.55	0.018	18.55	0.014
	18.56	0.02	18.56	0.013
	18.57	0.014	18.57	0.01
	18.58	0.007	18.58	0.008
	18.59	0.004	18.59	0.008
	18.6	0.01	18.6	0.008
	18.61	0.011	18.61	0.014
	18.62	0.01	18.62	0.022
	18.63	0.01	18.63	0.006
	18.64	0.01	18.64	0.012
	18.65	0.01	18.65	0.008
	18.66	0.011	18.66	0.008
	18.67	0.013	18.67	0.013
	18.68	0.008	18.68	0.006
	18.69	0.008	18.69	0.01
	18.7	0.007	18.7	0.011
	18.71	0.009	18.71	0.009
	18.72	0.009	18.72	0.008
	18.73	0.012	18.73	0.008
	18.74	0.01	18.74	0.006
	18.75	0.007	18.75	0.011
	18.76	0.014	18.76	0.011
	18.77	0.012	18.77	0.004
	18.78	0.013	18.78	0.011
	18.79	0.013	18.79	0.007
	18.8	0.009	18.8	0.009
	18.81	0.009	18.81	0.006
	18.82	0.008	18.82	0.013
	18.83	0.009	18.83	0.003
	18.84	0.013	18.84	0.01
	18.85	0.011	18.85	0.005
	18.86	0.006	18.86	0.007
	18.87	0.008	18.87	0.006
	18.88	0.012	18.88	0.007
	18.89	0.008	18.89	0.009
	18.9	0.014	18.9	0.009
	18.91	0.004	18.91	0.007
	18.92	0.009	18.92	0.006
	18.93	0.009	18.93	0.003
	18.94	0.006	18.94	0.007
	18.95	0.003	18.95	0.002
	18.96	0.013	18.96	0.01
	18.97	0.01	18.97	0.004
	18.98	0.008	18.98	0.004
	18.99	0.007	18.99	0.004
	19	0.005	19	0.006
	19.01	0.005	19.01	0.004
	19.02	0.005	19.02	0.006
	19.03	0.004	19.03	0.008
	19.04	0.008	19.04	0.009
	19.05	0.007	19.05	0.008
	19.06	0.006	19.06	0.008
	19.07	0.006	19.07	0.008
	19.08	0.009	19.08	0.006
	19.09	0.003	19.09	0.008
	19.1	0.011	19.1	0.007
	19.11	0.01	19.11	0.005
	19.12	0.01	19.12	0.006
	19.13	0.005	19.13	0.004
	19.14	0.007	19.14	0.007
	19.15	0.006	19.15	0.001
	19.16	0.005	19.16	0.008
	19.17	0.011	19.17	0.005
	19.18	0.008	19.18	0.005
	19.19	0.007	19.19	0.005
	19.2	0.005	19.2	0.002
	19.21	0.008	19.21	0.005
	19.22	0.005	19.22	0.005
	19.23	0.006	19.23	0.004
	19.24	0.006	19.24	0.007
	19.25	0.004	19.25	0.008
	19.26	0.006	19.26	0.008
	19.27	0.005	19.27	0.006
	19.28	0.005	19.28	0.005
	19.29	0.005	19.29	0.006
	19.3	0.008	19.3	0.003
	19.31	0.007	19.31	0.005
	19.32	0.003	19.32	0.003
	19.33	0.007	19.33	0.004
	19.34	0.005	19.34	0.003
	19.35	0.003	19.35	0.006
	19.36	0.005	19.36	0.006
	19.37	0.005	19.37	0.004
	19.38	0.005	19.38	0.002
	19.39	0.007	19.39	0.002
	19.4	0.001	19.4	0.002
	19.41	0.008	19.41	0.006
	19.42	0	19.42	0.001
	19.43	0.004	19.43	0.004
	19.44	0.005	19.44	0.005
	19.45	0.004	19.45	0.005
	19.46	0.004	19.46	0.004
	19.47	0.002	19.47	0.001
	19.48	0.005	19.48	0.004
	19.49	0.005	19.49	0.001
	19.5	0.005	19.5	0.002
	19.51	0.005	19.51	0
	19.52	0.003	19.52	0.002
	19.53	0.002	19.53	0.005
	19.54	0.004	19.54	0.003
	19.55	0.005	19.55	0.006
	19.56	0.004	19.56	0.002
	19.57	0.001	19.57	0.003
	19.58	0.002	19.58	0.003
	19.59	0	19.59	0.003
	19.6	0.002	19.6	0
	19.61	0	19.61	0.003
	19.62	0.002	19.62	0
	19.63	0.007	19.63	0.001
	19.64	0.002	19.64	0.003
	19.65	0	19.65	0.004
	19.66	0.003	19.66	0
	19.67	0	19.67	0.002
	19.68	0.001	19.68	0.002
	19.69	0.005	19.69	0
	19.7	0.003	19.7	0.001
	19.71	0.003	19.71	0.002
	19.72	0.002	19.72	0
	19.73	0.001	19.73	0.001
	19.74	0.001	19.74	0.006
	19.75	0.001	19.75	0
	19.76	0.003	19.76	0.002
	19.77	0	19.77	0.002
	19.78	0.003	19.78	0
	19.79	0.001	19.79	0
	19.8	0.004	19.8	0.003
	19.81	0.001	19.81	0
	19.82	0	19.82	0.004
	19.83	0.001	19.83	0
	19.84	0.001	19.84	0.001
	19.85	0.002	19.85	0.001
	19.86	0.002	19.86	0
	19.87	0	19.87	0
	19.88	0	19.88	0
	19.89	0	19.89	0.001
	19.9	0.003	19.9	0
	19.91	0.002	19.91	0.001
	19.92	0	19.92	0.003
	19.93	0	19.93	0
	19.94	0	19.94	0.001
	19.95	0	19.95	0
	19.96	0	19.96	0
	19.97	0	19.97	0
[truncated: 2,098 more rows]
