# Supplementary material for: Thermodynamic framework for assessing dissolutive wetting behaviors in metallic systems
Source: Nat Commun. 2025 Dec 3;17:313. doi: 10.1038/s41467-025-67008-9 (PMC12789441; doi:10.1038/s41467-025-67008-9)
Supplement: Supplementary file 10 — Source Data [file 41467_2025_67008_MOESM10_ESM.zip › Separate Source Data files/Supplementary Fig. 12a.xlsx]

## Sheet: Sheet1
	Time (s)	Travelling distance (μm）
	0	0
	1352	0
	1355	41.67
	1371	41.67
	1373	51.57
	1394	51.57
	1396	74.04
	1442	74.04
	1444	101.03
	1475	101.03
	1476	127.02
	1488	127.02
	1490	142.34
	1594	142.34
	1596	183.74
	1619	183.74
	1622	206.04
	1651	206.04
	1655	230.01
	1680	230.01
	1681	241.8
	1701	241.8
	1703	257.12
	1712	257.12
	1714	266.81
	1722	266.81
	1723	287.68
	1729	287.68
	1730	295.67
	1790	295.67
	1791	308.3
	2060	308.3
	2062	337.87
	2068	337.87
	2069	342.17
	2168	342.17
	2170	344.87
	2188	344.87
	2189	358.57
	2198	358.57
	2199	366.9
	2278	366.9
	2280	397.81
	2299	397.81
	2301	411.58
	2314	411.58
	2315	418.43
	2380	418.43
	2381	443.69
	2425	443.69
	2426	472.75
	2436	472.75
	2438	486.72
	2464	486.72
	2466	498.02
	2530	498.02
	2531	520.49
	2572	520.49
	2573	557.88
	2657	557.88
	2658	575.9
	2678	575.9
	2680	587.61
	2724	587.61
	2726	605.89
	2775	605.89
	2776	622.56
	2834	622.56
	2835	639.89
	2875	639.89
	2876	659.84
	2900	659.84
	2902	676.34
	3162	676.34
	3164	709.28
	3180	709.28
	3181	739.33
	3600	739.33
