# Supplementary material for: Thermodynamic framework for assessing dissolutive wetting behaviors in metallic systems
Source: Nat Commun. 2025 Dec 3;17:313. doi: 10.1038/s41467-025-67008-9 (PMC12789441; doi:10.1038/s41467-025-67008-9)
Supplement: Supplementary file 10 — Source Data [file 41467_2025_67008_MOESM10_ESM.zip › Separate Source Data files/Supplementary Fig. 12g and h.xlsx]

## Sheet: Sheet1
	Spot S1		Spot S2
	keV	Counts (×1000)	keV	Counts (×1000)
	0	0	0	0
	0.01	0.001	0.01	0
	0.02	0.001	0.02	0.005
	0.03	0.01	0.03	0.003
	0.04	0.015	0.04	0.022
	0.05	0.027	0.05	0.024
	0.06	0.028	0.06	0.032
	0.07	0.025	0.07	0.022
	0.08	0.019	0.08	0.012
	0.09	0.015	0.09	0.017
	0.1	0.009	0.1	0.013
	0.11	0.006	0.11	0.011
	0.12	0.003	0.12	0.003
	0.13	0.009	0.13	0.015
	0.14	0.014	0.14	0.021
	0.15	0.018	0.15	0.029
	0.16	0.023	0.16	0.052
	0.17	0.04	0.17	0.067
	0.18	0.055	0.18	0.086
	0.19	0.081	0.19	0.1
	0.2	0.09	0.2	0.16
	0.21	0.11	0.21	0.217
	0.22	0.144	0.22	0.279
	0.23	0.201	0.23	0.364
	0.24	0.26	0.24	0.433
	0.25	0.33	0.25	0.546
	0.26	0.401	0.26	0.68
	0.27	0.434	0.27	0.68
	0.28	0.434	0.28	0.647
	0.29	0.367	0.29	0.672
	0.3	0.344	0.3	0.625
	0.31	0.294	0.31	0.553
	0.32	0.278	0.32	0.627
	0.33	0.293	0.33	0.644
	0.34	0.323	0.34	0.721
	0.35	0.326	0.35	0.832
	0.36	0.401	0.36	0.872
	0.37	0.423	0.37	0.961
	0.38	0.417	0.38	1.006
	0.39	0.481	0.39	0.933
	0.4	0.415	0.4	0.891
	0.41	0.4	0.41	0.838
	0.42	0.375	0.42	0.814
	0.43	0.34	0.43	0.754
	0.44	0.358	0.44	0.701
	0.45	0.385	0.45	0.766
	0.46	0.394	0.46	0.77
	0.47	0.446	0.47	0.83
	0.48	0.569	0.48	0.913
	0.49	0.619	0.49	0.939
	0.5	0.647	0.5	0.991
	0.51	0.715	0.51	1.039
	0.52	0.705	0.52	1.109
	0.53	0.733	0.53	1.075
	0.54	0.686	0.54	1.02
	0.55	0.608	0.55	0.987
	0.56	0.524	0.56	0.961
	0.57	0.52	0.57	1.002
	0.58	0.501	0.58	0.968
	0.59	0.508	0.59	0.969
	0.6	0.491	0.6	0.972
	0.61	0.5	0.61	1.016
	0.62	0.501	0.62	0.977
	0.63	0.54	0.63	1.094
	0.64	0.603	0.64	1.097
	0.65	0.584	0.65	1.086
	0.66	0.664	0.66	1.161
	0.67	0.678	0.67	1.26
	0.68	0.699	0.68	1.246
	0.69	0.709	0.69	1.286
	0.7	0.733	0.7	1.424
	0.71	0.733	0.71	1.4
	0.72	0.803	0.72	1.504
	0.73	0.849	0.73	1.617
	0.74	0.937	0.74	1.726
	0.75	1.114	0.75	2.028
	0.76	1.284	0.76	2.426
	0.77	1.615	0.77	3.012
	0.78	1.928	0.78	3.475
	0.79	2.306	0.79	4.265
	0.8	2.819	0.8	4.696
	0.81	2.801	0.81	5.136
	0.82	2.906	0.82	5.092
	0.83	2.869	0.83	5.011
	0.84	2.962	0.84	5.177
	0.85	3.237	0.85	5.468
	0.86	3.937	0.86	6.722
	0.87	5.572	0.87	9.381
	0.88	7.977	0.88	13.745
	0.89	11.703	0.89	19.759
	0.9	15.855	0.9	27.066
	0.91	19.978	0.91	33.998
	0.92	22.919	0.92	39.764
	0.93	24.563	0.93	42.453
	0.94	23.429	0.94	40.928
	0.95	20.731	0.95	36.528
	0.96	16.87	0.96	29.207
	0.97	12.066	0.97	21.83
	0.98	8.352	0.98	14.746
	0.99	5.208	0.99	9.471
	1	3.156	1	5.801
	1.01	1.847	1.01	3.488
	1.02	1.08	1.02	2.156
	1.03	0.713	1.03	1.455
	1.04	0.527	1.04	1.06
	1.05	0.447	1.05	0.876
	1.06	0.359	1.06	0.798
	1.07	0.362	1.07	0.697
	1.08	0.327	1.08	0.619
	1.09	0.303	1.09	0.544
	1.1	0.301	1.1	0.603
	1.11	0.321	1.11	0.529
	1.12	0.273	1.12	0.568
	1.13	0.277	1.13	0.57
	1.14	0.293	1.14	0.589
	1.15	0.288	1.15	0.553
	1.16	0.272	1.16	0.528
	1.17	0.321	1.17	0.562
	1.18	0.319	1.18	0.565
	1.19	0.283	1.19	0.53
	1.2	0.277	1.2	0.606
	1.21	0.315	1.21	0.608
	1.22	0.317	1.22	0.64
	1.23	0.299	1.23	0.637
	1.24	0.293	1.24	0.581
	1.25	0.305	1.25	0.6
	1.26	0.322	1.26	0.607
	1.27	0.335	1.27	0.649
	1.28	0.359	1.28	0.64
	1.29	0.371	1.29	0.662
	1.3	0.326	1.3	0.669
	1.31	0.365	1.31	0.636
	1.32	0.343	1.32	0.644
	1.33	0.32	1.33	0.644
	1.34	0.337	1.34	0.643
	1.35	0.352	1.35	0.69
	1.36	0.362	1.36	0.668
	1.37	0.346	1.37	0.664
	1.38	0.345	1.38	0.651
	1.39	0.374	1.39	0.649
	1.4	0.336	1.4	0.668
	1.41	0.395	1.41	0.678
	1.42	0.369	1.42	0.636
	1.43	0.392	1.43	0.696
	1.44	0.405	1.44	0.707
	1.45	0.431	1.45	0.694
	1.46	0.427	1.46	0.759
	1.47	0.478	1.47	0.783
	1.48	0.458	1.48	0.784
	1.49	0.428	1.49	0.768
	1.5	0.448	1.5	0.788
	1.51	0.451	1.51	0.746
	1.52	0.48	1.52	0.743
	1.53	0.444	1.53	0.734
	1.54	0.466	1.54	0.703
	1.55	0.479	1.55	0.71
	1.56	0.414	1.56	0.728
	1.57	0.446	1.57	0.715
	1.58	0.414	1.58	0.688
	1.59	0.422	1.59	0.697
	1.6	0.399	1.6	0.722
	1.61	0.407	1.61	0.707
	1.62	0.407	1.62	0.768
	1.63	0.421	1.63	0.727
	1.64	0.412	1.64	0.763
	1.65	0.409	1.65	0.734
	1.66	0.414	1.66	0.759
	1.67	0.436	1.67	0.74
	1.68	0.435	1.68	0.799
	1.69	0.473	1.69	0.754
	1.7	0.507	1.7	0.733
	1.71	0.569	1.71	0.762
	1.72	0.512	1.72	0.774
	1.73	0.499	1.73	0.749
	1.74	0.515	1.74	0.769
	1.75	0.486	1.75	0.736
	1.76	0.517	1.76	0.792
	1.77	0.518	1.77	0.737
	1.78	0.497	1.78	0.791
	1.79	0.496	1.79	0.787
	1.8	0.493	1.8	0.735
	1.81	0.451	1.81	0.709
	1.82	0.468	1.82	0.705
	1.83	0.443	1.83	0.724
	1.84	0.428	1.84	0.707
	1.85	0.442	1.85	0.691
	1.86	0.436	1.86	0.627
	1.87	0.418	1.87	0.666
	1.88	0.385	1.88	0.643
	1.89	0.394	1.89	0.593
	1.9	0.413	1.9	0.566
	1.91	0.352	1.91	0.593
	1.92	0.368	1.92	0.583
	1.93	0.395	1.93	0.61
	1.94	0.406	1.94	0.569
	1.95	0.416	1.95	0.623
	1.96	0.404	1.96	0.602
	1.97	0.426	1.97	0.588
	1.98	0.454	1.98	0.595
	1.99	0.398	1.99	0.631
	2	0.447	2	0.668
	2.01	0.442	2.01	0.56
	2.02	0.469	2.02	0.553
	2.03	0.448	2.03	0.6
	2.04	0.414	2.04	0.605
	2.05	0.466	2.05	0.578
	2.06	0.397	2.06	0.608
	2.07	0.411	2.07	0.605
	2.08	0.424	2.08	0.602
	2.09	0.409	2.09	0.56
	2.1	0.391	2.1	0.55
	2.11	0.386	2.11	0.609
	2.12	0.418	2.12	0.581
	2.13	0.379	2.13	0.597
	2.14	0.437	2.14	0.537
	2.15	0.401	2.15	0.531
	2.16	0.381	2.16	0.585
	2.17	0.431	2.17	0.621
	2.18	0.439	2.18	0.56
	2.19	0.389	2.19	0.522
	2.2	0.398	2.2	0.587
	2.21	0.413	2.21	0.573
	2.22	0.403	2.22	0.558
	2.23	0.394	2.23	0.544
	2.24	0.436	2.24	0.582
	2.25	0.382	2.25	0.549
	2.26	0.433	2.26	0.602
	2.27	0.411	2.27	0.571
	2.28	0.456	2.28	0.578
	2.29	0.374	2.29	0.585
	2.3	0.414	2.3	0.561
	2.31	0.399	2.31	0.529
	2.32	0.431	2.32	0.561
	2.33	0.47	2.33	0.523
	2.34	0.404	2.34	0.602
	2.35	0.415	2.35	0.595
	2.36	0.404	2.36	0.589
	2.37	0.43	2.37	0.565
	2.38	0.444	2.38	0.554
	2.39	0.414	2.39	0.546
	2.4	0.42	2.4	0.562
	2.41	0.419	2.41	0.501
	2.42	0.423	2.42	0.529
	2.43	0.445	2.43	0.562
	2.44	0.414	2.44	0.543
	2.45	0.396	2.45	0.525
	2.46	0.412	2.46	0.515
	2.47	0.402	2.47	0.535
	2.48	0.432	2.48	0.565
	2.49	0.423	2.49	0.501
	2.5	0.397	2.5	0.497
	2.51	0.445	2.51	0.474
	2.52	0.386	2.52	0.522
	2.53	0.376	2.53	0.542
	2.54	0.395	2.54	0.479
	2.55	0.394	2.55	0.468
	2.56	0.411	2.56	0.54
	2.57	0.39	2.57	0.53
	2.58	0.403	2.58	0.456
	2.59	0.397	2.59	0.513
	2.6	0.39	2.6	0.492
	2.61	0.425	2.61	0.476
	2.62	0.406	2.62	0.496
	2.63	0.403	2.63	0.505
	2.64	0.417	2.64	0.479
	2.65	0.407	2.65	0.509
	2.66	0.371	2.66	0.504
	2.67	0.434	2.67	0.526
	2.68	0.403	2.68	0.493
	2.69	0.365	2.69	0.479
	2.7	0.375	2.7	0.479
	2.71	0.408	2.71	0.519
	2.72	0.418	2.72	0.537
	2.73	0.408	2.73	0.475
	2.74	0.357	2.74	0.468
	2.75	0.369	2.75	0.506
	2.76	0.375	2.76	0.491
	2.77	0.435	2.77	0.471
	2.78	0.422	2.78	0.507
	2.79	0.4	2.79	0.455
	2.8	0.39	2.8	0.464
	2.81	0.419	2.81	0.486
	2.82	0.381	2.82	0.483
	2.83	0.369	2.83	0.456
	2.84	0.368	2.84	0.483
	2.85	0.406	2.85	0.444
	2.86	0.399	2.86	0.47
	2.87	0.431	2.87	0.437
	2.88	0.364	2.88	0.466
	2.89	0.404	2.89	0.474
	2.9	0.372	2.9	0.485
	2.91	0.388	2.91	0.458
	2.92	0.371	2.92	0.469
	2.93	0.381	2.93	0.477
	2.94	0.437	2.94	0.474
	2.95	0.415	2.95	0.427
	2.96	0.4	2.96	0.481
	2.97	0.412	2.97	0.46
	2.98	0.47	2.98	0.488
	2.99	0.378	2.99	0.499
	3	0.418	3	0.46
	3.01	0.383	3.01	0.494
	3.02	0.402	3.02	0.5
	3.03	0.434	3.03	0.502
	3.04	0.384	3.04	0.451
	3.05	0.382	3.05	0.483
	3.06	0.397	3.06	0.544
	3.07	0.409	3.07	0.482
	3.08	0.42	3.08	0.538
	3.09	0.401	3.09	0.486
	3.1	0.382	3.1	0.513
	3.11	0.367	3.11	0.417
	3.12	0.382	3.12	0.464
	3.13	0.353	3.13	0.473
	3.14	0.362	3.14	0.424
	3.15	0.408	3.15	0.401
	3.16	0.368	3.16	0.404
	3.17	0.393	3.17	0.424
	3.18	0.361	3.18	0.445
	3.19	0.399	3.19	0.438
	3.2	0.341	3.2	0.42
	3.21	0.39	3.21	0.448
	3.22	0.366	3.22	0.427
	3.23	0.367	3.23	0.449
	3.24	0.374	3.24	0.443
	3.25	0.391	3.25	0.43
	3.26	0.377	3.26	0.418
	3.27	0.406	3.27	0.468
	3.28	0.382	3.28	0.434
	3.29	0.388	3.29	0.445
	3.3	0.374	3.3	0.434
	3.31	0.413	3.31	0.478
	3.32	0.386	3.32	0.514
	3.33	0.452	3.33	0.494
	3.34	0.473	3.34	0.532
	3.35	0.52	3.35	0.553
	3.36	0.59	3.36	0.62
	3.37	0.646	3.37	0.735
	3.38	0.785	3.38	0.877
	3.39	0.944	3.39	0.985
	3.4	1.033	3.4	1.173
	3.41	1.244	3.41	1.372
	3.42	1.427	3.42	1.645
	3.43	1.542	3.43	1.668
	3.44	1.579	3.44	1.813
	3.45	1.666	3.45	1.849
	3.46	1.535	3.46	1.768
	3.47	1.533	3.47	1.648
	3.48	1.338	3.48	1.576
	3.49	1.28	3.49	1.331
	3.5	1.069	3.5	1.177
	3.51	0.939	3.51	0.962
	3.52	0.791	3.52	0.816
	3.53	0.602	3.53	0.674
	3.54	0.542	3.54	0.624
	3.55	0.515	3.55	0.526
	3.56	0.45	3.56	0.494
	3.57	0.471	3.57	0.505
	3.58	0.482	3.58	0.538
	3.59	0.493	3.59	0.517
	3.6	0.512	3.6	0.569
	3.61	0.582	3.61	0.672
	3.62	0.654	3.62	0.69
	3.63	0.671	3.63	0.799
	3.64	0.732	3.64	0.858
	3.65	0.827	3.65	0.934
	3.66	0.895	3.66	0.961
	3.67	0.915	3.67	1.035
	3.68	0.899	3.68	0.955
	3.69	0.823	3.69	0.929
	3.7	0.87	3.7	0.973
	3.71	0.868	3.71	0.851
	3.72	0.696	3.72	0.823
	3.73	0.706	3.73	0.724
	3.74	0.626	3.74	0.74
	3.75	0.592	3.75	0.661
	3.76	0.54	3.76	0.63
	3.77	0.554	3.77	0.613
	3.78	0.469	3.78	0.542
	3.79	0.434	3.79	0.51
	3.8	0.397	3.8	0.47
	3.81	0.437	3.81	0.44
	3.82	0.408	3.82	0.491
	3.83	0.428	3.83	0.452
	3.84	0.393	3.84	0.483
	3.85	0.39	3.85	0.448
	3.86	0.445	3.86	0.488
	3.87	0.418	3.87	0.441
	3.88	0.428	3.88	0.489
	3.89	0.453	3.89	0.486
	3.9	0.434	3.9	0.487
	3.91	0.45	3.91	0.501
	3.92	0.459	3.92	0.537
	3.93	0.458	3.93	0.467
	3.94	0.429	3.94	0.464
	3.95	0.396	3.95	0.419
	3.96	0.374	3.96	0.445
	3.97	0.373	3.97	0.421
	3.98	0.365	3.98	0.396
	3.99	0.332	3.99	0.368
	4	0.338	4	0.368
	4.01	0.312	4.01	0.34
	4.02	0.29	4.02	0.323
	4.03	0.262	4.03	0.325
	4.04	0.247	4.04	0.304
	4.05	0.323	4.05	0.329
	4.06	0.324	4.06	0.384
	4.07	0.282	4.07	0.335
	4.08	0.286	4.08	0.337
	4.09	0.313	4.09	0.346
	4.1	0.321	4.1	0.344
	4.11	0.341	4.11	0.367
	4.12	0.374	4.12	0.362
	4.13	0.305	4.13	0.36
	4.14	0.331	4.14	0.387
	4.15	0.327	4.15	0.378
	4.16	0.327	4.16	0.341
	4.17	0.309	4.17	0.342
	4.18	0.296	4.18	0.332
	4.19	0.315	4.19	0.328
	4.2	0.29	4.2	0.316
	4.21	0.295	4.21	0.315
	4.22	0.256	4.22	0.288
	4.23	0.269	4.23	0.291
	4.24	0.284	4.24	0.242
	4.25	0.275	4.25	0.302
	4.26	0.271	4.26	0.325
	4.27	0.247	4.27	0.326
	4.28	0.297	4.28	0.277
	4.29	0.293	4.29	0.323
	4.3	0.249	4.3	0.285
	4.31	0.236	4.31	0.287
	4.32	0.277	4.32	0.338
	4.33	0.292	4.33	0.319
	4.34	0.264	4.34	0.298
	4.35	0.287	4.35	0.326
	4.36	0.257	4.36	0.295
	4.37	0.297	4.37	0.31
	4.38	0.278	4.38	0.289
	4.39	0.266	4.39	0.336
	4.4	0.282	4.4	0.314
	4.41	0.235	4.41	0.279
	4.42	0.263	4.42	0.316
	4.43	0.244	4.43	0.295
	4.44	0.266	4.44	0.291
	4.45	0.269	4.45	0.257
	4.46	0.251	4.46	0.257
	4.47	0.236	4.47	0.27
	4.48	0.23	4.48	0.271
	4.49	0.233	4.49	0.256
	4.5	0.241	4.5	0.28
	4.51	0.234	4.51	0.245
	4.52	0.237	4.52	0.279
	4.53	0.232	4.53	0.284
	4.54	0.267	4.54	0.255
	4.55	0.208	4.55	0.248
	4.56	0.237	4.56	0.253
	4.57	0.227	4.57	0.262
	4.58	0.215	4.58	0.253
	4.59	0.267	4.59	0.244
	4.6	0.22	4.6	0.269
	4.61	0.237	4.61	0.256
	4.62	0.212	4.62	0.267
	4.63	0.263	4.63	0.253
	4.64	0.238	4.64	0.248
	4.65	0.251	4.65	0.241
	4.66	0.219	4.66	0.269
	4.67	0.209	4.67	0.263
	4.68	0.22	4.68	0.27
	4.69	0.238	4.69	0.261
	4.7	0.224	4.7	0.247
	4.71	0.223	4.71	0.231
	4.72	0.201	4.72	0.267
	4.73	0.212	4.73	0.246
	4.74	0.241	4.74	0.275
	4.75	0.224	4.75	0.222
	4.76	0.228	4.76	0.234
	4.77	0.206	4.77	0.256
	4.78	0.214	4.78	0.232
	4.79	0.22	4.79	0.264
	4.8	0.231	4.8	0.266
	4.81	0.222	4.81	0.269
	4.82	0.23	4.82	0.225
	4.83	0.218	4.83	0.251
	4.84	0.217	4.84	0.242
	4.85	0.21	4.85	0.228
	4.86	0.218	4.86	0.286
	4.87	0.25	4.87	0.231
	4.88	0.192	4.88	0.209
	4.89	0.226	4.89	0.24
	4.9	0.248	4.9	0.247
	4.91	0.224	4.91	0.237
	4.92	0.223	4.92	0.276
	4.93	0.21	4.93	0.204
	4.94	0.22	4.94	0.246
	4.95	0.225	4.95	0.217
	4.96	0.207	4.96	0.22
	4.97	0.227	4.97	0.218
	4.98	0.202	4.98	0.257
	4.99	0.21	4.99	0.225
	5	0.216	5	0.206
	5.01	0.218	5.01	0.226
	5.02	0.213	5.02	0.229
	5.03	0.206	5.03	0.217
	5.04	0.232	5.04	0.235
	5.05	0.18	5.05	0.221
	5.06	0.178	5.06	0.235
	5.07	0.185	5.07	0.214
	5.08	0.204	5.08	0.23
	5.09	0.173	5.09	0.218
	5.1	0.192	5.1	0.22
	5.11	0.202	5.11	0.19
	5.12	0.196	5.12	0.201
	5.13	0.19	5.13	0.218
	5.14	0.165	5.14	0.198
	5.15	0.21	5.15	0.229
	5.16	0.202	5.16	0.223
	5.17	0.21	5.17	0.229
	5.18	0.202	5.18	0.183
	5.19	0.208	5.19	0.223
	5.2	0.209	5.2	0.235
	5.21	0.196	5.21	0.234
	5.22	0.186	5.22	0.222
	5.23	0.209	5.23	0.194
	5.24	0.195	5.24	0.23
	5.25	0.194	5.25	0.199
	5.26	0.202	5.26	0.212
	5.27	0.184	5.27	0.205
	5.28	0.194	5.28	0.168
	5.29	0.176	5.29	0.207
	5.3	0.21	5.3	0.204
	5.31	0.18	5.31	0.203
	5.32	0.208	5.32	0.209
	5.33	0.207	5.33	0.197
	5.34	0.204	5.34	0.193
	5.35	0.202	5.35	0.222
	5.36	0.188	5.36	0.188
	5.37	0.19	5.37	0.239
	5.38	0.179	5.38	0.218
	5.39	0.193	5.39	0.198
	5.4	0.2	5.4	0.21
	5.41	0.195	5.41	0.201
	5.42	0.188	5.42	0.203
	5.43	0.18	5.43	0.204
	5.44	0.214	5.44	0.198
	5.45	0.188	5.45	0.201
	5.46	0.173	5.46	0.216
	5.47	0.179	5.47	0.206
	5.48	0.2	5.48	0.183
	5.49	0.175	5.49	0.2
	5.5	0.161	5.5	0.205
	5.51	0.181	5.51	0.192
	5.52	0.19	5.52	0.17
	5.53	0.169	5.53	0.174
	5.54	0.191	5.54	0.189
	5.55	0.152	5.55	0.179
	5.56	0.189	5.56	0.177
	5.57	0.191	5.57	0.22
	5.58	0.174	5.58	0.193
	5.59	0.149	5.59	0.19
	5.6	0.151	5.6	0.179
	5.61	0.167	5.61	0.206
	5.62	0.152	5.62	0.19
	5.63	0.191	5.63	0.204
	5.64	0.168	5.64	0.177
	5.65	0.171	5.65	0.185
	5.66	0.173	5.66	0.192
	5.67	0.156	5.67	0.175
	5.68	0.17	5.68	0.176
	5.69	0.175	5.69	0.179
	5.7	0.162	5.7	0.16
	5.71	0.194	5.71	0.174
	5.72	0.191	5.72	0.161
	5.73	0.17	5.73	0.171
	5.74	0.186	5.74	0.166
	5.75	0.155	5.75	0.175
	5.76	0.18	5.76	0.165
	5.77	0.145	5.77	0.176
	5.78	0.166	5.78	0.159
	5.79	0.156	5.79	0.166
	5.8	0.149	5.8	0.164
	5.81	0.179	5.81	0.163
	5.82	0.169	5.82	0.174
	5.83	0.158	5.83	0.163
	5.84	0.162	5.84	0.184
	5.85	0.154	5.85	0.136
	5.86	0.16	5.86	0.173
	5.87	0.145	5.87	0.159
	5.88	0.137	5.88	0.171
	5.89	0.162	5.89	0.164
	5.9	0.126	5.9	0.189
	5.91	0.18	5.91	0.18
	5.92	0.186	5.92	0.173
	5.93	0.131	5.93	0.178
	5.94	0.158	5.94	0.164
	5.95	0.144	5.95	0.162
	5.96	0.161	5.96	0.175
	5.97	0.136	5.97	0.149
	5.98	0.148	5.98	0.16
	5.99	0.163	5.99	0.158
	6	0.15	6	0.14
	6.01	0.147	6.01	0.16
	6.02	0.159	6.02	0.152
	6.03	0.168	6.03	0.166
	6.04	0.135	6.04	0.168
	6.05	0.166	6.05	0.158
	6.06	0.152	6.06	0.153
	6.07	0.149	6.07	0.164
	6.08	0.146	6.08	0.141
	6.09	0.133	6.09	0.149
	6.1	0.156	6.1	0.154
	6.11	0.145	6.11	0.139
	6.12	0.163	6.12	0.149
	6.13	0.153	6.13	0.117
	6.14	0.148	6.14	0.155
	6.15	0.141	6.15	0.16
	6.16	0.135	6.16	0.15
	6.17	0.132	6.17	0.154
	6.18	0.154	6.18	0.158
	6.19	0.134	6.19	0.167
	6.2	0.147	6.2	0.137
	6.21	0.13	6.21	0.16
	6.22	0.139	6.22	0.14
	6.23	0.145	6.23	0.154
	6.24	0.134	6.24	0.128
	6.25	0.123	6.25	0.146
	6.26	0.146	6.26	0.144
	6.27	0.141	6.27	0.133
	6.28	0.14	6.28	0.158
	6.29	0.127	6.29	0.134
	6.3	0.145	6.3	0.169
	6.31	0.125	6.31	0.123
	6.32	0.147	6.32	0.135
	6.33	0.13	6.33	0.148
	6.34	0.147	6.34	0.155
	6.35	0.128	6.35	0.129
	6.36	0.118	6.36	0.151
	6.37	0.134	6.37	0.138
	6.38	0.15	6.38	0.168
	6.39	0.114	6.39	0.131
	6.4	0.121	6.4	0.154
	6.41	0.118	6.41	0.144
	6.42	0.131	6.42	0.143
	6.43	0.121	6.43	0.136
	6.44	0.12	6.44	0.145
	6.45	0.108	6.45	0.133
	6.46	0.118	6.46	0.123
	6.47	0.112	6.47	0.14
	6.48	0.151	6.48	0.137
	6.49	0.125	6.49	0.13
	6.5	0.131	6.5	0.135
	6.51	0.128	6.51	0.122
	6.52	0.121	6.52	0.136
	6.53	0.122	6.53	0.141
	6.54	0.138	6.54	0.137
	6.55	0.117	6.55	0.122
	6.56	0.109	6.56	0.154
	6.57	0.118	6.57	0.119
	6.58	0.12	6.58	0.135
	6.59	0.114	6.59	0.13
	6.6	0.134	6.6	0.127
	6.61	0.089	6.61	0.112
	6.62	0.124	6.62	0.119
	6.63	0.13	6.63	0.119
	6.64	0.113	6.64	0.13
	6.65	0.132	6.65	0.137
	6.66	0.11	6.66	0.133
	6.67	0.111	6.67	0.122
	6.68	0.094	6.68	0.124
	6.69	0.11	6.69	0.11
	6.7	0.118	6.7	0.131
	6.71	0.119	6.71	0.142
	6.72	0.109	6.72	0.123
	6.73	0.133	6.73	0.107
	6.74	0.116	6.74	0.123
	6.75	0.104	6.75	0.121
	6.76	0.114	6.76	0.122
	6.77	0.13	6.77	0.107
	6.78	0.13	6.78	0.118
	6.79	0.101	6.79	0.129
	6.8	0.12	6.8	0.105
	6.81	0.129	6.81	0.124
	6.82	0.089	6.82	0.135
	6.83	0.103	6.83	0.108
	6.84	0.107	6.84	0.122
	6.85	0.109	6.85	0.11
	6.86	0.103	6.86	0.126
	6.87	0.105	6.87	0.101
	6.88	0.108	6.88	0.104
	6.89	0.113	6.89	0.114
	6.9	0.099	6.9	0.12
	6.91	0.1	6.91	0.105
	6.92	0.101	6.92	0.116
	6.93	0.11	6.93	0.112
	6.94	0.099	6.94	0.104
	6.95	0.116	6.95	0.097
	6.96	0.118	6.96	0.111
	6.97	0.131	6.97	0.119
	6.98	0.098	6.98	0.115
	6.99	0.118	6.99	0.091
	7	0.093	7	0.113
	7.01	0.102	7.01	0.096
	7.02	0.104	7.02	0.108
	7.03	0.107	7.03	0.115
	7.04	0.096	7.04	0.093
	7.05	0.094	7.05	0.103
	7.06	0.099	7.06	0.103
	7.07	0.076	7.07	0.114
	7.08	0.109	7.08	0.097
	7.09	0.099	7.09	0.114
	7.1	0.1	7.1	0.122
	7.11	0.095	7.11	0.099
	7.12	0.094	7.12	0.103
	7.13	0.102	7.13	0.111
	7.14	0.083	7.14	0.086
	7.15	0.092	7.15	0.096
	7.16	0.085	7.16	0.116
	7.17	0.094	7.17	0.12
	7.18	0.081	7.18	0.103
	7.19	0.099	7.19	0.09
	7.2	0.105	7.2	0.11
	7.21	0.102	7.21	0.107
	7.22	0.101	7.22	0.115
	7.23	0.089	7.23	0.097
	7.24	0.095	7.24	0.095
	7.25	0.102	7.25	0.096
	7.26	0.111	7.26	0.09
	7.27	0.1	7.27	0.091
	7.28	0.079	7.28	0.082
	7.29	0.073	7.29	0.084
	7.3	0.096	7.3	0.086
	7.31	0.102	7.31	0.1
	7.32	0.093	7.32	0.109
	7.33	0.079	7.33	0.104
	7.34	0.094	7.34	0.1
	7.35	0.084	7.35	0.097
	7.36	0.088	7.36	0.085
	7.37	0.102	7.37	0.097
	7.38	0.084	7.38	0.099
	7.39	0.103	7.39	0.103
	7.4	0.093	7.4	0.107
	7.41	0.085	7.41	0.091
	7.42	0.079	7.42	0.092
	7.43	0.076	7.43	0.073
	7.44	0.099	7.44	0.071
	7.45	0.064	7.45	0.09
	7.46	0.074	7.46	0.089
	7.47	0.076	7.47	0.096
	7.48	0.097	7.48	0.088
	7.49	0.094	7.49	0.087
	7.5	0.075	7.5	0.092
	7.51	0.075	7.51	0.084
	7.52	0.079	7.52	0.092
	7.53	0.084	7.53	0.087
	7.54	0.081	7.54	0.084
	7.55	0.086	7.55	0.077
	7.56	0.092	7.56	0.101
	7.57	0.078	7.57	0.075
	7.58	0.066	7.58	0.087
	7.59	0.073	7.59	0.081
	7.6	0.082	7.6	0.076
	7.61	0.075	7.61	0.092
	7.62	0.083	7.62	0.092
	7.63	0.089	7.63	0.086
	7.64	0.1	7.64	0.085
	7.65	0.072	7.65	0.085
	7.66	0.065	7.66	0.086
	7.67	0.07	7.67	0.083
	7.68	0.073	7.68	0.085
	7.69	0.086	7.69	0.078
	7.7	0.063	7.7	0.087
	7.71	0.095	7.71	0.088
	7.72	0.056	7.72	0.095
	7.73	0.059	7.73	0.086
	7.74	0.078	7.74	0.076
	7.75	0.08	7.75	0.073
	7.76	0.094	7.76	0.088
	7.77	0.093	7.77	0.083
	7.78	0.071	7.78	0.08
	7.79	0.064	7.79	0.072
	7.8	0.087	7.8	0.077
	7.81	0.07	7.81	0.073
	7.82	0.07	7.82	0.078
	7.83	0.075	7.83	0.071
	7.84	0.057	7.84	0.084
	7.85	0.078	7.85	0.083
	7.86	0.065	7.86	0.09
	7.87	0.086	7.87	0.077
	7.88	0.086	7.88	0.08
	7.89	0.088	7.89	0.085
	7.9	0.083	7.9	0.086
	7.91	0.092	7.91	0.103
	7.92	0.113	7.92	0.117
	7.93	0.113	7.93	0.137
	7.94	0.151	7.94	0.15
	7.95	0.165	7.95	0.168
	7.96	0.208	7.96	0.195
	7.97	0.223	7.97	0.209
	7.98	0.234	7.98	0.26
	7.99	0.3	7.99	0.3
	8	0.32	8	0.304
	8.01	0.313	8.01	0.364
	8.02	0.331	8.02	0.32
	8.03	0.357	8.03	0.395
	8.04	0.369	8.04	0.424
	8.05	0.371	8.05	0.388
	8.06	0.371	8.06	0.369
	8.07	0.31	8.07	0.326
	8.08	0.335	8.08	0.341
	8.09	0.337	8.09	0.3
	8.1	0.289	8.1	0.281
	8.11	0.247	8.11	0.264
	8.12	0.207	8.12	0.22
	8.13	0.213	8.13	0.216
	8.14	0.145	8.14	0.166
	8.15	0.15	8.15	0.169
	8.16	0.113	8.16	0.139
	8.17	0.109	8.17	0.114
	8.18	0.095	8.18	0.093
	8.19	0.09	8.19	0.097
	8.2	0.065	8.2	0.076
	8.21	0.076	8.21	0.061
	8.22	0.076	8.22	0.064
	8.23	0.074	8.23	0.07
	8.24	0.059	8.24	0.052
	8.25	0.055	8.25	0.064
	8.26	0.059	8.26	0.068
	8.27	0.065	8.27	0.059
	8.28	0.051	8.28	0.068
	8.29	0.047	8.29	0.049
	8.3	0.065	8.3	0.061
	8.31	0.047	8.31	0.047
	8.32	0.056	8.32	0.059
	8.33	0.076	8.33	0.047
	8.34	0.053	8.34	0.061
	8.35	0.047	8.35	0.051
	8.36	0.052	8.36	0.039
	8.37	0.064	8.37	0.054
	8.38	0.042	8.38	0.053
	8.39	0.063	8.39	0.054
	8.4	0.048	8.4	0.068
	8.41	0.051	8.41	0.048
	8.42	0.064	8.42	0.05
	8.43	0.043	8.43	0.057
	8.44	0.051	8.44	0.058
	8.45	0.044	8.45	0.043
	8.46	0.05	8.46	0.05
	8.47	0.039	8.47	0.049
	8.48	0.06	8.48	0.044
	8.49	0.05	8.49	0.064
	8.5	0.053	8.5	0.04
	8.51	0.042	8.51	0.063
	8.52	0.048	8.52	0.049
	8.53	0.06	8.53	0.047
	8.54	0.045	8.54	0.038
	8.55	0.051	8.55	0.063
	8.56	0.05	8.56	0.039
	8.57	0.045	8.57	0.047
	8.58	0.048	8.58	0.041
	8.59	0.047	8.59	0.046
	8.6	0.044	8.6	0.046
	8.61	0.042	8.61	0.05
	8.62	0.044	8.62	0.047
	8.63	0.053	8.63	0.042
	8.64	0.04	8.64	0.039
	8.65	0.04	8.65	0.045
	8.66	0.036	8.66	0.037
	8.67	0.048	8.67	0.038
	8.68	0.04	8.68	0.046
	8.69	0.035	8.69	0.045
	8.7	0.051	8.7	0.044
	8.71	0.047	8.71	0.052
	8.72	0.042	8.72	0.049
	8.73	0.048	8.73	0.039
	8.74	0.039	8.74	0.04
	8.75	0.049	8.75	0.046
	8.76	0.04	8.76	0.043
	8.77	0.047	8.77	0.028
	8.78	0.049	8.78	0.054
	8.79	0.035	8.79	0.057
	8.8	0.045	8.8	0.051
	8.81	0.044	8.81	0.061
	8.82	0.05	8.82	0.074
	8.83	0.06	8.83	0.049
	8.84	0.063	8.84	0.052
	8.85	0.064	8.85	0.059
	8.86	0.059	8.86	0.062
	8.87	0.073	8.87	0.083
	8.88	0.082	8.88	0.074
	8.89	0.076	8.89	0.068
	8.9	0.067	8.9	0.074
	8.91	0.07	8.91	0.072
	8.92	0.077	8.92	0.077
	8.93	0.077	8.93	0.075
	8.94	0.071	8.94	0.085
	8.95	0.054	8.95	0.054
	8.96	0.07	8.96	0.071
	8.97	0.058	8.97	0.057
	8.98	0.044	8.98	0.051
	8.99	0.059	8.99	0.057
	9	0.045	9	0.054
	9.01	0.049	9.01	0.043
	9.02	0.038	9.02	0.043
	9.03	0.036	9.03	0.046
	9.04	0.029	9.04	0.035
	9.05	0.042	9.05	0.035
	9.06	0.035	9.06	0.044
	9.07	0.039	9.07	0.03
	9.08	0.032	9.08	0.029
	9.09	0.023	9.09	0.027
	9.1	0.027	9.1	0.036
	9.11	0.022	9.11	0.027
	9.12	0.025	9.12	0.025
	9.13	0.024	9.13	0.031
	9.14	0.027	9.14	0.026
	9.15	0.023	9.15	0.024
	9.16	0.019	9.16	0.029
	9.17	0.035	9.17	0.032
	9.18	0.032	9.18	0.028
	9.19	0.024	9.19	0.025
	9.2	0.026	9.2	0.025
	9.21	0.025	9.21	0.027
	9.22	0.018	9.22	0.026
	9.23	0.031	9.23	0.025
	9.24	0.022	9.24	0.031
	9.25	0.024	9.25	0.024
	9.26	0.031	9.26	0.022
	9.27	0.017	9.27	0.019
	9.28	0.024	9.28	0.022
	9.29	0.015	9.29	0.018
	9.3	0.023	9.3	0.021
	9.31	0.019	9.31	0.024
	9.32	0.027	9.32	0.021
	9.33	0.023	9.33	0.016
	9.34	0.013	9.34	0.028
	9.35	0.014	9.35	0.025
	9.36	0.032	9.36	0.026
	9.37	0.016	9.37	0.017
	9.38	0.022	9.38	0.031
	9.39	0.014	9.39	0.022
	9.4	0.024	9.4	0.012
	9.41	0.018	9.41	0.019
	9.42	0.018	9.42	0.017
	9.43	0.023	9.43	0.01
	9.44	0.023	9.44	0.019
	9.45	0.013	9.45	0.02
	9.46	0.017	9.46	0.015
	9.47	0.022	9.47	0.014
	9.48	0.017	9.48	0.017
	9.49	0.014	9.49	0.016
	9.5	0.01	9.5	0.014
	9.51	0.014	9.51	0.015
	9.52	0.015	9.52	0.01
	9.53	0.014	9.53	0.021
	9.54	0.012	9.54	0.014
	9.55	0.019	9.55	0.008
	9.56	0.015	9.56	0.015
	9.57	0.01	9.57	0.017
	9.58	0.009	9.58	0.018
	9.59	0.012	9.59	0.015
	9.6	0.016	9.6	0.011
	9.61	0.018	9.61	0.013
	9.62	0.015	9.62	0.01
	9.63	0.011	9.63	0.014
	9.64	0.011	9.64	0.007
	9.65	0.012	9.65	0.013
	9.66	0.013	9.66	0.015
	9.67	0.007	9.67	0.013
	9.68	0.015	9.68	0.009
	9.69	0.013	9.69	0.009
	9.7	0.006	9.7	0.007
	9.71	0.008	9.71	0.012
	9.72	0.012	9.72	0.009
	9.73	0.008	9.73	0.007
	9.74	0.006	9.74	0.007
	9.75	0.003	9.75	0.005
	9.76	0.013	9.76	0.007
	9.77	0.01	9.77	0.006
	9.78	0.004	9.78	0.011
	9.79	0.011	9.79	0.009
	9.8	0.004	9.8	0.01
	9.81	0.007	9.81	0.006
	9.82	0.01	9.82	0.013
	9.83	0.006	9.83	0.004
	9.84	0.004	9.84	0.006
	9.85	0.002	9.85	0.001
	9.86	0.005	9.86	0.005
	9.87	0.004	9.87	0.004
	9.88	0.007	9.88	0.006
	9.89	0.004	9.89	0.003
	9.9	0.006	9.9	0.004
	9.91	0.005	9.91	0.003
	9.92	0.001	9.92	0.004
	9.93	0.003	9.93	0.008
	9.94	0.003	9.94	0.005
	9.95	0.006	9.95	0.004
	9.96	0	9.96	0.008
	9.97	0.003	9.97	0.002
	9.98	0	9.98	0.003
	9.99	0.003	9.99	0.002
	10	0.001	10	0.001
	10.01	0.001	10.01	0.001
	10.02	0.001	10.02	0
	10.03	0	10.03	0.001
	10.04	0	10.04	0
	10.05	0	10.05	0.002
	10.06	0	10.06	0.001
	10.07	0	10.07	0.001
	10.08	0	10.08	0.001
	10.09	0	10.09	0
	10.1	0	10.1	0.001
	10.11	0	10.11	0
	10.12	0	10.12	0
	10.13	0.001	10.13	0
	10.14	0	10.14	0
	10.15	0	10.15	0
	10.16	0	10.16	0
	10.17	0	10.17	0
	10.18	0	10.18	0
	10.19	0	10.19	0
	10.2	0	10.2	0
	10.21	0.001	10.21	0
	10.22	0	10.22	0
	10.23	0	10.23	0
	10.24	0	10.24	0
	10.25	0	10.25	0
	10.26	0	10.26	0
	10.27	0	10.27	0
	10.28	0	10.28	0
	10.29	0	10.29	0
	10.3	0	10.3	0.001
	10.31	0	10.31	0
	10.32	0	10.32	0
	10.33	0	10.33	0
	10.34	0	10.34	0
	10.35	0	10.35	0
	10.36	0	10.36	0
	10.37	0	10.37	0
	10.38	0	10.38	0
	10.39	0	10.39	0
	10.4	0.001	10.4	0
	10.41	0	10.41	0
	10.42	0.001	10.42	0.002
	10.43	0	10.43	0
	10.44	0	10.44	0
	10.45	0	10.45	0
	10.46	0	10.46	0
	10.47	0	10.47	0
	10.48	0	10.48	0.001
	10.49	0	10.49	0
	10.5	0	10.5	0
	10.51	0.001	10.51	0
	10.52	0	10.52	0
	10.53	0	10.53	0
	10.54	0	10.54	0
	10.55	0	10.55	0
	10.56	0	10.56	0
	10.57	0	10.57	0
	10.58	0	10.58	0
	10.59	0	10.59	0
	10.6	0	10.6	0
	10.61	0.001	10.61	0
	10.62	0	10.62	0
	10.63	0	10.63	0
	10.64	0	10.64	0
	10.65	0	10.65	0.001
	10.66	0	10.66	0
	10.67	0	10.67	0
	10.68	0	10.68	0
	10.69	0	10.69	0
	10.7	0	10.7	0
	10.71	0	10.71	0
	10.72	0	10.72	0
	10.73	0	10.73	0
	10.74	0	10.74	0
	10.75	0.001	10.75	0.001
	10.76	0	10.76	0
	10.77	0	10.77	0
	10.78	0	10.78	0
	10.79	0	10.79	0
	10.8	0	10.8	0
	10.81	0	10.81	0
	10.82	0	10.82	0
	10.83	0	10.83	0
	10.84	0	10.84	0
	10.85	0	10.85	0
	10.86	0	10.86	0
	10.87	0	10.87	0
	10.88	0	10.88	0
	10.89	0	10.89	0.001
	10.9	0	10.9	0
	10.91	0	10.91	0.001
	10.92	0	10.92	0
	10.93	0	10.93	0
	10.94	0	10.94	0
	10.95	0	10.95	0
	10.96	0	10.96	0
	10.97	0	10.97	0
	10.98	0	10.98	0
	10.99	0	10.99	0
	11	0	11	0
	11.01	0	11.01	0
	11.02	0	11.02	0
	11.03	0	11.03	0
	11.04	0	11.04	0
	11.05	0	11.05	0
	11.06	0	11.06	0
	11.07	0	11.07	0
	11.08	0	11.08	0
	11.09	0	11.09	0
	11.1	0	11.1	0
	11.11	0	11.11	0
	11.12	0	11.12	0
	11.13	0	11.13	0
	11.14	0	11.14	0
	11.15	0	11.15	0
	11.16	0	11.16	0
	11.17	0	11.17	0
	11.18	0	11.18	0
	11.19	0.001	11.19	0
	11.2	0	11.2	0
	11.21	0	11.21	0
	11.22	0	11.22	0
	11.23	0	11.23	0
	11.24	0.001	11.24	0
	11.25	0.001	11.25	0
	11.26	0	11.26	0
	11.27	0	11.27	0
	11.28	0.001	11.28	0
	11.29	0	11.29	0
	11.3	0	11.3	0
	11.31	0	11.31	0
	11.32	0	11.32	0
	11.33	0	11.33	0
	11.34	0	11.34	0
	11.35	0	11.35	0
	11.36	0	11.36	0.001
	11.37	0	11.37	0
	11.38	0	11.38	0
	11.39	0	11.39	0
	11.4	0	11.4	0
	11.41	0.001	11.41	0
	11.42	0	11.42	0
	11.43	0	11.43	0
	11.44	0	11.44	0
	11.45	0	11.45	0
	11.46	0	11.46	0
	11.47	0	11.47	0
	11.48	0	11.48	0
	11.49	0	11.49	0
	11.5	0	11.5	0
	11.51	0	11.51	0.001
	11.52	0	11.52	0
	11.53	0	11.53	0
	11.54	0	11.54	0
	11.55	0	11.55	0
	11.56	0	11.56	0
	11.57	0	11.57	0
	11.58	0	11.58	0
	11.59	0	11.59	0
	11.6	0	11.6	0
	11.61	0	11.61	0
	11.62	0	11.62	0
	11.63	0	11.63	0
	11.64	0	11.64	0
	11.65	0	11.65	0
	11.66	0	11.66	0
	11.67	0	11.67	0
	11.68	0	11.68	0
	11.69	0	11.69	0
	11.7	0	11.7	0
	11.71	0	11.71	0
	11.72	0	11.72	0
	11.73	0	11.73	0
	11.74	0	11.74	0
	11.75	0	11.75	0
	11.76	0	11.76	0
	11.77	0	11.77	0
	11.78	0	11.78	0.001
	11.79	0	11.79	0
	11.8	0	11.8	0
	11.81	0	11.81	0
	11.82	0	11.82	0
	11.83	0	11.83	0
	11.84	0	11.84	0
	11.85	0	11.85	0
	11.86	0	11.86	0
	11.87	0	11.87	0
	11.88	0	11.88	0
	11.89	0	11.89	0
	11.9	0	11.9	0
	11.91	0	11.91	0
	11.92	0	11.92	0
	11.93	0	11.93	0
	11.94	0	11.94	0
	11.95	0	11.95	0
	11.96	0	11.96	0
	11.97	0	11.97	0
	11.98	0	11.98	0
	11.99	0	11.99	0
	12	0	12	0
	12.01	0	12.01	0
	12.02	0	12.02	0
	12.03	0	12.03	0
	12.04	0	12.04	0
	12.05	0	12.05	0
	12.06	0	12.06	0
	12.07	0	12.07	0
	12.08	0	12.08	0
	12.09	0	12.09	0
	12.1	0	12.1	0
	12.11	0	12.11	0
	12.12	0	12.12	0
	12.13	0	12.13	0
	12.14	0	12.14	0
	12.15	0	12.15	0
	12.16	0	12.16	0
	12.17	0	12.17	0
	12.18	0	12.18	0
	12.19	0	12.19	0
	12.2	0	12.2	0
	12.21	0	12.21	0
	12.22	0	12.22	0
	12.23	0	12.23	0
	12.24	0	12.24	0
	12.25	0	12.25	0.001
	12.26	0	12.26	0.001
	12.27	0	12.27	0
	12.28	0	12.28	0
	12.29	0	12.29	0
	12.3	0	12.3	0
	12.31	0	12.31	0
	12.32	0	12.32	0
	12.33	0	12.33	0
	12.34	0	12.34	0
	12.35	0	12.35	0
	12.36	0	12.36	0
	12.37	0	12.37	0
	12.38	0	12.38	0
	12.39	0	12.39	0
	12.4	0	12.4	0
	12.41	0	12.41	0
	12.42	0	12.42	0
	12.43	0	12.43	0
	12.44	0	12.44	0
	12.45	0	12.45	0
	12.46	0	12.46	0
	12.47	0	12.47	0
	12.48	0	12.48	0
	12.49	0	12.49	0
	12.5	0.001	12.5	0
	12.51	0	12.51	0
	12.52	0	12.52	0
	12.53	0	12.53	0
	12.54	0	12.54	0
	12.55	0	12.55	0
	12.56	0	12.56	0
	12.57	0	12.57	0
	12.58	0	12.58	0
	12.59	0	12.59	0
	12.6	0	12.6	0
	12.61	0	12.61	0
	12.62	0	12.62	0.001
	12.63	0	12.63	0
	12.64	0	12.64	0
	12.65	0	12.65	0
	12.66	0	12.66	0
	12.67	0	12.67	0
	12.68	0	12.68	0
	12.69	0	12.69	0
	12.7	0	12.7	0
	12.71	0	12.71	0
	12.72	0	12.72	0
	12.73	0	12.73	0
	12.74	0	12.74	0
	12.75	0	12.75	0
	12.76	0	12.76	0
	12.77	0	12.77	0
	12.78	0	12.78	0
	12.79	0	12.79	0
	12.8	0	12.8	0
	12.81	0	12.81	0
	12.82	0	12.82	0
	12.83	0	12.83	0
	12.84	0	12.84	0
	12.85	0	12.85	0
	12.86	0	12.86	0
	12.87	0	12.87	0
	12.88	0	12.88	0
	12.89	0	12.89	0
	12.9	0	12.9	0
	12.91	0	12.91	0
	12.92	0	12.92	0
	12.93	0	12.93	0
	12.94	0	12.94	0
	12.95	0	12.95	0
	12.96	0	12.96	0
	12.97	0	12.97	0
	12.98	0	12.98	0
	12.99	0	12.99	0
	13	0	13	0
	13.01	0	13.01	0
	13.02	0	13.02	0
	13.03	0	13.03	0
	13.04	0	13.04	0
	13.05	0	13.05	0
	13.06	0	13.06	0
	13.07	0	13.07	0
	13.08	0	13.08	0
	13.09	0	13.09	0
	13.1	0	13.1	0
	13.11	0	13.11	0
	13.12	0	13.12	0
	13.13	0	13.13	0
	13.14	0	13.14	0
	13.15	0	13.15	0
	13.16	0	13.16	0
	13.17	0	13.17	0
	13.18	0	13.18	0
	13.19	0	13.19	0
	13.2	0	13.2	0
	13.21	0	13.21	0
	13.22	0	13.22	0
	13.23	0	13.23	0
	13.24	0	13.24	0
	13.25	0	13.25	0
	13.26	0	13.26	0
	13.27	0	13.27	0.001
	13.28	0	13.28	0
	13.29	0	13.29	0
	13.3	0	13.3	0
	13.31	0	13.31	0
	13.32	0	13.32	0
	13.33	0	13.33	0
	13.34	0	13.34	0
	13.35	0	13.35	0
	13.36	0	13.36	0
	13.37	0	13.37	0
	13.38	0	13.38	0
	13.39	0	13.39	0
	13.4	0	13.4	0
	13.41	0	13.41	0
	13.42	0	13.42	0
	13.43	0	13.43	0
	13.44	0.001	13.44	0
	13.45	0	13.45	0
	13.46	0	13.46	0
	13.47	0	13.47	0
	13.48	0	13.48	0
	13.49	0	13.49	0
	13.5	0	13.5	0
	13.51	0	13.51	0
	13.52	0	13.52	0
	13.53	0	13.53	0
	13.54	0	13.54	0
	13.55	0	13.55	0
	13.56	0	13.56	0
	13.57	0	13.57	0
	13.58	0	13.58	0
	13.59	0	13.59	0
	13.6	0	13.6	0
	13.61	0	13.61	0
	13.62	0	13.62	0
	13.63	0	13.63	0
	13.64	0	13.64	0
	13.65	0	13.65	0
	13.66	0	13.66	0
	13.67	0	13.67	0
	13.68	0	13.68	0
	13.69	0	13.69	0
	13.7	0	13.7	0
	13.71	0	13.71	0
	13.72	0	13.72	0
	13.73	0	13.73	0
	13.74	0	13.74	0
	13.75	0	13.75	0
	13.76	0	13.76	0
	13.77	0	13.77	0
	13.78	0	13.78	0
	13.79	0	13.79	0
	13.8	0	13.8	0
	13.81	0	13.81	0
	13.82	0	13.82	0
	13.83	0	13.83	0
	13.84	0	13.84	0
	13.85	0	13.85	0
	13.86	0	13.86	0
	13.87	0	13.87	0
	13.88	0.001	13.88	0
	13.89	0	13.89	0
	13.9	0	13.9	0
	13.91	0	13.91	0
	13.92	0	13.92	0
	13.93	0	13.93	0
	13.94	0	13.94	0
	13.95	0	13.95	0
	13.96	0	13.96	0
	13.97	0	13.97	0
	13.98	0	13.98	0
	13.99	0	13.99	0
	14	0	14	0
	14.01	0	14.01	0
	14.02	0	14.02	0
	14.03	0	14.03	0
	14.04	0	14.04	0
	14.05	0	14.05	0
	14.06	0	14.06	0
	14.07	0	14.07	0
	14.08	0	14.08	0
	14.09	0	14.09	0
	14.1	0	14.1	0
	14.11	0	14.11	0
	14.12	0	14.12	0
	14.13	0	14.13	0
	14.14	0	14.14	0
	14.15	0	14.15	0
	14.16	0	14.16	0
	14.17	0	14.17	0
	14.18	0	14.18	0
	14.19	0	14.19	0
	14.2	0	14.2	0
	14.21	0	14.21	0
	14.22	0	14.22	0
	14.23	0	14.23	0
	14.24	0	14.24	0
	14.25	0	14.25	0
	14.26	0	14.26	0
	14.27	0	14.27	0
	14.28	0	14.28	0
	14.29	0	14.29	0
	14.3	0	14.3	0
	14.31	0	14.31	0
	14.32	0	14.32	0
	14.33	0	14.33	0
	14.34	0	14.34	0
	14.35	0	14.35	0
	14.36	0	14.36	0
	14.37	0	14.37	0
	14.38	0	14.38	0
	14.39	0	14.39	0
	14.4	0	14.4	0
	14.41	0	14.41	0
	14.42	0	14.42	0
	14.43	0	14.43	0
	14.44	0	14.44	0
	14.45	0	14.45	0
	14.46	0	14.46	0
	14.47	0	14.47	0
	14.48	0	14.48	0
	14.49	0	14.49	0
	14.5	0	14.5	0
	14.51	0	14.51	0
	14.52	0	14.52	0
	14.53	0	14.53	0
	14.54	0	14.54	0
	14.55	0	14.55	0
	14.56	0	14.56	0
	14.57	0	14.57	0
	14.58	0	14.58	0
	14.59	0	14.59	0
	14.6	0	14.6	0
	14.61	0	14.61	0
	14.62	0	14.62	0
	14.63	0	14.63	0
	14.64	0	14.64	0
	14.65	0	14.65	0
	14.66	0	14.66	0
	14.67	0	14.67	0
	14.68	0	14.68	0
	14.69	0	14.69	0
	14.7	0	14.7	0
	14.71	0	14.71	0
	14.72	0	14.72	0
	14.73	0	14.73	0
	14.74	0	14.74	0
	14.75	0	14.75	0
	14.76	0	14.76	0
	14.77	0	14.77	0
	14.78	0	14.78	0
	14.79	0	14.79	0
	14.8	0	14.8	0
	14.81	0	14.81	0
	14.82	0	14.82	0
	14.83	0	14.83	0
	14.84	0	14.84	0
	14.85	0	14.85	0
	14.86	0	14.86	0
	14.87	0	14.87	0
	14.88	0	14.88	0
	14.89	0	14.89	0
	14.9	0	14.9	0
	14.91	0	14.91	0
	14.92	0	14.92	0
	14.93	0	14.93	0
	14.94	0	14.94	0
	14.95	0	14.95	0
	14.96	0	14.96	0
	14.97	0	14.97	0
	14.98	0	14.98	0
	14.99	0	14.99	0
	15	0	15	0
	15.01	0	15.01	0
	15.02	0	15.02	0
	15.03	0	15.03	0
	15.04	0	15.04	0
	15.05	0	15.05	0
	15.06	0	15.06	0
	15.07	0	15.07	0
	15.08	0	15.08	0
	15.09	0	15.09	0
	15.1	0	15.1	0
	15.11	0	15.11	0
	15.12	0	15.12	0
	15.13	0	15.13	0
	15.14	0	15.14	0
	15.15	0	15.15	0
	15.16	0	15.16	0
	15.17	0	15.17	0
	15.18	0	15.18	0
	15.19	0	15.19	0
	15.2	0	15.2	0
	15.21	0	15.21	0
	15.22	0	15.22	0
	15.23	0	15.23	0
	15.24	0	15.24	0
	15.25	0	15.25	0
	15.26	0	15.26	0
	15.27	0	15.27	0
	15.28	0	15.28	0
	15.29	0	15.29	0
	15.3	0	15.3	0
	15.31	0	15.31	0
	15.32	0	15.32	0
	15.33	0	15.33	0
	15.34	0	15.34	0
	15.35	0	15.35	0
	15.36	0	15.36	0
	15.37	0.001	15.37	0
	15.38	0	15.38	0
	15.39	0	15.39	0
	15.4	0	15.4	0
	15.41	0	15.41	0
	15.42	0	15.42	0
	15.43	0	15.43	0
	15.44	0.001	15.44	0
	15.45	0	15.45	0
	15.46	0	15.46	0
	15.47	0	15.47	0
	15.48	0	15.48	0
	15.49	0	15.49	0
	15.5	0	15.5	0
	15.51	0	15.51	0
	15.52	0	15.52	0
	15.53	0	15.53	0
	15.54	0	15.54	0
	15.55	0	15.55	0
	15.56	0	15.56	0
	15.57	0	15.57	0
	15.58	0	15.58	0
	15.59	0	15.59	0
	15.6	0	15.6	0
	15.61	0	15.61	0
	15.62	0	15.62	0
	15.63	0	15.63	0
	15.64	0	15.64	0
	15.65	0	15.65	0
	15.66	0	15.66	0
	15.67	0	15.67	0
	15.68	0	15.68	0
	15.69	0	15.69	0
	15.7	0	15.7	0
	15.71	0	15.71	0
	15.72	0	15.72	0
	15.73	0	15.73	0
	15.74	0	15.74	0
	15.75	0	15.75	0
	15.76	0.001	15.76	0
	15.77	0	15.77	0
	15.78	0	15.78	0
	15.79	0	15.79	0
	15.8	0	15.8	0
	15.81	0	15.81	0
	15.82	0	15.82	0
	15.83	0	15.83	0
	15.84	0	15.84	0
	15.85	0	15.85	0
	15.86	0	15.86	0
	15.87	0	15.87	0
	15.88	0	15.88	0
	15.89	0	15.89	0
	15.9	0	15.9	0
	15.91	0	15.91	0
	15.92	0	15.92	0
	15.93	0	15.93	0
	15.94	0	15.94	0
	15.95	0	15.95	0
	15.96	0	15.96	0
	15.97	0	15.97	0
	15.98	0	15.98	0
	15.99	0	15.99	0
	16	0	16	0
	16.01	0	16.01	0
	16.02	0	16.02	0
	16.03	0	16.03	0
	16.04	0	16.04	0
	16.05	0	16.05	0
	16.06	0	16.06	0
	16.07	0	16.07	0
	16.08	0	16.08	0
	16.09	0	16.09	0
	16.1	0	16.1	0
	16.11	0	16.11	0
	16.12	0	16.12	0
	16.13	0	16.13	0
	16.14	0	16.14	0
	16.15	0	16.15	0
	16.16	0	16.16	0
	16.17	0	16.17	0
	16.18	0	16.18	0
	16.19	0	16.19	0
	16.2	0	16.2	0
	16.21	0	16.21	0
	16.22	0	16.22	0
	16.23	0	16.23	0
	16.24	0	16.24	0
	16.25	0	16.25	0
	16.26	0	16.26	0
	16.27	0	16.27	0
	16.28	0	16.28	0
	16.29	0	16.29	0
	16.3	0	16.3	0
	16.31	0	16.31	0
	16.32	0	16.32	0
	16.33	0	16.33	0
	16.34	0	16.34	0
	16.35	0	16.35	0
	16.36	0	16.36	0
	16.37	0	16.37	0
	16.38	0	16.38	0
	16.39	0	16.39	0
	16.4	0	16.4	0
	16.41	0	16.41	0
	16.42	0	16.42	0
	16.43	0	16.43	0
	16.44	0	16.44	0
	16.45	0	16.45	0
	16.46	0	16.46	0
	16.47	0	16.47	0
	16.48	0	16.48	0
	16.49	0	16.49	0
	16.5	0	16.5	0
	16.51	0	16.51	0
	16.52	0	16.52	0
	16.53	0	16.53	0
	16.54	0	16.54	0
	16.55	0	16.55	0
	16.56	0	16.56	0
	16.57	0	16.57	0
	16.58	0	16.58	0
	16.59	0	16.59	0
	16.6	0	16.6	0
	16.61	0	16.61	0
	16.62	0	16.62	0
	16.63	0	16.63	0
	16.64	0	16.64	0
	16.65	0	16.65	0
	16.66	0	16.66	0
	16.67	0	16.67	0
	16.68	0	16.68	0
	16.69	0	16.69	0
	16.7	0	16.7	0
	16.71	0	16.71	0
	16.72	0	16.72	0
	16.73	0	16.73	0
	16.74	0	16.74	0
	16.75	0	16.75	0
	16.76	0	16.76	0
	16.77	0	16.77	0
	16.78	0	16.78	0
	16.79	0	16.79	0
	16.8	0	16.8	0
	16.81	0	16.81	0
	16.82	0	16.82	0
	16.83	0	16.83	0
	16.84	0	16.84	0
	16.85	0	16.85	0
	16.86	0	16.86	0
	16.87	0	16.87	0
	16.88	0	16.88	0
	16.89	0	16.89	0
	16.9	0	16.9	0
	16.91	0	16.91	0
	16.92	0	16.92	0
	16.93	0	16.93	0
	16.94	0	16.94	0
	16.95	0	16.95	0
	16.96	0	16.96	0
	16.97	0	16.97	0
	16.98	0	16.98	0
	16.99	0	16.99	0
	17	0	17	0
	17.01	0	17.01	0
	17.02	0	17.02	0
	17.03	0	17.03	0
	17.04	0	17.04	0
	17.05	0	17.05	0
	17.06	0	17.06	0
	17.07	0	17.07	0
	17.08	0	17.08	0
	17.09	0	17.09	0
	17.1	0	17.1	0
	17.11	0	17.11	0
	17.12	0	17.12	0
	17.13	0	17.13	0
	17.14	0	17.14	0
	17.15	0	17.15	0
	17.16	0	17.16	0
	17.17	0	17.17	0
	17.18	0	17.18	0
	17.19	0	17.19	0
	17.2	0	17.2	0
	17.21	0	17.21	0
	17.22	0	17.22	0
	17.23	0	17.23	0
	17.24	0	17.24	0
	17.25	0	17.25	0
	17.26	0	17.26	0
	17.27	0	17.27	0
	17.28	0	17.28	0
	17.29	0	17.29	0
	17.3	0	17.3	0
	17.31	0	17.31	0
	17.32	0	17.32	0
	17.33	0	17.33	0
	17.34	0	17.34	0
	17.35	0	17.35	0
	17.36	0	17.36	0
	17.37	0	17.37	0
	17.38	0	17.38	0
	17.39	0	17.39	0
	17.4	0	17.4	0
	17.41	0	17.41	0
	17.42	0	17.42	0
	17.43	0	17.43	0
	17.44	0	17.44	0
	17.45	0	17.45	0
	17.46	0	17.46	0
	17.47	0	17.47	0
	17.48	0	17.48	0
	17.49	0	17.49	0
	17.5	0	17.5	0
	17.51	0	17.51	0
	17.52	0	17.52	0
	17.53	0	17.53	0
	17.54	0	17.54	0
	17.55	0	17.55	0
	17.56	0	17.56	0
	17.57	0	17.57	0
	17.58	0	17.58	0
	17.59	0	17.59	0
	17.6	0	17.6	0
	17.61	0	17.61	0
	17.62	0	17.62	0
	17.63	0	17.63	0
	17.64	0	17.64	0
	17.65	0	17.65	0
	17.66	0	17.66	0
	17.67	0	17.67	0
	17.68	0	17.68	0
	17.69	0	17.69	0
	17.7	0	17.7	0
	17.71	0	17.71	0
	17.72	0	17.72	0
	17.73	0	17.73	0
	17.74	0	17.74	0
	17.75	0	17.75	0
	17.76	0	17.76	0
	17.77	0	17.77	0
	17.78	0	17.78	0
	17.79	0	17.79	0
	17.8	0	17.8	0
	17.81	0	17.81	0
	17.82	0	17.82	0
	17.83	0	17.83	0
	17.84	0	17.84	0
	17.85	0	17.85	0
	17.86	0	17.86	0
	17.87	0	17.87	0
	17.88	0	17.88	0
	17.89	0	17.89	0
	17.9	0	17.9	0
	17.91	0	17.91	0
	17.92	0	17.92	0
	17.93	0	17.93	0
	17.94	0	17.94	0
	17.95	0	17.95	0
	17.96	0	17.96	0
	17.97	0	17.97	0
	17.98	0	17.98	0
	17.99	0	17.99	0
	18	0	18	0
	18.01	0	18.01	0
	18.02	0	18.02	0
	18.03	0	18.03	0
	18.04	0	18.04	0
	18.05	0	18.05	0
	18.06	0	18.06	0
	18.07	0	18.07	0
	18.08	0	18.08	0
	18.09	0	18.09	0
	18.1	0	18.1	0
	18.11	0	18.11	0
	18.12	0	18.12	0
	18.13	0	18.13	0
	18.14	0	18.14	0
	18.15	0	18.15	0
	18.16	0	18.16	0
	18.17	0	18.17	0
	18.18	0	18.18	0
	18.19	0	18.19	0
	18.2	0	18.2	0
	18.21	0	18.21	0
	18.22	0	18.22	0
	18.23	0	18.23	0
	18.24	0	18.24	0
	18.25	0	18.25	0
	18.26	0	18.26	0
	18.27	0	18.27	0
	18.28	0	18.28	0
	18.29	0	18.29	0
	18.3	0	18.3	0
	18.31	0	18.31	0
	18.32	0	18.32	0
	18.33	0	18.33	0
	18.34	0	18.34	0
	18.35	0	18.35	0
	18.36	0	18.36	0
	18.37	0	18.37	0
	18.38	0	18.38	0
	18.39	0	18.39	0
	18.4	0	18.4	0
	18.41	0	18.41	0
	18.42	0	18.42	0
	18.43	0	18.43	0
	18.44	0	18.44	0
	18.45	0	18.45	0
	18.46	0	18.46	0
	18.47	0	18.47	0
	18.48	0	18.48	0
	18.49	0	18.49	0
	18.5	0	18.5	0
	18.51	0	18.51	0
	18.52	0	18.52	0
	18.53	0	18.53	0
	18.54	0	18.54	0
	18.55	0	18.55	0
	18.56	0	18.56	0
	18.57	0	18.57	0
	18.58	0	18.58	0
	18.59	0	18.59	0
	18.6	0	18.6	0
	18.61	0	18.61	0
	18.62	0	18.62	0
	18.63	0	18.63	0
	18.64	0	18.64	0
	18.65	0	18.65	0
	18.66	0	18.66	0
	18.67	0	18.67	0
	18.68	0	18.68	0
	18.69	0	18.69	0
	18.7	0	18.7	0
	18.71	0	18.71	0
	18.72	0	18.72	0
	18.73	0	18.73	0
	18.74	0	18.74	0
	18.75	0	18.75	0
	18.76	0	18.76	0
	18.77	0	18.77	0
	18.78	0	18.78	0
	18.79	0	18.79	0
	18.8	0	18.8	0
	18.81	0	18.81	0
	18.82	0	18.82	0
	18.83	0	18.83	0
	18.84	0	18.84	0
	18.85	0	18.85	0
	18.86	0	18.86	0
	18.87	0	18.87	0
	18.88	0	18.88	0
	18.89	0	18.89	0
	18.9	0	18.9	0
	18.91	0	18.91	0
	18.92	0	18.92	0
	18.93	0	18.93	0
	18.94	0	18.94	0
	18.95	0	18.95	0
	18.96	0	18.96	0
	18.97	0	18.97	0
	18.98	0	18.98	0
	18.99	0	18.99	0
	19	0	19	0
	19.01	0	19.01	0
	19.02	0	19.02	0
	19.03	0	19.03	0
	19.04	0	19.04	0
	19.05	0	19.05	0
	19.06	0	19.06	0
	19.07	0	19.07	0
	19.08	0	19.08	0
	19.09	0	19.09	0
	19.1	0	19.1	0
	19.11	0	19.11	0
	19.12	0	19.12	0
	19.13	0	19.13	0
	19.14	0	19.14	0
	19.15	0	19.15	0
	19.16	0	19.16	0
	19.17	0	19.17	0
	19.18	0	19.18	0
	19.19	0	19.19	0
	19.2	0	19.2	0
	19.21	0	19.21	0
	19.22	0	19.22	0
	19.23	0	19.23	0
	19.24	0	19.24	0
	19.25	0	19.25	0
	19.26	0	19.26	0
	19.27	0	19.27	0
	19.28	0	19.28	0
	19.29	0	19.29	0
	19.3	0	19.3	0
	19.31	0	19.31	0
	19.32	0	19.32	0
	19.33	0	19.33	0
	19.34	0	19.34	0
	19.35	0	19.35	0
	19.36	0	19.36	0
	19.37	0	19.37	0
	19.38	0	19.38	0
	19.39	0	19.39	0
	19.4	0	19.4	0
	19.41	0	19.41	0
	19.42	0	19.42	0
	19.43	0	19.43	0
	19.44	0	19.44	0
	19.45	0	19.45	0
	19.46	0	19.46	0
	19.47	0	19.47	0
	19.48	0	19.48	0
	19.49	0	19.49	0
	19.5	0	19.5	0
	19.51	0	19.51	0
	19.52	0	19.52	0
	19.53	0	19.53	0
	19.54	0	19.54	0
	19.55	0	19.55	0
	19.56	0	19.56	0
	19.57	0	19.57	0
	19.58	0	19.58	0
	19.59	0	19.59	0
	19.6	0	19.6	0
	19.61	0	19.61	0
	19.62	0	19.62	0
	19.63	0	19.63	0
	19.64	0	19.64	0
	19.65	0	19.65	0
	19.66	0	19.66	0
	19.67	0	19.67	0
	19.68	0	19.68	0
	19.69	0	19.69	0
	19.7	0	19.7	0
	19.71	0	19.71	0
	19.72	0	19.72	0
	19.73	0	19.73	0
	19.74	0	19.74	0
	19.75	0	19.75	0
	19.76	0	19.76	0
	19.77	0	19.77	0
	19.78	0	19.78	0
	19.79	0	19.79	0
	19.8	0	19.8	0
	19.81	0	19.81	0
	19.82	0	19.82	0
	19.83	0	19.83	0
	19.84	0	19.84	0
	19.85	0	19.85	0
	19.86	0	19.86	0
	19.87	0	19.87	0
	19.88	0	19.88	0
	19.89	0	19.89	0
	19.9	0	19.9	0
	19.91	0	19.91	0
	19.92	0	19.92	0
	19.93	0	19.93	0
	19.94	0	19.94	0
	19.95	0	19.95	0
	19.96	0	19.96	0
	19.97	0	19.97	0
[truncated: 2,098 more rows]
