# Supplementary material for: Thermodynamic framework for assessing dissolutive wetting behaviors in metallic systems
Source: Nat Commun. 2025 Dec 3;17:313. doi: 10.1038/s41467-025-67008-9 (PMC12789441; doi:10.1038/s41467-025-67008-9)
Supplement: Supplementary file 10 — Source Data [file 41467_2025_67008_MOESM10_ESM.zip › Separate Source Data files/Supplementary Fig. 13f and g.xlsx]

## Sheet: Sheet1
	Spot S1		Spot S2
	keV	Counts (×1000)	keV	Counts (×1000)
	0	0	0	0
	0.01	0.001	0.01	0.002
	0.02	0.007	0.02	0.003
	0.03	0.01	0.03	0.009
	0.04	0.023	0.04	0.026
	0.05	0.025	0.05	0.024
	0.06	0.03	0.06	0.033
	0.07	0.037	0.07	0.03
	0.08	0.021	0.08	0.027
	0.09	0.009	0.09	0.007
	0.1	0.009	0.1	0.012
	0.11	0.005	0.11	0.009
	0.12	0.016	0.12	0.015
	0.13	0.02	0.13	0.021
	0.14	0.04	0.14	0.025
	0.15	0.075	0.15	0.047
	0.16	0.094	0.16	0.08
	0.17	0.149	0.17	0.129
	0.18	0.194	0.18	0.17
	0.19	0.271	0.19	0.234
	0.2	0.33	0.2	0.296
	0.21	0.497	0.21	0.401
	0.22	0.621	0.22	0.518
	0.23	0.837	0.23	0.699
	0.24	1.126	0.24	0.931
	0.25	1.592	0.25	1.292
	0.26	2.188	0.26	1.799
	0.27	2.827	0.27	2.301
	0.28	3.669	0.28	2.833
	0.29	4.153	0.29	3.398
	0.3	4.543	0.3	3.617
	0.31	4.544	0.31	3.545
	0.32	4.029	0.32	3.305
	0.33	3.425	0.33	2.793
	0.34	2.782	0.34	2.123
	0.35	2.182	0.35	1.671
	0.36	1.685	0.36	1.33
	0.37	1.286	0.37	1.099
	0.38	1.099	0.38	0.889
	0.39	0.796	0.39	0.687
	0.4	0.67	0.4	0.569
	0.41	0.556	0.41	0.437
	0.42	0.464	0.42	0.335
	0.43	0.393	0.43	0.32
	0.44	0.335	0.44	0.263
	0.45	0.324	0.45	0.302
	0.46	0.327	0.46	0.302
	0.47	0.38	0.47	0.308
	0.48	0.383	0.48	0.362
	0.49	0.472	0.49	0.415
	0.5	0.489	0.5	0.454
	0.51	0.485	0.51	0.452
	0.52	0.542	0.52	0.468
	0.53	0.52	0.53	0.443
	0.54	0.537	0.54	0.491
	0.55	0.539	0.55	0.439
	0.56	0.526	0.56	0.469
	0.57	0.536	0.57	0.464
	0.58	0.483	0.58	0.444
	0.59	0.49	0.59	0.417
	0.6	0.448	0.6	0.386
	0.61	0.431	0.61	0.412
	0.62	0.457	0.62	0.388
	0.63	0.435	0.63	0.398
	0.64	0.409	0.64	0.371
	0.65	0.492	0.65	0.352
	0.66	0.461	0.66	0.402
	0.67	0.45	0.67	0.391
	0.68	0.456	0.68	0.414
	0.69	0.415	0.69	0.42
	0.7	0.477	0.7	0.417
	0.71	0.499	0.71	0.477
	0.72	0.503	0.72	0.47
	0.73	0.528	0.73	0.454
	0.74	0.513	0.74	0.518
	0.75	0.522	0.75	0.554
	0.76	0.532	0.76	0.55
	0.77	0.513	0.77	0.543
	0.78	0.569	0.78	0.584
	0.79	0.588	0.79	0.637
	0.8	0.621	0.8	0.767
	0.81	0.599	0.81	0.947
	0.82	0.69	0.82	1.143
	0.83	0.792	0.83	1.284
	0.84	0.766	0.84	1.52
	0.85	0.788	0.85	1.621
	0.86	0.8	0.86	1.563
	0.87	0.818	0.87	1.417
	0.88	0.778	0.88	1.238
	0.89	0.815	0.89	1.056
	0.9	0.733	0.9	0.936
	0.91	0.707	0.91	0.821
	0.92	0.683	0.92	0.786
	0.93	0.752	0.93	0.709
	0.94	0.722	0.94	0.658
	0.95	0.725	0.95	0.655
	0.96	0.735	0.96	0.646
	0.97	0.698	0.97	0.63
	0.98	0.787	0.98	0.661
	0.99	0.772	0.99	0.704
	1	0.78	1	0.707
	1.01	0.815	1.01	0.704
	1.02	0.792	1.02	0.77
	1.03	0.843	1.03	0.69
	1.04	0.856	1.04	0.709
	1.05	0.826	1.05	0.708
	1.06	0.851	1.06	0.719
	1.07	0.817	1.07	0.669
	1.08	0.902	1.08	0.76
	1.09	0.838	1.09	0.772
	1.1	0.869	1.1	0.766
	1.11	0.894	1.11	0.774
	1.12	0.907	1.12	0.776
	1.13	0.931	1.13	0.801
	1.14	0.98	1.14	0.761
	1.15	0.959	1.15	0.802
	1.16	0.994	1.16	0.798
	1.17	1.148	1.17	0.905
	1.18	1.112	1.18	0.862
	1.19	1.2	1.19	0.889
	1.2	1.304	1.2	1.028
	1.21	1.418	1.21	1.04
	1.22	1.541	1.22	1.031
	1.23	1.753	1.23	1.091
	1.24	1.68	1.24	1.121
	1.25	1.648	1.25	1.106
	1.26	1.592	1.26	1.12
	1.27	1.574	1.27	1.055
	1.28	1.505	1.28	1.075
	1.29	1.323	1.29	1.061
	1.3	1.337	1.3	1.006
	1.31	1.183	1.31	0.986
	1.32	1.266	1.32	0.943
	1.33	1.192	1.33	0.912
	1.34	1.179	1.34	0.942
	1.35	1.226	1.35	0.978
	1.36	1.232	1.36	0.974
	1.37	1.287	1.37	0.978
	1.38	1.364	1.38	0.99
	1.39	1.397	1.39	1.056
	1.4	1.495	1.4	1.064
	1.41	1.527	1.41	1.057
	1.42	1.561	1.42	1.097
	1.43	1.55	1.43	1.168
	1.44	1.685	1.44	1.281
	1.45	1.746	1.45	1.3
	1.46	1.79	1.46	1.371
	1.47	1.898	1.47	1.442
	1.48	1.931	1.48	1.507
	1.49	1.912	1.49	1.503
	1.5	1.9	1.5	1.547
	1.51	1.809	1.51	1.415
	1.52	1.657	1.52	1.332
	1.53	1.575	1.53	1.256
	1.54	1.438	1.54	1.185
	1.55	1.4	1.55	1.101
	1.56	1.393	1.56	1.072
	1.57	1.332	1.57	1.006
	1.58	1.329	1.58	1.007
	1.59	1.31	1.59	0.964
	1.6	1.271	1.6	1.03
	1.61	1.337	1.61	1.028
	1.62	1.361	1.62	1.084
	1.63	1.288	1.63	1.03
	1.64	1.369	1.64	1.082
	1.65	1.291	1.65	1.049
	1.66	1.334	1.66	1.077
	1.67	1.341	1.67	1.08
	1.68	1.33	1.68	1.062
	1.69	1.379	1.69	1.05
	1.7	1.495	1.7	1.183
	1.71	1.556	1.71	1.147
	1.72	1.557	1.72	1.108
	1.73	1.457	1.73	1.195
	1.74	1.568	1.74	1.155
	1.75	1.614	1.75	1.181
	1.76	1.54	1.76	1.224
	1.77	1.612	1.77	1.199
	1.78	1.481	1.78	1.176
	1.79	1.52	1.79	1.11
	1.8	1.498	1.8	1.128
	1.81	1.437	1.81	1.131
	1.82	1.354	1.82	1.074
	1.83	1.386	1.83	1.028
	1.84	1.331	1.84	1.006
	1.85	1.297	1.85	1.06
	1.86	1.254	1.86	1.01
	1.87	1.308	1.87	0.915
	1.88	1.25	1.88	0.896
	1.89	1.221	1.89	0.989
	1.9	1.135	1.9	0.917
	1.91	1.193	1.91	0.904
	1.92	1.216	1.92	0.907
	1.93	1.231	1.93	0.806
	1.94	1.224	1.94	0.911
	1.95	1.215	1.95	0.912
	1.96	1.218	1.96	0.948
	1.97	1.185	1.97	0.932
	1.98	1.231	1.98	0.86
	1.99	1.162	1.99	0.902
	2	1.237	2	0.933
	2.01	1.211	2.01	0.92
	2.02	1.182	2.02	0.939
	2.03	1.215	2.03	0.921
	2.04	1.256	2.04	0.964
	2.05	1.231	2.05	0.919
	2.06	1.253	2.06	0.972
	2.07	1.268	2.07	0.922
	2.08	1.182	2.08	0.921
	2.09	1.191	2.09	0.89
	2.1	1.191	2.1	0.889
	2.11	1.189	2.11	0.913
	2.12	1.274	2.12	0.951
	2.13	1.243	2.13	0.96
	2.14	1.209	2.14	0.982
	2.15	1.281	2.15	0.993
	2.16	1.231	2.16	0.938
	2.17	1.206	2.17	0.925
	2.18	1.242	2.18	0.936
	2.19	1.225	2.19	0.984
	2.2	1.242	2.2	0.933
	2.21	1.241	2.21	0.951
	2.22	1.242	2.22	0.973
	2.23	1.274	2.23	0.965
	2.24	1.321	2.24	0.97
	2.25	1.286	2.25	0.992
	2.26	1.347	2.26	1.03
	2.27	1.246	2.27	0.936
	2.28	1.246	2.28	0.944
	2.29	1.31	2.29	0.953
	2.3	1.317	2.3	0.929
	2.31	1.339	2.31	0.996
	2.32	1.344	2.32	1.015
	2.33	1.295	2.33	0.967
	2.34	1.262	2.34	0.953
	2.35	1.279	2.35	0.977
	2.36	1.279	2.36	1.016
	2.37	1.357	2.37	0.913
	2.38	1.314	2.38	0.953
	2.39	1.302	2.39	0.974
	2.4	1.228	2.4	0.942
	2.41	1.29	2.41	0.952
	2.42	1.196	2.42	0.97
	2.43	1.247	2.43	0.92
	2.44	1.326	2.44	0.902
	2.45	1.254	2.45	0.96
	2.46	1.3	2.46	0.976
	2.47	1.27	2.47	0.94
	2.48	1.344	2.48	0.944
	2.49	1.316	2.49	0.947
	2.5	1.263	2.5	0.978
	2.51	1.375	2.51	1.012
	2.52	1.43	2.52	0.93
	2.53	1.352	2.53	0.989
	2.54	1.409	2.54	1.023
	2.55	1.512	2.55	1.085
	2.56	1.583	2.56	1.148
	2.57	1.649	2.57	1.133
	2.58	1.88	2.58	1.243
	2.59	2.026	2.59	1.364
	2.6	2.309	2.6	1.422
	2.61	2.532	2.61	1.501
	2.62	2.639	2.62	1.542
	2.63	2.815	2.63	1.672
	2.64	2.847	2.64	1.628
	2.65	2.84	2.65	1.634
	2.66	2.802	2.66	1.579
	2.67	2.507	2.67	1.473
	2.68	2.328	2.68	1.46
	2.69	2.162	2.69	1.318
	2.7	2.055	2.7	1.281
	2.71	1.868	2.71	1.193
	2.72	1.644	2.72	1.14
	2.73	1.678	2.73	1.1
	2.74	1.57	2.74	1.064
	2.75	1.548	2.75	1.103
	2.76	1.655	2.76	1.042
	2.77	1.641	2.77	1.157
	2.78	1.839	2.78	1.123
	2.79	1.866	2.79	1.191
	2.8	1.89	2.8	1.205
	2.81	1.997	2.81	1.232
	2.82	2.033	2.82	1.268
	2.83	2.163	2.83	1.366
	2.84	2.236	2.84	1.313
	2.85	2.352	2.85	1.417
	2.86	2.701	2.86	1.54
	2.87	3.139	2.87	1.729
	2.88	3.945	2.88	1.999
	2.89	5.316	2.89	2.539
	2.9	7.257	2.9	3.428
	2.91	9.842	2.91	4.409
	2.92	13.392	2.92	5.727
	2.93	17.987	2.93	7.846
	2.94	23.312	2.94	9.968
	2.95	28.806	2.95	12.241
	2.96	34.318	2.96	14.382
	2.97	39.309	2.97	16.573
	2.98	42.515	2.98	18.003
	2.99	44.173	2.99	18.493
	3	42.876	3	17.975
	3.01	40.358	3.01	17.218
	3.02	35.948	3.02	15.469
	3.03	30.733	3.03	12.888
	3.04	25.167	3.04	10.824
	3.05	19.896	3.05	8.468
	3.06	15.634	3.06	6.958
	3.07	12.733	3.07	5.751
	3.08	10.97	3.08	4.818
	3.09	10.505	3.09	4.625
	3.1	10.875	3.1	4.998
	3.11	12.217	3.11	5.375
	3.12	13.64	3.12	6.125
	3.13	15.81	3.13	6.831
	3.14	17.805	3.14	7.718
	3.15	18.786	3.15	7.946
	3.16	19.438	3.16	8.23
	3.17	18.982	3.17	8.106
	3.18	18.386	3.18	7.902
	3.19	16.891	3.19	7.219
	3.2	14.985	3.2	6.428
	3.21	13.205	3.21	5.679
	3.22	11.228	3.22	4.918
	3.23	9.627	3.23	4.305
	3.24	8.176	3.24	3.695
	3.25	6.947	3.25	3.188
	3.26	6.299	3.26	2.93
	3.27	5.55	3.27	2.64
	3.28	5.048	3.28	2.505
	3.29	4.698	3.29	2.294
	3.3	4.686	3.3	2.318
	3.31	4.629	3.31	2.285
	3.32	4.815	3.32	2.363
	3.33	4.908	3.33	2.409
	3.34	5.254	3.34	2.526
	3.35	5.043	3.35	2.528
	3.36	5.178	3.36	2.535
	3.37	5.009	3.37	2.442
	3.38	4.603	3.38	2.3
	3.39	4.059	3.39	2.115
	3.4	3.584	3.4	1.875
	3.41	3.193	3.41	1.706
	3.42	2.725	3.42	1.442
	3.43	2.33	3.43	1.31
	3.44	1.933	3.44	1.182
	3.45	1.782	3.45	1.125
	3.46	1.611	3.46	1.159
	3.47	1.704	3.47	1.12
	3.48	1.638	3.48	1.163
	3.49	1.718	3.49	1.134
	3.5	1.842	3.5	1.177
	3.51	1.867	3.51	1.191
	3.52	1.884	3.52	1.258
	3.53	1.924	3.53	1.263
	3.54	1.85	3.54	1.155
	3.55	1.851	3.55	1.152
	3.56	1.585	3.56	1.09
	3.57	1.453	3.57	1.046
	3.58	1.288	3.58	0.899
	3.59	1.093	3.59	0.874
	3.6	1.019	3.6	0.78
	3.61	0.857	3.61	0.698
	3.62	0.799	3.62	0.736
	3.63	0.771	3.63	0.632
	3.64	0.743	3.64	0.593
	3.65	0.737	3.65	0.65
	3.66	0.735	3.66	0.666
	3.67	0.737	3.67	0.636
	3.68	0.828	3.68	0.673
	3.69	0.799	3.69	0.67
	3.7	0.848	3.7	0.697
	3.71	0.897	3.71	0.695
	3.72	1.004	3.72	0.762
	3.73	1.031	3.73	0.764
	3.74	1.054	3.74	0.799
	3.75	1.061	3.75	0.791
	3.76	1.063	3.76	0.8
	3.77	0.986	3.77	0.809
	3.78	0.977	3.78	0.75
	3.79	0.942	3.79	0.74
	3.8	0.888	3.8	0.741
	3.81	0.823	3.81	0.687
	3.82	0.763	3.82	0.694
	3.83	0.754	3.83	0.658
	3.84	0.719	3.84	0.61
	3.85	0.678	3.85	0.589
	3.86	0.627	3.86	0.595
	3.87	0.616	3.87	0.578
	3.88	0.619	3.88	0.602
	3.89	0.621	3.89	0.553
	3.9	0.592	3.9	0.579
	3.91	0.579	3.91	0.569
	3.92	0.564	3.92	0.546
	3.93	0.571	3.93	0.543
	3.94	0.579	3.94	0.532
	3.95	0.573	3.95	0.542
	3.96	0.611	3.96	0.52
	3.97	0.591	3.97	0.571
	3.98	0.604	3.98	0.582
	3.99	0.564	3.99	0.584
	4	0.629	4	0.573
	4.01	0.633	4.01	0.533
	4.02	0.605	4.02	0.565
	4.03	0.609	4.03	0.544
	4.04	0.609	4.04	0.548
	4.05	0.665	4.05	0.515
	4.06	0.596	4.06	0.549
	4.07	0.58	4.07	0.576
	4.08	0.632	4.08	0.565
	4.09	0.62	4.09	0.556
	4.1	0.583	4.1	0.549
	4.11	0.611	4.11	0.561
	4.12	0.578	4.12	0.609
	4.13	0.6	4.13	0.577
	4.14	0.591	4.14	0.565
	4.15	0.638	4.15	0.569
	4.16	0.618	4.16	0.58
	4.17	0.594	4.17	0.561
	4.18	0.624	4.18	0.521
	4.19	0.591	4.19	0.584
	4.2	0.58	4.2	0.572
	4.21	0.613	4.21	0.566
	4.22	0.627	4.22	0.547
	4.23	0.568	4.23	0.576
	4.24	0.588	4.24	0.577
	4.25	0.645	4.25	0.603
	4.26	0.61	4.26	0.562
	4.27	0.596	4.27	0.552
	4.28	0.604	4.28	0.533
	4.29	0.607	4.29	0.546
	4.3	0.607	4.3	0.549
	4.31	0.614	4.31	0.556
	4.32	0.615	4.32	0.547
	4.33	0.64	4.33	0.526
	4.34	0.605	4.34	0.577
	4.35	0.593	4.35	0.525
	4.36	0.644	4.36	0.575
	4.37	0.591	4.37	0.577
	4.38	0.632	4.38	0.544
	4.39	0.612	4.39	0.565
	4.4	0.652	4.4	0.51
	4.41	0.638	4.41	0.573
	4.42	0.657	4.42	0.543
	4.43	0.578	4.43	0.538
	4.44	0.617	4.44	0.553
	4.45	0.603	4.45	0.537
	4.46	0.583	4.46	0.511
	4.47	0.618	4.47	0.545
	4.48	0.606	4.48	0.547
	4.49	0.668	4.49	0.594
	4.5	0.639	4.5	0.539
	4.51	0.632	4.51	0.532
	4.52	0.625	4.52	0.542
	4.53	0.579	4.53	0.54
	4.54	0.662	4.54	0.561
	4.55	0.636	4.55	0.582
	4.56	0.611	4.56	0.549
	4.57	0.633	4.57	0.548
	4.58	0.634	4.58	0.56
	4.59	0.656	4.59	0.518
	4.6	0.643	4.6	0.565
	4.61	0.62	4.61	0.54
	4.62	0.65	4.62	0.536
	4.63	0.655	4.63	0.562
	4.64	0.637	4.64	0.498
	4.65	0.601	4.65	0.514
	4.66	0.585	4.66	0.501
	4.67	0.585	4.67	0.532
	4.68	0.624	4.68	0.484
	4.69	0.611	4.69	0.508
	4.7	0.67	4.7	0.557
	4.71	0.591	4.71	0.552
	4.72	0.615	4.72	0.547
	4.73	0.646	4.73	0.508
	4.74	0.667	4.74	0.521
	4.75	0.616	4.75	0.562
	4.76	0.627	4.76	0.516
	4.77	0.646	4.77	0.552
	4.78	0.626	4.78	0.556
	4.79	0.66	4.79	0.526
	4.8	0.667	4.8	0.536
	4.81	0.65	4.81	0.524
	4.82	0.644	4.82	0.591
	4.83	0.673	4.83	0.569
	4.84	0.647	4.84	0.519
	4.85	0.636	4.85	0.539
	4.86	0.627	4.86	0.559
	4.87	0.646	4.87	0.567
	4.88	0.622	4.88	0.536
	4.89	0.605	4.89	0.558
	4.9	0.598	4.9	0.541
	4.91	0.611	4.91	0.512
	4.92	0.634	4.92	0.52
	4.93	0.62	4.93	0.525
	4.94	0.61	4.94	0.494
	4.95	0.657	4.95	0.525
	4.96	0.608	4.96	0.517
	4.97	0.622	4.97	0.519
	4.98	0.611	4.98	0.467
	4.99	0.63	4.99	0.533
	5	0.635	5	0.523
	5.01	0.634	5.01	0.554
	5.02	0.658	5.02	0.539
	5.03	0.65	5.03	0.533
	5.04	0.628	5.04	0.525
	5.05	0.632	5.05	0.518
	5.06	0.581	5.06	0.497
	5.07	0.605	5.07	0.503
	5.08	0.561	5.08	0.553
	5.09	0.598	5.09	0.533
	5.1	0.668	5.1	0.521
	5.11	0.641	5.11	0.495
	5.12	0.633	5.12	0.547
	5.13	0.638	5.13	0.554
	5.14	0.596	5.14	0.492
	5.15	0.618	5.15	0.496
	5.16	0.57	5.16	0.548
	5.17	0.602	5.17	0.494
	5.18	0.614	5.18	0.497
	5.19	0.587	5.19	0.506
	5.2	0.592	5.2	0.549
	5.21	0.606	5.21	0.517
	5.22	0.599	5.22	0.526
	5.23	0.596	5.23	0.525
	5.24	0.56	5.24	0.523
	5.25	0.578	5.25	0.512
	5.26	0.617	5.26	0.496
	5.27	0.607	5.27	0.511
	5.28	0.613	5.28	0.513
	5.29	0.562	5.29	0.494
	5.3	0.608	5.3	0.505
	5.31	0.603	5.31	0.504
	5.32	0.629	5.32	0.459
	5.33	0.588	5.33	0.484
	5.34	0.616	5.34	0.453
	5.35	0.593	5.35	0.47
	5.36	0.625	5.36	0.47
	5.37	0.641	5.37	0.49
	5.38	0.589	5.38	0.492
	5.39	0.602	5.39	0.501
	5.4	0.618	5.4	0.499
	5.41	0.569	5.41	0.525
	5.42	0.604	5.42	0.538
	5.43	0.63	5.43	0.46
	5.44	0.58	5.44	0.472
	5.45	0.602	5.45	0.449
	5.46	0.603	5.46	0.454
	5.47	0.612	5.47	0.482
	5.48	0.644	5.48	0.488
	5.49	0.598	5.49	0.487
	5.5	0.571	5.5	0.518
	5.51	0.598	5.51	0.464
	5.52	0.593	5.52	0.494
	5.53	0.554	5.53	0.484
	5.54	0.587	5.54	0.435
	5.55	0.603	5.55	0.465
	5.56	0.579	5.56	0.523
	5.57	0.601	5.57	0.507
	5.58	0.612	5.58	0.473
	5.59	0.628	5.59	0.493
	5.6	0.621	5.6	0.504
	5.61	0.616	5.61	0.484
	5.62	0.604	5.62	0.51
	5.63	0.555	5.63	0.486
	5.64	0.564	5.64	0.521
	5.65	0.578	5.65	0.459
	5.66	0.589	5.66	0.482
	5.67	0.617	5.67	0.539
	5.68	0.625	5.68	0.503
	5.69	0.544	5.69	0.47
	5.7	0.575	5.7	0.495
	5.71	0.574	5.71	0.483
	5.72	0.608	5.72	0.534
	5.73	0.577	5.73	0.51
	5.74	0.589	5.74	0.524
	5.75	0.614	5.75	0.504
	5.76	0.605	5.76	0.49
	5.77	0.586	5.77	0.504
	5.78	0.606	5.78	0.506
	5.79	0.571	5.79	0.471
	5.8	0.593	5.8	0.461
	5.81	0.579	5.81	0.474
	5.82	0.581	5.82	0.474
	5.83	0.646	5.83	0.463
	5.84	0.581	5.84	0.483
	5.85	0.611	5.85	0.465
	5.86	0.625	5.86	0.485
	5.87	0.578	5.87	0.448
	5.88	0.602	5.88	0.471
	5.89	0.576	5.89	0.468
	5.9	0.579	5.9	0.438
	5.91	0.552	5.91	0.462
	5.92	0.582	5.92	0.476
	5.93	0.629	5.93	0.467
	5.94	0.564	5.94	0.444
	5.95	0.587	5.95	0.462
	5.96	0.606	5.96	0.437
	5.97	0.582	5.97	0.477
	5.98	0.59	5.98	0.438
	5.99	0.571	5.99	0.461
	6	0.571	6	0.469
	6.01	0.555	6.01	0.459
	6.02	0.587	6.02	0.494
	6.03	0.578	6.03	0.449
	6.04	0.581	6.04	0.448
	6.05	0.593	6.05	0.438
	6.06	0.629	6.06	0.456
	6.07	0.572	6.07	0.417
	6.08	0.584	6.08	0.42
	6.09	0.566	6.09	0.444
	6.1	0.551	6.1	0.448
	6.11	0.589	6.11	0.452
	6.12	0.591	6.12	0.448
	6.13	0.532	6.13	0.479
	6.14	0.594	6.14	0.418
	6.15	0.583	6.15	0.466
	6.16	0.545	6.16	0.435
	6.17	0.569	6.17	0.446
	6.18	0.557	6.18	0.458
	6.19	0.57	6.19	0.451
	6.2	0.555	6.2	0.451
	6.21	0.559	6.21	0.43
	6.22	0.59	6.22	0.434
	6.23	0.593	6.23	0.409
	6.24	0.586	6.24	0.428
	6.25	0.539	6.25	0.491
	6.26	0.546	6.26	0.445
	6.27	0.548	6.27	0.443
	6.28	0.599	6.28	0.46
	6.29	0.524	6.29	0.427
	6.3	0.568	6.3	0.452
	6.31	0.527	6.31	0.462
	6.32	0.545	6.32	0.423
	6.33	0.551	6.33	0.425
	6.34	0.592	6.34	0.478
	6.35	0.55	6.35	0.476
	6.36	0.57	6.36	0.465
	6.37	0.51	6.37	0.426
	6.38	0.528	6.38	0.442
	6.39	0.526	6.39	0.425
	6.4	0.585	6.4	0.461
	6.41	0.552	6.41	0.483
	6.42	0.599	6.42	0.446
	6.43	0.581	6.43	0.449
	6.44	0.576	6.44	0.423
	6.45	0.559	6.45	0.453
	6.46	0.509	6.46	0.428
	6.47	0.51	6.47	0.41
	6.48	0.535	6.48	0.444
	6.49	0.586	6.49	0.448
	6.5	0.496	6.5	0.405
	6.51	0.534	6.51	0.412
	6.52	0.521	6.52	0.433
	6.53	0.541	6.53	0.402
	6.54	0.531	6.54	0.443
	6.55	0.518	6.55	0.399
	6.56	0.512	6.56	0.421
	6.57	0.529	6.57	0.425
	6.58	0.505	6.58	0.395
	6.59	0.549	6.59	0.378
	6.6	0.505	6.6	0.384
	6.61	0.519	6.61	0.388
	6.62	0.506	6.62	0.414
	6.63	0.523	6.63	0.436
	6.64	0.526	6.64	0.378
	6.65	0.508	6.65	0.41
	6.66	0.526	6.66	0.396
	6.67	0.533	6.67	0.418
	6.68	0.532	6.68	0.425
	6.69	0.518	6.69	0.411
	6.7	0.484	6.7	0.419
	6.71	0.518	6.71	0.397
	6.72	0.472	6.72	0.384
	6.73	0.555	6.73	0.399
	6.74	0.465	6.74	0.375
	6.75	0.514	6.75	0.398
	6.76	0.473	6.76	0.383
	6.77	0.499	6.77	0.374
	6.78	0.463	6.78	0.413
	6.79	0.518	6.79	0.404
	6.8	0.505	6.8	0.382
	6.81	0.515	6.81	0.397
	6.82	0.509	6.82	0.398
	6.83	0.497	6.83	0.408
	6.84	0.491	6.84	0.414
	6.85	0.536	6.85	0.413
	6.86	0.547	6.86	0.397
	6.87	0.464	6.87	0.375
	6.88	0.512	6.88	0.38
	6.89	0.504	6.89	0.369
	6.9	0.471	6.9	0.373
	6.91	0.521	6.91	0.384
	6.92	0.49	6.92	0.371
	6.93	0.503	6.93	0.389
	6.94	0.519	6.94	0.42
	6.95	0.494	6.95	0.404
	6.96	0.493	6.96	0.366
	6.97	0.484	6.97	0.405
	6.98	0.546	6.98	0.388
	6.99	0.488	6.99	0.365
	7	0.487	7	0.422
	7.01	0.482	7.01	0.352
	7.02	0.5	7.02	0.37
	7.03	0.486	7.03	0.36
	7.04	0.477	7.04	0.377
	7.05	0.482	7.05	0.352
	7.06	0.504	7.06	0.406
	7.07	0.484	7.07	0.386
	7.08	0.484	7.08	0.368
	7.09	0.516	7.09	0.397
	7.1	0.463	7.1	0.395
	7.11	0.509	7.11	0.425
	7.12	0.46	7.12	0.392
	7.13	0.486	7.13	0.381
	7.14	0.476	7.14	0.397
	7.15	0.489	7.15	0.378
	7.16	0.498	7.16	0.416
	7.17	0.515	7.17	0.384
	7.18	0.487	7.18	0.397
	7.19	0.509	7.19	0.379
	7.2	0.504	7.2	0.398
	7.21	0.489	7.21	0.381
	7.22	0.506	7.22	0.404
	7.23	0.511	7.23	0.386
	7.24	0.489	7.24	0.386
	7.25	0.489	7.25	0.429
	7.26	0.468	7.26	0.517
	7.27	0.45	7.27	0.452
	7.28	0.503	7.28	0.503
	7.29	0.493	7.29	0.556
	7.3	0.455	7.3	0.656
	7.31	0.464	7.31	0.702
	7.32	0.512	7.32	0.935
	7.33	0.517	7.33	1.098
	7.34	0.569	7.34	1.398
	7.35	0.544	7.35	1.807
	7.36	0.624	7.36	2.247
	7.37	0.661	7.37	2.961
	7.38	0.713	7.38	3.767
	7.39	0.753	7.39	4.528
	7.4	0.879	7.4	5.653
	7.41	0.896	7.41	6.785
	7.42	0.999	7.42	7.755
	7.43	1.066	7.43	8.918
	7.44	1.242	7.44	10.095
	7.45	1.233	7.45	11.075
	7.46	1.278	7.46	11.697
	7.47	1.296	7.47	12.031
	7.48	1.259	7.48	12.255
	7.49	1.378	7.49	11.992
	7.5	1.27	7.5	11.829
	7.51	1.247	7.51	11.137
	7.52	1.187	7.52	10.251
	7.53	1.034	7.53	9.105
	7.54	0.972	7.54	8.217
	7.55	0.999	7.55	6.913
	7.56	0.874	7.56	5.744
	7.57	0.78	7.57	4.713
	7.58	0.666	7.58	3.825
	7.59	0.648	7.59	3.077
	7.6	0.588	7.6	2.34
	7.61	0.565	7.61	1.821
	7.62	0.524	7.62	1.414
	7.63	0.483	7.63	1.164
	7.64	0.459	7.64	0.856
	7.65	0.454	7.65	0.705
	7.66	0.44	7.66	0.572
	7.67	0.465	7.67	0.504
	7.68	0.428	7.68	0.431
	7.69	0.435	7.69	0.413
	7.7	0.447	7.7	0.395
	7.71	0.474	7.71	0.377
	7.72	0.45	7.72	0.348
	7.73	0.436	7.73	0.367
	7.74	0.422	7.74	0.358
	7.75	0.448	7.75	0.384
	7.76	0.459	7.76	0.339
	7.77	0.463	7.77	0.296
	7.78	0.462	7.78	0.37
	7.79	0.46	7.79	0.349
	7.8	0.432	7.8	0.36
	7.81	0.465	7.81	0.348
	7.82	0.464	7.82	0.341
	7.83	0.451	7.83	0.309
	7.84	0.444	7.84	0.327
	7.85	0.456	7.85	0.338
	7.86	0.442	7.86	0.35
	7.87	0.419	7.87	0.351
	7.88	0.396	7.88	0.313
	7.89	0.414	7.89	0.352
	7.9	0.393	7.9	0.37
	7.91	0.421	7.91	0.331
	7.92	0.408	7.92	0.343
	7.93	0.401	7.93	0.341
	7.94	0.414	7.94	0.344
	7.95	0.414	7.95	0.355
	7.96	0.427	7.96	0.364
	7.97	0.44	7.97	0.328
	7.98	0.453	7.98	0.352
	7.99	0.451	7.99	0.34
	8	0.429	8	0.341
	8.01	0.406	8.01	0.395
	8.02	0.409	8.02	0.334
	8.03	0.397	8.03	0.363
	8.04	0.432	8.04	0.363
	8.05	0.437	8.05	0.369
	8.06	0.448	8.06	0.356
	8.07	0.44	8.07	0.355
	8.08	0.462	8.08	0.352
	8.09	0.425	8.09	0.392
	8.1	0.433	8.1	0.407
	8.11	0.432	8.11	0.476
	8.12	0.448	8.12	0.469
	8.13	0.424	8.13	0.51
	8.14	0.465	8.14	0.563
	8.15	0.463	8.15	0.661
	8.16	0.432	8.16	0.691
	8.17	0.508	8.17	0.813
	8.18	0.432	8.18	0.957
	8.19	0.484	8.19	1.034
	8.2	0.484	8.2	1.17
	8.21	0.528	8.21	1.404
	8.22	0.484	8.22	1.504
	8.23	0.531	8.23	1.662
	8.24	0.546	8.24	1.711
	8.25	0.589	8.25	1.826
	8.26	0.535	8.26	1.903
	8.27	0.534	8.27	1.903
	8.28	0.535	8.28	1.893
	8.29	0.537	8.29	1.854
	8.3	0.541	8.3	1.742
	8.31	0.538	8.31	1.602
	8.32	0.46	8.32	1.547
	8.33	0.484	8.33	1.354
	8.34	0.51	8.34	1.213
	8.35	0.436	8.35	1.083
	8.36	0.448	8.36	0.969
	8.37	0.502	8.37	0.81
	8.38	0.417	8.38	0.731
	8.39	0.45	8.39	0.604
	8.4	0.444	8.4	0.543
	8.41	0.37	8.41	0.473
	8.42	0.399	8.42	0.435
	8.43	0.402	8.43	0.388
	8.44	0.435	8.44	0.315
	8.45	0.388	8.45	0.334
	8.46	0.39	8.46	0.311
	8.47	0.393	8.47	0.313
	8.48	0.408	8.48	0.316
	8.49	0.364	8.49	0.289
	8.5	0.405	8.5	0.299
	8.51	0.427	8.51	0.279
	8.52	0.395	8.52	0.298
	8.53	0.367	8.53	0.275
	8.54	0.382	8.54	0.282
	8.55	0.352	8.55	0.297
	8.56	0.369	8.56	0.261
	8.57	0.42	8.57	0.276
	8.58	0.387	8.58	0.299
	8.59	0.392	8.59	0.289
	8.6	0.372	8.6	0.254
	8.61	0.34	8.61	0.284
	8.62	0.378	8.62	0.239
	8.63	0.36	8.63	0.276
	8.64	0.389	8.64	0.285
	8.65	0.376	8.65	0.268
	8.66	0.364	8.66	0.27
	8.67	0.366	8.67	0.285
	8.68	0.377	8.68	0.28
	8.69	0.368	8.69	0.265
	8.7	0.391	8.7	0.311
	8.71	0.388	8.71	0.28
	8.72	0.381	8.72	0.245
	8.73	0.372	8.73	0.27
	8.74	0.386	8.74	0.278
	8.75	0.363	8.75	0.264
	8.76	0.351	8.76	0.243
	8.77	0.374	8.77	0.263
	8.78	0.367	8.78	0.271
	8.79	0.369	8.79	0.259
	8.8	0.348	8.8	0.267
	8.81	0.345	8.81	0.232
	8.82	0.341	8.82	0.273
	8.83	0.393	8.83	0.263
	8.84	0.357	8.84	0.279
	8.85	0.352	8.85	0.262
	8.86	0.37	8.86	0.274
	8.87	0.364	8.87	0.277
	8.88	0.374	8.88	0.263
	8.89	0.336	8.89	0.276
	8.9	0.388	8.9	0.246
	8.91	0.348	8.91	0.263
	8.92	0.376	8.92	0.24
	8.93	0.364	8.93	0.272
	8.94	0.381	8.94	0.265
	8.95	0.36	8.95	0.263
	8.96	0.346	8.96	0.286
	8.97	0.396	8.97	0.274
	8.98	0.361	8.98	0.263
	8.99	0.408	8.99	0.26
	9	0.37	9	0.269
	9.01	0.366	9.01	0.241
	9.02	0.383	9.02	0.249
	9.03	0.375	9.03	0.269
	9.04	0.339	9.04	0.235
	9.05	0.375	9.05	0.244
	9.06	0.372	9.06	0.254
	9.07	0.352	9.07	0.242
	9.08	0.366	9.08	0.267
	9.09	0.348	9.09	0.221
	9.1	0.3	9.1	0.26
	9.11	0.361	9.11	0.245
	9.12	0.328	9.12	0.239
	9.13	0.373	9.13	0.21
	9.14	0.307	9.14	0.243
	9.15	0.343	9.15	0.226
	9.16	0.359	9.16	0.234
	9.17	0.338	9.17	0.253
	9.18	0.348	9.18	0.232
	9.19	0.321	9.19	0.264
	9.2	0.316	9.2	0.242
	9.21	0.341	9.21	0.238
	9.22	0.313	9.22	0.246
	9.23	0.338	9.23	0.229
	9.24	0.366	9.24	0.239
	9.25	0.329	9.25	0.237
	9.26	0.338	9.26	0.23
	9.27	0.34	9.27	0.239
	9.28	0.339	9.28	0.226
	9.29	0.331	9.29	0.239
	9.3	0.301	9.3	0.231
	9.31	0.309	9.31	0.253
	9.32	0.35	9.32	0.264
	9.33	0.345	9.33	0.254
	9.34	0.349	9.34	0.237
	9.35	0.319	9.35	0.234
	9.36	0.364	9.36	0.241
	9.37	0.322	9.37	0.227
	9.38	0.347	9.38	0.233
	9.39	0.307	9.39	0.227
	9.4	0.337	9.4	0.258
	9.41	0.338	9.41	0.271
	9.42	0.327	9.42	0.233
	9.43	0.334	9.43	0.243
	9.44	0.329	9.44	0.246
	9.45	0.311	9.45	0.271
	9.46	0.33	9.46	0.237
	9.47	0.324	9.47	0.22
	9.48	0.345	9.48	0.224
	9.49	0.349	9.49	0.229
	9.5	0.291	9.5	0.231
	9.51	0.339	9.51	0.22
	9.52	0.335	9.52	0.245
	9.53	0.306	9.53	0.248
	9.54	0.331	9.54	0.214
	9.55	0.352	9.55	0.238
	9.56	0.337	9.56	0.236
	9.57	0.344	9.57	0.233
	9.58	0.32	9.58	0.256
	9.59	0.296	9.59	0.241
	9.6	0.312	9.6	0.219
	9.61	0.33	9.61	0.199
	9.62	0.306	9.62	0.249
	9.63	0.306	9.63	0.22
	9.64	0.287	9.64	0.235
	9.65	0.302	9.65	0.262
	9.66	0.326	9.66	0.239
	9.67	0.326	9.67	0.223
	9.68	0.327	9.68	0.21
	9.69	0.278	9.69	0.226
	9.7	0.354	9.7	0.233
	9.71	0.306	9.71	0.233
	9.72	0.31	9.72	0.246
	9.73	0.304	9.73	0.239
	9.74	0.308	9.74	0.224
	9.75	0.3	9.75	0.215
	9.76	0.313	9.76	0.212
	9.77	0.319	9.77	0.199
	9.78	0.299	9.78	0.231
	9.79	0.313	9.79	0.21
	9.8	0.296	9.8	0.226
	9.81	0.305	9.81	0.218
	9.82	0.32	9.82	0.221
	9.83	0.3	9.83	0.231
	9.84	0.297	9.84	0.223
	9.85	0.299	9.85	0.191
	9.86	0.284	9.86	0.236
	9.87	0.3	9.87	0.2
	9.88	0.313	9.88	0.213
	9.89	0.306	9.89	0.219
	9.9	0.318	9.9	0.208
	9.91	0.293	9.91	0.229
	9.92	0.3	9.92	0.205
	9.93	0.319	9.93	0.218
	9.94	0.299	9.94	0.208
	9.95	0.326	9.95	0.202
	9.96	0.286	9.96	0.198
	9.97	0.275	9.97	0.236
	9.98	0.285	9.98	0.248
	9.99	0.306	9.99	0.208
	10	0.272	10	0.221
	10.01	0.3	10.01	0.227
	10.02	0.287	10.02	0.2
	10.03	0.257	10.03	0.205
	10.04	0.316	10.04	0.198
	10.05	0.294	10.05	0.203
	10.06	0.286	10.06	0.201
	10.07	0.243	10.07	0.227
	10.08	0.274	10.08	0.208
	10.09	0.292	10.09	0.2
	10.1	0.261	10.1	0.217
	10.11	0.271	10.11	0.218
	10.12	0.299	10.12	0.193
	10.13	0.261	10.13	0.212
	10.14	0.291	10.14	0.205
	10.15	0.319	10.15	0.19
	10.16	0.28	10.16	0.225
	10.17	0.272	10.17	0.184
	10.18	0.287	10.18	0.227
	10.19	0.297	10.19	0.217
	10.2	0.299	10.2	0.21
	10.21	0.264	10.21	0.187
	10.22	0.24	10.22	0.205
	10.23	0.267	10.23	0.205
	10.24	0.26	10.24	0.177
	10.25	0.28	10.25	0.204
	10.26	0.276	10.26	0.227
	10.27	0.252	10.27	0.167
	10.28	0.292	10.28	0.216
	10.29	0.254	10.29	0.197
	10.3	0.27	10.3	0.208
	10.31	0.253	10.31	0.232
	10.32	0.288	10.32	0.195
	10.33	0.302	10.33	0.198
	10.34	0.311	10.34	0.221
	10.35	0.261	10.35	0.217
	10.36	0.229	10.36	0.217
	10.37	0.292	10.37	0.224
	10.38	0.257	10.38	0.193
	10.39	0.277	10.39	0.18
	10.4	0.288	10.4	0.198
	10.41	0.273	10.41	0.197
	10.42	0.27	10.42	0.199
	10.43	0.273	10.43	0.189
	10.44	0.269	10.44	0.196
	10.45	0.254	10.45	0.214
	10.46	0.26	10.46	0.211
	10.47	0.259	10.47	0.184
	10.48	0.255	10.48	0.199
	10.49	0.298	10.49	0.184
	10.5	0.283	10.5	0.219
	10.51	0.246	10.51	0.203
	10.52	0.255	10.52	0.198
	10.53	0.269	10.53	0.167
	10.54	0.283	10.54	0.194
	10.55	0.272	10.55	0.17
	10.56	0.258	10.56	0.211
	10.57	0.282	10.57	0.186
	10.58	0.255	10.58	0.2
	10.59	0.24	10.59	0.177
	10.6	0.245	10.6	0.183
	10.61	0.252	10.61	0.186
	10.62	0.251	10.62	0.181
	10.63	0.25	10.63	0.186
	10.64	0.265	10.64	0.178
	10.65	0.259	10.65	0.195
	10.66	0.228	10.66	0.215
	10.67	0.258	10.67	0.182
	10.68	0.271	10.68	0.207
	10.69	0.253	10.69	0.176
	10.7	0.25	10.7	0.163
	10.71	0.246	10.71	0.216
	10.72	0.272	10.72	0.189
	10.73	0.238	10.73	0.172
	10.74	0.253	10.74	0.197
	10.75	0.248	10.75	0.18
	10.76	0.25	10.76	0.197
	10.77	0.238	10.77	0.206
	10.78	0.244	10.78	0.177
	10.79	0.244	10.79	0.188
	10.8	0.225	10.8	0.178
	10.81	0.269	10.81	0.199
	10.82	0.26	10.82	0.191
	10.83	0.243	10.83	0.165
	10.84	0.221	10.84	0.173
	10.85	0.242	10.85	0.175
	10.86	0.25	10.86	0.16
	10.87	0.242	10.87	0.181
	10.88	0.233	10.88	0.18
	10.89	0.222	10.89	0.158
	10.9	0.235	10.9	0.175
	10.91	0.238	10.91	0.173
	10.92	0.236	10.92	0.202
	10.93	0.241	10.93	0.16
	10.94	0.268	10.94	0.181
	10.95	0.217	10.95	0.182
	10.96	0.248	10.96	0.185
	10.97	0.244	10.97	0.177
	10.98	0.249	10.98	0.177
	10.99	0.221	10.99	0.179
	11	0.23	11	0.172
	11.01	0.226	11.01	0.168
	11.02	0.245	11.02	0.171
	11.03	0.264	11.03	0.165
	11.04	0.241	11.04	0.187
	11.05	0.253	11.05	0.159
	11.06	0.257	11.06	0.185
	11.07	0.229	11.07	0.182
	11.08	0.242	11.08	0.189
	11.09	0.24	11.09	0.183
	11.1	0.23	11.1	0.172
	11.11	0.235	11.11	0.165
	11.12	0.24	11.12	0.16
	11.13	0.202	11.13	0.169
	11.14	0.221	11.14	0.179
	11.15	0.204	11.15	0.167
	11.16	0.22	11.16	0.181
	11.17	0.231	11.17	0.173
	11.18	0.239	11.18	0.171
	11.19	0.279	11.19	0.177
	11.2	0.239	11.2	0.199
	11.21	0.208	11.21	0.185
	11.22	0.215	11.22	0.17
	11.23	0.205	11.23	0.198
	11.24	0.217	11.24	0.164
	11.25	0.218	11.25	0.171
	11.26	0.217	11.26	0.162
	11.27	0.243	11.27	0.2
	11.28	0.245	11.28	0.165
	11.29	0.213	11.29	0.163
	11.3	0.203	11.3	0.167
	11.31	0.213	11.31	0.151
	11.32	0.219	11.32	0.165
	11.33	0.232	11.33	0.175
	11.34	0.205	11.34	0.186
	11.35	0.213	11.35	0.148
	11.36	0.218	11.36	0.166
	11.37	0.227	11.37	0.168
	11.38	0.212	11.38	0.181
	11.39	0.245	11.39	0.166
	11.4	0.213	11.4	0.15
	11.41	0.221	11.41	0.16
	11.42	0.213	11.42	0.18
	11.43	0.193	11.43	0.168
	11.44	0.204	11.44	0.158
	11.45	0.215	11.45	0.156
	11.46	0.219	11.46	0.168
	11.47	0.227	11.47	0.148
	11.48	0.229	11.48	0.148
	11.49	0.199	11.49	0.155
	11.5	0.236	11.5	0.147
	11.51	0.233	11.51	0.165
	11.52	0.196	11.52	0.136
	11.53	0.218	11.53	0.153
	11.54	0.215	11.54	0.152
	11.55	0.206	11.55	0.149
	11.56	0.223	11.56	0.166
	11.57	0.205	11.57	0.164
	11.58	0.213	11.58	0.152
	11.59	0.181	11.59	0.13
	11.6	0.235	11.6	0.155
	11.61	0.193	11.61	0.177
	11.62	0.222	11.62	0.168
	11.63	0.199	11.63	0.155
	11.64	0.216	11.64	0.158
	11.65	0.19	11.65	0.124
	11.66	0.215	11.66	0.17
	11.67	0.209	11.67	0.126
	11.68	0.199	11.68	0.131
	11.69	0.184	11.69	0.138
	11.7	0.21	11.7	0.136
	11.71	0.233	11.71	0.165
	11.72	0.19	11.72	0.142
	11.73	0.193	11.73	0.136
	11.74	0.202	11.74	0.152
	11.75	0.234	11.75	0.147
	11.76	0.182	11.76	0.133
	11.77	0.211	11.77	0.139
	11.78	0.192	11.78	0.134
	11.79	0.237	11.79	0.151
	11.8	0.203	11.8	0.146
	11.81	0.185	11.81	0.149
	11.82	0.216	11.82	0.145
	11.83	0.214	11.83	0.125
	11.84	0.197	11.84	0.14
	11.85	0.192	11.85	0.116
	11.86	0.228	11.86	0.159
	11.87	0.206	11.87	0.137
	11.88	0.205	11.88	0.134
	11.89	0.221	11.89	0.133
	11.9	0.21	11.9	0.135
	11.91	0.196	11.91	0.137
	11.92	0.198	11.92	0.134
	11.93	0.188	11.93	0.132
	11.94	0.2	11.94	0.136
	11.95	0.185	11.95	0.139
	11.96	0.188	11.96	0.153
	11.97	0.189	11.97	0.149
	11.98	0.178	11.98	0.152
	11.99	0.187	11.99	0.141
	12	0.187	12	0.138
	12.01	0.172	12.01	0.129
	12.02	0.184	12.02	0.113
	12.03	0.187	12.03	0.138
	12.04	0.156	12.04	0.138
	12.05	0.171	12.05	0.147
	12.06	0.183	12.06	0.142
	12.07	0.206	12.07	0.124
	12.08	0.168	12.08	0.142
	12.09	0.211	12.09	0.145
	12.1	0.186	12.1	0.153
	12.11	0.188	12.11	0.135
	12.12	0.187	12.12	0.133
	12.13	0.195	12.13	0.144
	12.14	0.171	12.14	0.127
	12.15	0.189	12.15	0.158
	12.16	0.174	12.16	0.151
	12.17	0.169	12.17	0.129
	12.18	0.146	12.18	0.134
	12.19	0.189	12.19	0.125
	12.2	0.196	12.2	0.137
	12.21	0.184	12.21	0.129
	12.22	0.16	12.22	0.151
	12.23	0.19	12.23	0.132
	12.24	0.174	12.24	0.135
	12.25	0.185	12.25	0.125
	12.26	0.166	12.26	0.134
	12.27	0.183	12.27	0.121
	12.28	0.174	12.28	0.16
	12.29	0.198	12.29	0.119
	12.3	0.185	12.3	0.109
	12.31	0.17	12.31	0.13
	12.32	0.155	12.32	0.114
	12.33	0.176	12.33	0.131
	12.34	0.163	12.34	0.136
	12.35	0.176	12.35	0.126
	12.36	0.165	12.36	0.127
	12.37	0.185	12.37	0.131
	12.38	0.17	12.38	0.132
	12.39	0.161	12.39	0.125
	12.4	0.181	12.4	0.128
	12.41	0.182	12.41	0.142
	12.42	0.174	12.42	0.11
	12.43	0.159	12.43	0.11
	12.44	0.172	12.44	0.126
	12.45	0.177	12.45	0.125
	12.46	0.17	12.46	0.125
	12.47	0.17	12.47	0.138
	12.48	0.187	12.48	0.132
	12.49	0.179	12.49	0.089
	12.5	0.16	12.5	0.138
	12.51	0.164	12.51	0.129
	12.52	0.149	12.52	0.108
	12.53	0.161	12.53	0.121
	12.54	0.157	12.54	0.117
	12.55	0.146	12.55	0.107
	12.56	0.164	12.56	0.133
	12.57	0.139	12.57	0.127
	12.58	0.173	12.58	0.134
	12.59	0.175	12.59	0.109
	12.6	0.165	12.6	0.116
	12.61	0.159	12.61	0.111
	12.62	0.172	12.62	0.14
	12.63	0.176	12.63	0.12
	12.64	0.144	12.64	0.12
	12.65	0.17	12.65	0.101
	12.66	0.147	12.66	0.117
	12.67	0.164	12.67	0.107
	12.68	0.174	12.68	0.123
	12.69	0.152	12.69	0.125
	12.7	0.15	12.7	0.123
	12.71	0.155	12.71	0.115
	12.72	0.158	12.72	0.119
	12.73	0.139	12.73	0.116
	12.74	0.168	12.74	0.12
	12.75	0.136	12.75	0.121
	12.76	0.153	12.76	0.117
	12.77	0.177	12.77	0.106
	12.78	0.16	12.78	0.109
	12.79	0.175	12.79	0.118
	12.8	0.151	12.8	0.13
	12.81	0.155	12.81	0.111
	12.82	0.172	12.82	0.114
	12.83	0.159	12.83	0.118
	12.84	0.165	12.84	0.119
	12.85	0.124	12.85	0.093
	12.86	0.121	12.86	0.112
	12.87	0.166	12.87	0.123
	12.88	0.167	12.88	0.101
	12.89	0.159	12.89	0.099
	12.9	0.159	12.9	0.096
	12.91	0.16	12.91	0.108
	12.92	0.158	12.92	0.121
	12.93	0.156	12.93	0.103
	12.94	0.146	12.94	0.1
	12.95	0.158	12.95	0.092
	12.96	0.164	12.96	0.104
	12.97	0.136	12.97	0.116
	12.98	0.149	12.98	0.104
	12.99	0.147	12.99	0.119
	13	0.14	13	0.108
	13.01	0.158	13.01	0.106
	13.02	0.144	13.02	0.099
	13.03	0.147	13.03	0.099
	13.04	0.13	13.04	0.095
	13.05	0.148	13.05	0.109
	13.06	0.151	13.06	0.111
	13.07	0.14	13.07	0.107
	13.08	0.14	13.08	0.126
	13.09	0.139	13.09	0.103
	13.1	0.15	13.1	0.118
	13.11	0.15	13.11	0.102
	13.12	0.161	13.12	0.093
	13.13	0.136	13.13	0.095
	13.14	0.126	13.14	0.105
	13.15	0.132	13.15	0.099
	13.16	0.139	13.16	0.123
	13.17	0.152	13.17	0.119
	13.18	0.143	13.18	0.112
	13.19	0.165	13.19	0.102
	13.2	0.134	13.2	0.112
	13.21	0.131	13.21	0.094
	13.22	0.138	13.22	0.114
	13.23	0.138	13.23	0.105
	13.24	0.151	13.24	0.107
	13.25	0.126	13.25	0.095
	13.26	0.142	13.26	0.104
	13.27	0.14	13.27	0.094
	13.28	0.11	13.28	0.117
	13.29	0.131	13.29	0.097
	13.3	0.135	13.3	0.082
	13.31	0.137	13.31	0.102
	13.32	0.132	13.32	0.106
	13.33	0.131	13.33	0.092
	13.34	0.122	13.34	0.103
	13.35	0.128	13.35	0.087
	13.36	0.138	13.36	0.089
	13.37	0.13	13.37	0.09
	13.38	0.144	13.38	0.095
	13.39	0.115	13.39	0.09
	13.4	0.142	13.4	0.084
	13.41	0.142	13.41	0.099
	13.42	0.166	13.42	0.102
	13.43	0.144	13.43	0.101
	13.44	0.124	13.44	0.088
	13.45	0.12	13.45	0.093
	13.46	0.129	13.46	0.085
	13.47	0.11	13.47	0.107
	13.48	0.118	13.48	0.093
	13.49	0.121	13.49	0.078
	13.5	0.143	13.5	0.087
	13.51	0.129	13.51	0.094
	13.52	0.109	13.52	0.099
	13.53	0.098	13.53	0.115
	13.54	0.133	13.54	0.108
	13.55	0.118	13.55	0.091
	13.56	0.124	13.56	0.094
	13.57	0.121	13.57	0.104
	13.58	0.157	13.58	0.077
	13.59	0.131	13.59	0.091
	13.6	0.115	13.6	0.086
	13.61	0.107	13.61	0.091
	13.62	0.114	13.62	0.102
	13.63	0.126	13.63	0.09
	13.64	0.139	13.64	0.1
	13.65	0.122	13.65	0.082
	13.66	0.126	13.66	0.086
	13.67	0.14	13.67	0.11
	13.68	0.119	13.68	0.102
	13.69	0.133	13.69	0.094
	13.7	0.102	13.7	0.099
	13.71	0.116	13.71	0.094
	13.72	0.113	13.72	0.085
	13.73	0.126	13.73	0.077
	13.74	0.122	13.74	0.083
	13.75	0.137	13.75	0.083
	13.76	0.11	13.76	0.09
	13.77	0.125	13.77	0.089
	13.78	0.115	13.78	0.086
	13.79	0.115	13.79	0.073
	13.8	0.097	13.8	0.09
	13.81	0.114	13.81	0.091
	13.82	0.091	13.82	0.073
	13.83	0.103	13.83	0.102
	13.84	0.126	13.84	0.08
	13.85	0.128	13.85	0.087
	13.86	0.132	13.86	0.072
	13.87	0.121	13.87	0.09
	13.88	0.108	13.88	0.102
	13.89	0.106	13.89	0.083
	13.9	0.104	13.9	0.092
	13.91	0.095	13.91	0.063
	13.92	0.103	13.92	0.084
	13.93	0.112	13.93	0.072
	13.94	0.121	13.94	0.075
	13.95	0.123	13.95	0.084
	13.96	0.093	13.96	0.08
	13.97	0.094	13.97	0.087
	13.98	0.117	13.98	0.107
	13.99	0.116	13.99	0.092
	14	0.105	14	0.081
	14.01	0.104	14.01	0.084
	14.02	0.105	14.02	0.085
	14.03	0.097	14.03	0.089
	14.04	0.124	14.04	0.073
	14.05	0.084	14.05	0.076
	14.06	0.106	14.06	0.083
	14.07	0.118	14.07	0.083
	14.08	0.109	14.08	0.07
	14.09	0.107	14.09	0.076
	14.1	0.087	14.1	0.069
	14.11	0.118	14.11	0.071
	14.12	0.111	14.12	0.074
	14.13	0.11	14.13	0.078
	14.14	0.104	14.14	0.081
	14.15	0.092	14.15	0.064
	14.16	0.108	14.16	0.086
	14.17	0.097	14.17	0.069
	14.18	0.104	14.18	0.074
	14.19	0.092	14.19	0.07
	14.2	0.109	14.2	0.077
	14.21	0.113	14.21	0.087
	14.22	0.089	14.22	0.089
	14.23	0.109	14.23	0.081
	14.24	0.102	14.24	0.081
	14.25	0.088	14.25	0.08
	14.26	0.077	14.26	0.089
	14.27	0.113	14.27	0.074
	14.28	0.108	14.28	0.072
	14.29	0.095	14.29	0.076
	14.3	0.094	14.3	0.074
	14.31	0.108	14.31	0.083
	14.32	0.081	14.32	0.064
	14.33	0.102	14.33	0.067
	14.34	0.094	14.34	0.082
	14.35	0.093	14.35	0.096
	14.36	0.091	14.36	0.088
	14.37	0.107	14.37	0.078
	14.38	0.095	14.38	0.072
	14.39	0.101	14.39	0.087
	14.4	0.094	14.4	0.068
	14.41	0.103	14.41	0.072
	14.42	0.11	14.42	0.072
	14.43	0.085	14.43	0.085
	14.44	0.082	14.44	0.078
	14.45	0.104	14.45	0.073
	14.46	0.119	14.46	0.071
	14.47	0.114	14.47	0.058
	14.48	0.079	14.48	0.069
	14.49	0.08	14.49	0.078
	14.5	0.118	14.5	0.059
	14.51	0.096	14.51	0.068
	14.52	0.109	14.52	0.074
	14.53	0.095	14.53	0.057
	14.54	0.086	14.54	0.057
	14.55	0.099	14.55	0.081
	14.56	0.102	14.56	0.074
	14.57	0.105	14.57	0.062
	14.58	0.079	14.58	0.065
	14.59	0.103	14.59	0.066
	14.6	0.1	14.6	0.068
	14.61	0.08	14.61	0.074
	14.62	0.097	14.62	0.07
	14.63	0.082	14.63	0.084
	14.64	0.09	14.64	0.075
	14.65	0.087	14.65	0.058
	14.66	0.089	14.66	0.068
	14.67	0.097	14.67	0.068
	14.68	0.089	14.68	0.075
	14.69	0.102	14.69	0.067
	14.7	0.098	14.7	0.063
	14.71	0.1	14.71	0.065
	14.72	0.091	14.72	0.057
	14.73	0.078	14.73	0.071
	14.74	0.103	14.74	0.058
	14.75	0.087	14.75	0.069
	14.76	0.093	14.76	0.074
	14.77	0.083	14.77	0.06
	14.78	0.09	14.78	0.078
	14.79	0.086	14.79	0.055
	14.8	0.089	14.8	0.075
	14.81	0.094	14.81	0.055
	14.82	0.082	14.82	0.074
	14.83	0.09	14.83	0.064
	14.84	0.077	14.84	0.066
	14.85	0.087	14.85	0.065
	14.86	0.08	14.86	0.058
	14.87	0.089	14.87	0.077
	14.88	0.078	14.88	0.069
	14.89	0.083	14.89	0.067
	14.9	0.074	14.9	0.057
	14.91	0.08	14.91	0.059
	14.92	0.076	14.92	0.071
	14.93	0.085	14.93	0.056
	14.94	0.075	14.94	0.076
	14.95	0.083	14.95	0.064
	14.96	0.079	14.96	0.059
	14.97	0.076	14.97	0.061
	14.98	0.065	14.98	0.058
	14.99	0.094	14.99	0.061
	15	0.096	15	0.058
	15.01	0.066	15.01	0.067
	15.02	0.074	15.02	0.06
	15.03	0.067	15.03	0.067
	15.04	0.083	15.04	0.069
	15.05	0.073	15.05	0.061
	15.06	0.079	15.06	0.04
	15.07	0.067	15.07	0.057
	15.08	0.07	15.08	0.073
	15.09	0.073	15.09	0.053
	15.1	0.087	15.1	0.062
	15.11	0.087	15.11	0.048
	15.12	0.089	15.12	0.062
	15.13	0.071	15.13	0.061
	15.14	0.074	15.14	0.063
	15.15	0.086	15.15	0.065
	15.16	0.088	15.16	0.064
	15.17	0.072	15.17	0.062
	15.18	0.073	15.18	0.063
	15.19	0.07	15.19	0.054
	15.2	0.06	15.2	0.06
	15.21	0.06	15.21	0.074
	15.22	0.085	15.22	0.051
	15.23	0.056	15.23	0.069
	15.24	0.071	15.24	0.06
	15.25	0.066	15.25	0.053
	15.26	0.068	15.26	0.049
	15.27	0.081	15.27	0.044
	15.28	0.065	15.28	0.06
	15.29	0.086	15.29	0.059
	15.3	0.075	15.3	0.048
	15.31	0.069	15.31	0.054
	15.32	0.087	15.32	0.054
	15.33	0.055	15.33	0.055
	15.34	0.067	15.34	0.046
	15.35	0.073	15.35	0.05
	15.36	0.073	15.36	0.05
	15.37	0.061	15.37	0.045
	15.38	0.072	15.38	0.046
	15.39	0.077	15.39	0.059
	15.4	0.079	15.4	0.055
	15.41	0.073	15.41	0.046
	15.42	0.069	15.42	0.042
	15.43	0.073	15.43	0.054
	15.44	0.066	15.44	0.064
	15.45	0.082	15.45	0.056
	15.46	0.079	15.46	0.05
	15.47	0.071	15.47	0.042
	15.48	0.073	15.48	0.061
	15.49	0.069	15.49	0.059
	15.5	0.062	15.5	0.059
	15.51	0.061	15.51	0.053
	15.52	0.067	15.52	0.046
	15.53	0.076	15.53	0.058
	15.54	0.074	15.54	0.054
	15.55	0.056	15.55	0.043
	15.56	0.075	15.56	0.056
	15.57	0.088	15.57	0.051
	15.58	0.064	15.58	0.05
	15.59	0.071	15.59	0.05
	15.6	0.068	15.6	0.045
	15.61	0.059	15.61	0.041
	15.62	0.069	15.62	0.056
	15.63	0.073	15.63	0.054
	15.64	0.056	15.64	0.048
	15.65	0.057	15.65	0.047
	15.66	0.062	15.66	0.063
	15.67	0.067	15.67	0.054
	15.68	0.073	15.68	0.054
	15.69	0.066	15.69	0.05
	15.7	0.057	15.7	0.055
	15.71	0.072	15.71	0.054
	15.72	0.068	15.72	0.039
	15.73	0.057	15.73	0.049
	15.74	0.071	15.74	0.056
	15.75	0.059	15.75	0.036
	15.76	0.069	15.76	0.052
	15.77	0.06	15.77	0.05
	15.78	0.06	15.78	0.048
	15.79	0.071	15.79	0.053
	15.8	0.058	15.8	0.037
	15.81	0.053	15.81	0.049
	15.82	0.052	15.82	0.04
	15.83	0.07	15.83	0.05
	15.84	0.062	15.84	0.058
	15.85	0.046	15.85	0.044
	15.86	0.049	15.86	0.047
	15.87	0.058	15.87	0.047
	15.88	0.054	15.88	0.039
	15.89	0.069	15.89	0.044
	15.9	0.049	15.9	0.042
	15.91	0.063	15.91	0.045
	15.92	0.065	15.92	0.036
	15.93	0.064	15.93	0.047
	15.94	0.055	15.94	0.049
	15.95	0.057	15.95	0.061
	15.96	0.056	15.96	0.047
	15.97	0.061	15.97	0.042
	15.98	0.054	15.98	0.063
	15.99	0.052	15.99	0.04
	16	0.052	16	0.043
	16.01	0.053	16.01	0.039
	16.02	0.051	16.02	0.043
	16.03	0.066	16.03	0.049
	16.04	0.058	16.04	0.055
	16.05	0.047	16.05	0.061
	16.06	0.062	16.06	0.039
	16.07	0.054	16.07	0.054
	16.08	0.051	16.08	0.046
	16.09	0.04	16.09	0.04
	16.1	0.047	16.1	0.042
	16.11	0.046	16.11	0.043
	16.12	0.041	16.12	0.035
	16.13	0.054	16.13	0.03
	16.14	0.072	16.14	0.033
	16.15	0.061	16.15	0.037
	16.16	0.055	16.16	0.037
	16.17	0.045	16.17	0.039
	16.18	0.059	16.18	0.042
	16.19	0.052	16.19	0.05
	16.2	0.055	16.2	0.042
	16.21	0.044	16.21	0.038
	16.22	0.045	16.22	0.038
	16.23	0.059	16.23	0.038
	16.24	0.044	16.24	0.04
	16.25	0.047	16.25	0.056
	16.26	0.041	16.26	0.041
	16.27	0.033	16.27	0.043
	16.28	0.045	16.28	0.046
	16.29	0.061	16.29	0.037
	16.3	0.057	16.3	0.037
	16.31	0.043	16.31	0.047
	16.32	0.051	16.32	0.035
	16.33	0.04	16.33	0.034
	16.34	0.052	16.34	0.041
	16.35	0.057	16.35	0.033
	16.36	0.056	16.36	0.038
	16.37	0.056	16.37	0.033
	16.38	0.036	16.38	0.031
	16.39	0.052	16.39	0.029
	16.4	0.048	16.4	0.036
	16.41	0.044	16.41	0.035
	16.42	0.047	16.42	0.035
	16.43	0.042	16.43	0.044
	16.44	0.044	16.44	0.036
	16.45	0.053	16.45	0.039
	16.46	0.053	16.46	0.034
	16.47	0.034	16.47	0.047
	16.48	0.063	16.48	0.049
	16.49	0.042	16.49	0.041
	16.5	0.053	16.5	0.044
	16.51	0.046	16.51	0.023
	16.52	0.059	16.52	0.04
	16.53	0.044	16.53	0.036
	16.54	0.041	16.54	0.044
	16.55	0.047	16.55	0.045
	16.56	0.046	16.56	0.04
	16.57	0.046	16.57	0.04
	16.58	0.047	16.58	0.021
	16.59	0.042	16.59	0.049
	16.6	0.051	16.6	0.04
	16.61	0.042	16.61	0.035
	16.62	0.042	16.62	0.034
	16.63	0.034	16.63	0.032
	16.64	0.039	16.64	0.034
	16.65	0.057	16.65	0.034
	16.66	0.048	16.66	0.041
	16.67	0.055	16.67	0.04
	16.68	0.05	16.68	0.039
	16.69	0.049	16.69	0.031
	16.7	0.029	16.7	0.028
	16.71	0.045	16.71	0.042
	16.72	0.045	16.72	0.032
	16.73	0.042	16.73	0.03
	16.74	0.047	16.74	0.028
	16.75	0.054	16.75	0.038
	16.76	0.044	16.76	0.038
	16.77	0.041	16.77	0.032
	16.78	0.044	16.78	0.025
	16.79	0.04	16.79	0.036
	16.8	0.043	16.8	0.032
	16.81	0.039	16.81	0.033
	16.82	0.034	16.82	0.032
	16.83	0.041	16.83	0.035
	16.84	0.052	16.84	0.031
	16.85	0.043	16.85	0.036
	16.86	0.029	16.86	0.039
	16.87	0.049	16.87	0.031
	16.88	0.042	16.88	0.026
	16.89	0.036	16.89	0.026
	16.9	0.04	16.9	0.024
	16.91	0.038	16.91	0.035
	16.92	0.033	16.92	0.039
	16.93	0.049	16.93	0.026
	16.94	0.04	16.94	0.03
	16.95	0.034	16.95	0.03
	16.96	0.034	16.96	0.051
	16.97	0.042	16.97	0.022
	16.98	0.044	16.98	0.029
	16.99	0.048	16.99	0.023
	17	0.042	17	0.023
	17.01	0.031	17.01	0.027
	17.02	0.033	17.02	0.032
	17.03	0.028	17.03	0.034
	17.04	0.038	17.04	0.031
	17.05	0.056	17.05	0.03
	17.06	0.044	17.06	0.031
	17.07	0.035	17.07	0.037
	17.08	0.03	17.08	0.036
	17.09	0.039	17.09	0.031
	17.1	0.028	17.1	0.023
	17.11	0.044	17.11	0.029
	17.12	0.045	17.12	0.034
	17.13	0.04	17.13	0.019
	17.14	0.042	17.14	0.036
	17.15	0.033	17.15	0.026
	17.16	0.038	17.16	0.031
	17.17	0.038	17.17	0.03
	17.18	0.025	17.18	0.034
	17.19	0.03	17.19	0.038
	17.2	0.036	17.2	0.029
	17.21	0.026	17.21	0.03
	17.22	0.034	17.22	0.022
	17.23	0.039	17.23	0.031
	17.24	0.036	17.24	0.038
	17.25	0.037	17.25	0.037
	17.26	0.033	17.26	0.043
	17.27	0.033	17.27	0.033
	17.28	0.029	17.28	0.021
	17.29	0.041	17.29	0.028
	17.3	0.035	17.3	0.028
	17.31	0.026	17.31	0.028
	17.32	0.029	17.32	0.029
	17.33	0.032	17.33	0.026
	17.34	0.03	17.34	0.022
	17.35	0.028	17.35	0.018
	17.36	0.027	17.36	0.026
	17.37	0.031	17.37	0.031
	17.38	0.036	17.38	0.032
	17.39	0.028	17.39	0.026
	17.4	0.039	17.4	0.022
	17.41	0.035	17.41	0.029
	17.42	0.028	17.42	0.026
	17.43	0.026	17.43	0.025
	17.44	0.035	17.44	0.03
	17.45	0.028	17.45	0.027
	17.46	0.032	17.46	0.025
	17.47	0.042	17.47	0.028
	17.48	0.029	17.48	0.021
	17.49	0.029	17.49	0.028
	17.5	0.034	17.5	0.029
	17.51	0.026	17.51	0.029
	17.52	0.034	17.52	0.022
	17.53	0.029	17.53	0.031
	17.54	0.016	17.54	0.023
	17.55	0.038	17.55	0.03
	17.56	0.036	17.56	0.024
	17.57	0.026	17.57	0.02
	17.58	0.036	17.58	0.025
	17.59	0.039	17.59	0.017
	17.6	0.027	17.6	0.023
	17.61	0.024	17.61	0.025
	17.62	0.031	17.62	0.026
	17.63	0.03	17.63	0.02
	17.64	0.026	17.64	0.021
	17.65	0.033	17.65	0.02
	17.66	0.026	17.66	0.036
	17.67	0.037	17.67	0.026
	17.68	0.031	17.68	0.024
	17.69	0.027	17.69	0.022
	17.7	0.023	17.7	0.021
	17.71	0.028	17.71	0.024
	17.72	0.031	17.72	0.023
	17.73	0.027	17.73	0.025
	17.74	0.023	17.74	0.019
	17.75	0.038	17.75	0.02
	17.76	0.032	17.76	0.02
	17.77	0.027	17.77	0.026
	17.78	0.029	17.78	0.015
	17.79	0.024	17.79	0.024
	17.8	0.023	17.8	0.028
	17.81	0.033	17.81	0.018
	17.82	0.027	17.82	0.02
	17.83	0.025	17.83	0.015
	17.84	0.026	17.84	0.022
	17.85	0.019	17.85	0.028
	17.86	0.027	17.86	0.021
	17.87	0.034	17.87	0.024
	17.88	0.026	17.88	0.023
	17.89	0.026	17.89	0.025
	17.9	0.02	17.9	0.021
	17.91	0.017	17.91	0.018
	17.92	0.019	17.92	0.022
	17.93	0.028	17.93	0.019
	17.94	0.021	17.94	0.023
	17.95	0.029	17.95	0.016
	17.96	0.031	17.96	0.03
	17.97	0.027	17.97	0.021
	17.98	0.019	17.98	0.018
	17.99	0.021	17.99	0.022
	18	0.027	18	0.021
	18.01	0.029	18.01	0.023
	18.02	0.037	18.02	0.024
	18.03	0.018	18.03	0.016
	18.04	0.019	18.04	0.017
	18.05	0.02	18.05	0.018
	18.06	0.023	18.06	0.012
	18.07	0.024	18.07	0.017
	18.08	0.015	18.08	0.021
	18.09	0.019	18.09	0.021
	18.1	0.022	18.1	0.022
	18.11	0.022	18.11	0.021
	18.12	0.031	18.12	0.019
	18.13	0.024	18.13	0.012
	18.14	0.016	18.14	0.02
	18.15	0.025	18.15	0.012
	18.16	0.03	18.16	0.021
	18.17	0.024	18.17	0.02
	18.18	0.03	18.18	0.018
	18.19	0.016	18.19	0.026
	18.2	0.019	18.2	0.019
	18.21	0.018	18.21	0.033
	18.22	0.021	18.22	0.019
	18.23	0.015	18.23	0.01
	18.24	0.018	18.24	0.02
	18.25	0.024	18.25	0.014
	18.26	0.017	18.26	0.023
	18.27	0.022	18.27	0.028
	18.28	0.022	18.28	0.021
	18.29	0.026	18.29	0.015
	18.3	0.018	18.3	0.019
	18.31	0.022	18.31	0.025
	18.32	0.017	18.32	0.01
	18.33	0.024	18.33	0.017
	18.34	0.018	18.34	0.02
	18.35	0.026	18.35	0.01
	18.36	0.022	18.36	0.015
	18.37	0.023	18.37	0.015
	18.38	0.021	18.38	0.014
	18.39	0.019	18.39	0.019
	18.4	0.022	18.4	0.014
	18.41	0.018	18.41	0.017
	18.42	0.02	18.42	0.015
	18.43	0.026	18.43	0.019
	18.44	0.014	18.44	0.016
	18.45	0.018	18.45	0.017
	18.46	0.017	18.46	0.014
	18.47	0.018	18.47	0.02
	18.48	0.02	18.48	0.016
	18.49	0.021	18.49	0.018
	18.5	0.015	18.5	0.021
	18.51	0.014	18.51	0.011
	18.52	0.017	18.52	0.016
	18.53	0.013	18.53	0.015
	18.54	0.026	18.54	0.013
	18.55	0.013	18.55	0.011
	18.56	0.023	18.56	0.012
	18.57	0.015	18.57	0.014
	18.58	0.021	18.58	0.008
	18.59	0.015	18.59	0.016
	18.6	0.016	18.6	0.013
	18.61	0.012	18.61	0.017
	18.62	0.017	18.62	0.014
	18.63	0.019	18.63	0.02
	18.64	0.016	18.64	0.012
	18.65	0.019	18.65	0.02
	18.66	0.023	18.66	0.016
	18.67	0.027	18.67	0.016
	18.68	0.017	18.68	0.011
	18.69	0.015	18.69	0.01
	18.7	0.015	18.7	0.012
	18.71	0.014	18.71	0.01
	18.72	0.016	18.72	0.007
	18.73	0.021	18.73	0.012
	18.74	0.019	18.74	0.017
	18.75	0.012	18.75	0.01
	18.76	0.014	18.76	0.01
	18.77	0.007	18.77	0.015
	18.78	0.013	18.78	0.006
	18.79	0.019	18.79	0.01
	18.8	0.019	18.8	0.015
	18.81	0.01	18.81	0.016
	18.82	0.018	18.82	0.011
	18.83	0.015	18.83	0.014
	18.84	0.017	18.84	0.017
	18.85	0.016	18.85	0.009
	18.86	0.015	18.86	0.009
	18.87	0.015	18.87	0.021
	18.88	0.02	18.88	0.009
	18.89	0.012	18.89	0.012
	18.9	0.021	18.9	0.013
	18.91	0.015	18.91	0.01
	18.92	0.013	18.92	0.013
	18.93	0.022	18.93	0.009
	18.94	0.017	18.94	0.018
	18.95	0.008	18.95	0.01
	18.96	0.01	18.96	0.006
	18.97	0.011	18.97	0.01
	18.98	0.013	18.98	0.014
	18.99	0.016	18.99	0.01
	19	0.023	19	0.01
	19.01	0.011	19.01	0.01
	19.02	0.009	19.02	0.013
	19.03	0.016	19.03	0.011
	19.04	0.014	19.04	0.005
	19.05	0.017	19.05	0.008
	19.06	0.009	19.06	0.006
	19.07	0.015	19.07	0.006
	19.08	0.011	19.08	0.012
	19.09	0.014	19.09	0.011
	19.1	0.02	19.1	0.012
	19.11	0.013	19.11	0.015
	19.12	0.014	19.12	0.007
	19.13	0.009	19.13	0.01
	19.14	0.005	19.14	0.014
	19.15	0.011	19.15	0.009
	19.16	0.012	19.16	0.01
	19.17	0.006	19.17	0.009
	19.18	0.012	19.18	0.006
	19.19	0.008	19.19	0.004
	19.2	0.011	19.2	0.008
	19.21	0.007	19.21	0.01
	19.22	0.01	19.22	0.009
	19.23	0.012	19.23	0.01
	19.24	0.012	19.24	0.005
	19.25	0.01	19.25	0.012
	19.26	0.011	19.26	0.007
	19.27	0.015	19.27	0.007
	19.28	0.01	19.28	0.013
	19.29	0.013	19.29	0.009
	19.3	0.011	19.3	0.01
	19.31	0.01	19.31	0.006
	19.32	0.012	19.32	0.009
	19.33	0.006	19.33	0.007
	19.34	0.007	19.34	0.006
	19.35	0.011	19.35	0.009
	19.36	0.007	19.36	0.008
	19.37	0.012	19.37	0.006
	19.38	0.005	19.38	0.005
	19.39	0.007	19.39	0.011
	19.4	0.009	19.4	0.002
	19.41	0.007	19.41	0.004
	19.42	0.008	19.42	0.008
	19.43	0.008	19.43	0.008
	19.44	0.001	19.44	0.01
	19.45	0.008	19.45	0.004
	19.46	0.01	19.46	0.004
	19.47	0.005	19.47	0.007
	19.48	0.004	19.48	0.008
	19.49	0.005	19.49	0.01
	19.5	0.007	19.5	0.003
	19.51	0.006	19.51	0.005
	19.52	0.007	19.52	0.008
	19.53	0.005	19.53	0.005
	19.54	0.002	19.54	0.006
	19.55	0.005	19.55	0.002
	19.56	0.006	19.56	0
	19.57	0.006	19.57	0.007
	19.58	0.004	19.58	0.006
	19.59	0.005	19.59	0.003
	19.6	0.008	19.6	0.004
	19.61	0.009	19.61	0.003
	19.62	0.014	19.62	0.007
	19.63	0.003	19.63	0.001
	19.64	0.004	19.64	0.001
	19.65	0.005	19.65	0.002
	19.66	0.006	19.66	0.005
	19.67	0.003	19.67	0.005
	19.68	0.004	19.68	0.003
	19.69	0.003	19.69	0.005
	19.7	0.002	19.7	0.005
	19.71	0	19.71	0.006
	19.72	0	19.72	0.003
	19.73	0	19.73	0.001
	19.74	0.002	19.74	0.001
	19.75	0.005	19.75	0.003
	19.76	0.001	19.76	0.001
	19.77	0.003	19.77	0.003
	19.78	0.005	19.78	0.003
	19.79	0.001	19.79	0.003
	19.8	0.001	19.8	0.001
	19.81	0.002	19.81	0.001
	19.82	0.001	19.82	0.002
	19.83	0.003	19.83	0.002
	19.84	0.005	19.84	0
	19.85	0.003	19.85	0
	19.86	0.001	19.86	0
	19.87	0.002	19.87	0
	19.88	0.003	19.88	0.001
	19.89	0.003	19.89	0.001
	19.9	0.001	19.9	0.002
	19.91	0.001	19.91	0.003
	19.92	0.001	19.92	0.002
	19.93	0.001	19.93	0
	19.94	0.003	19.94	0.001
	19.95	0	19.95	0.003
	19.96	0.001	19.96	0
	19.97	0.001	19.97	0.003
[truncated: 2,098 more rows]
