# Supplementary material for: Thermodynamic framework for assessing dissolutive wetting behaviors in metallic systems
Source: Nat Commun. 2025 Dec 3;17:313. doi: 10.1038/s41467-025-67008-9 (PMC12789441; doi:10.1038/s41467-025-67008-9)
Supplement: Supplementary file 10 — Source Data [file 41467_2025_67008_MOESM10_ESM.zip › Separate Source Data files/Supplementary Fig. 14f and g.xlsx]

## Sheet: Sheet1
	Spot S1		Spot S2
	keV	Counts (×1000)	keV	Counts (×1000)
	0	0	0	0
	0.01	0.002	0.01	0.002
	0.02	0.001	0.02	0.002
	0.03	0.006	0.03	0.007
	0.04	0.02	0.04	0.021
	0.05	0.026	0.05	0.029
	0.06	0.031	0.06	0.021
	0.07	0.036	0.07	0.037
	0.08	0.02	0.08	0.021
	0.09	0.018	0.09	0.022
	0.1	0.009	0.1	0.008
	0.11	0.01	0.11	0.003
	0.12	0.014	0.12	0.009
	0.13	0.024	0.13	0.026
	0.14	0.035	0.14	0.041
	0.15	0.076	0.15	0.048
	0.16	0.107	0.16	0.097
	0.17	0.164	0.17	0.138
	0.18	0.181	0.18	0.175
	0.19	0.293	0.19	0.275
	0.2	0.337	0.2	0.307
	0.21	0.453	0.21	0.477
	0.22	0.59	0.22	0.594
	0.23	0.743	0.23	0.847
	0.24	0.938	0.24	1.051
	0.25	1.094	0.25	1.391
	0.26	1.211	0.26	1.642
	0.27	1.283	0.27	1.669
	0.28	1.282	0.28	1.673
	0.29	1.236	0.29	1.548
	0.3	1.185	0.3	1.469
	0.31	1.246	0.31	1.421
	0.32	1.421	0.32	1.433
	0.33	1.692	0.33	1.693
	0.34	2.154	0.34	2.154
	0.35	2.87	0.35	2.754
	0.36	3.681	0.36	3.35
	0.37	4.371	0.37	3.786
	0.38	4.919	0.38	4.18
	0.39	5.176	0.39	4.379
	0.4	4.742	0.4	4.014
	0.41	4.076	0.41	3.5
	0.42	3.298	0.42	2.921
	0.43	2.486	0.43	2.412
	0.44	1.977	0.44	2.015
	0.45	1.648	0.45	1.84
	0.46	1.377	0.46	1.687
	0.47	1.378	0.47	1.837
	0.48	1.275	0.48	1.819
	0.49	1.273	0.49	1.943
	0.5	1.12	0.5	1.983
	0.51	1.105	0.51	2.022
	0.52	0.941	0.52	1.931
	0.53	0.814	0.53	1.786
	0.54	0.679	0.54	1.667
	0.55	0.576	0.55	1.521
	0.56	0.542	0.56	1.554
	0.57	0.503	0.57	1.559
	0.58	0.479	0.58	1.669
	0.59	0.488	0.59	1.952
	0.6	0.524	0.6	2.13
	0.61	0.508	0.61	2.296
	0.62	0.51	0.62	2.301
	0.63	0.558	0.63	2.459
	0.64	0.483	0.64	2.618
	0.65	0.585	0.65	2.955
	0.66	0.645	0.66	3.629
	0.67	0.712	0.67	4.523
	0.68	0.797	0.68	5.518
	0.69	0.751	0.69	6.463
	0.7	0.808	0.7	6.982
	0.71	0.84	0.71	6.932
	0.72	0.772	0.72	6.209
	0.73	0.746	0.73	5.212
	0.74	0.721	0.74	4.117
	0.75	0.645	0.75	3.048
	0.76	0.606	0.76	2.114
	0.77	0.621	0.77	1.574
	0.78	0.557	0.78	1.275
	0.79	0.637	0.79	1.02
	0.8	0.613	0.8	0.926
	0.81	0.604	0.81	0.874
	0.82	0.6	0.82	0.887
	0.83	0.656	0.83	0.881
	0.84	0.619	0.84	0.828
	0.85	0.589	0.85	0.869
	0.86	0.615	0.86	0.816
	0.87	0.615	0.87	0.847
	0.88	0.617	0.88	0.863
	0.89	0.639	0.89	0.806
	0.9	0.609	0.9	0.876
	0.91	0.705	0.91	0.9
	0.92	0.652	0.92	0.893
	0.93	0.674	0.93	0.845
	0.94	0.718	0.94	0.925
	0.95	0.68	0.95	0.939
	0.96	0.673	0.96	0.936
	0.97	0.721	0.97	0.868
	0.98	0.727	0.98	0.887
	0.99	0.702	0.99	0.913
	1	0.719	1	0.928
	1.01	0.721	1.01	1.012
	1.02	0.754	1.02	0.933
	1.03	0.741	1.03	1.031
	1.04	0.749	1.04	1.023
	1.05	0.756	1.05	0.959
	1.06	0.804	1.06	1.045
	1.07	0.714	1.07	1.055
	1.08	0.776	1.08	1.072
	1.09	0.775	1.09	1.044
	1.1	0.821	1.1	1.104
	1.11	0.815	1.11	1.059
	1.12	0.856	1.12	1.069
	1.13	0.808	1.13	1.113
	1.14	0.828	1.14	1.131
	1.15	0.812	1.15	1.076
	1.16	0.821	1.16	1.09
	1.17	0.907	1.17	1.177
	1.18	0.881	1.18	1.131
	1.19	0.92	1.19	1.144
	1.2	0.901	1.2	1.146
	1.21	0.928	1.21	1.169
	1.22	0.943	1.22	1.213
	1.23	0.958	1.23	1.215
	1.24	0.972	1.24	1.228
	1.25	0.972	1.25	1.261
	1.26	0.952	1.26	1.222
	1.27	0.988	1.27	1.27
	1.28	1.022	1.28	1.24
	1.29	1.059	1.29	1.316
	1.3	1.071	1.3	1.251
	1.31	1.111	1.31	1.28
	1.32	1.039	1.32	1.255
	1.33	1.046	1.33	1.355
	1.34	1.088	1.34	1.29
	1.35	1.048	1.35	1.343
	1.36	1.09	1.36	1.316
	1.37	1.061	1.37	1.367
	1.38	1.097	1.38	1.348
	1.39	1.168	1.39	1.344
	1.4	1.155	1.4	1.383
	1.41	1.188	1.41	1.432
	1.42	1.227	1.42	1.358
	1.43	1.324	1.43	1.516
	1.44	1.352	1.44	1.557
	1.45	1.596	1.45	1.71
	1.46	1.638	1.46	1.849
	1.47	1.698	1.47	1.961
	1.48	1.786	1.48	2.006
	1.49	1.812	1.49	1.938
	1.5	1.736	1.5	2.01
	1.51	1.743	1.51	1.955
	1.52	1.609	1.52	1.916
	1.53	1.552	1.53	1.752
	1.54	1.456	1.54	1.661
	1.55	1.33	1.55	1.547
	1.56	1.322	1.56	1.549
	1.57	1.278	1.57	1.482
	1.58	1.206	1.58	1.407
	1.59	1.283	1.59	1.394
	1.6	1.314	1.6	1.434
	1.61	1.335	1.61	1.488
	1.62	1.397	1.62	1.533
	1.63	1.309	1.63	1.5
	1.64	1.471	1.64	1.54
	1.65	1.464	1.65	1.622
	1.66	1.572	1.66	1.578
	1.67	1.649	1.67	1.634
	1.68	1.771	1.68	1.713
	1.69	1.876	1.69	1.809
	1.7	2.002	1.7	1.878
	1.71	1.911	1.71	1.853
	1.72	2.071	1.72	1.882
	1.73	1.957	1.73	1.884
	1.74	1.912	1.74	1.842
	1.75	1.895	1.75	1.783
	1.76	1.806	1.76	1.701
	1.77	1.667	1.77	1.694
	1.78	1.655	1.78	1.67
	1.79	1.496	1.79	1.609
	1.8	1.495	1.8	1.563
	1.81	1.422	1.81	1.544
	1.82	1.452	1.82	1.491
	1.83	1.389	1.83	1.459
	1.84	1.407	1.84	1.374
	1.85	1.382	1.85	1.398
	1.86	1.318	1.86	1.356
	1.87	1.291	1.87	1.334
	1.88	1.319	1.88	1.381
	1.89	1.326	1.89	1.331
	1.9	1.403	1.9	1.339
	1.91	1.356	1.91	1.299
	1.92	1.4	1.92	1.338
	1.93	1.36	1.93	1.308
	1.94	1.331	1.94	1.427
	1.95	1.321	1.95	1.301
	1.96	1.347	1.96	1.383
	1.97	1.356	1.97	1.309
	1.98	1.318	1.98	1.332
	1.99	1.306	1.99	1.363
	2	1.359	2	1.229
	2.01	1.27	2.01	1.208
	2.02	1.297	2.02	1.342
	2.03	1.278	2.03	1.295
	2.04	1.318	2.04	1.234
	2.05	1.258	2.05	1.268
	2.06	1.315	2.06	1.295
	2.07	1.245	2.07	1.411
	2.08	1.272	2.08	1.261
	2.09	1.314	2.09	1.257
	2.1	1.316	2.1	1.297
	2.11	1.288	2.11	1.228
	2.12	1.337	2.12	1.321
	2.13	1.32	2.13	1.3
	2.14	1.291	2.14	1.346
	2.15	1.373	2.15	1.346
	2.16	1.317	2.16	1.309
	2.17	1.304	2.17	1.259
	2.18	1.363	2.18	1.239
	2.19	1.309	2.19	1.239
	2.2	1.287	2.2	1.296
	2.21	1.339	2.21	1.228
	2.22	1.353	2.22	1.293
	2.23	1.286	2.23	1.315
	2.24	1.339	2.24	1.287
	2.25	1.268	2.25	1.3
	2.26	1.294	2.26	1.325
	2.27	1.311	2.27	1.252
	2.28	1.323	2.28	1.22
	2.29	1.343	2.29	1.328
	2.3	1.287	2.3	1.23
	2.31	1.335	2.31	1.271
	2.32	1.382	2.32	1.3
	2.33	1.323	2.33	1.309
	2.34	1.347	2.34	1.308
	2.35	1.335	2.35	1.253
	2.36	1.332	2.36	1.236
	2.37	1.328	2.37	1.266
	2.38	1.277	2.38	1.346
	2.39	1.399	2.39	1.33
	2.4	1.328	2.4	1.271
	2.41	1.354	2.41	1.263
	2.42	1.295	2.42	1.292
	2.43	1.342	2.43	1.231
	2.44	1.376	2.44	1.247
	2.45	1.243	2.45	1.235
	2.46	1.33	2.46	1.26
	2.47	1.265	2.47	1.222
	2.48	1.323	2.48	1.245
	2.49	1.328	2.49	1.259
	2.5	1.322	2.5	1.196
	2.51	1.328	2.51	1.231
	2.52	1.28	2.52	1.24
	2.53	1.282	2.53	1.198
	2.54	1.29	2.54	1.219
	2.55	1.334	2.55	1.209
	2.56	1.271	2.56	1.241
	2.57	1.292	2.57	1.206
	2.58	1.298	2.58	1.229
	2.59	1.329	2.59	1.288
	2.6	1.298	2.6	1.254
	2.61	1.4	2.61	1.19
	2.62	1.348	2.62	1.249
	2.63	1.341	2.63	1.24
	2.64	1.301	2.64	1.161
	2.65	1.369	2.65	1.228
	2.66	1.428	2.66	1.165
	2.67	1.278	2.67	1.181
	2.68	1.33	2.68	1.206
	2.69	1.294	2.69	1.221
	2.7	1.352	2.7	1.206
	2.71	1.284	2.71	1.192
	2.72	1.317	2.72	1.14
	2.73	1.278	2.73	1.211
	2.74	1.288	2.74	1.166
	2.75	1.356	2.75	1.256
	2.76	1.266	2.76	1.171
	2.77	1.338	2.77	1.211
	2.78	1.32	2.78	1.167
	2.79	1.286	2.79	1.178
	2.8	1.275	2.8	1.177
	2.81	1.3	2.81	1.111
	2.82	1.31	2.82	1.186
	2.83	1.312	2.83	1.137
	2.84	1.258	2.84	1.148
	2.85	1.379	2.85	1.164
	2.86	1.286	2.86	1.152
	2.87	1.317	2.87	1.165
	2.88	1.284	2.88	1.161
	2.89	1.377	2.89	1.192
	2.9	1.3	2.9	1.098
	2.91	1.316	2.91	1.187
	2.92	1.32	2.92	1.137
	2.93	1.376	2.93	1.225
	2.94	1.43	2.94	1.215
	2.95	1.328	2.95	1.181
	2.96	1.553	2.96	1.275
	2.97	1.639	2.97	1.305
	2.98	1.722	2.98	1.385
	2.99	1.878	2.99	1.489
	3	2.068	3	1.559
	3.01	2.132	3.01	1.682
	3.02	2.388	3.02	1.764
	3.03	2.474	3.03	1.9
	3.04	2.719	3.04	1.926
	3.05	2.821	3.05	1.965
	3.06	2.674	3.06	1.946
	3.07	2.584	3.07	1.926
	3.08	2.472	3.08	1.766
	3.09	2.291	3.09	1.771
	3.1	2.093	3.1	1.62
	3.11	2.082	3.11	1.57
	3.12	1.82	3.12	1.417
	3.13	1.714	3.13	1.413
	3.14	1.548	3.14	1.253
	3.15	1.488	3.15	1.22
	3.16	1.438	3.16	1.153
	3.17	1.412	3.17	1.217
	3.18	1.392	3.18	1.152
	3.19	1.426	3.19	1.16
	3.2	1.436	3.2	1.242
	3.21	1.525	3.21	1.201
	3.22	1.524	3.22	1.252
	3.23	1.67	3.23	1.367
	3.24	1.715	3.24	1.306
	3.25	1.798	3.25	1.362
	3.26	1.891	3.26	1.385
	3.27	1.863	3.27	1.545
	3.28	1.949	3.28	1.457
	3.29	2.213	3.29	1.644
	3.3	2.288	3.3	1.657
	3.31	2.491	3.31	1.725
	3.32	2.827	3.32	1.961
	3.33	3.345	3.33	2.299
	3.34	4.256	3.34	2.766
	3.35	5.557	3.35	3.523
	3.36	7.501	3.36	4.594
	3.37	10.249	3.37	6.052
	3.38	13.609	3.38	8.105
	3.39	17.629	3.39	10.346
	3.4	22.216	3.4	13.371
	3.41	27.467	3.41	15.878
	3.42	31.829	3.42	18.769
	3.43	35.699	3.43	20.936
	3.44	38.293	3.44	22.225
	3.45	39.396	3.45	22.981
	3.46	38.591	3.46	22.624
	3.47	36.202	3.47	21.017
	3.48	32.744	3.48	19.414
	3.49	27.947	3.49	16.503
	3.5	23.078	3.5	13.493
	3.51	18.363	3.51	10.673
	3.52	14.152	3.52	8.299
	3.53	10.668	3.53	6.34
	3.54	7.98	3.54	4.684
	3.55	6.071	3.55	3.783
	3.56	5.136	3.56	3.202
	3.57	4.684	3.57	3.027
	3.58	4.979	3.58	3.136
	3.59	5.786	3.59	3.534
	3.6	6.945	3.6	4.326
	3.61	8.673	3.61	5.374
	3.62	10.697	3.62	6.468
	3.63	13.001	3.63	7.783
	3.64	14.966	3.64	8.864
	3.65	16.989	3.65	10.028
	3.66	18.189	3.66	10.509
	3.67	19.064	3.67	11.167
	3.68	19.301	3.68	11.19
	3.69	18.964	3.69	10.844
	3.7	18.041	3.7	10.287
	3.71	16.472	3.71	9.671
	3.72	14.747	3.72	8.816
	3.73	13.332	3.73	7.749
	3.74	11.458	3.74	6.833
	3.75	9.963	3.75	5.988
	3.76	8.691	3.76	5.258
	3.77	7.604	3.77	4.605
	3.78	6.442	3.78	3.874
	3.79	5.666	3.79	3.479
	3.8	4.959	3.8	3.029
	3.81	4.371	3.81	2.77
	3.82	4.018	3.82	2.621
	3.83	3.931	3.83	2.438
	3.84	3.757	3.84	2.437
	3.85	4.038	3.85	2.529
	3.86	4.283	3.86	2.771
	3.87	4.639	3.87	2.911
	3.88	5.187	3.88	3.141
	3.89	5.461	3.89	3.394
	3.9	5.799	3.9	3.567
	3.91	6.086	3.91	3.643
	3.92	5.924	3.92	3.568
	3.93	5.587	3.93	3.393
	3.94	5.391	3.94	3.172
	3.95	4.751	3.95	3.107
	3.96	4.185	3.96	2.661
	3.97	3.514	3.97	2.328
	3.98	2.973	3.98	2.085
	3.99	2.527	3.99	1.771
	4	2.173	4	1.567
	4.01	1.773	4.01	1.379
	4.02	1.556	4.02	1.225
	4.03	1.386	4.03	1.165
	4.04	1.309	4.04	1.087
	4.05	1.337	4.05	1.133
	4.06	1.349	4.06	1.089
	4.07	1.484	4.07	1.209
	4.08	1.541	4.08	1.354
	4.09	1.82	4.09	1.451
	4.1	1.986	4.1	1.492
	4.11	2.175	4.11	1.58
	4.12	2.331	4.12	1.661
	4.13	2.319	4.13	1.803
	4.14	2.271	4.14	1.86
	4.15	2.342	4.15	1.794
	4.16	2.175	4.16	1.702
	4.17	2.126	4.17	1.674
	4.18	1.958	4.18	1.526
	4.19	1.634	4.19	1.363
	4.2	1.513	4.2	1.245
	4.21	1.302	4.21	1.119
	4.22	1.099	4.22	1.023
	4.23	1.042	4.23	0.922
	4.24	0.954	4.24	0.889
	4.25	0.85	4.25	0.785
	4.26	0.897	4.26	0.836
	4.27	0.808	4.27	0.762
	4.28	0.851	4.28	0.85
	4.29	0.92	4.29	0.861
	4.3	0.975	4.3	0.93
	4.31	1.003	4.31	0.933
	4.32	1.003	4.32	0.988
	4.33	1.182	4.33	0.992
	4.34	1.163	4.34	1.068
	4.35	1.308	4.35	1.113
	4.36	1.335	4.36	1.117
	4.37	1.404	4.37	1.218
	4.38	1.357	4.38	1.233
	4.39	1.449	4.39	1.213
	4.4	1.348	4.4	1.114
	4.41	1.292	4.41	1.142
	4.42	1.149	4.42	0.973
	4.43	1.159	4.43	0.993
	4.44	1.061	4.44	0.976
	4.45	0.989	4.45	0.919
	4.46	0.889	4.46	0.821
	4.47	0.845	4.47	0.8
	4.48	0.809	4.48	0.793
	4.49	0.719	4.49	0.811
	4.5	0.741	4.5	0.687
	4.51	0.714	4.51	0.724
	4.52	0.688	4.52	0.721
	4.53	0.683	4.53	0.694
	4.54	0.647	4.54	0.706
	4.55	0.605	4.55	0.654
	4.56	0.659	4.56	0.732
	4.57	0.646	4.57	0.728
	4.58	0.68	4.58	0.722
	4.59	0.666	4.59	0.663
	4.6	0.684	4.6	0.696
	4.61	0.624	4.61	0.697
	4.62	0.626	4.62	0.73
	4.63	0.715	4.63	0.735
	4.64	0.642	4.64	0.697
	4.65	0.666	4.65	0.722
	4.66	0.592	4.66	0.711
	4.67	0.632	4.67	0.721
	4.68	0.643	4.68	0.702
	4.69	0.666	4.69	0.644
	4.7	0.662	4.7	0.681
	4.71	0.619	4.71	0.68
	4.72	0.617	4.72	0.66
	4.73	0.627	4.73	0.686
	4.74	0.626	4.74	0.66
	4.75	0.612	4.75	0.639
	4.76	0.664	4.76	0.635
	4.77	0.654	4.77	0.62
	4.78	0.61	4.78	0.653
	4.79	0.627	4.79	0.654
	4.8	0.674	4.8	0.645
	4.81	0.679	4.81	0.667
	4.82	0.653	4.82	0.648
	4.83	0.644	4.83	0.605
	4.84	0.654	4.84	0.661
	4.85	0.661	4.85	0.647
	4.86	0.675	4.86	0.66
	4.87	0.689	4.87	0.686
	4.88	0.658	4.88	0.621
	4.89	0.673	4.89	0.628
	4.9	0.622	4.9	0.629
	4.91	0.618	4.91	0.652
	4.92	0.678	4.92	0.65
	4.93	0.641	4.93	0.63
	4.94	0.667	4.94	0.686
	4.95	0.677	4.95	0.608
	4.96	0.671	4.96	0.644
	4.97	0.651	4.97	0.659
	4.98	0.669	4.98	0.621
	4.99	0.627	4.99	0.641
	5	0.64	5	0.586
	5.01	0.609	5.01	0.641
	5.02	0.67	5.02	0.653
	5.03	0.636	5.03	0.608
	5.04	0.671	5.04	0.628
	5.05	0.609	5.05	0.606
	5.06	0.64	5.06	0.655
	5.07	0.631	5.07	0.615
	5.08	0.661	5.08	0.587
	5.09	0.665	5.09	0.631
	5.1	0.644	5.1	0.568
	5.11	0.654	5.11	0.634
	5.12	0.606	5.12	0.6
	5.13	0.644	5.13	0.644
	5.14	0.646	5.14	0.628
	5.15	0.652	5.15	0.619
	5.16	0.676	5.16	0.622
	5.17	0.625	5.17	0.656
	5.18	0.646	5.18	0.596
	5.19	0.698	5.19	0.606
	5.2	0.688	5.2	0.648
	5.21	0.662	5.21	0.585
	5.22	0.642	5.22	0.622
	5.23	0.637	5.23	0.626
	5.24	0.692	5.24	0.61
	5.25	0.683	5.25	0.654
	5.26	0.626	5.26	0.607
	5.27	0.671	5.27	0.59
	5.28	0.676	5.28	0.631
	5.29	0.598	5.29	0.603
	5.3	0.64	5.3	0.646
	5.31	0.645	5.31	0.628
	5.32	0.658	5.32	0.626
	5.33	0.673	5.33	0.65
	5.34	0.662	5.34	0.625
	5.35	0.644	5.35	0.614
	5.36	0.655	5.36	0.641
	5.37	0.65	5.37	0.624
	5.38	0.646	5.38	0.609
	5.39	0.631	5.39	0.631
	5.4	0.654	5.4	0.606
	5.41	0.655	5.41	0.575
	5.42	0.672	5.42	0.596
	5.43	0.618	5.43	0.599
	5.44	0.662	5.44	0.629
	5.45	0.635	5.45	0.64
	5.46	0.636	5.46	0.601
	5.47	0.667	5.47	0.589
	5.48	0.62	5.48	0.612
	5.49	0.601	5.49	0.617
	5.5	0.603	5.5	0.583
	5.51	0.649	5.51	0.611
	5.52	0.696	5.52	0.622
	5.53	0.651	5.53	0.644
	5.54	0.639	5.54	0.559
	5.55	0.636	5.55	0.617
	5.56	0.642	5.56	0.56
	5.57	0.61	5.57	0.61
	5.58	0.64	5.58	0.593
	5.59	0.662	5.59	0.584
	5.6	0.673	5.6	0.597
	5.61	0.597	5.61	0.586
	5.62	0.643	5.62	0.599
	5.63	0.657	5.63	0.549
	5.64	0.6	5.64	0.569
	5.65	0.607	5.65	0.572
	5.66	0.677	5.66	0.607
	5.67	0.621	5.67	0.618
	5.68	0.622	5.68	0.567
	5.69	0.64	5.69	0.612
	5.7	0.607	5.7	0.626
	5.71	0.601	5.71	0.577
	5.72	0.597	5.72	0.572
	5.73	0.667	5.73	0.558
	5.74	0.627	5.74	0.635
	5.75	0.622	5.75	0.609
	5.76	0.616	5.76	0.564
	5.77	0.603	5.77	0.547
	5.78	0.615	5.78	0.546
	5.79	0.65	5.79	0.576
	5.8	0.646	5.8	0.594
	5.81	0.638	5.81	0.598
	5.82	0.619	5.82	0.553
	5.83	0.632	5.83	0.587
	5.84	0.681	5.84	0.567
	5.85	0.641	5.85	0.573
	5.86	0.656	5.86	0.565
	5.87	0.639	5.87	0.588
	5.88	0.67	5.88	0.602
	5.89	0.644	5.89	0.58
	5.9	0.633	5.9	0.549
	5.91	0.571	5.91	0.579
	5.92	0.639	5.92	0.522
	5.93	0.605	5.93	0.6
	5.94	0.596	5.94	0.624
	5.95	0.66	5.95	0.559
	5.96	0.593	5.96	0.536
	5.97	0.636	5.97	0.568
	5.98	0.631	5.98	0.539
	5.99	0.634	5.99	0.552
	6	0.605	6	0.538
	6.01	0.596	6.01	0.528
	6.02	0.67	6.02	0.548
	6.03	0.607	6.03	0.537
	6.04	0.572	6.04	0.547
	6.05	0.571	6.05	0.564
	6.06	0.602	6.06	0.546
	6.07	0.65	6.07	0.562
	6.08	0.628	6.08	0.533
	6.09	0.655	6.09	0.518
	6.1	0.57	6.1	0.566
	6.11	0.586	6.11	0.55
	6.12	0.626	6.12	0.551
	6.13	0.597	6.13	0.553
	6.14	0.628	6.14	0.564
	6.15	0.605	6.15	0.606
	6.16	0.62	6.16	0.516
	6.17	0.613	6.17	0.618
	6.18	0.579	6.18	0.576
	6.19	0.595	6.19	0.587
	6.2	0.625	6.2	0.622
	6.21	0.621	6.21	0.672
	6.22	0.611	6.22	0.675
	6.23	0.602	6.23	0.783
	6.24	0.607	6.24	0.833
	6.25	0.591	6.25	0.965
	6.26	0.615	6.26	1.219
	6.27	0.598	6.27	1.505
	6.28	0.601	6.28	1.96
	6.29	0.648	6.29	2.517
	6.3	0.632	6.3	3.205
	6.31	0.623	6.31	4.172
	6.32	0.653	6.32	5.178
	6.33	0.655	6.33	6.403
	6.34	0.639	6.34	7.733
	6.35	0.655	6.35	9.343
	6.36	0.726	6.36	10.793
	6.37	0.705	6.37	12.175
	6.38	0.733	6.38	13.167
	6.39	0.709	6.39	14.01
	6.4	0.723	6.4	14.615
	6.41	0.763	6.41	14.777
	6.42	0.743	6.42	14.478
	6.43	0.729	6.43	13.881
	6.44	0.747	6.44	12.662
	6.45	0.748	6.45	11.439
	6.46	0.717	6.46	10.17
	6.47	0.649	6.47	8.665
	6.48	0.693	6.48	7.214
	6.49	0.618	6.49	5.615
	6.5	0.645	6.5	4.803
	6.51	0.65	6.51	3.594
	6.52	0.588	6.52	2.827
	6.53	0.611	6.53	2.188
	6.54	0.618	6.54	1.669
	6.55	0.579	6.55	1.268
	6.56	0.591	6.56	1.126
	6.57	0.54	6.57	0.857
	6.58	0.61	6.58	0.71
	6.59	0.586	6.59	0.63
	6.6	0.587	6.6	0.594
	6.61	0.555	6.61	0.54
	6.62	0.597	6.62	0.535
	6.63	0.606	6.63	0.525
	6.64	0.57	6.64	0.496
	6.65	0.576	6.65	0.52
	6.66	0.582	6.66	0.51
	6.67	0.568	6.67	0.506
	6.68	0.564	6.68	0.504
	6.69	0.561	6.69	0.512
	6.7	0.562	6.7	0.489
	6.71	0.555	6.71	0.5
	6.72	0.576	6.72	0.522
	6.73	0.584	6.73	0.482
	6.74	0.567	6.74	0.506
	6.75	0.546	6.75	0.533
	6.76	0.527	6.76	0.476
	6.77	0.573	6.77	0.496
	6.78	0.6	6.78	0.51
	6.79	0.583	6.79	0.536
	6.8	0.57	6.8	0.499
	6.81	0.549	6.81	0.488
	6.82	0.543	6.82	0.488
	6.83	0.563	6.83	0.509
	6.84	0.57	6.84	0.543
	6.85	0.56	6.85	0.514
	6.86	0.548	6.86	0.525
	6.87	0.514	6.87	0.518
	6.88	0.539	6.88	0.527
	6.89	0.533	6.89	0.539
	6.9	0.548	6.9	0.576
	6.91	0.581	6.91	0.661
	6.92	0.564	6.92	0.693
	6.93	0.596	6.93	0.673
	6.94	0.547	6.94	0.769
	6.95	0.583	6.95	0.924
	6.96	0.528	6.96	0.971
	6.97	0.584	6.97	1.114
	6.98	0.549	6.98	1.243
	6.99	0.618	6.99	1.363
	7	0.536	7	1.605
	7.01	0.544	7.01	1.712
	7.02	0.562	7.02	1.947
	7.03	0.573	7.03	2.053
	7.04	0.555	7.04	2.219
	7.05	0.573	7.05	2.245
	7.06	0.606	7.06	2.361
	7.07	0.598	7.07	2.279
	7.08	0.585	7.08	2.244
	7.09	0.603	7.09	2.159
	7.1	0.605	7.1	1.989
	7.11	0.578	7.11	1.837
	7.12	0.562	7.12	1.637
	7.13	0.56	7.13	1.495
	7.14	0.555	7.14	1.34
	7.15	0.57	7.15	1.086
	7.16	0.568	7.16	0.948
	7.17	0.563	7.17	0.853
	7.18	0.564	7.18	0.74
	7.19	0.554	7.19	0.688
	7.2	0.53	7.2	0.628
	7.21	0.564	7.21	0.517
	7.22	0.548	7.22	0.517
	7.23	0.542	7.23	0.451
	7.24	0.555	7.24	0.474
	7.25	0.517	7.25	0.44
	7.26	0.544	7.26	0.416
	7.27	0.519	7.27	0.449
	7.28	0.54	7.28	0.413
	7.29	0.499	7.29	0.448
	7.3	0.531	7.3	0.415
	7.31	0.544	7.31	0.429
	7.32	0.49	7.32	0.418
	7.33	0.537	7.33	0.398
	7.34	0.557	7.34	0.397
	7.35	0.544	7.35	0.43
	7.36	0.508	7.36	0.435
	7.37	0.523	7.37	0.422
	7.38	0.513	7.38	0.416
	7.39	0.568	7.39	0.433
	7.4	0.517	7.4	0.41
	7.41	0.587	7.41	0.428
	7.42	0.558	7.42	0.416
	7.43	0.502	7.43	0.401
	7.44	0.548	7.44	0.405
	7.45	0.549	7.45	0.461
	7.46	0.524	7.46	0.453
	7.47	0.563	7.47	0.451
	7.48	0.539	7.48	0.439
	7.49	0.52	7.49	0.455
	7.5	0.509	7.5	0.423
	7.51	0.491	7.51	0.434
	7.52	0.47	7.52	0.433
	7.53	0.533	7.53	0.399
	7.54	0.53	7.54	0.443
	7.55	0.499	7.55	0.456
	7.56	0.521	7.56	0.419
	7.57	0.536	7.57	0.41
	7.58	0.503	7.58	0.424
	7.59	0.522	7.59	0.413
	7.6	0.483	7.6	0.366
	7.61	0.505	7.61	0.406
	7.62	0.499	7.62	0.417
	7.63	0.5	7.63	0.393
	7.64	0.489	7.64	0.405
	7.65	0.516	7.65	0.404
	7.66	0.518	7.66	0.417
	7.67	0.502	7.67	0.421
	7.68	0.511	7.68	0.396
	7.69	0.507	7.69	0.392
	7.7	0.484	7.7	0.38
	7.71	0.482	7.71	0.383
	7.72	0.505	7.72	0.392
	7.73	0.53	7.73	0.389
	7.74	0.47	7.74	0.382
	7.75	0.527	7.75	0.427
	7.76	0.499	7.76	0.365
	7.77	0.493	7.77	0.413
	7.78	0.519	7.78	0.402
	7.79	0.445	7.79	0.378
	7.8	0.504	7.8	0.355
	7.81	0.492	7.81	0.39
	7.82	0.495	7.82	0.396
	7.83	0.458	7.83	0.374
	7.84	0.498	7.84	0.375
	7.85	0.498	7.85	0.367
	7.86	0.504	7.86	0.354
	7.87	0.488	7.87	0.391
	7.88	0.463	7.88	0.396
	7.89	0.471	7.89	0.373
	7.9	0.48	7.9	0.368
	7.91	0.442	7.91	0.367
	7.92	0.492	7.92	0.401
	7.93	0.47	7.93	0.399
	7.94	0.518	7.94	0.363
	7.95	0.488	7.95	0.355
	7.96	0.465	7.96	0.382
	7.97	0.466	7.97	0.391
	7.98	0.468	7.98	0.352
	7.99	0.466	7.99	0.377
	8	0.485	8	0.39
	8.01	0.503	8.01	0.366
	8.02	0.526	8.02	0.378
	8.03	0.497	8.03	0.372
	8.04	0.462	8.04	0.416
	8.05	0.478	8.05	0.394
	8.06	0.516	8.06	0.376
	8.07	0.449	8.07	0.381
	8.08	0.461	8.08	0.395
	8.09	0.433	8.09	0.372
	8.1	0.485	8.1	0.386
	8.11	0.451	8.11	0.371
	8.12	0.475	8.12	0.367
	8.13	0.463	8.13	0.369
	8.14	0.464	8.14	0.382
	8.15	0.466	8.15	0.339
	8.16	0.453	8.16	0.363
	8.17	0.478	8.17	0.326
	8.18	0.438	8.18	0.381
	8.19	0.494	8.19	0.347
	8.2	0.43	8.2	0.371
	8.21	0.427	8.21	0.383
	8.22	0.465	8.22	0.352
	8.23	0.477	8.23	0.372
	8.24	0.445	8.24	0.365
	8.25	0.436	8.25	0.364
	8.26	0.462	8.26	0.337
	8.27	0.441	8.27	0.324
	8.28	0.457	8.28	0.36
	8.29	0.476	8.29	0.346
	8.3	0.478	8.3	0.365
	8.31	0.44	8.31	0.353
	8.32	0.47	8.32	0.38
	8.33	0.44	8.33	0.332
	8.34	0.425	8.34	0.337
	8.35	0.436	8.35	0.364
	8.36	0.452	8.36	0.35
	8.37	0.421	8.37	0.355
	8.38	0.426	8.38	0.363
	8.39	0.463	8.39	0.36
	8.4	0.455	8.4	0.366
	8.41	0.424	8.41	0.354
	8.42	0.441	8.42	0.355
	8.43	0.426	8.43	0.345
	8.44	0.465	8.44	0.305
	8.45	0.426	8.45	0.317
	8.46	0.417	8.46	0.339
	8.47	0.421	8.47	0.326
	8.48	0.414	8.48	0.361
	8.49	0.463	8.49	0.326
	8.5	0.449	8.5	0.381
	8.51	0.425	8.51	0.329
	8.52	0.439	8.52	0.342
	8.53	0.426	8.53	0.348
	8.54	0.457	8.54	0.334
	8.55	0.445	8.55	0.358
	8.56	0.441	8.56	0.385
	8.57	0.488	8.57	0.339
	8.58	0.416	8.58	0.337
	8.59	0.434	8.59	0.333
	8.6	0.416	8.6	0.354
	8.61	0.445	8.61	0.322
	8.62	0.41	8.62	0.343
	8.63	0.448	8.63	0.32
	8.64	0.462	8.64	0.341
	8.65	0.428	8.65	0.324
	8.66	0.437	8.66	0.345
	8.67	0.412	8.67	0.325
	8.68	0.404	8.68	0.288
	8.69	0.447	8.69	0.318
	8.7	0.392	8.7	0.284
	8.71	0.432	8.71	0.331
	8.72	0.428	8.72	0.305
	8.73	0.503	8.73	0.33
	8.74	0.401	8.74	0.323
	8.75	0.399	8.75	0.315
	8.76	0.415	8.76	0.324
	8.77	0.399	8.77	0.309
	8.78	0.427	8.78	0.301
	8.79	0.422	8.79	0.335
	8.8	0.426	8.8	0.318
	8.81	0.41	8.81	0.327
	8.82	0.401	8.82	0.326
	8.83	0.395	8.83	0.28
	8.84	0.413	8.84	0.316
	8.85	0.413	8.85	0.316
	8.86	0.442	8.86	0.305
	8.87	0.436	8.87	0.3
	8.88	0.422	8.88	0.318
	8.89	0.421	8.89	0.311
	8.9	0.419	8.9	0.303
	8.91	0.381	8.91	0.347
	8.92	0.401	8.92	0.283
	8.93	0.408	8.93	0.305
	8.94	0.387	8.94	0.348
	8.95	0.409	8.95	0.313
	8.96	0.415	8.96	0.331
	8.97	0.405	8.97	0.322
	8.98	0.422	8.98	0.317
	8.99	0.415	8.99	0.307
	9	0.428	9	0.33
	9.01	0.388	9.01	0.31
	9.02	0.394	9.02	0.286
	9.03	0.425	9.03	0.289
	9.04	0.413	9.04	0.335
	9.05	0.415	9.05	0.331
	9.06	0.415	9.06	0.295
	9.07	0.386	9.07	0.318
	9.08	0.398	9.08	0.312
	9.09	0.385	9.09	0.293
	9.1	0.423	9.1	0.301
	9.11	0.395	9.11	0.304
	9.12	0.392	9.12	0.31
	9.13	0.368	9.13	0.32
	9.14	0.352	9.14	0.328
	9.15	0.387	9.15	0.306
	9.16	0.41	9.16	0.303
	9.17	0.422	9.17	0.281
	9.18	0.382	9.18	0.298
	9.19	0.431	9.19	0.269
	9.2	0.408	9.2	0.32
	9.21	0.396	9.21	0.28
	9.22	0.39	9.22	0.308
	9.23	0.398	9.23	0.32
	9.24	0.401	9.24	0.296
	9.25	0.394	9.25	0.286
	9.26	0.438	9.26	0.269
	9.27	0.343	9.27	0.298
	9.28	0.365	9.28	0.271
	9.29	0.392	9.29	0.347
	9.3	0.352	9.3	0.293
	9.31	0.408	9.31	0.295
	9.32	0.357	9.32	0.266
	9.33	0.391	9.33	0.309
	9.34	0.348	9.34	0.301
	9.35	0.372	9.35	0.281
	9.36	0.356	9.36	0.305
	9.37	0.385	9.37	0.283
	9.38	0.365	9.38	0.283
	9.39	0.366	9.39	0.302
	9.4	0.371	9.4	0.305
	9.41	0.37	9.41	0.302
	9.42	0.381	9.42	0.292
	9.43	0.388	9.43	0.272
	9.44	0.356	9.44	0.277
	9.45	0.383	9.45	0.29
	9.46	0.368	9.46	0.272
	9.47	0.364	9.47	0.283
	9.48	0.354	9.48	0.285
	9.49	0.379	9.49	0.329
	9.5	0.355	9.5	0.308
	9.51	0.359	9.51	0.294
	9.52	0.415	9.52	0.283
	9.53	0.388	9.53	0.308
	9.54	0.384	9.54	0.264
	9.55	0.327	9.55	0.276
	9.56	0.358	9.56	0.313
	9.57	0.359	9.57	0.295
	9.58	0.358	9.58	0.255
	9.59	0.348	9.59	0.288
	9.6	0.329	9.6	0.285
	9.61	0.342	9.61	0.268
	9.62	0.355	9.62	0.259
	9.63	0.344	9.63	0.276
	9.64	0.389	9.64	0.275
	9.65	0.314	9.65	0.267
	9.66	0.336	9.66	0.279
	9.67	0.352	9.67	0.264
	9.68	0.361	9.68	0.28
	9.69	0.394	9.69	0.273
	9.7	0.36	9.7	0.261
	9.71	0.325	9.71	0.297
	9.72	0.344	9.72	0.294
	9.73	0.334	9.73	0.282
	9.74	0.36	9.74	0.27
	9.75	0.37	9.75	0.306
	9.76	0.358	9.76	0.303
	9.77	0.348	9.77	0.28
	9.78	0.333	9.78	0.296
	9.79	0.36	9.79	0.283
	9.8	0.35	9.8	0.278
	9.81	0.349	9.81	0.251
	9.82	0.332	9.82	0.288
	9.83	0.369	9.83	0.297
	9.84	0.339	9.84	0.254
	9.85	0.337	9.85	0.28
	9.86	0.347	9.86	0.295
	9.87	0.347	9.87	0.276
	9.88	0.348	9.88	0.255
	9.89	0.326	9.89	0.274
	9.9	0.315	9.9	0.27
	9.91	0.342	9.91	0.271
	9.92	0.331	9.92	0.245
	9.93	0.34	9.93	0.256
	9.94	0.349	9.94	0.285
	9.95	0.332	9.95	0.279
	9.96	0.33	9.96	0.273
	9.97	0.327	9.97	0.267
	9.98	0.314	9.98	0.268
	9.99	0.321	9.99	0.263
	10	0.368	10	0.269
	10.01	0.317	10.01	0.258
	10.02	0.347	10.02	0.28
	10.03	0.342	10.03	0.272
	10.04	0.364	10.04	0.254
	10.05	0.342	10.05	0.264
	10.06	0.306	10.06	0.263
	10.07	0.31	10.07	0.255
	10.08	0.325	10.08	0.279
	10.09	0.347	10.09	0.252
	10.1	0.321	10.1	0.285
	10.11	0.342	10.11	0.273
	10.12	0.331	10.12	0.252
	10.13	0.31	10.13	0.263
	10.14	0.339	10.14	0.258
	10.15	0.333	10.15	0.237
	10.16	0.277	10.16	0.223
	10.17	0.317	10.17	0.25
	10.18	0.336	10.18	0.241
	10.19	0.32	10.19	0.223
	10.2	0.302	10.2	0.228
	10.21	0.321	10.21	0.238
	10.22	0.293	10.22	0.256
	10.23	0.297	10.23	0.237
	10.24	0.337	10.24	0.261
	10.25	0.301	10.25	0.243
	10.26	0.324	10.26	0.266
	10.27	0.313	10.27	0.244
	10.28	0.319	10.28	0.266
	10.29	0.333	10.29	0.244
	10.3	0.298	10.3	0.252
	10.31	0.319	10.31	0.232
	10.32	0.361	10.32	0.242
	10.33	0.312	10.33	0.249
	10.34	0.305	10.34	0.261
	10.35	0.315	10.35	0.267
	10.36	0.321	10.36	0.246
	10.37	0.314	10.37	0.22
	10.38	0.309	10.38	0.221
	10.39	0.309	10.39	0.215
	10.4	0.326	10.4	0.253
	10.41	0.312	10.41	0.212
	10.42	0.317	10.42	0.233
	10.43	0.322	10.43	0.263
	10.44	0.328	10.44	0.235
	10.45	0.302	10.45	0.228
	10.46	0.287	10.46	0.229
	10.47	0.307	10.47	0.245
	10.48	0.296	10.48	0.237
	10.49	0.32	10.49	0.221
	10.5	0.334	10.5	0.257
	10.51	0.285	10.51	0.241
	10.52	0.289	10.52	0.244
	10.53	0.281	10.53	0.247
	10.54	0.288	10.54	0.241
	10.55	0.295	10.55	0.244
	10.56	0.281	10.56	0.236
	10.57	0.295	10.57	0.246
	10.58	0.298	10.58	0.212
	10.59	0.315	10.59	0.223
	10.6	0.324	10.6	0.249
	10.61	0.299	10.61	0.267
	10.62	0.3	10.62	0.246
	10.63	0.285	10.63	0.228
	10.64	0.3	10.64	0.244
	10.65	0.293	10.65	0.244
	10.66	0.288	10.66	0.2
	10.67	0.316	10.67	0.231
	10.68	0.286	10.68	0.237
	10.69	0.29	10.69	0.211
	10.7	0.28	10.7	0.241
	10.71	0.286	10.71	0.254
	10.72	0.31	10.72	0.217
	10.73	0.298	10.73	0.205
	10.74	0.289	10.74	0.212
	10.75	0.269	10.75	0.219
	10.76	0.313	10.76	0.202
	10.77	0.281	10.77	0.238
	10.78	0.292	10.78	0.227
	10.79	0.271	10.79	0.211
	10.8	0.274	10.8	0.234
	10.81	0.307	10.81	0.194
	10.82	0.294	10.82	0.191
	10.83	0.281	10.83	0.211
	10.84	0.301	10.84	0.225
	10.85	0.259	10.85	0.228
	10.86	0.296	10.86	0.21
	10.87	0.315	10.87	0.219
	10.88	0.271	10.88	0.217
	10.89	0.268	10.89	0.227
	10.9	0.296	10.9	0.223
	10.91	0.259	10.91	0.222
	10.92	0.26	10.92	0.225
	10.93	0.284	10.93	0.213
	10.94	0.283	10.94	0.223
	10.95	0.281	10.95	0.217
	10.96	0.257	10.96	0.231
	10.97	0.254	10.97	0.241
	10.98	0.294	10.98	0.217
	10.99	0.283	10.99	0.206
	11	0.278	11	0.21
	11.01	0.277	11.01	0.213
	11.02	0.298	11.02	0.22
	11.03	0.284	11.03	0.192
	11.04	0.287	11.04	0.209
	11.05	0.271	11.05	0.181
	11.06	0.245	11.06	0.202
	11.07	0.249	11.07	0.223
	11.08	0.265	11.08	0.206
	11.09	0.275	11.09	0.226
	11.1	0.246	11.1	0.197
	11.11	0.272	11.11	0.196
	11.12	0.262	11.12	0.22
	11.13	0.296	11.13	0.192
	11.14	0.28	11.14	0.212
	11.15	0.285	11.15	0.212
	11.16	0.267	11.16	0.225
	11.17	0.241	11.17	0.211
	11.18	0.256	11.18	0.194
	11.19	0.266	11.19	0.182
	11.2	0.265	11.2	0.198
	11.21	0.302	11.21	0.211
	11.22	0.263	11.22	0.181
	11.23	0.26	11.23	0.193
	11.24	0.269	11.24	0.2
	11.25	0.258	11.25	0.19
	11.26	0.252	11.26	0.167
	11.27	0.267	11.27	0.215
	11.28	0.267	11.28	0.188
	11.29	0.261	11.29	0.186
	11.3	0.261	11.3	0.197
	11.31	0.226	11.31	0.203
	11.32	0.284	11.32	0.203
	11.33	0.259	11.33	0.174
	11.34	0.247	11.34	0.2
	11.35	0.252	11.35	0.195
	11.36	0.275	11.36	0.193
	11.37	0.278	11.37	0.203
	11.38	0.254	11.38	0.174
	11.39	0.233	11.39	0.196
	11.4	0.242	11.4	0.188
	11.41	0.223	11.41	0.197
	11.42	0.237	11.42	0.193
	11.43	0.25	11.43	0.187
	11.44	0.254	11.44	0.192
	11.45	0.256	11.45	0.204
	11.46	0.251	11.46	0.19
	11.47	0.27	11.47	0.216
	11.48	0.253	11.48	0.214
	11.49	0.237	11.49	0.209
	11.5	0.239	11.5	0.17
	11.51	0.243	11.51	0.18
	11.52	0.226	11.52	0.195
	11.53	0.235	11.53	0.176
	11.54	0.241	11.54	0.184
	11.55	0.246	11.55	0.179
	11.56	0.246	11.56	0.191
	11.57	0.229	11.57	0.197
	11.58	0.241	11.58	0.184
	11.59	0.256	11.59	0.169
	11.6	0.232	11.6	0.215
	11.61	0.246	11.61	0.207
	11.62	0.225	11.62	0.19
	11.63	0.25	11.63	0.193
	11.64	0.239	11.64	0.17
	11.65	0.217	11.65	0.183
	11.66	0.223	11.66	0.175
	11.67	0.241	11.67	0.179
	11.68	0.228	11.68	0.153
	11.69	0.261	11.69	0.19
	11.7	0.253	11.7	0.202
	11.71	0.228	11.71	0.162
	11.72	0.214	11.72	0.176
	11.73	0.221	11.73	0.164
	11.74	0.227	11.74	0.173
	11.75	0.223	11.75	0.173
	11.76	0.218	11.76	0.186
	11.77	0.234	11.77	0.155
	11.78	0.195	11.78	0.158
	11.79	0.248	11.79	0.184
	11.8	0.233	11.8	0.187
	11.81	0.23	11.81	0.155
	11.82	0.223	11.82	0.17
	11.83	0.223	11.83	0.19
	11.84	0.202	11.84	0.172
	11.85	0.217	11.85	0.16
	11.86	0.226	11.86	0.173
	11.87	0.209	11.87	0.173
	11.88	0.243	11.88	0.144
	11.89	0.233	11.89	0.181
	11.9	0.23	11.9	0.171
	11.91	0.227	11.91	0.159
	11.92	0.209	11.92	0.155
	11.93	0.222	11.93	0.184
	11.94	0.222	11.94	0.164
	11.95	0.23	11.95	0.161
	11.96	0.212	11.96	0.173
	11.97	0.222	11.97	0.164
	11.98	0.215	11.98	0.183
	11.99	0.217	11.99	0.168
	12	0.201	12	0.184
	12.01	0.188	12.01	0.175
	12.02	0.22	12.02	0.166
	12.03	0.232	12.03	0.16
	12.04	0.21	12.04	0.171
	12.05	0.244	12.05	0.162
	12.06	0.228	12.06	0.151
	12.07	0.236	12.07	0.161
	12.08	0.219	12.08	0.18
	12.09	0.197	12.09	0.172
	12.1	0.213	12.1	0.146
	12.11	0.248	12.11	0.149
	12.12	0.19	12.12	0.183
	12.13	0.22	12.13	0.148
	12.14	0.217	12.14	0.157
	12.15	0.205	12.15	0.184
	12.16	0.205	12.16	0.157
	12.17	0.223	12.17	0.181
	12.18	0.22	12.18	0.167
	12.19	0.202	12.19	0.169
	12.2	0.221	12.2	0.159
	12.21	0.203	12.21	0.148
	12.22	0.192	12.22	0.148
	12.23	0.232	12.23	0.146
	12.24	0.197	12.24	0.164
	12.25	0.2	12.25	0.144
	12.26	0.177	12.26	0.166
	12.27	0.175	12.27	0.145
	12.28	0.181	12.28	0.15
	12.29	0.211	12.29	0.175
	12.3	0.169	12.3	0.153
	12.31	0.215	12.31	0.17
	12.32	0.194	12.32	0.147
	12.33	0.197	12.33	0.156
	12.34	0.189	12.34	0.163
	12.35	0.183	12.35	0.148
	12.36	0.188	12.36	0.142
	12.37	0.197	12.37	0.181
	12.38	0.192	12.38	0.141
	12.39	0.189	12.39	0.165
	12.4	0.197	12.4	0.155
	12.41	0.182	12.41	0.147
	12.42	0.19	12.42	0.167
	12.43	0.214	12.43	0.162
	12.44	0.176	12.44	0.126
	12.45	0.202	12.45	0.155
	12.46	0.213	12.46	0.141
	12.47	0.216	12.47	0.18
	12.48	0.226	12.48	0.146
	12.49	0.197	12.49	0.135
	12.5	0.191	12.5	0.135
	12.51	0.187	12.51	0.154
	12.52	0.184	12.52	0.132
	12.53	0.181	12.53	0.152
	12.54	0.2	12.54	0.132
	12.55	0.183	12.55	0.152
	12.56	0.179	12.56	0.153
	12.57	0.198	12.57	0.168
	12.58	0.182	12.58	0.159
	12.59	0.187	12.59	0.148
	12.6	0.179	12.6	0.147
	12.61	0.171	12.61	0.169
	12.62	0.179	12.62	0.144
	12.63	0.182	12.63	0.131
	12.64	0.201	12.64	0.158
	12.65	0.183	12.65	0.123
	12.66	0.165	12.66	0.127
	12.67	0.186	12.67	0.142
	12.68	0.171	12.68	0.151
	12.69	0.155	12.69	0.131
	12.7	0.175	12.7	0.13
	12.71	0.176	12.71	0.153
	12.72	0.163	12.72	0.145
	12.73	0.179	12.73	0.142
	12.74	0.177	12.74	0.125
	12.75	0.195	12.75	0.143
	12.76	0.165	12.76	0.136
	12.77	0.167	12.77	0.151
	12.78	0.185	12.78	0.127
	12.79	0.173	12.79	0.124
	12.8	0.209	12.8	0.155
	12.81	0.17	12.81	0.143
	12.82	0.16	12.82	0.138
	12.83	0.172	12.83	0.134
	12.84	0.18	12.84	0.14
	12.85	0.158	12.85	0.142
	12.86	0.17	12.86	0.139
	12.87	0.152	12.87	0.113
	12.88	0.173	12.88	0.127
	12.89	0.172	12.89	0.123
	12.9	0.173	12.9	0.116
	12.91	0.165	12.91	0.126
	12.92	0.171	12.92	0.134
	12.93	0.184	12.93	0.13
	12.94	0.182	12.94	0.135
	12.95	0.188	12.95	0.12
	12.96	0.169	12.96	0.119
	12.97	0.163	12.97	0.124
	12.98	0.169	12.98	0.151
	12.99	0.164	12.99	0.119
	13	0.171	13	0.129
	13.01	0.168	13.01	0.127
	13.02	0.178	13.02	0.127
	13.03	0.147	13.03	0.11
	13.04	0.178	13.04	0.134
	13.05	0.185	13.05	0.114
	13.06	0.175	13.06	0.107
	13.07	0.162	13.07	0.119
	13.08	0.15	13.08	0.127
	13.09	0.176	13.09	0.128
	13.1	0.167	13.1	0.146
	13.11	0.172	13.11	0.137
	13.12	0.179	13.12	0.115
	13.13	0.192	13.13	0.124
	13.14	0.147	13.14	0.148
	13.15	0.177	13.15	0.134
	13.16	0.151	13.16	0.123
	13.17	0.153	13.17	0.118
	13.18	0.136	13.18	0.121
	13.19	0.18	13.19	0.11
	13.2	0.14	13.2	0.132
	13.21	0.135	13.21	0.126
	13.22	0.164	13.22	0.112
	13.23	0.136	13.23	0.116
	13.24	0.141	13.24	0.152
	13.25	0.17	13.25	0.106
	13.26	0.138	13.26	0.111
	13.27	0.159	13.27	0.129
	13.28	0.145	13.28	0.129
	13.29	0.148	13.29	0.128
	13.3	0.148	13.3	0.111
	13.31	0.157	13.31	0.111
	13.32	0.164	13.32	0.12
	13.33	0.156	13.33	0.123
	13.34	0.149	13.34	0.124
	13.35	0.143	13.35	0.111
	13.36	0.166	13.36	0.109
	13.37	0.17	13.37	0.137
	13.38	0.152	13.38	0.104
	13.39	0.15	13.39	0.127
	13.4	0.152	13.4	0.129
	13.41	0.146	13.41	0.101
	13.42	0.155	13.42	0.124
	13.43	0.12	13.43	0.123
	13.44	0.16	13.44	0.129
	13.45	0.148	13.45	0.111
	13.46	0.136	13.46	0.111
	13.47	0.148	13.47	0.121
	13.48	0.133	13.48	0.108
	13.49	0.148	13.49	0.121
	13.5	0.137	13.5	0.108
	13.51	0.133	13.51	0.128
	13.52	0.131	13.52	0.123
	13.53	0.152	13.53	0.115
	13.54	0.157	13.54	0.1
	13.55	0.135	13.55	0.101
	13.56	0.164	13.56	0.106
	13.57	0.157	13.57	0.135
	13.58	0.136	13.58	0.097
	13.59	0.128	13.59	0.093
	13.6	0.146	13.6	0.11
	13.61	0.134	13.61	0.117
	13.62	0.141	13.62	0.114
	13.63	0.13	13.63	0.111
	13.64	0.156	13.64	0.121
	13.65	0.153	13.65	0.101
	13.66	0.131	13.66	0.094
	13.67	0.13	13.67	0.102
	13.68	0.126	13.68	0.104
	13.69	0.12	13.69	0.103
	13.7	0.148	13.7	0.106
	13.71	0.132	13.71	0.089
	13.72	0.125	13.72	0.103
	13.73	0.128	13.73	0.094
	13.74	0.143	13.74	0.103
	13.75	0.138	13.75	0.111
	13.76	0.134	13.76	0.11
	13.77	0.141	13.77	0.121
	13.78	0.131	13.78	0.118
	13.79	0.136	13.79	0.113
	13.8	0.149	13.8	0.095
	13.81	0.133	13.81	0.1
	13.82	0.137	13.82	0.102
	13.83	0.133	13.83	0.099
	13.84	0.131	13.84	0.09
	13.85	0.132	13.85	0.101
	13.86	0.141	13.86	0.107
	13.87	0.118	13.87	0.098
	13.88	0.134	13.88	0.095
	13.89	0.133	13.89	0.111
	13.9	0.109	13.9	0.099
	13.91	0.112	13.91	0.11
	13.92	0.104	13.92	0.114
	13.93	0.133	13.93	0.089
	13.94	0.136	13.94	0.094
	13.95	0.124	13.95	0.086
	13.96	0.135	13.96	0.096
	13.97	0.131	13.97	0.083
	13.98	0.129	13.98	0.107
	13.99	0.115	13.99	0.102
	14	0.131	14	0.099
	14.01	0.11	14.01	0.096
	14.02	0.141	14.02	0.095
	14.03	0.129	14.03	0.096
	14.04	0.129	14.04	0.091
	14.05	0.14	14.05	0.099
	14.06	0.116	14.06	0.091
	14.07	0.118	14.07	0.082
	14.08	0.112	14.08	0.077
	14.09	0.118	14.09	0.098
	14.1	0.133	14.1	0.118
	14.11	0.124	14.11	0.087
	14.12	0.131	14.12	0.091
	14.13	0.117	14.13	0.103
	14.14	0.135	14.14	0.1
	14.15	0.113	14.15	0.087
	14.16	0.129	14.16	0.102
	14.17	0.135	14.17	0.072
	14.18	0.138	14.18	0.089
	14.19	0.126	14.19	0.111
	14.2	0.126	14.2	0.096
	14.21	0.121	14.21	0.079
	14.22	0.105	14.22	0.092
	14.23	0.116	14.23	0.1
	14.24	0.117	14.24	0.083
	14.25	0.112	14.25	0.086
	14.26	0.127	14.26	0.09
	14.27	0.121	14.27	0.09
	14.28	0.102	14.28	0.089
	14.29	0.107	14.29	0.083
	14.3	0.116	14.3	0.109
	14.31	0.113	14.31	0.088
	14.32	0.091	14.32	0.097
	14.33	0.118	14.33	0.083
	14.34	0.122	14.34	0.083
	14.35	0.099	14.35	0.079
	14.36	0.124	14.36	0.094
	14.37	0.114	14.37	0.088
	14.38	0.121	14.38	0.078
	14.39	0.091	14.39	0.105
	14.4	0.119	14.4	0.095
	14.41	0.115	14.41	0.091
	14.42	0.11	14.42	0.072
	14.43	0.114	14.43	0.084
	14.44	0.125	14.44	0.093
	14.45	0.102	14.45	0.086
	14.46	0.127	14.46	0.083
	14.47	0.095	14.47	0.085
	14.48	0.115	14.48	0.081
	14.49	0.11	14.49	0.078
	14.5	0.118	14.5	0.086
	14.51	0.104	14.51	0.075
	14.52	0.111	14.52	0.071
	14.53	0.098	14.53	0.089
	14.54	0.118	14.54	0.081
	14.55	0.101	14.55	0.087
	14.56	0.119	14.56	0.076
	14.57	0.101	14.57	0.087
	14.58	0.119	14.58	0.082
	14.59	0.105	14.59	0.09
	14.6	0.113	14.6	0.082
	14.61	0.105	14.61	0.075
	14.62	0.1	14.62	0.084
	14.63	0.106	14.63	0.091
	14.64	0.115	14.64	0.084
	14.65	0.105	14.65	0.077
	14.66	0.112	14.66	0.093
	14.67	0.093	14.67	0.081
	14.68	0.11	14.68	0.104
	14.69	0.108	14.69	0.096
	14.7	0.094	14.7	0.091
	14.71	0.091	14.71	0.088
	14.72	0.117	14.72	0.082
	14.73	0.107	14.73	0.072
	14.74	0.091	14.74	0.075
	14.75	0.088	14.75	0.08
	14.76	0.106	14.76	0.072
	14.77	0.11	14.77	0.092
	14.78	0.095	14.78	0.089
	14.79	0.11	14.79	0.066
	14.8	0.096	14.8	0.071
	14.81	0.105	14.81	0.069
	14.82	0.081	14.82	0.083
	14.83	0.112	14.83	0.083
	14.84	0.097	14.84	0.073
	14.85	0.101	14.85	0.072
	14.86	0.09	14.86	0.078
	14.87	0.099	14.87	0.081
	14.88	0.092	14.88	0.074
	14.89	0.096	14.89	0.069
	14.9	0.11	14.9	0.088
	14.91	0.097	14.91	0.083
	14.92	0.073	14.92	0.063
	14.93	0.095	14.93	0.072
	14.94	0.093	14.94	0.084
	14.95	0.098	14.95	0.072
	14.96	0.078	14.96	0.066
	14.97	0.085	14.97	0.074
	14.98	0.085	14.98	0.07
	14.99	0.094	14.99	0.071
	15	0.085	15	0.075
	15.01	0.09	15.01	0.058
	15.02	0.079	15.02	0.082
	15.03	0.079	15.03	0.072
	15.04	0.102	15.04	0.071
	15.05	0.096	15.05	0.076
	15.06	0.088	15.06	0.071
	15.07	0.086	15.07	0.076
	15.08	0.082	15.08	0.076
	15.09	0.091	15.09	0.073
	15.1	0.094	15.1	0.071
	15.11	0.084	15.11	0.059
	15.12	0.092	15.12	0.055
	15.13	0.078	15.13	0.072
	15.14	0.088	15.14	0.073
	15.15	0.073	15.15	0.073
	15.16	0.087	15.16	0.088
	15.17	0.089	15.17	0.085
	15.18	0.112	15.18	0.077
	15.19	0.074	15.19	0.064
	15.2	0.076	15.2	0.068
	15.21	0.08	15.21	0.067
	15.22	0.088	15.22	0.072
	15.23	0.086	15.23	0.061
	15.24	0.08	15.24	0.06
	15.25	0.099	15.25	0.069
	15.26	0.081	15.26	0.067
	15.27	0.07	15.27	0.06
	15.28	0.09	15.28	0.069
	15.29	0.106	15.29	0.071
	15.3	0.092	15.3	0.053
	15.31	0.082	15.31	0.07
	15.32	0.078	15.32	0.055
	15.33	0.072	15.33	0.057
	15.34	0.099	15.34	0.071
	15.35	0.072	15.35	0.065
	15.36	0.086	15.36	0.066
	15.37	0.106	15.37	0.073
	15.38	0.091	15.38	0.066
	15.39	0.095	15.39	0.056
	15.4	0.085	15.4	0.046
	15.41	0.069	15.41	0.075
	15.42	0.089	15.42	0.073
	15.43	0.067	15.43	0.049
	15.44	0.084	15.44	0.049
	15.45	0.093	15.45	0.072
	15.46	0.084	15.46	0.058
	15.47	0.086	15.47	0.075
	15.48	0.081	15.48	0.057
	15.49	0.07	15.49	0.071
	15.5	0.087	15.5	0.06
	15.51	0.078	15.51	0.07
	15.52	0.069	15.52	0.067
	15.53	0.076	15.53	0.078
	15.54	0.071	15.54	0.07
	15.55	0.089	15.55	0.062
	15.56	0.071	15.56	0.054
	15.57	0.088	15.57	0.061
	15.58	0.079	15.58	0.064
	15.59	0.071	15.59	0.068
	15.6	0.069	15.6	0.055
	15.61	0.088	15.61	0.055
	15.62	0.092	15.62	0.048
	15.63	0.082	15.63	0.057
	15.64	0.09	15.64	0.061
	15.65	0.08	15.65	0.075
	15.66	0.072	15.66	0.062
	15.67	0.071	15.67	0.05
	15.68	0.091	15.68	0.053
	15.69	0.068	15.69	0.059
	15.7	0.059	15.7	0.051
	15.71	0.057	15.71	0.052
	15.72	0.081	15.72	0.053
	15.73	0.064	15.73	0.059
	15.74	0.07	15.74	0.059
	15.75	0.069	15.75	0.059
	15.76	0.07	15.76	0.049
	15.77	0.063	15.77	0.042
	15.78	0.078	15.78	0.06
	15.79	0.078	15.79	0.055
	15.8	0.068	15.8	0.054
	15.81	0.061	15.81	0.067
	15.82	0.076	15.82	0.06
	15.83	0.065	15.83	0.055
	15.84	0.075	15.84	0.048
	15.85	0.07	15.85	0.054
	15.86	0.065	15.86	0.071
	15.87	0.061	15.87	0.05
	15.88	0.062	15.88	0.062
	15.89	0.065	15.89	0.063
	15.9	0.055	15.9	0.046
	15.91	0.07	15.91	0.052
	15.92	0.061	15.92	0.054
	15.93	0.067	15.93	0.053
	15.94	0.057	15.94	0.06
	15.95	0.07	15.95	0.052
	15.96	0.065	15.96	0.051
	15.97	0.087	15.97	0.074
	15.98	0.071	15.98	0.067
	15.99	0.068	15.99	0.052
	16	0.078	16	0.045
	16.01	0.079	16.01	0.055
	16.02	0.063	16.02	0.072
	16.03	0.06	16.03	0.056
	16.04	0.074	16.04	0.063
	16.05	0.063	16.05	0.056
	16.06	0.072	16.06	0.057
	16.07	0.056	16.07	0.043
	16.08	0.063	16.08	0.048
	16.09	0.061	16.09	0.042
	16.1	0.058	16.1	0.056
	16.11	0.062	16.11	0.052
	16.12	0.057	16.12	0.056
	16.13	0.091	16.13	0.039
	16.14	0.055	16.14	0.046
	16.15	0.075	16.15	0.055
	16.16	0.065	16.16	0.042
	16.17	0.069	16.17	0.048
	16.18	0.053	16.18	0.047
	16.19	0.064	16.19	0.051
	16.2	0.062	16.2	0.04
	16.21	0.066	16.21	0.051
	16.22	0.068	16.22	0.037
	16.23	0.076	16.23	0.063
	16.24	0.041	16.24	0.035
	16.25	0.064	16.25	0.038
	16.26	0.059	16.26	0.056
	16.27	0.057	16.27	0.049
	16.28	0.046	16.28	0.05
	16.29	0.046	16.29	0.042
	16.3	0.056	16.3	0.047
	16.31	0.081	16.31	0.039
	16.32	0.058	16.32	0.043
	16.33	0.047	16.33	0.038
	16.34	0.047	16.34	0.059
	16.35	0.059	16.35	0.049
	16.36	0.065	16.36	0.036
	16.37	0.078	16.37	0.046
	16.38	0.052	16.38	0.053
	16.39	0.055	16.39	0.046
	16.4	0.061	16.4	0.05
	16.41	0.058	16.41	0.036
	16.42	0.053	16.42	0.034
	16.43	0.046	16.43	0.038
	16.44	0.049	16.44	0.043
	16.45	0.057	16.45	0.05
	16.46	0.066	16.46	0.039
	16.47	0.056	16.47	0.036
	16.48	0.06	16.48	0.051
	16.49	0.042	16.49	0.043
	16.5	0.053	16.5	0.052
	16.51	0.044	16.51	0.035
	16.52	0.062	16.52	0.026
	16.53	0.063	16.53	0.048
	16.54	0.051	16.54	0.043
	16.55	0.053	16.55	0.045
	16.56	0.039	16.56	0.045
	16.57	0.057	16.57	0.046
	16.58	0.053	16.58	0.044
	16.59	0.054	16.59	0.034
	16.6	0.046	16.6	0.039
	16.61	0.054	16.61	0.036
	16.62	0.057	16.62	0.055
	16.63	0.053	16.63	0.033
	16.64	0.049	16.64	0.041
	16.65	0.059	16.65	0.038
	16.66	0.05	16.66	0.043
	16.67	0.049	16.67	0.036
	16.68	0.051	16.68	0.046
	16.69	0.07	16.69	0.038
	16.7	0.039	16.7	0.039
	16.71	0.066	16.71	0.041
	16.72	0.05	16.72	0.036
	16.73	0.045	16.73	0.038
	16.74	0.043	16.74	0.034
	16.75	0.036	16.75	0.044
	16.76	0.052	16.76	0.037
	16.77	0.04	16.77	0.038
	16.78	0.055	16.78	0.042
	16.79	0.036	16.79	0.041
	16.8	0.053	16.8	0.029
	16.81	0.051	16.81	0.034
	16.82	0.047	16.82	0.037
	16.83	0.047	16.83	0.048
	16.84	0.054	16.84	0.032
	16.85	0.056	16.85	0.034
	16.86	0.06	16.86	0.038
	16.87	0.049	16.87	0.038
	16.88	0.056	16.88	0.04
	16.89	0.057	16.89	0.041
	16.9	0.046	16.9	0.051
	16.91	0.043	16.91	0.032
	16.92	0.048	16.92	0.04
	16.93	0.046	16.93	0.037
	16.94	0.055	16.94	0.05
	16.95	0.05	16.95	0.044
	16.96	0.037	16.96	0.035
	16.97	0.046	16.97	0.05
	16.98	0.043	16.98	0.045
	16.99	0.033	16.99	0.037
	17	0.073	17	0.041
	17.01	0.042	17.01	0.045
	17.02	0.039	17.02	0.035
	17.03	0.051	17.03	0.032
	17.04	0.043	17.04	0.044
	17.05	0.033	17.05	0.033
	17.06	0.025	17.06	0.028
	17.07	0.039	17.07	0.045
	17.08	0.035	17.08	0.032
	17.09	0.045	17.09	0.034
	17.1	0.047	17.1	0.034
	17.11	0.046	17.11	0.026
	17.12	0.044	17.12	0.043
	17.13	0.045	17.13	0.035
	17.14	0.041	17.14	0.03
	17.15	0.045	17.15	0.03
	17.16	0.048	17.16	0.034
	17.17	0.036	17.17	0.042
	17.18	0.044	17.18	0.034
	17.19	0.042	17.19	0.034
	17.2	0.044	17.2	0.033
	17.21	0.034	17.21	0.035
	17.22	0.051	17.22	0.043
	17.23	0.042	17.23	0.028
	17.24	0.047	17.24	0.032
	17.25	0.044	17.25	0.04
	17.26	0.034	17.26	0.036
	17.27	0.04	17.27	0.033
	17.28	0.044	17.28	0.028
	17.29	0.035	17.29	0.031
	17.3	0.044	17.3	0.029
	17.31	0.054	17.31	0.035
	17.32	0.038	17.32	0.025
	17.33	0.036	17.33	0.022
	17.34	0.045	17.34	0.028
	17.35	0.039	17.35	0.042
	17.36	0.032	17.36	0.031
	17.37	0.037	17.37	0.033
	17.38	0.042	17.38	0.038
	17.39	0.026	17.39	0.027
	17.4	0.038	17.4	0.027
	17.41	0.048	17.41	0.029
	17.42	0.04	17.42	0.031
	17.43	0.034	17.43	0.026
	17.44	0.027	17.44	0.039
	17.45	0.035	17.45	0.029
	17.46	0.027	17.46	0.04
	17.47	0.039	17.47	0.034
	17.48	0.041	17.48	0.025
	17.49	0.034	17.49	0.026
	17.5	0.031	17.5	0.027
	17.51	0.023	17.51	0.028
	17.52	0.029	17.52	0.034
	17.53	0.044	17.53	0.023
	17.54	0.031	17.54	0.019
	17.55	0.03	17.55	0.023
	17.56	0.04	17.56	0.028
	17.57	0.037	17.57	0.02
	17.58	0.029	17.58	0.037
	17.59	0.033	17.59	0.029
	17.6	0.04	17.6	0.036
	17.61	0.018	17.61	0.029
	17.62	0.033	17.62	0.028
	17.63	0.037	17.63	0.039
	17.64	0.032	17.64	0.026
	17.65	0.027	17.65	0.021
	17.66	0.024	17.66	0.021
	17.67	0.034	17.67	0.026
	17.68	0.029	17.68	0.029
	17.69	0.036	17.69	0.025
	17.7	0.037	17.7	0.033
	17.71	0.03	17.71	0.025
	17.72	0.044	17.72	0.031
	17.73	0.034	17.73	0.035
	17.74	0.034	17.74	0.026
	17.75	0.027	17.75	0.028
	17.76	0.036	17.76	0.024
	17.77	0.028	17.77	0.028
	17.78	0.022	17.78	0.03
	17.79	0.027	17.79	0.013
	17.8	0.04	17.8	0.024
	17.81	0.031	17.81	0.02
	17.82	0.024	17.82	0.031
	17.83	0.026	17.83	0.029
	17.84	0.031	17.84	0.025
	17.85	0.024	17.85	0.024
	17.86	0.02	17.86	0.024
	17.87	0.036	17.87	0.022
	17.88	0.023	17.88	0.028
	17.89	0.034	17.89	0.018
	17.9	0.037	17.9	0.015
	17.91	0.027	17.91	0.031
	17.92	0.026	17.92	0.026
	17.93	0.021	17.93	0.02
	17.94	0.024	17.94	0.018
	17.95	0.025	17.95	0.021
	17.96	0.025	17.96	0.027
	17.97	0.028	17.97	0.018
	17.98	0.023	17.98	0.026
	17.99	0.02	17.99	0.025
	18	0.029	18	0.02
	18.01	0.032	18.01	0.023
	18.02	0.025	18.02	0.022
	18.03	0.032	18.03	0.017
	18.04	0.031	18.04	0.021
	18.05	0.023	18.05	0.018
	18.06	0.027	18.06	0.02
	18.07	0.024	18.07	0.023
	18.08	0.023	18.08	0.021
	18.09	0.026	18.09	0.015
	18.1	0.03	18.1	0.021
	18.11	0.027	18.11	0.024
	18.12	0.031	18.12	0.023
	18.13	0.02	18.13	0.019
	18.14	0.026	18.14	0.018
	18.15	0.017	18.15	0.029
	18.16	0.026	18.16	0.021
	18.17	0.028	18.17	0.027
	18.18	0.013	18.18	0.015
	18.19	0.028	18.19	0.028
	18.2	0.03	18.2	0.024
	18.21	0.024	18.21	0.023
	18.22	0.029	18.22	0.026
	18.23	0.017	18.23	0.023
	18.24	0.025	18.24	0.024
	18.25	0.022	18.25	0.027
	18.26	0.018	18.26	0.024
	18.27	0.02	18.27	0.018
	18.28	0.03	18.28	0.016
	18.29	0.016	18.29	0.019
	18.3	0.023	18.3	0.022
	18.31	0.022	18.31	0.018
	18.32	0.029	18.32	0.021
	18.33	0.028	18.33	0.016
	18.34	0.022	18.34	0.024
	18.35	0.026	18.35	0.011
	18.36	0.026	18.36	0.019
	18.37	0.027	18.37	0.016
	18.38	0.024	18.38	0.025
	18.39	0.023	18.39	0.023
	18.4	0.019	18.4	0.02
	18.41	0.011	18.41	0.019
	18.42	0.02	18.42	0.027
	18.43	0.028	18.43	0.018
	18.44	0.02	18.44	0.018
	18.45	0.024	18.45	0.021
	18.46	0.018	18.46	0.021
	18.47	0.015	18.47	0.016
	18.48	0.015	18.48	0.02
	18.49	0.017	18.49	0.014
	18.5	0.022	18.5	0.016
	18.51	0.019	18.51	0.018
	18.52	0.017	18.52	0.008
	18.53	0.017	18.53	0.02
	18.54	0.03	18.54	0.018
	18.55	0.019	18.55	0.018
	18.56	0.026	18.56	0.019
	18.57	0.024	18.57	0.021
	18.58	0.014	18.58	0.022
	18.59	0.018	18.59	0.014
	18.6	0.023	18.6	0.017
	18.61	0.015	18.61	0.015
	18.62	0.025	18.62	0.02
	18.63	0.017	18.63	0.011
	18.64	0.02	18.64	0.014
	18.65	0.025	18.65	0.015
	18.66	0.021	18.66	0.017
	18.67	0.025	18.67	0.015
	18.68	0.018	18.68	0.015
	18.69	0.022	18.69	0.021
	18.7	0.018	18.7	0.013
	18.71	0.012	18.71	0.012
	18.72	0.021	18.72	0.013
	18.73	0.019	18.73	0.012
	18.74	0.024	18.74	0.012
	18.75	0.019	18.75	0.015
	18.76	0.025	18.76	0.014
	18.77	0.017	18.77	0.01
	18.78	0.017	18.78	0.014
	18.79	0.023	18.79	0.022
	18.8	0.017	18.8	0.013
	18.81	0.013	18.81	0.014
	18.82	0.017	18.82	0.016
	18.83	0.015	18.83	0.015
	18.84	0.016	18.84	0.016
	18.85	0.027	18.85	0.012
	18.86	0.011	18.86	0.014
	18.87	0.018	18.87	0.018
	18.88	0.018	18.88	0.017
	18.89	0.017	18.89	0.012
	18.9	0.017	18.9	0.013
	18.91	0.012	18.91	0.013
	18.92	0.01	18.92	0.013
	18.93	0.012	18.93	0.007
	18.94	0.018	18.94	0.014
	18.95	0.013	18.95	0.012
	18.96	0.015	18.96	0.01
	18.97	0.01	18.97	0.027
	18.98	0.018	18.98	0.011
	18.99	0.008	18.99	0.008
	19	0.012	19	0.011
	19.01	0.014	19.01	0.01
	19.02	0.02	19.02	0.013
	19.03	0.007	19.03	0.012
	19.04	0.013	19.04	0.011
	19.05	0.013	19.05	0.007
	19.06	0.01	19.06	0.01
	19.07	0.012	19.07	0.012
	19.08	0.017	19.08	0.009
	19.09	0.012	19.09	0.017
	19.1	0.011	19.1	0.013
	19.11	0.007	19.11	0.01
	19.12	0.008	19.12	0.015
	19.13	0.009	19.13	0.015
	19.14	0.014	19.14	0.008
	19.15	0.015	19.15	0.009
	19.16	0.009	19.16	0.012
	19.17	0.005	19.17	0.006
	19.18	0.012	19.18	0.012
	19.19	0.009	19.19	0.012
	19.2	0.009	19.2	0.011
	19.21	0.014	19.21	0.008
	19.22	0.01	19.22	0.005
	19.23	0.012	19.23	0.013
	19.24	0.006	19.24	0.005
	19.25	0.015	19.25	0.01
	19.26	0.013	19.26	0.009
	19.27	0.015	19.27	0.008
	19.28	0.012	19.28	0.008
	19.29	0.011	19.29	0.005
	19.3	0.015	19.3	0.006
	19.31	0.005	19.31	0.006
	19.32	0.007	19.32	0.007
	19.33	0.013	19.33	0.009
	19.34	0.008	19.34	0.009
	19.35	0.009	19.35	0.006
	19.36	0.01	19.36	0.003
	19.37	0.01	19.37	0.006
	19.38	0.011	19.38	0.008
	19.39	0.008	19.39	0.003
	19.4	0.004	19.4	0.006
	19.41	0.013	19.41	0.006
	19.42	0.007	19.42	0.008
	19.43	0.007	19.43	0.006
	19.44	0.005	19.44	0.001
	19.45	0.009	19.45	0.006
	19.46	0.005	19.46	0.007
	19.47	0.009	19.47	0.002
	19.48	0.009	19.48	0.004
	19.49	0.009	19.49	0.006
	19.5	0.007	19.5	0.005
	19.51	0.002	19.51	0.002
	19.52	0.005	19.52	0.006
	19.53	0.006	19.53	0.002
	19.54	0.003	19.54	0.006
	19.55	0.003	19.55	0.002
	19.56	0.005	19.56	0.004
	19.57	0.006	19.57	0.002
	19.58	0.009	19.58	0.007
	19.59	0.006	19.59	0.002
	19.6	0.003	19.6	0.004
	19.61	0.01	19.61	0.005
	19.62	0.004	19.62	0.003
	19.63	0.002	19.63	0.003
	19.64	0.001	19.64	0.002
	19.65	0.006	19.65	0.004
	19.66	0.005	19.66	0.001
	19.67	0.003	19.67	0.002
	19.68	0.005	19.68	0.005
	19.69	0.004	19.69	0.003
	19.7	0.002	19.7	0.002
	19.71	0.003	19.71	0.004
	19.72	0.005	19.72	0.002
	19.73	0.004	19.73	0.001
	19.74	0.004	19.74	0
	19.75	0.004	19.75	0.001
	19.76	0.002	19.76	0.005
	19.77	0.002	19.77	0.003
	19.78	0.002	19.78	0.003
	19.79	0	19.79	0.003
	19.8	0.003	19.8	0.001
	19.81	0.002	19.81	0.001
	19.82	0.003	19.82	0.002
	19.83	0.004	19.83	0.001
	19.84	0.003	19.84	0.001
	19.85	0.002	19.85	0.002
	19.86	0.002	19.86	0
	19.87	0.001	19.87	0.001
	19.88	0.002	19.88	0.005
	19.89	0.001	19.89	0
	19.9	0.002	19.9	0.001
	19.91	0.005	19.91	0
	19.92	0.002	19.92	0.001
	19.93	0.001	19.93	0.001
	19.94	0.002	19.94	0.002
	19.95	0	19.95	0
	19.96	0.002	19.96	0.001
	19.97	0	19.97	0
[truncated: 2,098 more rows]
