# Supplementary material for: Thermodynamic framework for assessing dissolutive wetting behaviors in metallic systems
Source: Nat Commun. 2025 Dec 3;17:313. doi: 10.1038/s41467-025-67008-9 (PMC12789441; doi:10.1038/s41467-025-67008-9)
Supplement: Supplementary file 10 — Source Data [file 41467_2025_67008_MOESM10_ESM.zip › Separate Source Data files/Supplementary Fig. 15f and g.xlsx]

## Sheet: Sheet1
	Spot S1		Spot S2
	keV	Counts (×1000)	keV	Counts (×1000)
	0	0	0	0
	0.01	0.01	0.01	0
	0.02	0	0.02	0.002
	0.03	0.07	0.03	0.008
	0.04	0.22	0.04	0.029
	0.05	0.18	0.05	0.027
	0.06	0.25	0.06	0.034
	0.07	0.26	0.07	0.029
	0.08	0.19	0.08	0.02
	0.09	0.15	0.09	0.006
	0.1	0.11	0.1	0.009
	0.11	0.04	0.11	0.005
	0.12	0.13	0.12	0.016
	0.13	0.24	0.13	0.018
	0.14	0.31	0.14	0.03
	0.15	0.55	0.15	0.04
	0.16	0.87	0.16	0.079
	0.17	1.28	0.17	0.099
	0.18	1.96	0.18	0.165
	0.19	2.61	0.19	0.226
	0.2	3.84	0.2	0.359
	0.21	4.77	0.21	0.48
	0.22	6.04	0.22	0.709
	0.23	8.14	0.23	0.961
	0.24	11.18	0.24	1.341
	0.25	14.96	0.25	1.787
	0.26	20.93	0.26	2.226
	0.27	27.15	0.27	2.614
	0.28	34.39	0.28	2.867
	0.29	41.12	0.29	2.973
	0.3	44.72	0.3	2.804
	0.31	43.14	0.31	2.69
	0.32	40.08	0.32	2.359
	0.33	33.15	0.33	1.902
	0.34	26.49	0.34	1.556
	0.35	20.12	0.35	1.214
	0.36	15.88	0.36	1.139
	0.37	12.99	0.37	0.888
	0.38	10.62	0.38	0.772
	0.39	8.06	0.39	0.664
	0.4	6.64	0.4	0.541
	0.41	5.55	0.41	0.471
	0.42	4.49	0.42	0.385
	0.43	3.68	0.43	0.311
	0.44	3.21	0.44	0.338
	0.45	3.27	0.45	0.327
	0.46	3.41	0.46	0.333
	0.47	3.52	0.47	0.367
	0.48	4.18	0.48	0.429
	0.49	4.45	0.49	0.561
	0.5	4.75	0.5	0.621
	0.51	4.71	0.51	0.682
	0.52	5.1	0.52	0.741
	0.53	5.77	0.53	0.689
	0.54	5.02	0.54	0.62
	0.55	5.33	0.55	0.601
	0.56	5.43	0.56	0.518
	0.57	5.21	0.57	0.463
	0.58	4.76	0.58	0.436
	0.59	4.76	0.59	0.395
	0.6	4.52	0.6	0.382
	0.61	4.01	0.61	0.388
	0.62	4.1	0.62	0.354
	0.63	4.66	0.63	0.355
	0.64	4.58	0.64	0.345
	0.65	4.07	0.65	0.369
	0.66	4.36	0.66	0.351
	0.67	4.47	0.67	0.415
	0.68	4.63	0.68	0.426
	0.69	4.31	0.69	0.398
	0.7	4.41	0.7	0.372
	0.71	4.17	0.71	0.418
	0.72	4.69	0.72	0.463
	0.73	4.9	0.73	0.41
	0.74	4.75	0.74	0.413
	0.75	4.72	0.75	0.441
	0.76	5	0.76	0.445
	0.77	4.91	0.77	0.439
	0.78	5.2	0.78	0.448
	0.79	4.84	0.79	0.482
	0.8	5.36	0.8	0.478
	0.81	5.97	0.81	0.522
	0.82	6.04	0.82	0.509
	0.83	6.59	0.83	0.526
	0.84	6.63	0.84	0.517
	0.85	6.58	0.85	0.518
	0.86	6.65	0.86	0.575
	0.87	7.22	0.87	0.593
	0.88	7.26	0.88	0.477
	0.89	7.33	0.89	0.6
	0.9	6.97	0.9	0.594
	0.91	7.11	0.91	0.624
	0.92	7.48	0.92	0.638
	0.93	7.03	0.93	0.602
	0.94	7.57	0.94	0.645
	0.95	7.21	0.95	0.655
	0.96	7.01	0.96	0.654
	0.97	7.36	0.97	0.656
	0.98	7.13	0.98	0.636
	0.99	7.91	0.99	0.695
	1	7.84	1	0.7
	1.01	8.14	1.01	0.662
	1.02	7.55	1.02	0.716
	1.03	7.54	1.03	0.748
	1.04	7.94	1.04	0.685
	1.05	7.38	1.05	0.674
	1.06	8.14	1.06	0.693
	1.07	8.15	1.07	0.741
	1.08	8.6	1.08	0.721
	1.09	9.3	1.09	0.79
	1.1	8.97	1.1	0.774
	1.11	8.62	1.11	0.72
	1.12	9	1.12	0.793
	1.13	9.84	1.13	0.838
	1.14	9.15	1.14	0.834
	1.15	9.02	1.15	0.863
	1.16	9.94	1.16	0.88
	1.17	10.18	1.17	0.926
	1.18	11.14	1.18	0.948
	1.19	11.19	1.19	0.986
	1.2	11.77	1.2	1.11
	1.21	13.93	1.21	1.251
	1.22	14.93	1.22	1.375
	1.23	15.08	1.23	1.44
	1.24	16.27	1.24	1.434
	1.25	16.36	1.25	1.411
	1.26	16	1.26	1.442
	1.27	15.57	1.27	1.367
	1.28	14.44	1.28	1.218
	1.29	13.14	1.29	1.178
	1.3	12.2	1.3	1.127
	1.31	11.93	1.31	1.118
	1.32	11.34	1.32	1.041
	1.33	11.54	1.33	1.021
	1.34	12.2	1.34	1.087
	1.35	11.6	1.35	1.053
	1.36	12.23	1.36	1.069
	1.37	12.31	1.37	1.188
	1.38	13.48	1.38	1.182
	1.39	13.32	1.39	1.263
	1.4	13.71	1.4	1.298
	1.41	14.1	1.41	1.354
	1.42	14.65	1.42	1.363
	1.43	14.99	1.43	1.349
	1.44	15.63	1.44	1.414
	1.45	16.39	1.45	1.446
	1.46	17.89	1.46	1.572
	1.47	17.57	1.47	1.647
	1.48	17.72	1.48	1.708
	1.49	18.73	1.49	1.733
	1.5	18.61	1.5	1.628
	1.51	18.3	1.51	1.521
	1.52	16.31	1.52	1.595
	1.53	16.07	1.53	1.418
	1.54	14.58	1.54	1.306
	1.55	14.02	1.55	1.241
	1.56	13.28	1.56	1.259
	1.57	13.3	1.57	1.237
	1.58	13.99	1.58	1.174
	1.59	12.47	1.59	1.149
	1.6	12.9	1.6	1.249
	1.61	12.26	1.61	1.212
	1.62	12.96	1.62	1.178
	1.63	13.45	1.63	1.211
	1.64	13.33	1.64	1.24
	1.65	13.05	1.65	1.161
	1.66	12.71	1.66	1.208
	1.67	13.59	1.67	1.175
	1.68	13.33	1.68	1.296
	1.69	13.47	1.69	1.229
	1.7	14.08	1.7	1.311
	1.71	14.44	1.71	1.347
	1.72	15.01	1.72	1.378
	1.73	15.18	1.73	1.454
	1.74	15.78	1.74	1.472
	1.75	15.15	1.75	1.428
	1.76	15.96	1.76	1.498
	1.77	15.55	1.77	1.406
	1.78	14.64	1.78	1.378
	1.79	14.45	1.79	1.389
	1.8	14.24	1.8	1.324
	1.81	13.96	1.81	1.315
	1.82	13.96	1.82	1.29
	1.83	13.61	1.83	1.351
	1.84	12.74	1.84	1.221
	1.85	11.7	1.85	1.072
	1.86	12.3	1.86	1.127
	1.87	12.23	1.87	1.149
	1.88	11	1.88	1.103
	1.89	11.11	1.89	1.072
	1.9	11.29	1.9	1.078
	1.91	11.39	1.91	1.064
	1.92	11.51	1.92	1.098
	1.93	10.96	1.93	1.118
	1.94	11.59	1.94	1.151
	1.95	11.8	1.95	1.093
	1.96	11.77	1.96	1.091
	1.97	11.72	1.97	1.054
	1.98	11.9	1.98	1.139
	1.99	11.67	1.99	1.096
	2	12.37	2	1.106
	2.01	11.86	2.01	1.11
	2.02	11.57	2.02	1.066
	2.03	12.04	2.03	1.165
	2.04	12.58	2.04	1.15
	2.05	11.93	2.05	1.066
	2.06	11.16	2.06	1.088
	2.07	11.72	2.07	1.117
	2.08	11.7	2.08	1.115
	2.09	11.88	2.09	1.158
	2.1	12.1	2.1	1.141
	2.11	12.62	2.11	1.203
	2.12	12.22	2.12	1.21
	2.13	12.1	2.13	1.16
	2.14	12.11	2.14	1.183
	2.15	12.91	2.15	1.192
	2.16	12.59	2.16	1.197
	2.17	12.19	2.17	1.124
	2.18	11.65	2.18	1.14
	2.19	11.89	2.19	1.148
	2.2	11.83	2.2	1.197
	2.21	12.52	2.21	1.216
	2.22	12.84	2.22	1.204
	2.23	12.46	2.23	1.215
	2.24	12.31	2.24	1.144
	2.25	11.96	2.25	1.195
	2.26	11.89	2.26	1.177
	2.27	11.92	2.27	1.133
	2.28	12.15	2.28	1.21
	2.29	12.43	2.29	1.162
	2.3	12.07	2.3	1.182
	2.31	12.09	2.31	1.21
	2.32	12.86	2.32	1.222
	2.33	12.83	2.33	1.163
	2.34	11.53	2.34	1.219
	2.35	12.98	2.35	1.239
	2.36	12.33	2.36	1.191
	2.37	12.35	2.37	1.144
	2.38	12.83	2.38	1.168
	2.39	12.36	2.39	1.152
	2.4	12.79	2.4	1.155
	2.41	12.14	2.41	1.193
	2.42	12.67	2.42	1.167
	2.43	13.25	2.43	1.119
	2.44	12.43	2.44	1.206
	2.45	12.25	2.45	1.154
	2.46	12.48	2.46	1.215
	2.47	12.02	2.47	1.165
	2.48	12.01	2.48	1.204
	2.49	12.67	2.49	1.277
	2.5	12.52	2.5	1.162
	2.51	12.52	2.51	1.25
	2.52	12.82	2.52	1.236
	2.53	13.08	2.53	1.24
	2.54	14.1	2.54	1.358
	2.55	14.32	2.55	1.369
	2.56	15.18	2.56	1.473
	2.57	16.17	2.57	1.594
	2.58	17.28	2.58	1.729
	2.59	19.86	2.59	1.92
	2.6	21.75	2.6	2.142
	2.61	23.49	2.61	2.331
	2.62	25.35	2.62	2.498
	2.63	26.29	2.63	2.544
	2.64	26.86	2.64	2.547
	2.65	26.66	2.65	2.656
	2.66	25.73	2.66	2.603
	2.67	24.17	2.67	2.335
	2.68	22.27	2.68	2.141
	2.69	21.33	2.69	2.041
	2.7	18.75	2.7	1.882
	2.71	17.36	2.71	1.689
	2.72	16.33	2.72	1.509
	2.73	15.98	2.73	1.528
	2.74	14.94	2.74	1.509
	2.75	14.87	2.75	1.467
	2.76	15.26	2.76	1.472
	2.77	16.47	2.77	1.521
	2.78	16.81	2.78	1.695
	2.79	17.82	2.79	1.683
	2.8	18.83	2.8	1.765
	2.81	18.78	2.81	1.806
	2.82	18.33	2.82	1.99
	2.83	19.9	2.83	1.96
	2.84	21.49	2.84	2.11
	2.85	22.78	2.85	2.23
	2.86	26.2	2.86	2.468
	2.87	30.82	2.87	2.922
	2.88	39.31	2.88	3.689
	2.89	48.59	2.89	4.942
	2.9	67.36	2.9	6.49
	2.91	91.77	2.91	8.989
	2.92	125.71	2.92	12.242
	2.93	167.4	2.93	16.51
	2.94	216.18	2.94	21.247
	2.95	268.94	2.95	26.319
	2.96	318.75	2.96	30.815
	2.97	363.56	2.97	35.213
	2.98	395.55	2.98	38.024
	2.99	404.44	2.99	38.964
	3	398.99	3	38.074
	3.01	375.2	3.01	35.781
	3.02	335	3.02	31.515
	3.03	280.59	3.03	26.712
	3.04	231.4	3.04	21.64
	3.05	185.34	3.05	17.149
	3.06	146.21	3.06	13.757
	3.07	118.71	3.07	11.068
	3.08	101.89	3.08	9.677
	3.09	97.34	3.09	9.261
	3.1	101.04	3.1	9.822
	3.11	113.91	3.11	11.188
	3.12	126.99	3.12	12.622
	3.13	147.9	3.13	14.401
	3.14	161.03	3.14	15.836
	3.15	174.78	3.15	17.23
	3.16	178.2	3.16	17.301
	3.17	177.43	3.17	17.067
	3.18	167.89	3.18	16.11
	3.19	158.99	3.19	14.704
	3.2	141.12	3.2	13.323
	3.21	124.32	3.21	11.633
	3.22	104.23	3.22	10.012
	3.23	90.74	3.23	8.403
	3.24	77.47	3.24	7.269
	3.25	66.27	3.25	6.39
	3.26	58.53	3.26	5.543
	3.27	50.87	3.27	5.005
	3.28	46.91	3.28	4.484
	3.29	44.08	3.29	4.226
	3.3	43.66	3.3	4.25
	3.31	43.31	3.31	4.21
	3.32	44.61	3.32	4.3
	3.33	47.32	3.33	4.507
	3.34	48.39	3.34	4.704
	3.35	47.33	3.35	4.704
	3.36	48.25	3.36	4.466
	3.37	47.24	3.37	4.409
	3.38	41.85	3.38	4.081
	3.39	38.38	3.39	3.606
	3.4	34.02	3.4	3.241
	3.41	28.65	3.41	2.727
	3.42	24.12	3.42	2.434
	3.43	21.49	3.43	2.008
	3.44	18.61	3.44	1.771
	3.45	16.96	3.45	1.603
	3.46	16.13	3.46	1.486
	3.47	15.61	3.47	1.479
	3.48	15.91	3.48	1.491
	3.49	17.03	3.49	1.603
	3.5	17.86	3.5	1.753
	3.51	17.89	3.51	1.645
	3.52	18.21	3.52	1.658
	3.53	18.22	3.53	1.729
	3.54	18.04	3.54	1.702
	3.55	15.79	3.55	1.604
	3.56	15.27	3.56	1.424
	3.57	14.27	3.57	1.325
	3.58	12.16	3.58	1.14
	3.59	11.29	3.59	1.036
	3.6	10.06	3.6	0.917
	3.61	8.85	3.61	0.807
	3.62	7.97	3.62	0.749
	3.63	7.27	3.63	0.742
	3.64	7.49	3.64	0.726
	3.65	6.9	3.65	0.671
	3.66	7.32	3.66	0.731
	3.67	7.37	3.67	0.684
	3.68	7.52	3.68	0.717
	3.69	7.77	3.69	0.767
	3.7	8.56	3.7	0.829
	3.71	9.03	3.71	0.823
	3.72	9.71	3.72	0.8
	3.73	10.22	3.73	0.976
	3.74	10.29	3.74	1.005
	3.75	10.46	3.75	0.982
	3.76	10.33	3.76	0.957
	3.77	9.88	3.77	0.927
	3.78	9.59	3.78	0.885
	3.79	8.69	3.79	0.91
	3.8	9.11	3.8	0.851
	3.81	8.37	3.81	0.812
	3.82	7.58	3.82	0.692
	3.83	7.25	3.83	0.73
	3.84	6.77	3.84	0.674
	3.85	6.74	3.85	0.622
	3.86	6.58	3.86	0.618
	3.87	5.98	3.87	0.603
	3.88	6.4	3.88	0.555
	3.89	5.81	3.89	0.56
	3.9	5.78	3.9	0.543
	3.91	6.16	3.91	0.545
	3.92	5.93	3.92	0.556
	3.93	5.82	3.93	0.557
	3.94	6.2	3.94	0.555
	3.95	5.78	3.95	0.513
	3.96	5.86	3.96	0.585
	3.97	5.86	3.97	0.566
	3.98	6.01	3.98	0.572
	3.99	5.83	3.99	0.564
	4	5.85	4	0.544
	4.01	6.05	4.01	0.569
	4.02	5.63	4.02	0.562
	4.03	5.59	4.03	0.56
	4.04	6.1	4.04	0.536
	4.05	5.75	4.05	0.531
	4.06	5.69	4.06	0.568
	4.07	6.28	4.07	0.562
	4.08	6.38	4.08	0.56
	4.09	6.24	4.09	0.549
	4.1	6.03	4.1	0.571
	4.11	5.69	4.11	0.565
	4.12	5.93	4.12	0.589
	4.13	6.1	4.13	0.524
	4.14	5.41	4.14	0.591
	4.15	5.16	4.15	0.546
	4.16	6.05	4.16	0.562
	4.17	6.16	4.17	0.578
	4.18	6.11	4.18	0.525
	4.19	5.51	4.19	0.587
	4.2	5.9	4.2	0.563
	4.21	6.32	4.21	0.544
	4.22	6.01	4.22	0.567
	4.23	6.62	4.23	0.549
	4.24	5.76	4.24	0.594
	4.25	6.5	4.25	0.535
	4.26	5.96	4.26	0.571
	4.27	5.52	4.27	0.573
	4.28	6.15	4.28	0.549
	4.29	6.51	4.29	0.568
	4.3	6.08	4.3	0.636
	4.31	5.99	4.31	0.558
	4.32	5.69	4.32	0.562
	4.33	6.21	4.33	0.607
	4.34	5.99	4.34	0.63
	4.35	6.07	4.35	0.614
	4.36	6.18	4.36	0.62
	4.37	5.97	4.37	0.639
	4.38	5.89	4.38	0.693
	4.39	6.39	4.39	0.818
	4.4	6.27	4.4	0.868
	4.41	6.35	4.41	1.051
	4.42	6.35	4.42	1.32
	4.43	6.54	4.43	1.544
	4.44	6.4	4.44	1.794
	4.45	5.52	4.45	2.223
	4.46	6.45	4.46	2.551
	4.47	5.87	4.47	3.076
	4.48	6.02	4.48	3.426
	4.49	6.36	4.49	3.827
	4.5	5.9	4.5	4.055
	4.51	6.43	4.51	4.261
	4.52	6.04	4.52	4.092
	4.53	6.05	4.53	4.13
	4.54	5.83	4.54	3.689
	4.55	5.87	4.55	3.484
	4.56	6.01	4.56	3.023
	4.57	5.92	4.57	2.615
	4.58	5.82	4.58	2.147
	4.59	5.87	4.59	1.766
	4.6	6.14	4.6	1.479
	4.61	5.8	4.61	1.199
	4.62	6.27	4.62	0.987
	4.63	5.95	4.63	0.902
	4.64	6.56	4.64	0.801
	4.65	5.8	4.65	0.668
	4.66	6.7	4.66	0.679
	4.67	6.4	4.67	0.621
	4.68	6.2	4.68	0.658
	4.69	6.01	4.69	0.629
	4.7	5.97	4.7	0.594
	4.71	5.97	4.71	0.625
	4.72	5.85	4.72	0.587
	4.73	6.15	4.73	0.589
	4.74	6.65	4.74	0.605
	4.75	6.53	4.75	0.572
	4.76	5.78	4.76	0.585
	4.77	6.1	4.77	0.596
	4.78	6.05	4.78	0.572
	4.79	6.13	4.79	0.608
	4.8	6.01	4.8	0.651
	4.81	6.03	4.81	0.633
	4.82	6.13	4.82	0.662
	4.83	5.58	4.83	0.694
	4.84	5.69	4.84	0.666
	4.85	6.67	4.85	0.747
	4.86	6.14	4.86	0.78
	4.87	6.05	4.87	0.818
	4.88	5.66	4.88	0.863
	4.89	6.31	4.89	0.927
	4.9	5.92	4.9	0.968
	4.91	6.16	4.91	0.957
	4.92	6.12	4.92	1.064
	4.93	5.99	4.93	1.066
	4.94	5.84	4.94	1.147
	4.95	6.41	4.95	1.129
	4.96	5.83	4.96	1.07
	4.97	5.69	4.97	1.02
	4.98	6.15	4.98	0.923
	4.99	6.46	4.99	0.931
	5	6.27	5	0.834
	5.01	5.8	5.01	0.743
	5.02	6.17	5.02	0.724
	5.03	5.72	5.03	0.656
	5.04	5.84	5.04	0.668
	5.05	5.69	5.05	0.612
	5.06	5.71	5.06	0.598
	5.07	6.08	5.07	0.564
	5.08	6.13	5.08	0.561
	5.09	6.17	5.09	0.579
	5.1	5.51	5.1	0.571
	5.11	5.97	5.11	0.586
	5.12	6.02	5.12	0.535
	5.13	6.33	5.13	0.543
	5.14	5.84	5.14	0.581
	5.15	5.51	5.15	0.56
	5.16	5.62	5.16	0.588
	5.17	6.24	5.17	0.574
	5.18	6.08	5.18	0.597
	5.19	5.92	5.19	0.594
	5.2	5.67	5.2	0.567
	5.21	5.69	5.21	0.592
	5.22	5.91	5.22	0.559
	5.23	5.92	5.23	0.534
	5.24	6.01	5.24	0.54
	5.25	6.29	5.25	0.533
	5.26	5.81	5.26	0.55
	5.27	5.82	5.27	0.512
	5.28	5.84	5.28	0.564
	5.29	5.92	5.29	0.546
	5.3	5.78	5.3	0.57
	5.31	5.85	5.31	0.571
	5.32	5.73	5.32	0.592
	5.33	6.23	5.33	0.494
	5.34	6.14	5.34	0.556
	5.35	5.74	5.35	0.595
	5.36	5.4	5.36	0.583
	5.37	5.43	5.37	0.578
	5.38	6.11	5.38	0.583
	5.39	5.65	5.39	0.562
	5.4	5.46	5.4	0.562
	5.41	5.76	5.41	0.555
	5.42	6.05	5.42	0.566
	5.43	5.7	5.43	0.577
	5.44	5.79	5.44	0.629
	5.45	5.74	5.45	0.526
	5.46	5.75	5.46	0.56
	5.47	5.69	5.47	0.612
	5.48	5.89	5.48	0.542
	5.49	6.01	5.49	0.575
	5.5	5.98	5.5	0.58
	5.51	5.79	5.51	0.539
	5.52	5.41	5.52	0.621
	5.53	5.96	5.53	0.579
	5.54	6.34	5.54	0.588
	5.55	5.58	5.55	0.566
	5.56	5.9	5.56	0.602
	5.57	6.17	5.57	0.551
	5.58	5.78	5.58	0.554
	5.59	5.79	5.59	0.553
	5.6	5.95	5.6	0.55
	5.61	5.54	5.61	0.577
	5.62	5.69	5.62	0.523
	5.63	5.5	5.63	0.543
	5.64	5.64	5.64	0.556
	5.65	5.79	5.65	0.576
	5.66	6.03	5.66	0.547
	5.67	5.67	5.67	0.55
	5.68	5.67	5.68	0.57
	5.69	5.92	5.69	0.527
	5.7	5.73	5.7	0.527
	5.71	5.56	5.71	0.547
	5.72	5.75	5.72	0.522
	5.73	5.53	5.73	0.532
	5.74	5.79	5.74	0.585
	5.75	5.64	5.75	0.527
	5.76	5.82	5.76	0.517
	5.77	5.45	5.77	0.552
	5.78	5.26	5.78	0.546
	5.79	5.46	5.79	0.54
	5.8	5.71	5.8	0.566
	5.81	5.91	5.81	0.558
	5.82	5.56	5.82	0.529
	5.83	5.61	5.83	0.532
	5.84	5.73	5.84	0.561
	5.85	5.6	5.85	0.52
	5.86	5.62	5.86	0.543
	5.87	5.64	5.87	0.544
	5.88	5.93	5.88	0.54
	5.89	5.68	5.89	0.528
	5.9	5.6	5.9	0.529
	5.91	5.49	5.91	0.566
	5.92	5.75	5.92	0.558
	5.93	5.7	5.93	0.533
	5.94	5.29	5.94	0.58
	5.95	5.49	5.95	0.556
	5.96	5.24	5.96	0.536
	5.97	5.83	5.97	0.528
	5.98	5.83	5.98	0.586
	5.99	5.7	5.99	0.575
	6	5.44	6	0.522
	6.01	5.54	6.01	0.506
	6.02	5.59	6.02	0.533
	6.03	5.56	6.03	0.497
	6.04	5.34	6.04	0.547
	6.05	5.27	6.05	0.5
	6.06	5.29	6.06	0.52
	6.07	5.68	6.07	0.518
	6.08	5.34	6.08	0.574
	6.09	5.16	6.09	0.525
	6.1	5.58	6.1	0.541
	6.11	5.55	6.11	0.558
	6.12	5.76	6.12	0.538
	6.13	5.7	6.13	0.561
	6.14	5.13	6.14	0.514
	6.15	5.45	6.15	0.531
	6.16	5.06	6.16	0.553
	6.17	5.58	6.17	0.571
	6.18	5.53	6.18	0.534
	6.19	5.08	6.19	0.541
	6.2	5.58	6.2	0.533
	6.21	5.29	6.21	0.497
	6.22	5.2	6.22	0.525
	6.23	5.23	6.23	0.479
	6.24	5.23	6.24	0.525
	6.25	5.88	6.25	0.522
	6.26	5.86	6.26	0.525
	6.27	5.22	6.27	0.555
	6.28	5.51	6.28	0.51
	6.29	5.77	6.29	0.498
	6.3	5.39	6.3	0.504
	6.31	5.22	6.31	0.532
	6.32	5.48	6.32	0.539
	6.33	5.47	6.33	0.55
	6.34	5	6.34	0.529
	6.35	5.27	6.35	0.554
	6.36	5.47	6.36	0.549
	6.37	5.36	6.37	0.615
	6.38	5.21	6.38	0.558
	6.39	5.55	6.39	0.54
	6.4	5.31	6.4	0.584
	6.41	5.53	6.41	0.606
	6.42	5.39	6.42	0.523
	6.43	5.34	6.43	0.585
	6.44	5.28	6.44	0.535
	6.45	5.47	6.45	0.493
	6.46	5.23	6.46	0.558
	6.47	4.57	6.47	0.549
	6.48	5.39	6.48	0.49
	6.49	5.32	6.49	0.5
	6.5	5.23	6.5	0.487
	6.51	5	6.51	0.53
	6.52	5.3	6.52	0.48
	6.53	5.65	6.53	0.47
	6.54	5.1	6.54	0.516
	6.55	4.73	6.55	0.52
	6.56	5.22	6.56	0.512
	6.57	4.83	6.57	0.483
	6.58	5.37	6.58	0.528
	6.59	4.86	6.59	0.495
	6.6	4.85	6.6	0.52
	6.61	5.18	6.61	0.485
	6.62	5.06	6.62	0.516
	6.63	4.86	6.63	0.532
	6.64	5	6.64	0.459
	6.65	4.96	6.65	0.493
	6.66	4.79	6.66	0.468
	6.67	4.92	6.67	0.458
	6.68	5.21	6.68	0.478
	6.69	4.63	6.69	0.472
	6.7	4.86	6.7	0.475
	6.71	4.84	6.71	0.499
	6.72	4.58	6.72	0.491
	6.73	4.97	6.73	0.451
	6.74	4.55	6.74	0.467
	6.75	4.84	6.75	0.495
	6.76	4.95	6.76	0.486
	6.77	4.65	6.77	0.455
	6.78	5.01	6.78	0.517
	6.79	4.74	6.79	0.449
	6.8	4.82	6.8	0.452
	6.81	5.1	6.81	0.471
	6.82	4.69	6.82	0.479
	6.83	4.99	6.83	0.48
	6.84	4.95	6.84	0.446
	6.85	4.73	6.85	0.459
	6.86	4.89	6.86	0.452
	6.87	4.56	6.87	0.494
	6.88	5.03	6.88	0.49
	6.89	4.5	6.89	0.504
	6.9	4.99	6.9	0.484
	6.91	4.83	6.91	0.493
	6.92	4.75	6.92	0.476
	6.93	4.98	6.93	0.468
	6.94	4.5	6.94	0.469
	6.95	4.77	6.95	0.507
	6.96	4.68	6.96	0.463
	6.97	5.12	6.97	0.453
	6.98	4.87	6.98	0.485
	6.99	5.17	6.99	0.499
	7	4.94	7	0.498
	7.01	4.64	7.01	0.472
	7.02	4.7	7.02	0.469
	7.03	4.87	7.03	0.477
	7.04	4.51	7.04	0.449
	7.05	4.33	7.05	0.451
	7.06	4.78	7.06	0.464
	7.07	4.61	7.07	0.439
	7.08	4.72	7.08	0.482
	7.09	4.77	7.09	0.459
	7.1	5.08	7.1	0.449
	7.11	4.69	7.11	0.481
	7.12	4.47	7.12	0.497
	7.13	4.77	7.13	0.457
	7.14	4.69	7.14	0.496
	7.15	4.58	7.15	0.464
	7.16	4.44	7.16	0.465
	7.17	4.79	7.17	0.473
	7.18	5.02	7.18	0.434
	7.19	4.93	7.19	0.411
	7.2	4.54	7.2	0.475
	7.21	4.42	7.21	0.462
	7.22	4.8	7.22	0.46
	7.23	4.86	7.23	0.43
	7.24	4.45	7.24	0.425
	7.25	4.97	7.25	0.467
	7.26	4.47	7.26	0.484
	7.27	4.43	7.27	0.461
	7.28	4.65	7.28	0.439
	7.29	4.58	7.29	0.495
	7.3	4.87	7.3	0.46
	7.31	5.19	7.31	0.484
	7.32	5.65	7.32	0.42
	7.33	5.89	7.33	0.408
	7.34	6.1	7.34	0.411
	7.35	6.64	7.35	0.457
	7.36	7.2	7.36	0.408
	7.37	8.19	7.37	0.49
	7.38	9.99	7.38	0.44
	7.39	11.78	7.39	0.44
	7.4	13.07	7.4	0.456
	7.41	14.57	7.41	0.456
	7.42	16.86	7.42	0.439
	7.43	18.6	7.43	0.441
	7.44	20.32	7.44	0.402
	7.45	21.42	7.45	0.463
	7.46	23	7.46	0.48
	7.47	22.16	7.47	0.448
	7.48	23.85	7.48	0.445
	7.49	23.7	7.49	0.45
	7.5	23.72	7.5	0.456
	7.51	21.49	7.51	0.415
	7.52	20.57	7.52	0.429
	7.53	19.36	7.53	0.445
	7.54	16.51	7.54	0.466
	7.55	15.08	7.55	0.44
	7.56	13.54	7.56	0.413
	7.57	11.61	7.57	0.451
	7.58	10.47	7.58	0.412
	7.59	9.04	7.59	0.43
	7.6	8.06	7.6	0.419
	7.61	6.9	7.61	0.431
	7.62	6.06	7.62	0.43
	7.63	6	7.63	0.374
	7.64	4.92	7.64	0.429
	7.65	4.84	7.65	0.383
	7.66	4.94	7.66	0.424
	7.67	4.5	7.67	0.418
	7.68	4.2	7.68	0.426
	7.69	4.13	7.69	0.389
	7.7	3.9	7.7	0.406
	7.71	4.3	7.71	0.457
	7.72	4.17	7.72	0.382
	7.73	4.41	7.73	0.402
	7.74	4.4	7.74	0.407
	7.75	4.16	7.75	0.425
	7.76	4.06	7.76	0.405
	7.77	4.4	7.77	0.419
	7.78	3.89	7.78	0.418
	7.79	4.16	7.79	0.429
	7.8	3.95	7.8	0.409
	7.81	4.45	7.81	0.445
	7.82	4.44	7.82	0.371
	7.83	4.4	7.83	0.424
	7.84	4.59	7.84	0.425
	7.85	4.52	7.85	0.385
	7.86	4.08	7.86	0.412
	7.87	4.2	7.87	0.415
	7.88	4	7.88	0.417
	7.89	3.94	7.89	0.383
	7.9	4.04	7.9	0.383
	7.91	4.45	7.91	0.438
	7.92	3.92	7.92	0.431
	7.93	4.19	7.93	0.438
	7.94	4.08	7.94	0.387
	7.95	4.12	7.95	0.404
	7.96	3.84	7.96	0.416
	7.97	4.22	7.97	0.388
	7.98	4.05	7.98	0.422
	7.99	3.99	7.99	0.397
	8	4.31	8	0.405
	8.01	4.37	8.01	0.405
	8.02	3.91	8.02	0.434
	8.03	4.04	8.03	0.391
	8.04	4.16	8.04	0.418
	8.05	3.69	8.05	0.433
	8.06	3.91	8.06	0.378
	8.07	4.27	8.07	0.386
	8.08	3.9	8.08	0.41
	8.09	4.37	8.09	0.426
	8.1	4.31	8.1	0.4
	8.11	4.45	8.11	0.386
	8.12	4.18	8.12	0.394
	8.13	3.92	8.13	0.376
	8.14	4.37	8.14	0.372
	8.15	4.52	8.15	0.392
	8.16	4.97	8.16	0.398
	8.17	5.11	8.17	0.428
	8.18	5.21	8.18	0.345
	8.19	5.21	8.19	0.385
	8.2	5.55	8.2	0.372
	8.21	5.73	8.21	0.381
	8.22	5.54	8.22	0.38
	8.23	5.99	8.23	0.388
	8.24	6.43	8.24	0.388
	8.25	6.39	8.25	0.373
	8.26	6.59	8.26	0.404
	8.27	6.76	8.27	0.388
	8.28	6.4	8.28	0.355
	8.29	6.35	8.29	0.399
	8.3	6.64	8.3	0.387
	8.31	5.95	8.31	0.398
	8.32	5.68	8.32	0.419
	8.33	5.62	8.33	0.376
	8.34	5.3	8.34	0.352
	8.35	5.06	8.35	0.385
	8.36	5.25	8.36	0.376
	8.37	4.74	8.37	0.363
	8.38	4.36	8.38	0.363
	8.39	4.34	8.39	0.38
	8.4	3.71	8.4	0.365
	8.41	3.86	8.41	0.379
	8.42	3.43	8.42	0.375
	8.43	4.05	8.43	0.392
	8.44	3.96	8.44	0.391
	8.45	4.1	8.45	0.381
	8.46	3.92	8.46	0.386
	8.47	3.62	8.47	0.374
	8.48	3.9	8.48	0.36
	8.49	3.86	8.49	0.365
	8.5	3.42	8.5	0.382
	8.51	3.82	8.51	0.336
	8.52	4.08	8.52	0.376
	8.53	3.76	8.53	0.36
	8.54	3.56	8.54	0.368
	8.55	3.33	8.55	0.354
	8.56	3.78	8.56	0.355
	8.57	3.81	8.57	0.402
	8.58	3.94	8.58	0.355
	8.59	3.69	8.59	0.363
	8.6	3.9	8.6	0.36
	8.61	3.42	8.61	0.335
	8.62	3.82	8.62	0.368
	8.63	3.58	8.63	0.348
	8.64	3.5	8.64	0.39
	8.65	3.76	8.65	0.314
	8.66	3.65	8.66	0.345
	8.67	3.57	8.67	0.353
	8.68	3.75	8.68	0.35
	8.69	3.74	8.69	0.354
	8.7	3.55	8.7	0.339
	8.71	3.67	8.71	0.341
	8.72	3.72	8.72	0.351
	8.73	3.81	8.73	0.376
	8.74	3.45	8.74	0.393
	8.75	3.45	8.75	0.373
	8.76	3.49	8.76	0.345
	8.77	3.58	8.77	0.376
	8.78	3.45	8.78	0.348
	8.79	3.78	8.79	0.35
	8.8	3.39	8.8	0.353
	8.81	3.53	8.81	0.363
	8.82	3.69	8.82	0.361
	8.83	3.36	8.83	0.325
	8.84	3.42	8.84	0.383
	8.85	3.58	8.85	0.352
	8.86	3.61	8.86	0.336
	8.87	3.07	8.87	0.35
	8.88	3.39	8.88	0.348
	8.89	4	8.89	0.357
	8.9	3.48	8.9	0.33
	8.91	3.48	8.91	0.364
	8.92	3.68	8.92	0.335
	8.93	3.49	8.93	0.346
	8.94	3.45	8.94	0.342
	8.95	3.27	8.95	0.37
	8.96	3.61	8.96	0.34
	8.97	3.49	8.97	0.348
	8.98	3.66	8.98	0.329
	8.99	3.33	8.99	0.328
	9	3.36	9	0.319
	9.01	3.43	9.01	0.355
	9.02	3.24	9.02	0.339
	9.03	3.12	9.03	0.35
	9.04	3.04	9.04	0.341
	9.05	3.26	9.05	0.344
	9.06	3.3	9.06	0.346
	9.07	3.31	9.07	0.332
	9.08	3.05	9.08	0.313
	9.09	3.22	9.09	0.353
	9.1	3.41	9.1	0.341
	9.11	3.1	9.11	0.326
	9.12	3.16	9.12	0.309
	9.13	3.6	9.13	0.291
	9.14	3.14	9.14	0.308
	9.15	3.27	9.15	0.318
	9.16	3.29	9.16	0.364
	9.17	3.1	9.17	0.354
	9.18	3.33	9.18	0.325
	9.19	3.12	9.19	0.305
	9.2	3.53	9.2	0.328
	9.21	3.5	9.21	0.326
	9.22	3.18	9.22	0.329
	9.23	3.18	9.23	0.311
	9.24	3.44	9.24	0.331
	9.25	3.14	9.25	0.317
	9.26	3.22	9.26	0.338
	9.27	3.55	9.27	0.356
	9.28	3.21	9.28	0.322
	9.29	3.14	9.29	0.336
	9.3	3.26	9.3	0.315
	9.31	3.61	9.31	0.326
	9.32	3	9.32	0.327
	9.33	2.94	9.33	0.316
	9.34	3.2	9.34	0.323
	9.35	3.28	9.35	0.32
	9.36	3.25	9.36	0.301
	9.37	2.95	9.37	0.324
	9.38	3.46	9.38	0.339
	9.39	3.1	9.39	0.337
	9.4	3	9.4	0.305
	9.41	2.9	9.41	0.317
	9.42	2.87	9.42	0.303
	9.43	2.94	9.43	0.306
	9.44	3.03	9.44	0.309
	9.45	2.96	9.45	0.319
	9.46	2.89	9.46	0.289
	9.47	3.03	9.47	0.294
	9.48	3.32	9.48	0.316
	9.49	3.06	9.49	0.279
	9.5	3.2	9.5	0.306
	9.51	2.72	9.51	0.294
	9.52	3.14	9.52	0.294
	9.53	3.6	9.53	0.305
	9.54	3.09	9.54	0.293
	9.55	2.99	9.55	0.318
	9.56	2.74	9.56	0.297
	9.57	2.85	9.57	0.275
	9.58	3.34	9.58	0.291
	9.59	2.93	9.59	0.281
	9.6	3.2	9.6	0.31
	9.61	3.13	9.61	0.313
	9.62	3.12	9.62	0.301
	9.63	2.86	9.63	0.262
	9.64	2.85	9.64	0.306
	9.65	3.17	9.65	0.323
	9.66	3.26	9.66	0.268
	9.67	3.03	9.67	0.305
	9.68	3.27	9.68	0.3
	9.69	3.02	9.69	0.297
	9.7	3.33	9.7	0.318
	9.71	3.27	9.71	0.267
	9.72	3.16	9.72	0.282
	9.73	2.83	9.73	0.283
	9.74	2.95	9.74	0.306
	9.75	3.03	9.75	0.32
	9.76	2.82	9.76	0.277
	9.77	2.96	9.77	0.298
	9.78	3.07	9.78	0.31
	9.79	2.89	9.79	0.292
	9.8	3.37	9.8	0.287
	9.81	2.89	9.81	0.265
	9.82	2.93	9.82	0.292
	9.83	3.11	9.83	0.268
	9.84	2.64	9.84	0.294
	9.85	2.77	9.85	0.285
	9.86	2.94	9.86	0.293
	9.87	3.06	9.87	0.274
	9.88	2.83	9.88	0.28
	9.89	2.61	9.89	0.294
	9.9	2.72	9.9	0.262
	9.91	2.92	9.91	0.306
	9.92	2.89	9.92	0.273
	9.93	2.83	9.93	0.306
	9.94	2.77	9.94	0.29
	9.95	2.74	9.95	0.282
	9.96	2.91	9.96	0.3
	9.97	2.87	9.97	0.271
	9.98	3.03	9.98	0.248
	9.99	2.77	9.99	0.276
	10	2.66	10	0.28
	10.01	2.78	10.01	0.293
	10.02	2.82	10.02	0.272
	10.03	2.47	10.03	0.319
	10.04	2.84	10.04	0.269
	10.05	2.61	10.05	0.262
	10.06	2.84	10.06	0.242
	10.07	2.68	10.07	0.25
	10.08	3	10.08	0.276
	10.09	2.78	10.09	0.26
	10.1	2.84	10.1	0.278
	10.11	2.86	10.11	0.283
	10.12	2.74	10.12	0.268
	10.13	2.77	10.13	0.287
	10.14	2.34	10.14	0.261
	10.15	2.38	10.15	0.247
	10.16	2.48	10.16	0.266
	10.17	2.82	10.17	0.31
	10.18	2.44	10.18	0.278
	10.19	2.51	10.19	0.24
	10.2	2.5	10.2	0.306
	10.21	2.73	10.21	0.245
	10.22	2.71	10.22	0.239
	10.23	2.82	10.23	0.288
	10.24	2.52	10.24	0.246
	10.25	2.62	10.25	0.243
	10.26	2.42	10.26	0.276
	10.27	2.49	10.27	0.242
	10.28	2.73	10.28	0.239
	10.29	2.8	10.29	0.254
	10.3	2.74	10.3	0.23
	10.31	2.4	10.31	0.258
	10.32	2.69	10.32	0.278
	10.33	2.4	10.33	0.249
	10.34	2.63	10.34	0.258
	10.35	2.65	10.35	0.25
	10.36	2.48	10.36	0.263
	10.37	2.5	10.37	0.272
	10.38	2.92	10.38	0.268
	10.39	2.58	10.39	0.261
	10.4	2.72	10.4	0.284
	10.41	2.58	10.41	0.285
	10.42	2.46	10.42	0.214
	10.43	2.61	10.43	0.251
	10.44	2.71	10.44	0.28
	10.45	2.89	10.45	0.256
	10.46	2.85	10.46	0.235
	10.47	2.6	10.47	0.268
	10.48	2.22	10.48	0.282
	10.49	2.45	10.49	0.305
	10.5	2.74	10.5	0.24
	10.51	2.26	10.51	0.238
	10.52	2.39	10.52	0.22
	10.53	2.3	10.53	0.243
	10.54	2.83	10.54	0.287
	10.55	2.66	10.55	0.241
	10.56	2.66	10.56	0.26
	10.57	2.58	10.57	0.277
	10.58	2.17	10.58	0.246
	10.59	2.69	10.59	0.255
	10.6	2.37	10.6	0.261
	10.61	2.17	10.61	0.23
	10.62	2.81	10.62	0.25
	10.63	2.32	10.63	0.246
	10.64	2.42	10.64	0.252
	10.65	2.73	10.65	0.225
	10.66	2.68	10.66	0.257
	10.67	2.76	10.67	0.254
	10.68	2.24	10.68	0.212
	10.69	2.29	10.69	0.253
	10.7	2.08	10.7	0.244
	10.71	2.51	10.71	0.242
	10.72	2.45	10.72	0.238
	10.73	2.32	10.73	0.235
	10.74	2.43	10.74	0.241
	10.75	2.59	10.75	0.246
	10.76	2.42	10.76	0.225
	10.77	2.56	10.77	0.236
	10.78	2.23	10.78	0.273
	10.79	2.43	10.79	0.238
	10.8	2.4	10.8	0.255
	10.81	2.42	10.81	0.217
	10.82	2.17	10.82	0.237
	10.83	2.33	10.83	0.236
	10.84	2.52	10.84	0.229
	10.85	2.22	10.85	0.26
	10.86	2.37	10.86	0.208
	10.87	2.28	10.87	0.222
	10.88	2.24	10.88	0.23
	10.89	2.18	10.89	0.247
	10.9	2.65	10.9	0.24
	10.91	2.37	10.91	0.218
	10.92	2.62	10.92	0.215
	10.93	2.6	10.93	0.232
	10.94	2.38	10.94	0.257
	10.95	2.4	10.95	0.238
	10.96	2.19	10.96	0.217
	10.97	2.37	10.97	0.233
	10.98	2.74	10.98	0.204
	10.99	2.14	10.99	0.192
	11	2.21	11	0.238
	11.01	2.18	11.01	0.24
	11.02	2.38	11.02	0.261
	11.03	2.34	11.03	0.211
	11.04	2.27	11.04	0.212
	11.05	2.26	11.05	0.233
	11.06	2.5	11.06	0.224
	11.07	2.16	11.07	0.233
	11.08	2.38	11.08	0.25
	11.09	2.2	11.09	0.206
	11.1	2.14	11.1	0.212
	11.11	2.14	11.11	0.206
	11.12	2.11	11.12	0.21
	11.13	2.3	11.13	0.221
	11.14	2.22	11.14	0.236
	11.15	2.36	11.15	0.227
	11.16	1.99	11.16	0.227
	11.17	2.54	11.17	0.206
	11.18	2.22	11.18	0.194
	11.19	2.03	11.19	0.204
	11.2	2.35	11.2	0.199
	11.21	2.01	11.21	0.219
	11.22	2.06	11.22	0.237
	11.23	2.16	11.23	0.198
	11.24	2.21	11.24	0.207
	11.25	2.22	11.25	0.221
	11.26	2.29	11.26	0.209
	11.27	2.38	11.27	0.198
	11.28	2.26	11.28	0.231
	11.29	2.2	11.29	0.198
	11.3	2.17	11.3	0.196
	11.31	2.36	11.31	0.216
	11.32	2.11	11.32	0.2
	11.33	2.2	11.33	0.206
	11.34	2.15	11.34	0.209
	11.35	1.9	11.35	0.221
	11.36	2.17	11.36	0.187
	11.37	2.02	11.37	0.193
	11.38	1.96	11.38	0.223
	11.39	2.31	11.39	0.211
	11.4	2.17	11.4	0.227
	11.41	2.04	11.41	0.212
	11.42	2.06	11.42	0.192
	11.43	2.08	11.43	0.209
	11.44	2.02	11.44	0.231
	11.45	2.23	11.45	0.182
	11.46	1.97	11.46	0.212
	11.47	2.12	11.47	0.191
	11.48	2.16	11.48	0.223
	11.49	2.12	11.49	0.212
	11.5	1.78	11.5	0.222
	11.51	1.92	11.51	0.22
	11.52	1.91	11.52	0.197
	11.53	1.98	11.53	0.174
	11.54	1.87	11.54	0.232
	11.55	2.13	11.55	0.211
	11.56	2.04	11.56	0.191
	11.57	1.99	11.57	0.214
	11.58	2.1	11.58	0.197
	11.59	2.41	11.59	0.213
	11.6	1.98	11.6	0.169
	11.61	2.27	11.61	0.182
	11.62	2.09	11.62	0.193
	11.63	2.12	11.63	0.19
	11.64	1.96	11.64	0.198
	11.65	2.04	11.65	0.21
	11.66	1.71	11.66	0.183
	11.67	2.11	11.67	0.205
	11.68	1.88	11.68	0.171
	11.69	2.28	11.69	0.179
	11.7	2.13	11.7	0.219
	11.71	2.14	11.71	0.179
	11.72	2.08	11.72	0.182
	11.73	1.87	11.73	0.167
	11.74	2.06	11.74	0.19
	11.75	1.94	11.75	0.195
	11.76	1.94	11.76	0.17
	11.77	2.11	11.77	0.177
	11.78	1.58	11.78	0.198
	11.79	2.05	11.79	0.19
	11.8	2.03	11.8	0.178
	11.81	1.79	11.81	0.194
	11.82	1.89	11.82	0.198
	11.83	1.82	11.83	0.178
	11.84	2.09	11.84	0.19
	11.85	2.18	11.85	0.201
	11.86	1.88	11.86	0.19
	11.87	1.73	11.87	0.238
	11.88	1.91	11.88	0.161
	11.89	1.66	11.89	0.198
	11.9	1.96	11.9	0.191
	11.91	1.63	11.91	0.176
	11.92	1.77	11.92	0.172
	11.93	2.06	11.93	0.172
	11.94	1.95	11.94	0.179
	11.95	1.82	11.95	0.2
	11.96	1.88	11.96	0.181
	11.97	1.65	11.97	0.172
	11.98	1.67	11.98	0.192
	11.99	1.91	11.99	0.168
	12	1.86	12	0.19
	12.01	1.78	12.01	0.202
	12.02	2	12.02	0.168
	12.03	1.62	12.03	0.166
	12.04	1.82	12.04	0.181
	12.05	1.89	12.05	0.181
	12.06	1.82	12.06	0.17
	12.07	1.88	12.07	0.169
	12.08	1.76	12.08	0.172
	12.09	1.72	12.09	0.178
	12.1	1.82	12.1	0.165
	12.11	1.99	12.11	0.175
	12.12	1.89	12.12	0.18
	12.13	1.99	12.13	0.2
	12.14	1.69	12.14	0.178
	12.15	1.9	12.15	0.179
	12.16	1.56	12.16	0.138
	12.17	1.55	12.17	0.174
	12.18	1.7	12.18	0.17
	12.19	1.69	12.19	0.167
	12.2	1.72	12.2	0.175
	12.21	1.87	12.21	0.168
	12.22	1.58	12.22	0.151
	12.23	1.73	12.23	0.15
	12.24	1.82	12.24	0.178
	12.25	1.82	12.25	0.181
	12.26	1.7	12.26	0.17
	12.27	1.95	12.27	0.181
	12.28	1.76	12.28	0.189
	12.29	1.57	12.29	0.161
	12.3	1.58	12.3	0.183
	12.31	1.85	12.31	0.15
	12.32	1.84	12.32	0.173
	12.33	1.79	12.33	0.159
	12.34	1.77	12.34	0.174
	12.35	1.74	12.35	0.18
	12.36	1.55	12.36	0.164
	12.37	1.86	12.37	0.162
	12.38	1.52	12.38	0.18
	12.39	1.65	12.39	0.143
	12.4	1.66	12.4	0.169
	12.41	1.65	12.41	0.142
	12.42	1.65	12.42	0.155
	12.43	1.59	12.43	0.146
	12.44	1.86	12.44	0.176
	12.45	1.57	12.45	0.165
	12.46	1.64	12.46	0.15
	12.47	1.84	12.47	0.185
	12.48	1.65	12.48	0.168
	12.49	1.41	12.49	0.141
	12.5	1.61	12.5	0.164
	12.51	1.81	12.51	0.17
	12.52	1.72	12.52	0.141
	12.53	1.71	12.53	0.168
	12.54	1.55	12.54	0.137
	12.55	1.46	12.55	0.146
	12.56	1.34	12.56	0.117
	12.57	1.51	12.57	0.165
	12.58	1.49	12.58	0.161
	12.59	1.37	12.59	0.176
	12.6	1.47	12.6	0.139
	12.61	1.67	12.61	0.163
	12.62	1.74	12.62	0.166
	12.63	1.62	12.63	0.159
	12.64	1.6	12.64	0.136
	12.65	1.42	12.65	0.138
	12.66	1.65	12.66	0.138
	12.67	1.43	12.67	0.161
	12.68	1.53	12.68	0.164
	12.69	1.54	12.69	0.167
	12.7	1.79	12.7	0.148
	12.71	1.48	12.71	0.165
	12.72	1.44	12.72	0.131
	12.73	1.37	12.73	0.138
	12.74	1.66	12.74	0.167
	12.75	1.49	12.75	0.152
	12.76	1.39	12.76	0.153
	12.77	1.44	12.77	0.157
	12.78	1.34	12.78	0.153
	12.79	1.42	12.79	0.163
	12.8	1.46	12.8	0.133
	12.81	1.27	12.81	0.156
	12.82	1.45	12.82	0.154
	12.83	1.49	12.83	0.155
	12.84	1.44	12.84	0.131
	12.85	1.29	12.85	0.147
	12.86	1.37	12.86	0.144
	12.87	1.43	12.87	0.142
	12.88	1.45	12.88	0.132
	12.89	1.34	12.89	0.144
	12.9	1.24	12.9	0.145
	12.91	1.28	12.91	0.125
	12.92	1.3	12.92	0.127
	12.93	1.41	12.93	0.123
	12.94	1.52	12.94	0.15
	12.95	1.32	12.95	0.123
	12.96	1.48	12.96	0.135
	12.97	1.21	12.97	0.144
	12.98	1.36	12.98	0.131
	12.99	1.65	12.99	0.165
	13	1.33	13	0.127
	13.01	1.62	13.01	0.125
	13.02	1.25	13.02	0.122
	13.03	1.33	13.03	0.12
	13.04	1.41	13.04	0.128
	13.05	1.24	13.05	0.149
	13.06	1.34	13.06	0.147
	13.07	1.56	13.07	0.098
	13.08	1.2	13.08	0.134
	13.09	1.49	13.09	0.144
	13.1	1.56	13.1	0.143
	13.11	1.37	13.11	0.155
	13.12	1.36	13.12	0.152
	13.13	1.55	13.13	0.151
	13.14	1.48	13.14	0.125
	13.15	1.26	13.15	0.156
	13.16	1.33	13.16	0.136
	13.17	1.37	13.17	0.125
	13.18	1.19	13.18	0.14
	13.19	1.11	13.19	0.129
	13.2	1.14	13.2	0.123
	13.21	1.28	13.21	0.143
	13.22	1.29	13.22	0.144
	13.23	1.38	13.23	0.12
	13.24	1.45	13.24	0.124
	13.25	1.36	13.25	0.128
	13.26	1.39	13.26	0.133
	13.27	1.37	13.27	0.126
	13.28	1.37	13.28	0.122
	13.29	1.3	13.29	0.126
	13.3	1.38	13.3	0.132
	13.31	1.38	13.31	0.11
	13.32	1.32	13.32	0.117
	13.33	1.42	13.33	0.133
	13.34	1.12	13.34	0.132
	13.35	1.25	13.35	0.134
	13.36	1.22	13.36	0.111
	13.37	1.23	13.37	0.103
	13.38	1.35	13.38	0.128
	13.39	1.24	13.39	0.132
	13.4	1.29	13.4	0.125
	13.41	1.33	13.41	0.128
	13.42	1.28	13.42	0.099
	13.43	1.43	13.43	0.118
	13.44	1.34	13.44	0.099
	13.45	1.07	13.45	0.122
	13.46	1.27	13.46	0.116
	13.47	1.3	13.47	0.134
	13.48	1.16	13.48	0.119
	13.49	1.13	13.49	0.125
	13.5	1.37	13.5	0.124
	13.51	1.14	13.51	0.096
	13.52	1.22	13.52	0.126
	13.53	1.2	13.53	0.116
	13.54	1.02	13.54	0.118
	13.55	1.32	13.55	0.108
	13.56	1.38	13.56	0.114
	13.57	1.15	13.57	0.113
	13.58	1.22	13.58	0.113
	13.59	1.18	13.59	0.103
	13.6	1.1	13.6	0.112
	13.61	1.33	13.61	0.108
	13.62	1.23	13.62	0.105
	13.63	1.12	13.63	0.119
	13.64	1.38	13.64	0.116
	13.65	1.25	13.65	0.119
	13.66	1.17	13.66	0.125
	13.67	1.24	13.67	0.11
	13.68	1	13.68	0.12
	13.69	1.04	13.69	0.108
	13.7	0.99	13.7	0.099
	13.71	1.22	13.71	0.1
	13.72	1.22	13.72	0.114
	13.73	1.35	13.73	0.118
	13.74	1.02	13.74	0.107
	13.75	0.98	13.75	0.109
	13.76	1.17	13.76	0.113
	13.77	0.96	13.77	0.115
	13.78	1.04	13.78	0.124
	13.79	0.98	13.79	0.113
	13.8	1.17	13.8	0.096
	13.81	1.16	13.81	0.114
	13.82	1.39	13.82	0.107
	13.83	0.97	13.83	0.114
	13.84	0.95	13.84	0.097
	13.85	1.11	13.85	0.094
	13.86	1.21	13.86	0.124
	13.87	0.99	13.87	0.107
	13.88	0.99	13.88	0.115
	13.89	1.14	13.89	0.126
	13.9	1.1	13.9	0.103
	13.91	1.16	13.91	0.112
	13.92	1.02	13.92	0.113
	13.93	1.12	13.93	0.11
	13.94	1.3	13.94	0.103
	13.95	0.98	13.95	0.115
	13.96	1.02	13.96	0.104
	13.97	0.96	13.97	0.126
	13.98	1.23	13.98	0.102
	13.99	1.01	13.99	0.123
	14	1.17	14	0.107
	14.01	1.11	14.01	0.117
	14.02	0.99	14.02	0.098
	14.03	1.2	14.03	0.093
	14.04	0.94	14.04	0.104
	14.05	1.26	14.05	0.088
	14.06	0.84	14.06	0.097
	14.07	1.23	14.07	0.105
	14.08	1.1	14.08	0.106
	14.09	0.96	14.09	0.101
	14.1	1.04	14.1	0.102
	14.11	0.94	14.11	0.074
	14.12	1.04	14.12	0.103
	14.13	1.27	14.13	0.104
	14.14	1.12	14.14	0.111
	14.15	0.96	14.15	0.11
	14.16	1.06	14.16	0.109
	14.17	1.14	14.17	0.104
	14.18	1.05	14.18	0.111
	14.19	1.1	14.19	0.096
	14.2	0.95	14.2	0.116
	14.21	1.15	14.21	0.099
	14.22	0.92	14.22	0.108
	14.23	0.97	14.23	0.101
	14.24	0.97	14.24	0.094
	14.25	0.95	14.25	0.108
	14.26	0.92	14.26	0.106
	14.27	0.86	14.27	0.073
	14.28	0.93	14.28	0.087
	14.29	0.99	14.29	0.094
	14.3	0.86	14.3	0.092
	14.31	1.03	14.31	0.08
	14.32	0.91	14.32	0.101
	14.33	0.98	14.33	0.089
	14.34	1	14.34	0.086
	14.35	1.12	14.35	0.106
	14.36	0.8	14.36	0.096
	14.37	0.98	14.37	0.102
	14.38	0.89	14.38	0.079
	14.39	0.99	14.39	0.082
	14.4	0.97	14.4	0.107
	14.41	1.04	14.41	0.085
	14.42	0.92	14.42	0.08
	14.43	0.82	14.43	0.085
	14.44	0.85	14.44	0.097
	14.45	0.95	14.45	0.088
	14.46	0.8	14.46	0.08
	14.47	0.85	14.47	0.091
	14.48	1.08	14.48	0.095
	14.49	1.08	14.49	0.094
	14.5	0.95	14.5	0.088
	14.51	0.92	14.51	0.1
	14.52	0.73	14.52	0.078
	14.53	0.94	14.53	0.086
	14.54	0.94	14.54	0.084
	14.55	0.8	14.55	0.08
	14.56	0.85	14.56	0.098
	14.57	0.72	14.57	0.078
	14.58	0.92	14.58	0.094
	14.59	0.82	14.59	0.069
	14.6	0.94	14.6	0.075
	14.61	0.94	14.61	0.076
	14.62	0.89	14.62	0.091
	14.63	0.81	14.63	0.064
	14.64	0.9	14.64	0.078
	14.65	0.97	14.65	0.093
	14.66	0.82	14.66	0.082
	14.67	0.86	14.67	0.087
	14.68	0.85	14.68	0.08
	14.69	0.84	14.69	0.084
	14.7	0.83	14.7	0.07
	14.71	0.94	14.71	0.083
	14.72	0.81	14.72	0.088
	14.73	0.77	14.73	0.084
	14.74	0.89	14.74	0.069
	14.75	0.77	14.75	0.068
	14.76	0.85	14.76	0.073
	14.77	0.88	14.77	0.088
	14.78	0.78	14.78	0.089
	14.79	0.99	14.79	0.075
	14.8	0.95	14.8	0.07
	14.81	0.94	14.81	0.071
	14.82	0.91	14.82	0.081
	14.83	0.85	14.83	0.081
	14.84	0.76	14.84	0.085
	14.85	0.66	14.85	0.075
	14.86	0.97	14.86	0.066
	14.87	0.73	14.87	0.091
	14.88	0.82	14.88	0.07
	14.89	0.91	14.89	0.08
	14.9	0.72	14.9	0.091
	14.91	0.91	14.91	0.086
	14.92	0.86	14.92	0.077
	14.93	0.74	14.93	0.068
	14.94	0.79	14.94	0.091
	14.95	0.74	14.95	0.088
	14.96	0.71	14.96	0.085
	14.97	0.75	14.97	0.075
	14.98	0.74	14.98	0.075
	14.99	0.84	14.99	0.075
	15	0.78	15	0.078
	15.01	0.76	15.01	0.082
	15.02	0.76	15.02	0.061
	15.03	0.95	15.03	0.074
	15.04	0.79	15.04	0.089
	15.05	0.86	15.05	0.076
	15.06	0.82	15.06	0.072
	15.07	0.68	15.07	0.073
	15.08	0.64	15.08	0.073
	15.09	0.86	15.09	0.072
	15.1	0.86	15.1	0.068
	15.11	0.78	15.11	0.07
	15.12	0.66	15.12	0.074
	15.13	0.6	15.13	0.08
	15.14	0.64	15.14	0.056
	15.15	0.73	15.15	0.074
	15.16	0.75	15.16	0.061
	15.17	0.85	15.17	0.07
	15.18	0.81	15.18	0.058
	15.19	0.74	15.19	0.066
	15.2	0.59	15.2	0.067
	15.21	0.88	15.21	0.055
	15.22	0.69	15.22	0.059
	15.23	0.72	15.23	0.073
	15.24	0.66	15.24	0.076
	15.25	0.69	15.25	0.068
	15.26	0.8	15.26	0.076
	15.27	0.6	15.27	0.072
	15.28	0.78	15.28	0.067
	15.29	0.72	15.29	0.061
	15.3	0.76	15.3	0.07
	15.31	0.59	15.31	0.071
	15.32	0.86	15.32	0.062
	15.33	0.7	15.33	0.065
	15.34	0.53	15.34	0.064
	15.35	0.6	15.35	0.07
	15.36	0.71	15.36	0.055
	15.37	0.88	15.37	0.061
	15.38	0.76	15.38	0.072
	15.39	0.62	15.39	0.063
	15.4	0.79	15.4	0.063
	15.41	0.64	15.41	0.058
	15.42	0.69	15.42	0.064
	15.43	0.68	15.43	0.06
	15.44	0.76	15.44	0.076
	15.45	0.73	15.45	0.068
	15.46	0.64	15.46	0.08
	15.47	0.56	15.47	0.061
	15.48	0.72	15.48	0.071
	15.49	0.7	15.49	0.06
	15.5	0.61	15.5	0.066
	15.51	0.64	15.51	0.064
	15.52	0.57	15.52	0.068
	15.53	0.59	15.53	0.067
	15.54	0.63	15.54	0.076
	15.55	0.63	15.55	0.075
	15.56	0.75	15.56	0.056
	15.57	0.73	15.57	0.054
	15.58	0.61	15.58	0.051
	15.59	0.55	15.59	0.056
	15.6	0.72	15.6	0.066
	15.61	0.51	15.61	0.052
	15.62	0.66	15.62	0.063
	15.63	0.71	15.63	0.059
	15.64	0.64	15.64	0.047
	15.65	0.72	15.65	0.053
	15.66	0.64	15.66	0.06
	15.67	0.52	15.67	0.063
	15.68	0.6	15.68	0.062
	15.69	0.59	15.69	0.049
	15.7	0.56	15.7	0.05
	15.71	0.51	15.71	0.075
	15.72	0.53	15.72	0.076
	15.73	0.67	15.73	0.051
	15.74	0.53	15.74	0.053
	15.75	0.78	15.75	0.062
	15.76	0.63	15.76	0.046
	15.77	0.5	15.77	0.059
	15.78	0.54	15.78	0.057
	15.79	0.66	15.79	0.061
	15.8	0.68	15.8	0.057
	15.81	0.61	15.81	0.053
	15.82	0.6	15.82	0.062
	15.83	0.65	15.83	0.063
	15.84	0.72	15.84	0.071
	15.85	0.68	15.85	0.059
	15.86	0.48	15.86	0.064
	15.87	0.56	15.87	0.047
	15.88	0.51	15.88	0.049
	15.89	0.66	15.89	0.061
	15.9	0.63	15.9	0.063
	15.91	0.5	15.91	0.055
	15.92	0.56	15.92	0.042
	15.93	0.57	15.93	0.063
	15.94	0.59	15.94	0.05
	15.95	0.56	15.95	0.071
	15.96	0.5	15.96	0.057
	15.97	0.59	15.97	0.053
	15.98	0.5	15.98	0.044
	15.99	0.59	15.99	0.05
	16	0.69	16	0.052
	16.01	0.56	16.01	0.058
	16.02	0.51	16.02	0.045
	16.03	0.62	16.03	0.055
	16.04	0.49	16.04	0.053
	16.05	0.43	16.05	0.056
	16.06	0.59	16.06	0.053
	16.07	0.65	16.07	0.037
	16.08	0.61	16.08	0.053
	16.09	0.54	16.09	0.056
	16.1	0.68	16.1	0.039
	16.11	0.58	16.11	0.049
	16.12	0.48	16.12	0.054
	16.13	0.54	16.13	0.063
	16.14	0.48	16.14	0.041
	16.15	0.62	16.15	0.044
	16.16	0.42	16.16	0.056
	16.17	0.49	16.17	0.045
	16.18	0.41	16.18	0.053
	16.19	0.58	16.19	0.054
	16.2	0.46	16.2	0.062
	16.21	0.48	16.21	0.057
	16.22	0.53	16.22	0.05
	16.23	0.59	16.23	0.045
	16.24	0.42	16.24	0.047
	16.25	0.49	16.25	0.049
	16.26	0.63	16.26	0.041
	16.27	0.5	16.27	0.039
	16.28	0.58	16.28	0.047
	16.29	0.57	16.29	0.045
	16.3	0.46	16.3	0.049
	16.31	0.5	16.31	0.059
	16.32	0.57	16.32	0.034
	16.33	0.48	16.33	0.055
	16.34	0.65	16.34	0.033
	16.35	0.51	16.35	0.037
	16.36	0.64	16.36	0.043
	16.37	0.53	16.37	0.057
	16.38	0.4	16.38	0.031
	16.39	0.47	16.39	0.044
	16.4	0.47	16.4	0.051
	16.41	0.54	16.41	0.039
	16.42	0.42	16.42	0.04
	16.43	0.53	16.43	0.048
	16.44	0.52	16.44	0.046
	16.45	0.54	16.45	0.042
	16.46	0.46	16.46	0.046
	16.47	0.49	16.47	0.045
	16.48	0.47	16.48	0.048
	16.49	0.51	16.49	0.055
	16.5	0.45	16.5	0.035
	16.51	0.45	16.51	0.048
	16.52	0.45	16.52	0.034
	16.53	0.44	16.53	0.044
	16.54	0.37	16.54	0.035
	16.55	0.54	16.55	0.05
	16.56	0.43	16.56	0.042
	16.57	0.58	16.57	0.039
	16.58	0.46	16.58	0.031
	16.59	0.33	16.59	0.051
	16.6	0.5	16.6	0.04
	16.61	0.28	16.61	0.055
	16.62	0.34	16.62	0.032
	16.63	0.39	16.63	0.039
	16.64	0.53	16.64	0.044
	16.65	0.32	16.65	0.036
	16.66	0.48	16.66	0.038
	16.67	0.42	16.67	0.036
	16.68	0.58	16.68	0.046
	16.69	0.61	16.69	0.039
	16.7	0.34	16.7	0.04
	16.71	0.41	16.71	0.034
	16.72	0.52	16.72	0.043
	16.73	0.42	16.73	0.05
	16.74	0.41	16.74	0.044
	16.75	0.32	16.75	0.038
	16.76	0.38	16.76	0.033
	16.77	0.38	16.77	0.032
	16.78	0.33	16.78	0.035
	16.79	0.38	16.79	0.047
	16.8	0.38	16.8	0.042
	16.81	0.46	16.81	0.046
	16.82	0.44	16.82	0.039
	16.83	0.36	16.83	0.046
	16.84	0.49	16.84	0.038
	16.85	0.41	16.85	0.043
	16.86	0.37	16.86	0.035
	16.87	0.51	16.87	0.031
	16.88	0.41	16.88	0.037
	16.89	0.35	16.89	0.041
	16.9	0.48	16.9	0.035
	16.91	0.4	16.91	0.039
	16.92	0.33	16.92	0.036
	16.93	0.38	16.93	0.034
	16.94	0.36	16.94	0.035
	16.95	0.36	16.95	0.038
	16.96	0.32	16.96	0.034
	16.97	0.32	16.97	0.037
	16.98	0.37	16.98	0.035
	16.99	0.49	16.99	0.031
	17	0.42	17	0.039
	17.01	0.26	17.01	0.043
	17.02	0.42	17.02	0.033
	17.03	0.37	17.03	0.03
	17.04	0.27	17.04	0.03
	17.05	0.42	17.05	0.031
	17.06	0.38	17.06	0.036
	17.07	0.42	17.07	0.027
	17.08	0.33	17.08	0.042
	17.09	0.35	17.09	0.034
	17.1	0.37	17.1	0.043
	17.11	0.26	17.11	0.028
	17.12	0.33	17.12	0.031
	17.13	0.34	17.13	0.027
	17.14	0.28	17.14	0.041
	17.15	0.33	17.15	0.042
	17.16	0.41	17.16	0.035
	17.17	0.38	17.17	0.031
	17.18	0.31	17.18	0.029
	17.19	0.29	17.19	0.028
	17.2	0.26	17.2	0.036
	17.21	0.4	17.21	0.038
	17.22	0.27	17.22	0.028
	17.23	0.28	17.23	0.03
	17.24	0.4	17.24	0.041
	17.25	0.29	17.25	0.034
	17.26	0.33	17.26	0.03
	17.27	0.26	17.27	0.032
	17.28	0.33	17.28	0.022
	17.29	0.38	17.29	0.029
	17.3	0.32	17.3	0.023
	17.31	0.36	17.31	0.027
	17.32	0.31	17.32	0.031
	17.33	0.36	17.33	0.019
	17.34	0.33	17.34	0.031
	17.35	0.28	17.35	0.019
	17.36	0.28	17.36	0.029
	17.37	0.38	17.37	0.024
	17.38	0.32	17.38	0.033
	17.39	0.3	17.39	0.025
	17.4	0.3	17.4	0.031
	17.41	0.31	17.41	0.025
	17.42	0.28	17.42	0.019
	17.43	0.28	17.43	0.032
	17.44	0.31	17.44	0.026
	17.45	0.33	17.45	0.027
	17.46	0.4	17.46	0.031
	17.47	0.24	17.47	0.02
	17.48	0.37	17.48	0.036
	17.49	0.35	17.49	0.029
	17.5	0.46	17.5	0.021
	17.51	0.28	17.51	0.033
	17.52	0.28	17.52	0.027
	17.53	0.32	17.53	0.023
	17.54	0.38	17.54	0.027
	17.55	0.21	17.55	0.022
	17.56	0.19	17.56	0.026
	17.57	0.3	17.57	0.027
	17.58	0.3	17.58	0.028
	17.59	0.35	17.59	0.025
	17.6	0.22	17.6	0.032
	17.61	0.29	17.61	0.03
	17.62	0.29	17.62	0.029
	17.63	0.27	17.63	0.028
	17.64	0.18	17.64	0.032
	17.65	0.19	17.65	0.033
	17.66	0.27	17.66	0.021
	17.67	0.3	17.67	0.02
	17.68	0.29	17.68	0.028
	17.69	0.16	17.69	0.03
	17.7	0.33	17.7	0.022
	17.71	0.25	17.71	0.029
	17.72	0.29	17.72	0.023
	17.73	0.27	17.73	0.024
	17.74	0.25	17.74	0.028
	17.75	0.27	17.75	0.02
	17.76	0.23	17.76	0.025
	17.77	0.2	17.77	0.028
	17.78	0.34	17.78	0.027
	17.79	0.21	17.79	0.027
	17.8	0.17	17.8	0.031
	17.81	0.35	17.81	0.022
	17.82	0.31	17.82	0.028
	17.83	0.3	17.83	0.022
	17.84	0.3	17.84	0.027
	17.85	0.29	17.85	0.029
	17.86	0.25	17.86	0.034
	17.87	0.16	17.87	0.016
	17.88	0.21	17.88	0.031
	17.89	0.33	17.89	0.018
	17.9	0.29	17.9	0.03
	17.91	0.27	17.91	0.024
	17.92	0.22	17.92	0.016
	17.93	0.24	17.93	0.025
	17.94	0.27	17.94	0.033
	17.95	0.3	17.95	0.023
	17.96	0.22	17.96	0.025
	17.97	0.24	17.97	0.026
	17.98	0.17	17.98	0.024
	17.99	0.21	17.99	0.028
	18	0.22	18	0.024
	18.01	0.14	18.01	0.022
	18.02	0.29	18.02	0.017
	18.03	0.28	18.03	0.016
	18.04	0.23	18.04	0.024
	18.05	0.17	18.05	0.015
	18.06	0.19	18.06	0.026
	18.07	0.25	18.07	0.027
	18.08	0.25	18.08	0.016
	18.09	0.26	18.09	0.025
	18.1	0.23	18.1	0.018
	18.11	0.22	18.11	0.015
	18.12	0.27	18.12	0.023
	18.13	0.2	18.13	0.014
	18.14	0.3	18.14	0.013
	18.15	0.2	18.15	0.025
	18.16	0.17	18.16	0.014
	18.17	0.17	18.17	0.022
	18.18	0.2	18.18	0.021
	18.19	0.25	18.19	0.02
	18.2	0.2	18.2	0.021
	18.21	0.22	18.21	0.018
	18.22	0.24	18.22	0.021
	18.23	0.24	18.23	0.024
	18.24	0.29	18.24	0.019
	18.25	0.25	18.25	0.016
	18.26	0.16	18.26	0.016
	18.27	0.17	18.27	0.016
	18.28	0.24	18.28	0.016
	18.29	0.14	18.29	0.009
	18.3	0.16	18.3	0.013
	18.31	0.2	18.31	0.013
	18.32	0.17	18.32	0.02
	18.33	0.18	18.33	0.019
	18.34	0.15	18.34	0.02
	18.35	0.21	18.35	0.015
	18.36	0.26	18.36	0.024
	18.37	0.24	18.37	0.023
	18.38	0.23	18.38	0.018
	18.39	0.16	18.39	0.023
	18.4	0.21	18.4	0.015
	18.41	0.33	18.41	0.017
	18.42	0.26	18.42	0.016
	18.43	0.16	18.43	0.025
	18.44	0.19	18.44	0.022
	18.45	0.18	18.45	0.016
	18.46	0.11	18.46	0.017
	18.47	0.29	18.47	0.007
	18.48	0.14	18.48	0.013
	18.49	0.12	18.49	0.021
	18.5	0.25	18.5	0.018
	18.51	0.14	18.51	0.013
	18.52	0.17	18.52	0.023
	18.53	0.2	18.53	0.02
	18.54	0.17	18.54	0.01
	18.55	0.18	18.55	0.018
	18.56	0.15	18.56	0.015
	18.57	0.14	18.57	0.013
	18.58	0.13	18.58	0.015
	18.59	0.18	18.59	0.016
	18.6	0.22	18.6	0.01
	18.61	0.22	18.61	0.015
	18.62	0.13	18.62	0.016
	18.63	0.13	18.63	0.023
	18.64	0.14	18.64	0.013
	18.65	0.15	18.65	0.015
	18.66	0.17	18.66	0.015
	18.67	0.11	18.67	0.023
	18.68	0.07	18.68	0.018
	18.69	0.14	18.69	0.016
	18.7	0.1	18.7	0.019
	18.71	0.14	18.71	0.008
	18.72	0.16	18.72	0.013
	18.73	0.17	18.73	0.015
	18.74	0.2	18.74	0.008
	18.75	0.12	18.75	0.007
	18.76	0.12	18.76	0.012
	18.77	0.23	18.77	0.014
	18.78	0.16	18.78	0.012
	18.79	0.15	18.79	0.01
	18.8	0.11	18.8	0.016
	18.81	0.13	18.81	0.01
	18.82	0.22	18.82	0.021
	18.83	0.16	18.83	0.012
	18.84	0.16	18.84	0.014
	18.85	0.22	18.85	0.012
	18.86	0.09	18.86	0.013
	18.87	0.15	18.87	0.014
	18.88	0.14	18.88	0.01
	18.89	0.12	18.89	0.009
	18.9	0.16	18.9	0.014
	18.91	0.08	18.91	0.012
	18.92	0.1	18.92	0.008
	18.93	0.14	18.93	0.012
	18.94	0.12	18.94	0.008
	18.95	0.21	18.95	0.013
	18.96	0.08	18.96	0.011
	18.97	0.13	18.97	0.011
	18.98	0.13	18.98	0.007
	18.99	0.09	18.99	0.008
	19	0.21	19	0.002
	19.01	0.09	19.01	0.014
	19.02	0.11	19.02	0.008
	19.03	0.15	19.03	0.009
	19.04	0.1	19.04	0.013
	19.05	0.14	19.05	0.013
	19.06	0.05	19.06	0.007
	19.07	0.15	19.07	0.014
	19.08	0.16	19.08	0.003
	19.09	0.13	19.09	0.01
	19.1	0.15	19.1	0.009
	19.11	0.1	19.11	0.012
	19.12	0.11	19.12	0.006
	19.13	0.11	19.13	0.005
	19.14	0.05	19.14	0.008
	19.15	0.08	19.15	0.006
	19.16	0.12	19.16	0.009
	19.17	0.11	19.17	0.004
	19.18	0.09	19.18	0.009
	19.19	0.11	19.19	0.009
	19.2	0.08	19.2	0.011
	19.21	0.1	19.21	0.005
	19.22	0.07	19.22	0.01
	19.23	0.08	19.23	0.005
	19.24	0.12	19.24	0.009
	19.25	0.14	19.25	0.007
	19.26	0.1	19.26	0.006
	19.27	0.1	19.27	0.002
	19.28	0.08	19.28	0.005
	19.29	0.13	19.29	0.004
	19.3	0.06	19.3	0.006
	19.31	0.07	19.31	0.008
	19.32	0.09	19.32	0.003
	19.33	0.07	19.33	0.005
	19.34	0.11	19.34	0.008
	19.35	0.1	19.35	0.007
	19.36	0.09	19.36	0.008
	19.37	0.08	19.37	0.006
	19.38	0.06	19.38	0.006
	19.39	0.1	19.39	0.004
	19.4	0.08	19.4	0.005
	19.41	0.08	19.41	0.005
	19.42	0.06	19.42	0.009
	19.43	0.02	19.43	0.007
	19.44	0.08	19.44	0.005
	19.45	0.1	19.45	0.006
	19.46	0.09	19.46	0.005
	19.47	0.1	19.47	0.003
	19.48	0.04	19.48	0.003
	19.49	0.08	19.49	0.005
	19.5	0.06	19.5	0.011
	19.51	0.05	19.51	0.002
	19.52	0.05	19.52	0.006
	19.53	0.03	19.53	0.004
	19.54	0.07	19.54	0.004
	19.55	0.03	19.55	0.004
	19.56	0.06	19.56	0.005
	19.57	0.09	19.57	0.002
	19.58	0.06	19.58	0.004
	19.59	0.05	19.59	0.003
	19.6	0.01	19.6	0.005
	19.61	0.05	19.61	0.001
	19.62	0.04	19.62	0.003
	19.63	0.07	19.63	0.003
	19.64	0.04	19.64	0.003
	19.65	0.06	19.65	0.002
	19.66	0.07	19.66	0.002
	19.67	0.02	19.67	0.002
	19.68	0.03	19.68	0.002
	19.69	0.06	19.69	0.001
	19.7	0.05	19.7	0
	19.71	0.03	19.71	0.001
	19.72	0.06	19.72	0.001
	19.73	0.01	19.73	0.005
	19.74	0.03	19.74	0.001
	19.75	0.05	19.75	0
	19.76	0.03	19.76	0.001
	19.77	0.03	19.77	0.001
	19.78	0.01	19.78	0.001
	19.79	0.01	19.79	0.001
	19.8	0.02	19.8	0.001
	19.81	0.02	19.81	0.001
	19.82	0.05	19.82	0.001
	19.83	0.03	19.83	0.001
	19.84	0	19.84	0.001
	19.85	0	19.85	0
	19.86	0.01	19.86	0.001
	19.87	0.03	19.87	0.001
	19.88	0.03	19.88	0.001
	19.89	0	19.89	0.001
	19.9	0.02	19.9	0
	19.91	0	19.91	0
	19.92	0.01	19.92	0.001
	19.93	0	19.93	0
	19.94	0	19.94	0.001
	19.95	0.01	19.95	0
	19.96	0	19.96	0
	19.97	0	19.97	0
[truncated: 2,098 more rows]
