# Supplementary material for: Thermodynamic framework for assessing dissolutive wetting behaviors in metallic systems
Source: Nat Commun. 2025 Dec 3;17:313. doi: 10.1038/s41467-025-67008-9 (PMC12789441; doi:10.1038/s41467-025-67008-9)
Supplement: Supplementary file 10 — Source Data [file 41467_2025_67008_MOESM10_ESM.zip › Separate Source Data files/Supplementary Fig. 17a.xlsx]

## Sheet: Sheet1
	Bond number
	Time(s)	Bond number	Time(s)	Bond number
	0.001	0.20915	0.001	0.21419
	0.1	0.49084	1	0.23323
	0.101	0.47394	2	0.24944
	0.102	0.46727	3	0.25453
	0.103	0.47227	4	0.26051
	0.104	0.48404	5	0.26628
	0.105	0.50112	6	0.27073
	0.106	0.51848	7	0.27601
	0.107	0.53615	8	0.27957
	0.108	0.5433	9	0.2855
	0.109	0.53972	10	0.28853
	0.11	0.51848	11	0.29329
	0.111	0.49425	12	0.29796
	0.112	0.48066	13	0.30064
	0.113	0.47394	14	0.3054
	0.114	0.47562	15	0.30971
	0.115	0.48574	16	0.31237
	0.116	0.50112	17	0.31394
	0.117	0.52199	18	0.31752
	0.118	0.54151	19	0.31944
	0.119	0.55049	20	0.32134
	0.12	0.54151	21	0.32568
	0.121	0.52375	22	0.32793
	0.122	0.5063	23	0.32972
	0.123	0.49084	24	0.33049
	0.124	0.48235	25	0.33402
	0.125	0.47898	26	0.33596
	0.126	0.48743	27	0.33983
	0.127	0.50284	28	0.34199
	0.128	0.52551	29	0.34191
	0.129	0.5433	30	0.34508
	0.13	0.55411	31	0.34738
	0.131	0.5523	32	0.35064
	0.132	0.53972	33	0.34934
	0.133	0.52199	34	0.35176
	0.134	0.5063	35	0.35293
	0.135	0.49254	36	0.35593
	0.136	0.48913	37	0.35689
	0.137	0.49425	38	0.36076
	0.138	0.50976	39	0.36034
	0.139	0.52905	40	0.36255
	0.14	0.54689	41	0.36579
	0.141	0.55955	42	0.36802
	0.142	0.56138	43	0.36539
	0.143	0.5523	44	0.36751
	0.144	0.53615	45	0.37405
	0.145	0.51848	46	0.37347
	0.146	0.50457	47	0.37091
	0.147	0.49768	48	0.37289
	0.148	0.50112	49	0.37606
	0.149	0.5115	50	0.37722
	0.15	0.52728	51	0.37822
	0.151	0.54509	52	0.3795
	0.152	0.56138	53	0.38389
	0.153	0.56686	54	0.38358
	0.154	0.56138	55	0.38564
	0.155	0.54869	56	0.3842
	0.156	0.53082	57	0.38556
	0.157	0.51848	58	0.38877
	0.158	0.50976	59	0.38655
	0.159	0.5063	60	0.39432
	0.16	0.51324	61	0.39563
	0.161	0.52551	62	0.3987
	0.162	0.5433	63	0.40104
	0.163	0.55955	64	0.40084
	0.164	0.56686	65	0.40481
	0.165	0.56686	66	0.40426
	0.166	0.55774	67	0.40738
	0.167	0.54509	68	0.40397
	0.168	0.53082	69	0.40543
	0.169	0.52024	70	0.40149
	0.17	0.51499	71	0.40162
	0.171	0.52024	72	0.40858
	0.172	0.53082	73	0.40444
	0.173	0.5433	74	0.40524
	0.174	0.55592	75	0.40608
	0.175	0.56686	76	0.40872
	0.176	0.56869	77	0.41179
	0.177	0.56503	78	0.41296
	0.178	0.55411	79	0.41579
	0.179	0.54151	80	0.41768
	0.18	0.53259	81	0.4135
	0.181	0.52728	82	0.4195
	0.182	0.52905	83	0.40839
	0.183	0.53615	84	0.41187
	0.184	0.54689	85	0.41637
	0.185	0.55774	86	0.41752
	0.186	0.56686	87	0.42026
	0.187	0.57053	88	0.41402
	0.188	0.56686	89	0.41512
	0.189	0.55774	90	0.41883
	0.19	0.54689	91	0.41925
	0.191	0.53793	92	0.42097
	0.192	0.53259	93	0.42032
	0.193	0.53259	94	0.42363
	0.194	0.53615	95	0.42469
	0.195	0.54509	96	0.42224
	0.196	0.55774	97	0.4199
	0.197	0.56686	98	0.418
	0.198	0.57053	99	0.41777
	0.199	0.56869	100	0.42003
	0.2	0.56138	101	0.42203
	0.201	0.5523	102	0.42733
	0.202	0.5433	103	0.42329
	0.203	0.53793	104	0.42624
	0.204	0.53615	105	0.42931
	0.205	0.53972	106	0.42518
	0.206	0.55049	107	0.42158
	0.207	0.55955	108	0.42392
	0.208	0.56869	109	0.428
	0.209	0.57421	110	0.42422
	0.21	0.57421	111	0.4266
	0.211	0.56686	112	0.42524
	0.212	0.55774	113	0.42597
	0.213	0.54869	114	0.4298
	0.214	0.54151	115	0.42929
	0.215	0.53972	116	0.43577
	0.216	0.54151	117	0.42843
	0.217	0.54869	118	0.43073
	0.218	0.55774	119	0.42832
	0.219	0.56686	120	0.43259
	0.22	0.57605	121	0.42912
	0.221	0.5779	122	0.43461
	0.222	0.57421	123	0.43229
	0.223	0.56503	124	0.43438
	0.224	0.55411	125	0.43107
	0.225	0.54689	126	0.43249
	0.226	0.54151	127	0.43294
	0.227	0.5433	128	0.43629
	0.228	0.54869	129	0.43464
	0.229	0.55592	130	0.43503
	0.23	0.56686	131	0.4406
	0.231	0.57421	132	0.43733
	0.232	0.5779	133	0.43658
	0.233	0.57605	134	0.43561
	0.234	0.56869	135	0.4371
	0.235	0.56138	136	0.43977
	0.236	0.5523	137	0.43987
	0.237	0.54689	138	0.43783
	0.238	0.5433	139	0.43985
	0.239	0.54689	140	0.44541
	0.24	0.55411	141	0.44661
	0.241	0.5632	142	0.44128
	0.242	0.57237	143	0.4441
	0.243	0.57605	144	0.43922
	0.244	0.5779	145	0.44172
	0.245	0.57421	146	0.44308
	0.246	0.56686	147	0.44246
	0.247	0.55955	148	0.44805
	0.248	0.5523	149	0.44963
	0.249	0.54869	150	0.44228
	0.25	0.54869	151	0.45093
	0.251	0.55411	152	0.44418
	0.252	0.56138	153	0.4432
	0.253	0.56869	154	0.44127
	0.254	0.57605	155	0.44556
	0.255	0.57975	156	0.44406
	0.256	0.5779	157	0.44435
	0.257	0.57237	158	0.44294
	0.258	0.56503	159	0.44341
	0.259	0.55955	160	0.44219
	0.26	0.55411	161	0.44704
	0.261	0.55411	162	0.44338
	0.262	0.55592	163	0.44582
	0.263	0.56138	164	0.4476
	0.264	0.56869	165	0.44838
	0.265	0.57605	166	0.4486
	0.266	0.57975	167	0.44397
	0.267	0.5779	168	0.45005
	0.268	0.57421	169	0.45655
	0.269	0.56869	170	0.45253
	0.27	0.5632	171	0.45275
	0.271	0.55955	172	0.44848
	0.272	0.55774	173	0.45418
	0.273	0.55774	174	0.44488
	0.274	0.5632	175	0.45048
	0.275	0.56869	176	0.44639
	0.276	0.57421	177	0.45379
	0.277	0.57975	178	0.45313
	0.278	0.57975	179	0.45581
	0.279	0.5779	180	0.46133
	0.28	0.57237	181	0.44957
	0.281	0.56686	182	0.44932
	0.282	0.56138	183	0.45439
	0.283	0.55955	184	0.44956
	0.284	0.55955	185	0.4528
	0.285	0.5632	186	0.4487
	0.286	0.56869	187	0.45035
	0.287	0.57421	188	0.45163
	0.288	0.57975	189	0.45335
	0.289	0.5816	190	0.45642
	0.29	0.57975	191	0.45021
	0.291	0.57605	192	0.4534
	0.292	0.57053	193	0.45276
	0.293	0.56503	194	0.45699
	0.294	0.56138	195	0.45629
	0.295	0.56138	196	0.45657
	0.296	0.5632	197	0.45944
	0.297	0.56686	198	0.45333
	0.298	0.57237	199	0.45621
	0.299	0.5779	200	0.45295
	0.3	0.5816	201	0.46505
	0.301	0.5816	202	0.45862
	0.302	0.57975	203	0.45892
	0.303	0.57421	204	0.45518
	0.304	0.56686	205	0.45607
	0.305	0.5632	206	0.45322
	0.306	0.56138	207	0.45201
	0.307	0.56138	208	0.4633
	0.308	0.56503	209	0.46059
	0.309	0.56869	210	0.46714
	0.31	0.57605	211	0.45699
	0.311	0.57975	212	0.45415
	0.312	0.5816	213	0.45131
	0.313	0.5816	214	0.45722
	0.314	0.5779	215	0.4575
	0.315	0.57237	216	0.45928
	0.316	0.56869	217	0.45482
	0.317	0.56503	218	0.46396
	0.318	0.56503	219	0.46087
	0.319	0.56686	220	0.46134
	0.32	0.56869	221	0.45813
	0.321	0.57421	222	0.4616
	0.322	0.5779	223	0.45946
	0.323	0.57975	224	0.4589
	0.324	0.57975	225	0.46139
	0.325	0.5779	226	0.45675
	0.326	0.57421	227	0.46326
	0.327	0.56869	228	0.46602
	0.328	0.56686	229	0.46839
	0.329	0.56503	230	0.46116
	0.33	0.56686	231	0.46845
	0.331	0.57053	232	0.46423
	0.332	0.57421	233	0.46592
	0.333	0.5779	234	0.46178
	0.334	0.5816	235	0.46398
	0.335	0.5816	236	0.46648
	0.336	0.5816	237	0.47176
	0.337	0.57975	238	0.46877
	0.338	0.57421	239	0.46181
	0.339	0.57053	240	0.46141
	0.34	0.56869	241	0.46699
	0.341	0.56686	242	0.47355
	0.342	0.56869	243	0.46489
	0.343	0.57237	244	0.46708
	0.344	0.57605	245	0.47125
	0.345	0.57975	246	0.47003
	0.346	0.57975	247	0.46898
	0.347	0.57975	248	0.46102
	0.348	0.5779	249	0.46846
	0.349	0.57605	250	0.46992
	0.35	0.57237	251	0.46489
	0.351	0.56869	252	0.4686
	0.352	0.56686	253	0.46251
	0.353	0.56869	254	0.47051
	0.354	0.57053	255	0.47347
	0.355	0.57605	256	0.47905
	0.356	0.57975	257	0.47107
	0.357	0.5816	258	0.47072
	0.358	0.5816	259	0.47479
	0.359	0.5816	260	0.46587
	0.36	0.57975	261	0.47088
	0.361	0.57421	262	0.47142
	0.362	0.57053	263	0.46942
	0.363	0.57053	264	0.47885
	0.364	0.57053	265	0.47203
	0.365	0.57237	266	0.47044
	0.366	0.57605	267	0.47273
	0.367	0.57975	268	0.47168
	0.368	0.58346	269	0.47989
	0.369	0.58346	270	0.47754
	0.37	0.58346	271	0.47524
	0.371	0.58346	272	0.47144
	0.372	0.57975	273	0.4716
	0.373	0.57605	274	0.46872
	0.374	0.57421	275	0.4694
	0.375	0.57237	276	0.4766
	0.376	0.57237	277	0.47977
	0.377	0.57605	278	0.47578
	0.378	0.5779	279	0.47525
	0.379	0.5816	280	0.47255
	0.38	0.58346	281	0.47074
	0.381	0.58346	282	0.47758
	0.382	0.5816	283	0.47852
	0.383	0.57975	284	0.48352
	0.384	0.5779	285	0.47612
	0.385	0.57421	286	0.47605
	0.386	0.57237	287	0.48175
	0.387	0.57237	288	0.47452
	0.388	0.57237	289	0.47536
	0.389	0.57605	290	0.48173
	0.39	0.57975	291	0.47555
	0.391	0.5816	292	0.4823
	0.392	0.58346	293	0.47799
	0.393	0.58346	294	0.48175
	0.394	0.5816	295	0.48262
	0.395	0.5779	296	0.48822
	0.396	0.57605	297	0.48414
	0.397	0.57421	298	0.48505
	0.398	0.57237	299	0.48594
	0.399	0.57421	300	0.48253
	0.4	0.5779	301	0.48262
	0.401	0.57975	302	0.48305
	0.402	0.58346	303	0.48289
	0.403	0.58532	304	0.48515
	0.404	0.58532	305	0.47804
	0.405	0.58346	306	0.47771
	0.406	0.5816	307	0.48463
	0.407	0.57975	308	0.48255
	0.408	0.5779	309	0.48169
	0.409	0.57605	310	0.48841
	0.41	0.5779	311	0.48093
	0.411	0.5779	312	0.48418
	0.412	0.5816	313	0.49366
	0.413	0.58346	314	0.48877
	0.414	0.58532	315	0.47845
	0.415	0.58718	316	0.48802
	0.416	0.58718	317	0.48704
	0.417	0.58532	318	0.48877
	0.418	0.58346	319	0.48371
	0.419	0.5816	320	0.48232
	0.42	0.57975	321	0.48843
	0.421	0.5779	322	0.48869
	0.422	0.57975	323	0.49139
	0.423	0.5816	324	0.49019
	0.424	0.58346	325	0.48556
	0.425	0.58532	326	0.48861
	0.426	0.58718	327	0.48586
	0.427	0.58718	328	0.48461
	0.428	0.58532	329	0.48799
	0.429	0.58346	330	0.48966
	0.43	0.5816	331	0.48876
	0.431	0.57975	332	0.49227
	0.432	0.57975	333	0.49275
	0.433	0.57975	334	0.485
	0.434	0.5816	335	0.48611
	0.435	0.58346	336	0.48595
	0.436	0.58532	337	0.48918
	0.437	0.58718	338	0.48936
	0.438	0.58718	339	0.48576
	0.439	0.58905	340	0.48403
	0.44	0.58718	341	0.48506
	0.441	0.58532	342	0.48887
	0.442	0.58346	343	0.49107
	0.443	0.5816	344	0.49019
	0.444	0.5816	345	0.48949
	0.445	0.58346	346	0.49352
	0.446	0.58346	347	0.49057
	0.447	0.58718	348	0.49367
	0.448	0.58905	349	0.49251
	0.449	0.58905	350	0.48594
	0.45	0.58905	351	0.49314
	0.451	0.58718	352	0.4921
	0.452	0.58718	353	0.49315
	0.453	0.58532	354	0.49784
	0.454	0.58532	355	0.50078
	0.455	0.58346	356	0.4913
	0.456	0.58346	357	0.48768
	0.457	0.58532	358	0.48623
	0.458	0.58532	359	0.49276
	0.459	0.58718	360	0.49311
	0.46	0.58905	361	0.49146
	0.461	0.59092	362	0.49471
	0.462	0.59092	363	0.4906
	0.463	0.58718	364	0.49602
	0.464	0.58718	365	0.49483
	0.465	0.58718	366	0.49543
	0.466	0.58532	367	0.50004
	0.467	0.58532	368	0.49665
	0.468	0.58718	369	0.49152
	0.469	0.58905	370	0.50094
	0.47	0.59092	371	0.49776
	0.471	0.59092	372	0.50076
	0.472	0.59279	373	0.49915
	0.473	0.59279	374	0.49392
	0.474	0.59092	375	0.49653
	0.475	0.58718	376	0.49885
	0.476	0.58718	377	0.49948
	0.477	0.58718	378	0.50084
	0.478	0.58532	379	0.49324
	0.479	0.58532	380	0.49145
	0.48	0.58718	381	0.49633
	0.481	0.58905	382	0.49307
	0.482	0.59092	383	0.49359
	0.483	0.59092	384	0.50186
	0.484	0.59279	385	0.50118
	0.485	0.59092	386	0.49609
	0.486	0.59092	387	0.50028
	0.487	0.59092	388	0.49754
	0.488	0.58905	389	0.5024
	0.489	0.58718	390	0.50852
	0.49	0.58718	391	0.4949
	0.491	0.58905	392	0.50057
	0.492	0.59092	393	0.50345
	0.493	0.59092	394	0.49618
	0.494	0.59279	395	0.50331
	0.495	0.59466	396	0.50308
	0.496	0.59466	397	0.509
	0.497	0.59466	398	0.50305
	0.498	0.59279	399	0.50937
	0.499	0.59092	400	0.50947
	0.5	0.59092	401	0.51606
	0.501	0.59092	402	0.50315
	0.502	0.58905	403	0.49194
	0.503	0.58905	404	0.50096
	0.504	0.59092	405	0.50905
	0.505	0.59279	406	0.50845
	0.506	0.59466	407	0.50228
	0.507	0.59654	408	0.50568
	0.508	0.59654	409	0.49473
	0.509	0.59654	410	0.50029
	0.51	0.59466	411	0.50827
	0.511	0.59279	412	0.505
	0.512	0.59092	413	0.50336
	0.513	0.59279	414	0.50745
	0.514	0.59466	415	0.50718
	0.515	0.59466	416	0.50463
	0.516	0.59466	417	0.51298
	0.517	0.59842	418	0.5062
	0.518	0.6003	419	0.50905
	0.519	0.59842	420	0.50683
	0.52	0.59654	421	0.50699
	0.521	0.59654	422	0.50571
	0.522	0.59466	423	0.51807
	0.523	0.59466	424	0.51065
	0.524	0.59466	425	0.512
	0.525	0.59466	426	0.5041
	0.526	0.59654	427	0.50823
	0.527	0.59466	428	0.50364
	0.528	0.59654	429	0.51099
	0.529	0.59842	430	0.50619
	0.53	0.59842	431	0.50605
	0.531	0.59654	432	0.51048
	0.532	0.59654	433	0.50854
	0.533	0.59466	434	0.51244
	0.534	0.59466	435	0.513
	0.535	0.59279	436	0.52132
	0.536	0.59279	437	0.51217
	0.537	0.59279	438	0.50599
	0.538	0.59279	439	0.51214
	0.539	0.59466	440	0.50864
	0.54	0.59654	441	0.50547
	0.541	0.59654	442	0.51114
	0.542	0.59842	443	0.51068
	0.543	0.59654	444	0.51254
	0.544	0.59842	445	0.51203
	0.545	0.59842	446	0.51016
	0.546	0.59654	447	0.51346
	0.547	0.59466	448	0.52133
	0.548	0.59466	449	0.52009
	0.549	0.59466	450	0.51195
	0.55	0.59654	451	0.51521
	0.551	0.59842	452	0.52433
	0.552	0.59842	453	0.51463
	0.553	0.59842	454	0.52233
	0.554	0.59842	455	0.51221
	0.555	0.59842	456	0.51402
	0.556	0.59654	457	0.51324
	0.557	0.59654	458	0.51447
	0.558	0.59654	459	0.512
	0.559	0.59654	460	0.51847
	0.56	0.59654	461	0.51635
	0.561	0.59654	462	0.52057
	0.562	0.59654	463	0.50448
	0.563	0.59842	464	0.5098
	0.564	0.59842	465	0.52175
	0.565	0.6003	466	0.51263
	0.566	0.6003	467	0.50853
	0.567	0.59842	468	0.51363
	0.568	0.59842	469	0.51335
	0.569	0.59842	470	0.51814
	0.57	0.59842	471	0.51444
	0.571	0.59842	472	0.5222
	0.572	0.6003	473	0.51159
	0.573	0.6003	474	0.51881
	0.574	0.60219	475	0.5223
	0.575	0.60408	476	0.51782
	0.576	0.60408	477	0.51206
	0.577	0.60408	478	0.51527
	0.578	0.60408	479	0.50926
	0.579	0.60219	480	0.52675
	0.58	0.60219	481	0.51565
	0.581	0.6003	482	0.51291
	0.582	0.6003	483	0.51635
	0.583	0.6003	484	0.5185
	0.584	0.6003	485	0.50472
	0.585	0.6003	486	0.51175
	0.586	0.60219	487	0.5107
	0.587	0.60219	488	0.52082
	0.588	0.60219	489	0.51781
	0.589	0.60219	490	0.51554
	0.59	0.60219	491	0.5215
	0.591	0.60219	492	0.52159
	0.592	0.60219	493	0.51906
	0.593	0.60219	494	0.509
	0.594	0.60219	495	0.52385
	0.595	0.60219	496	0.53444
	0.596	0.60219	497	0.51138
	0.597	0.60219	498	0.52059
	0.598	0.60408	499	0.50873
	0.599	0.60408	500	0.51654
	0.6	0.60597	501	0.50843
	0.601	0.60597	502	0.52571
	0.602	0.60408	503	0.52023
	0.603	0.60408	504	0.51907
	0.604	0.6003	505	0.5221
	0.605	0.59842	506	0.51098
	0.606	0.59842	507	0.51116
	0.607	0.6003	508	0.51821
	0.608	0.60219	509	0.52004
	0.609	0.60408	510	0.51948
	0.61	0.60408	511	0.52189
	0.611	0.60408	512	0.52614
	0.612	0.60408	513	0.52754
	0.613	0.60408	514	0.51369
	0.614	0.60408	515	0.51499
	0.615	0.60408	516	0.51396
	0.616	0.60408	517	0.51447
	0.617	0.60597	518	0.52049
	0.618	0.60408	519	0.52816
	0.619	0.60408	520	0.52673
	0.62	0.60408	521	0.521
	0.621	0.60597	522	0.51666
	0.622	0.60597	523	0.51708
	0.623	0.60597	524	0.51815
	0.624	0.60597	525	0.52195
	0.625	0.60408	526	0.52175
	0.626	0.60408	527	0.52019
	0.627	0.60408	528	0.51912
	0.628	0.60408	529	0.52581
	0.629	0.60408	530	0.51845
	0.63	0.60408	531	0.52128
	0.631	0.60597	532	0.523
	0.632	0.60597	533	0.51577
	0.633	0.60597	534	0.52535
	0.634	0.60597	535	0.51885
	0.635	0.60597	536	0.5161
	0.636	0.60597	537	0.51937
	0.637	0.60597	538	0.52321
	0.638	0.60597	539	0.52562
	0.639	0.60408	540	0.52889
	0.64	0.60408	541	0.51488
	0.641	0.60597	542	0.52137
	0.642	0.60597	543	0.52137
	0.643	0.60787	544	0.51969
	0.644	0.60787	545	0.51696
	0.645	0.60787	546	0.52552
	0.646	0.60976	547	0.52395
	0.647	0.60787	548	0.52087
	0.648	0.60787	549	0.52422
	0.649	0.60597	550	0.51582
	0.65	0.60597	551	0.51618
	0.651	0.60787	552	0.53665
	0.652	0.60787	553	0.53264
	0.653	0.60787	554	0.5231
	0.654	0.60976	555	0.53378
	0.655	0.60976	556	0.52818
	0.656	0.60976	557	0.52466
	0.657	0.61167	558	0.52609
	0.658	0.61167	559	0.52449
	0.659	0.61167	560	0.52328
	0.66	0.60976	561	0.51952
	0.661	0.60976	562	0.53788
	0.662	0.60976	563	0.52599
	0.663	0.60976	564	0.52857
	0.664	0.60787	565	0.52504
	0.665	0.60787	566	0.52919
	0.666	0.60787	567	0.5271
	0.667	0.60976	568	0.53451
	0.668	0.60976	569	0.5223
	0.669	0.60976	570	0.52693
	0.67	0.61167	571	0.5241
	0.671	0.61167	572	0.53035
	0.672	0.61167	573	0.51974
	0.673	0.61167	574	0.54188
	0.674	0.61167	575	0.52754
	0.675	0.60976	576	0.52951
	0.676	0.60976	577	0.53255
	0.677	0.61167	578	0.52573
	0.678	0.61167	579	0.53242
	0.679	0.61167	580	0.52071
	0.68	0.61167	581	0.53761
	0.681	0.60976	582	0.53364
	0.682	0.60976	583	0.53661
	0.683	0.60976	584	0.53164
	0.684	0.60976	585	0.52556
	0.685	0.60976	586	0.53197
	0.686	0.61167	587	0.53305
	0.687	0.61167	588	0.54093
	0.688	0.61167	589	0.53347
	0.689	0.61167	590	0.54471
	0.69	0.61167	591	0.52606
	0.691	0.61167	592	0.52845
	0.692	0.61167	593	0.53877
	0.693	0.61357	594	0.54065
	0.694	0.61357	595	0.53172
	0.695	0.61548	596	0.52864
	0.696	0.61357	597	0.53327
	0.697	0.61167	598	0.52848
	0.698	0.61167	599	0.53321
	0.699	0.61167	600	0.53067
	0.7	0.61167	601	0.52217
	0.701	0.61167	602	0.53115
	0.702	0.61167	603	0.53206
	0.703	0.61167	604	0.53216
	0.704	0.61167	605	0.52535
	0.705	0.61167	606	0.53455
	0.706	0.61357	607	0.53315
	0.707	0.61357	608	0.5332
	0.708	0.61167	609	0.53564
	0.709	0.61167	610	0.52936
	0.71	0.61357	611	0.53777
	0.711	0.61357	612	0.53075
	0.712	0.61357	613	0.53404
	0.713	0.61548	614	0.53238
	0.714	0.61548	615	0.52505
	0.715	0.61548	616	0.53562
	0.716	0.61548	617	0.53246
	0.717	0.61548	618	0.53417
	0.718	0.61357	619	0.53706
	0.719	0.61357	620	0.54478
	0.72	0.61357	621	0.52775
	0.721	0.61357	622	0.53238
	0.722	0.61357	623	0.5345
	0.723	0.61357	624	0.55325
	0.724	0.61357	625	0.53758
	0.725	0.61548	626	0.53263
	0.726	0.61548	627	0.53322
	0.727	0.61548	628	0.53253
	0.728	0.61548	629	0.54672
	0.729	0.61548	630	0.52687
	0.73	0.61548	631	0.53416
	0.731	0.61548	632	0.53821
	0.732	0.61548	633	0.53873
	0.733	0.61548	634	0.53154
	0.734	0.61548	635	0.54031
	0.735	0.61548	636	0.53874
	0.736	0.61548	637	0.52916
	0.737	0.61548	638	0.53873
	0.738	0.61739	639	0.54114
	0.739	0.61739	640	0.53237
	0.74	0.61739	641	0.5487
	0.741	0.61739	642	0.54666
	0.742	0.61739	643	0.55106
	0.743	0.61739	644	0.54317
	0.744	0.61548	645	0.53749
	0.745	0.61548	646	0.54264
	0.746	0.61548	647	0.5402
	0.747	0.61739	648	0.53374
	0.748	0.61739	649	0.54203
	0.749	0.61739	650	0.54165
	0.75	0.61739	651	0.54771
	0.751	0.61739	652	0.54884
	0.752	0.61739	653	0.54085
	0.753	0.61739	654	0.53998
	0.754	0.61548	655	0.53239
	0.755	0.61739	656	0.54027
	0.756	0.61739	657	0.54703
	0.757	0.61739	658	0.54732
	0.758	0.6193	659	0.53836
	0.759	0.6193	660	0.54094
	0.76	0.6193	661	0.53071
	0.761	0.6193	662	0.5426
	0.762	0.6193	663	0.54719
	0.763	0.6193	664	0.53792
	0.764	0.6193	665	0.53681
	0.765	0.62122	666	0.53244
	0.766	0.62122	667	0.53796
	0.767	0.62122	668	0.544
	0.768	0.62122	669	0.54714
	0.769	0.62122	670	0.5359
	0.77	0.62122	671	0.53441
	0.771	0.62122	672	0.53426
	0.772	0.62122	673	0.53689
	0.773	0.62122	674	0.53057
	0.774	0.62122	675	0.5355
	0.775	0.62313	676	0.54765
	0.776	0.62313	677	0.53258
	0.777	0.62313	678	0.53447
	0.778	0.62313	679	0.5448
	0.779	0.62122	680	0.53824
	0.78	0.62122	681	0.54318
	0.781	0.62122	682	0.54948
	0.782	0.62122	683	0.52983
	0.783	0.62122	684	0.52956
	0.784	0.62122	685	0.53749
	0.785	0.62122	686	0.53572
	0.786	0.62122	687	0.53506
	0.787	0.62122	688	0.52393
	0.788	0.6193	689	0.52547
	0.789	0.62122	690	0.52853
	0.79	0.6193	691	0.53559
	0.791	0.6193	692	0.5331
	0.792	0.6193	693	0.53685
	0.793	0.6193	694	0.5405
	0.794	0.62122	695	0.53065
	0.795	0.62122	696	0.54016
	0.796	0.62122	697	0.53343
	0.797	0.62122	698	0.5279
	0.798	0.62122	699	0.53387
	0.799	0.62122	700	0.5305
	0.8	0.62122	701	0.53605
	0.801	0.62122	702	0.53882
	0.802	0.62122	703	0.52924
	0.803	0.62122	704	0.53835
	0.804	0.62122	705	0.54877
	0.805	0.62313	706	0.54959
	0.806	0.62313	707	0.54599
	0.807	0.62313	708	0.53581
	0.808	0.62313	709	0.54318
	0.809	0.62313	710	0.55639
	0.81	0.62313	711	0.53507
	0.811	0.62122	712	0.54191
	0.812	0.62313	713	0.55162
	0.813	0.62313	714	0.55337
	0.814	0.62313	715	0.53342
	0.815	0.62313	716	0.53453
	0.816	0.62313	717	0.53683
	0.817	0.62506	718	0.54148
	0.818	0.62506	719	0.53454
	0.819	0.62506	720	0.54058
	0.82	0.62313	721	0.53233
	0.821	0.62313	722	0.53505
	0.822	0.62506	723	0.53804
	0.823	0.62313	724	0.53128
	0.824	0.62506	725	0.52283
	0.825	0.62313	726	0.52911
	0.826	0.62313	727	0.52324
	0.827	0.62313	728	0.52905
	0.828	0.62313	729	0.53297
	0.829	0.62313	730	0.53058
	0.83	0.62313	731	0.53045
	0.831	0.62506	732	0.53524
	0.832	0.62506	733	0.5234
	0.833	0.62506	734	0.53176
	0.834	0.62506	735	0.53284
	0.835	0.62506	736	0.53755
	0.836	0.62506	737	0.52421
	0.837	0.62313	738	0.53827
	0.838	0.62313	739	0.53423
	0.839	0.62313	740	0.53328
	0.84	0.62506	741	0.53546
	0.841	0.62506	742	0.52514
	0.842	0.62506	743	0.52286
	0.843	0.62506	744	0.53089
	0.844	0.62506	745	0.5307
	0.845	0.62698	746	0.52597
	0.846	0.62698	747	0.52918
	0.847	0.62506	748	0.52926
	0.848	0.62506	749	0.53758
	0.849	0.62313	750	0.5363
	0.85	0.62313	751	0.52721
	0.851	0.62506	752	0.53016
	0.852	0.62698	753	0.5372
	0.853	0.62698	754	0.53112
	0.854	0.62698	755	0.53863
	0.855	0.62698	756	0.53505
	0.856	0.62698	757	0.5384
	0.857	0.62698	758	0.53407
	0.858	0.62698	759	0.54381
	0.859	0.62698	760	0.52012
	0.86	0.62698	761	0.53031
	0.861	0.62698	762	0.53119
	0.862	0.62506	763	0.53599
	0.863	0.62698	764	0.52474
	0.864	0.62506	765	0.52838
	0.865	0.62506	766	0.53078
	0.866	0.62506	767	0.5264
	0.867	0.62506	768	0.53076
	0.868	0.62506	769	0.53161
	0.869	0.62506	770	0.52475
	0.87	0.62506	771	0.53074
	0.871	0.62698	772	0.52415
	0.872	0.62698	773	0.52487
	0.873	0.62698	774	0.51753
	0.874	0.62698	775	0.51999
	0.875	0.62698	776	0.53856
	0.876	0.62698	777	0.5179
	0.877	0.62698	778	0.54396
	0.878	0.62698	779	0.53422
	0.879	0.62698	780	0.5281
	0.88	0.62698	781	0.53655
	0.881	0.62698	782	0.52429
	0.882	0.62698	783	0.53158
	0.883	0.62698	784	0.52355
	0.884	0.62698	785	0.55114
	0.885	0.62698	786	0.53778
	0.886	0.62698	787	0.53509
	0.887	0.62891	788	0.53711
	0.888	0.62891	789	0.5373
	0.889	0.62891	790	0.53911
	0.89	0.62891	791	0.54123
	0.891	0.62891	792	0.5344
	0.892	0.62891	793	0.53097
	0.893	0.62891	794	0.54076
	0.894	0.62891	795	0.53673
	0.895	0.62891	796	0.52117
	0.896	0.62891	797	0.5361
	0.897	0.62891	798	0.53195
	0.898	0.62891	799	0.53986
	0.899	0.63084	800	0.52343
	0.9	0.63084	801	0.52993
	0.901	0.63084	802	0.52623
	0.902	0.63084	803	0.52527
	0.903	0.62891	804	0.52457
	0.904	0.62891	805	0.53413
	0.905	0.63084	806	0.53917
	0.906	0.63084	807	0.52753
	0.907	0.63084	808	0.53324
	0.908	0.62891	809	0.52581
	0.909	0.63084	810	0.53228
	0.91	0.63084	811	0.52106
	0.911	0.62891	812	0.5337
	0.912	0.62891	813	0.53993
	0.913	0.63084	814	0.52578
	0.914	0.63084	815	0.5216
	0.915	0.63084	816	0.53124
	0.916	0.63277	817	0.54318
	0.917	0.63277	818	0.52623
	0.918	0.63277	819	0.53456
	0.919	0.63277	820	0.52867
	0.92	0.63277	821	0.53378
	0.921	0.63277	822	0.53462
	0.922	0.63277	823	0.52976
	0.923	0.63277	824	0.5399
	0.924	0.63277	825	0.53722
	0.925	0.63277	826	0.54184
	0.926	0.63277	827	0.5389
	0.927	0.63277	828	0.52605
	0.928	0.63084	829	0.52753
	0.929	0.63084	830	0.52337
	0.93	0.63084	831	0.52879
	0.931	0.63084	832	0.54059
	0.932	0.63084	833	0.53576
	0.933	0.63084	834	0.53163
	0.934	0.63084	835	0.5291
	0.935	0.63084	836	0.52936
	0.936	0.63084	837	0.54149
	0.937	0.63084	838	0.54135
	0.938	0.63277	839	0.54339
	0.939	0.63277	840	0.53374
	0.94	0.63277	841	0.5327
	0.941	0.63277	842	0.52549
	0.942	0.63471	843	0.51868
	0.943	0.63471	844	0.53988
	0.944	0.63471	845	0.53823
	0.945	0.63471	846	0.5351
	0.946	0.63277	847	0.54079
	0.947	0.63084	848	0.52953
	0.948	0.63084	849	0.54336
	0.949	0.63084	850	0.53958
	0.95	0.63277	851	0.52823
	0.951	0.63084	852	0.53284
	0.952	0.63084	853	0.51454
	0.953	0.63084	854	0.50281
	0.954	0.63084	855	0.53473
	0.955	0.63277	856	0.53007
	0.956	0.63277	857	0.5457
	0.957	0.63277	858	0.52938
	0.958	0.63471	859	0.53778
	0.959	0.63471	860	0.53932
	0.96	0.63471	861	0.53354
	0.961	0.63471	862	0.53064
	0.962	0.63471	863	0.51897
	0.963	0.63471	864	0.542
	0.964	0.63277	865	0.51698
	0.965	0.63277	866	0.54694
	0.966	0.63471	867	0.54373
	0.967	0.63471	868	0.54153
	0.968	0.63471	869	0.53565
	0.969	0.63665	870	0.55129
	0.97	0.63471	871	0.55228
	0.971	0.63471	872	0.51941
	0.972	0.63665	873	0.53642
	0.973	0.63471	874	0.53192
	0.974	0.63471	875	0.53284
	0.975	0.63471	876	0.5442
	0.976	0.63471	877	0.54089
	0.977	0.63471	878	0.54408
	0.978	0.63277	879	0.52639
	0.979	0.63277	880	0.54887
	0.98	0.63277	881	0.52297
	0.981	0.63471	882	0.54241
	0.982	0.63665	883	0.52391
	0.983	0.63665	884	0.51261
	0.984	0.63665	885	0.52256
	0.985	0.63665	886	0.52837
	0.986	0.63665	887	0.55387
	0.987	0.63471	888	0.52029
	0.988	0.63471	889	0.52599
	0.989	0.63471	890	0.55429
	0.99	0.63471	891	0.5302
	0.991	0.63471	892	0.53192
	0.992	0.63471	893	0.54802
	0.993	0.63471	894	0.53387
	0.994	0.63277	895	0.54844
	0.995	0.63471	896	0.53999
	0.996	0.63471	897	0.54137
	0.997	0.63665	898	0.5411
	0.998	0.63665	899	0.53019
	0.999	0.63665	900	0.52677
	1	0.63665	901	0.51703
	1.001	0.63665	902	0.52837
	1.002	0.63859	903	0.53179
	1.003	0.63665	904	0.5214
	1.004	0.63665	905	0.54232
	1.005	0.63859	906	0.5103
	1.006	0.63665	907	0.51785
	1.007	0.63665	908	0.52727
	1.008	0.63665	909	0.51585
	1.009	0.63471	910	0.5339
	1.01	0.63471	911	0.51378
	1.011	0.63471	912	0.5181
	1.012	0.63665	913	0.53596
	1.013	0.63665	914	0.53209
	1.014	0.63665	915	0.51751
	1.015	0.63665	916	0.52898
	1.016	0.63665	917	0.50555
	1.017	0.63859	918	0.53229
	1.018	0.63859	919	0.54178
	1.019	0.63859	920	0.51691
	1.02	0.63859	921	0.5092
	1.021	0.63859	922	0.50268
	1.022	0.63859	923	0.51113
	1.023	0.63859	924	0.51137
	1.024	0.63665	925	0.50679
	1.025	0.63665	926	0.53611
	1.026	0.63665	927	0.51374
	1.027	0.63665	928	0.5146
	1.028	0.63665	929	0.51868
	1.029	0.63665	930	0.52964
	1.03	0.63665	931	0.51458
	1.031	0.63665	932	0.50718
	1.032	0.63665	933	0.50988
	1.033	0.63665	934	0.51982
	1.034	0.63665	935	0.51151
	1.035	0.63665	936	0.52803
	1.036	0.63665	937	0.53595
	1.037	0.63665	938	0.52352
	1.038	0.63665	939	0.52437
	1.039	0.63665	940	0.52697
	1.04	0.63859	941	0.50828
	1.041	0.63859	942	0.52511
	1.042	0.63859	943	0.52415
	1.043	0.63859	944	0.52104
	1.044	0.63859	945	0.51983
	1.045	0.63859	946	0.519
	1.046	0.63859	947	0.51094
	1.047	0.63665	948	0.53191
	1.048	0.63859	949	0.51922
	1.049	0.63665	950	0.51474
	1.05	0.63665	951	0.53579
	1.051	0.63665	952	0.52232
	1.052	0.63859	953	0.52149
	1.053	0.63859	954	0.5256
	1.054	0.63859	955	0.5252
	1.055	0.64054	956	0.53059
	1.056	0.64054	957	0.53196
	1.057	0.64054	958	0.52459
	1.058	0.64054	959	0.52186
	1.059	0.64054	960	0.52787
	1.06	0.64054	961	0.52682
	1.061	0.63859	962	0.54169
	1.062	0.63859	963	0.52995
	1.063	0.64054	964	0.52019
	1.064	0.64054	965	0.52243
	1.065	0.64054	966	0.52274
	1.066	0.64054	967	0.52643
	1.067	0.64054	968	0.53373
	1.068	0.64249	969	0.52073
	1.069	0.64249	970	0.53343
	1.07	0.64054	971	0.54626
	1.071	0.64054	972	0.54439
	1.072	0.64054	973	0.53497
	1.073	0.64054	974	0.53679
	1.074	0.63859	975	0.53542
	1.075	0.63859	976	0.53377
	1.076	0.63665	977	0.5285
	1.077	0.63859	978	0.52704
	1.078	0.63859	979	0.52874
	1.079	0.63859	980	0.53741
	1.08	0.64054	981	0.53017
	1.081	0.64054	982	0.5337
	1.082	0.64054	983	0.53262
	1.083	0.64054	984	0.53974
	1.084	0.63859	985	0.52719
	1.085	0.63859	986	0.53773
	1.086	0.63859	987	0.53642
	1.087	0.63859	988	0.5345
	1.088	0.64054	989	0.53233
	1.089	0.64054	990	0.54227
	1.09	0.64054	991	0.53001
	1.091	0.64249	992	0.54693
	1.092	0.64249	993	0.53606
	1.093	0.64249	994	0.53969
	1.094	0.64054	995	0.53482
	1.095	0.63859	996	0.54261
	1.096	0.63859	997	0.54952
	1.097	0.63859	998	0.53844
	1.098	0.63859	999	0.53531
	1.099	0.63859	1000	0.53425
	1.1	0.64054
	1.101	0.64054
	1.102	0.64249
	1.103	0.64249
	1.104	0.64249
	1.105	0.64249
	1.106	0.64054
	1.107	0.64054
	1.108	0.64054
	1.109	0.64054
	1.11	0.64249
	1.111	0.64249
	1.112	0.64249
	1.113	0.64249
	1.114	0.64249
	1.115	0.64249
	1.116	0.64054
	1.117	0.64054
	1.118	0.64054
	1.119	0.64054
	1.12	0.63859
	1.121	0.64054
	1.122	0.64054
	1.123	0.64249
	1.124	0.64249
	1.125	0.64249
	1.126	0.64249
	1.127	0.64054
	1.128	0.64054
	1.129	0.64054
	1.13	0.64054
	1.131	0.64054
	1.132	0.64054
	1.133	0.63859
	1.134	0.63859
	1.135	0.64054
	1.136	0.64054
	1.137	0.64249
	1.138	0.64249
	1.139	0.64249
	1.14	0.64249
	1.141	0.64054
	1.142	0.63859
	1.143	0.63859
	1.144	0.63859
	1.145	0.63859
	1.146	0.64054
	1.147	0.64054
	1.148	0.64054
	1.149	0.64054
	1.15	0.64249
	1.151	0.64249
	1.152	0.64249
	1.153	0.64054
	1.154	0.64054
	1.155	0.64054
	1.156	0.64054
	1.157	0.64249
	1.158	0.64249
	1.159	0.64249
	1.16	0.64249
	1.161	0.64054
	1.162	0.64054
	1.163	0.64054
	1.164	0.64054
	1.165	0.64054
	1.166	0.64054
	1.167	0.64054
	1.168	0.64054
	1.169	0.64054
	1.17	0.64054
	1.171	0.64249
	1.172	0.64249
	1.173	0.64249
	1.174	0.64249
	1.175	0.64249
	1.176	0.64444
	1.177	0.64249
	1.178	0.64249
	1.179	0.64249
	1.18	0.64249
	1.181	0.64249
	1.182	0.64249
	1.183	0.64249
	1.184	0.64249
	1.185	0.64249
	1.186	0.64249
	1.187	0.64249
	1.188	0.64249
	1.189	0.64249
	1.19	0.64249
	1.191	0.64249
	1.192	0.64249
	1.193	0.64249
	1.194	0.64249
	1.195	0.64054
	1.196	0.64249
	1.197	0.64249
	1.198	0.64249
	1.199	0.64249
	1.2	0.64249
	1.201	0.64249
	1.202	0.64249
	1.203	0.64249
	1.204	0.64249
	1.205	0.64249
	1.206	0.64249
	1.207	0.64249
	1.208	0.64249
	1.209	0.64249
	1.21	0.64444
	1.211	0.64444
	1.212	0.64444
	1.213	0.64444
	1.214	0.64444
	1.215	0.64444
	1.216	0.64249
	1.217	0.64249
	1.218	0.64249
	1.219	0.64249
	1.22	0.64249
	1.221	0.64444
	1.222	0.64444
	1.223	0.64444
	1.224	0.64639
	1.225	0.64639
	1.226	0.64444
	1.227	0.64444
	1.228	0.64444
	1.229	0.64444
	1.23	0.64639
	1.231	0.64444
	1.232	0.64639
	1.233	0.64444
	1.234	0.64444
	1.235	0.64444
	1.236	0.64444
	1.237	0.64444
	1.238	0.64444
	1.239	0.64444
	1.24	0.64444
	1.241	0.64444
	1.242	0.64444
	1.243	0.64444
	1.244	0.64444
	1.245	0.64444
	1.246	0.64444
	1.247	0.64444
	1.248	0.64444
	1.249	0.64444
	1.25	0.64444
	1.251	0.64444
	1.252	0.64444
	1.253	0.64444
	1.254	0.64444
	1.255	0.64444
	1.256	0.64444
	1.257	0.64444
	1.258	0.64444
	1.259	0.64444
	1.26	0.64444
	1.261	0.64444
	1.262	0.64444
	1.263	0.64249
	1.264	0.64249
	1.265	0.64444
	1.266	0.64444
	1.267	0.64444
	1.268	0.64639
	1.269	0.64639
	1.27	0.64639
	1.271	0.64639
	1.272	0.64639
	1.273	0.64639
	1.274	0.64639
	1.275	0.64639
	1.276	0.64639
	1.277	0.64639
	1.278	0.64639
	1.279	0.64639
	1.28	0.64639
	1.281	0.64639
	1.282	0.64639
	1.283	0.64639
	1.284	0.64639
	1.285	0.64639
	1.286	0.64639
	1.287	0.64639
	1.288	0.64639
	1.289	0.64639
	1.29	0.64639
	1.291	0.64639
	1.292	0.64639
	1.293	0.64835
	1.294	0.64835
	1.295	0.64835
	1.296	0.64639
	1.297	0.64835
	1.298	0.64835
	1.299	0.64835
	1.3	0.64835
	1.301	0.64835
	1.302	0.64639
	1.303	0.64639
	1.304	0.64639
	1.305	0.64835
	1.306	0.64835
	1.307	0.64835
	1.308	0.64835
	1.309	0.64639
	1.31	0.64835
	1.311	0.64835
	1.312	0.64835
	1.313	0.64835
	1.314	0.64835
	1.315	0.64835
	1.316	0.64835
	1.317	0.64835
	1.318	0.64835
	1.319	0.64835
	1.32	0.64835
	1.321	0.64835
	1.322	0.64835
	1.323	0.64835
	1.324	0.64835
	1.325	0.64639
	1.326	0.64835
	1.327	0.64835
	1.328	0.65031
	1.329	0.65031
	1.33	0.64835
	1.331	0.64639
	1.332	0.64639
	1.333	0.64835
	1.334	0.64835
	1.335	0.64835
	1.336	0.64835
	1.337	0.64639
	1.338	0.64639
	1.339	0.64835
	1.34	0.64835
	1.341	0.64835
	1.342	0.64835
	1.343	0.64835
	1.344	0.65031
	1.345	0.65031
	1.346	0.64835
	1.347	0.64835
	1.348	0.64835
	1.349	0.64835
	1.35	0.65031
	1.351	0.64835
	1.352	0.64835
	1.353	0.64835
	1.354	0.64835
	1.355	0.64639
	1.356	0.64835
	1.357	0.64835
	1.358	0.65031
	1.359	0.65031
	1.36	0.64835
	1.361	0.65031
	1.362	0.65031
	1.363	0.64835
	1.364	0.64835
	1.365	0.64835
	1.366	0.65031
	1.367	0.64835
	1.368	0.64835
	1.369	0.65031
	1.37	0.64835
	1.371	0.64835
	1.372	0.64835
	1.373	0.64835
	1.374	0.64835
	1.375	0.64835
	1.376	0.64835
	1.377	0.64835
	1.378	0.64835
	1.379	0.65031
	1.38	0.65031
	1.381	0.65031
	1.382	0.64835
	1.383	0.64835
	1.384	0.64835
	1.385	0.64639
	1.386	0.64444
	1.387	0.64444
	1.388	0.64444
	1.389	0.64639
	1.39	0.64639
	1.391	0.64639
	1.392	0.64639
	1.393	0.64639
	1.394	0.64639
	1.395	0.64835
	1.396	0.64835
	1.397	0.64835
	1.398	0.64639
	1.399	0.64639
	1.4	0.64835
	1.401	0.64639
	1.402	0.64639
	1.403	0.64835
	1.404	0.64835
	1.405	0.64835
	1.406	0.64835
	1.407	0.64835
	1.408	0.64835
	1.409	0.64639
	1.41	0.64835
	1.411	0.64835
	1.412	0.65031
	1.413	0.65031
	1.414	0.64835
	1.415	0.64835
	1.416	0.64835
	1.417	0.64835
	1.418	0.64835
	1.419	0.64835
	1.42	0.64835
	1.421	0.65031
	1.422	0.65031
	1.423	0.65031
	1.424	0.65031
	1.425	0.65031
	1.426	0.65031
	1.427	0.65031
	1.428	0.64835
	1.429	0.64835
	1.43	0.65031
	1.431	0.65031
	1.432	0.64835
	1.433	0.64835
	1.434	0.64835
	1.435	0.64835
	1.436	0.64835
	1.437	0.65031
	1.438	0.65031
	1.439	0.65031
	1.44	0.65031
	1.441	0.65031
	1.442	0.65031
	1.443	0.65031
	1.444	0.64835
	1.445	0.64835
	1.446	0.64835
	1.447	0.64835
	1.448	0.64835
	1.449	0.64835
	1.45	0.64835
	1.451	0.65031
	1.452	0.65227
	1.453	0.65227
	1.454	0.65227
	1.455	0.65031
	1.456	0.65031
	1.457	0.65031
	1.458	0.65031
	1.459	0.65031
	1.46	0.64835
	1.461	0.64835
	1.462	0.64835
	1.463	0.64835
	1.464	0.64835
	1.465	0.65031
	1.466	0.65227
	1.467	0.65227
	1.468	0.65227
	1.469	0.65031
	1.47	0.65227
	1.471	0.65227
	1.472	0.65227
	1.473	0.65227
	1.474	0.65031
	1.475	0.65031
	1.476	0.65031
	1.477	0.64835
	1.478	0.64835
	1.479	0.64835
	1.48	0.64835
	1.481	0.64835
	1.482	0.64835
	1.483	0.64835
	1.484	0.64835
	1.485	0.64835
	1.486	0.64835
	1.487	0.65031
	1.488	0.65031
	1.489	0.65031
	1.49	0.65031
	1.491	0.64835
	1.492	0.64835
	1.493	0.64835
	1.494	0.64835
	1.495	0.65031
	1.496	0.64835
	1.497	0.64835
	1.498	0.64835
	1.499	0.65031
	1.5	0.65031
	1.501	0.65031
	1.502	0.65031
	1.503	0.65031
	1.504	0.65031
	1.505	0.65031
	1.506	0.65031
	1.507	0.65031
	1.508	0.65031
	1.509	0.65227
	1.51	0.65227
	1.511	0.65031
	1.512	0.65031
	1.513	0.65031
	1.514	0.65031
	1.515	0.65031
	1.516	0.65031
	1.517	0.65227
	1.518	0.65227
	1.519	0.65227
	1.52	0.65227
	1.521	0.65031
	1.522	0.65031
	1.523	0.65031
	1.524	0.65227
	1.525	0.65227
	1.526	0.65227
	1.527	0.65227
	1.528	0.65227
	1.529	0.65227
	1.53	0.65031
	1.531	0.65031
	1.532	0.65031
	1.533	0.65031
	1.534	0.65227
	1.535	0.65227
	1.536	0.65227
	1.537	0.65031
	1.538	0.65031
	1.539	0.65031
	1.54	0.65227
	1.541	0.65227
	1.542	0.65227
	1.543	0.65227
	1.544	0.65227
	1.545	0.65227
	1.546	0.65227
	1.547	0.65227
	1.548	0.65227
	1.549	0.65424
	1.55	0.65424
	1.551	0.65227
	1.552	0.65227
	1.553	0.65227
	1.554	0.65227
	1.555	0.65031
	1.556	0.65031
	1.557	0.65031
	1.558	0.65227
	1.559	0.65227
	1.56	0.65031
	1.561	0.65031
	1.562	0.65227
	1.563	0.65227
	1.564	0.65227
	1.565	0.65227
	1.566	0.65424
	1.567	0.65424
	1.568	0.65424
	1.569	0.65227
	1.57	0.65227
	1.571	0.65227
	1.572	0.65227
	1.573	0.65227
	1.574	0.65227
	1.575	0.65227
	1.576	0.65031
	1.577	0.65227
	1.578	0.65227
	1.579	0.65227
	1.58	0.65227
	1.581	0.65227
	1.582	0.65424
	1.583	0.65227
	1.584	0.65227
	1.585	0.65227
	1.586	0.65031
	1.587	0.65031
	1.588	0.65424
	1.589	0.65424
	1.59	0.65424
	1.591	0.65424
	1.592	0.65424
	1.593	0.65424
	1.594	0.65424
	1.595	0.65424
	1.596	0.65227
	1.597	0.65227
	1.598	0.65424
	1.599	0.65227
	1.6	0.65031
	1.601	0.65227
	1.602	0.65424
	1.603	0.65621
	1.604	0.65621
	1.605	0.65424
	1.606	0.65227
	1.607	0.65424
	1.608	0.65424
	1.609	0.65424
	1.61	0.65621
	1.611	0.65424
	1.612	0.65227
	1.613	0.65227
	1.614	0.65424
	1.615	0.65227
	1.616	0.65227
	1.617	0.65227
	1.618	0.65227
	1.619	0.65227
	1.62	0.65227
	1.621	0.65227
	1.622	0.65424
	1.623	0.65424
	1.624	0.65227
	1.625	0.65227
	1.626	0.65031
	1.627	0.65031
	1.628	0.65031
	1.629	0.65227
	1.63	0.65227
	1.631	0.65227
	1.632	0.65227
	1.633	0.65227
	1.634	0.65227
	1.635	0.65227
	1.636	0.65227
	1.637	0.65227
	1.638	0.65227
	1.639	0.65227
	1.64	0.65424
	1.641	0.65424
	1.642	0.65424
	1.643	0.65424
	1.644	0.65227
	1.645	0.65227
	1.646	0.65031
	1.647	0.65031
	1.648	0.65031
	1.649	0.65227
	1.65	0.65424
	1.651	0.65621
	1.652	0.65424
	1.653	0.65424
	1.654	0.65227
	1.655	0.65227
	1.656	0.65227
	1.657	0.65424
	1.658	0.65227
	1.659	0.65227
	1.66	0.65227
	1.661	0.65227
	1.662	0.65227
	1.663	0.65227
	1.664	0.65227
	1.665	0.65424
	1.666	0.65424
	1.667	0.65424
	1.668	0.65424
	1.669	0.65227
	1.67	0.65227
	1.671	0.65227
	1.672	0.65424
	1.673	0.65424
	1.674	0.65424
	1.675	0.65227
	1.676	0.65031
	1.677	0.65227
	1.678	0.65424
	1.679	0.65227
	1.68	0.65424
	1.681	0.65424
	1.682	0.65424
	1.683	0.65424
	1.684	0.65227
	1.685	0.65031
	1.686	0.65031
	1.687	0.65227
	1.688	0.65227
	1.689	0.65227
	1.69	0.65227
	1.691	0.65227
	1.692	0.65227
	1.693	0.65227
	1.694	0.65227
	1.695	0.65227
	1.696	0.65227
	1.697	0.65227
	1.698	0.65227
	1.699	0.65227
	1.7	0.65227
	1.701	0.65227
	1.702	0.65227
	1.703	0.65227
	1.704	0.65227
	1.705	0.65227
	1.706	0.65227
	1.707	0.65424
	1.708	0.65424
	1.709	0.65424
	1.71	0.65424
	1.711	0.65424
	1.712	0.65227
	1.713	0.65227
	1.714	0.65227
	1.715	0.65227
	1.716	0.65424
	1.717	0.65227
	1.718	0.65227
	1.719	0.65424
	1.72	0.65424
	1.721	0.65424
	1.722	0.65424
	1.723	0.65621
	1.724	0.65621
	1.725	0.65621
	1.726	0.65621
	1.727	0.65424
	1.728	0.65424
	1.729	0.65424
	1.73	0.65424
	1.731	0.65424
	1.732	0.65424
	1.733	0.65424
	1.734	0.65424
	1.735	0.65424
	1.736	0.65424
	1.737	0.65424
	1.738	0.65424
	1.739	0.65424
	1.74	0.65424
	1.741	0.65424
	1.742	0.65424
	1.743	0.65424
	1.744	0.65424
	1.745	0.65424
	1.746	0.65621
	1.747	0.65621
	1.748	0.65424
	1.749	0.65621
	1.75	0.65621
	1.751	0.65621
	1.752	0.65424
	1.753	0.65424
	1.754	0.65227
	1.755	0.65227
	1.756	0.65424
	1.757	0.65424
	1.758	0.65621
	1.759	0.65621
	1.76	0.65621
	1.761	0.65621
	1.762	0.65621
	1.763	0.65621
	1.764	0.65621
	1.765	0.65818
	1.766	0.65818
	1.767	0.65621
	1.768	0.65621
	1.769	0.65621
	1.77	0.65621
	1.771	0.65621
	1.772	0.65621
	1.773	0.65621
	1.774	0.65621
	1.775	0.65424
	1.776	0.65424
	1.777	0.65424
	1.778	0.65424
	1.779	0.65424
	1.78	0.65424
	1.781	0.65424
	1.782	0.65621
	1.783	0.65621
	1.784	0.65621
	1.785	0.65621
	1.786	0.65424
	1.787	0.65424
	1.788	0.65424
	1.789	0.65424
	1.79	0.65621
	1.791	0.65621
	1.792	0.65621
	1.793	0.65621
	1.794	0.65621
	1.795	0.65621
	1.796	0.65621
	1.797	0.65621
	1.798	0.65621
	1.799	0.65621
	1.8	0.65621
	1.801	0.65621
	1.802	0.65621
	1.803	0.65621
	1.804	0.65621
	1.805	0.65621
	1.806	0.65621
	1.807	0.65621
	1.808	0.65818
	1.809	0.65818
	1.81	0.65818
	1.811	0.65621
	1.812	0.65621
	1.813	0.65424
	1.814	0.65424
	1.815	0.65424
	1.816	0.65424
	1.817	0.65424
	1.818	0.65424
	1.819	0.65424
	1.82	0.65424
	1.821	0.65424
	1.822	0.65227
	1.823	0.65227
	1.824	0.65227
	1.825	0.65227
	1.826	0.65227
	1.827	0.65424
	1.828	0.65424
	1.829	0.65424
	1.83	0.65424
	1.831	0.65621
	1.832	0.65818
	1.833	0.65818
	1.834	0.65818
	1.835	0.65818
	1.836	0.65818
	1.837	0.65621
	1.838	0.65621
	1.839	0.65818
	1.84	0.65818
	1.841	0.65818
	1.842	0.65818
	1.843	0.65818
	1.844	0.65818
	1.845	0.65818
	1.846	0.65818
	1.847	0.65818
	1.848	0.65818
	1.849	0.65818
	1.85	0.65818
	1.851	0.65818
	1.852	0.65818
	1.853	0.65818
	1.854	0.65621
	1.855	0.65818
	1.856	0.65621
	1.857	0.65818
	1.858	0.65818
	1.859	0.65818
	1.86	0.65818
	1.861	0.65621
	1.862	0.65621
	1.863	0.65621
	1.864	0.65621
	1.865	0.65621
	1.866	0.65621
	1.867	0.65621
	1.868	0.65621
	1.869	0.65424
	1.87	0.65621
	1.871	0.65621
	1.872	0.65621
	1.873	0.65621
	1.874	0.65621
	1.875	0.65621
	1.876	0.65818
	1.877	0.65818
	1.878	0.65818
	1.879	0.65818
	1.88	0.65818
	1.881	0.65818
	1.882	0.65818
	1.883	0.65818
	1.884	0.65818
	1.885	0.65621
	1.886	0.65621
	1.887	0.65621
	1.888	0.65621
	1.889	0.65818
	1.89	0.65818
	1.891	0.65818
	1.892	0.65621
	1.893	0.65621
	1.894	0.65621
	1.895	0.65621
	1.896	0.65621
	1.897	0.65818
	1.898	0.66015
	1.899	0.65818
	1.9	0.65818
	1.901	0.65818
	1.902	0.66015
	1.903	0.66015
	1.904	0.66015
	1.905	0.66015
	1.906	0.65818
	1.907	0.65818
	1.908	0.65818
	1.909	0.65818
	1.91	0.65818
	1.911	0.66015
	1.912	0.65818
	1.913	0.65818
	1.914	0.65818
	1.915	0.65621
	1.916	0.65818
	1.917	0.65818
	1.918	0.66015
	1.919	0.66015
	1.92	0.66015
	1.921	0.66015
	1.922	0.65818
	1.923	0.65818
	1.924	0.65818
	1.925	0.65818
	1.926	0.65818
	1.927	0.65818
	1.928	0.65621
	1.929	0.65621
	1.93	0.65818
	1.931	0.65818
	1.932	0.65818
	1.933	0.65818
	1.934	0.65818
	1.935	0.65818
	1.936	0.65621
	1.937	0.65818
	1.938	0.65621
	1.939	0.65818
	1.94	0.65818
	1.941	0.65818
	1.942	0.65818
	1.943	0.65818
	1.944	0.66015
	1.945	0.66015
	1.946	0.65818
	1.947	0.65818
	1.948	0.65818
	1.949	0.65818
	1.95	0.65818
	1.951	0.65621
	1.952	0.65621
	1.953	0.65818
	1.954	0.65818
	1.955	0.65818
	1.956	0.65818
	1.957	0.65818
	1.958	0.65818
	1.959	0.65818
	1.96	0.65818
	1.961	0.65818
	1.962	0.65818
	1.963	0.65818
	1.964	0.66015
	1.965	0.66015
	1.966	0.65818
	1.967	0.65818
	1.968	0.66015
	1.969	0.66015
	1.97	0.66015
	1.971	0.65818
	1.972	0.65818
	1.973	0.65818
	1.974	0.65621
	1.975	0.65818
	1.976	0.65621
	1.977	0.65424
	1.978	0.65424
	1.979	0.65621
	1.98	0.65621
	1.981	0.65818
	1.982	0.65818
	1.983	0.65818
	1.984	0.65818
	1.985	0.65621
	1.986	0.65621
	1.987	0.65621
	1.988	0.66015
	1.989	0.66015
	1.99	0.66015
	1.991	0.65818
	1.992	0.65818
	1.993	0.65818
	1.994	0.65818
	1.995	0.65818
	1.996	0.65818
	1.997	0.66015
	1.998	0.66015
	1.999	0.66015
	2	0.66015
	2.001	0.66015
	2.002	0.66213
	2.003	0.66015
	2.004	0.65818
	2.005	0.65621
	2.006	0.65621
	2.007	0.65621
	2.008	0.65621
	2.009	0.65621
	2.01	0.65621
	2.011	0.65621
	2.012	0.65424
	2.013	0.65424
	2.014	0.65424
	2.015	0.65424
	2.016	0.65424
	2.017	0.65424
	2.018	0.65621
	2.019	0.65621
	2.02	0.65621
	2.021	0.65621
	2.022	0.65621
	2.023	0.65621
	2.024	0.65621
	2.025	0.65818
	2.026	0.65818
	2.027	0.65818
	2.028	0.65818
	2.029	0.65818
	2.03	0.65818
	2.031	0.65818
	2.032	0.66015
	2.033	0.66015
	2.034	0.66015
	2.035	0.66015
	2.036	0.66015
	2.037	0.66015
	2.038	0.65818
	2.039	0.65818
	2.04	0.65818
	2.041	0.65818
	2.042	0.65818
	2.043	0.65818
	2.044	0.65818
	2.045	0.65818
	2.046	0.65818
	2.047	0.65818
	2.048	0.65818
	2.049	0.65818
	2.05	0.66015
	2.051	0.66015
	2.052	0.66015
	2.053	0.66015
	2.054	0.66015
	2.055	0.65818
	2.056	0.65818
	2.057	0.65818
	2.058	0.65621
	2.059	0.65818
	2.06	0.65818
	2.061	0.65818
	2.062	0.66015
	2.063	0.65818
	2.064	0.66015
	2.065	0.65818
	2.066	0.65818
	2.067	0.65818
	2.068	0.65818
	2.069	0.66015
	2.07	0.66015
	2.071	0.66015
	2.072	0.66015
	2.073	0.66213
	2.074	0.66213
	2.075	0.66213
	2.076	0.66213
	2.077	0.66213
	2.078	0.66015
	2.079	0.65818
	2.08	0.65818
	2.081	0.66015
	2.082	0.66015
	2.083	0.66411
	2.084	0.66411
	2.085	0.66213
	2.086	0.66015
	2.087	0.66015
	2.088	0.66015
	2.089	0.66213
	2.09	0.66411
	2.091	0.66411
	2.092	0.66411
	2.093	0.66411
	2.094	0.66213
	2.095	0.66213
	2.096	0.66015
[truncated: 3,899 more rows]
