# Supplementary material for: Thermodynamic framework for assessing dissolutive wetting behaviors in metallic systems
Source: Nat Commun. 2025 Dec 3;17:313. doi: 10.1038/s41467-025-67008-9 (PMC12789441; doi:10.1038/s41467-025-67008-9)
Supplement: Supplementary file 10 — Source Data [file 41467_2025_67008_MOESM10_ESM.zip › Separate Source Data files/Supplementary Fig. 17b.xlsx]

## Sheet: Sheet1
	Droplet radius
	Time(s)	Droplet radius (mm)	Time(s)	Droplet radius (mm)
	0.001	1.88	0.001	1.9025
	0.1	2.88	1	1.98527
	0.101	2.83	2	2.05308
	0.102	2.81	3	2.07393
	0.103	2.825	4	2.09816
	0.104	2.86	5	2.12125
	0.105	2.91	6	2.13891
	0.106	2.96	7	2.15966
	0.107	3.01	8	2.17356
	0.108	3.03	9	2.19647
	0.109	3.02	10	2.20811
	0.11	2.96	11	2.22625
	0.111	2.89	12	2.2439
	0.112	2.85	13	2.25395
	0.113	2.83	14	2.27174
	0.114	2.835	15	2.28772
	0.115	2.865	16	2.2975
	0.116	2.91	17	2.30328
	0.117	2.97	18	2.31637
	0.118	3.025	19	2.32337
	0.119	3.05	20	2.33026
	0.12	3.025	21	2.34597
	0.121	2.975	22	2.35406
	0.122	2.925	23	2.36045
	0.123	2.88	24	2.3632
	0.124	2.855	25	2.3758
	0.125	2.845	26	2.38269
	0.126	2.87	27	2.39639
	0.127	2.915	28	2.40397
	0.128	2.98	29	2.4037
	0.129	3.03	30	2.41481
	0.13	3.06	31	2.42285
	0.131	3.055	32	2.4342
	0.132	3.02	33	2.42968
	0.133	2.97	34	2.43808
	0.134	2.925	35	2.44214
	0.135	2.885	36	2.4525
	0.136	2.875	37	2.45578
	0.137	2.89	38	2.46907
	0.138	2.935	39	2.46764
	0.139	2.99	40	2.47518
	0.14	3.04	41	2.48624
	0.141	3.075	42	2.49378
	0.142	3.08	43	2.48485
	0.143	3.055	44	2.49207
	0.144	3.01	45	2.51414
	0.145	2.96	46	2.51217
	0.146	2.92	47	2.50357
	0.147	2.9	48	2.51022
	0.148	2.91	49	2.5209
	0.149	2.94	50	2.52477
	0.15	2.985	51	2.52812
	0.151	3.035	52	2.53239
	0.152	3.08	53	2.54699
	0.153	3.095	54	2.54597
	0.154	3.08	55	2.5528
	0.155	3.045	56	2.54803
	0.156	2.995	57	2.55252
	0.157	2.96	58	2.56313
	0.158	2.935	59	2.5558
	0.159	2.925	60	2.58137
	0.16	2.945	61	2.58565
	0.161	2.98	62	2.59566
	0.162	3.03	63	2.60327
	0.163	3.075	64	2.60261
	0.164	3.095	65	2.61548
	0.165	3.095	66	2.61369
	0.166	3.07	67	2.62375
	0.167	3.035	68	2.61274
	0.168	2.995	69	2.61747
	0.169	2.965	70	2.60472
	0.17	2.95	71	2.60514
	0.171	2.965	72	2.62763
	0.172	2.995	73	2.61428
	0.173	3.03	74	2.61686
	0.174	3.065	75	2.61958
	0.175	3.095	76	2.62806
	0.176	3.1	77	2.63793
	0.177	3.09	78	2.64166
	0.178	3.06	79	2.65071
	0.179	3.025	80	2.65673
	0.18	3	81	2.6434
	0.181	2.985	82	2.6625
	0.182	2.99	83	2.62702
	0.183	3.01	84	2.63817
	0.184	3.04	85	2.65255
	0.185	3.07	86	2.65621
	0.186	3.095	87	2.66492
	0.187	3.105	88	2.64505
	0.188	3.095	89	2.64855
	0.189	3.07	90	2.66037
	0.19	3.04	91	2.6617
	0.191	3.015	92	2.66715
	0.192	3	93	2.66512
	0.193	3	94	2.67558
	0.194	3.01	95	2.67893
	0.195	3.035	96	2.67118
	0.196	3.07	97	2.66378
	0.197	3.095	98	2.65775
	0.198	3.105	99	2.65699
	0.199	3.1	100	2.66419
	0.2	3.08	101	2.67053
	0.201	3.055	102	2.68723
	0.202	3.03	103	2.67449
	0.203	3.015	104	2.68381
	0.204	3.01	105	2.69346
	0.205	3.02	106	2.68046
	0.206	3.05	107	2.6691
	0.207	3.075	108	2.67648
	0.208	3.1	109	2.68933
	0.209	3.115	110	2.67745
	0.21	3.115	111	2.68494
	0.211	3.095	112	2.68067
	0.212	3.07	113	2.68296
	0.213	3.045	114	2.69498
	0.214	3.025	115	2.69338
	0.215	3.02	116	2.71365
	0.216	3.025	117	2.69071
	0.217	3.045	118	2.6979
	0.218	3.07	119	2.69035
	0.219	3.095	120	2.70374
	0.22	3.12	121	2.69285
	0.221	3.125	122	2.71004
	0.222	3.115	123	2.70278
	0.223	3.09	124	2.70933
	0.224	3.06	125	2.69897
	0.225	3.04	126	2.70342
	0.226	3.025	127	2.70483
	0.227	3.03	128	2.71525
	0.228	3.045	129	2.71011
	0.229	3.065	130	2.71134
	0.23	3.095	131	2.72865
	0.231	3.115	132	2.7185
	0.232	3.125	133	2.71615
	0.233	3.12	134	2.71313
	0.234	3.1	135	2.7178
	0.235	3.08	136	2.72607
	0.236	3.055	137	2.72639
	0.237	3.04	138	2.72006
	0.238	3.03	139	2.72633
	0.239	3.04	140	2.74349
	0.24	3.06	141	2.74718
	0.241	3.085	142	2.73075
	0.242	3.11	143	2.73945
	0.243	3.12	144	2.72437
	0.244	3.125	145	2.73212
	0.245	3.115	146	2.73632
	0.246	3.095	147	2.73438
	0.247	3.075	148	2.75162
	0.248	3.055	149	2.75647
	0.249	3.045	150	2.73385
	0.25	3.045	151	2.76044
	0.251	3.06	152	2.73971
	0.252	3.08	153	2.73668
	0.253	3.1	154	2.73071
	0.254	3.12	155	2.74397
	0.255	3.13	156	2.73934
	0.256	3.125	157	2.74023
	0.257	3.11	158	2.73587
	0.258	3.09	159	2.73734
	0.259	3.075	160	2.73357
	0.26	3.06	161	2.74851
	0.261	3.06	162	2.73724
	0.262	3.065	163	2.74476
	0.263	3.08	164	2.75023
	0.264	3.1	165	2.75263
	0.265	3.12	166	2.75329
	0.266	3.13	167	2.73905
	0.267	3.125	168	2.75775
	0.268	3.115	169	2.77759
	0.269	3.1	170	2.76533
	0.27	3.085	171	2.766
	0.271	3.075	172	2.75294
	0.272	3.07	173	2.77038
	0.273	3.07	174	2.74186
	0.274	3.085	175	2.75906
	0.275	3.1	176	2.74651
	0.276	3.115	177	2.7692
	0.277	3.13	178	2.76717
	0.278	3.13	179	2.77534
	0.279	3.125	180	2.7921
	0.28	3.11	181	2.75627
	0.281	3.095	182	2.7555
	0.282	3.08	183	2.77102
	0.283	3.075	184	2.75624
	0.284	3.075	185	2.76617
	0.285	3.085	186	2.75361
	0.286	3.1	187	2.75866
	0.287	3.115	188	2.76258
	0.288	3.13	189	2.76784
	0.289	3.135	190	2.7772
	0.29	3.13	191	2.75824
	0.291	3.12	192	2.768
	0.292	3.105	193	2.76603
	0.293	3.09	194	2.77894
	0.294	3.08	195	2.77681
	0.295	3.08	196	2.77766
	0.296	3.085	197	2.78636
	0.297	3.095	198	2.76779
	0.298	3.11	199	2.77654
	0.299	3.125	200	2.76663
	0.3	3.135	201	2.80333
	0.301	3.135	202	2.78387
	0.302	3.13	203	2.78479
	0.303	3.115	204	2.77343
	0.304	3.095	205	2.77613
	0.305	3.085	206	2.76744
	0.306	3.08	207	2.76375
	0.307	3.08	208	2.79806
	0.308	3.09	209	2.78986
	0.309	3.1	210	2.80961
	0.31	3.12	211	2.77894
	0.311	3.13	212	2.77027
	0.312	3.135	213	2.76161
	0.313	3.135	214	2.77963
	0.314	3.125	215	2.78047
	0.315	3.11	216	2.7859
	0.316	3.1	217	2.77233
	0.317	3.09	218	2.80004
	0.318	3.09	219	2.79069
	0.319	3.095	220	2.79211
	0.32	3.1	221	2.7824
	0.321	3.115	222	2.79292
	0.322	3.125	223	2.78644
	0.323	3.13	224	2.78474
	0.324	3.13	225	2.79227
	0.325	3.125	226	2.7782
	0.326	3.115	227	2.79792
	0.327	3.1	228	2.80625
	0.328	3.095	229	2.81338
	0.329	3.09	230	2.79157
	0.33	3.095	231	2.81355
	0.331	3.105	232	2.80085
	0.332	3.115	233	2.80596
	0.333	3.125	234	2.79346
	0.334	3.135	235	2.80009
	0.335	3.135	236	2.80764
	0.336	3.135	237	2.82348
	0.337	3.13	238	2.81452
	0.338	3.115	239	2.79354
	0.339	3.105	240	2.79234
	0.34	3.1	241	2.80916
	0.341	3.095	242	2.82883
	0.342	3.1	243	2.80286
	0.343	3.11	244	2.80944
	0.344	3.12	245	2.82196
	0.345	3.13	246	2.81829
	0.346	3.13	247	2.81514
	0.347	3.13	248	2.79116
	0.348	3.125	249	2.81359
	0.349	3.12	250	2.81797
	0.35	3.11	251	2.80285
	0.351	3.1	252	2.81402
	0.352	3.095	253	2.79566
	0.353	3.1	254	2.81973
	0.354	3.105	255	2.8286
	0.355	3.12	256	2.84522
	0.356	3.13	257	2.82142
	0.357	3.135	258	2.82035
	0.358	3.135	259	2.83252
	0.359	3.135	260	2.80581
	0.36	3.13	261	2.82085
	0.361	3.115	262	2.82248
	0.362	3.105	263	2.81646
	0.363	3.105	264	2.84461
	0.364	3.105	265	2.8243
	0.365	3.11	266	2.81952
	0.366	3.12	267	2.82637
	0.367	3.13	268	2.82323
	0.368	3.14	269	2.84769
	0.369	3.14	270	2.84071
	0.37	3.14	271	2.83388
	0.371	3.14	272	2.82251
	0.372	3.13	273	2.82301
	0.373	3.12	274	2.81437
	0.374	3.115	275	2.81642
	0.375	3.11	276	2.83793
	0.376	3.11	277	2.84736
	0.377	3.12	278	2.83547
	0.378	3.125	279	2.83391
	0.379	3.135	280	2.82586
	0.38	3.14	281	2.82043
	0.381	3.14	282	2.84084
	0.382	3.135	283	2.84365
	0.383	3.13	284	2.85845
	0.384	3.125	285	2.8365
	0.385	3.115	286	2.83628
	0.386	3.11	287	2.85322
	0.387	3.11	288	2.83172
	0.388	3.11	289	2.83425
	0.389	3.12	290	2.85316
	0.39	3.13	291	2.83479
	0.391	3.135	292	2.85484
	0.392	3.14	293	2.84207
	0.393	3.14	294	2.85321
	0.394	3.135	295	2.85578
	0.395	3.125	296	2.87231
	0.396	3.12	297	2.86028
	0.397	3.115	298	2.86297
	0.398	3.11	299	2.8656
	0.399	3.115	300	2.85552
	0.4	3.125	301	2.85581
	0.401	3.13	302	2.85708
	0.402	3.14	303	2.85659
	0.403	3.145	304	2.86327
	0.404	3.145	305	2.84221
	0.405	3.14	306	2.84123
	0.406	3.135	307	2.86173
	0.407	3.13	308	2.85559
	0.408	3.125	309	2.85304
	0.409	3.12	310	2.87286
	0.41	3.125	311	2.85079
	0.411	3.125	312	2.86042
	0.412	3.135	313	2.88826
	0.413	3.14	314	2.87393
	0.414	3.145	315	2.84344
	0.415	3.15	316	2.87172
	0.416	3.15	317	2.86883
	0.417	3.145	318	2.87394
	0.418	3.14	319	2.85902
	0.419	3.135	320	2.85491
	0.42	3.13	321	2.87293
	0.421	3.125	322	2.8737
	0.422	3.13	323	2.88163
	0.423	3.135	324	2.87809
	0.424	3.14	325	2.86447
	0.425	3.145	326	2.87347
	0.426	3.15	327	2.86537
	0.427	3.15	328	2.86168
	0.428	3.145	329	2.87164
	0.429	3.14	330	2.87654
	0.43	3.135	331	2.8739
	0.431	3.13	332	2.8842
	0.432	3.13	333	2.8856
	0.433	3.13	334	2.86284
	0.434	3.135	335	2.86609
	0.435	3.14	336	2.86564
	0.436	3.145	337	2.87514
	0.437	3.15	338	2.87565
	0.438	3.15	339	2.86507
	0.439	3.155	340	2.85997
	0.44	3.15	341	2.863
	0.441	3.145	342	2.87422
	0.442	3.14	343	2.88067
	0.443	3.135	344	2.87811
	0.444	3.135	345	2.87605
	0.445	3.14	346	2.88787
	0.446	3.14	347	2.87921
	0.447	3.15	348	2.88829
	0.448	3.155	349	2.8849
	0.449	3.155	350	2.86559
	0.45	3.155	351	2.88676
	0.451	3.15	352	2.88371
	0.452	3.15	353	2.88677
	0.453	3.145	354	2.90048
	0.454	3.145	355	2.90904
	0.455	3.14	356	2.88137
	0.456	3.14	357	2.87073
	0.457	3.145	358	2.86647
	0.458	3.145	359	2.88563
	0.459	3.15	360	2.88666
	0.46	3.155	361	2.88183
	0.461	3.16	362	2.89133
	0.462	3.16	363	2.8793
	0.463	3.15	364	2.89516
	0.464	3.15	365	2.8917
	0.465	3.15	366	2.89344
	0.466	3.145	367	2.90687
	0.467	3.145	368	2.89702
	0.468	3.15	369	2.88201
	0.469	3.155	370	2.90949
	0.47	3.16	371	2.90023
	0.471	3.16	372	2.90896
	0.472	3.165	373	2.9043
	0.473	3.165	374	2.88905
	0.474	3.16	375	2.89664
	0.475	3.15	376	2.90341
	0.476	3.15	377	2.90524
	0.477	3.15	378	2.90921
	0.478	3.145	379	2.88704
	0.479	3.145	380	2.8818
	0.48	3.15	381	2.89607
	0.481	3.155	382	2.88654
	0.482	3.16	383	2.88806
	0.483	3.16	384	2.91217
	0.484	3.165	385	2.91018
	0.485	3.16	386	2.89538
	0.486	3.16	387	2.90758
	0.487	3.16	388	2.89961
	0.488	3.155	389	2.91373
	0.489	3.15	390	2.93141
	0.49	3.15	391	2.89189
	0.491	3.155	392	2.90843
	0.492	3.16	393	2.91676
	0.493	3.16	394	2.89562
	0.494	3.165	395	2.91636
	0.495	3.17	396	2.91571
	0.496	3.17	397	2.93282
	0.497	3.17	398	2.9156
	0.498	3.165	399	2.93388
	0.499	3.16	400	2.93416
	0.5	3.16	401	2.95307
	0.501	3.16	402	2.91591
	0.502	3.155	403	2.88323
	0.503	3.155	404	2.90954
	0.504	3.16	405	2.93295
	0.505	3.165	406	2.93121
	0.506	3.17	407	2.91337
	0.507	3.175	408	2.92322
	0.508	3.175	409	2.8914
	0.509	3.175	410	2.9076
	0.51	3.17	411	2.9307
	0.511	3.165	412	2.92125
	0.512	3.16	413	2.9165
	0.513	3.165	414	2.92834
	0.514	3.17	415	2.92756
	0.515	3.17	416	2.92019
	0.516	3.17	417	2.94425
	0.517	3.18	418	2.92473
	0.518	3.185	419	2.93295
	0.519	3.18	420	2.92656
	0.52	3.175	421	2.92701
	0.521	3.175	422	2.9233
	0.522	3.17	423	2.95883
	0.523	3.17	424	2.93755
	0.524	3.17	425	2.94143
	0.525	3.17	426	2.91866
	0.526	3.175	427	2.93058
	0.527	3.17	428	2.91733
	0.528	3.175	429	2.93854
	0.529	3.18	430	2.9247
	0.53	3.18	431	2.92429
	0.531	3.175	432	2.93705
	0.532	3.175	433	2.93148
	0.533	3.17	434	2.94271
	0.534	3.17	435	2.94429
	0.535	3.165	436	2.96808
	0.536	3.165	437	2.94193
	0.537	3.165	438	2.92412
	0.538	3.165	439	2.94182
	0.539	3.17	440	2.93178
	0.54	3.175	441	2.92263
	0.541	3.175	442	2.93896
	0.542	3.18	443	2.93765
	0.543	3.175	444	2.94298
	0.544	3.18	445	2.94152
	0.545	3.18	446	2.93614
	0.546	3.175	447	2.94561
	0.547	3.17	448	2.96811
	0.548	3.17	449	2.96458
	0.549	3.17	450	2.94128
	0.55	3.175	451	2.95065
	0.551	3.18	452	2.97665
	0.552	3.18	453	2.94897
	0.553	3.18	454	2.97095
	0.554	3.18	455	2.94203
	0.555	3.18	456	2.94724
	0.556	3.175	457	2.94499
	0.557	3.175	458	2.94851
	0.558	3.175	459	2.94143
	0.559	3.175	460	2.95995
	0.56	3.175	461	2.9539
	0.561	3.175	462	2.96594
	0.562	3.175	463	2.91976
	0.563	3.18	464	2.93511
	0.564	3.18	465	2.9693
	0.565	3.185	466	2.94326
	0.566	3.185	467	2.93145
	0.567	3.18	468	2.94611
	0.568	3.18	469	2.94531
	0.569	3.18	470	2.95903
	0.57	3.18	471	2.94843
	0.571	3.18	472	2.97058
	0.572	3.185	473	2.94025
	0.573	3.185	474	2.96092
	0.574	3.19	475	2.97088
	0.575	3.195	476	2.9581
	0.576	3.195	477	2.94161
	0.577	3.195	478	2.95082
	0.578	3.195	479	2.93356
	0.579	3.19	480	2.98351
	0.58	3.19	481	2.9519
	0.581	3.185	482	2.94405
	0.582	3.185	483	2.95389
	0.583	3.185	484	2.96004
	0.584	3.185	485	2.92045
	0.585	3.185	486	2.94072
	0.586	3.19	487	2.93769
	0.587	3.19	488	2.96666
	0.588	3.19	489	2.95809
	0.589	3.19	490	2.95158
	0.59	3.19	491	2.96859
	0.591	3.19	492	2.96886
	0.592	3.19	493	2.96163
	0.593	3.19	494	2.9328
	0.594	3.19	495	2.97529
	0.595	3.19	496	3.00521
	0.596	3.19	497	2.93965
	0.597	3.19	498	2.96601
	0.598	3.195	499	2.93204
	0.599	3.195	500	2.95443
	0.6	3.2	501	2.93116
	0.601	3.2	502	2.98056
	0.602	3.195	503	2.96499
	0.603	3.195	504	2.96168
	0.604	3.185	505	2.97032
	0.605	3.18	506	2.9385
	0.606	3.18	507	2.93903
	0.607	3.185	508	2.95923
	0.608	3.19	509	2.96444
	0.609	3.195	510	2.96283
	0.61	3.195	511	2.96971
	0.611	3.195	512	2.98178
	0.612	3.195	513	2.98573
	0.613	3.195	514	2.94629
	0.614	3.195	515	2.95
	0.615	3.195	516	2.94705
	0.616	3.195	517	2.94851
	0.617	3.2	518	2.96573
	0.618	3.195	519	2.98748
	0.619	3.195	520	2.98345
	0.62	3.195	521	2.96717
	0.621	3.2	522	2.95479
	0.622	3.2	523	2.95598
	0.623	3.2	524	2.95904
	0.624	3.2	525	2.96989
	0.625	3.195	526	2.9693
	0.626	3.195	527	2.96488
	0.627	3.195	528	2.96183
	0.628	3.195	529	2.98084
	0.629	3.195	530	2.9599
	0.63	3.195	531	2.96796
	0.631	3.2	532	2.97285
	0.632	3.2	533	2.95223
	0.633	3.2	534	2.97954
	0.634	3.2	535	2.96106
	0.635	3.2	536	2.95318
	0.636	3.2	537	2.96254
	0.637	3.2	538	2.97347
	0.638	3.2	539	2.98029
	0.639	3.195	540	2.98955
	0.64	3.195	541	2.94969
	0.641	3.2	542	2.96822
	0.642	3.2	543	2.96823
	0.643	3.205	544	2.96345
	0.644	3.205	545	2.95564
	0.645	3.205	546	2.98001
	0.646	3.21	547	2.97557
	0.647	3.205	548	2.9668
	0.648	3.205	549	2.97633
	0.649	3.2	550	2.95238
	0.65	3.2	551	2.95342
	0.651	3.205	552	3.0114
	0.652	3.205	553	3.00013
	0.653	3.205	554	2.97315
	0.654	3.21	555	3.00334
	0.655	3.21	556	2.98756
	0.656	3.21	557	2.97758
	0.657	3.215	558	2.98164
	0.658	3.215	559	2.97709
	0.659	3.215	560	2.97367
	0.66	3.21	561	2.96295
	0.661	3.21	562	3.01485
	0.662	3.21	563	2.98135
	0.663	3.21	564	2.98865
	0.664	3.205	565	2.97865
	0.665	3.205	566	2.9904
	0.666	3.205	567	2.98449
	0.667	3.21	568	3.00541
	0.668	3.21	569	2.97088
	0.669	3.21	570	2.98402
	0.67	3.215	571	2.97598
	0.671	3.215	572	2.99369
	0.672	3.215	573	2.96359
	0.673	3.215	574	3.02606
	0.674	3.215	575	2.98573
	0.675	3.21	576	2.99132
	0.676	3.21	577	2.99988
	0.677	3.215	578	2.98062
	0.678	3.215	579	2.99952
	0.679	3.215	580	2.96635
	0.68	3.215	581	3.01409
	0.681	3.21	582	3.00296
	0.682	3.21	583	3.01131
	0.683	3.21	584	2.99731
	0.684	3.21	585	2.98013
	0.685	3.21	586	2.99824
	0.686	3.215	587	3.00128
	0.687	3.215	588	3.02341
	0.688	3.215	589	3.00248
	0.689	3.215	590	3.03395
	0.69	3.215	591	2.98156
	0.691	3.215	592	2.98832
	0.692	3.215	593	3.01736
	0.693	3.22	594	3.02261
	0.694	3.22	595	2.99755
	0.695	3.225	596	2.98885
	0.696	3.22	597	3.00192
	0.697	3.215	598	2.98839
	0.698	3.215	599	3.00174
	0.699	3.215	600	2.99459
	0.7	3.215	601	2.97052
	0.701	3.215	602	2.99595
	0.702	3.215	603	2.99851
	0.703	3.215	604	2.99878
	0.704	3.215	605	2.97952
	0.705	3.215	606	3.00551
	0.706	3.22	607	3.00157
	0.707	3.22	608	3.00172
	0.708	3.215	609	3.00856
	0.709	3.215	610	2.9909
	0.71	3.22	611	3.01455
	0.711	3.22	612	2.99481
	0.712	3.22	613	3.00408
	0.713	3.225	614	2.99942
	0.714	3.225	615	2.9787
	0.715	3.225	616	3.00852
	0.716	3.225	617	2.99963
	0.717	3.225	618	3.00445
	0.718	3.22	619	3.01256
	0.719	3.22	620	3.03413
	0.72	3.22	621	2.98634
	0.721	3.22	622	2.9994
	0.722	3.22	623	3.00536
	0.723	3.22	624	3.05764
	0.724	3.22	625	3.01402
	0.725	3.225	626	3.00011
	0.726	3.225	627	3.00177
	0.727	3.225	628	2.99982
	0.728	3.225	629	3.03954
	0.729	3.225	630	2.98385
	0.73	3.225	631	3.00443
	0.731	3.225	632	3.01578
	0.732	3.225	633	3.01725
	0.733	3.225	634	2.99704
	0.734	3.225	635	3.02167
	0.735	3.225	636	3.01727
	0.736	3.225	637	2.99033
	0.737	3.225	638	3.01723
	0.738	3.23	639	3.02399
	0.739	3.23	640	2.99937
	0.74	3.23	641	3.04503
	0.741	3.23	642	3.03936
	0.742	3.23	643	3.05157
	0.743	3.23	644	3.02965
	0.744	3.225	645	3.01378
	0.745	3.225	646	3.02818
	0.746	3.225	647	3.02136
	0.747	3.23	648	3.00324
	0.748	3.23	649	3.02647
	0.749	3.23	650	3.02542
	0.75	3.23	651	3.04229
	0.751	3.23	652	3.04542
	0.752	3.23	653	3.02318
	0.753	3.23	654	3.02073
	0.754	3.225	655	2.99944
	0.755	3.23	656	3.02155
	0.756	3.23	657	3.0404
	0.757	3.23	658	3.0412
	0.758	3.235	659	3.01621
	0.759	3.235	660	3.02343
	0.76	3.235	661	2.99469
	0.761	3.235	662	3.02805
	0.762	3.235	663	3.04084
	0.763	3.235	664	3.01496
	0.764	3.235	665	3.01187
	0.765	3.24	666	2.99958
	0.766	3.24	667	3.01509
	0.767	3.24	668	3.03196
	0.768	3.24	669	3.04071
	0.769	3.24	670	3.0093
	0.77	3.24	671	3.00511
	0.771	3.24	672	3.00471
	0.772	3.24	673	3.01208
	0.773	3.24	674	2.99429
	0.774	3.24	675	3.00817
	0.775	3.245	676	3.04212
	0.776	3.245	677	2.99997
	0.777	3.245	678	3.0053
	0.778	3.245	679	3.03419
	0.779	3.24	680	3.01588
	0.78	3.24	681	3.02968
	0.781	3.24	682	3.04718
	0.782	3.24	683	2.99221
	0.783	3.24	684	2.99146
	0.784	3.24	685	3.01376
	0.785	3.24	686	3.00881
	0.786	3.24	687	3.00693
	0.787	3.24	688	2.9755
	0.788	3.235	689	2.97986
	0.789	3.24	690	2.98853
	0.79	3.235	691	3.00844
	0.791	3.235	692	3.00143
	0.792	3.235	693	3.01198
	0.793	3.235	694	3.02219
	0.794	3.24	695	2.99452
	0.795	3.24	696	3.02123
	0.796	3.24	697	3.00237
	0.797	3.24	698	2.98676
	0.798	3.24	699	3.0036
	0.799	3.24	700	2.99412
	0.8	3.24	701	3.00971
	0.801	3.24	702	3.0175
	0.802	3.24	703	2.99053
	0.803	3.24	704	3.01618
	0.804	3.24	705	3.04523
	0.805	3.245	706	3.0475
	0.806	3.245	707	3.0375
	0.807	3.245	708	3.00904
	0.808	3.245	709	3.02967
	0.809	3.245	710	3.06629
	0.81	3.245	711	3.00696
	0.811	3.24	712	3.02613
	0.812	3.245	713	3.05313
	0.813	3.245	714	3.05797
	0.814	3.245	715	3.00234
	0.815	3.245	716	3.00546
	0.816	3.245	717	3.01191
	0.817	3.25	718	3.02492
	0.818	3.25	719	3.00549
	0.819	3.25	720	3.02241
	0.82	3.245	721	2.99926
	0.821	3.245	722	3.00692
	0.822	3.25	723	3.0153
	0.823	3.245	724	2.99631
	0.824	3.25	725	2.97239
	0.825	3.245	726	2.99017
	0.826	3.245	727	2.97353
	0.827	3.245	728	2.99002
	0.828	3.245	729	3.00107
	0.829	3.245	730	2.99432
	0.83	3.245	731	2.99395
	0.831	3.25	732	3.00744
	0.832	3.25	733	2.97399
	0.833	3.25	734	2.99766
	0.834	3.25	735	3.00069
	0.835	3.25	736	3.01394
	0.836	3.25	737	2.97629
	0.837	3.245	738	3.01595
	0.838	3.245	739	3.0046
	0.839	3.245	740	3.00195
	0.84	3.25	741	3.00807
	0.841	3.25	742	2.97894
	0.842	3.25	743	2.97248
	0.843	3.25	744	2.9952
	0.844	3.25	745	2.99466
	0.845	3.255	746	2.9813
	0.846	3.255	747	2.99037
	0.847	3.25	748	2.9906
	0.848	3.25	749	3.01401
	0.849	3.245	750	3.01044
	0.85	3.245	751	2.98482
	0.851	3.25	752	2.99315
	0.852	3.255	753	3.01295
	0.853	3.255	754	2.99586
	0.854	3.255	755	3.01697
	0.855	3.255	756	3.00693
	0.856	3.255	757	3.01633
	0.857	3.255	758	3.00417
	0.858	3.255	759	3.03142
	0.859	3.255	760	2.96466
	0.86	3.255	761	2.99357
	0.861	3.255	762	2.99606
	0.862	3.25	763	3.00955
	0.863	3.255	764	2.9778
	0.864	3.25	765	2.98812
	0.865	3.25	766	2.9949
	0.866	3.25	767	2.98252
	0.867	3.25	768	2.99485
	0.868	3.25	769	2.99723
	0.869	3.25	770	2.97782
	0.87	3.25	771	2.99478
	0.871	3.255	772	2.97614
	0.872	3.255	773	2.97817
	0.873	3.255	774	2.95729
	0.874	3.255	775	2.96431
	0.875	3.255	776	3.01675
	0.876	3.255	777	2.95834
	0.877	3.255	778	3.03185
	0.878	3.255	779	3.00458
	0.879	3.255	780	2.98733
	0.88	3.255	781	3.01114
	0.881	3.255	782	2.97654
	0.882	3.255	783	2.99714
	0.883	3.255	784	2.97443
	0.884	3.255	785	3.0518
	0.885	3.255	786	3.01458
	0.886	3.255	787	3.00703
	0.887	3.26	788	3.01271
	0.888	3.26	789	3.01323
	0.889	3.26	790	3.01829
	0.89	3.26	791	3.02423
	0.891	3.26	792	3.00509
	0.892	3.26	793	2.99544
	0.893	3.26	794	3.02292
	0.894	3.26	795	3.01162
	0.895	3.26	796	2.96765
	0.896	3.26	797	3.00988
	0.897	3.26	798	2.9982
	0.898	3.26	799	3.02039
	0.899	3.265	800	2.97407
	0.9	3.265	801	2.9925
	0.901	3.265	802	2.98204
	0.902	3.265	803	2.97931
	0.903	3.26	804	2.97733
	0.904	3.26	805	3.00434
	0.905	3.265	806	3.01847
	0.906	3.265	807	2.98571
	0.907	3.265	808	3.00184
	0.908	3.26	809	2.98085
	0.909	3.265	810	2.99913
	0.91	3.265	811	2.96734
	0.911	3.26	812	3.00312
	0.912	3.26	813	3.02059
	0.913	3.265	814	2.98074
	0.914	3.265	815	2.96889
	0.915	3.265	816	2.99619
	0.916	3.27	817	3.02969
	0.917	3.27	818	2.98204
	0.918	3.27	819	3.00554
	0.919	3.27	820	2.98894
	0.92	3.27	821	3.00333
	0.921	3.27	822	3.0057
	0.922	3.27	823	2.99202
	0.923	3.27	824	3.02053
	0.924	3.27	825	3.01301
	0.925	3.27	826	3.02592
	0.926	3.27	827	3.01771
	0.927	3.27	828	2.98151
	0.928	3.265	829	2.98572
	0.929	3.265	830	2.97391
	0.93	3.265	831	2.98927
	0.931	3.265	832	3.02243
	0.932	3.265	833	3.0089
	0.933	3.265	834	2.9973
	0.934	3.265	835	2.99014
	0.935	3.265	836	2.99089
	0.936	3.265	837	3.02496
	0.937	3.265	838	3.02456
	0.938	3.27	839	3.03026
	0.939	3.27	840	3.00323
	0.94	3.27	841	3.00029
	0.941	3.27	842	2.97994
	0.942	3.275	843	2.96057
	0.943	3.275	844	3.02045
	0.944	3.275	845	3.01585
	0.945	3.275	846	3.00707
	0.946	3.27	847	3.02299
	0.947	3.265	848	2.99136
	0.948	3.265	849	3.03018
	0.949	3.265	850	3.01963
	0.95	3.27	851	2.98769
	0.951	3.265	852	3.0007
	0.952	3.265	853	2.94871
	0.953	3.265	854	2.91491
	0.954	3.265	855	3.00601
	0.955	3.27	856	2.9929
	0.956	3.27	857	3.03669
	0.957	3.27	858	2.99094
	0.958	3.275	859	3.01458
	0.959	3.275	860	3.01888
	0.96	3.275	861	3.00266
	0.961	3.275	862	2.99451
	0.962	3.275	863	2.96138
	0.963	3.275	864	3.02639
	0.964	3.27	865	2.9557
	0.965	3.27	866	3.04015
	0.966	3.275	867	3.0312
	0.967	3.275	868	3.02506
	0.968	3.275	869	3.00861
	0.969	3.28	870	3.05222
	0.97	3.275	871	3.05494
	0.971	3.275	872	2.96265
	0.972	3.28	873	3.01076
	0.973	3.275	874	2.99812
	0.974	3.275	875	3.00069
	0.975	3.275	876	3.03252
	0.976	3.275	877	3.02328
	0.977	3.275	878	3.03219
	0.978	3.27	879	2.98249
	0.979	3.27	880	3.04551
	0.98	3.27	881	2.97278
	0.981	3.275	882	3.02753
	0.982	3.28	883	2.97545
	0.983	3.28	884	2.94319
	0.984	3.28	885	2.97161
	0.985	3.28	886	2.98808
	0.986	3.28	887	3.05934
	0.987	3.275	888	2.96514
	0.988	3.275	889	2.98135
	0.989	3.275	890	3.06051
	0.99	3.275	891	2.99325
	0.991	3.275	892	2.9981
	0.992	3.275	893	3.04315
	0.993	3.275	894	3.00359
	0.994	3.27	895	3.0443
	0.995	3.275	896	3.02076
	0.996	3.275	897	3.02463
	0.997	3.28	898	3.02388
	0.998	3.28	899	2.99324
	0.999	3.28	900	2.98356
	1	3.28	901	2.95584
	1.001	3.28	902	2.9881
	1.002	3.285	903	2.99774
	1.003	3.28	904	2.96832
	1.004	3.28	905	3.02729
	1.005	3.285	906	2.93655
	1.006	3.28	907	2.95818
	1.007	3.28	908	2.98497
	1.008	3.28	909	2.95246
	1.009	3.275	910	3.00369
	1.01	3.275	911	2.94655
	1.011	3.275	912	2.95889
	1.012	3.28	913	3.00946
	1.013	3.28	914	2.99858
	1.014	3.28	915	2.95722
	1.015	3.28	916	2.98981
	1.016	3.28	917	2.92285
	1.017	3.285	918	2.99916
	1.018	3.285	919	3.02577
	1.019	3.285	920	2.95551
	1.02	3.285	921	2.93339
	1.021	3.285	922	2.91453
	1.022	3.285	923	2.93893
	1.023	3.285	924	2.93961
	1.024	3.28	925	2.92642
	1.025	3.28	926	3.0099
	1.026	3.28	927	2.94644
	1.027	3.28	928	2.94891
	1.028	3.28	929	2.96055
	1.029	3.28	930	2.99166
	1.03	3.28	931	2.94882
	1.031	3.28	932	2.92755
	1.032	3.28	933	2.93534
	1.033	3.28	934	2.96382
	1.034	3.28	935	2.94003
	1.035	3.28	936	2.98712
	1.036	3.28	937	3.00944
	1.037	3.28	938	2.97433
	1.038	3.28	939	2.97676
	1.039	3.28	940	2.98412
	1.04	3.285	941	2.93074
	1.041	3.285	942	2.97884
	1.042	3.285	943	2.97614
	1.043	3.285	944	2.9673
	1.044	3.285	945	2.96384
	1.045	3.285	946	2.96146
	1.046	3.285	947	2.93838
	1.047	3.28	948	2.99809
	1.048	3.285	949	2.96211
	1.049	3.28	950	2.94931
	1.05	3.28	951	3.00898
	1.051	3.28	952	2.97094
	1.052	3.285	953	2.96856
	1.053	3.285	954	2.98024
	1.054	3.285	955	2.9791
	1.055	3.29	956	2.99436
	1.056	3.29	957	2.99821
	1.057	3.29	958	2.97737
	1.058	3.29	959	2.96962
	1.059	3.29	960	2.98666
	1.06	3.29	961	2.98371
	1.061	3.285	962	3.02553
	1.062	3.285	963	2.99254
	1.063	3.29	964	2.96486
	1.064	3.29	965	2.97125
	1.065	3.29	966	2.97211
	1.066	3.29	967	2.98259
	1.067	3.29	968	3.0032
	1.068	3.295	969	2.96641
	1.069	3.295	970	3.00235
	1.07	3.29	971	3.03825
	1.071	3.29	972	3.03305
	1.072	3.29	973	3.0067
	1.073	3.29	974	3.0118
	1.074	3.285	975	3.00794
	1.075	3.285	976	3.00331
	1.076	3.28	977	2.98845
	1.077	3.285	978	2.98431
	1.078	3.285	979	2.98914
	1.079	3.285	980	3.01354
	1.08	3.29	981	2.99316
	1.081	3.29	982	3.00313
	1.082	3.29	983	3.00007
	1.083	3.29	984	3.02006
	1.084	3.285	985	2.98474
	1.085	3.285	986	3.01443
	1.086	3.285	987	3.01078
	1.087	3.285	988	3.00538
	1.088	3.29	989	2.99927
	1.089	3.29	990	3.02713
	1.09	3.29	991	2.99273
	1.091	3.295	992	3.04011
	1.092	3.295	993	3.00975
	1.093	3.295	994	3.01991
	1.094	3.29	995	3.00627
	1.095	3.285	996	3.02807
	1.096	3.285	997	3.04732
	1.097	3.285	998	3.01644
	1.098	3.285	999	3.00765
	1.099	3.285	1000	3.00467
	1.1	3.29
	1.101	3.29
	1.102	3.295
	1.103	3.295
	1.104	3.295
	1.105	3.295
	1.106	3.29
	1.107	3.29
	1.108	3.29
	1.109	3.29
	1.11	3.295
	1.111	3.295
	1.112	3.295
	1.113	3.295
	1.114	3.295
	1.115	3.295
	1.116	3.29
	1.117	3.29
	1.118	3.29
	1.119	3.29
	1.12	3.285
	1.121	3.29
	1.122	3.29
	1.123	3.295
	1.124	3.295
	1.125	3.295
	1.126	3.295
	1.127	3.29
	1.128	3.29
	1.129	3.29
	1.13	3.29
	1.131	3.29
	1.132	3.29
	1.133	3.285
	1.134	3.285
	1.135	3.29
	1.136	3.29
	1.137	3.295
	1.138	3.295
	1.139	3.295
	1.14	3.295
	1.141	3.29
	1.142	3.285
	1.143	3.285
	1.144	3.285
	1.145	3.285
	1.146	3.29
	1.147	3.29
	1.148	3.29
	1.149	3.29
	1.15	3.295
	1.151	3.295
	1.152	3.295
	1.153	3.29
	1.154	3.29
	1.155	3.29
	1.156	3.29
	1.157	3.295
	1.158	3.295
	1.159	3.295
	1.16	3.295
	1.161	3.29
	1.162	3.29
	1.163	3.29
	1.164	3.29
	1.165	3.29
	1.166	3.29
	1.167	3.29
	1.168	3.29
	1.169	3.29
	1.17	3.29
	1.171	3.295
	1.172	3.295
	1.173	3.295
	1.174	3.295
	1.175	3.295
	1.176	3.3
	1.177	3.295
	1.178	3.295
	1.179	3.295
	1.18	3.295
	1.181	3.295
	1.182	3.295
	1.183	3.295
	1.184	3.295
	1.185	3.295
	1.186	3.295
	1.187	3.295
	1.188	3.295
	1.189	3.295
	1.19	3.295
	1.191	3.295
	1.192	3.295
	1.193	3.295
	1.194	3.295
	1.195	3.29
	1.196	3.295
	1.197	3.295
	1.198	3.295
	1.199	3.295
	1.2	3.295
	1.201	3.295
	1.202	3.295
	1.203	3.295
	1.204	3.295
	1.205	3.295
	1.206	3.295
	1.207	3.295
	1.208	3.295
	1.209	3.295
	1.21	3.3
	1.211	3.3
	1.212	3.3
	1.213	3.3
	1.214	3.3
	1.215	3.3
	1.216	3.295
	1.217	3.295
	1.218	3.295
	1.219	3.295
	1.22	3.295
	1.221	3.3
	1.222	3.3
	1.223	3.3
	1.224	3.305
	1.225	3.305
	1.226	3.3
	1.227	3.3
	1.228	3.3
	1.229	3.3
	1.23	3.305
	1.231	3.3
	1.232	3.305
	1.233	3.3
	1.234	3.3
	1.235	3.3
	1.236	3.3
	1.237	3.3
	1.238	3.3
	1.239	3.3
	1.24	3.3
	1.241	3.3
	1.242	3.3
	1.243	3.3
	1.244	3.3
	1.245	3.3
	1.246	3.3
	1.247	3.3
	1.248	3.3
	1.249	3.3
	1.25	3.3
	1.251	3.3
	1.252	3.3
	1.253	3.3
	1.254	3.3
	1.255	3.3
	1.256	3.3
	1.257	3.3
	1.258	3.3
	1.259	3.3
	1.26	3.3
	1.261	3.3
	1.262	3.3
	1.263	3.295
	1.264	3.295
	1.265	3.3
	1.266	3.3
	1.267	3.3
	1.268	3.305
	1.269	3.305
	1.27	3.305
	1.271	3.305
	1.272	3.305
	1.273	3.305
	1.274	3.305
	1.275	3.305
	1.276	3.305
	1.277	3.305
	1.278	3.305
	1.279	3.305
	1.28	3.305
	1.281	3.305
	1.282	3.305
	1.283	3.305
	1.284	3.305
	1.285	3.305
	1.286	3.305
	1.287	3.305
	1.288	3.305
	1.289	3.305
	1.29	3.305
	1.291	3.305
	1.292	3.305
	1.293	3.31
	1.294	3.31
	1.295	3.31
	1.296	3.305
	1.297	3.31
	1.298	3.31
	1.299	3.31
	1.3	3.31
	1.301	3.31
	1.302	3.305
	1.303	3.305
	1.304	3.305
	1.305	3.31
	1.306	3.31
	1.307	3.31
	1.308	3.31
	1.309	3.305
	1.31	3.31
	1.311	3.31
	1.312	3.31
	1.313	3.31
	1.314	3.31
	1.315	3.31
	1.316	3.31
	1.317	3.31
	1.318	3.31
	1.319	3.31
	1.32	3.31
	1.321	3.31
	1.322	3.31
	1.323	3.31
	1.324	3.31
	1.325	3.305
	1.326	3.31
	1.327	3.31
	1.328	3.315
	1.329	3.315
	1.33	3.31
	1.331	3.305
	1.332	3.305
	1.333	3.31
	1.334	3.31
	1.335	3.31
	1.336	3.31
	1.337	3.305
	1.338	3.305
	1.339	3.31
	1.34	3.31
	1.341	3.31
	1.342	3.31
	1.343	3.31
	1.344	3.315
	1.345	3.315
	1.346	3.31
	1.347	3.31
	1.348	3.31
	1.349	3.31
	1.35	3.315
	1.351	3.31
	1.352	3.31
	1.353	3.31
	1.354	3.31
	1.355	3.305
	1.356	3.31
	1.357	3.31
	1.358	3.315
	1.359	3.315
	1.36	3.31
	1.361	3.315
	1.362	3.315
	1.363	3.31
	1.364	3.31
	1.365	3.31
	1.366	3.315
	1.367	3.31
	1.368	3.31
	1.369	3.315
	1.37	3.31
	1.371	3.31
	1.372	3.31
	1.373	3.31
	1.374	3.31
	1.375	3.31
	1.376	3.31
	1.377	3.31
	1.378	3.31
	1.379	3.315
	1.38	3.315
	1.381	3.315
	1.382	3.31
	1.383	3.31
	1.384	3.31
	1.385	3.305
	1.386	3.3
	1.387	3.3
	1.388	3.3
	1.389	3.305
	1.39	3.305
	1.391	3.305
	1.392	3.305
	1.393	3.305
	1.394	3.305
	1.395	3.31
	1.396	3.31
	1.397	3.31
	1.398	3.305
	1.399	3.305
	1.4	3.31
	1.401	3.305
	1.402	3.305
	1.403	3.31
	1.404	3.31
	1.405	3.31
	1.406	3.31
	1.407	3.31
	1.408	3.31
	1.409	3.305
	1.41	3.31
	1.411	3.31
	1.412	3.315
	1.413	3.315
	1.414	3.31
	1.415	3.31
	1.416	3.31
	1.417	3.31
	1.418	3.31
	1.419	3.31
	1.42	3.31
	1.421	3.315
	1.422	3.315
	1.423	3.315
	1.424	3.315
	1.425	3.315
	1.426	3.315
	1.427	3.315
	1.428	3.31
	1.429	3.31
	1.43	3.315
	1.431	3.315
	1.432	3.31
	1.433	3.31
	1.434	3.31
	1.435	3.31
	1.436	3.31
	1.437	3.315
	1.438	3.315
	1.439	3.315
	1.44	3.315
	1.441	3.315
	1.442	3.315
	1.443	3.315
	1.444	3.31
	1.445	3.31
	1.446	3.31
	1.447	3.31
	1.448	3.31
	1.449	3.31
	1.45	3.31
	1.451	3.315
	1.452	3.32
	1.453	3.32
	1.454	3.32
	1.455	3.315
	1.456	3.315
	1.457	3.315
	1.458	3.315
	1.459	3.315
	1.46	3.31
	1.461	3.31
	1.462	3.31
	1.463	3.31
	1.464	3.31
	1.465	3.315
	1.466	3.32
	1.467	3.32
	1.468	3.32
	1.469	3.315
	1.47	3.32
	1.471	3.32
	1.472	3.32
	1.473	3.32
	1.474	3.315
	1.475	3.315
	1.476	3.315
	1.477	3.31
	1.478	3.31
	1.479	3.31
	1.48	3.31
	1.481	3.31
	1.482	3.31
	1.483	3.31
	1.484	3.31
	1.485	3.31
	1.486	3.31
	1.487	3.315
	1.488	3.315
	1.489	3.315
	1.49	3.315
	1.491	3.31
	1.492	3.31
	1.493	3.31
	1.494	3.31
	1.495	3.315
	1.496	3.31
	1.497	3.31
	1.498	3.31
	1.499	3.315
	1.5	3.315
	1.501	3.315
	1.502	3.315
	1.503	3.315
	1.504	3.315
	1.505	3.315
	1.506	3.315
	1.507	3.315
	1.508	3.315
	1.509	3.32
	1.51	3.32
	1.511	3.315
	1.512	3.315
	1.513	3.315
	1.514	3.315
	1.515	3.315
	1.516	3.315
	1.517	3.32
	1.518	3.32
	1.519	3.32
	1.52	3.32
	1.521	3.315
	1.522	3.315
	1.523	3.315
	1.524	3.32
	1.525	3.32
	1.526	3.32
	1.527	3.32
	1.528	3.32
	1.529	3.32
	1.53	3.315
	1.531	3.315
	1.532	3.315
	1.533	3.315
	1.534	3.32
	1.535	3.32
	1.536	3.32
	1.537	3.315
	1.538	3.315
	1.539	3.315
	1.54	3.32
	1.541	3.32
	1.542	3.32
	1.543	3.32
	1.544	3.32
	1.545	3.32
	1.546	3.32
	1.547	3.32
	1.548	3.32
	1.549	3.325
	1.55	3.325
	1.551	3.32
	1.552	3.32
	1.553	3.32
	1.554	3.32
	1.555	3.315
	1.556	3.315
	1.557	3.315
	1.558	3.32
	1.559	3.32
	1.56	3.315
	1.561	3.315
	1.562	3.32
	1.563	3.32
	1.564	3.32
	1.565	3.32
	1.566	3.325
	1.567	3.325
	1.568	3.325
	1.569	3.32
	1.57	3.32
	1.571	3.32
	1.572	3.32
	1.573	3.32
	1.574	3.32
	1.575	3.32
	1.576	3.315
	1.577	3.32
	1.578	3.32
	1.579	3.32
	1.58	3.32
	1.581	3.32
	1.582	3.325
	1.583	3.32
	1.584	3.32
	1.585	3.32
	1.586	3.315
	1.587	3.315
	1.588	3.325
	1.589	3.325
	1.59	3.325
	1.591	3.325
	1.592	3.325
	1.593	3.325
	1.594	3.325
	1.595	3.325
	1.596	3.32
	1.597	3.32
	1.598	3.325
	1.599	3.32
	1.6	3.315
	1.601	3.32
	1.602	3.325
	1.603	3.33
	1.604	3.33
	1.605	3.325
	1.606	3.32
	1.607	3.325
	1.608	3.325
	1.609	3.325
	1.61	3.33
	1.611	3.325
	1.612	3.32
	1.613	3.32
	1.614	3.325
	1.615	3.32
	1.616	3.32
	1.617	3.32
	1.618	3.32
	1.619	3.32
	1.62	3.32
	1.621	3.32
	1.622	3.325
	1.623	3.325
	1.624	3.32
	1.625	3.32
	1.626	3.315
	1.627	3.315
	1.628	3.315
	1.629	3.32
	1.63	3.32
	1.631	3.32
	1.632	3.32
	1.633	3.32
	1.634	3.32
	1.635	3.32
	1.636	3.32
	1.637	3.32
	1.638	3.32
	1.639	3.32
	1.64	3.325
	1.641	3.325
	1.642	3.325
	1.643	3.325
	1.644	3.32
	1.645	3.32
	1.646	3.315
	1.647	3.315
	1.648	3.315
	1.649	3.32
	1.65	3.325
	1.651	3.33
	1.652	3.325
	1.653	3.325
	1.654	3.32
	1.655	3.32
	1.656	3.32
	1.657	3.325
	1.658	3.32
	1.659	3.32
	1.66	3.32
	1.661	3.32
	1.662	3.32
	1.663	3.32
	1.664	3.32
	1.665	3.325
	1.666	3.325
	1.667	3.325
	1.668	3.325
	1.669	3.32
	1.67	3.32
	1.671	3.32
	1.672	3.325
	1.673	3.325
	1.674	3.325
	1.675	3.32
	1.676	3.315
	1.677	3.32
	1.678	3.325
	1.679	3.32
	1.68	3.325
	1.681	3.325
	1.682	3.325
	1.683	3.325
	1.684	3.32
	1.685	3.315
	1.686	3.315
	1.687	3.32
	1.688	3.32
	1.689	3.32
	1.69	3.32
	1.691	3.32
	1.692	3.32
	1.693	3.32
	1.694	3.32
	1.695	3.32
	1.696	3.32
	1.697	3.32
	1.698	3.32
	1.699	3.32
	1.7	3.32
	1.701	3.32
	1.702	3.32
	1.703	3.32
	1.704	3.32
	1.705	3.32
	1.706	3.32
	1.707	3.325
	1.708	3.325
	1.709	3.325
	1.71	3.325
	1.711	3.325
	1.712	3.32
	1.713	3.32
	1.714	3.32
	1.715	3.32
	1.716	3.325
	1.717	3.32
	1.718	3.32
	1.719	3.325
	1.72	3.325
	1.721	3.325
	1.722	3.325
	1.723	3.33
	1.724	3.33
	1.725	3.33
	1.726	3.33
	1.727	3.325
	1.728	3.325
	1.729	3.325
	1.73	3.325
	1.731	3.325
	1.732	3.325
	1.733	3.325
	1.734	3.325
	1.735	3.325
	1.736	3.325
	1.737	3.325
	1.738	3.325
	1.739	3.325
	1.74	3.325
	1.741	3.325
	1.742	3.325
	1.743	3.325
	1.744	3.325
	1.745	3.325
	1.746	3.33
	1.747	3.33
	1.748	3.325
	1.749	3.33
	1.75	3.33
	1.751	3.33
	1.752	3.325
	1.753	3.325
	1.754	3.32
	1.755	3.32
	1.756	3.325
	1.757	3.325
	1.758	3.33
	1.759	3.33
	1.76	3.33
	1.761	3.33
	1.762	3.33
	1.763	3.33
	1.764	3.33
	1.765	3.335
	1.766	3.335
	1.767	3.33
	1.768	3.33
	1.769	3.33
	1.77	3.33
	1.771	3.33
	1.772	3.33
	1.773	3.33
	1.774	3.33
	1.775	3.325
	1.776	3.325
	1.777	3.325
	1.778	3.325
	1.779	3.325
	1.78	3.325
	1.781	3.325
	1.782	3.33
	1.783	3.33
	1.784	3.33
	1.785	3.33
	1.786	3.325
	1.787	3.325
	1.788	3.325
	1.789	3.325
	1.79	3.33
	1.791	3.33
	1.792	3.33
	1.793	3.33
	1.794	3.33
	1.795	3.33
	1.796	3.33
	1.797	3.33
	1.798	3.33
	1.799	3.33
	1.8	3.33
	1.801	3.33
	1.802	3.33
	1.803	3.33
	1.804	3.33
	1.805	3.33
	1.806	3.33
	1.807	3.33
	1.808	3.335
	1.809	3.335
	1.81	3.335
	1.811	3.33
	1.812	3.33
	1.813	3.325
	1.814	3.325
	1.815	3.325
	1.816	3.325
	1.817	3.325
	1.818	3.325
	1.819	3.325
	1.82	3.325
	1.821	3.325
	1.822	3.32
	1.823	3.32
	1.824	3.32
	1.825	3.32
	1.826	3.32
	1.827	3.325
	1.828	3.325
	1.829	3.325
	1.83	3.325
	1.831	3.33
	1.832	3.335
	1.833	3.335
	1.834	3.335
	1.835	3.335
	1.836	3.335
	1.837	3.33
	1.838	3.33
	1.839	3.335
	1.84	3.335
	1.841	3.335
	1.842	3.335
	1.843	3.335
	1.844	3.335
	1.845	3.335
	1.846	3.335
	1.847	3.335
	1.848	3.335
	1.849	3.335
	1.85	3.335
	1.851	3.335
	1.852	3.335
	1.853	3.335
	1.854	3.33
	1.855	3.335
	1.856	3.33
	1.857	3.335
	1.858	3.335
	1.859	3.335
	1.86	3.335
	1.861	3.33
	1.862	3.33
	1.863	3.33
	1.864	3.33
	1.865	3.33
	1.866	3.33
	1.867	3.33
	1.868	3.33
	1.869	3.325
	1.87	3.33
	1.871	3.33
	1.872	3.33
	1.873	3.33
	1.874	3.33
	1.875	3.33
	1.876	3.335
	1.877	3.335
	1.878	3.335
	1.879	3.335
	1.88	3.335
	1.881	3.335
	1.882	3.335
	1.883	3.335
	1.884	3.335
	1.885	3.33
	1.886	3.33
	1.887	3.33
	1.888	3.33
	1.889	3.335
	1.89	3.335
	1.891	3.335
	1.892	3.33
	1.893	3.33
	1.894	3.33
	1.895	3.33
	1.896	3.33
	1.897	3.335
	1.898	3.34
	1.899	3.335
	1.9	3.335
	1.901	3.335
	1.902	3.34
	1.903	3.34
	1.904	3.34
	1.905	3.34
	1.906	3.335
	1.907	3.335
	1.908	3.335
	1.909	3.335
	1.91	3.335
	1.911	3.34
	1.912	3.335
	1.913	3.335
	1.914	3.335
	1.915	3.33
	1.916	3.335
	1.917	3.335
	1.918	3.34
	1.919	3.34
	1.92	3.34
	1.921	3.34
	1.922	3.335
	1.923	3.335
	1.924	3.335
	1.925	3.335
	1.926	3.335
	1.927	3.335
	1.928	3.33
	1.929	3.33
	1.93	3.335
	1.931	3.335
	1.932	3.335
	1.933	3.335
	1.934	3.335
	1.935	3.335
	1.936	3.33
	1.937	3.335
	1.938	3.33
	1.939	3.335
	1.94	3.335
	1.941	3.335
	1.942	3.335
	1.943	3.335
	1.944	3.34
	1.945	3.34
	1.946	3.335
	1.947	3.335
	1.948	3.335
	1.949	3.335
	1.95	3.335
	1.951	3.33
	1.952	3.33
	1.953	3.335
	1.954	3.335
	1.955	3.335
	1.956	3.335
	1.957	3.335
	1.958	3.335
	1.959	3.335
	1.96	3.335
	1.961	3.335
	1.962	3.335
	1.963	3.335
	1.964	3.34
	1.965	3.34
	1.966	3.335
	1.967	3.335
	1.968	3.34
	1.969	3.34
	1.97	3.34
	1.971	3.335
	1.972	3.335
	1.973	3.335
	1.974	3.33
	1.975	3.335
	1.976	3.33
	1.977	3.325
	1.978	3.325
	1.979	3.33
	1.98	3.33
	1.981	3.335
	1.982	3.335
	1.983	3.335
	1.984	3.335
	1.985	3.33
	1.986	3.33
	1.987	3.33
	1.988	3.34
	1.989	3.34
	1.99	3.34
	1.991	3.335
	1.992	3.335
	1.993	3.335
	1.994	3.335
	1.995	3.335
	1.996	3.335
	1.997	3.34
	1.998	3.34
	1.999	3.34
	2	3.34
	2.001	3.34
	2.002	3.345
	2.003	3.34
	2.004	3.335
	2.005	3.33
	2.006	3.33
	2.007	3.33
	2.008	3.33
	2.009	3.33
	2.01	3.33
	2.011	3.33
	2.012	3.325
	2.013	3.325
	2.014	3.325
	2.015	3.325
	2.016	3.325
	2.017	3.325
	2.018	3.33
	2.019	3.33
	2.02	3.33
	2.021	3.33
	2.022	3.33
	2.023	3.33
	2.024	3.33
	2.025	3.335
	2.026	3.335
	2.027	3.335
	2.028	3.335
	2.029	3.335
	2.03	3.335
	2.031	3.335
	2.032	3.34
	2.033	3.34
	2.034	3.34
	2.035	3.34
	2.036	3.34
	2.037	3.34
	2.038	3.335
	2.039	3.335
	2.04	3.335
	2.041	3.335
	2.042	3.335
	2.043	3.335
	2.044	3.335
	2.045	3.335
	2.046	3.335
	2.047	3.335
	2.048	3.335
	2.049	3.335
	2.05	3.34
	2.051	3.34
	2.052	3.34
	2.053	3.34
	2.054	3.34
	2.055	3.335
	2.056	3.335
	2.057	3.335
	2.058	3.33
	2.059	3.335
	2.06	3.335
	2.061	3.335
	2.062	3.34
	2.063	3.335
	2.064	3.34
	2.065	3.335
	2.066	3.335
	2.067	3.335
	2.068	3.335
	2.069	3.34
	2.07	3.34
	2.071	3.34
	2.072	3.34
	2.073	3.345
	2.074	3.345
	2.075	3.345
	2.076	3.345
	2.077	3.345
	2.078	3.34
	2.079	3.335
	2.08	3.335
	2.081	3.34
	2.082	3.34
	2.083	3.35
	2.084	3.35
	2.085	3.345
	2.086	3.34
	2.087	3.34
	2.088	3.34
	2.089	3.345
	2.09	3.35
	2.091	3.35
	2.092	3.35
	2.093	3.35
	2.094	3.345
	2.095	3.345
	2.096	3.34
[truncated: 3,899 more rows]
