# Supplementary material for: Thermodynamic framework for assessing dissolutive wetting behaviors in metallic systems
Source: Nat Commun. 2025 Dec 3;17:313. doi: 10.1038/s41467-025-67008-9 (PMC12789441; doi:10.1038/s41467-025-67008-9)
Supplement: Supplementary file 10 — Source Data [file 41467_2025_67008_MOESM10_ESM.zip › Separate Source Data files/Supplementary Fig. 19a.xlsx]

## Sheet: Sheet1
	cut-off Energy (eV)	Energy (eV)
	350	-1680.68
	400	-1680.87
	450	-1680.91
	500	-1680.91
