# Supplementary material for: Thermodynamic framework for assessing dissolutive wetting behaviors in metallic systems
Source: Nat Commun. 2025 Dec 3;17:313. doi: 10.1038/s41467-025-67008-9 (PMC12789441; doi:10.1038/s41467-025-67008-9)
Supplement: Supplementary file 10 — Source Data [file 41467_2025_67008_MOESM10_ESM.zip › Separate Source Data files/Supplementary Fig. 2a.xlsx]

## Sheet: Sheet1
	Cu/Ni						Cu/Ti						Cu/Fe
	Time (s)	Travelling distance (μm)	Time (s)	Travelling distance (μm)	Time (s)	Travelling distance (μm)	Time (s)	Travelling distance (μm)	Time (s)	Travelling distance (μm)	Time (s)	Travelling distance (μm)	Time (s)	Travelling distance (μm)
	0	0	0	0	0	0	0	0	0	0	0	0	0	0
	37	0	10	0	0	0	1977	0	2187	0	2310	0	3200	0
	38	26.99	11	17.81	21.44	25.728	1978	36.89	2188	23.99	2311	67.19
	73	26.99	28	17.81	21.44	25.728	1986	36.89	2310	23.99	2729	67.19
	74	61.57	29	32.37	33.23	39.876	1987	62.05	2312	66.85	2730	102.41
	101	61.57	34	32.37	33.23	39.876	2008	62.05	2527	66.85	2947	102.41
	103	97.74	35	50.8	39.35	47.22	2009	94.99	2529	87.1	2948	131.7
	128	97.74	40	50.8	39.35	47.22	2102	94.99	2832	87.1	3227	131.7
	130	142.74	41	60.68	62.92	75.504	2103	143.43	2833	122.31	3328	166.39
	153	142.74	51	60.68	62.92	75.504	2579	143.43	3228	122.31	3345	166.39
	155	176.83	53	70.37	80.36	96.432	2580	176.57	3230	167.87	3346	186.34
	187	176.83	60	70.37	80.36	96.432	3339	176.27	3481	167.87	3474	186.34
	189	221.09	61	82.16	94.92	113.904	3340	205.63	3482	205.25	3475	201.45
	248	221.09	72	82.16	94.92	113.904	3600	205.63	3600	205.25	3600	201.45
	250	247.44	73	98.14	115.83	138.996
	320	247.44	88	98.14	115.83	138.996
	322	280.38	89	106.91	135.44	162.528
	384	280.38	123	106.91	135.44	162.528
	385	312.01	125	134.1	143.77	172.524
	600	312.01	138	134.1	143.77	172.524
	602	407.8	139	151.64	168.92	202.704
	636	407.8	145	151.64	168.92	202.704
	638	459.37	146	164.56	181.84	218.208
	646	459.37	186	164.56	181.84	218.208
	647	473.48	187	184.93	189.59	227.508
	686	473.48	211	184.93	189.59	227.508
	687	512.71	212	209.32	201.21	241.452
	753	512.71	217	209.32	201.21	241.452
	755	568.71	218	217.31	223.89	268.668
	770	568.71	275	217.31	223.89	268.668
	772	591.2	277	240.88	236.52	283.824
	778	591.2	298	240.88	236.52	283.824
	780	610.96	299	259.31	273.54	328.248
	812	610.96	301	259.31	273.54	328.248
	814	636.22	302	270.93	285.25	342.3
	1282	636.22	371	270.93	285.25	342.3
	1285	797.75	372	333.59	309.76	371.712
	1287	797.75	375	333.59	309.76	371.712
	1289	815.56	376	339.4	338.27	405.924
	1293	815.56	401	339.4	338.27	405.924
	1294	837.69	402	355.44	346.93	416.316
	1305	837.69	404	355.44	346.93	416.316
	1306	851.8	405	362.82	359.56	431.472
	1346	851.8	424	362.82	359.56	431.472
	1348	881.22	425	382.19	376.05	451.26
	1393	881.22	446	382.19	376.05	451.26
	1394	891.19	448	400.05	394.48	473.376
	1616	891.19	450	400.05	394.48	473.376
	1618	918.49	451	411.84	407.11	488.532
	1899	918.49	473	411.84	407.11	488.532
	1991	956.48	474	429.27	421.87	506.244
	1998	956.48	611	429.27	421.87	506.244
	1999	973.43	613	455.59	440.3	528.36
	2025	973.43	629	455.59	440.3	528.36
	2026	998.12	630	464.78	456.34	547.608
	2110	998.12	748	464.78	456.34	547.608
	2111	1049.3	750	513.42	475.71	570.852
	2203	1049.3	781	513.42	475.71	570.852
	2205	1086.56	782	525.67	483.7	580.44
	2662	1086.56	928	525.67	483.7	580.44
	2664	1119.92	930	552.86	496.69	596.028
	2701	1119.92	968	552.86	496.69	596.028
	2703	1143.33	970	573.77	526.77	632.124
	2776	1143.33	1014	573.77	526.77	632.124
	2778	1176.43	1016	586.69	542.39	650.868
	3100	1176.43	1527	586.69	542.39	650.868
	3102	1186.63	1529	652.95	564.05	676.86
	3600	1186.63	1614	652.95	564.05	676.86
			1617	694.35	584.42	701.304
			1632	694.35	584.42	701.304
			1633	705.39	609.68	731.616
			1678	705.39	609.68	731.616
			1680	719.09	620.73	744.876
			1716	719.09	620.73	744.876
			1718	743.05	633.06	759.672
			1722	743.05	633.06	759.672
			1723	748.7	654.5	785.4
			1745	748.7	654.5	785.4
			1746	763.26	690.69	828.828
			1797	763.26	690.69	828.828
			1798	772.95	713.98	856.776
			1808	772.95	713.98	856.776
			1809	781.72	734.2	881.04
			1819	781.72	734.2	881.04
			1820	798.22	767.19	920.628
			2049	798.22	767.19	920.628
			2051	840.16	800.33	960.396
			2455	840.16	800.33	960.396
			2456	863.49	820.09	984.108
			2487	863.49	820.09	984.108
			2488	882.52	850.14	1020.17
			2583	882.52	850.14	1020.17
			2584	903.83	870.569	1044.68
			2680	903.83	870.569	1044.68
			2681	922.46	876.5	1051.8
			2708	922.46	876.5	1051.8
			2709	932.14	889.43	1067.32
			2733	932.14	889.43	1067.32
			2734	944.77
			2783	944.77
			2784	950.58
			3154	950.58
			3156	1003.94
			3600	1003.94
