# Supplementary material for: Thermodynamic framework for assessing dissolutive wetting behaviors in metallic systems
Source: Nat Commun. 2025 Dec 3;17:313. doi: 10.1038/s41467-025-67008-9 (PMC12789441; doi:10.1038/s41467-025-67008-9)
Supplement: Supplementary file 10 — Source Data [file 41467_2025_67008_MOESM10_ESM.zip › Separate Source Data files/Supplementary Fig. 4.xlsx]

## Sheet: Sheet1
	Fraction of solids
	Time (s)	C0=0.01	C0=0.05	C0=0.054	C0=0.058	C0=0.06	C0=0.08	C0=0.10	C0=0.15	C0=0.80	C0=0.90
	0.001	0.1	NaN	NaN	NaN	NaN	NaN	NaN	NaN	NaN	NaN
	0.00184	0.05438	NaN	NaN	NaN	NaN	NaN	NaN	NaN	NaN	NaN
	0.00268	0.03735	NaN	NaN	NaN	NaN	NaN	NaN	NaN	NaN	NaN
	0.00352	0.02844	NaN	NaN	NaN	NaN	NaN	NaN	NaN	NaN	NaN
	0.00436	0.02296	0.91841	NaN	NaN	NaN	NaN	NaN	NaN	NaN	NaN
	0.00519	0.01925	0.77009	NaN	NaN	NaN	NaN	NaN	NaN	NaN	NaN
	0.00603	0.01658	0.66302	NaN	NaN	NaN	NaN	NaN	NaN	NaN	NaN
	0.00687	0.01455	0.58208	NaN	NaN	NaN	NaN	NaN	NaN	NaN	NaN
	0.00771	0.01297	0.51876	0.90783	NaN	NaN	NaN	NaN	NaN	NaN	NaN
	0.00855	0.0117	0.46786	0.81876	NaN	NaN	NaN	NaN	NaN	NaN	NaN
	0.00939	0.01065	0.42606	0.7456	NaN	NaN	NaN	NaN	NaN	NaN	NaN
	0.01023	0.00978	0.39111	0.68445	0.97778	NaN	NaN	NaN	NaN	NaN	NaN
	0.01107	0.00904	0.36147	0.63256	0.90366	NaN	NaN	NaN	NaN	NaN	NaN
	0.0119	0.0084	0.336	0.58799	0.83999	NaN	NaN	NaN	NaN	NaN	NaN
	0.01274	0.00785	0.31388	0.54929	0.7847	NaN	NaN	NaN	NaN	NaN	NaN
	0.01358	0.00736	0.29449	0.51537	0.73624	0.95711	NaN	NaN	NaN	NaN	NaN
	0.01442	0.00693	0.27737	0.48539	0.69341	0.90144	NaN	NaN	NaN	NaN	NaN
	0.01526	0.00655	0.26212	0.45871	0.6553	0.85189	NaN	NaN	NaN	NaN	NaN
	0.0161	0.00621	0.24846	0.43481	0.62115	0.8075	NaN	NaN	NaN	NaN	NaN
	0.01694	0.0059	0.23616	0.41327	0.59039	0.76751	NaN	NaN	NaN	NaN	NaN
	0.01778	0.00563	0.22501	0.39377	0.56253	0.73129	NaN	NaN	NaN	NaN	NaN
	0.01862	0.00537	0.21487	0.37603	0.53718	0.69834	NaN	NaN	NaN	NaN	NaN
	0.01945	0.00514	0.20561	0.35981	0.51402	0.66823	NaN	NaN	NaN	NaN	NaN
	0.02029	0.00493	0.19711	0.34494	0.49277	0.64061	NaN	NaN	NaN	NaN	NaN
	0.02113	0.00473	0.18929	0.33125	0.47321	0.61518	NaN	NaN	NaN	NaN	NaN
	0.02197	0.00455	0.18206	0.3186	0.45515	0.59169	NaN	NaN	NaN	NaN	NaN
	0.02281	0.00438	0.17536	0.30689	0.43841	0.56993	NaN	NaN	NaN	NaN	NaN
	0.02365	0.00423	0.16914	0.296	0.42286	0.54971	0.97257	NaN	NaN	NaN	NaN
	0.02449	0.00408	0.16335	0.28586	0.40837	0.53088	0.93926	NaN	NaN	NaN	NaN
	0.02533	0.00395	0.15794	0.27639	0.39485	0.5133	0.90815	NaN	NaN	NaN	NaN
	0.02617	0.00382	0.15288	0.26753	0.38219	0.49684	0.87903	NaN	NaN	NaN	NaN
	0.027	0.0037	0.14813	0.25922	0.37032	0.48141	0.85173	NaN	NaN	NaN	NaN
	0.02784	0.00359	0.14366	0.25141	0.35916	0.46691	0.82607	NaN	NaN	NaN	NaN
	0.02868	0.00349	0.13946	0.24406	0.34865	0.45325	0.80191	NaN	NaN	NaN	NaN
	0.02952	0.00339	0.1355	0.23712	0.33875	0.44037	0.77912	NaN	NaN	NaN	NaN
	0.03036	0.00329	0.13176	0.23057	0.32939	0.4282	0.75759	NaN	NaN	NaN	NaN
	0.0312	0.00321	0.12821	0.22437	0.32053	0.41669	0.73722	NaN	NaN	NaN	NaN
	0.03204	0.00312	0.12486	0.2185	0.31214	0.40578	0.71792	NaN	NaN	NaN	NaN
	0.03288	0.00304	0.12167	0.21292	0.30417	0.39543	0.6996	NaN	NaN	NaN	NaN
	0.03371	0.00297	0.11864	0.20762	0.29661	0.38559	0.68219	NaN	NaN	NaN	NaN
	0.03455	0.00289	0.11576	0.20258	0.28941	0.37623	0.66563	NaN	NaN	NaN	NaN
	0.03539	0.00283	0.11302	0.19778	0.28255	0.36731	0.64986	NaN	NaN	NaN	NaN
	0.03623	0.00276	0.1104	0.1932	0.276	0.35881	0.63481	NaN	NaN	NaN	NaN
	0.03707	0.0027	0.1079	0.18883	0.26976	0.35069	0.62045	NaN	NaN	NaN	NaN
	0.03791	0.00264	0.10552	0.18465	0.26379	0.34293	0.60672	NaN	NaN	NaN	NaN
	0.03875	0.00258	0.10323	0.18066	0.25808	0.3355	0.59358	NaN	NaN	NaN	NaN
	0.03959	0.00253	0.10104	0.17683	0.25261	0.32839	0.581	NaN	NaN	NaN	NaN
	0.04043	0.00247	0.09895	0.17316	0.24737	0.32158	0.56895	NaN	NaN	NaN	NaN
	0.04126	0.00242	0.09694	0.16964	0.24234	0.31504	0.55738	NaN	NaN	NaN	NaN
	0.0421	0.00238	0.095	0.16626	0.23751	0.30877	0.54628	NaN	NaN	NaN	NaN
	0.04294	0.00233	0.09315	0.16301	0.23287	0.30273	0.53561	NaN	NaN	NaN	NaN
	0.04378	0.00228	0.09136	0.15989	0.22841	0.29693	0.52534	NaN	NaN	NaN	NaN
	0.04462	0.00224	0.08965	0.15688	0.22412	0.29135	0.51547	NaN	NaN	NaN	NaN
	0.04546	0.0022	0.08799	0.15399	0.21998	0.28598	0.50596	NaN	NaN	NaN	NaN
	0.0463	0.00216	0.0864	0.1512	0.216	0.28079	0.49679	NaN	NaN	NaN	NaN
	0.04714	0.00212	0.08486	0.14851	0.21215	0.2758	0.48795	NaN	NaN	NaN	NaN
	0.04797	0.00208	0.08338	0.14591	0.20844	0.27097	0.47942	NaN	NaN	NaN	NaN
	0.04881	0.00205	0.08194	0.1434	0.20486	0.26632	0.47118	NaN	NaN	NaN	NaN
	0.04965	0.00201	0.08056	0.14098	0.2014	0.26182	0.46322	NaN	NaN	NaN	NaN
	0.05049	0.00198	0.07922	0.13864	0.19805	0.25747	0.45552	NaN	NaN	NaN	NaN
	0.05133	0.00195	0.07793	0.13637	0.19482	0.25326	0.44808	NaN	NaN	NaN	NaN
	0.05217	0.00192	0.07667	0.13418	0.19168	0.24919	0.44087	NaN	NaN	NaN	NaN
	0.05301	0.00189	0.07546	0.13206	0.18865	0.24525	0.4339	0.99985	NaN	NaN	NaN
	0.05385	0.00186	0.07428	0.13	0.18571	0.24143	0.42714	0.98427	NaN	NaN	NaN
	0.05469	0.00183	0.07315	0.128	0.18286	0.23772	0.42059	0.96918	NaN	NaN	NaN
	0.05552	0.0018	0.07204	0.12607	0.1801	0.23413	0.41423	0.95453	NaN	NaN	NaN
	0.05636	0.00177	0.07097	0.12419	0.17742	0.23065	0.40807	0.94033	NaN	NaN	NaN
	0.0572	0.00175	0.06993	0.12237	0.17482	0.22726	0.40208	0.92654	NaN	NaN	NaN
	0.05804	0.00172	0.06892	0.1206	0.17229	0.22398	0.39627	0.91315	NaN	NaN	NaN
	0.05888	0.0017	0.06793	0.11889	0.16984	0.22079	0.39063	0.90014	NaN	NaN	NaN
	0.05972	0.00167	0.06698	0.11722	0.16745	0.21769	0.38514	0.88749	NaN	NaN	NaN
	0.06056	0.00165	0.06605	0.11559	0.16513	0.21467	0.3798	0.8752	NaN	NaN	NaN
	0.0614	0.00163	0.06515	0.11401	0.16288	0.21174	0.37461	0.86324	NaN	NaN	NaN
	0.06224	0.00161	0.06427	0.11248	0.16068	0.20888	0.36957	0.85161	NaN	NaN	NaN
	0.06307	0.00159	0.06342	0.11098	0.15854	0.20611	0.36465	0.84028	NaN	NaN	NaN
	0.06391	0.00156	0.06259	0.10952	0.15646	0.2034	0.35986	0.82925	NaN	NaN	NaN
	0.06475	0.00154	0.06177	0.10811	0.15444	0.20077	0.3552	0.81851	NaN	NaN	NaN
	0.06559	0.00152	0.06098	0.10672	0.15246	0.1982	0.35066	0.80804	NaN	NaN	NaN
	0.06643	0.00151	0.06021	0.10537	0.15054	0.1957	0.34623	0.79784	NaN	NaN	NaN
	0.06727	0.00149	0.05946	0.10406	0.14866	0.19326	0.34191	0.78789	NaN	NaN	NaN
	0.06811	0.00147	0.05873	0.10278	0.14683	0.19088	0.3377	0.77819	NaN	NaN	NaN
	0.06895	0.00145	0.05802	0.10153	0.14504	0.18855	0.33359	0.76872	NaN	NaN	NaN
	0.06978	0.00143	0.05732	0.10031	0.1433	0.18629	0.32958	0.75948	NaN	NaN	NaN
	0.07062	0.00142	0.05664	0.09912	0.1416	0.18407	0.32567	0.75046	NaN	NaN	NaN
	0.07146	0.0014	0.05597	0.09795	0.13993	0.18191	0.32185	0.74165	NaN	NaN	NaN
	0.0723	0.00138	0.05532	0.09682	0.13831	0.1798	0.31811	0.73304	NaN	NaN	NaN
	0.07314	0.00137	0.05469	0.09571	0.13672	0.17774	0.31446	0.72464	NaN	NaN	NaN
	0.07398	0.00135	0.05407	0.09462	0.13517	0.17573	0.3109	0.71642	NaN	NaN	NaN
	0.07482	0.00134	0.05346	0.09356	0.13366	0.17376	0.30741	0.70839	NaN	NaN	NaN
	0.07566	0.00132	0.05287	0.09252	0.13218	0.17183	0.304	0.70053	NaN	NaN	NaN
	0.0765	0.00131	0.05229	0.09151	0.13073	0.16994	0.30067	0.69285	NaN	NaN	NaN
	0.07733	0.00129	0.05172	0.09052	0.12931	0.1681	0.29741	0.68534	NaN	NaN	NaN
	0.07817	0.00128	0.05117	0.08954	0.12792	0.1663	0.29422	0.67798	NaN	NaN	NaN
	0.07901	0.00127	0.05063	0.08859	0.12656	0.16453	0.29109	0.67078	NaN	NaN	NaN
	0.07985	0.00125	0.05009	0.08766	0.12523	0.1628	0.28804	0.66374	NaN	NaN	NaN
	0.08069	0.00124	0.04957	0.08675	0.12393	0.16111	0.28504	0.65684	NaN	NaN	NaN
	0.08153	0.00123	0.04906	0.08586	0.12266	0.15945	0.28211	0.65008	NaN	NaN	NaN
	0.08237	0.00121	0.04856	0.08499	0.12141	0.15783	0.27924	0.64346	NaN	NaN	NaN
	0.08321	0.0012	0.04807	0.08413	0.12018	0.15624	0.27642	0.63697	NaN	NaN	NaN
	0.08405	0.00119	0.04759	0.08329	0.11898	0.15468	0.27366	0.63061	NaN	NaN	NaN
	0.08488	0.00118	0.04712	0.08247	0.11781	0.15315	0.27096	0.62438	NaN	NaN	NaN
	0.08572	0.00117	0.04666	0.08166	0.11666	0.15165	0.26831	0.61827	NaN	NaN	NaN
	0.08656	0.00116	0.04621	0.08087	0.11552	0.15018	0.26571	0.61228	NaN	NaN	NaN
	0.0874	0.00114	0.04577	0.08009	0.11442	0.14874	0.26316	0.6064	NaN	NaN	NaN
	0.08824	0.00113	0.04533	0.07933	0.11333	0.14733	0.26066	0.60064	NaN	NaN	NaN
	0.08908	0.00112	0.0449	0.07858	0.11226	0.14594	0.2582	0.59498	NaN	NaN	NaN
	0.08992	0.00111	0.04449	0.07785	0.11121	0.14458	0.25579	0.58943	NaN	NaN	NaN
	0.09076	0.0011	0.04407	0.07713	0.11019	0.14324	0.25343	0.58398	NaN	NaN	NaN
	0.09159	0.00109	0.04367	0.07642	0.10918	0.14193	0.25111	0.57864	NaN	NaN	NaN
	0.09243	0.00108	0.04327	0.07573	0.10819	0.14064	0.24883	0.57339	NaN	NaN	NaN
	0.09327	0.00107	0.04289	0.07505	0.10721	0.13938	0.24659	0.56823	NaN	NaN	NaN
	0.09411	0.00106	0.0425	0.07438	0.10626	0.13813	0.24439	0.56316	NaN	NaN	NaN
	0.09495	0.00105	0.04213	0.07372	0.10532	0.13691	0.24223	0.55819	NaN	NaN	NaN
	0.09579	0.00104	0.04176	0.07308	0.1044	0.13572	0.24011	0.5533	NaN	NaN	NaN
	0.09663	0.00103	0.0414	0.07244	0.10349	0.13454	0.23803	0.5485	NaN	NaN	NaN
	0.09747	0.00103	0.04104	0.07182	0.1026	0.13338	0.23598	0.54378	NaN	NaN	NaN
	0.09831	0.00102	0.04069	0.07121	0.10172	0.13224	0.23396	0.53914	NaN	NaN	NaN
	0.09914	0.00101	0.04035	0.0706	0.10086	0.13112	0.23199	0.53458	NaN	NaN	NaN
	0.09998	0.001	0.04001	0.07001	0.10002	0.13002	0.23004	0.53009	NaN	NaN	NaN
	0.10082	0.000991849	0.03967	0.06943	0.09918	0.12894	0.22813	0.52568	NaN	NaN	NaN
	0.10166	0.000983665	0.03935	0.06886	0.09837	0.12788	0.22624	0.52134	NaN	NaN	NaN
	0.1025	0.000975615	0.03902	0.06829	0.09756	0.12683	0.22439	0.51708	NaN	NaN	NaN
	0.10334	0.000967695	0.03871	0.06774	0.09677	0.1258	0.22257	0.51288	0.99673	NaN	NaN
	0.10418	0.000959903	0.0384	0.06719	0.09599	0.12479	0.22078	0.50875	0.9887	NaN	NaN
	0.10502	0.000952236	0.03809	0.06666	0.09522	0.12379	0.21901	0.50468	0.9808	NaN	NaN
	0.10585	0.00094469	0.03779	0.06613	0.09447	0.12281	0.21728	0.50069	0.97303	NaN	NaN
	0.10669	0.000937263	0.03749	0.06561	0.09373	0.12184	0.21557	0.49675	0.96538	NaN	NaN
	0.10753	0.000929951	0.0372	0.0651	0.093	0.12089	0.21389	0.49287	0.95785	NaN	NaN
	0.10837	0.000922753	0.03691	0.06459	0.09228	0.11996	0.21223	0.48906	0.95044	NaN	NaN
	0.10921	0.000915665	0.03663	0.0641	0.09157	0.11904	0.2106	0.4853	0.94314	NaN	NaN
	0.11005	0.000908686	0.03635	0.06361	0.09087	0.11813	0.209	0.4816	0.93595	NaN	NaN
	0.11089	0.000901812	0.03607	0.06313	0.09018	0.11724	0.20742	0.47796	0.92887	NaN	NaN
	0.11173	0.000895041	0.0358	0.06265	0.0895	0.11636	0.20586	0.47437	0.92189	NaN	NaN
	0.11257	0.000888371	0.03553	0.06219	0.08884	0.11549	0.20433	0.47084	0.91502	NaN	NaN
	0.1134	0.0008818	0.03527	0.06173	0.08818	0.11463	0.20281	0.46735	0.90825	NaN	NaN
	0.11424	0.000875325	0.03501	0.06127	0.08753	0.11379	0.20132	0.46392	0.90159	NaN	NaN
	0.11508	0.000868945	0.03476	0.06083	0.08689	0.11296	0.19986	0.46054	0.89501	NaN	NaN
	0.11592	0.000862657	0.03451	0.06039	0.08627	0.11215	0.19841	0.45721	0.88854	NaN	NaN
	0.11676	0.000856459	0.03426	0.05995	0.08565	0.11134	0.19699	0.45392	0.88215	NaN	NaN
	0.1176	0.00085035	0.03401	0.05952	0.08504	0.11055	0.19558	0.45069	0.87586	NaN	NaN
	0.11844	0.000844328	0.03377	0.0591	0.08443	0.10976	0.1942	0.44749	0.86966	NaN	NaN
	0.11928	0.00083839	0.03354	0.05869	0.08384	0.10899	0.19283	0.44435	0.86354	NaN	NaN
	0.12012	0.000832535	0.0333	0.05828	0.08325	0.10823	0.19148	0.44124	0.85751	NaN	NaN
	0.12095	0.000826761	0.03307	0.05787	0.08268	0.10748	0.19016	0.43818	0.85156	NaN	NaN
	0.12179	0.000821067	0.03284	0.05747	0.08211	0.10674	0.18885	0.43517	0.8457	NaN	NaN
	0.12263	0.00081545	0.03262	0.05708	0.08155	0.10601	0.18755	0.43219	0.83991	NaN	NaN
	0.12347	0.00080991	0.0324	0.05669	0.08099	0.10529	0.18628	0.42925	0.83421	NaN	NaN
	0.12431	0.000804445	0.03218	0.05631	0.08044	0.10458	0.18502	0.42636	0.82858	NaN	NaN
	0.12515	0.000799053	0.03196	0.05593	0.07991	0.10388	0.18378	0.4235	0.82302	NaN	NaN
	0.12599	0.000793733	0.03175	0.05556	0.07937	0.10319	0.18256	0.42068	0.81754	NaN	NaN
	0.12683	0.000788483	0.03154	0.05519	0.07885	0.1025	0.18135	0.4179	0.81214	NaN	NaN
	0.12766	0.000783302	0.03133	0.05483	0.07833	0.10183	0.18016	0.41515	0.8068	NaN	NaN
	0.1285	0.000778189	0.03113	0.05447	0.07782	0.10116	0.17898	0.41244	0.80153	NaN	NaN
	0.12934	0.000773142	0.03093	0.05412	0.07731	0.10051	0.17782	0.40977	0.79634	NaN	NaN
	0.13018	0.00076816	0.03073	0.05377	0.07682	0.09986	0.17668	0.40712	0.7912	NaN	NaN
	0.13102	0.000763242	0.03053	0.05343	0.07632	0.09922	0.17555	0.40452	0.78614	NaN	NaN
	0.13186	0.000758387	0.03034	0.05309	0.07584	0.09859	0.17443	0.40194	0.78114	NaN	NaN
	0.1327	0.000753593	0.03014	0.05275	0.07536	0.09797	0.17333	0.3994	0.7762	NaN	NaN
	0.13354	0.000748859	0.02995	0.05242	0.07489	0.09735	0.17224	0.3969	0.77132	NaN	NaN
	0.13438	0.000744184	0.02977	0.05209	0.07442	0.09674	0.17116	0.39442	0.76651	NaN	NaN
	0.13521	0.000739567	0.02958	0.05177	0.07396	0.09614	0.1701	0.39197	0.76175	NaN	NaN
	0.13605	0.000735007	0.0294	0.05145	0.0735	0.09555	0.16905	0.38955	0.75706	NaN	NaN
	0.13689	0.000730503	0.02922	0.05114	0.07305	0.09497	0.16802	0.38717	0.75242	NaN	NaN
	0.13773	0.000726054	0.02904	0.05082	0.07261	0.09439	0.16699	0.38481	0.74784	NaN	NaN
	0.13857	0.000721659	0.02887	0.05052	0.07217	0.09382	0.16598	0.38248	0.74331	NaN	NaN
	0.13941	0.000717317	0.02869	0.05021	0.07173	0.09325	0.16498	0.38018	0.73884	NaN	NaN
	0.14025	0.000713026	0.02852	0.04991	0.0713	0.09269	0.164	0.3779	0.73442	NaN	NaN
	0.14109	0.000708787	0.02835	0.04962	0.07088	0.09214	0.16302	0.37566	0.73005	NaN	NaN
	0.14192	0.000704598	0.02818	0.04932	0.07046	0.0916	0.16206	0.37344	0.72574	NaN	NaN
	0.14276	0.000700458	0.02802	0.04903	0.07005	0.09106	0.16111	0.37124	0.72147	NaN	NaN
	0.1436	0.000696366	0.02785	0.04875	0.06964	0.09053	0.16016	0.36907	0.71726	NaN	NaN
	0.14444	0.000692322	0.02769	0.04846	0.06923	0.09	0.15923	0.36693	0.71309	NaN	NaN
	0.14528	0.000688325	0.02753	0.04818	0.06883	0.08948	0.15831	0.36481	0.70897	NaN	NaN
	0.14612	0.000684373	0.02737	0.04791	0.06844	0.08897	0.15741	0.36272	0.7049	NaN	NaN
	0.14696	0.000680467	0.02722	0.04763	0.06805	0.08846	0.15651	0.36065	0.70088	NaN	NaN
	0.1478	0.000676605	0.02706	0.04736	0.06766	0.08796	0.15562	0.3586	0.6969	NaN	NaN
	0.14864	0.000672786	0.02691	0.0471	0.06728	0.08746	0.15474	0.35658	0.69297	NaN	NaN
	0.14947	0.000669011	0.02676	0.04683	0.0669	0.08697	0.15387	0.35458	0.68908	NaN	NaN
	0.15031	0.000665277	0.02661	0.04657	0.06653	0.08649	0.15301	0.3526	0.68524	NaN	NaN
	0.15115	0.000661585	0.02646	0.04631	0.06616	0.08601	0.15216	0.35064	0.68143	NaN	NaN
	0.15199	0.000657934	0.02632	0.04606	0.06579	0.08553	0.15132	0.3487	0.67767	NaN	NaN
	0.15283	0.000654323	0.02617	0.0458	0.06543	0.08506	0.15049	0.34679	0.67395	NaN	NaN
	0.15367	0.000650751	0.02603	0.04555	0.06508	0.0846	0.14967	0.3449	0.67027	NaN	NaN
	0.15451	0.000647218	0.02589	0.04531	0.06472	0.08414	0.14886	0.34303	0.66663	NaN	NaN
	0.15535	0.000643723	0.02575	0.04506	0.06437	0.08368	0.14806	0.34117	0.66303	NaN	NaN
	0.15619	0.000640266	0.02561	0.04482	0.06403	0.08323	0.14726	0.33934	0.65947	NaN	NaN
	0.15702	0.000636845	0.02547	0.04458	0.06368	0.08279	0.14647	0.33753	0.65595	NaN	NaN
	0.15786	0.000633461	0.02534	0.04434	0.06335	0.08235	0.1457	0.33573	0.65247	NaN	NaN
	0.1587	0.000630113	0.0252	0.04411	0.06301	0.08191	0.14493	0.33396	0.64902	NaN	NaN
	0.15954	0.0006268	0.02507	0.04388	0.06268	0.08148	0.14416	0.3322	0.6456	NaN	NaN
	0.16038	0.000623522	0.02494	0.04365	0.06235	0.08106	0.14341	0.33047	0.64223	NaN	NaN
	0.16122	0.000620277	0.02481	0.04342	0.06203	0.08064	0.14266	0.32875	0.63889	NaN	NaN
	0.16206	0.000617067	0.02468	0.04319	0.06171	0.08022	0.14193	0.32705	0.63558	NaN	NaN
	0.1629	0.000613889	0.02456	0.04297	0.06139	0.07981	0.14119	0.32536	0.63231	NaN	NaN
	0.16373	0.000610744	0.02443	0.04275	0.06107	0.0794	0.14047	0.32369	0.62907	NaN	NaN
	0.16457	0.000607631	0.02431	0.04253	0.06076	0.07899	0.13976	0.32204	0.62586	NaN	NaN
	0.16541	0.00060455	0.02418	0.04232	0.06045	0.07859	0.13905	0.32041	0.62269	NaN	NaN
	0.16625	0.000601499	0.02406	0.0421	0.06015	0.07819	0.13834	0.31879	0.61954	NaN	NaN
	0.16709	0.00059848	0.02394	0.04189	0.05985	0.0778	0.13765	0.31719	0.61643	NaN	NaN
	0.16793	0.00059549	0.02382	0.04168	0.05955	0.07741	0.13696	0.31561	0.61335	NaN	NaN
	0.16877	0.00059253	0.0237	0.04148	0.05925	0.07703	0.13628	0.31404	0.61031	NaN	NaN
	0.16961	0.0005896	0.02358	0.04127	0.05896	0.07665	0.13561	0.31249	0.60729	NaN	NaN
	0.17045	0.000586698	0.02347	0.04107	0.05867	0.07627	0.13494	0.31095	0.6043	NaN	NaN
	0.17128	0.000583825	0.02335	0.04087	0.05838	0.0759	0.13428	0.30943	0.60134	NaN	NaN
	0.17212	0.000580979	0.02324	0.04067	0.0581	0.07553	0.13363	0.30792	0.59841	NaN	NaN
	0.17296	0.000578162	0.02313	0.04047	0.05782	0.07516	0.13298	0.30643	0.59551	NaN	NaN
	0.1738	0.000575371	0.02301	0.04028	0.05754	0.0748	0.13234	0.30495	0.59263	NaN	NaN
	0.17464	0.000572608	0.0229	0.04008	0.05726	0.07444	0.1317	0.30348	0.58979	NaN	NaN
	0.17548	0.00056987	0.02279	0.03989	0.05699	0.07408	0.13107	0.30203	0.58697	NaN	NaN
	0.17632	0.000567159	0.02269	0.0397	0.05672	0.07373	0.13045	0.30059	0.58417	NaN	NaN
	0.17716	0.000564474	0.02258	0.03951	0.05645	0.07338	0.12983	0.29917	0.58141	NaN	NaN
	0.17799	0.000561814	0.02247	0.03933	0.05618	0.07304	0.12922	0.29776	0.57867	NaN	NaN
	0.17883	0.000559178	0.02237	0.03914	0.05592	0.07269	0.12861	0.29636	0.57595	NaN	NaN
	0.17967	0.000556568	0.02226	0.03896	0.05566	0.07235	0.12801	0.29498	0.57326	NaN	NaN
	0.18051	0.000553981	0.02216	0.03878	0.0554	0.07202	0.12742	0.29361	0.5706	NaN	NaN
	0.18135	0.000551419	0.02206	0.0386	0.05514	0.07168	0.12683	0.29225	0.56796	NaN	NaN
	0.18219	0.00054888	0.02196	0.03842	0.05489	0.07135	0.12624	0.29091	0.56535	NaN	NaN
	0.18303	0.000546364	0.02185	0.03825	0.05464	0.07103	0.12566	0.28957	0.56276	NaN	NaN
	0.18387	0.000543872	0.02175	0.03807	0.05439	0.0707	0.12509	0.28825	0.56019	NaN	NaN
	0.18471	0.000541402	0.02166	0.0379	0.05414	0.07038	0.12452	0.28694	0.55764	NaN	NaN
	0.18554	0.000538954	0.02156	0.03773	0.0539	0.07006	0.12396	0.28565	0.55512	NaN	NaN
	0.18638	0.000536529	0.02146	0.03756	0.05365	0.06975	0.1234	0.28436	0.55262	NaN	NaN
	0.18722	0.000534125	0.02136	0.03739	0.05341	0.06944	0.12285	0.28309	0.55015	NaN	NaN
	0.18806	0.000531742	0.02127	0.03722	0.05317	0.06913	0.1223	0.28182	0.54769	NaN	NaN
	0.1889	0.000529381	0.02118	0.03706	0.05294	0.06882	0.12176	0.28057	0.54526	NaN	NaN
	0.18974	0.000527041	0.02108	0.03689	0.0527	0.06852	0.12122	0.27933	0.54285	NaN	NaN
	0.19058	0.000524721	0.02099	0.03673	0.05247	0.06821	0.12069	0.2781	0.54046	NaN	NaN
	0.19142	0.000522421	0.0209	0.03657	0.05224	0.06791	0.12016	0.27688	0.53809	NaN	NaN
	0.19226	0.000520142	0.02081	0.03641	0.05201	0.06762	0.11963	0.27568	0.53575	NaN	NaN
	0.19309	0.000517882	0.02072	0.03625	0.05179	0.06732	0.11911	0.27448	0.53342	NaN	NaN
	0.19393	0.000515642	0.02063	0.03609	0.05156	0.06703	0.1186	0.27329	0.53111	NaN	NaN
	0.19477	0.000513421	0.02054	0.03594	0.05134	0.06674	0.11809	0.27211	0.52882	NaN	NaN
	0.19561	0.00051122	0.02045	0.03579	0.05112	0.06646	0.11758	0.27095	0.52656	NaN	NaN
	0.19645	0.000509037	0.02036	0.03563	0.0509	0.06617	0.11708	0.26979	0.52431	NaN	NaN
	0.19729	0.000506872	0.02027	0.03548	0.05069	0.06589	0.11658	0.26864	0.52208	NaN	NaN
	0.19813	0.000504726	0.02019	0.03533	0.05047	0.06561	0.11609	0.26751	0.51987	NaN	NaN
	0.19897	0.000502599	0.0201	0.03518	0.05026	0.06534	0.1156	0.26638	0.51768	NaN	NaN
	0.1998	0.000500488	0.02002	0.03503	0.05005	0.06506	0.11511	0.26526	0.5155	NaN	NaN
	0.20064	0.000498396	0.01994	0.03489	0.04984	0.06479	0.11463	0.26415	0.51335	NaN	NaN
	0.20148	0.000496321	0.01985	0.03474	0.04963	0.06452	0.11415	0.26305	0.51121	NaN	NaN
	0.20232	0.000494263	0.01977	0.0346	0.04943	0.06425	0.11368	0.26196	0.50909	NaN	NaN
	0.20316	0.000492222	0.01969	0.03446	0.04922	0.06399	0.11321	0.26088	0.50699	NaN	NaN
	0.204	0.000490198	0.01961	0.03431	0.04902	0.06373	0.11275	0.25981	0.5049	NaN	NaN
	0.20484	0.000488191	0.01953	0.03417	0.04882	0.06346	0.11228	0.25874	0.50284	NaN	NaN
	0.20568	0.0004862	0.01945	0.03403	0.04862	0.06321	0.11183	0.25769	0.50079	NaN	NaN
	0.20652	0.000484225	0.01937	0.0339	0.04842	0.06295	0.11137	0.25664	0.49875	NaN	NaN
	0.20735	0.000482266	0.01929	0.03376	0.04823	0.06269	0.11092	0.2556	0.49673	NaN	NaN
	0.20819	0.000480323	0.01921	0.03362	0.04803	0.06244	0.11047	0.25457	0.49473	NaN	NaN
	0.20903	0.000478396	0.01914	0.03349	0.04784	0.06219	0.11003	0.25355	0.49275	NaN	NaN
	0.20987	0.000476483	0.01906	0.03335	0.04765	0.06194	0.10959	0.25254	0.49078	NaN	NaN
	0.21071	0.000474587	0.01898	0.03322	0.04746	0.0617	0.10915	0.25153	0.48882	NaN	NaN
	0.21155	0.000472705	0.01891	0.03309	0.04727	0.06145	0.10872	0.25053	0.48689	NaN	NaN
	0.21239	0.000470838	0.01883	0.03296	0.04708	0.06121	0.10829	0.24954	0.48496	NaN	NaN
	0.21323	0.000468985	0.01876	0.03283	0.0469	0.06097	0.10787	0.24856	0.48306	NaN	NaN
	0.21407	0.000467148	0.01869	0.0327	0.04671	0.06073	0.10744	0.24759	0.48116	NaN	NaN
	0.2149	0.000465324	0.01861	0.03257	0.04653	0.06049	0.10702	0.24662	0.47928	NaN	NaN
	0.21574	0.000463515	0.01854	0.03245	0.04635	0.06026	0.10661	0.24566	0.47742	NaN	NaN
	0.21658	0.00046172	0.01847	0.03232	0.04617	0.06002	0.1062	0.24471	0.47557	NaN	NaN
	0.21742	0.000459938	0.0184	0.0322	0.04599	0.05979	0.10579	0.24377	0.47374	NaN	NaN
	0.21826	0.000458171	0.01833	0.03207	0.04582	0.05956	0.10538	0.24283	0.47192	NaN	NaN
	0.2191	0.000456417	0.01826	0.03195	0.04564	0.05933	0.10498	0.2419	0.47011	NaN	NaN
	0.21994	0.000454676	0.01819	0.03183	0.04547	0.05911	0.10458	0.24098	0.46832	NaN	NaN
	0.22078	0.000452948	0.01812	0.03171	0.04529	0.05888	0.10418	0.24006	0.46654	NaN	NaN
	0.22161	0.000451234	0.01805	0.03159	0.04512	0.05866	0.10378	0.23915	0.46477	NaN	NaN
	0.22245	0.000449532	0.01798	0.03147	0.04495	0.05844	0.10339	0.23825	0.46302	NaN	NaN
	0.22329	0.000447843	0.01791	0.03135	0.04478	0.05822	0.103	0.23736	0.46128	NaN	NaN
	0.22413	0.000446167	0.01785	0.03123	0.04462	0.058	0.10262	0.23647	0.45955	NaN	NaN
	0.22497	0.000444504	0.01778	0.03112	0.04445	0.05779	0.10224	0.23559	0.45784	NaN	NaN
	0.22581	0.000442853	0.01771	0.031	0.04429	0.05757	0.10186	0.23471	0.45614	NaN	NaN
	0.22665	0.000441213	0.01765	0.03088	0.04412	0.05736	0.10148	0.23384	0.45445	NaN	NaN
	0.22749	0.000439587	0.01758	0.03077	0.04396	0.05715	0.1011	0.23298	0.45277	NaN	NaN
	0.22833	0.000437972	0.01752	0.03066	0.0438	0.05694	0.10073	0.23212	0.45111	NaN	NaN
	0.22916	0.000436368	0.01745	0.03055	0.04364	0.05673	0.10036	0.23128	0.44946	NaN	NaN
	0.23	0.000434777	0.01739	0.03043	0.04348	0.05652	0.1	0.23043	0.44782	NaN	NaN
	0.23084	0.000433197	0.01733	0.03032	0.04332	0.05632	0.09964	0.22959	0.44619	NaN	NaN
	0.23168	0.000431629	0.01727	0.03021	0.04316	0.05611	0.09927	0.22876	0.44458	NaN	NaN
	0.23252	0.000430071	0.0172	0.0301	0.04301	0.05591	0.09892	0.22794	0.44297	NaN	NaN
	0.23336	0.000428525	0.01714	0.03	0.04285	0.05571	0.09856	0.22712	0.44138	NaN	NaN
	0.2342	0.000426991	0.01708	0.02989	0.0427	0.05551	0.09821	0.22631	0.4398	NaN	NaN
	0.23504	0.000425467	0.01702	0.02978	0.04255	0.05531	0.09786	0.2255	0.43823	NaN	NaN
	0.23587	0.000423954	0.01696	0.02968	0.0424	0.05511	0.09751	0.2247	0.43667	NaN	NaN
	0.23671	0.000422451	0.0169	0.02957	0.04225	0.05492	0.09716	0.2239	0.43512	NaN	NaN
	0.23755	0.000420959	0.01684	0.02947	0.0421	0.05472	0.09682	0.22311	0.43359	NaN	NaN
	0.23839	0.000419478	0.01678	0.02936	0.04195	0.05453	0.09648	0.22232	0.43206	NaN	NaN
	0.23923	0.000418007	0.01672	0.02926	0.0418	0.05434	0.09614	0.22154	0.43055	NaN	NaN
	0.24007	0.000416547	0.01666	0.02916	0.04165	0.05415	0.09581	0.22077	0.42904	NaN	NaN
	0.24091	0.000415096	0.0166	0.02906	0.04151	0.05396	0.09547	0.22	0.42755	NaN	NaN
	0.24175	0.000413656	0.01655	0.02896	0.04137	0.05378	0.09514	0.21924	0.42607	NaN	NaN
	0.24259	0.000412226	0.01649	0.02886	0.04122	0.05359	0.09481	0.21848	0.42459	NaN	NaN
	0.24342	0.000410805	0.01643	0.02876	0.04108	0.0534	0.09449	0.21773	0.42313	NaN	NaN
	0.24426	0.000409394	0.01638	0.02866	0.04094	0.05322	0.09416	0.21698	0.42168	NaN	NaN
	0.2451	0.000407993	0.01632	0.02856	0.0408	0.05304	0.09384	0.21624	0.42023	NaN	NaN
	0.24594	0.000406602	0.01626	0.02846	0.04066	0.05286	0.09352	0.2155	0.4188	NaN	NaN
	0.24678	0.00040522	0.01621	0.02837	0.04052	0.05268	0.0932	0.21477	0.41738	NaN	NaN
	0.24762	0.000403847	0.01615	0.02827	0.04038	0.0525	0.09288	0.21404	0.41596	NaN	NaN
	0.24846	0.000402483	0.0161	0.02817	0.04025	0.05232	0.09257	0.21332	0.41456	NaN	NaN
	0.2493	0.000401129	0.01605	0.02808	0.04011	0.05215	0.09226	0.2126	0.41316	NaN	NaN
	0.25014	0.000399784	0.01599	0.02798	0.03998	0.05197	0.09195	0.21189	0.41178	NaN	NaN
	0.25097	0.000398448	0.01594	0.02789	0.03984	0.0518	0.09164	0.21118	0.4104	NaN	NaN
	0.25181	0.00039712	0.01588	0.0278	0.03971	0.05163	0.09134	0.21047	0.40903	NaN	NaN
	0.25265	0.000395802	0.01583	0.02771	0.03958	0.05145	0.09103	0.20977	0.40768	NaN	NaN
	0.25349	0.000394492	0.01578	0.02761	0.03945	0.05128	0.09073	0.20908	0.40633	NaN	NaN
	0.25433	0.000393191	0.01573	0.02752	0.03932	0.05111	0.09043	0.20839	0.40499	NaN	NaN
	0.25517	0.000391898	0.01568	0.02743	0.03919	0.05095	0.09014	0.20771	0.40366	NaN	NaN
	0.25601	0.000390614	0.01562	0.02734	0.03906	0.05078	0.08984	0.20703	0.40233	NaN	NaN
	0.25685	0.000389339	0.01557	0.02725	0.03893	0.05061	0.08955	0.20635	0.40102	NaN	NaN
	0.25768	0.000388071	0.01552	0.02716	0.03881	0.05045	0.08926	0.20568	0.39971	NaN	NaN
	0.25852	0.000386812	0.01547	0.02708	0.03868	0.05029	0.08897	0.20501	0.39842	NaN	NaN
	0.25936	0.000385561	0.01542	0.02699	0.03856	0.05012	0.08868	0.20435	0.39713	NaN	NaN
	0.2602	0.000384318	0.01537	0.0269	0.03843	0.04996	0.08839	0.20369	0.39585	NaN	NaN
	0.26104	0.000383083	0.01532	0.02682	0.03831	0.0498	0.08811	0.20303	0.39458	NaN	NaN
	0.26188	0.000381856	0.01527	0.02673	0.03819	0.04964	0.08783	0.20238	0.39331	NaN	NaN
	0.26272	0.000380637	0.01523	0.02664	0.03806	0.04948	0.08755	0.20174	0.39206	NaN	NaN
	0.26356	0.000379425	0.01518	0.02656	0.03794	0.04933	0.08727	0.2011	0.39081	NaN	NaN
	0.2644	0.000378221	0.01513	0.02648	0.03782	0.04917	0.08699	0.20046	0.38957	NaN	NaN
	0.26523	0.000377025	0.01508	0.02639	0.0377	0.04901	0.08672	0.19982	0.38834	NaN	NaN
	0.26607	0.000375837	0.01503	0.02631	0.03758	0.04886	0.08644	0.19919	0.38711	NaN	NaN
	0.26691	0.000374655	0.01499	0.02623	0.03747	0.04871	0.08617	0.19857	0.3859	NaN	NaN
	0.26775	0.000373482	0.01494	0.02614	0.03735	0.04855	0.0859	0.19795	0.38469	NaN	NaN
	0.26859	0.000372315	0.01489	0.02606	0.03723	0.0484	0.08563	0.19733	0.38348	NaN	NaN
	0.26943	0.000371156	0.01485	0.02598	0.03712	0.04825	0.08537	0.19671	0.38229	NaN	NaN
	0.27027	0.000370004	0.0148	0.0259	0.037	0.0481	0.0851	0.1961	0.3811	NaN	NaN
	0.27111	0.000368859	0.01475	0.02582	0.03689	0.04795	0.08484	0.1955	0.37993	NaN	NaN
	0.27194	0.000367721	0.01471	0.02574	0.03677	0.0478	0.08458	0.19489	0.37875	NaN	NaN
	0.27278	0.000366591	0.01466	0.02566	0.03666	0.04766	0.08432	0.19429	0.37759	NaN	NaN
	0.27362	0.000365467	0.01462	0.02558	0.03655	0.04751	0.08406	0.1937	0.37643	NaN	NaN
	0.27446	0.00036435	0.01457	0.0255	0.03643	0.04737	0.0838	0.19311	0.37528	NaN	NaN
	0.2753	0.00036324	0.01453	0.02543	0.03632	0.04722	0.08355	0.19252	0.37414	NaN	NaN
	0.27614	0.000362136	0.01449	0.02535	0.03621	0.04708	0.08329	0.19193	0.373	NaN	NaN
	0.27698	0.00036104	0.01444	0.02527	0.0361	0.04694	0.08304	0.19135	0.37187	NaN	NaN
	0.27782	0.000359949	0.0144	0.0252	0.03599	0.04679	0.08279	0.19077	0.37075	NaN	NaN
	0.27866	0.000358866	0.01435	0.02512	0.03589	0.04665	0.08254	0.1902	0.36963	NaN	NaN
	0.27949	0.000357789	0.01431	0.02505	0.03578	0.04651	0.08229	0.18963	0.36852	NaN	NaN
	0.28033	0.000356718	0.01427	0.02497	0.03567	0.04637	0.08205	0.18906	0.36742	NaN	NaN
	0.28117	0.000355654	0.01423	0.0249	0.03557	0.04624	0.0818	0.1885	0.36632	NaN	NaN
	0.28201	0.000354596	0.01418	0.02482	0.03546	0.0461	0.08156	0.18794	0.36523	NaN	NaN
	0.28285	0.000353544	0.01414	0.02475	0.03535	0.04596	0.08132	0.18738	0.36415	NaN	NaN
	0.28369	0.000352499	0.0141	0.02467	0.03525	0.04582	0.08107	0.18682	0.36307	NaN	NaN
	0.28453	0.00035146	0.01406	0.0246	0.03515	0.04569	0.08084	0.18627	0.362	NaN	NaN
	0.28537	0.000350427	0.01402	0.02453	0.03504	0.04556	0.0806	0.18573	0.36094	NaN	NaN
	0.28621	0.0003494	0.01398	0.02446	0.03494	0.04542	0.08036	0.18518	0.35988	NaN	NaN
	0.28704	0.000348379	0.01394	0.02439	0.03484	0.04529	0.08013	0.18464	0.35883	NaN	NaN
	0.28788	0.000347363	0.01389	0.02432	0.03474	0.04516	0.07989	0.1841	0.35778	NaN	NaN
	0.28872	0.000346354	0.01385	0.02424	0.03464	0.04503	0.07966	0.18357	0.35674	NaN	NaN
	0.28956	0.000345351	0.01381	0.02417	0.03454	0.0449	0.07943	0.18304	0.35571	NaN	NaN
	0.2904	0.000344353	0.01377	0.0241	0.03444	0.04477	0.0792	0.18251	0.35468	NaN	NaN
	0.29124	0.000343362	0.01373	0.02404	0.03434	0.04464	0.07897	0.18198	0.35366	NaN	NaN
	0.29208	0.000342375	0.0137	0.02397	0.03424	0.04451	0.07875	0.18146	0.35265	NaN	NaN
	0.29292	0.000341395	0.01366	0.0239	0.03414	0.04438	0.07852	0.18094	0.35164	NaN	NaN
	0.29375	0.00034042	0.01362	0.02383	0.03404	0.04425	0.0783	0.18042	0.35063	NaN	NaN
	0.29459	0.000339451	0.01358	0.02376	0.03395	0.04413	0.07807	0.17991	0.34963	NaN	NaN
	0.29543	0.000338487	0.01354	0.02369	0.03385	0.044	0.07785	0.1794	0.34864	NaN	NaN
	0.29627	0.000337529	0.0135	0.02363	0.03375	0.04388	0.07763	0.17889	0.34765	NaN	NaN
	0.29711	0.000336576	0.01346	0.02356	0.03366	0.04375	0.07741	0.17839	0.34667	NaN	NaN
	0.29795	0.000335628	0.01343	0.02349	0.03356	0.04363	0.07719	0.17788	0.3457	NaN	NaN
	0.29879	0.000334686	0.01339	0.02343	0.03347	0.04351	0.07698	0.17738	0.34473	NaN	NaN
	0.29963	0.000333749	0.01335	0.02336	0.03337	0.04339	0.07676	0.17689	0.34376	NaN	NaN
	0.30047	0.000332817	0.01331	0.0233	0.03328	0.04327	0.07655	0.17639	0.3428	NaN	NaN
	0.3013	0.00033189	0.01328	0.02323	0.03319	0.04315	0.07633	0.1759	0.34185	NaN	NaN
	0.30214	0.000330969	0.01324	0.02317	0.0331	0.04303	0.07612	0.17541	0.3409	NaN	NaN
	0.30298	0.000330053	0.0132	0.0231	0.03301	0.04291	0.07591	0.17493	0.33995	NaN	NaN
	0.30382	0.000329141	0.01317	0.02304	0.03291	0.04279	0.0757	0.17444	0.33902	NaN	NaN
	0.30466	0.000328235	0.01313	0.02298	0.03282	0.04267	0.07549	0.17396	0.33808	NaN	NaN
	0.3055	0.000327334	0.01309	0.02291	0.03273	0.04255	0.07529	0.17349	0.33715	NaN	NaN
	0.30634	0.000326438	0.01306	0.02285	0.03264	0.04244	0.07508	0.17301	0.33623	NaN	NaN
	0.30718	0.000325546	0.01302	0.02279	0.03255	0.04232	0.07488	0.17254	0.33531	NaN	NaN
	0.30802	0.000324659	0.01299	0.02273	0.03247	0.04221	0.07467	0.17207	0.3344	NaN	NaN
	0.30885	0.000323778	0.01295	0.02266	0.03238	0.04209	0.07447	0.1716	0.33349	NaN	NaN
	0.30969	0.000322901	0.01292	0.0226	0.03229	0.04198	0.07427	0.17114	0.33259	NaN	NaN
	0.31053	0.000322028	0.01288	0.02254	0.0322	0.04186	0.07407	0.17068	0.33169	NaN	NaN
	0.31137	0.000321161	0.01285	0.02248	0.03212	0.04175	0.07387	0.17022	0.3308	NaN	NaN
	0.31221	0.000320298	0.01281	0.02242	0.03203	0.04164	0.07367	0.16976	0.32991	NaN	NaN
	0.31305	0.00031944	0.01278	0.02236	0.03194	0.04153	0.07347	0.1693	0.32902	NaN	NaN
	0.31389	0.000318586	0.01274	0.0223	0.03186	0.04142	0.07327	0.16885	0.32814	NaN	NaN
	0.31473	0.000317737	0.01271	0.02224	0.03177	0.04131	0.07308	0.1684	0.32727	NaN	NaN
	0.31556	0.000316892	0.01268	0.02218	0.03169	0.0412	0.07289	0.16795	0.3264	NaN	NaN
	0.3164	0.000316052	0.01264	0.02212	0.03161	0.04109	0.07269	0.16751	0.32553	NaN	NaN
	0.31724	0.000315217	0.01261	0.02207	0.03152	0.04098	0.0725	0.16706	0.32467	NaN	NaN
	0.31808	0.000314385	0.01258	0.02201	0.03144	0.04087	0.07231	0.16662	0.32382	NaN	NaN
	0.31892	0.000313558	0.01254	0.02195	0.03136	0.04076	0.07212	0.16619	0.32297	NaN	NaN
	0.31976	0.000312736	0.01251	0.02189	0.03127	0.04066	0.07193	0.16575	0.32212	NaN	NaN
	0.3206	0.000311917	0.01248	0.02183	0.03119	0.04055	0.07174	0.16532	0.32128	NaN	NaN
	0.32144	0.000311103	0.01244	0.02178	0.03111	0.04044	0.07155	0.16488	0.32044	NaN	NaN
	0.32228	0.000310294	0.01241	0.02172	0.03103	0.04034	0.07137	0.16446	0.3196	NaN	NaN
	0.32311	0.000309488	0.01238	0.02166	0.03095	0.04023	0.07118	0.16403	0.31877	NaN	NaN
	0.32395	0.000308687	0.01235	0.02161	0.03087	0.04013	0.071	0.1636	0.31795	NaN	NaN
	0.32479	0.00030789	0.01232	0.02155	0.03079	0.04003	0.07081	0.16318	0.31713	NaN	NaN
	0.32563	0.000307096	0.01228	0.0215	0.03071	0.03992	0.07063	0.16276	0.31631	NaN	NaN
	0.32647	0.000306307	0.01225	0.02144	0.03063	0.03982	0.07045	0.16234	0.3155	NaN	NaN
	0.32731	0.000305522	0.01222	0.02139	0.03055	0.03972	0.07027	0.16193	0.31469	NaN	NaN
	0.32815	0.000304741	0.01219	0.02133	0.03047	0.03962	0.07009	0.16151	0.31388	NaN	NaN
	0.32899	0.000303964	0.01216	0.02128	0.0304	0.03952	0.06991	0.1611	0.31308	NaN	NaN
	0.32982	0.000303191	0.01213	0.02122	0.03032	0.03941	0.06973	0.16069	0.31229	NaN	NaN
	0.33066	0.000302422	0.0121	0.02117	0.03024	0.03931	0.06956	0.16028	0.31149	NaN	NaN
	0.3315	0.000301657	0.01207	0.02112	0.03017	0.03922	0.06938	0.15988	0.31071	NaN	NaN
	0.33234	0.000300895	0.01204	0.02106	0.03009	0.03912	0.06921	0.15947	0.30992	NaN	NaN
	0.33318	0.000300138	0.01201	0.02101	0.03001	0.03902	0.06903	0.15907	0.30914	NaN	NaN
	0.33402	0.000299384	0.01198	0.02096	0.02994	0.03892	0.06886	0.15867	0.30837	NaN	NaN
	0.33486	0.000298634	0.01195	0.0209	0.02986	0.03882	0.06869	0.15828	0.30759	NaN	NaN
	0.3357	0.000297888	0.01192	0.02085	0.02979	0.03873	0.06851	0.15788	0.30682	NaN	NaN
	0.33654	0.000297145	0.01189	0.0208	0.02971	0.03863	0.06834	0.15749	0.30606	NaN	NaN
	0.33737	0.000296407	0.01186	0.02075	0.02964	0.03853	0.06817	0.1571	0.3053	NaN	NaN
	0.33821	0.000295671	0.01183	0.0207	0.02957	0.03844	0.068	0.15671	0.30454	NaN	NaN
	0.33905	0.00029494	0.0118	0.02065	0.02949	0.03834	0.06784	0.15632	0.30379	NaN	NaN
	0.33989	0.000294212	0.01177	0.02059	0.02942	0.03825	0.06767	0.15593	0.30304	NaN	NaN
	0.34073	0.000293488	0.01174	0.02054	0.02935	0.03815	0.0675	0.15555	0.30229	NaN	NaN
	0.34157	0.000292767	0.01171	0.02049	0.02928	0.03806	0.06734	0.15517	0.30155	NaN	NaN
	0.34241	0.00029205	0.01168	0.02044	0.0292	0.03797	0.06717	0.15479	0.30081	NaN	NaN
	0.34325	0.000291336	0.01165	0.02039	0.02913	0.03787	0.06701	0.15441	0.30008	NaN	NaN
	0.34409	0.000290626	0.01163	0.02034	0.02906	0.03778	0.06684	0.15403	0.29934	NaN	NaN
	0.34492	0.000289919	0.0116	0.02029	0.02899	0.03769	0.06668	0.15366	0.29862	NaN	NaN
	0.34576	0.000289216	0.01157	0.02025	0.02892	0.0376	0.06652	0.15328	0.29789	NaN	NaN
	0.3466	0.000288516	0.01154	0.0202	0.02885	0.03751	0.06636	0.15291	0.29717	NaN	NaN
	0.34744	0.000287819	0.01151	0.02015	0.02878	0.03742	0.0662	0.15254	0.29645	NaN	NaN
	0.34828	0.000287126	0.01149	0.0201	0.02871	0.03733	0.06604	0.15218	0.29574	NaN	NaN
	0.34912	0.000286436	0.01146	0.02005	0.02864	0.03724	0.06588	0.15181	0.29503	NaN	NaN
	0.34996	0.000285749	0.01143	0.02	0.02857	0.03715	0.06572	0.15145	0.29432	NaN	NaN
	0.3508	0.000285066	0.0114	0.01995	0.02851	0.03706	0.06557	0.15109	0.29362	NaN	NaN
	0.35163	0.000284386	0.01138	0.01991	0.02844	0.03697	0.06541	0.15072	0.29292	NaN	NaN
	0.35247	0.000283709	0.01135	0.01986	0.02837	0.03688	0.06525	0.15037	0.29222	NaN	NaN
	0.35331	0.000283036	0.01132	0.01981	0.0283	0.03679	0.0651	0.15001	0.29153	NaN	NaN
	0.35415	0.000282365	0.01129	0.01977	0.02824	0.03671	0.06494	0.14965	0.29084	NaN	NaN
	0.35499	0.000281698	0.01127	0.01972	0.02817	0.03662	0.06479	0.1493	0.29015	NaN	NaN
	0.35583	0.000281034	0.01124	0.01967	0.0281	0.03653	0.06464	0.14895	0.28947	NaN	NaN
	0.35667	0.000280373	0.01121	0.01963	0.02804	0.03645	0.06449	0.1486	0.28878	NaN	NaN
	0.35751	0.000279715	0.01119	0.01958	0.02797	0.03636	0.06433	0.14825	0.28811	NaN	NaN
	0.35835	0.00027906	0.01116	0.01953	0.02791	0.03628	0.06418	0.1479	0.28743	NaN	NaN
	0.35918	0.000278409	0.01114	0.01949	0.02784	0.03619	0.06403	0.14756	0.28676	NaN	NaN
	0.36002	0.00027776	0.01111	0.01944	0.02778	0.03611	0.06388	0.14721	0.28609	NaN	NaN
	0.36086	0.000277114	0.01108	0.0194	0.02771	0.03602	0.06374	0.14687	0.28543	NaN	NaN
	0.3617	0.000276472	0.01106	0.01935	0.02765	0.03594	0.06359	0.14653	0.28477	NaN	NaN
	0.36254	0.000275832	0.01103	0.01931	0.02758	0.03586	0.06344	0.14619	0.28411	NaN	NaN
	0.36338	0.000275195	0.01101	0.01926	0.02752	0.03578	0.06329	0.14585	0.28345	NaN	NaN
	0.36422	0.000274561	0.01098	0.01922	0.02746	0.03569	0.06315	0.14552	0.2828	NaN	NaN
	0.36506	0.000273931	0.01096	0.01918	0.02739	0.03561	0.063	0.14518	0.28215	NaN	NaN
	0.36589	0.000273303	0.01093	0.01913	0.02733	0.03553	0.06286	0.14485	0.2815	NaN	NaN
	0.36673	0.000272677	0.01091	0.01909	0.02727	0.03545	0.06272	0.14452	0.28086	NaN	NaN
	0.36757	0.000272055	0.01088	0.01904	0.02721	0.03537	0.06257	0.14419	0.28022	NaN	NaN
	0.36841	0.000271436	0.01086	0.019	0.02714	0.03529	0.06243	0.14386	0.27958	NaN	NaN
	0.36925	0.000270819	0.01083	0.01896	0.02708	0.03521	0.06229	0.14353	0.27894	NaN	NaN
	0.37009	0.000270205	0.01081	0.01891	0.02702	0.03513	0.06215	0.14321	0.27831	NaN	NaN
	0.37093	0.000269594	0.01078	0.01887	0.02696	0.03505	0.06201	0.14288	0.27768	NaN	NaN
	0.37177	0.000268986	0.01076	0.01883	0.0269	0.03497	0.06187	0.14256	0.27706	NaN	NaN
	0.37261	0.00026838	0.01074	0.01879	0.02684	0.03489	0.06173	0.14224	0.27643	NaN	NaN
	0.37344	0.000267777	0.01071	0.01874	0.02678	0.03481	0.06159	0.14192	0.27581	NaN	NaN
	0.37428	0.000267177	0.01069	0.0187	0.02672	0.03473	0.06145	0.1416	0.27519	NaN	NaN
	0.37512	0.00026658	0.01066	0.01866	0.02666	0.03466	0.06131	0.14129	0.27458	NaN	NaN
	0.37596	0.000265985	0.01064	0.01862	0.0266	0.03458	0.06118	0.14097	0.27396	NaN	NaN
	0.3768	0.000265393	0.01062	0.01858	0.02654	0.0345	0.06104	0.14066	0.27335	NaN	NaN
	0.37764	0.000264803	0.01059	0.01854	0.02648	0.03442	0.0609	0.14035	0.27275	NaN	NaN
	0.37848	0.000264217	0.01057	0.0185	0.02642	0.03435	0.06077	0.14003	0.27214	NaN	NaN
	0.37932	0.000263632	0.01055	0.01845	0.02636	0.03427	0.06064	0.13973	0.27154	NaN	NaN
	0.38016	0.00026305	0.01052	0.01841	0.02631	0.0342	0.0605	0.13942	0.27094	NaN	NaN
	0.38099	0.000262471	0.0105	0.01837	0.02625	0.03412	0.06037	0.13911	0.27035	NaN	NaN
	0.38183	0.000261895	0.01048	0.01833	0.02619	0.03405	0.06024	0.1388	0.26975	NaN	NaN
	0.38267	0.000261321	0.01045	0.01829	0.02613	0.03397	0.0601	0.1385	0.26916	NaN	NaN
	0.38351	0.000260749	0.01043	0.01825	0.02607	0.0339	0.05997	0.1382	0.26857	NaN	NaN
	0.38435	0.00026018	0.01041	0.01821	0.02602	0.03382	0.05984	0.1379	0.26799	NaN	NaN
	0.38519	0.000259613	0.01038	0.01817	0.02596	0.03375	0.05971	0.1376	0.2674	NaN	NaN
	0.38603	0.000259049	0.01036	0.01813	0.0259	0.03368	0.05958	0.1373	0.26682	NaN	NaN
	0.38687	0.000258488	0.01034	0.01809	0.02585	0.0336	0.05945	0.137	0.26624	NaN	NaN
	0.3877	0.000257928	0.01032	0.01805	0.02579	0.03353	0.05932	0.1367	0.26567	NaN	NaN
	0.38854	0.000257371	0.01029	0.01802	0.02574	0.03346	0.0592	0.13641	0.26509	NaN	NaN
	0.38938	0.000256817	0.01027	0.01798	0.02568	0.03339	0.05907	0.13611	0.26452	NaN	NaN
	0.39022	0.000256265	0.01025	0.01794	0.02563	0.03331	0.05894	0.13582	0.26395	NaN	NaN
	0.39106	0.000255715	0.01023	0.0179	0.02557	0.03324	0.05881	0.13553	0.26339	NaN	NaN
	0.3919	0.000255168	0.01021	0.01786	0.02552	0.03317	0.05869	0.13524	0.26282	NaN	NaN
	0.39274	0.000254623	0.01018	0.01782	0.02546	0.0331	0.05856	0.13495	0.26226	NaN	NaN
	0.39358	0.00025408	0.01016	0.01779	0.02541	0.03303	0.05844	0.13466	0.2617	NaN	NaN
	0.39442	0.00025354	0.01014	0.01775	0.02535	0.03296	0.05831	0.13438	0.26115	NaN	NaN
	0.39525	0.000253002	0.01012	0.01771	0.0253	0.03289	0.05819	0.13409	0.26059	NaN	NaN
	0.39609	0.000252466	0.0101	0.01767	0.02525	0.03282	0.05807	0.13381	0.26004	NaN	NaN
	0.39693	0.000251932	0.01008	0.01764	0.02519	0.03275	0.05794	0.13352	0.25949	NaN	NaN
	0.39777	0.000251401	0.01006	0.0176	0.02514	0.03268	0.05782	0.13324	0.25894	NaN	NaN
	0.39861	0.000250872	0.01003	0.01756	0.02509	0.03261	0.0577	0.13296	0.2584	NaN	NaN
	0.39945	0.000250345	0.01001	0.01752	0.02503	0.03254	0.05758	0.13268	0.25786	NaN	NaN
	0.40029	0.000249821	0.00999	0.01749	0.02498	0.03248	0.05746	0.1324	0.25732	NaN	NaN
	0.40113	0.000249298	0.00997	0.01745	0.02493	0.03241	0.05734	0.13213	0.25678	NaN	NaN
	0.40196	0.000248778	0.00995	0.01741	0.02488	0.03234	0.05722	0.13185	0.25624	NaN	NaN
	0.4028	0.00024826	0.00993	0.01738	0.02483	0.03227	0.0571	0.13158	0.25571	NaN	NaN
	0.40364	0.000247744	0.00991	0.01734	0.02477	0.03221	0.05698	0.1313	0.25518	NaN	NaN
	0.40448	0.00024723	0.00989	0.01731	0.02472	0.03214	0.05686	0.13103	0.25465	NaN	NaN
	0.40532	0.000246718	0.00987	0.01727	0.02467	0.03207	0.05675	0.13076	0.25412	NaN	NaN
	0.40616	0.000246209	0.00985	0.01723	0.02462	0.03201	0.05663	0.13049	0.2536	NaN	NaN
	0.407	0.000245701	0.00983	0.0172	0.02457	0.03194	0.05651	0.13022	0.25307	NaN	NaN
	0.40784	0.000245196	0.00981	0.01716	0.02452	0.03188	0.0564	0.12995	0.25255	NaN	NaN
	0.40868	0.000244693	0.00979	0.01713	0.02447	0.03181	0.05628	0.12969	0.25203	NaN	NaN
	0.40951	0.000244192	0.00977	0.01709	0.02442	0.03174	0.05616	0.12942	0.25152	NaN	NaN
	0.41035	0.000243692	0.00975	0.01706	0.02437	0.03168	0.05605	0.12916	0.251	NaN	NaN
	0.41119	0.000243195	0.00973	0.01702	0.02432	0.03162	0.05593	0.12889	0.25049	NaN	NaN
	0.41203	0.0002427	0.00971	0.01699	0.02427	0.03155	0.05582	0.12863	0.24998	NaN	NaN
	0.41287	0.000242207	0.00969	0.01695	0.02422	0.03149	0.05571	0.12837	0.24947	NaN	NaN
	0.41371	0.000241716	0.00967	0.01692	0.02417	0.03142	0.05559	0.12811	0.24897	NaN	NaN
	0.41455	0.000241227	0.00965	0.01689	0.02412	0.03136	0.05548	0.12785	0.24846	NaN	NaN
	0.41539	0.00024074	0.00963	0.01685	0.02407	0.0313	0.05537	0.12759	0.24796	NaN	NaN
	0.41623	0.000240255	0.00961	0.01682	0.02403	0.03123	0.05526	0.12733	0.24746	NaN	NaN
	0.41706	0.000239771	0.00959	0.01678	0.02398	0.03117	0.05515	0.12708	0.24696	NaN	NaN
	0.4179	0.00023929	0.00957	0.01675	0.02393	0.03111	0.05504	0.12682	0.24647	NaN	NaN
	0.41874	0.000238811	0.00955	0.01672	0.02388	0.03105	0.05493	0.12657	0.24598	NaN	NaN
	0.41958	0.000238333	0.00953	0.01668	0.02383	0.03098	0.05482	0.12632	0.24548	NaN	NaN
	0.42042	0.000237858	0.00951	0.01665	0.02379	0.03092	0.05471	0.12606	0.24499	NaN	NaN
	0.42126	0.000237384	0.0095	0.01662	0.02374	0.03086	0.0546	0.12581	0.24451	NaN	NaN
	0.4221	0.000236912	0.00948	0.01658	0.02369	0.0308	0.05449	0.12556	0.24402	NaN	NaN
	0.42294	0.000236442	0.00946	0.01655	0.02364	0.03074	0.05438	0.12531	0.24354	NaN	NaN
	0.42377	0.000235974	0.00944	0.01652	0.0236	0.03068	0.05427	0.12507	0.24305	NaN	NaN
	0.42461	0.000235508	0.00942	0.01649	0.02355	0.03062	0.05417	0.12482	0.24257	NaN	NaN
	0.42545	0.000235044	0.0094	0.01645	0.0235	0.03056	0.05406	0.12457	0.2421	NaN	NaN
	0.42629	0.000234581	0.00938	0.01642	0.02346	0.0305	0.05395	0.12433	0.24162	NaN	NaN
	0.42713	0.000234121	0.00936	0.01639	0.02341	0.03044	0.05385	0.12408	0.24114	NaN	NaN
	0.42797	0.000233662	0.00935	0.01636	0.02337	0.03038	0.05374	0.12384	0.24067	NaN	NaN
	0.42881	0.000233205	0.00933	0.01632	0.02332	0.03032	0.05364	0.1236	0.2402	NaN	NaN
	0.42965	0.000232749	0.00931	0.01629	0.02327	0.03026	0.05353	0.12336	0.23973	NaN	NaN
	0.43049	0.000232296	0.00929	0.01626	0.02323	0.0302	0.05343	0.12312	0.23926	NaN	NaN
	0.43132	0.000231844	0.00927	0.01623	0.02318	0.03014	0.05332	0.12288	0.2388	NaN	NaN
	0.43216	0.000231394	0.00926	0.0162	0.02314	0.03008	0.05322	0.12264	0.23834	NaN	NaN
	0.433	0.000230946	0.00924	0.01617	0.02309	0.03002	0.05312	0.1224	0.23787	NaN	NaN
	0.43384	0.000230499	0.00922	0.01613	0.02305	0.02996	0.05301	0.12216	0.23741	NaN	NaN
	0.43468	0.000230054	0.0092	0.0161	0.02301	0.02991	0.05291	0.12193	0.23696	NaN	NaN
	0.43552	0.000229611	0.00918	0.01607	0.02296	0.02985	0.05281	0.12169	0.2365	NaN	NaN
	0.43636	0.00022917	0.00917	0.01604	0.02292	0.02979	0.05271	0.12146	0.23605	NaN	NaN
	0.4372	0.00022873	0.00915	0.01601	0.02287	0.02973	0.05261	0.12123	0.23559	NaN	NaN
	0.43804	0.000228292	0.00913	0.01598	0.02283	0.02968	0.05251	0.12099	0.23514	NaN	NaN
	0.43887	0.000227856	0.00911	0.01595	0.02279	0.02962	0.05241	0.12076	0.23469	NaN	NaN
	0.43971	0.000227421	0.0091	0.01592	0.02274	0.02956	0.05231	0.12053	0.23424	NaN	NaN
	0.44055	0.000226988	0.00908	0.01589	0.0227	0.02951	0.05221	0.1203	0.2338	NaN	NaN
	0.44139	0.000226557	0.00906	0.01586	0.02266	0.02945	0.05211	0.12008	0.23335	NaN	NaN
	0.44223	0.000226127	0.00905	0.01583	0.02261	0.0294	0.05201	0.11985	0.23291	NaN	NaN
	0.44307	0.000225699	0.00903	0.0158	0.02257	0.02934	0.05191	0.11962	0.23247	NaN	NaN
	0.44391	0.000225272	0.00901	0.01577	0.02253	0.02929	0.05181	0.11939	0.23203	NaN	NaN
	0.44475	0.000224848	0.00899	0.01574	0.02248	0.02923	0.05171	0.11917	0.23159	NaN	NaN
	0.44558	0.000224424	0.00898	0.01571	0.02244	0.02918	0.05162	0.11894	0.23116	NaN	NaN
	0.44642	0.000224003	0.00896	0.01568	0.0224	0.02912	0.05152	0.11872	0.23072	NaN	NaN
	0.44726	0.000223582	0.00894	0.01565	0.02236	0.02907	0.05142	0.1185	0.23029	NaN	NaN
	0.4481	0.000223164	0.00893	0.01562	0.02232	0.02901	0.05133	0.11828	0.22986	NaN	NaN
	0.44894	0.000222747	0.00891	0.01559	0.02227	0.02896	0.05123	0.11806	0.22943	NaN	NaN
	0.44978	0.000222332	0.00889	0.01556	0.02223	0.0289	0.05114	0.11784	0.229	NaN	NaN
	0.45062	0.000221918	0.00888	0.01553	0.02219	0.02885	0.05104	0.11762	0.22858	NaN	NaN
	0.45146	0.000221505	0.00886	0.01551	0.02215	0.0288	0.05095	0.1174	0.22815	NaN	NaN
	0.4523	0.000221094	0.00884	0.01548	0.02211	0.02874	0.05085	0.11718	0.22773	NaN	NaN
	0.45313	0.000220685	0.00883	0.01545	0.02207	0.02869	0.05076	0.11696	0.22731	0.9997	NaN
	0.45397	0.000220277	0.00881	0.01542	0.02203	0.02864	0.05066	0.11675	0.22689	0.99786	NaN
	0.45481	0.000219871	0.00879	0.01539	0.02199	0.02858	0.05057	0.11653	0.22647	0.99602	NaN
	0.45565	0.000219466	0.00878	0.01536	0.02195	0.02853	0.05048	0.11632	0.22605	0.99418	NaN
	0.45649	0.000219063	0.00876	0.01533	0.02191	0.02848	0.05038	0.1161	0.22563	0.99236	NaN
	0.45733	0.000218661	0.00875	0.01531	0.02187	0.02843	0.05029	0.11589	0.22522	0.99054	NaN
	0.45817	0.000218261	0.00873	0.01528	0.02183	0.02837	0.0502	0.11568	0.22481	0.98872	NaN
	0.45901	0.000217862	0.00871	0.01525	0.02179	0.02832	0.05011	0.11547	0.2244	0.98692	NaN
	0.45984	0.000217465	0.0087	0.01522	0.02175	0.02827	0.05002	0.11526	0.22399	0.98511	NaN
	0.46068	0.000217069	0.00868	0.01519	0.02171	0.02822	0.04993	0.11505	0.22358	0.98332	NaN
	0.46152	0.000216674	0.00867	0.01517	0.02167	0.02817	0.04984	0.11484	0.22317	0.98153	NaN
	0.46236	0.000216281	0.00865	0.01514	0.02163	0.02812	0.04974	0.11463	0.22277	0.97975	NaN
	0.4632	0.000215889	0.00864	0.01511	0.02159	0.02807	0.04965	0.11442	0.22237	0.97798	NaN
	0.46404	0.000215499	0.00862	0.01508	0.02155	0.02801	0.04956	0.11421	0.22196	0.97621	NaN
	0.46488	0.00021511	0.0086	0.01506	0.02151	0.02796	0.04948	0.11401	0.22156	0.97445	NaN
	0.46572	0.000214723	0.00859	0.01503	0.02147	0.02791	0.04939	0.1138	0.22116	0.97269	NaN
	0.46656	0.000214337	0.00857	0.015	0.02143	0.02786	0.0493	0.1136	0.22077	0.97095	NaN
	0.46739	0.000213952	0.00856	0.01498	0.0214	0.02781	0.04921	0.11339	0.22037	0.9692	NaN
	0.46823	0.000213569	0.00854	0.01495	0.02136	0.02776	0.04912	0.11319	0.21998	0.96747	NaN
	0.46907	0.000213187	0.00853	0.01492	0.02132	0.02771	0.04903	0.11299	0.21958	0.96574	NaN
	0.46991	0.000212806	0.00851	0.0149	0.02128	0.02766	0.04895	0.11279	0.21919	0.96401	NaN
	0.47075	0.000212427	0.0085	0.01487	0.02124	0.02762	0.04886	0.11259	0.2188	0.96229	NaN
	0.47159	0.000212049	0.00848	0.01484	0.0212	0.02757	0.04877	0.11239	0.21841	0.96058	NaN
	0.47243	0.000211673	0.00847	0.01482	0.02117	0.02752	0.04868	0.11219	0.21802	0.95888	NaN
	0.47327	0.000211298	0.00845	0.01479	0.02113	0.02747	0.0486	0.11199	0.21764	0.95718	NaN
	0.47411	0.000210924	0.00844	0.01476	0.02109	0.02742	0.04851	0.11179	0.21725	0.95548	NaN
	0.47494	0.000210551	0.00842	0.01474	0.02106	0.02737	0.04843	0.11159	0.21687	0.9538	NaN
	0.47578	0.00021018	0.00841	0.01471	0.02102	0.02732	0.04834	0.1114	0.21649	0.95212	NaN
	0.47662	0.00020981	0.00839	0.01469	0.02098	0.02728	0.04826	0.1112	0.2161	0.95044	NaN
	0.47746	0.000209441	0.00838	0.01466	0.02094	0.02723	0.04817	0.111	0.21572	0.94877	NaN
	0.4783	0.000209074	0.00836	0.01464	0.02091	0.02718	0.04809	0.11081	0.21535	0.94711	NaN
	0.47914	0.000208708	0.00835	0.01461	0.02087	0.02713	0.048	0.11062	0.21497	0.94545	NaN
	0.47998	0.000208343	0.00833	0.01458	0.02083	0.02708	0.04792	0.11042	0.21459	0.9438	NaN
	0.48082	0.00020798	0.00832	0.01456	0.0208	0.02704	0.04784	0.11023	0.21422	0.94215	NaN
	0.48165	0.000207618	0.0083	0.01453	0.02076	0.02699	0.04775	0.11004	0.21385	0.94051	NaN
	0.48249	0.000207257	0.00829	0.01451	0.02073	0.02694	0.04767	0.10985	0.21347	0.93887	NaN
	0.48333	0.000206897	0.00828	0.01448	0.02069	0.0269	0.04759	0.10966	0.2131	0.93724	NaN
	0.48417	0.000206539	0.00826	0.01446	0.02065	0.02685	0.0475	0.10947	0.21273	0.93562	NaN
	0.48501	0.000206181	0.00825	0.01443	0.02062	0.0268	0.04742	0.10928	0.21237	0.934	NaN
	0.48585	0.000205825	0.00823	0.01441	0.02058	0.02676	0.04734	0.10909	0.212	0.93239	NaN
	0.48669	0.000205471	0.00822	0.01438	0.02055	0.02671	0.04726	0.1089	0.21163	0.93078	NaN
	0.48753	0.000205117	0.0082	0.01436	0.02051	0.02667	0.04718	0.10871	0.21127	0.92918	NaN
	0.48837	0.000204765	0.00819	0.01433	0.02048	0.02662	0.0471	0.10853	0.21091	0.92758	NaN
	0.4892	0.000204414	0.00818	0.01431	0.02044	0.02657	0.04702	0.10834	0.21055	0.92599	NaN
	0.49004	0.000204064	0.00816	0.01428	0.02041	0.02653	0.04693	0.10815	0.21019	0.92441	NaN
	0.49088	0.000203715	0.00815	0.01426	0.02037	0.02648	0.04685	0.10797	0.20983	0.92283	NaN
	0.49172	0.000203367	0.00813	0.01424	0.02034	0.02644	0.04677	0.10778	0.20947	0.92125	NaN
	0.49256	0.000203021	0.00812	0.01421	0.0203	0.02639	0.04669	0.1076	0.20911	0.91969	NaN
	0.4934	0.000202676	0.00811	0.01419	0.02027	0.02635	0.04662	0.10742	0.20876	0.91812	NaN
	0.49424	0.000202332	0.00809	0.01416	0.02023	0.0263	0.04654	0.10724	0.2084	0.91656	NaN
	0.49508	0.000201989	0.00808	0.01414	0.0202	0.02626	0.04646	0.10705	0.20805	0.91501	NaN
	0.49591	0.000201647	0.00807	0.01412	0.02016	0.02621	0.04638	0.10687	0.2077	0.91346	NaN
	0.49675	0.000201307	0.00805	0.01409	0.02013	0.02617	0.0463	0.10669	0.20735	0.91192	NaN
	0.49759	0.000200968	0.00804	0.01407	0.0201	0.02613	0.04622	0.10651	0.207	0.91038	NaN
	0.49843	0.000200629	0.00803	0.01404	0.02006	0.02608	0.04614	0.10633	0.20665	0.90885	NaN
	0.49927	0.000200292	0.00801	0.01402	0.02003	0.02604	0.04607	0.10615	0.2063	0.90732	NaN
	0.50011	0.000199956	0.008	0.014	0.02	0.02599	0.04599	0.10598	0.20596	0.9058	NaN
	0.50095	0.000199622	0.00798	0.01397	0.01996	0.02595	0.04591	0.1058	0.20561	0.90429	NaN
	0.50179	0.000199288	0.00797	0.01395	0.01993	0.02591	0.04584	0.10562	0.20527	0.90277	NaN
	0.50263	0.000198955	0.00796	0.01393	0.0199	0.02586	0.04576	0.10545	0.20492	0.90127	NaN
	0.50346	0.000198624	0.00794	0.0139	0.01986	0.02582	0.04568	0.10527	0.20458	0.89977	NaN
	0.5043	0.000198293	0.00793	0.01388	0.01983	0.02578	0.04561	0.1051	0.20424	0.89827	NaN
	0.50514	0.000197964	0.00792	0.01386	0.0198	0.02574	0.04553	0.10492	0.2039	0.89678	NaN
	0.50598	0.000197636	0.00791	0.01383	0.01976	0.02569	0.04546	0.10475	0.20356	0.89529	NaN
	0.50682	0.000197309	0.00789	0.01381	0.01973	0.02565	0.04538	0.10457	0.20323	0.89381	NaN
	0.50766	0.000196983	0.00788	0.01379	0.0197	0.02561	0.04531	0.1044	0.20289	0.89233	NaN
	0.5085	0.000196658	0.00787	0.01377	0.01967	0.02557	0.04523	0.10423	0.20256	0.89086	NaN
	0.50934	0.000196334	0.00785	0.01374	0.01963	0.02552	0.04516	0.10406	0.20222	0.88939	NaN
	0.51018	0.000196011	0.00784	0.01372	0.0196	0.02548	0.04508	0.10389	0.20189	0.88793	NaN
	0.51101	0.000195689	0.00783	0.0137	0.01957	0.02544	0.04501	0.10372	0.20156	0.88647	NaN
	0.51185	0.000195369	0.00781	0.01368	0.01954	0.0254	0.04493	0.10355	0.20123	0.88502	NaN
	0.51269	0.000195049	0.0078	0.01365	0.0195	0.02536	0.04486	0.10338	0.2009	0.88357	NaN
	0.51353	0.00019473	0.00779	0.01363	0.01947	0.02531	0.04479	0.10321	0.20057	0.88213	NaN
	0.51437	0.000194413	0.00778	0.01361	0.01944	0.02527	0.04471	0.10304	0.20025	0.88069	NaN
	0.51521	0.000194096	0.00776	0.01359	0.01941	0.02523	0.04464	0.10287	0.19992	0.87926	NaN
	0.51605	0.000193781	0.00775	0.01356	0.01938	0.02519	0.04457	0.1027	0.19959	0.87783	NaN
	0.51689	0.000193466	0.00774	0.01354	0.01935	0.02515	0.0445	0.10254	0.19927	0.8764	NaN
	0.51772	0.000193153	0.00773	0.01352	0.01932	0.02511	0.04443	0.10237	0.19895	0.87498	NaN
	0.51856	0.00019284	0.00771	0.0135	0.01928	0.02507	0.04435	0.10221	0.19863	0.87357	NaN
	0.5194	0.000192529	0.0077	0.01348	0.01925	0.02503	0.04428	0.10204	0.1983	0.87216	NaN
	0.52024	0.000192219	0.00769	0.01346	0.01922	0.02499	0.04421	0.10188	0.19799	0.87075	NaN
	0.52108	0.000191909	0.00768	0.01343	0.01919	0.02495	0.04414	0.10171	0.19767	0.86935	NaN
	0.52192	0.000191601	0.00766	0.01341	0.01916	0.02491	0.04407	0.10155	0.19735	0.86795	NaN
	0.52276	0.000191293	0.00765	0.01339	0.01913	0.02487	0.044	0.10139	0.19703	0.86656	NaN
	0.5236	0.000190987	0.00764	0.01337	0.0191	0.02483	0.04393	0.10122	0.19672	0.86517	NaN
	0.52444	0.000190681	0.00763	0.01335	0.01907	0.02479	0.04386	0.10106	0.1964	0.86379	NaN
	0.52527	0.000190377	0.00762	0.01333	0.01904	0.02475	0.04379	0.1009	0.19609	0.86241	NaN
	0.52611	0.000190073	0.0076	0.01331	0.01901	0.02471	0.04372	0.10074	0.19578	0.86103	NaN
	0.52695	0.000189771	0.00759	0.01328	0.01898	0.02467	0.04365	0.10058	0.19546	0.85966	NaN
	0.52779	0.000189469	0.00758	0.01326	0.01895	0.02463	0.04358	0.10042	0.19515	0.85829	NaN
	0.52863	0.000189168	0.00757	0.01324	0.01892	0.02459	0.04351	0.10026	0.19484	0.85693	NaN
	0.52947	0.000188869	0.00755	0.01322	0.01889	0.02455	0.04344	0.1001	0.19453	0.85558	NaN
	0.53031	0.00018857	0.00754	0.0132	0.01886	0.02451	0.04337	0.09994	0.19423	0.85422	NaN
	0.53115	0.000188272	0.00753	0.01318	0.01883	0.02448	0.0433	0.09978	0.19392	0.85287	NaN
	0.53198	0.000187975	0.00752	0.01316	0.0188	0.02444	0.04323	0.09963	0.19361	0.85153	NaN
	0.53282	0.000187679	0.00751	0.01314	0.01877	0.0244	0.04317	0.09947	0.19331	0.85019	NaN
	0.53366	0.000187384	0.0075	0.01312	0.01874	0.02436	0.0431	0.09931	0.19301	0.84885	NaN
	0.5345	0.00018709	0.00748	0.0131	0.01871	0.02432	0.04303	0.09916	0.1927	0.84752	NaN
	0.53534	0.000186797	0.00747	0.01308	0.01868	0.02428	0.04296	0.099	0.1924	0.84619	NaN
	0.53618	0.000186505	0.00746	0.01306	0.01865	0.02425	0.0429	0.09885	0.1921	0.84487	NaN
	0.53702	0.000186213	0.00745	0.01303	0.01862	0.02421	0.04283	0.09869	0.1918	0.84355	NaN
	0.53786	0.000185923	0.00744	0.01301	0.01859	0.02417	0.04276	0.09854	0.1915	0.84223	NaN
	0.5387	0.000185634	0.00743	0.01299	0.01856	0.02413	0.0427	0.09839	0.1912	0.84092	NaN
	0.53953	0.000185345	0.00741	0.01297	0.01853	0.02409	0.04263	0.09823	0.19091	0.83961	NaN
	0.54037	0.000185057	0.0074	0.01295	0.01851	0.02406	0.04256	0.09808	0.19061	0.83831	NaN
	0.54121	0.00018477	0.00739	0.01293	0.01848	0.02402	0.0425	0.09793	0.19031	0.83701	NaN
	0.54205	0.000184484	0.00738	0.01291	0.01845	0.02398	0.04243	0.09778	0.19002	0.83571	NaN
	0.54289	0.000184199	0.00737	0.01289	0.01842	0.02395	0.04237	0.09763	0.18973	0.83442	NaN
	0.54373	0.000183915	0.00736	0.01287	0.01839	0.02391	0.0423	0.09748	0.18943	0.83314	NaN
	0.54457	0.000183632	0.00735	0.01285	0.01836	0.02387	0.04224	0.09732	0.18914	0.83185	NaN
	0.54541	0.00018335	0.00733	0.01283	0.01833	0.02384	0.04217	0.09718	0.18885	0.83057	NaN
	0.54625	0.000183068	0.00732	0.01281	0.01831	0.0238	0.04211	0.09703	0.18856	0.8293	NaN
	0.54708	0.000182787	0.00731	0.0128	0.01828	0.02376	0.04204	0.09688	0.18827	0.82803	NaN
	0.54792	0.000182507	0.0073	0.01278	0.01825	0.02373	0.04198	0.09673	0.18798	0.82676	NaN
	0.54876	0.000182228	0.00729	0.01276	0.01822	0.02369	0.04191	0.09658	0.1877	0.82549	NaN
	0.5496	0.00018195	0.00728	0.01274	0.0182	0.02365	0.04185	0.09643	0.18741	0.82423	NaN
	0.55044	0.000181673	0.00727	0.01272	0.01817	0.02362	0.04178	0.09629	0.18712	0.82298	NaN
	0.55128	0.000181397	0.00726	0.0127	0.01814	0.02358	0.04172	0.09614	0.18684	0.82173	NaN
	0.55212	0.000181121	0.00724	0.01268	0.01811	0.02355	0.04166	0.09599	0.18655	0.82048	NaN
	0.55296	0.000180846	0.00723	0.01266	0.01808	0.02351	0.04159	0.09585	0.18627	0.81923	NaN
	0.55379	0.000180572	0.00722	0.01264	0.01806	0.02347	0.04153	0.0957	0.18599	0.81799	NaN
	0.55463	0.000180299	0.00721	0.01262	0.01803	0.02344	0.04147	0.09556	0.18571	0.81676	NaN
	0.55547	0.000180027	0.0072	0.0126	0.018	0.0234	0.04141	0.09541	0.18543	0.81552	NaN
	0.55631	0.000179755	0.00719	0.01258	0.01798	0.02337	0.04134	0.09527	0.18515	0.81429	NaN
	0.55715	0.000179485	0.00718	0.01256	0.01795	0.02333	0.04128	0.09513	0.18487	0.81307	NaN
	0.55799	0.000179215	0.00717	0.01255	0.01792	0.0233	0.04122	0.09498	0.18459	0.81184	NaN
	0.55883	0.000178946	0.00716	0.01253	0.01789	0.02326	0.04116	0.09484	0.18431	0.81063	NaN
	0.55967	0.000178678	0.00715	0.01251	0.01787	0.02323	0.0411	0.0947	0.18404	0.80941	NaN
	0.56051	0.00017841	0.00714	0.01249	0.01784	0.02319	0.04103	0.09456	0.18376	0.8082	NaN
	0.56134	0.000178144	0.00713	0.01247	0.01781	0.02316	0.04097	0.09442	0.18349	0.80699	NaN
	0.56218	0.000177878	0.00712	0.01245	0.01779	0.02312	0.04091	0.09428	0.18321	0.80579	NaN
	0.56302	0.000177613	0.0071	0.01243	0.01776	0.02309	0.04085	0.09413	0.18294	0.80459	NaN
	0.56386	0.000177349	0.00709	0.01241	0.01773	0.02306	0.04079	0.09399	0.18267	0.80339	NaN
	0.5647	0.000177085	0.00708	0.0124	0.01771	0.02302	0.04073	0.09386	0.1824	0.8022	NaN
	0.56554	0.000176823	0.00707	0.01238	0.01768	0.02299	0.04067	0.09372	0.18213	0.80101	NaN
	0.56638	0.000176561	0.00706	0.01236	0.01766	0.02295	0.04061	0.09358	0.18186	0.79982	NaN
	0.56722	0.0001763	0.00705	0.01234	0.01763	0.02292	0.04055	0.09344	0.18159	0.79864	NaN
	0.56806	0.000176039	0.00704	0.01232	0.0176	0.02289	0.04049	0.0933	0.18132	0.79746	NaN
	0.56889	0.00017578	0.00703	0.0123	0.01758	0.02285	0.04043	0.09316	0.18105	0.79628	NaN
	0.56973	0.000175521	0.00702	0.01229	0.01755	0.02282	0.04037	0.09303	0.18079	0.79511	NaN
	0.57057	0.000175263	0.00701	0.01227	0.01753	0.02278	0.04031	0.09289	0.18052	0.79394	NaN
	0.57141	0.000175006	0.007	0.01225	0.0175	0.02275	0.04025	0.09275	0.18026	0.79278	NaN
	0.57225	0.000174749	0.00699	0.01223	0.01747	0.02272	0.04019	0.09262	0.17999	0.79161	NaN
	0.57309	0.000174493	0.00698	0.01221	0.01745	0.02268	0.04013	0.09248	0.17973	0.79045	NaN
	0.57393	0.000174238	0.00697	0.0122	0.01742	0.02265	0.04007	0.09235	0.17947	0.7893	NaN
	0.57477	0.000173984	0.00696	0.01218	0.0174	0.02262	0.04002	0.09221	0.1792	0.78815	NaN
	0.5756	0.00017373	0.00695	0.01216	0.01737	0.02258	0.03996	0.09208	0.17894	0.787	NaN
	0.57644	0.000173478	0.00694	0.01214	0.01735	0.02255	0.0399	0.09194	0.17868	0.78585	NaN
	0.57728	0.000173225	0.00693	0.01213	0.01732	0.02252	0.03984	0.09181	0.17842	0.78471	NaN
	0.57812	0.000172974	0.00692	0.01211	0.0173	0.02249	0.03978	0.09168	0.17816	0.78357	NaN
	0.57896	0.000172724	0.00691	0.01209	0.01727	0.02245	0.03973	0.09154	0.17791	0.78244	NaN
	0.5798	0.000172474	0.0069	0.01207	0.01725	0.02242	0.03967	0.09141	0.17765	0.78131	NaN
	0.58064	0.000172224	0.00689	0.01206	0.01722	0.02239	0.03961	0.09128	0.17739	0.78018	NaN
	0.58148	0.000171976	0.00688	0.01204	0.0172	0.02236	0.03955	0.09115	0.17714	0.77905	NaN
	0.58232	0.000171728	0.00687	0.01202	0.01717	0.02232	0.0395	0.09102	0.17688	0.77793	NaN
	0.58315	0.000171481	0.00686	0.012	0.01715	0.02229	0.03944	0.09089	0.17663	0.77681	NaN
	0.58399	0.000171235	0.00685	0.01199	0.01712	0.02226	0.03938	0.09075	0.17637	0.77569	NaN
	0.58483	0.000170989	0.00684	0.01197	0.0171	0.02223	0.03933	0.09062	0.17612	0.77458	NaN
	0.58567	0.000170744	0.00683	0.01195	0.01707	0.0222	0.03927	0.09049	0.17587	0.77347	NaN
	0.58651	0.0001705	0.00682	0.01194	0.01705	0.02217	0.03922	0.09037	0.17562	0.77237	NaN
	0.58735	0.000170257	0.00681	0.01192	0.01703	0.02213	0.03916	0.09024	0.17536	0.77126	NaN
	0.58819	0.000170014	0.0068	0.0119	0.017	0.0221	0.0391	0.09011	0.17511	0.77016	NaN
	0.58903	0.000169772	0.00679	0.01188	0.01698	0.02207	0.03905	0.08998	0.17486	0.76907	NaN
	0.58986	0.00016953	0.00678	0.01187	0.01695	0.02204	0.03899	0.08985	0.17462	0.76797	NaN
	0.5907	0.00016929	0.00677	0.01185	0.01693	0.02201	0.03894	0.08972	0.17437	0.76688	NaN
	0.59154	0.00016905	0.00676	0.01183	0.0169	0.02198	0.03888	0.0896	0.17412	0.76579	NaN
	0.59238	0.00016881	0.00675	0.01182	0.01688	0.02195	0.03883	0.08947	0.17387	0.76471	NaN
	0.59322	0.000168571	0.00674	0.0118	0.01686	0.02191	0.03877	0.08934	0.17363	0.76363	NaN
	0.59406	0.000168333	0.00673	0.01178	0.01683	0.02188	0.03872	0.08922	0.17338	0.76255	NaN
	0.5949	0.000168096	0.00672	0.01177	0.01681	0.02185	0.03866	0.08909	0.17314	0.76148	NaN
	0.59574	0.000167859	0.00671	0.01175	0.01679	0.02182	0.03861	0.08897	0.1729	0.7604	NaN
	0.59658	0.000167623	0.0067	0.01173	0.01676	0.02179	0.03855	0.08884	0.17265	0.75933	NaN
	0.59741	0.000167388	0.0067	0.01172	0.01674	0.02176	0.0385	0.08872	0.17241	0.75827	NaN
	0.59825	0.000167153	0.00669	0.0117	0.01672	0.02173	0.03845	0.08859	0.17217	0.7572	NaN
	0.59909	0.000166919	0.00668	0.01168	0.01669	0.0217	0.03839	0.08847	0.17193	0.75614	NaN
	0.59993	0.000166686	0.00667	0.01167	0.01667	0.02167	0.03834	0.08834	0.17169	0.75509	NaN
	0.60077	0.000166453	0.00666	0.01165	0.01665	0.02164	0.03828	0.08822	0.17145	0.75403	NaN
	0.60161	0.000166221	0.00665	0.01164	0.01662	0.02161	0.03823	0.0881	0.17121	0.75298	NaN
	0.60245	0.00016599	0.00664	0.01162	0.0166	0.02158	0.03818	0.08797	0.17097	0.75193	NaN
	0.60329	0.000165759	0.00663	0.0116	0.01658	0.02155	0.03812	0.08785	0.17073	0.75089	NaN
	0.60413	0.000165529	0.00662	0.01159	0.01655	0.02152	0.03807	0.08773	0.17049	0.74984	NaN
	0.60496	0.000165299	0.00661	0.01157	0.01653	0.02149	0.03802	0.08761	0.17026	0.7488	NaN
	0.6058	0.00016507	0.0066	0.01155	0.01651	0.02146	0.03797	0.08749	0.17002	0.74777	NaN
	0.60664	0.000164842	0.00659	0.01154	0.01648	0.02143	0.03791	0.08737	0.16979	0.74673	NaN
	0.60748	0.000164614	0.00658	0.01152	0.01646	0.0214	0.03786	0.08725	0.16955	0.7457	NaN
	0.60832	0.000164387	0.00658	0.01151	0.01644	0.02137	0.03781	0.08713	0.16932	0.74467	NaN
	0.60916	0.000164161	0.00657	0.01149	0.01642	0.02134	0.03776	0.08701	0.16909	0.74365	NaN
	0.61	0.000163935	0.00656	0.01148	0.01639	0.02131	0.03771	0.08689	0.16885	0.74263	NaN
	0.61084	0.00016371	0.00655	0.01146	0.01637	0.02128	0.03765	0.08677	0.16862	0.74161	NaN
	0.61167	0.000163486	0.00654	0.01144	0.01635	0.02125	0.0376	0.08665	0.16839	0.74059	NaN
	0.61251	0.000163262	0.00653	0.01143	0.01633	0.02122	0.03755	0.08653	0.16816	0.73958	NaN
	0.61335	0.000163038	0.00652	0.01141	0.0163	0.02119	0.0375	0.08641	0.16793	0.73856	NaN
	0.61419	0.000162816	0.00651	0.0114	0.01628	0.02117	0.03745	0.08629	0.1677	0.73756	NaN
	0.61503	0.000162594	0.0065	0.01138	0.01626	0.02114	0.0374	0.08617	0.16747	0.73655	NaN
	0.61587	0.000162372	0.00649	0.01137	0.01624	0.02111	0.03735	0.08606	0.16724	0.73555	NaN
	0.61671	0.000162151	0.00649	0.01135	0.01622	0.02108	0.03729	0.08594	0.16702	0.73455	NaN
	0.61755	0.000161931	0.00648	0.01134	0.01619	0.02105	0.03724	0.08582	0.16679	0.73355	NaN
	0.61839	0.000161711	0.00647	0.01132	0.01617	0.02102	0.03719	0.08571	0.16656	0.73255	NaN
	0.61922	0.000161492	0.00646	0.0113	0.01615	0.02099	0.03714	0.08559	0.16634	0.73156	NaN
	0.62006	0.000161274	0.00645	0.01129	0.01613	0.02097	0.03709	0.08548	0.16611	0.73057	NaN
	0.6209	0.000161056	0.00644	0.01127	0.01611	0.02094	0.03704	0.08536	0.16589	0.72958	NaN
	0.62174	0.000160839	0.00643	0.01126	0.01608	0.02091	0.03699	0.08524	0.16566	0.7286	NaN
	0.62258	0.000160622	0.00642	0.01124	0.01606	0.02088	0.03694	0.08513	0.16544	0.72762	NaN
	0.62342	0.000160406	0.00642	0.01123	0.01604	0.02085	0.03689	0.08502	0.16522	0.72664	NaN
	0.62426	0.00016019	0.00641	0.01121	0.01602	0.02082	0.03684	0.0849	0.165	0.72566	NaN
	0.6251	0.000159975	0.0064	0.0112	0.016	0.0208	0.03679	0.08479	0.16477	0.72469	NaN
	0.62593	0.000159761	0.00639	0.01118	0.01598	0.02077	0.03675	0.08467	0.16455	0.72372	NaN
	0.62677	0.000159547	0.00638	0.01117	0.01595	0.02074	0.0367	0.08456	0.16433	0.72275	NaN
	0.62761	0.000159334	0.00637	0.01115	0.01593	0.02071	0.03665	0.08445	0.16411	0.72178	NaN
	0.62845	0.000159121	0.00636	0.01114	0.01591	0.02069	0.0366	0.08433	0.16389	0.72082	NaN
	0.62929	0.000158909	0.00636	0.01112	0.01589	0.02066	0.03655	0.08422	0.16368	0.71986	NaN
	0.63013	0.000158698	0.00635	0.01111	0.01587	0.02063	0.0365	0.08411	0.16346	0.7189	NaN
	0.63097	0.000158487	0.00634	0.01109	0.01585	0.0206	0.03645	0.084	0.16324	0.71794	NaN
	0.63181	0.000158276	0.00633	0.01108	0.01583	0.02058	0.0364	0.08389	0.16302	0.71699	NaN
	0.63265	0.000158066	0.00632	0.01106	0.01581	0.02055	0.03636	0.08378	0.16281	0.71604	NaN
	0.63348	0.000157857	0.00631	0.01105	0.01579	0.02052	0.03631	0.08366	0.16259	0.71509	NaN
	0.63432	0.000157648	0.00631	0.01104	0.01576	0.02049	0.03626	0.08355	0.16238	0.71415	NaN
	0.63516	0.00015744	0.0063	0.01102	0.01574	0.02047	0.03621	0.08344	0.16216	0.7132	NaN
	0.636	0.000157232	0.00629	0.01101	0.01572	0.02044	0.03616	0.08333	0.16195	0.71226	NaN
	0.63684	0.000157025	0.00628	0.01099	0.0157	0.02041	0.03612	0.08322	0.16174	0.71132	NaN
	0.63768	0.000156819	0.00627	0.01098	0.01568	0.02039	0.03607	0.08311	0.16152	0.71039	NaN
	0.63852	0.000156613	0.00626	0.01096	0.01566	0.02036	0.03602	0.083	0.16131	0.70946	NaN
	0.63936	0.000156407	0.00626	0.01095	0.01564	0.02033	0.03597	0.0829	0.1611	0.70853	NaN
	0.6402	0.000156202	0.00625	0.01093	0.01562	0.02031	0.03593	0.08279	0.16089	0.7076	NaN
	0.64103	0.000155998	0.00624	0.01092	0.0156	0.02028	0.03588	0.08268	0.16068	0.70667	NaN
	0.64187	0.000155794	0.00623	0.01091	0.01558	0.02025	0.03583	0.08257	0.16047	0.70575	NaN
	0.64271	0.000155591	0.00622	0.01089	0.01556	0.02023	0.03579	0.08246	0.16026	0.70483	NaN
	0.64355	0.000155388	0.00622	0.01088	0.01554	0.0202	0.03574	0.08236	0.16005	0.70391	NaN
	0.64439	0.000155186	0.00621	0.01086	0.01552	0.02017	0.03569	0.08225	0.15984	0.70299	NaN
	0.64523	0.000154984	0.0062	0.01085	0.0155	0.02015	0.03565	0.08214	0.15963	0.70208	NaN
	0.64607	0.000154783	0.00619	0.01083	0.01548	0.02012	0.0356	0.08203	0.15943	0.70117	NaN
	0.64691	0.000154582	0.00618	0.01082	0.01546	0.0201	0.03555	0.08193	0.15922	0.70026	NaN
	0.64774	0.000154382	0.00618	0.01081	0.01544	0.02007	0.03551	0.08182	0.15901	0.69935	NaN
	0.64858	0.000154182	0.00617	0.01079	0.01542	0.02004	0.03546	0.08172	0.15881	0.69845	NaN
	0.64942	0.000153983	0.00616	0.01078	0.0154	0.02002	0.03542	0.08161	0.1586	0.69754	NaN
	0.65026	0.000153784	0.00615	0.01076	0.01538	0.01999	0.03537	0.08151	0.1584	0.69664	NaN
	0.6511	0.000153586	0.00614	0.01075	0.01536	0.01997	0.03532	0.0814	0.15819	0.69575	NaN
	0.65194	0.000153389	0.00614	0.01074	0.01534	0.01994	0.03528	0.0813	0.15799	0.69485	NaN
	0.65278	0.000153191	0.00613	0.01072	0.01532	0.01991	0.03523	0.08119	0.15779	0.69396	NaN
	0.65362	0.000152995	0.00612	0.01071	0.0153	0.01989	0.03519	0.08109	0.15758	0.69307	NaN
	0.65446	0.000152799	0.00611	0.0107	0.01528	0.01986	0.03514	0.08098	0.15738	0.69218	NaN
	0.65529	0.000152603	0.0061	0.01068	0.01526	0.01984	0.0351	0.08088	0.15718	0.69129	NaN
	0.65613	0.000152408	0.0061	0.01067	0.01524	0.01981	0.03505	0.08078	0.15698	0.69041	NaN
	0.65697	0.000152213	0.00609	0.01065	0.01522	0.01979	0.03501	0.08067	0.15678	0.68953	NaN
	0.65781	0.000152019	0.00608	0.01064	0.0152	0.01976	0.03496	0.08057	0.15658	0.68865	NaN
	0.65865	0.000151826	0.00607	0.01063	0.01518	0.01974	0.03492	0.08047	0.15638	0.68777	NaN
	0.65949	0.000151633	0.00607	0.01061	0.01516	0.01971	0.03488	0.08037	0.15618	0.6869	NaN
	0.66033	0.00015144	0.00606	0.0106	0.01514	0.01969	0.03483	0.08026	0.15598	0.68602	NaN
	0.66117	0.000151248	0.00605	0.01059	0.01512	0.01966	0.03479	0.08016	0.15579	0.68515	NaN
	0.66201	0.000151056	0.00604	0.01057	0.01511	0.01964	0.03474	0.08006	0.15559	0.68428	NaN
	0.66284	0.000150865	0.00603	0.01056	0.01509	0.01961	0.0347	0.07996	0.15539	0.68342	NaN
	0.66368	0.000150674	0.00603	0.01055	0.01507	0.01959	0.03466	0.07986	0.15519	0.68256	NaN
	0.66452	0.000150484	0.00602	0.01053	0.01505	0.01956	0.03461	0.07976	0.155	0.68169	NaN
	0.66536	0.000150294	0.00601	0.01052	0.01503	0.01954	0.03457	0.07966	0.1548	0.68083	NaN
	0.6662	0.000150105	0.006	0.01051	0.01501	0.01951	0.03452	0.07956	0.15461	0.67998	NaN
	0.66704	0.000149916	0.006	0.01049	0.01499	0.01949	0.03448	0.07946	0.15441	0.67912	NaN
	0.66788	0.000149728	0.00599	0.01048	0.01497	0.01946	0.03444	0.07936	0.15422	0.67827	NaN
	0.66872	0.00014954	0.00598	0.01047	0.01495	0.01944	0.03439	0.07926	0.15403	0.67742	NaN
	0.66955	0.000149353	0.00597	0.01045	0.01494	0.01942	0.03435	0.07916	0.15383	0.67657	NaN
	0.67039	0.000149166	0.00597	0.01044	0.01492	0.01939	0.03431	0.07906	0.15364	0.67572	NaN
	0.67123	0.00014898	0.00596	0.01043	0.0149	0.01937	0.03427	0.07896	0.15345	0.67488	NaN
	0.67207	0.000148794	0.00595	0.01042	0.01488	0.01934	0.03422	0.07886	0.15326	0.67404	NaN
	0.67291	0.000148608	0.00594	0.0104	0.01486	0.01932	0.03418	0.07876	0.15307	0.6732	NaN
	0.67375	0.000148423	0.00594	0.01039	0.01484	0.0193	0.03414	0.07866	0.15288	0.67236	NaN
	0.67459	0.000148239	0.00593	0.01038	0.01482	0.01927	0.03409	0.07857	0.15269	0.67152	NaN
	0.67543	0.000148055	0.00592	0.01036	0.01481	0.01925	0.03405	0.07847	0.1525	0.67069	NaN
	0.67627	0.000147871	0.00591	0.01035	0.01479	0.01922	0.03401	0.07837	0.15231	0.66986	NaN
	0.6771	0.000147688	0.00591	0.01034	0.01477	0.0192	0.03397	0.07827	0.15212	0.66903	NaN
	0.67794	0.000147505	0.0059	0.01033	0.01475	0.01918	0.03393	0.07818	0.15193	0.6682	NaN
	0.67878	0.000147323	0.00589	0.01031	0.01473	0.01915	0.03388	0.07808	0.15174	0.66737	NaN
	0.67962	0.000147141	0.00589	0.0103	0.01471	0.01913	0.03384	0.07798	0.15156	0.66655	NaN
	0.68046	0.00014696	0.00588	0.01029	0.0147	0.0191	0.0338	0.07789	0.15137	0.66573	NaN
	0.6813	0.000146779	0.00587	0.01027	0.01468	0.01908	0.03376	0.07779	0.15118	0.66491	NaN
	0.68214	0.000146598	0.00586	0.01026	0.01466	0.01906	0.03372	0.0777	0.151	0.66409	NaN
	0.68298	0.000146418	0.00586	0.01025	0.01464	0.01903	0.03368	0.0776	0.15081	0.66327	NaN
	0.68381	0.000146238	0.00585	0.01024	0.01462	0.01901	0.03363	0.07751	0.15063	0.66246	NaN
	0.68465	0.000146059	0.00584	0.01022	0.01461	0.01899	0.03359	0.07741	0.15044	0.66165	NaN
	0.68549	0.000145881	0.00584	0.01021	0.01459	0.01896	0.03355	0.07732	0.15026	0.66084	NaN
	0.68633	0.000145702	0.00583	0.0102	0.01457	0.01894	0.03351	0.07722	0.15007	0.66003	NaN
	0.68717	0.000145524	0.00582	0.01019	0.01455	0.01892	0.03347	0.07713	0.14989	0.65923	NaN
	0.68801	0.000145347	0.00581	0.01017	0.01453	0.0189	0.03343	0.07703	0.14971	0.65842	NaN
	0.68885	0.00014517	0.00581	0.01016	0.01452	0.01887	0.03339	0.07694	0.14953	0.65762	NaN
	0.68969	0.000144993	0.0058	0.01015	0.0145	0.01885	0.03335	0.07685	0.14934	0.65682	NaN
	0.69053	0.000144817	0.00579	0.01014	0.01448	0.01883	0.03331	0.07675	0.14916	0.65602	NaN
	0.69136	0.000144642	0.00579	0.01012	0.01446	0.0188	0.03327	0.07666	0.14898	0.65523	NaN
	0.6922	0.000144466	0.00578	0.01011	0.01445	0.01878	0.03323	0.07657	0.1488	0.65443	NaN
	0.69304	0.000144291	0.00577	0.0101	0.01443	0.01876	0.03319	0.07647	0.14862	0.65364	NaN
	0.69388	0.000144117	0.00576	0.01009	0.01441	0.01874	0.03315	0.07638	0.14844	0.65285	NaN
	0.69472	0.000143943	0.00576	0.01008	0.01439	0.01871	0.03311	0.07629	0.14826	0.65206	NaN
	0.69556	0.000143769	0.00575	0.01006	0.01438	0.01869	0.03307	0.0762	0.14808	0.65128	NaN
	0.6964	0.000143596	0.00574	0.01005	0.01436	0.01867	0.03303	0.07611	0.1479	0.65049	NaN
	0.69724	0.000143423	0.00574	0.01004	0.01434	0.01865	0.03299	0.07601	0.14773	0.64971	NaN
	0.69808	0.000143251	0.00573	0.01003	0.01433	0.01862	0.03295	0.07592	0.14755	0.64893	NaN
	0.69891	0.000143079	0.00572	0.01002	0.01431	0.0186	0.03291	0.07583	0.14737	0.64815	NaN
	0.69975	0.000142908	0.00572	0.01	0.01429	0.01858	0.03287	0.07574	0.14719	0.64737	NaN
	0.70059	0.000142737	0.00571	0.00999	0.01427	0.01856	0.03283	0.07565	0.14702	0.6466	NaN
	0.70143	0.000142566	0.0057	0.00998	0.01426	0.01853	0.03279	0.07556	0.14684	0.64582	NaN
	0.70227	0.000142396	0.0057	0.00997	0.01424	0.01851	0.03275	0.07547	0.14667	0.64505	NaN
	0.70311	0.000142226	0.00569	0.00996	0.01422	0.01849	0.03271	0.07538	0.14649	0.64428	NaN
	0.70395	0.000142056	0.00568	0.00994	0.01421	0.01847	0.03267	0.07529	0.14632	0.64351	NaN
	0.70479	0.000141887	0.00568	0.00993	0.01419	0.01845	0.03263	0.0752	0.14614	0.64275	NaN
	0.70562	0.000141718	0.00567	0.00992	0.01417	0.01842	0.0326	0.07511	0.14597	0.64198	NaN
	0.70646	0.00014155	0.00566	0.00991	0.01416	0.0184	0.03256	0.07502	0.1458	0.64122	NaN
	0.7073	0.000141382	0.00566	0.0099	0.01414	0.01838	0.03252	0.07493	0.14562	0.64046	NaN
	0.70814	0.000141215	0.00565	0.00989	0.01412	0.01836	0.03248	0.07484	0.14545	0.6397	NaN
	0.70898	0.000141048	0.00564	0.00987	0.0141	0.01834	0.03244	0.07476	0.14528	0.63895	NaN
	0.70982	0.000140881	0.00564	0.00986	0.01409	0.01831	0.0324	0.07467	0.14511	0.63819	NaN
	0.71066	0.000140715	0.00563	0.00985	0.01407	0.01829	0.03236	0.07458	0.14494	0.63744	NaN
	0.7115	0.000140549	0.00562	0.00984	0.01405	0.01827	0.03233	0.07449	0.14477	0.63669	NaN
	0.71234	0.000140383	0.00562	0.00983	0.01404	0.01825	0.03229	0.0744	0.14459	0.63594	NaN
	0.71317	0.000140218	0.00561	0.00982	0.01402	0.01823	0.03225	0.07432	0.14442	0.63519	NaN
	0.71401	0.000140053	0.0056	0.0098	0.01401	0.01821	0.03221	0.07423	0.14426	0.63444	NaN
	0.71485	0.000139889	0.0056	0.00979	0.01399	0.01819	0.03217	0.07414	0.14409	0.6337	NaN
	0.71569	0.000139725	0.00559	0.00978	0.01397	0.01816	0.03214	0.07405	0.14392	0.63295	NaN
	0.71653	0.000139562	0.00558	0.00977	0.01396	0.01814	0.0321	0.07397	0.14375	0.63221	NaN
	0.71737	0.000139398	0.00558	0.00976	0.01394	0.01812	0.03206	0.07388	0.14358	0.63147	NaN
	0.71821	0.000139236	0.00557	0.00975	0.01392	0.0181	0.03202	0.07379	0.14341	0.63074	NaN
	0.71905	0.000139073	0.00556	0.00974	0.01391	0.01808	0.03199	0.07371	0.14325	0.63	NaN
	0.71988	0.000138911	0.00556	0.00972	0.01389	0.01806	0.03195	0.07362	0.14308	0.62927	NaN
	0.72072	0.000138749	0.00555	0.00971	0.01387	0.01804	0.03191	0.07354	0.14291	0.62853	NaN
	0.72156	0.000138588	0.00554	0.0097	0.01386	0.01802	0.03188	0.07345	0.14275	0.6278	NaN
	0.7224	0.000138427	0.00554	0.00969	0.01384	0.018	0.03184	0.07337	0.14258	0.62708	NaN
	0.72324	0.000138267	0.00553	0.00968	0.01383	0.01797	0.0318	0.07328	0.14241	0.62635	NaN
	0.72408	0.000138106	0.00552	0.00967	0.01381	0.01795	0.03176	0.0732	0.14225	0.62562	NaN
	0.72492	0.000137947	0.00552	0.00966	0.01379	0.01793	0.03173	0.07311	0.14209	0.6249	NaN
	0.72576	0.000137787	0.00551	0.00965	0.01378	0.01791	0.03169	0.07303	0.14192	0.62418	NaN
	0.7266	0.000137628	0.00551	0.00963	0.01376	0.01789	0.03165	0.07294	0.14176	0.62346	NaN
	0.72743	0.000137469	0.0055	0.00962	0.01375	0.01787	0.03162	0.07286	0.14159	0.62274	NaN
	0.72827	0.000137311	0.00549	0.00961	0.01373	0.01785	0.03158	0.07277	0.14143	0.62202	NaN
	0.72911	0.000137153	0.00549	0.0096	0.01372	0.01783	0.03155	0.07269	0.14127	0.6213	NaN
	0.72995	0.000136996	0.00548	0.00959	0.0137	0.01781	0.03151	0.07261	0.14111	0.62059	NaN
	0.73079	0.000136838	0.00547	0.00958	0.01368	0.01779	0.03147	0.07252	0.14094	0.61988	NaN
	0.73163	0.000136681	0.00547	0.00957	0.01367	0.01777	0.03144	0.07244	0.14078	0.61917	NaN
	0.73247	0.000136525	0.00546	0.00956	0.01365	0.01775	0.0314	0.07236	0.14062	0.61846	NaN
	0.73331	0.000136369	0.00545	0.00955	0.01364	0.01773	0.03136	0.07228	0.14046	0.61775	NaN
	0.73415	0.000136213	0.00545	0.00953	0.01362	0.01771	0.03133	0.07219	0.1403	0.61704	NaN
	0.73498	0.000136057	0.00544	0.00952	0.01361	0.01769	0.03129	0.07211	0.14014	0.61634	NaN
	0.73582	0.000135902	0.00544	0.00951	0.01359	0.01767	0.03126	0.07203	0.13998	0.61564	NaN
	0.73666	0.000135748	0.00543	0.0095	0.01357	0.01765	0.03122	0.07195	0.13982	0.61494	NaN
	0.7375	0.000135593	0.00542	0.00949	0.01356	0.01763	0.03119	0.07186	0.13966	0.61424	NaN
	0.73834	0.000135439	0.00542	0.00948	0.01354	0.01761	0.03115	0.07178	0.1395	0.61354	NaN
	0.73918	0.000135285	0.00541	0.00947	0.01353	0.01759	0.03112	0.0717	0.13934	0.61284	NaN
	0.74002	0.000135132	0.00541	0.00946	0.01351	0.01757	0.03108	0.07162	0.13919	0.61215	NaN
	0.74086	0.000134979	0.0054	0.00945	0.0135	0.01755	0.03105	0.07154	0.13903	0.61145	NaN
	0.74169	0.000134826	0.00539	0.00944	0.01348	0.01753	0.03101	0.07146	0.13887	0.61076	NaN
	0.74253	0.000134674	0.00539	0.00943	0.01347	0.01751	0.03098	0.07138	0.13871	0.61007	NaN
	0.74337	0.000134522	0.00538	0.00942	0.01345	0.01749	0.03094	0.0713	0.13856	0.60939	NaN
	0.74421	0.00013437	0.00537	0.00941	0.01344	0.01747	0.03091	0.07122	0.1384	0.6087	NaN
	0.74505	0.000134219	0.00537	0.0094	0.01342	0.01745	0.03087	0.07114	0.13825	0.60801	NaN
	0.74589	0.000134068	0.00536	0.00938	0.01341	0.01743	0.03084	0.07106	0.13809	0.60733	NaN
	0.74673	0.000133918	0.00536	0.00937	0.01339	0.01741	0.0308	0.07098	0.13794	0.60665	NaN
	0.74757	0.000133767	0.00535	0.00936	0.01338	0.01739	0.03077	0.0709	0.13778	0.60597	NaN
	0.74841	0.000133617	0.00534	0.00935	0.01336	0.01737	0.03073	0.07082	0.13763	0.60529	NaN
	0.74924	0.000133468	0.00534	0.00934	0.01335	0.01735	0.0307	0.07074	0.13747	0.60461	NaN
	0.75008	0.000133319	0.00533	0.00933	0.01333	0.01733	0.03066	0.07066	0.13732	0.60393	NaN
	0.75092	0.00013317	0.00533	0.00932	0.01332	0.01731	0.03063	0.07058	0.13716	0.60326	NaN
	0.75176	0.000133021	0.00532	0.00931	0.0133	0.01729	0.03059	0.0705	0.13701	0.60259	NaN
	0.7526	0.000132873	0.00531	0.0093	0.01329	0.01727	0.03056	0.07042	0.13686	0.60191	NaN
	0.75344	0.000132725	0.00531	0.00929	0.01327	0.01725	0.03053	0.07034	0.13671	0.60124	0.99942
	0.75428	0.000132577	0.0053	0.00928	0.01326	0.01724	0.03049	0.07027	0.13655	0.60057	0.99831
	0.75512	0.00013243	0.0053	0.00927	0.01324	0.01722	0.03046	0.07019	0.1364	0.59991	0.9972
	0.75595	0.000132283	0.00529	0.00926	0.01323	0.0172	0.03043	0.07011	0.13625	0.59924	0.99609
	0.75679	0.000132136	0.00529	0.00925	0.01321	0.01718	0.03039	0.07003	0.1361	0.59858	0.99499
	0.75763	0.00013199	0.00528	0.00924	0.0132	0.01716	0.03036	0.06995	0.13595	0.59792	0.99389
	0.75847	0.000131844	0.00527	0.00923	0.01318	0.01714	0.03032	0.06988	0.1358	0.59725	0.99279
	0.75931	0.000131698	0.00527	0.00922	0.01317	0.01712	0.03029	0.0698	0.13565	0.59659	0.99169
	0.76015	0.000131553	0.00526	0.00921	0.01316	0.0171	0.03026	0.06972	0.1355	0.59594	0.9906
	0.76099	0.000131408	0.00526	0.0092	0.01314	0.01708	0.03022	0.06965	0.13535	0.59528	0.9895
	0.76183	0.000131263	0.00525	0.00919	0.01313	0.01706	0.03019	0.06957	0.1352	0.59462	0.98841
	0.76267	0.000131119	0.00524	0.00918	0.01311	0.01705	0.03016	0.06949	0.13505	0.59397	0.98733
	0.7635	0.000130975	0.00524	0.00917	0.0131	0.01703	0.03012	0.06942	0.1349	0.59332	0.98624
	0.76434	0.000130831	0.00523	0.00916	0.01308	0.01701	0.03009	0.06934	0.13476	0.59267	0.98516
	0.76518	0.000130688	0.00523	0.00915	0.01307	0.01699	0.03006	0.06926	0.13461	0.59202	0.98408
	0.76602	0.000130545	0.00522	0.00914	0.01305	0.01697	0.03003	0.06919	0.13446	0.59137	0.983
	0.76686	0.000130402	0.00522	0.00913	0.01304	0.01695	0.02999	0.06911	0.13431	0.59072	0.98193
	0.7677	0.000130259	0.00521	0.00912	0.01303	0.01693	0.02996	0.06904	0.13417	0.59008	0.98085
	0.76854	0.000130117	0.0052	0.00911	0.01301	0.01692	0.02993	0.06896	0.13402	0.58943	0.97978
	0.76938	0.000129975	0.0052	0.0091	0.013	0.0169	0.02989	0.06889	0.13387	0.58879	0.97871
	0.77022	0.000129834	0.00519	0.00909	0.01298	0.01688	0.02986	0.06881	0.13373	0.58815	0.97765
	0.77105	0.000129693	0.00519	0.00908	0.01297	0.01686	0.02983	0.06874	0.13358	0.58751	0.97659
	0.77189	0.000129552	0.00518	0.00907	0.01296	0.01684	0.0298	0.06866	0.13344	0.58687	0.97552
	0.77273	0.000129411	0.00518	0.00906	0.01294	0.01682	0.02976	0.06859	0.13329	0.58623	0.97446
	0.77357	0.000129271	0.00517	0.00905	0.01293	0.01681	0.02973	0.06851	0.13315	0.5856	0.97341
	0.77441	0.000129131	0.00517	0.00904	0.01291	0.01679	0.0297	0.06844	0.133	0.58496	0.97235
	0.77525	0.000128991	0.00516	0.00903	0.0129	0.01677	0.02967	0.06837	0.13286	0.58433	0.9713
	0.77609	0.000128852	0.00515	0.00902	0.01289	0.01675	0.02964	0.06829	0.13272	0.5837	0.97025
	0.77693	0.000128712	0.00515	0.00901	0.01287	0.01673	0.0296	0.06822	0.13257	0.58307	0.9692
	0.77776	0.000128574	0.00514	0.009	0.01286	0.01671	0.02957	0.06814	0.13243	0.58244	0.96816
	0.7786	0.000128435	0.00514	0.00899	0.01284	0.0167	0.02954	0.06807	0.13229	0.58181	0.96712
	0.77944	0.000128297	0.00513	0.00898	0.01283	0.01668	0.02951	0.068	0.13215	0.58118	0.96608
	0.78028	0.000128159	0.00513	0.00897	0.01282	0.01666	0.02948	0.06792	0.132	0.58056	0.96504
	0.78112	0.000128021	0.00512	0.00896	0.0128	0.01664	0.02944	0.06785	0.13186	0.57994	0.964
	0.78196	0.000127884	0.00512	0.00895	0.01279	0.01662	0.02941	0.06778	0.13172	0.57931	0.96297
	0.7828	0.000127747	0.00511	0.00894	0.01277	0.01661	0.02938	0.06771	0.13158	0.57869	0.96193
	0.78364	0.00012761	0.0051	0.00893	0.01276	0.01659	0.02935	0.06763	0.13144	0.57807	0.9609
	0.78448	0.000127474	0.0051	0.00892	0.01275	0.01657	0.02932	0.06756	0.1313	0.57746	0.95988
	0.78531	0.000127338	0.00509	0.00891	0.01273	0.01655	0.02929	0.06749	0.13116	0.57684	0.95885
	0.78615	0.000127202	0.00509	0.0089	0.01272	0.01654	0.02926	0.06742	0.13102	0.57622	0.95783
	0.78699	0.000127066	0.00508	0.00889	0.01271	0.01652	0.02923	0.06735	0.13088	0.57561	0.95681
	0.78783	0.000126931	0.00508	0.00889	0.01269	0.0165	0.02919	0.06727	0.13074	0.575	0.95579
	0.78867	0.000126796	0.00507	0.00888	0.01268	0.01648	0.02916	0.0672	0.1306	0.57438	0.95477
	0.78951	0.000126661	0.00507	0.00887	0.01267	0.01647	0.02913	0.06713	0.13046	0.57377	0.95376
	0.79035	0.000126527	0.00506	0.00886	0.01265	0.01645	0.0291	0.06706	0.13032	0.57317	0.95275
	0.79119	0.000126392	0.00506	0.00885	0.01264	0.01643	0.02907	0.06699	0.13018	0.57256	0.95174
	0.79203	0.000126259	0.00505	0.00884	0.01263	0.01641	0.02904	0.06692	0.13005	0.57195	0.95073
	0.79286	0.000126125	0.00505	0.00883	0.01261	0.0164	0.02901	0.06685	0.12991	0.57135	0.94972
	0.7937	0.000125992	0.00504	0.00882	0.0126	0.01638	0.02898	0.06678	0.12977	0.57074	0.94872
	0.79454	0.000125859	0.00503	0.00881	0.01259	0.01636	0.02895	0.06671	0.12963	0.57014	0.94772
	0.79538	0.000125726	0.00503	0.0088	0.01257	0.01634	0.02892	0.06663	0.1295	0.56954	0.94672
	0.79622	0.000125594	0.00502	0.00879	0.01256	0.01633	0.02889	0.06656	0.12936	0.56894	0.94572
	0.79706	0.000125461	0.00502	0.00878	0.01255	0.01631	0.02886	0.06649	0.12923	0.56834	0.94472
	0.7979	0.000125329	0.00501	0.00877	0.01253	0.01629	0.02883	0.06642	0.12909	0.56774	0.94373
	0.79874	0.000125198	0.00501	0.00876	0.01252	0.01628	0.0288	0.06635	0.12895	0.56715	0.94274
	0.79957	0.000125067	0.005	0.00875	0.01251	0.01626	0.02877	0.06629	0.12882	0.56655	0.94175
	0.80041	0.000124935	0.005	0.00875	0.01249	0.01624	0.02874	0.06622	0.12868	0.56596	0.94076
	0.80125	0.000124805	0.00499	0.00874	0.01248	0.01622	0.02871	0.06615	0.12855	0.56537	0.93978
	0.80209	0.000124674	0.00499	0.00873	0.01247	0.01621	0.02868	0.06608	0.12841	0.56477	0.9388
	0.80293	0.000124544	0.00498	0.00872	0.01245	0.01619	0.02865	0.06601	0.12828	0.56418	0.93782
	0.80377	0.000124414	0.00498	0.00871	0.01244	0.01617	0.02862	0.06594	0.12815	0.56359	0.93684
	0.80461	0.000124284	0.00497	0.0087	0.01243	0.01616	0.02859	0.06587	0.12801	0.56301	0.93586
	0.80545	0.000124155	0.00497	0.00869	0.01242	0.01614	0.02856	0.0658	0.12788	0.56242	0.93489
	0.80629	0.000124026	0.00496	0.00868	0.0124	0.01612	0.02853	0.06573	0.12775	0.56184	0.93391
	0.80712	0.000123897	0.00496	0.00867	0.01239	0.01611	0.0285	0.06567	0.12761	0.56125	0.93294
	0.80796	0.000123768	0.00495	0.00866	0.01238	0.01609	0.02847	0.0656	0.12748	0.56067	0.93197
	0.8088	0.00012364	0.00495	0.00865	0.01236	0.01607	0.02844	0.06553	0.12735	0.56009	0.93101
	0.80964	0.000123512	0.00494	0.00865	0.01235	0.01606	0.02841	0.06546	0.12722	0.55951	0.93004
	0.81048	0.000123384	0.00494	0.00864	0.01234	0.01604	0.02838	0.06539	0.12709	0.55893	0.92908
	0.81132	0.000123256	0.00493	0.00863	0.01233	0.01602	0.02835	0.06533	0.12695	0.55835	0.92812
	0.81216	0.000123129	0.00493	0.00862	0.01231	0.01601	0.02832	0.06526	0.12682	0.55777	0.92716
	0.813	0.000123002	0.00492	0.00861	0.0123	0.01599	0.02829	0.06519	0.12669	0.5572	0.9262
	0.81383	0.000122875	0.00492	0.0086	0.01229	0.01597	0.02826	0.06512	0.12656	0.55662	0.92525
	0.81467	0.000122749	0.00491	0.00859	0.01227	0.01596	0.02823	0.06506	0.12643	0.55605	0.9243
	0.81551	0.000122622	0.0049	0.00858	0.01226	0.01594	0.0282	0.06499	0.1263	0.55548	0.92335
	0.81635	0.000122496	0.0049	0.00857	0.01225	0.01592	0.02817	0.06492	0.12617	0.55491	0.9224
	0.81719	0.000122371	0.00489	0.00857	0.01224	0.01591	0.02815	0.06486	0.12604	0.55434	0.92145
	0.81803	0.000122245	0.00489	0.00856	0.01222	0.01589	0.02812	0.06479	0.12591	0.55377	0.92051
	0.81887	0.00012212	0.00488	0.00855	0.01221	0.01588	0.02809	0.06472	0.12578	0.5532	0.91956
	0.81971	0.000121995	0.00488	0.00854	0.0122	0.01586	0.02806	0.06466	0.12565	0.55264	0.91862
	0.82055	0.00012187	0.00487	0.00853	0.01219	0.01584	0.02803	0.06459	0.12553	0.55207	0.91768
	0.82138	0.000121746	0.00487	0.00852	0.01217	0.01583	0.028	0.06453	0.1254	0.55151	0.91674
	0.82222	0.000121621	0.00486	0.00851	0.01216	0.01581	0.02797	0.06446	0.12527	0.55095	0.91581
	0.82306	0.000121498	0.00486	0.0085	0.01215	0.01579	0.02794	0.06439	0.12514	0.55038	0.91488
	0.8239	0.000121374	0.00485	0.0085	0.01214	0.01578	0.02792	0.06433	0.12502	0.54982	0.91394
	0.82474	0.00012125	0.00485	0.00849	0.01213	0.01576	0.02789	0.06426	0.12489	0.54926	0.91302
	0.82558	0.000121127	0.00485	0.00848	0.01211	0.01575	0.02786	0.0642	0.12476	0.54871	0.91209
	0.82642	0.000121004	0.00484	0.00847	0.0121	0.01573	0.02783	0.06413	0.12463	0.54815	0.91116
	0.82726	0.000120882	0.00484	0.00846	0.01209	0.01571	0.0278	0.06407	0.12451	0.54759	0.91024
	0.8281	0.000120759	0.00483	0.00845	0.01208	0.0157	0.02777	0.064	0.12438	0.54704	0.90932
	0.82893	0.000120637	0.00483	0.00844	0.01206	0.01568	0.02775	0.06394	0.12426	0.54649	0.9084
	0.82977	0.000120515	0.00482	0.00844	0.01205	0.01567	0.02772	0.06387	0.12413	0.54593	0.90748
	0.83061	0.000120393	0.00482	0.00843	0.01204	0.01565	0.02769	0.06381	0.12401	0.54538	0.90656
	0.83145	0.000120272	0.00481	0.00842	0.01203	0.01564	0.02766	0.06374	0.12388	0.54483	0.90565
	0.83229	0.000120151	0.00481	0.00841	0.01202	0.01562	0.02763	0.06368	0.12376	0.54428	0.90473
	0.83313	0.00012003	0.0048	0.0084	0.012	0.0156	0.02761	0.06362	0.12363	0.54373	0.90382
	0.83397	0.000119909	0.0048	0.00839	0.01199	0.01559	0.02758	0.06355	0.12351	0.54319	0.90291
	0.83481	0.000119788	0.00479	0.00839	0.01198	0.01557	0.02755	0.06349	0.12338	0.54264	0.90201
	0.83564	0.000119668	0.00479	0.00838	0.01197	0.01556	0.02752	0.06342	0.12326	0.5421	0.9011
	0.83648	0.000119548	0.00478	0.00837	0.01195	0.01554	0.0275	0.06336	0.12313	0.54155	0.9002
	0.83732	0.000119428	0.00478	0.00836	0.01194	0.01553	0.02747	0.0633	0.12301	0.54101	0.8993
	0.83816	0.000119309	0.00477	0.00835	0.01193	0.01551	0.02744	0.06323	0.12289	0.54047	0.8984
	0.839	0.00011919	0.00477	0.00834	0.01192	0.01549	0.02741	0.06317	0.12277	0.53993	0.8975
