# Supplementary material for: Thermodynamic framework for assessing dissolutive wetting behaviors in metallic systems
Source: Nat Commun. 2025 Dec 3;17:313. doi: 10.1038/s41467-025-67008-9 (PMC12789441; doi:10.1038/s41467-025-67008-9)
Supplement: Supplementary file 10 — Source Data [file 41467_2025_67008_MOESM10_ESM.zip › Separate Source Data files/Supplementary Fig. 7a.xlsx]

## Sheet: Sheet1
	Cu-4s		Cu-3p		Cu-3d		Cu-total		Ti-4s		Ti-3p		Ti-3d		Ti-total
	Energy(eV)	DOS(electrons/eV)	Energy(eV)	DOS(electrons/eV)	Energy(eV)	DOS(electrons/eV)	Energy(eV)	DOS(electrons/eV)	Energy(eV)	DOS(electrons/eV)	Energy(eV)	DOS(electrons/eV)	Energy(eV)	DOS(electrons/eV)	Energy(eV)	DOS(electrons/eV)
	-58.968	0	-33.0783	0.00178	-58.968	0	-58.968	0	-58.968	0	-58.968	0	-58.968	0	-58.968	0
	-58.9575	0	-33.0678	0.00169	-58.9575	0	-58.9575	0	-58.9575	0	-58.9575	0	-58.9575	0	-58.9575	0
	-57.3414	0.000106754	-33.0573	0.0016	-57.3729	0.000106467	-57.4254	0.000109369	-57.8871	0.000251761	-57.4883	0.000229777	-57.2784	0.000225112	-57.8871	0.000251857
	-57.3309	0.000117392	-33.0468	0.00151	-57.3624	0.000118681	-57.4149	0.000123354	-57.8766	0.000319464	-57.4778	0.000264019	-57.2679	0.000246185	-57.8766	0.000319585
	-57.3204	0.000128736	-33.0363	0.00142	-57.3519	0.000131936	-57.4044	0.000138748	-57.8661	0.000404258	-57.4673	0.00030254	-57.2574	0.00026849	-57.8661	0.000404412
	-57.3099	0.000140788	-33.0258	0.00134	-57.3414	0.000146272	-57.3939	0.000155638	-57.8556	0.000510152	-57.4568	0.000345738	-57.2469	0.000292011	-57.8556	0.000510346
	-57.2994	0.000153545	-33.0153	0.00125	-57.3309	0.000161725	-57.3834	0.000174108	-57.8451	0.000893431	-57.4463	0.000394029	-57.2365	0.000316718	-57.8451	0.000893866
	-57.2889	0.000166997	-33.0048	0.00117	-57.3204	0.000178325	-57.3729	0.000194239	-57.8346	0.00112	-57.4359	0.000447845	-57.226	0.000342572	-57.8346	0.00113
	-57.2784	0.000181129	-32.9943	0.00109	-57.3099	0.000196094	-57.3624	0.000216108	-57.8241	0.00141	-57.4254	0.000507626	-57.2155	0.000369518	-57.8241	0.00141
	-57.2679	0.000195916	-32.9838	0.00101	-57.2994	0.000215046	-57.3519	0.000239785	-57.8137	0.00177	-57.4149	0.000573823	-57.205	0.000397487	-57.8137	0.00177
	-57.2574	0.000211328	-32.9733	0.000937536	-57.2889	0.00023519	-57.3414	0.000265331	-57.8032	0.00221	-57.4044	0.000646889	-57.1945	0.000426398	-57.8032	0.00221
	-57.2469	0.000227326	-32.9628	0.000866408	-57.2784	0.00025652	-57.3309	0.000292799	-57.7927	0.00275	-57.3939	0.000727275	-57.184	0.000456153	-57.7927	0.00275
	-57.2365	0.000243862	-32.9523	0.000798494	-57.2679	0.000279025	-57.3204	0.00032223	-57.7822	0.00341	-57.3834	0.000815426	-57.1735	0.000486644	-57.7822	0.00342
	-57.226	0.000260882	-32.9418	0.000733897	-57.2574	0.000302678	-57.3099	0.000353655	-57.7717	0.00423	-57.3729	0.000911776	-57.163	0.000517745	-57.7717	0.00423
	-57.2155	0.000278322	-32.9314	0.000672688	-57.2469	0.000327444	-57.2994	0.000387087	-57.7612	0.00522	-57.3624	0.00102	-57.1525	0.000549319	-57.7612	0.00523
	-57.205	0.000296112	-32.9209	0.000614904	-57.2365	0.000353273	-57.2889	0.000422525	-57.7507	0.00643	-57.3519	0.00113	-57.142	0.000581216	-57.7507	0.00644
	-57.1945	0.000314173	-32.9104	0.000560551	-57.226	0.000380103	-57.2784	0.000459953	-57.7402	0.0079	-57.3414	0.00125	-57.1315	0.000613274	-57.7402	0.00791
	-57.184	0.000332419	-32.8999	0.00050961	-57.2155	0.000407858	-57.2679	0.000499332	-57.7297	0.00968	-57.3309	0.00139	-57.121	0.000645321	-57.7297	0.00969
	-57.1735	0.000350758	-32.8894	0.000462036	-57.205	0.00043645	-57.2574	0.000540608	-57.7192	0.01183	-57.3204	0.00153	-57.1105	0.000677176	-57.7192	0.01183
	-57.163	0.00036909	-32.8789	0.000417762	-57.1945	0.000465776	-57.2469	0.000583701	-57.7087	0.01441	-57.3099	0.00168	-57.1	0.00070865	-57.7087	0.01442
	-57.1525	0.000387313	-32.8684	0.000376701	-57.184	0.000495721	-57.2365	0.000628514	-57.6982	0.01751	-57.2994	0.00185	-57.0895	0.000739547	-57.6982	0.01752
	-57.142	0.000405319	-32.8579	0.00033875	-57.1735	0.000526156	-57.226	0.000674926	-57.6877	0.02122	-57.2889	0.00202	-57.079	0.00076967	-57.6877	0.02123
	-57.1315	0.000422995	-32.8474	0.000303793	-57.163	0.000556941	-57.2155	0.000722791	-57.6772	0.02564	-57.2784	0.0022	-57.0686	0.000798817	-57.6772	0.02565
	-57.121	0.000440228	-32.8369	0.0002717	-57.1525	0.000587925	-57.205	0.000771944	-57.6667	0.0309	-57.2679	0.0024	-57.0581	0.000826788	-57.6667	0.03091
	-57.1105	0.000456904	-32.8264	0.000242336	-57.142	0.000618944	-57.1945	0.000822195	-57.6562	0.03714	-57.2574	0.0026	-57.0476	0.000853385	-57.6562	0.03716
	-57.1	0.000472907	-32.8159	0.000215557	-57.1315	0.000649827	-57.184	0.000873334	-57.6457	0.04451	-57.2469	0.00282	-57.0371	0.000878417	-57.6457	0.04454
	-57.0895	0.000488125	-32.8054	0.000191214	-57.121	0.000680396	-57.1735	0.000925129	-57.6352	0.05321	-57.2365	0.00304	-57.0266	0.000901696	-57.6352	0.05324
	-57.079	0.000502448	-32.7949	0.000169159	-57.1105	0.000710466	-57.163	0.000977328	-57.6247	0.06343	-57.226	0.00327	-57.0161	0.000923048	-57.6247	0.06346
	-57.0686	0.000515769	-32.7844	0.00014924	-57.1	0.000739847	-57.1525	0.00103	-57.6143	0.07541	-57.2155	0.00351	-57.0056	0.000942307	-57.6143	0.07545
	-57.0581	0.000527988	-32.7739	0.000131307	-57.0895	0.000768347	-57.142	0.00108	-57.6038	0.0894	-57.205	0.00376	-56.9951	0.000959323	-57.6038	0.08945
	-57.0476	0.000539009	-32.7634	0.000115215	-57.079	0.000795776	-57.1315	0.00113	-57.5933	0.10571	-57.1945	0.00401	-56.9846	0.000973961	-57.5933	0.10576
	-57.0371	0.000548749	-32.7529	0.00010082	-57.0686	0.000821942	-57.121	0.00118	-57.5828	0.12465	-57.184	0.00427	-56.9741	0.000986103	-57.5828	0.12471
	-57.0266	0.000557128	-32.7424	8.79824e-05	-57.0581	0.000846659	-57.1105	0.00123	-57.5723	0.14658	-57.1735	0.00454	-56.9636	0.000995652	-57.5723	0.14666
	-57.0161	0.000564079	-8.02805	0.000105686	-57.0476	0.000869748	-57.1	0.00128	-57.5618	0.1719	-57.163	0.0048	-56.9531	0.001	-57.5618	0.17199
	-57.0056	0.000569548	-8.01756	0.00011533	-57.0371	0.000891036	-57.0895	0.00133	-57.5513	0.20105	-57.1525	0.00507	-56.9426	0.00101	-57.5513	0.20115
	-56.9951	0.000573488	-8.00706	0.000125811	-57.0266	0.000910362	-57.079	0.00137	-57.5408	0.2345	-57.142	0.00534	-56.9321	0.00101	-57.5408	0.23462
	-56.9846	0.000575868	-7.99657	0.000137172	-57.0161	0.000927577	-57.0686	0.00142	-57.5303	0.27277	-57.1315	0.00561	-56.9216	0.00101	-57.5303	0.27291
	-56.9741	0.000576668	-7.98607	0.000149459	-57.0056	0.000942548	-57.0581	0.00146	-57.5198	0.31642	-57.121	0.00588	-56.9111	0.00101	-57.5198	0.31658
	-56.9636	0.000576673	-7.97558	0.000162718	-56.9951	0.000955155	-57.0476	0.00149	-57.5093	0.36606	-57.1105	0.00614	-56.9006	0.001	-57.5093	0.36625
	-56.9531	0.000575885	-7.96509	0.000177002	-56.9846	0.000965297	-57.0371	0.00153	-57.4988	0.42233	-57.1	0.0064	-56.8901	0.000995652	-57.4988	0.42255
	-56.9426	0.000573516	-7.95459	0.000192367	-56.9741	0.000972894	-57.0266	0.00156	-57.4883	0.48593	-57.0895	0.00664	-56.8796	0.000986103	-57.4883	0.48618
	-56.9321	0.000569587	-7.9441	0.000208874	-56.9636	0.000978434	-57.0161	0.00158	-57.4778	0.55758	-57.079	0.00688	-56.8691	0.000973961	-57.4778	0.55787
	-56.9216	0.000564131	-7.9336	0.000227029	-56.9531	0.000981873	-57.0056	0.00161	-57.4673	0.63806	-57.0686	0.00711	-56.8587	0.000959323	-57.4673	0.63839
	-56.9111	0.000557191	-7.92311	0.000246157	-56.9426	0.000982631	-56.9951	0.00162	-57.4568	0.72817	-57.0581	0.00733	-56.8482	0.000942307	-57.4568	0.72854
	-56.9006	0.000548823	-7.91261	0.000266698	-56.9321	0.000980702	-56.9846	0.00164	-57.4463	0.82873	-57.0476	0.00753	-56.8377	0.000923048	-57.4463	0.82917
	-56.8901	0.000539095	-7.90212	0.000288764	-56.9216	0.000976906	-56.9741	0.00165	-57.4359	0.94063	-57.0371	0.00772	-56.8272	0.000901696	-57.4359	0.94112
	-56.8796	0.000528083	-7.89162	0.000312486	-56.9111	0.000971274	-56.9636	0.00165	-57.4254	1.06472	-57.0266	0.00789	-56.8167	0.000878417	-57.4254	1.06528
	-56.8691	0.000515874	-7.88113	0.00033824	-56.9006	0.000963048	-56.9531	0.00166	-57.4149	1.20191	-57.0161	0.00804	-56.8062	0.000853385	-57.4149	1.20254
	-56.8587	0.000502562	-7.87064	0.000365823	-56.8901	0.000952293	-56.9426	0.00166	-57.4044	1.35308	-57.0056	0.00817	-56.7957	0.000826787	-57.4044	1.35379
	-56.8482	0.000488247	-7.86014	0.000395621	-56.8796	0.000939097	-56.9321	0.00165	-57.3939	1.51912	-56.9951	0.00829	-56.7852	0.000798816	-57.3939	1.51991
	-56.8377	0.000473036	-7.84965	0.000427885	-56.8691	0.000923563	-56.9216	0.00164	-57.3834	1.70089	-56.9846	0.00838	-56.7747	0.000769669	-57.3834	1.70178
	-56.8272	0.000457039	-7.83915	0.000462903	-56.8587	0.000905816	-56.9111	0.00163	-57.3729	1.89923	-56.9741	0.00845	-56.7642	0.000739547	-57.3729	1.90023
	-56.8167	0.000440368	-7.82866	0.000501013	-56.8482	0.000885992	-56.9006	0.00161	-57.3624	2.11493	-56.9636	0.0085	-56.7537	0.00070865	-57.3624	2.11605
	-56.8062	0.000423139	-7.81816	0.000542602	-56.8377	0.000864244	-56.8901	0.00159	-57.3519	2.34872	-56.9531	0.00853	-56.7432	0.000677176	-57.3519	2.34997
	-56.7957	0.000405467	-7.80767	0.000588116	-56.8272	0.000840736	-56.8796	0.00156	-57.3414	2.60126	-56.9426	0.00854	-56.7327	0.000645321	-57.3414	2.60264
	-56.7852	0.000387464	-7.79717	0.000638066	-56.8167	0.000815642	-56.8691	0.00154	-57.3309	2.87312	-56.9321	0.00852	-56.7222	0.000613274	-57.3309	2.87464
	-56.7747	0.000369242	-7.78668	0.000693033	-56.8062	0.000789144	-56.8587	0.0015	-57.3204	3.16475	-56.9216	0.00849	-56.7117	0.000581215	-57.3204	3.16643
	-56.7642	0.00035091	-7.77619	0.000753676	-56.7957	0.000761428	-56.8482	0.00147	-57.3099	3.4765	-56.9111	0.00845	-56.7012	0.000549318	-57.3099	3.47836
	-56.7537	0.000332571	-7.76569	0.000820737	-56.7852	0.000732687	-56.8377	0.00143	-57.2994	3.80858	-56.9006	0.00838	-56.6908	0.000517744	-57.2994	3.81061
	-56.7432	0.000314324	-7.7552	0.000895047	-56.7747	0.000703112	-56.8272	0.00139	-57.2889	4.16102	-56.8901	0.00829	-56.6803	0.000486643	-57.2889	4.16324
	-56.7327	0.000296262	-7.7447	0.000977532	-56.7642	0.000672895	-56.8167	0.00134	-57.2784	4.53371	-56.8796	0.00817	-56.6698	0.000456153	-57.2784	4.53614
	-56.7222	0.000278469	-7.73421	0.00107	-56.7537	0.000642223	-56.8062	0.0013	-57.2679	4.92634	-56.8691	0.00804	-56.6593	0.000426397	-57.2679	4.92899
	-56.7117	0.000261026	-7.72371	0.00117	-56.7432	0.000611282	-56.7957	0.00125	-57.2574	5.33842	-56.8587	0.00789	-56.6488	0.000397487	-57.2574	5.34129
	-56.7012	0.000244002	-7.71322	0.00128	-56.7327	0.000580247	-56.7852	0.0012	-57.2469	5.76923	-56.8482	0.00772	-56.6383	0.000369518	-57.2469	5.77234
	-56.6908	0.000227462	-7.70272	0.00141	-56.7222	0.000549289	-56.7747	0.00115	-57.2365	6.21785	-56.8377	0.00753	-56.6278	0.000342572	-57.2365	6.2212
	-56.6803	0.00021146	-7.69223	0.00155	-56.7117	0.000518567	-56.7642	0.0011	-57.226	6.68312	-56.8272	0.00733	-56.6173	0.000316718	-57.226	6.68674
	-56.6698	0.000196043	-7.68174	0.00171	-56.7012	0.000488231	-56.7537	0.00105	-57.2155	7.16368	-56.8167	0.00711	-56.6068	0.00029201	-57.2155	7.16756
	-56.6593	0.00018125	-7.67124	0.00188	-56.6908	0.000458419	-56.7432	0.000992699	-57.205	7.6579	-56.8062	0.00688	-56.5963	0.00026849	-57.205	7.66206
	-56.6488	0.000167113	-7.66075	0.00208	-56.6803	0.000429255	-56.7327	0.000940445	-57.1945	8.16396	-56.7957	0.00665	-56.5858	0.000246185	-57.1945	8.16839
	-56.6383	0.000153655	-7.65025	0.00229	-56.6698	0.000400852	-56.7222	0.00088852	-57.184	8.67978	-56.7852	0.0064	-56.5753	0.000225112	-57.184	8.68451
	-56.6278	0.000140892	-7.63976	0.00253	-56.6593	0.000373309	-56.7117	0.000837178	-57.1735	9.2031	-56.7747	0.00614	-56.5648	0.000205278	-57.1735	9.20812
	-56.6173	0.000128835	-7.62926	0.0028	-56.6488	0.000346713	-56.7012	0.000786658	-57.163	9.73143	-56.7642	0.00588	-33.7604	0.000232341	-57.163	9.73675
	-56.6068	0.000117485	-7.61877	0.00309	-56.6383	0.000321134	-56.6908	0.000737177	-57.1525	10.2621	-56.7537	0.00561	-33.7499	0.000260379	-57.1525	10.2677
	-56.5963	0.00010684	-7.60827	0.00342	-56.6278	0.000296633	-56.6803	0.00068893	-57.142	10.7923	-56.7432	0.00534	-33.7394	0.000291022	-57.142	10.7982
	-56.5858	9.68932e-05	-7.59778	0.00377	-56.6173	0.000273255	-56.6698	0.000642089	-57.1315	11.319	-56.7327	0.00507	-33.7289	0.000324403	-57.1315	11.3252
	-33.7814	0.000108615	-7.58729	0.00416	-56.6068	0.000251034	-56.6593	0.000596806	-57.121	11.8391	-56.7222	0.0048	-33.7184	0.000360649	-57.121	11.8456
	-33.7709	0.000123438	-7.57679	0.00459	-56.5963	0.000229992	-56.6488	0.000553208	-57.1105	12.3495	-56.7117	0.00454	-33.7079	0.000399879	-57.1105	12.3563
	-33.7604	0.000139899	-7.5663	0.00506	-56.5858	0.00021014	-56.6383	0.0005114	-57.1	12.8468	-56.7012	0.00427	-33.6974	0.0004422	-57.1	12.8539
	-33.7499	0.00015812	-7.5558	0.00556	-56.5753	0.000191479	-56.6278	0.000471466	-57.0895	13.3278	-56.6908	0.00401	-33.6869	0.000487704	-57.0895	13.3352
	-33.7394	0.000178222	-7.54531	0.00612	-56.5648	0.000174	-56.6173	0.000433469	-57.079	13.7892	-56.6803	0.00376	-33.6765	0.000536469	-57.079	13.7969
	-33.7289	0.000200328	-7.53481	0.00671	-56.5543	0.000157686	-56.6068	0.000397451	-57.0686	14.2278	-56.6698	0.00351	-33.666	0.000588554	-57.0686	14.2357
	-33.7184	0.000224558	-7.52432	0.00736	-56.5438	0.000142512	-56.5963	0.000363434	-57.0581	14.6404	-56.6593	0.00327	-33.6555	0.000643999	-57.0581	14.6486
	-33.7079	0.000251025	-7.51382	0.00805	-56.5333	0.000128447	-56.5858	0.000331425	-57.0476	15.024	-56.6488	0.00304	-33.645	0.000702819	-57.0476	15.0324
	-33.6974	0.000279841	-7.50333	0.0088	-56.5228	0.000115455	-56.5753	0.000301413	-57.0371	15.3758	-56.6383	0.00282	-33.6345	0.000765006	-57.0371	15.3844
	-33.6869	0.000311108	-7.49284	0.00959	-56.5123	0.000103495	-56.5648	0.000273374	-57.0266	15.6929	-56.6278	0.0026	-33.624	0.000830526	-57.0266	15.7017
	-33.6765	0.000344918	-7.48234	0.01045	-56.5018	9.2521e-05	-56.5543	0.000247268	-57.0161	15.9731	-56.6173	0.0024	-33.6135	0.000899317	-57.0161	15.9821
	-33.666	0.00038135	-7.47185	0.01135	-33.8549	0.00010066	-56.5438	0.000223048	-57.0056	16.2141	-56.6068	0.0022	-33.603	0.000971285	-57.0056	16.2232
	-33.6555	0.000420473	-7.46135	0.01231	-33.8444	0.000116462	-56.5333	0.000200652	-56.9951	16.4139	-56.5963	0.00202	-33.5925	0.00105	-56.9951	16.4232
	-33.645	0.000462334	-7.45086	0.01332	-33.8339	0.000134385	-56.5228	0.000180015	-56.9846	16.571	-56.5858	0.00185	-33.582	0.00112	-56.9846	16.5804
	-33.6345	0.000506966	-7.44036	0.01439	-33.8234	0.000154654	-56.5123	0.000161061	-56.9741	16.6842	-56.5753	0.00168	-33.5715	0.0012	-56.9741	16.6936
	-33.624	0.000554379	-7.42987	0.01551	-33.8129	0.000177507	-56.5018	0.000143711	-56.9636	16.764	-56.5648	0.00153	-33.561	0.00129	-56.9636	16.7735
	-33.6135	0.000604559	-7.41937	0.01669	-33.8024	0.000203196	-56.4913	0.000127881	-56.9531	16.8099	-56.5543	0.00139	-33.5505	0.00137	-56.9531	16.8194
	-33.603	0.00065747	-7.40888	0.01791	-33.7919	0.000231982	-56.4809	0.000113485	-56.9426	16.8098	-56.5438	0.00125	-33.54	0.00146	-56.9426	16.8194
	-33.5925	0.000713046	-7.39839	0.01918	-33.7814	0.000264144	-56.4704	0.000100436	-56.9321	16.7639	-56.5333	0.00113	-33.5295	0.00155	-56.9321	16.7734
	-33.582	0.000771195	-7.38789	0.0205	-33.7709	0.000299964	-56.4599	8.86458e-05	-56.9216	16.6839	-56.5228	0.00102	-33.519	0.00164	-56.9216	16.6934
	-33.5715	0.000831793	-7.3774	0.02185	-33.7604	0.000339736	-33.8968	0.000102626	-56.9111	16.5707	-56.5123	0.000910958	-33.5085	0.00173	-56.9111	16.5801
	-33.561	0.000894687	-7.3669	0.02324	-33.7499	0.000383759	-33.8863	0.000120127	-56.9006	16.4134	-56.5018	0.000814606	-33.498	0.00182	-56.9006	16.4228
	-33.5505	0.000959691	-7.35641	0.02467	-33.7394	0.000432335	-33.8758	0.000140234	-56.8901	16.2135	-56.4913	0.00072646	-33.4875	0.00192	-56.8901	16.2228
	-33.54	0.00103	-7.34591	0.02612	-33.7289	0.000485765	-33.8653	0.000163264	-56.8796	15.9724	-56.4809	0.000646086	-33.4771	0.00201	-56.8796	15.9816
	-33.5295	0.0011	-7.33542	0.0276	-33.7184	0.00054435	-33.8549	0.000189563	-56.8691	15.6921	-56.4704	0.000573038	-33.4666	0.0021	-56.8691	15.7011
	-33.519	0.00117	-7.32492	0.02909	-33.7079	0.00060838	-33.8444	0.000219506	-56.8587	15.3748	-56.4599	0.000506864	-33.4561	0.00219	-56.8587	15.3837
	-33.5085	0.00124	-7.31443	0.03059	-33.6974	0.000678136	-33.8339	0.000253492	-56.8482	15.023	-56.4494	0.00044711	-33.4456	0.00228	-56.8482	15.0317
	-33.498	0.00131	-7.30394	0.03209	-33.6869	0.000753885	-33.8234	0.000291951	-56.8377	14.6393	-56.4389	0.000393325	-33.4351	0.00237	-56.8377	14.6478
	-33.4875	0.00138	-7.29344	0.03359	-33.6765	0.000835871	-33.8129	0.000335338	-56.8272	14.2266	-56.4284	0.000345066	-33.4246	0.00245	-56.8272	14.2348
	-33.4771	0.00145	-7.28295	0.03507	-33.666	0.000924314	-33.8024	0.000384134	-56.8167	13.788	-56.4179	0.000301904	-33.4141	0.00253	-56.8167	13.7959
	-33.4666	0.00152	-7.27245	0.03654	-33.6555	0.00102	-33.7919	0.000438844	-56.8062	13.3265	-56.4074	0.00026342	-33.4036	0.00261	-56.8062	13.3342
	-33.4561	0.00159	-7.26196	0.03797	-33.645	0.00112	-33.7814	0.000499994	-56.7957	12.8454	-56.3969	0.000229215	-33.3931	0.00269	-56.7957	12.8529
	-33.4456	0.00166	-7.25146	0.03937	-33.6345	0.00123	-33.7709	0.000568129	-56.7852	12.3481	-56.3864	0.000198908	-33.3826	0.00276	-56.7852	12.3553
	-33.4351	0.00173	-7.24097	0.04073	-33.624	0.00135	-33.7604	0.000643808	-56.7747	11.8377	-34.2431	0.000251738	-33.3721	0.00283	-56.7747	11.8446
	-33.4246	0.0018	-7.23047	0.04203	-33.6135	0.00147	-33.7499	0.000727601	-56.7642	11.3175	-34.2327	0.000319434	-33.3616	0.00289	-56.7642	11.3242
	-33.4141	0.00186	-7.21998	0.04328	-33.603	0.0016	-33.7394	0.000820084	-56.7537	10.7908	-34.2222	0.000404221	-33.3511	0.00295	-56.7537	10.7972
	-33.4036	0.00192	-7.20949	0.04445	-33.5925	0.00174	-33.7289	0.000921831	-56.7432	10.2606	-34.2117	0.000510106	-33.3406	0.00301	-56.7432	10.2667
	-33.3931	0.00198	-7.19899	0.04555	-33.582	0.00188	-33.7184	0.00103	-56.7327	9.72996	-34.2012	0.00114	-33.3301	0.00306	-56.7327	9.73568
	-33.3826	0.00203	-7.1885	0.04657	-33.5715	0.00203	-33.7079	0.00116	-56.7222	9.20165	-34.1907	0.00144	-33.3196	0.0031	-56.7222	9.20706
	-33.3721	0.00208	-7.178	0.0475	-33.561	0.00218	-33.6974	0.00129	-56.7117	8.67835	-34.1802	0.00182	-33.3091	0.00315	-56.7117	8.68346
	-33.3616	0.00212	-7.16751	0.04835	-33.5505	0.00235	-33.6869	0.00143	-56.7012	8.16255	-34.1697	0.00228	-33.2987	0.00319	-56.7012	8.16737
	-33.3511	0.00216	-7.15701	0.04913	-33.54	0.00251	-33.6765	0.00159	-56.6908	7.65652	-34.1592	0.00335	-33.2882	0.00322	-56.6908	7.66105
	-33.3406	0.00219	-7.14652	0.0498	-33.5295	0.00268	-33.666	0.00176	-56.6803	7.16233	-34.1487	0.00419	-33.2777	0.00325	-56.6803	7.16658
	-33.3301	0.00222	-7.13602	0.05037	-33.519	0.00286	-33.6555	0.00194	-56.6698	6.68182	-34.1382	0.00523	-33.2672	0.00327	-56.6698	6.68579
	-33.3196	0.00224	-7.12553	0.05082	-33.5085	0.00304	-33.645	0.00213	-56.6593	6.21659	-34.1277	0.0065	-33.2567	0.00329	-56.6593	6.22029
	-33.3091	0.00225	-7.11504	0.05117	-33.498	0.00322	-33.6345	0.00234	-56.6488	5.76802	-34.1172	0.00807	-33.2462	0.0033	-56.6488	5.77146
	-33.2987	0.00226	-7.10454	0.05143	-33.4875	0.00341	-33.624	0.00256	-56.6383	5.33726	-34.1067	0.00998	-33.2357	0.00331	-56.6383	5.34045
	-33.2882	0.00227	-7.09405	0.05157	-33.4771	0.00359	-33.6135	0.00279	-56.6278	4.92524	-34.0962	0.01232	-33.2252	0.00331	-56.6278	4.92818
	-33.2777	0.00227	-7.08355	0.05159	-33.4666	0.00378	-33.603	0.00304	-56.6173	4.53266	-34.0857	0.01516	-33.2147	0.00331	-56.6173	4.53537
	-33.2672	0.00226	-7.07306	0.05149	-33.4561	0.00396	-33.5925	0.0033	-56.6068	4.16002	-34.0752	0.0186	-33.2042	0.0033	-56.6068	4.16252
	-33.2567	0.00225	-7.06256	0.05127	-33.4456	0.00414	-33.582	0.00357	-56.5963	3.80764	-34.0647	0.02277	-33.1937	0.00329	-56.5963	3.80993
	-33.2462	0.00224	-7.05207	0.05094	-33.4351	0.00432	-33.5715	0.00385	-56.5858	3.47562	-34.0543	0.0278	-33.1832	0.00327	-56.5858	3.47771
	-33.2357	0.00222	-7.04157	0.05049	-33.4246	0.0045	-33.561	0.00415	-56.5753	3.16393	-34.0438	0.03384	-33.1727	0.00325	-56.5753	3.16583
	-33.2252	0.00219	-7.03108	0.04993	-33.4141	0.00467	-33.5505	0.00446	-56.5648	2.87235	-34.0333	0.04109	-33.1622	0.00322	-56.5648	2.87408
	-33.2147	0.00216	-7.02059	0.04927	-33.4036	0.00483	-33.54	0.00477	-56.5543	2.60055	-34.0228	0.04976	-33.1517	0.00319	-56.5543	2.60212
	-33.2042	0.00212	-7.01009	0.04854	-33.3931	0.00499	-33.5295	0.0051	-56.5438	2.34806	-34.0123	0.0601	-33.1412	0.00316	-56.5438	2.34948
	-33.1937	0.00207	-6.9996	0.04772	-33.3826	0.00514	-33.519	0.00543	-56.5333	2.11432	-34.0018	0.07239	-33.1307	0.00312	-56.5333	2.1156
	-33.1832	0.00203	-6.9891	0.04683	-33.3721	0.00528	-33.5085	0.00577	-56.5228	1.89867	-33.9913	0.08696	-33.1202	0.00307	-56.5228	1.89982
	-33.1727	0.00197	-6.97861	0.04586	-33.3616	0.00541	-33.498	0.00611	-56.5123	1.70037	-33.9808	0.10418	-33.1097	0.00303	-56.5123	1.70141
	-33.1622	0.00192	-6.96811	0.04481	-33.3511	0.00552	-33.4875	0.00645	-56.5018	1.51864	-33.9703	0.12447	-33.0993	0.00298	-56.5018	1.51957
	-33.1517	0.00186	-6.95762	0.04372	-33.3406	0.00563	-33.4771	0.0068	-56.4913	1.35265	-33.9598	0.14832	-33.0888	0.00293	-56.4913	1.35347
	-33.1412	0.00179	-6.94712	0.04259	-33.3301	0.00572	-33.4666	0.00715	-56.4809	1.20152	-33.9493	0.17626	-33.0783	0.00287	-56.4809	1.20225
	-33.1307	0.00173	-6.93663	0.04141	-33.3196	0.0058	-33.4561	0.00749	-56.4704	1.06437	-33.9388	0.20891	-33.0678	0.00281	-56.4704	1.06502
	-33.1202	0.00166	-6.92614	0.04021	-33.3091	0.00587	-33.4456	0.00783	-56.4599	0.94031	-33.9283	0.24719	-33.0573	0.00275	-56.4599	0.94088
	-33.1097	0.00159	-6.91564	0.03898	-33.2987	0.00593	-33.4351	0.00816	-56.4494	0.82845	-33.9178	0.29143	-33.0468	0.00269	-56.4494	0.82896
	-33.0993	0.00152	-6.90515	0.03774	-33.2882	0.00597	-33.4246	0.00848	-56.4389	0.72791	-33.9073	0.34266	-33.0363	0.00263	-56.4389	0.72836
	-33.0888	0.00145	-6.89465	0.0365	-33.2777	0.00599	-33.4141	0.0088	-56.4284	0.63783	-33.8968	0.40182	-33.0258	0.00256	-56.4284	0.63822
	-33.0783	0.00138	-6.88416	0.03526	-33.2672	0.00601	-33.4036	0.0091	-56.4179	0.55738	-33.8863	0.46994	-33.0153	0.00249	-56.4179	0.55772
	-33.0678	0.00131	-6.87366	0.03405	-33.2567	0.00601	-33.3931	0.00938	-56.4074	0.48575	-33.8758	0.54813	-33.0048	0.00242	-56.4074	0.48605
	-33.0573	0.00123	-6.86317	0.03287	-33.2462	0.00599	-33.3826	0.00965	-56.3969	0.42217	-33.8653	0.63763	-32.9943	0.00236	-56.3969	0.42243
	-33.0468	0.00116	-6.85268	0.03172	-33.2357	0.00596	-33.3721	0.0099	-56.3864	0.36592	-33.8549	0.73976	-32.9838	0.00229	-56.3864	0.36614
	-33.0363	0.00109	-6.84218	0.03063	-33.2252	0.00592	-33.3616	0.01013	-56.3759	0.3163	-33.8444	0.85595	-32.9733	0.00222	-56.3759	0.31649
	-33.0258	0.00102	-6.83169	0.0296	-33.2147	0.00587	-33.3511	0.01034	-56.3654	0.27266	-33.8339	0.98774	-32.9628	0.00215	-56.3654	0.27283
	-33.0153	0.000957316	-6.82119	0.02864	-33.2042	0.0058	-33.3406	0.01052	-56.3549	0.2344	-33.8234	1.13679	-32.9523	0.00208	-56.3549	0.23455
	-33.0048	0.000892382	-6.8107	0.02776	-33.1937	0.00572	-33.3301	0.01068	-56.3444	0.20097	-33.8129	1.30483	-32.9418	0.002	-56.3444	0.20109
	-32.9943	0.000829565	-6.8002	0.02696	-33.1832	0.00562	-33.3196	0.01081	-56.3339	0.17183	-33.8024	1.49371	-32.9314	0.00193	-56.3339	0.17194
	-32.9838	0.000769051	-6.78971	0.02627	-33.1727	0.00552	-33.3091	0.01092	-56.3234	0.14652	-33.7919	1.70538	-32.9209	0.00186	-56.3234	0.14661
	-32.9733	0.000710991	-6.77921	0.02568	-33.1622	0.0054	-33.2987	0.011	-56.313	0.12459	-33.7814	1.94185	-32.9104	0.00178	-56.313	0.12467
	-32.9628	0.000655507	-6.76872	0.02521	-33.1517	0.00527	-33.2882	0.01105	-56.3025	0.10566	-33.7709	2.20521	-32.8999	0.00171	-56.3025	0.10573
	-32.9523	0.000602692	-6.75823	0.02485	-33.1412	0.00513	-33.2777	0.01108	-56.292	0.08936	-33.7604	2.49763	-32.8894	0.00163	-56.292	0.08942
	-32.9418	0.000552609	-6.74773	0.02463	-33.1307	0.00499	-33.2672	0.01109	-56.2815	0.07537	-33.7499	2.82128	-32.8789	0.00156	-56.2815	0.07542
	-32.9314	0.000505295	-6.73724	0.02454	-33.1202	0.00483	-33.2567	0.01107	-56.271	0.0634	-33.7394	3.17839	-32.8684	0.00149	-56.271	0.06344
	-32.9209	0.000460762	-6.72674	0.02459	-33.1097	0.00467	-33.2462	0.01102	-56.2605	0.05318	-33.7289	3.57118	-32.8579	0.00142	-56.2605	0.05322
	-32.9104	0.000418999	-6.71625	0.02479	-33.0993	0.0045	-33.2357	0.01095	-56.25	0.04449	-33.7184	4.00184	-32.8474	0.00135	-56.25	0.04452
	-32.8999	0.000379974	-6.70575	0.02513	-33.0888	0.00433	-33.2252	0.01085	-56.2395	0.03712	-33.7079	4.47252	-32.8369	0.00127	-56.2395	0.03714
	-32.8894	0.000343636	-6.69526	0.02564	-33.0783	0.00416	-33.2147	0.01073	-56.229	0.03088	-33.6974	4.98528	-32.8264	0.00121	-56.229	0.0309
	-32.8789	0.00030992	-6.68476	0.0263	-33.0678	0.00398	-33.2042	0.01058	-56.2185	0.02563	-33.6869	5.54209	-32.8159	0.00114	-56.2185	0.02564
	-32.8684	0.000278743	-6.67427	0.02713	-33.0573	0.00381	-33.1937	0.01041	-56.208	0.02121	-33.6765	6.14474	-32.8054	0.00107	-56.208	0.02122
	-32.8579	0.000250013	-6.66378	0.02812	-33.0468	0.00363	-33.1832	0.01021	-56.1975	0.0175	-33.666	6.79488	-32.7949	0.00101	-56.1975	0.01751
	-32.8474	0.000223628	-6.65328	0.02927	-33.0363	0.00345	-33.1727	0.00999	-56.187	0.0144	-33.6555	7.49391	-32.7844	0.000944338	-56.187	0.01441
	-32.8369	0.000199477	-6.64279	0.03059	-33.0258	0.00327	-33.1622	0.00975	-56.1765	0.01182	-33.645	8.24298	-32.7739	0.000883535	-56.1765	0.01183
	-32.8264	0.000177446	-6.63229	0.03208	-33.0153	0.0031	-33.1517	0.00949	-56.166	0.00968	-33.6345	9.04297	-32.7634	0.000824778	-56.166	0.00968
	-32.8159	0.000157414	-6.6218	0.03373	-33.0048	0.00293	-33.1412	0.00921	-56.1555	0.0079	-33.624	9.8944	-32.7529	0.000768166	-56.1555	0.0079
	-32.8054	0.000139259	-6.6113	0.03554	-32.9943	0.00276	-33.1307	0.00892	-56.145	0.00643	-33.6135	10.7974	-32.7424	0.00071378	-56.145	0.00643
	-32.7949	0.00012286	-6.60081	0.03752	-32.9838	0.0026	-33.1202	0.00862	-56.1345	0.00522	-33.603	11.7519	-32.7319	0.000661689	-56.1345	0.00522
	-32.7844	0.000108094	-6.59031	0.03965	-32.9733	0.00244	-33.1097	0.0083	-56.124	0.00423	-33.5925	12.757	-32.7215	0.000611945	-56.124	0.00423
	-32.7739	9.48411e-05	-6.57982	0.04194	-32.9628	0.00228	-33.0993	0.00798	-56.1135	0.00341	-33.582	13.8117	-32.711	0.000564584	-56.1135	0.00341
	-9.57073	0.000102697	-6.56933	0.04438	-32.9523	0.00213	-33.0888	0.00765	-56.1031	0.00275	-33.5715	14.9143	-32.7005	0.000519629	-56.1031	0.00275
	-9.56024	0.000120313	-6.55883	0.04696	-32.9418	0.00199	-33.0783	0.00731	-56.0926	0.00221	-33.561	16.0628	-32.69	0.000477086	-56.0926	0.00221
	-9.54974	0.000145326	-6.54834	0.04968	-32.9314	0.00185	-33.0678	0.00698	-56.0821	0.00177	-33.5505	17.2544	-32.6795	0.000436948	-56.0821	0.00177
	-9.53925	0.000172416	-6.53784	0.05253	-32.9209	0.00172	-33.0573	0.00664	-56.0716	0.00141	-33.54	18.486	-32.669	0.000399194	-56.0716	0.00141
	-9.52876	0.000201235	-6.52735	0.0555	-32.9104	0.0016	-33.0468	0.0063	-56.0611	0.00112	-33.5295	19.7539	-32.6585	0.000363791	-56.0611	0.00112
	-9.51826	0.000234314	-6.51685	0.05858	-32.8999	0.00148	-33.0363	0.00596	-56.0506	0.000892897	-33.519	21.0537	-32.648	0.000330694	-56.0506	0.000893476
	-9.50777	0.000272192	-6.50636	0.06177	-32.8894	0.00137	-33.0258	0.00563	-56.0401	0.000509454	-33.5085	22.3808	-32.6375	0.000299847	-56.0401	0.000509838
	-9.49727	0.000315465	-6.49586	0.06505	-32.8789	0.00126	-33.0153	0.00531	-56.0296	0.000403704	-33.498	23.7299	-32.627	0.000271185	-56.0296	0.000404009
	-9.48678	0.000364788	-6.48537	0.06841	-32.8684	0.00116	-33.0048	0.00499	-56.0191	0.000319026	-33.4875	25.0953	-32.6165	0.000244635	-56.0191	0.000319267
	-9.47628	0.000420879	-6.47488	0.07184	-32.8579	0.00106	-32.9943	0.00468	-56.0086	0.000251416	-33.4771	26.4707	-32.606	0.000220117	-56.0086	0.000251606
	-9.46579	0.000484529	-6.46438	0.07534	-32.8474	0.00097494	-32.9838	0.00438	-55.9981	0	-33.4666	27.8497	-32.5955	0.000197544	-55.9981	0
	-9.45529	0.000556603	-6.45389	0.07889	-32.8369	0.00089215	-32.9733	0.00409	-33.4351	0.000214956	-33.4561	29.2253	-8.83612	0.000223758	-34.2431	0.000251804
	-9.4448	0.000638048	-6.44339	0.08248	-32.8264	0.000814922	-32.9628	0.0038	-33.4246	0.000225942	-33.4456	30.5903	-8.82563	0.000241081	-34.2327	0.000319518
	-9.43431	0.0007299	-6.4329	0.08608	-32.8159	0.000743056	-32.9523	0.00354	-33.4141	0.000237147	-33.4351	31.9375	-8.81513	0.000259463	-34.2222	0.000404327
	-9.42381	0.000833291	-6.4224	0.0897	-32.8054	0.000676336	-32.9418	0.00328	-33.4036	0.000248559	-33.4246	33.2592	-8.80464	0.000278954	-34.2117	0.00051024
	-9.41332	0.000949457	-6.41191	0.09331	-32.7949	0.000614535	-32.9314	0.00303	-33.3931	0.000260166	-33.4141	34.5479	-8.79415	0.000299607	-34.2012	0.00114
	-9.40282	0.00108	-6.40141	0.09691	-32.7844	0.000557416	-32.9209	0.0028	-33.3826	0.000271956	-33.4036	35.7959	-8.78365	0.000321479	-34.1907	0.00144
	-9.39233	0.00123	-6.39092	0.10048	-32.7739	0.000504741	-32.9104	0.00258	-33.3721	0.000283916	-33.3931	36.9958	-8.77316	0.000344626	-34.1802	0.00182
	-9.38183	0.00139	-6.38043	0.104	-32.7634	0.000456266	-32.8999	0.00237	-33.3616	0.000296032	-33.3826	38.1403	-8.76266	0.000369109	-34.1697	0.00228
	-9.37134	0.00157	-6.36993	0.10747	-32.7529	0.000411749	-32.8894	0.00217	-33.3511	0.000308289	-33.3721	39.2221	-8.75217	0.000394987	-34.1592	0.00335
	-9.36084	0.00177	-6.35944	0.11088	-32.7424	0.00037095	-32.8789	0.00199	-33.3406	0.000320671	-33.3616	40.2347	-8.74167	0.000422322	-34.1487	0.00419
	-9.35035	0.002	-6.34894	0.11424	-32.7319	0.000333634	-32.8684	0.00181	-33.3301	0.000333159	-33.3511	41.1715	-8.73118	0.000451175	-34.1382	0.00523
	-9.33986	0.00225	-6.33845	0.11754	-32.7215	0.00029957	-32.8579	0.00165	-33.3196	0.000345938	-33.3406	42.0268	-8.72068	0.000481608	-34.1277	0.0065
	-9.32936	0.00253	-6.32795	0.12076	-32.711	0.000268535	-32.8474	0.0015	-33.3091	0.000358984	-33.3301	42.7953	-8.71019	0.000513681	-34.1172	0.00807
	-9.31887	0.00284	-6.31746	0.1239	-32.7005	0.000240312	-32.8369	0.00136	-33.2987	0.000372064	-33.3196	43.4837	-8.6997	0.000547453	-34.1067	0.00998
	-9.30837	0.00318	-6.30696	0.12695	-32.69	0.000214696	-32.8264	0.00123	-33.2882	0.000385149	-33.3091	44.0879	-8.6892	0.000582978	-34.0962	0.01232
	-9.29788	0.00356	-6.29647	0.12989	-32.6795	0.000191488	-32.8159	0.00112	-33.2777	0.000398256	-33.2987	44.5929	-8.67871	0.000620309	-34.0857	0.01516
	-9.28738	0.00398	-6.28598	0.1327	-32.669	0.000170501	-32.8054	0.00101	-33.2672	0.000411346	-33.2882	44.9956	-8.66821	0.000659491	-34.0752	0.01861
	-9.27689	0.00444	-6.27548	0.13538	-32.6585	0.000151558	-32.7949	0.000906554	-33.2567	0.00042433	-33.2777	45.3174	-8.65772	0.000700566	-34.0647	0.02277
	-9.26639	0.00496	-6.26499	0.13792	-32.648	0.000134489	-32.7844	0.00081475	-33.2462	0.000437163	-33.2672	45.5566	-8.64722	0.000743567	-34.0543	0.0278
	-9.2559	0.00552	-6.25449	0.14034	-32.6375	0.000119137	-32.7739	0.000730889	-33.2357	0.000449802	-33.2567	45.6894	-8.63673	0.000788519	-34.0438	0.03385
	-9.24541	0.00614	-6.244	0.14267	-32.627	0.000105355	-32.7634	0.000654465	-33.2252	0.000462196	-33.2462	45.7156	-8.62623	0.000835746	-34.0333	0.0411
	-9.23491	0.00683	-6.2335	0.14492	-32.6165	9.30045e-05	-32.7529	0.000584979	-33.2147	0.000474289	-33.2357	45.6591	-8.61574	0.000885303	-34.0228	0.04977
	-9.22442	0.0076	-6.22301	0.14703	-8.8886	0.000102557	-32.7424	0.000521943	-33.2042	0.000486025	-33.2252	45.5213	-8.60525	0.000936869	-34.0123	0.06011
	-9.21392	0.00843	-6.21251	0.149	-8.8781	0.000111116	-32.7319	0.000464884	-33.1937	0.000497345	-33.2147	45.2808	-8.59475	0.000990459	-34.0018	0.0724
	-9.20343	0.00935	-6.20202	0.15084	-8.86761	0.000120237	-32.7215	0.000413347	-33.1832	0.00050819	-33.2042	44.9402	-8.58426	0.00105	-33.9913	0.08697
	-9.19293	0.01036	-6.19153	0.15255	-8.85711	0.00012995	-32.711	0.000366896	-33.1727	0.000518495	-33.1937	44.5027	-8.57376	0.0011	-33.9808	0.10419
	-9.18244	0.01146	-6.18103	0.15412	-8.84662	0.000140283	-32.7005	0.000325113	-33.1622	0.000528199	-33.1832	43.9722	-8.56327	0.00116	-33.9703	0.12448
	-9.17195	0.01268	-6.17054	0.15558	-8.83612	0.000151266	-32.69	0.000287607	-33.1517	0.000537238	-33.1727	43.3531	-8.55277	0.00122	-33.9598	0.14834
	-9.16145	0.01401	-6.16004	0.15694	-8.82563	0.00016293	-32.6795	0.000254005	-33.1412	0.000545546	-33.1622	42.6502	-8.54228	0.00129	-33.9493	0.17628
	-9.15096	0.01546	-6.14955	0.15819	-8.81513	0.000175307	-32.669	0.00022396	-33.1307	0.000553063	-33.1517	41.8691	-8.53178	0.00135	-33.9388	0.20893
	-9.14046	0.01706	-6.13905	0.15932	-8.80464	0.000188433	-32.6585	0.000197145	-33.1202	0.000559727	-33.1412	41.0154	-8.52129	0.00141	-33.9283	0.24722
	-9.12997	0.0188	-6.12856	0.16035	-8.79415	0.000202343	-32.648	0.000173258	-33.1097	0.000565478	-33.1307	40.095	-8.5108	0.00148	-33.9178	0.29146
	-9.11947	0.0207	-6.11806	0.16129	-8.78365	0.000217073	-32.6375	0.000152018	-33.0993	0.000570263	-33.1202	39.1144	-8.5003	0.00155	-33.9073	0.3427
	-9.10898	0.02277	-6.10757	0.16213	-8.77316	0.000232662	-32.627	0.000133165	-33.0888	0.00057403	-33.1097	38.0798	-8.48981	0.00162	-33.8968	0.40187
	-9.09848	0.02503	-6.09708	0.16289	-8.76266	0.000249149	-32.6165	0.000116462	-33.0783	0.000576733	-33.0993	36.9979	-8.47931	0.00169	-33.8863	0.46999
	-9.08799	0.02748	-6.08658	0.16362	-8.75217	0.000266575	-32.606	0.000101688	-33.0678	0.000578332	-33.0888	35.8751	-8.46882	0.00176	-33.8758	0.54819
	-9.0775	0.03014	-6.07609	0.16433	-8.74167	0.00028498	-32.5955	8.86447e-05	-33.0573	0.000578792	-33.0783	34.718	-8.45832	0.00183	-33.8653	0.6377
	-9.067	0.03302	-6.06559	0.16498	-8.73118	0.000304404	-9.57073	0.000102735	-33.0468	0.000578089	-33.0678	33.533	-8.44783	0.0019	-33.8549	0.73983
	-9.05651	0.03613	-6.0551	0.16557	-8.72068	0.00032489	-9.56024	0.000120358	-33.0363	0.000576201	-33.0573	32.3263	-8.43733	0.00197	-33.8444	0.85604
	-9.04601	0.03949	-6.0446	0.16611	-8.71019	0.000346476	-9.54974	0.000145382	-33.0258	0.000573119	-33.0468	31.1039	-8.42684	0.00204	-33.8339	0.98785
	-9.03552	0.04311	-6.03411	0.1666	-8.6997	0.000369203	-9.53925	0.000172484	-33.0153	0.000568841	-33.0363	29.8718	-8.41635	0.00212	-33.8234	1.1369
	-9.02502	0.04701	-6.02361	0.16705	-8.6892	0.000393106	-9.52876	0.000201314	-33.0048	0.000564069	-33.0258	28.6354	-8.40585	0.00219	-33.8129	1.30496
	-9.01453	0.05118	-6.01312	0.16748	-8.67871	0.000418221	-9.51826	0.000234407	-32.9943	0.000558812	-33.0153	27.4	-8.39536	0.00226	-33.8024	1.49387
	-9.00403	0.05565	-6.00263	0.16793	-8.66821	0.00044458	-9.50777	0.000272301	-32.9838	0.000552388	-33.0048	26.1821	-8.38486	0.00233	-33.7919	1.70555
	-8.99354	0.06042	-5.99213	0.16837	-8.65772	0.00047221	-9.49727	0.000315592	-32.9733	0.00054482	-32.9943	24.9861	-8.37437	0.0024	-33.7814	1.94205
	-8.98305	0.0655	-5.98164	0.16879	-8.64722	0.000501136	-9.48678	0.000364934	-32.9628	0.000536139	-32.9838	23.8046	-8.36387	0.00247	-33.7709	2.20544
	-8.97255	0.0709	-5.97114	0.16918	-8.63673	0.000531374	-9.47628	0.000421049	-32.9523	0.000526386	-32.9733	22.641	-8.35338	0.00254	-33.7604	2.49788
	-8.96206	0.07663	-5.96065	0.16955	-8.62623	0.000563063	-9.46579	0.000484726	-32.9418	0.000515608	-32.9628	21.4988	-8.34288	0.00261	-33.7499	2.82156
	-8.95156	0.0827	-5.95015	0.1699	-8.61574	0.000596329	-9.45529	0.00055683	-32.9314	0.000503862	-32.9523	20.3807	-8.33239	0.00267	-33.7394	3.1787
	-8.94107	0.08911	-5.93966	0.17024	-8.60525	0.000631043	-9.4448	0.000638311	-32.9209	0.000491212	-32.9418	19.2894	-8.3219	0.00274	-33.7289	3.57153
	-8.93057	0.09586	-5.92916	0.17057	-8.59475	0.000667116	-9.43431	0.000730203	-32.9104	0.000477728	-32.9314	18.227	-8.3114	0.00281	-33.7184	4.00223
	-8.92008	0.10295	-5.91867	0.17089	-8.58426	0.00070445	-9.42381	0.000833639	-32.8999	0.000463485	-32.9209	17.1955	-8.30091	0.00287	-33.7079	4.47295
	-8.90958	0.11035	-5.90818	0.17119	-8.57376	0.000743049	-9.41332	0.000949856	-32.8894	0.000448564	-32.9104	16.1963	-8.29041	0.00294	-33.6974	4.98576
	-8.89909	0.11808	-5.89768	0.17147	-8.56327	0.000782879	-9.40282	0.00108	-32.8789	0.000433051	-32.8999	15.2309	-8.27992	0.00301	-33.6869	5.54261
	-8.8886	0.12612	-5.88719	0.17173	-8.55277	0.000823923	-9.39233	0.00123	-32.8684	0.000417033	-32.8894	14.3001	-8.26942	0.00308	-33.6765	6.14532
	-8.8781	0.13447	-5.87669	0.17198	-8.54228	0.000866077	-9.38183	0.00139	-32.8579	0.000400599	-32.8789	13.4048	-8.25893	0.00314	-33.666	6.79551
	-8.86761	0.14311	-5.8662	0.17221	-8.53178	0.000909303	-9.37134	0.00157	-32.8474	0.000383841	-32.8684	12.5453	-8.24843	0.0032	-33.6555	7.4946
	-8.85711	0.15202	-5.8557	0.17243	-8.52129	0.000953533	-9.36084	0.00177	-32.8369	0.000366848	-32.8579	11.7221	-8.23794	0.00327	-33.645	8.24374
	-8.84662	0.16119	-5.84521	0.17265	-8.5108	0.000998692	-9.35035	0.002	-32.8264	0.000349711	-32.8474	10.9352	-8.22745	0.00333	-33.6345	9.0438
	-8.83612	0.17061	-5.83471	0.17286	-8.5003	0.00104	-9.33986	0.00225	-32.8159	0.000332517	-32.8369	10.1844	-8.21695	0.00339	-33.624	9.8953
	-8.82563	0.18026	-5.82422	0.17306	-8.48981	0.00109	-9.32936	0.00253	-32.8054	0.000315352	-32.8264	9.46965	-8.20646	0.00345	-33.6135	10.7984
	-8.81513	0.1901	-5.81373	0.17327	-8.47931	0.00114	-9.31887	0.00284	-32.7949	0.000298296	-32.8159	8.79042	-8.19596	0.00351	-33.603	11.7529
	-8.80464	0.20013	-5.80323	0.17353	-8.46882	0.00119	-9.30837	0.00318	-32.7844	0.000281427	-32.8054	8.14622	-8.18547	0.00356	-33.5925	12.7581
	-8.79415	0.21032	-5.79274	0.17383	-8.45832	0.00124	-9.29788	0.00356	-32.7739	0.000264817	-32.7949	7.53641	-8.17497	0.00362	-33.582	13.8129
	-8.78365	0.22065	-5.78224	0.17423	-8.44783	0.00128	-9.28738	0.00398	-32.7634	0.000248532	-32.7844	6.96027	-8.16448	0.00368	-33.5715	14.9156
	-8.77316	0.23109	-5.77175	0.17473	-8.43733	0.00133	-9.27689	0.00445	-32.7529	0.000232634	-32.7739	6.41699	-8.15398	0.00373	-33.561	16.0642
	-8.76266	0.24162	-5.76125	0.17527	-8.42684	0.00138	-9.26639	0.00496	-32.7424	0.000217177	-32.7634	5.90566	-8.14349	0.00379	-33.5505	17.2559
	-8.75217	0.25221	-5.75076	0.17586	-8.41635	0.00143	-9.2559	0.00552	-32.7319	0.000202209	-32.7529	5.42534	-8.133	0.00384	-33.54	18.4876
	-8.74167	0.26286	-5.74026	0.1765	-8.40585	0.00148	-9.24541	0.00615	-9.38183	0.000246098	-32.7424	4.97502	-8.1225	0.00389	-33.5295	19.7555
	-8.73118	0.27352	-5.72977	0.17721	-8.39536	0.00153	-9.23491	0.00684	-9.37134	0.000297745	-32.7319	4.55366	-8.11201	0.00395	-33.519	21.0555
	-8.72068	0.28419	-5.71928	0.17801	-8.38486	0.00158	-9.22442	0.0076	-9.36084	0.000359364	-32.7215	4.16018	-8.10151	0.004	-33.5085	22.3827
	-8.71019	0.29485	-5.70878	0.1789	-8.37437	0.00163	-9.21392	0.00844	-9.35035	0.000432679	-32.711	3.79347	-8.09102	0.00405	-33.498	23.7319
	-8.6997	0.30546	-5.69829	0.1799	-8.36387	0.00168	-9.20343	0.00935	-9.33986	0.000519673	-32.7005	3.45241	-8.08052	0.0041	-33.4875	25.0974
	-8.6892	0.31603	-5.68779	0.18102	-8.35338	0.00173	-9.19293	0.01036	-9.32936	0.000622609	-32.69	3.13584	-8.07003	0.00416	-33.4771	26.4729
	-8.67871	0.32653	-5.6773	0.18229	-8.34288	0.00177	-9.18244	0.01147	-9.31887	0.000744071	-32.6795	2.84264	-8.05954	0.00421	-33.4666	27.852
	-8.66821	0.33696	-5.6668	0.18371	-8.33239	0.00182	-9.17195	0.01268	-9.30837	0.000886989	-32.669	2.57164	-8.04904	0.00427	-33.4561	29.2277
	-8.65772	0.34729	-5.65631	0.1853	-8.3219	0.00187	-9.16145	0.01402	-9.29788	0.00105	-32.6585	2.32171	-8.03855	0.00433	-33.4456	30.5928
	-8.64722	0.35752	-5.64582	0.18708	-8.3114	0.00191	-9.15096	0.01547	-9.28738	0.00125	-32.648	2.09172	-8.02805	0.00439	-33.4351	31.9401
	-8.63673	0.36764	-5.63532	0.18906	-8.30091	0.00196	-9.14046	0.01707	-9.27689	0.00148	-32.6375	1.88054	-8.01756	0.00445	-33.4246	33.2619
	-8.62623	0.37786	-5.62483	0.19126	-8.29041	0.00201	-9.12997	0.01881	-9.26639	0.00175	-32.627	1.68708	-8.00706	0.00451	-33.4141	34.5507
	-8.61574	0.38829	-5.61433	0.19369	-8.27992	0.00206	-9.11947	0.02071	-9.2559	0.00205	-32.6165	1.51024	-7.99657	0.00458	-33.4036	35.7988
	-8.60525	0.3987	-5.60384	0.19641	-8.26942	0.00211	-9.10898	0.02279	-9.24541	0.00241	-32.606	1.34898	-7.98607	0.00466	-33.3931	36.9988
	-8.59475	0.40897	-5.59334	0.19942	-8.25893	0.00215	-9.09848	0.02504	-9.23491	0.00283	-32.5955	1.20227	-7.97558	0.00475	-33.3826	38.1433
	-8.58426	0.41906	-5.58285	0.20273	-8.24843	0.0022	-9.08799	0.0275	-9.22442	0.00331	-32.585	1.06911	-7.96509	0.00483	-33.3721	39.2252
	-8.57376	0.42898	-5.57235	0.20635	-8.23794	0.00224	-9.0775	0.03016	-9.21392	0.00386	-32.5745	0.94855	-7.95459	0.00493	-33.3616	40.2379
	-8.56327	0.43872	-5.56186	0.21024	-8.22745	0.00229	-9.067	0.03304	-9.20343	0.00448	-32.564	0.83966	-7.9441	0.00503	-33.3511	41.1748
	-8.55277	0.44825	-5.55137	0.21441	-8.21695	0.00233	-9.05651	0.03616	-9.19293	0.00519	-32.5536	0.74155	-7.9336	0.00513	-33.3406	42.0302
	-8.54228	0.45757	-5.54087	0.21885	-8.20646	0.00237	-9.04601	0.03952	-9.18244	0.006	-32.5431	0.65337	-7.92311	0.00525	-33.3301	42.7987
	-8.53178	0.46666	-5.53038	0.22356	-8.19596	0.00241	-9.03552	0.04314	-9.17195	0.00692	-32.5326	0.57432	-7.91261	0.00537	-33.3196	43.4871
	-8.52129	0.4755	-5.51988	0.22853	-8.18547	0.00245	-9.02502	0.04704	-9.16145	0.00795	-32.5221	0.50364	-7.90212	0.0055	-33.3091	44.0915
	-8.5108	0.48409	-5.50939	0.23376	-8.17497	0.00249	-9.01453	0.05122	-9.15096	0.00912	-32.5116	0.44059	-7.89162	0.00564	-33.2987	44.5964
	-8.5003	0.49239	-5.49889	0.23923	-8.16448	0.00253	-9.00403	0.05569	-9.14046	0.01043	-32.5011	0.38451	-7.88113	0.00579	-33.2882	44.9993
	-8.48981	0.50039	-5.4884	0.24493	-8.15398	0.00257	-8.99354	0.06046	-9.12997	0.0119	-32.4906	0.33475	-7.87064	0.00595	-33.2777	45.321
	-8.47931	0.50807	-5.4779	0.25083	-8.14349	0.00261	-8.98305	0.06555	-9.11947	0.01354	-32.4801	0.29071	-7.86014	0.00613	-33.2672	45.5603
	-8.46882	0.51541	-5.46741	0.25692	-8.133	0.00264	-8.97255	0.07095	-9.10898	0.01536	-32.4696	0.25185	-7.84965	0.00632	-33.2567	45.6931
	-8.45832	0.52238	-5.45692	0.26318	-8.1225	0.00268	-8.96206	0.07668	-9.09848	0.01738	-32.4591	0.21763	-7.83915	0.00652	-33.2462	45.7193
	-8.44783	0.52897	-5.44642	0.26957	-8.11201	0.00271	-8.95156	0.08276	-9.08799	0.01962	-32.4486	0.1876	-7.82866	0.00674	-33.2357	45.6628
	-8.43733	0.53514	-5.43593	0.27608	-8.10151	0.00275	-8.94107	0.08918	-9.0775	0.02209	-32.4381	0.1613	-7.81816	0.00697	-33.2252	45.5251
	-8.42684	0.54087	-5.42543	0.28266	-8.09102	0.00278	-8.93057	0.09594	-9.067	0.0248	-32.4276	0.13834	-7.80767	0.00722	-33.2147	45.2846
	-8.41635	0.54614	-5.41494	0.28929	-8.08052	0.00281	-8.92008	0.10303	-9.05651	0.02777	-32.4171	0.11835	-7.79717	0.00749	-33.2042	44.944
	-8.40585	0.55093	-5.40444	0.29594	-8.07003	0.00285	-8.90958	0.11044	-9.04601	0.03102	-32.4066	0.10099	-7.78668	0.00778	-33.1937	44.5065
	-8.39536	0.55521	-5.39395	0.30256	-8.05954	0.00288	-8.89909	0.11818	-9.03552	0.03456	-32.3961	0.08575	-7.77619	0.00809	-33.1832	43.976
	-8.38486	0.55896	-5.38345	0.30914	-8.04904	0.00291	-8.8886	0.12623	-9.02502	0.0384	-32.3856	0.07281	-7.76569	0.00842	-33.1727	43.3568
	-8.37437	0.56217	-5.37296	0.31565	-8.03855	0.00295	-8.8781	0.13458	-9.01453	0.04255	-32.3751	0.06166	-7.7552	0.00877	-33.1622	42.654
	-8.36387	0.56481	-5.36247	0.32208	-8.02805	0.00298	-8.86761	0.14323	-9.00403	0.04704	-32.3646	0.05208	-7.7447	0.00915	-33.1517	41.8728
	-8.35338	0.56688	-5.35197	0.32837	-8.01756	0.00302	-8.85711	0.15215	-8.99354	0.05186	-32.3541	0.04348	-7.73421	0.00955	-33.1412	41.0191
	-8.34288	0.56835	-5.34148	0.33451	-8.00706	0.00305	-8.84662	0.16134	-8.98305	0.05703	-32.3437	0.03656	-7.72371	0.00998	-33.1307	40.0987
	-8.33239	0.56925	-5.33098	0.34044	-7.99657	0.00309	-8.83612	0.17076	-8.97255	0.06255	-32.3332	0.03065	-7.71322	0.01043	-33.1202	39.118
	-8.3219	0.56954	-5.32049	0.34611	-7.98607	0.00314	-8.82563	0.18042	-8.96206	0.06844	-32.3227	0.02563	-7.70272	0.01091	-33.1097	38.0834
	-8.3114	0.56941	-5.30999	0.35151	-7.97558	0.00318	-8.81513	0.19028	-8.95156	0.07469	-32.3122	0.02098	-7.69223	0.01141	-33.0993	37.0015
	-8.30091	0.56929	-5.2995	0.35667	-7.96509	0.00323	-8.80464	0.20032	-8.94107	0.08131	-32.3017	0.01747	-7.68174	0.01194	-33.0888	35.8787
	-8.29041	0.56896	-5.289	0.36157	-7.95459	0.00328	-8.79415	0.21052	-8.93057	0.0883	-32.2912	0.01451	-7.67124	0.01251	-33.0783	34.7215
	-8.27992	0.56805	-5.27851	0.36613	-7.9441	0.00334	-8.78365	0.22087	-8.92008	0.09565	-32.2807	0.01202	-7.66075	0.01311	-33.0678	33.5364
	-8.26942	0.56656	-5.26802	0.37036	-7.9336	0.0034	-8.77316	0.23132	-8.90958	0.10336	-32.2702	0.00992	-7.65025	0.01374	-33.0573	32.3296
	-8.25893	0.5645	-5.25752	0.37424	-7.92311	0.00346	-8.76266	0.24187	-8.89909	0.11142	-32.2597	0.00817	-7.63976	0.01439	-33.0468	31.1072
	-8.24843	0.56188	-5.24703	0.37786	-7.91261	0.00353	-8.75217	0.25248	-8.8886	0.11982	-32.2492	0.00671	-7.62926	0.01508	-33.0363	29.875
	-8.23794	0.55874	-5.23653	0.38123	-7.90212	0.00361	-8.74167	0.26314	-8.8781	0.12855	-32.2387	0.0055	-7.61877	0.0158	-33.0258	28.6385
	-8.22745	0.55508	-5.22604	0.38423	-7.89162	0.00369	-8.73118	0.27383	-8.86761	0.13759	-32.2282	0.00449	-7.60827	0.01654	-33.0153	27.403
	-8.21695	0.55094	-5.21554	0.3869	-7.88113	0.00378	-8.72068	0.28452	-8.85711	0.14693	-32.2177	0.00366	-7.59778	0.01731	-33.0048	26.1851
	-8.20646	0.54634	-5.20505	0.38927	-7.87064	0.00388	-8.71019	0.2952	-8.84662	0.15654	-32.2072	0.00297	-7.58729	0.01811	-32.9943	24.9891
	-8.19596	0.54133	-5.19455	0.3913	-7.86014	0.00398	-8.6997	0.30584	-8.83612	0.16641	-32.1967	0.00241	-7.57679	0.01894	-32.9838	23.8074
	-8.18547	0.53593	-5.18406	0.39305	-7.84965	0.00409	-8.6892	0.31643	-8.82563	0.17651	-32.1862	0.00194	-7.5663	0.01979	-32.9733	22.6438
	-8.17497	0.53018	-5.17357	0.39456	-7.83915	0.00422	-8.67871	0.32696	-8.81513	0.18681	-32.1758	0.00157	-7.5558	0.02066	-32.9628	21.5015
	-8.16448	0.52412	-5.16307	0.39583	-7.82866	0.00435	-8.66821	0.33741	-8.80464	0.19729	-32.1653	0.00126	-7.54531	0.02156	-32.9523	20.3833
	-8.15398	0.51779	-5.15258	0.39684	-7.81816	0.00449	-8.65772	0.34777	-8.79415	0.20793	-32.1548	0.00101	-7.53481	0.02247	-32.9418	19.2919
	-8.14349	0.51123	-5.14208	0.3976	-7.80767	0.00465	-8.64722	0.35803	-8.78365	0.21869	-32.1443	0.000805583	-7.52432	0.0234	-32.9314	18.2294
	-8.133	0.50449	-5.13159	0.39816	-7.79717	0.00482	-8.63673	0.36818	-8.77316	0.22954	-32.1338	0.00064189	-7.51382	0.02435	-32.9209	17.1978
	-8.1225	0.4976	-5.12109	0.39855	-7.78668	0.005	-8.62623	0.37843	-8.76266	0.24047	-32.1233	0.000510052	-7.50333	0.02531	-32.9104	16.1986
	-8.11201	0.49061	-5.1106	0.39877	-7.77619	0.00519	-8.61574	0.38889	-8.75217	0.25143	-32.1128	0.000404179	-7.49284	0.02628	-32.8999	15.2331
	-8.10151	0.48356	-5.1001	0.39884	-7.76569	0.0054	-8.60525	0.39934	-8.74167	0.26241	-32.1023	0.000319401	-7.48234	0.02726	-32.8894	14.3022
	-8.09102	0.4765	-5.08961	0.3988	-7.7552	0.00563	-8.59475	0.40964	-8.73118	0.27338	-32.0918	0.000251712	-7.47185	0.02824	-32.8789	13.4068
	-8.08052	0.46945	-5.07912	0.39868	-7.7447	0.00587	-8.58426	0.41978	-8.72068	0.28431	-32.0813	0	-7.46135	0.02923	-32.8684	12.5473
	-8.07003	0.46247	-5.06862	0.3985	-7.73421	0.00612	-8.57376	0.42974	-8.71019	0.29519	-8.86761	0.000219004	-7.45086	0.03021	-32.8579	11.7239
	-8.05954	0.45558	-5.05813	0.3983	-7.72371	0.00639	-8.56327	0.43951	-8.6997	0.30598	-8.85711	0.000234431	-7.44036	0.03119	-32.8474	10.9369
	-8.04904	0.44883	-5.04763	0.39809	-7.71322	0.00668	-8.55277	0.44909	-8.6892	0.31667	-8.84662	0.000250454	-7.42987	0.03217	-32.8369	10.1861
	-8.03855	0.44226	-5.03714	0.3979	-7.70272	0.00699	-8.54228	0.45845	-8.67871	0.32724	-8.83612	0.000267058	-7.41937	0.03313	-32.8264	9.47121
	-8.02805	0.43589	-5.02664	0.39776	-7.69223	0.00731	-8.53178	0.46758	-8.66821	0.33767	-8.82563	0.000284228	-7.40888	0.03408	-32.8159	8.79189
	-8.01756	0.42977	-5.01615	0.39771	-7.68174	0.00766	-8.52129	0.47647	-8.65772	0.34795	-8.81513	0.000301948	-7.39839	0.03501	-32.8054	8.1476
	-8.00706	0.42392	-5.00565	0.39777	-7.67124	0.00802	-8.5108	0.4851	-8.64722	0.35807	-8.80464	0.000320201	-7.38789	0.03593	-32.7949	7.53772
	-7.99657	0.41869	-4.99516	0.39796	-7.66075	0.0084	-8.5003	0.49345	-8.63673	0.36802	-8.79415	0.000338968	-7.3774	0.03682	-32.7844	6.9615
	-7.98607	0.4141	-4.98467	0.39826	-7.65025	0.0088	-8.48981	0.5015	-8.62623	0.37803	-8.78365	0.000358232	-7.3669	0.03768	-32.7739	6.41814
	-7.97558	0.40987	-4.97417	0.39869	-7.63976	0.00922	-8.47931	0.50923	-8.61574	0.38819	-8.77316	0.000377973	-7.35641	0.03851	-32.7634	5.90673
	-7.96509	0.40603	-4.96368	0.39927	-7.62926	0.00966	-8.46882	0.51662	-8.60525	0.39826	-8.76266	0.000398175	-7.34591	0.0393	-32.7529	5.42634
	-7.95459	0.40259	-4.95318	0.39999	-7.61877	0.01012	-8.45832	0.52364	-8.59475	0.40811	-8.75217	0.000418819	-7.33542	0.04005	-32.7424	4.97595
	-7.9441	0.3996	-4.94269	0.4009	-7.60827	0.0106	-8.44783	0.53027	-8.58426	0.41773	-8.74167	0.00043989	-7.32492	0.04075	-32.7319	4.55453
	-7.9336	0.39706	-4.93219	0.40199	-7.59778	0.01109	-8.43733	0.53649	-8.57376	0.4271	-8.73118	0.000461372	-7.31443	0.0414	-32.7215	4.16098
	-7.92311	0.395	-4.9217	0.40323	-7.58729	0.0116	-8.42684	0.54227	-8.56327	0.43623	-8.72068	0.00048325	-7.30394	0.04201	-32.711	3.79421
	-7.91261	0.39344	-4.9112	0.40464	-7.57679	0.01213	-8.41635	0.54759	-8.55277	0.44509	-8.71019	0.000505511	-7.29344	0.04258	-32.7005	3.45309
	-7.90212	0.3924	-4.90071	0.40623	-7.5663	0.01267	-8.40585	0.55243	-8.54228	0.45367	-8.6997	0.000528144	-7.28295	0.04309	-32.69	3.13647
	-7.89162	0.39191	-4.89022	0.40794	-7.5558	0.01323	-8.39536	0.55676	-8.53178	0.46196	-8.6892	0.000551137	-7.27245	0.04355	-32.6795	2.84321
	-7.88113	0.39197	-4.87972	0.4098	-7.54531	0.01379	-8.38486	0.56056	-8.52129	0.46995	-8.67871	0.000574481	-7.26196	0.04393	-32.669	2.57217
	-7.87064	0.39262	-4.86923	0.4118	-7.53481	0.01437	-8.37437	0.56382	-8.5108	0.47761	-8.66821	0.000598164	-7.25146	0.04425	-32.6585	2.32219
	-7.86014	0.39386	-4.85873	0.41389	-7.52432	0.01497	-8.36387	0.56651	-8.5003	0.48495	-8.65772	0.000622179	-7.24097	0.0445	-32.648	2.09216
	-7.84965	0.39572	-4.84824	0.41607	-7.51382	0.01557	-8.35338	0.56862	-8.48981	0.49192	-8.64722	0.000646515	-7.23047	0.04468	-32.6375	1.88094
	-7.83915	0.39821	-4.83774	0.41834	-7.50333	0.01618	-8.34288	0.57015	-8.47931	0.49853	-8.63673	0.00067116	-7.21998	0.04478	-32.627	1.68743
	-7.82866	0.40134	-4.82725	0.42073	-7.49284	0.01679	-8.33239	0.57109	-8.46882	0.50474	-8.62623	0.000696448	-7.20949	0.04481	-32.6165	1.51056
	-7.81816	0.40514	-4.81675	0.42325	-7.48234	0.01741	-8.3219	0.57143	-8.45832	0.51055	-8.61574	0.000722547	-7.19899	0.04477	-32.606	1.34927
	-7.80767	0.4096	-4.80626	0.42585	-7.47185	0.01804	-8.3114	0.57135	-8.44783	0.51592	-8.60525	0.000749091	-7.1885	0.04465	-32.5955	1.20253
	-7.79717	0.41475	-4.79577	0.42849	-7.46135	0.01867	-8.30091	0.57127	-8.43733	0.52084	-8.59475	0.00077588	-7.178	0.04446	-32.585	1.06935
	-7.78668	0.42058	-4.78527	0.43117	-7.45086	0.0193	-8.29041	0.571	-8.42684	0.52528	-8.58426	0.000802855	-7.16751	0.0442	-32.5745	0.94876
	-7.77619	0.42711	-4.77478	0.43388	-7.44036	0.01993	-8.27992	0.57014	-8.41635	0.52922	-8.57376	0.000829993	-7.15701	0.04388	-32.564	0.83984
	-7.76569	0.43433	-4.76428	0.43662	-7.42987	0.02056	-8.26942	0.56869	-8.40585	0.53265	-8.56327	0.000857254	-7.14652	0.0435	-32.5536	0.74171
	-7.7552	0.44226	-4.75379	0.43938	-7.41937	0.02118	-8.25893	0.56668	-8.39536	0.53554	-8.55277	0.000884599	-7.13602	0.04307	-32.5431	0.65352
	-7.7447	0.45088	-4.74329	0.44218	-7.40888	0.0218	-8.24843	0.56411	-8.38486	0.53788	-8.54228	0.000911968	-7.12553	0.04256	-32.5326	0.57445
	-7.73421	0.46019	-4.7328	0.44502	-7.39839	0.02242	-8.23794	0.56101	-8.37437	0.53964	-8.53178	0.000939312	-7.11504	0.042	-32.5221	0.50375
	-7.72371	0.47019	-4.7223	0.44793	-7.38789	0.02302	-8.22745	0.5574	-8.36387	0.54082	-8.52129	0.000966571	-7.10454	0.04139	-32.5116	0.44069
	-7.71322	0.48086	-4.71181	0.4509	-7.3774	0.02362	-8.21695	0.5533	-8.35338	0.5414	-8.5108	0.000993681	-7.09405	0.04073	-32.5011	0.3846
	-7.70272	0.49219	-4.70132	0.45393	-7.3669	0.0242	-8.20646	0.54875	-8.34288	0.54138	-8.5003	0.00102	-7.08355	0.04003	-32.4906	0.33482
	-7.69223	0.50416	-4.69082	0.457	-7.35641	0.02477	-8.19596	0.54377	-8.33239	0.54076	-8.48981	0.00105	-7.07306	0.03927	-32.4801	0.29078
	-7.68174	0.51676	-4.68033	0.4601	-7.34591	0.02532	-8.18547	0.53841	-8.3219	0.53952	-8.47931	0.00107	-7.06256	0.03847	-32.4696	0.2519
	-7.67124	0.53017	-4.66983	0.4632	-7.33542	0.02585	-8.17497	0.5327	-8.3114	0.53788	-8.46882	0.0011	-7.05207	0.03764	-32.4591	0.21768
	-7.66075	0.54435	-4.65934	0.46629	-7.32492	0.02636	-8.16448	0.52669	-8.30091	0.5362	-8.45832	0.00112	-7.04157	0.03677	-32.4486	0.18764
	-7.65025	0.55907	-4.64884	0.46937	-7.31443	0.02684	-8.15398	0.5204	-8.29041	0.53429	-8.44783	0.00115	-7.03108	0.03587	-32.4381	0.16134
	-7.63976	0.57428	-4.63835	0.47242	-7.30394	0.0273	-8.14349	0.51388	-8.27992	0.5318	-8.43733	0.00117	-7.02059	0.03495	-32.4276	0.13837
	-7.62926	0.59003	-4.62785	0.47544	-7.29344	0.02775	-8.133	0.50718	-8.26942	0.52873	-8.42684	0.0012	-7.01009	0.03403	-32.4171	0.11838
	-7.61877	0.60628	-4.61736	0.47843	-7.28295	0.02817	-8.1225	0.50033	-8.25893	0.5251	-8.41635	0.00122	-6.9996	0.0331	-32.4066	0.10101
	-7.60827	0.62288	-4.60687	0.48143	-7.27245	0.02855	-8.11201	0.49338	-8.24843	0.52094	-8.40585	0.00124	-6.9891	0.03217	-32.3961	0.08577
	-7.59778	0.63977	-4.59637	0.48443	-7.26196	0.02891	-8.10151	0.48637	-8.23794	0.51626	-8.39536	0.00126	-6.97861	0.03124	-32.3856	0.07283
	-7.58729	0.6569	-4.58588	0.48741	-7.25146	0.02922	-8.09102	0.47934	-8.22745	0.51112	-8.38486	0.00128	-6.96811	0.03033	-32.3751	0.06167
	-7.57679	0.67421	-4.57538	0.49038	-7.24097	0.0295	-8.08052	0.47233	-8.21695	0.50552	-8.37437	0.0013	-6.95762	0.02944	-32.3646	0.05209
	-7.5663	0.69164	-4.56489	0.49331	-7.23047	0.02974	-8.07003	0.46539	-8.20646	0.4995	-8.36387	0.00131	-6.94712	0.02858	-32.3541	0.04349
	-7.5558	0.70911	-4.55439	0.49619	-7.21998	0.02995	-8.05954	0.45854	-8.19596	0.49311	-8.35338	0.00133	-6.93663	0.02775	-32.3437	0.03657
	-7.54531	0.72656	-4.5439	0.499	-7.20949	0.03011	-8.04904	0.45184	-8.18547	0.48639	-8.34288	0.00134	-6.92614	0.02697	-32.3332	0.03066
	-7.53481	0.74391	-4.5334	0.50175	-7.19899	0.03023	-8.03855	0.4453	-8.17497	0.47938	-8.33239	0.00136	-6.91564	0.02623	-32.3227	0.02564
	-7.52432	0.76111	-4.52291	0.50445	-7.1885	0.0303	-8.02805	0.43898	-8.16448	0.47212	-8.3219	0.00137	-6.90515	0.02555	-32.3122	0.02099
	-7.51382	0.77807	-4.51242	0.50709	-7.178	0.03034	-8.01756	0.4329	-8.15398	0.46468	-8.3114	0.00138	-6.89465	0.02494	-32.3017	0.01748
	-7.50333	0.79472	-4.50192	0.50968	-7.16751	0.03033	-8.00706	0.4271	-8.14349	0.45709	-8.30091	0.00139	-6.88416	0.02439	-32.2912	0.01451
	-7.49284	0.81098	-4.49143	0.5122	-7.15701	0.03029	-7.99657	0.42192	-8.133	0.4494	-8.29041	0.0014	-6.87366	0.02392	-32.2807	0.01202
	-7.48234	0.8268	-4.48093	0.51464	-7.14652	0.03021	-7.98607	0.41738	-8.1225	0.44166	-8.27992	0.00141	-6.86317	0.02353	-32.2702	0.00993
	-7.47185	0.84208	-4.47044	0.51699	-7.13602	0.03009	-7.97558	0.41321	-8.11201	0.43391	-8.26942	0.00142	-6.85268	0.02324	-32.2597	0.00817
	-7.46135	0.85677	-4.45994	0.51926	-7.12553	0.02992	-7.96509	0.40943	-8.10151	0.42622	-8.25893	0.00142	-6.84218	0.02304	-32.2492	0.00671
	-7.45086	0.87088	-4.44945	0.52144	-7.11504	0.02972	-7.95459	0.40607	-8.09102	0.41861	-8.24843	0.00143	-6.83169	0.02294	-32.2387	0.0055
	-7.44036	0.88434	-4.43896	0.52349	-7.10454	0.02948	-7.9441	0.40315	-8.08052	0.41114	-8.23794	0.00143	-6.82119	0.02295	-32.2282	0.00449
	-7.42987	0.897	-4.42846	0.52541	-7.09405	0.02921	-7.9336	0.40069	-8.07003	0.40385	-8.22745	0.00143	-6.8107	0.02308	-32.2177	0.00366
	-7.41937	0.90881	-4.41797	0.52718	-7.08355	0.0289	-7.92311	0.39871	-8.05954	0.39677	-8.21695	0.00143	-6.8002	0.02332	-32.2072	0.00297
	-7.40888	0.92003	-4.40747	0.52881	-7.07306	0.02856	-7.91261	0.39724	-8.04904	0.38995	-8.20646	0.00143	-6.78971	0.02368	-32.1967	0.00241
	-7.39839	0.93062	-4.39698	0.53032	-7.06256	0.02818	-7.90212	0.3963	-8.03855	0.38343	-8.19596	0.00143	-6.77921	0.02418	-32.1862	0.00194
	-7.38789	0.94018	-4.38648	0.53168	-7.05207	0.02777	-7.89162	0.39591	-8.02805	0.37723	-8.18547	0.00143	-6.76872	0.0248	-32.1758	0.00157
	-7.3774	0.94883	-4.37599	0.53293	-7.04157	0.02733	-7.88113	0.39609	-8.01756	0.37139	-8.17497	0.00143	-6.75823	0.02555	-32.1653	0.00126
	-7.3669	0.95654	-4.36549	0.53404	-7.03108	0.02686	-7.87064	0.39686	-8.00706	0.36593	-8.16448	0.00142	-6.74773	0.02644	-32.1548	0.00101
	-7.35641	0.96309	-4.355	0.53497	-7.02059	0.02637	-7.86014	0.39824	-7.99657	0.36111	-8.15398	0.00142	-6.73724	0.02746	-32.1443	0.00080578
	-7.34591	0.96845	-4.34451	0.53574	-7.01009	0.02586	-7.84965	0.40024	-7.98607	0.35696	-8.14349	0.00141	-6.72674	0.02862	-32.1338	0.000642047
	-7.33542	0.9726	-4.33401	0.53634	-6.9996	0.02534	-7.83915	0.40289	-7.97558	0.35326	-8.133	0.00141	-6.71625	0.02992	-32.1233	0.000510177
	-7.32492	0.9755	-4.32352	0.53677	-6.9891	0.02481	-7.82866	0.40619	-7.96509	0.35002	-8.1225	0.0014	-6.70575	0.03135	-32.1128	0.000404278
	-7.31443	0.97716	-4.31302	0.53699	-6.97861	0.02426	-7.81816	0.41017	-7.95459	0.34726	-8.11201	0.00139	-6.69526	0.03292	-32.1023	0.000319479
	-7.30394	0.97783	-4.30253	0.53701	-6.96811	0.02372	-7.80767	0.41484	-7.9441	0.34498	-8.10151	0.00138	-6.68476	0.03462	-32.0918	0.000251773
	-7.29344	0.9776	-4.29203	0.53681	-6.95762	0.02318	-7.79717	0.4202	-7.9336	0.34321	-8.09102	0.00138	-6.67427	0.03645	-32.0813	0
	-7.28295	0.97617	-4.28154	0.53641	-6.94712	0.02265	-7.78668	0.42627	-7.92311	0.34193	-8.08052	0.00137	-6.66378	0.03841	-9.38183	0.00024746
	-7.27245	0.97348	-4.27104	0.53582	-6.93663	0.02213	-7.77619	0.43305	-7.91261	0.34117	-8.07003	0.00136	-6.65328	0.04049	-9.37134	0.000299323
	-7.26196	0.96953	-4.26055	0.53507	-6.92614	0.02162	-7.76569	0.44055	-7.90212	0.34091	-8.05954	0.00135	-6.64279	0.04269	-9.36084	0.000361191
	-7.25146	0.96433	-4.25006	0.53425	-6.91564	0.02114	-7.7552	0.44878	-7.89162	0.34116	-8.04904	0.00134	-6.63229	0.045	-9.35035	0.000434792
	-7.24097	0.95791	-4.23956	0.53331	-6.90515	0.02068	-7.7447	0.45772	-7.88113	0.34194	-8.03855	0.00133	-6.6218	0.04741	-9.33986	0.000522114
	-7.23047	0.95028	-4.22907	0.53221	-6.89465	0.02025	-7.73421	0.46738	-7.87064	0.34322	-8.02805	0.00133	-6.6113	0.04992	-9.32936	0.000625428
	-7.21998	0.94149	-4.21857	0.531	-6.88416	0.01985	-7.72371	0.47775	-7.86014	0.34501	-8.01756	0.00132	-6.60081	0.05252	-9.31887	0.000747322
	-7.20949	0.93156	-4.20808	0.52968	-6.87366	0.0195	-7.71322	0.48882	-7.84965	0.34731	-8.00706	0.00131	-6.59031	0.0552	-9.30837	0.000890735
	-7.19899	0.92053	-4.19758	0.52822	-6.86317	0.01919	-7.70272	0.50059	-7.83915	0.35012	-7.99657	0.00131	-6.57982	0.05795	-9.29788	0.00106
	-7.1885	0.90845	-4.18709	0.52664	-6.85268	0.01893	-7.69223	0.51303	-7.82866	0.35343	-7.98607	0.00131	-6.56933	0.06077	-9.28738	0.00126
	-7.178	0.89536	-4.17659	0.52496	-6.84218	0.01873	-7.68174	0.52612	-7.81816	0.35724	-7.97558	0.00131	-6.55883	0.06364	-9.27689	0.00149
	-7.16751	0.88144	-4.1661	0.52318	-6.83169	0.01859	-7.67124	0.54007	-7.80767	0.36154	-7.96509	0.0013	-6.54834	0.06655	-9.26639	0.00175
	-7.15701	0.86675	-4.15561	0.5213	-6.82119	0.01852	-7.66075	0.55483	-7.79717	0.36633	-7.95459	0.0013	-6.53784	0.0695	-9.2559	0.00206
	-7.14652	0.85141	-4.14511	0.51934	-6.8107	0.01852	-7.65025	0.57017	-7.78668	0.3716	-7.9441	0.00131	-6.52735	0.07246	-9.24541	0.00242
	-7.13602	0.83547	-4.13462	0.51736	-6.8002	0.01859	-7.63976	0.58604	-7.77619	0.37736	-7.9336	0.00131	-6.51685	0.07544	-9.23491	0.00284
	-7.12553	0.81879	-4.12412	0.51539	-6.78971	0.01875	-7.62926	0.6025	-7.76569	0.38359	-7.92311	0.00132	-6.50636	0.07843	-9.22442	0.00332
	-7.11504	0.80154	-4.11363	0.51341	-6.77921	0.01899	-7.61877	0.6195	-7.7552	0.3903	-7.91261	0.00132	-6.49586	0.08141	-9.21392	0.00387
	-7.10454	0.78378	-4.10313	0.51142	-6.76872	0.01931	-7.60827	0.63689	-7.7447	0.39746	-7.90212	0.00133	-6.48537	0.08438	-9.20343	0.0045
	-7.09405	0.76546	-4.09264	0.50941	-6.75823	0.01973	-7.59778	0.65464	-7.73421	0.40509	-7.89162	0.00134	-6.47488	0.08732	-9.19293	0.00521
	-7.08355	0.74664	-4.08214	0.5074	-6.74773	0.02024	-7.58729	0.67267	-7.72371	0.41318	-7.88113	0.00136	-6.46438	0.09024	-9.18244	0.00602
	-7.07306	0.72736	-4.07165	0.50541	-6.73724	0.02084	-7.57679	0.69093	-7.71322	0.42171	-7.87064	0.00137	-6.45389	0.09314	-9.17195	0.00694
	-7.06256	0.70772	-4.06116	0.50344	-6.72674	0.02154	-7.5663	0.70936	-7.70272	0.43069	-7.86014	0.00139	-6.44339	0.09597	-9.16145	0.00798
	-7.05207	0.68777	-4.05066	0.50151	-6.71625	0.02234	-7.5558	0.7279	-7.69223	0.44011	-7.84965	0.00141	-6.4329	0.09874	-9.15096	0.00915
	-7.04157	0.66759	-4.04017	0.49961	-6.70575	0.02325	-7.54531	0.74647	-7.68174	0.44995	-7.83915	0.00144	-6.4224	0.10143	-9.14046	0.01046
	-7.03108	0.64723	-4.02967	0.49775	-6.69526	0.02425	-7.53481	0.765	-7.67124	0.46044	-7.82866	0.00147	-6.41191	0.10404	-9.12997	0.01194
	-7.02059	0.62677	-4.01918	0.49597	-6.68476	0.02536	-7.52432	0.78343	-7.66075	0.47156	-7.81816	0.0015	-6.40141	0.10656	-9.11947	0.01358
	-7.01009	0.60645	-4.00868	0.49428	-6.67427	0.02656	-7.51382	0.80169	-7.65025	0.48307	-7.80767	0.00153	-6.39092	0.10899	-9.10898	0.01541
	-6.9996	0.58631	-3.99819	0.49266	-6.66378	0.02787	-7.50333	0.81969	-7.63976	0.49495	-7.79717	0.00157	-6.38043	0.11132	-9.09848	0.01744
	-6.9891	0.56629	-3.98769	0.49108	-6.65328	0.02927	-7.49284	0.83737	-7.62926	0.50731	-7.78668	0.00162	-6.36993	0.11354	-9.08799	0.01968
	-6.97861	0.54646	-3.9772	0.48956	-6.64279	0.03078	-7.48234	0.85466	-7.61877	0.52012	-7.77619	0.00167	-6.35944	0.11566	-9.0775	0.02215
	-6.96811	0.52689	-3.96671	0.48809	-6.63229	0.03238	-7.47185	0.87147	-7.60827	0.53324	-7.76569	0.00173	-6.34894	0.11771	-9.067	0.02487
	-6.95762	0.50775	-3.95621	0.48667	-6.6218	0.03407	-7.46135	0.88775	-7.59778	0.54664	-7.7552	0.00179	-6.33845	0.1197	-9.05651	0.02785
	-6.94712	0.48913	-3.94572	0.48531	-6.6113	0.03585	-7.45086	0.9035	-7.58729	0.56027	-7.7447	0.00186	-6.32795	0.12162	-9.04601	0.03111
	-6.93663	0.47097	-3.93522	0.48402	-6.60081	0.03771	-7.44036	0.91866	-7.57679	0.57412	-7.73421	0.00193	-6.31746	0.12343	-9.03552	0.03465
	-6.92614	0.45336	-3.92473	0.48277	-6.59031	0.03966	-7.42987	0.93307	-7.5663	0.58813	-7.72371	0.00201	-6.30696	0.12516	-9.02502	0.0385
	-6.91564	0.43635	-3.91423	0.48156	-6.57982	0.04169	-7.41937	0.94667	-7.5558	0.60226	-7.71322	0.00211	-6.29647	0.12678	-9.01453	0.04267
	-6.90515	0.42	-3.90374	0.48041	-6.56933	0.04379	-7.40888	0.95974	-7.54531	0.61648	-7.70272	0.00221	-6.28598	0.12829	-9.00403	0.04717
	-6.89465	0.40439	-3.89324	0.47931	-6.55883	0.04595	-7.39839	0.97221	-7.53481	0.63071	-7.69223	0.00232	-6.27548	0.1297	-8.99354	0.052
	-6.88416	0.38957	-3.88275	0.47825	-6.54834	0.04818	-7.38789	0.9837	-7.52432	0.64492	-7.68174	0.00244	-6.26499	0.13101	-8.98305	0.05719
	-6.87366	0.3756	-3.87226	0.47724	-6.53784	0.05047	-7.3774	0.9943	-7.51382	0.65905	-7.67124	0.00257	-6.25449	0.13222	-8.97255	0.06273
	-6.86317	0.36254	-3.86176	0.4763	-6.52735	0.05281	-7.3669	1.00399	-7.50333	0.67304	-7.66075	0.00272	-6.244	0.13335	-8.96206	0.06863
	-6.85268	0.35043	-3.85127	0.47545	-6.51685	0.0552	-7.35641	1.01253	-7.49284	0.68682	-7.65025	0.00288	-6.2335	0.13441	-8.95156	0.0749
	-6.84218	0.33932	-3.84077	0.47471	-6.50636	0.05763	-7.34591	1.0199	-7.48234	0.70033	-7.63976	0.00306	-6.22301	0.13539	-8.94107	0.08154
	-6.83169	0.32926	-3.83028	0.47406	-6.49586	0.0601	-7.33542	1.02604	-7.47185	0.71351	-7.62926	0.00325	-6.21251	0.13629	-8.93057	0.08854
	-6.82119	0.32028	-3.81978	0.47349	-6.48537	0.06261	-7.32492	1.03095	-7.46135	0.72629	-7.61877	0.00347	-6.20202	0.13712	-8.92008	0.09592
	-6.8107	0.31242	-3.80929	0.473	-6.47488	0.06513	-7.31443	1.03459	-7.45086	0.73861	-7.60827	0.0037	-6.19153	0.13788	-8.90958	0.10365
	-6.8002	0.30571	-3.79879	0.47258	-6.46438	0.06769	-7.30394	1.03723	-7.44036	0.75041	-7.59778	0.00396	-6.18103	0.13859	-8.89909	0.11174
	-6.78971	0.30016	-3.7883	0.47226	-6.45389	0.07027	-7.29344	1.03894	-7.42987	0.76161	-7.58729	0.00424	-6.17054	0.13926	-8.8886	0.12017
	-6.77921	0.29579	-3.77781	0.47204	-6.44339	0.07286	-7.28295	1.03941	-7.41937	0.77217	-7.57679	0.00455	-6.16004	0.13989	-8.8781	0.12892
	-6.76872	0.29262	-3.76731	0.47191	-6.4329	0.07545	-7.27245	1.03857	-7.40888	0.78211	-7.5663	0.00489	-6.14955	0.14049	-8.86761	0.13799
	-6.75823	0.29064	-3.75682	0.47191	-6.4224	0.07803	-7.26196	1.03641	-7.39839	0.79139	-7.5558	0.00526	-6.13905	0.14105	-8.85711	0.14736
	-6.74773	0.28986	-3.74632	0.47204	-6.41191	0.0806	-7.25146	1.03292	-7.38789	0.79985	-7.54531	0.00566	-6.12856	0.14157	-8.84662	0.157
	-6.73724	0.29026	-3.73583	0.47227	-6.40141	0.08315	-7.24097	1.02814	-7.3774	0.8076	-7.53481	0.0061	-6.11806	0.14207	-8.83612	0.1669
	-6.72674	0.29184	-3.72533	0.47263	-6.39092	0.08568	-7.23047	1.02206	-7.3669	0.8146	-7.52432	0.00659	-6.10757	0.14255	-8.82563	0.17703
	-6.71625	0.29456	-3.71484	0.47311	-6.38043	0.08818	-7.21998	1.01471	-7.35641	0.82067	-7.51382	0.00711	-6.09708	0.14302	-8.81513	0.18737
	-6.70575	0.2984	-3.70434	0.47373	-6.36993	0.09066	-7.20949	1.00612	-7.34591	0.82575	-7.50333	0.00768	-6.08658	0.14353	-8.80464	0.19789
	-6.69526	0.30333	-3.69385	0.47448	-6.35944	0.09311	-7.19899	0.99631	-7.33542	0.82983	-7.49284	0.0083	-6.07609	0.14407	-8.79415	0.20857
	-6.68476	0.3093	-3.68336	0.47537	-6.34894	0.09554	-7.1885	0.98532	-7.32492	0.83289	-7.48234	0.00898	-6.06559	0.14459	-8.78365	0.21937
	-6.67427	0.31627	-3.67286	0.47641	-6.33845	0.09795	-7.178	0.9732	-7.31443	0.83491	-7.47185	0.0097	-6.0551	0.14511	-8.77316	0.23027
	-6.66378	0.32418	-3.66237	0.4776	-6.32795	0.10034	-7.16751	0.96013	-7.30394	0.83638	-7.46135	0.01049	-6.0446	0.14562	-8.76266	0.24123
	-6.65328	0.33298	-3.65187	0.47893	-6.31746	0.10271	-7.15701	0.94617	-7.29344	0.83746	-7.45086	0.01134	-6.03411	0.14612	-8.75217	0.25225
	-6.64279	0.34261	-3.64138	0.48041	-6.30696	0.10504	-7.14652	0.93142	-7.28295	0.83764	-7.44036	0.01226	-6.02361	0.1466	-8.74167	0.26328
	-6.63229	0.35299	-3.63088	0.48205	-6.29647	0.10733	-7.13602	0.91592	-7.27245	0.83678	-7.42987	0.01324	-6.01312	0.1471	-8.73118	0.27429
	-6.6218	0.36407	-3.62039	0.48386	-6.28598	0.10957	-7.12553	0.89953	-7.26196	0.8349	-7.41937	0.0143	-6.00263	0.1476	-8.72068	0.28528
	-6.6113	0.37576	-3.60989	0.48583	-6.27548	0.11176	-7.11504	0.88243	-7.25146	0.83201	-7.40888	0.01543	-5.99213	0.1481	-8.71019	0.29621
	-6.60081	0.388	-3.5994	0.48799	-6.26499	0.11391	-7.10454	0.8647	-7.24097	0.82813	-7.39839	0.01663	-5.98164	0.14859	-8.6997	0.30705
	-6.59031	0.4007	-3.58891	0.49034	-6.25449	0.11603	-7.09405	0.84624	-7.23047	0.82329	-7.38789	0.01791	-5.97114	0.14905	-8.6892	0.3178
	-6.57982	0.41378	-3.57841	0.49289	-6.244	0.11812	-7.08355	0.82713	-7.21998	0.81752	-7.3774	0.01927	-5.96065	0.14949	-8.67871	0.32843
	-6.56933	0.42718	-3.56792	0.49566	-6.2335	0.12018	-7.07306	0.80741	-7.20949	0.81085	-7.3669	0.02071	-5.95015	0.1499	-8.66821	0.33893
	-6.55883	0.4408	-3.55742	0.49862	-6.22301	0.1222	-7.06256	0.78718	-7.19899	0.80333	-7.35641	0.02222	-5.93966	0.1503	-8.65772	0.34928
	-6.54834	0.45458	-3.54693	0.50178	-6.21251	0.12418	-7.05207	0.76648	-7.1885	0.795	-7.34591	0.02381	-5.92916	0.15068	-8.64722	0.35946
	-6.53784	0.46843	-3.53643	0.50514	-6.20202	0.12611	-7.04157	0.74541	-7.178	0.78589	-7.33542	0.02547	-5.91867	0.15102	-8.63673	0.36948
	-6.52735	0.48229	-3.52594	0.50872	-6.19153	0.12801	-7.03108	0.72402	-7.16751	0.77605	-7.32492	0.02721	-5.90818	0.15133	-8.62623	0.37956
	-6.51685	0.49607	-3.51544	0.51251	-6.18103	0.12988	-7.02059	0.70241	-7.15701	0.76552	-7.31443	0.02902	-5.89768	0.15159	-8.61574	0.3898
	-6.50636	0.50979	-3.50495	0.51649	-6.17054	0.13173	-7.01009	0.68084	-7.14652	0.75435	-7.30394	0.03089	-5.88719	0.15182	-8.60525	0.39994
	-6.49586	0.52343	-3.49446	0.52066	-6.16004	0.13356	-6.9996	0.65938	-7.13602	0.74259	-7.29344	0.03282	-5.87669	0.15201	-8.59475	0.40988
	-6.48537	0.53686	-3.48396	0.52501	-6.14955	0.13536	-6.9891	0.63793	-7.12553	0.73028	-7.28295	0.03481	-5.8662	0.15215	-8.58426	0.41958
	-6.47488	0.54998	-3.47347	0.52956	-6.13905	0.13712	-6.97861	0.61658	-7.11504	0.71749	-7.27245	0.03686	-5.8557	0.15227	-8.57376	0.42904
	-6.46438	0.56293	-3.46297	0.53428	-6.12856	0.13886	-6.96811	0.59542	-7.10454	0.70428	-7.26196	0.03894	-5.84521	0.15237	-8.56327	0.43825
	-6.45389	0.57567	-3.45248	0.53913	-6.11806	0.14056	-6.95762	0.57465	-7.09405	0.69073	-7.25146	0.04106	-5.83471	0.15243	-8.55277	0.4472
	-6.44339	0.58795	-3.44198	0.54411	-6.10757	0.14224	-6.94712	0.55437	-7.08355	0.6769	-7.24097	0.0432	-5.82422	0.15247	-8.54228	0.45587
	-6.4329	0.59972	-3.43149	0.54922	-6.09708	0.14389	-6.93663	0.53452	-7.07306	0.6627	-7.23047	0.04536	-5.81373	0.15248	-8.53178	0.46425
	-6.4224	0.61096	-3.42099	0.55444	-6.08658	0.14556	-6.92614	0.51519	-7.06256	0.64819	-7.21998	0.04752	-5.80323	0.15252	-8.52129	0.47233
	-6.41191	0.62164	-3.4105	0.55974	-6.07609	0.14724	-6.91564	0.49646	-7.05207	0.63339	-7.20949	0.04968	-5.79274	0.1526	-8.5108	0.48009
	-6.40141	0.63175	-3.40001	0.5651	-6.06559	0.14888	-6.90515	0.47842	-7.04157	0.61834	-7.19899	0.05182	-5.78224	0.15273	-8.5003	0.48752
	-6.39092	0.64126	-3.38951	0.57051	-6.0551	0.15049	-6.89465	0.46113	-7.03108	0.60308	-7.1885	0.05394	-5.77175	0.15293	-8.48981	0.49459
	-6.38043	0.65016	-3.37902	0.57601	-6.0446	0.15206	-6.88416	0.44469	-7.02059	0.58763	-7.178	0.05601	-5.76125	0.15317	-8.47931	0.50129
	-6.36993	0.65847	-3.36852	0.58155	-6.03411	0.1536	-6.87366	0.42915	-7.01009	0.5722	-7.16751	0.05803	-5.75076	0.15345	-8.46882	0.5076
	-6.35944	0.66617	-3.35803	0.5871	-6.02361	0.15509	-6.86317	0.41459	-6.9996	0.55682	-7.15701	0.05999	-5.74026	0.15378	-8.45832	0.5135
	-6.34894	0.67345	-3.34753	0.59265	-6.01312	0.15656	-6.85268	0.40108	-6.9891	0.54136	-7.14652	0.06186	-5.72977	0.1542	-8.44783	0.51897
	-6.33845	0.68041	-3.33704	0.59819	-6.00263	0.15803	-6.84218	0.38868	-6.97861	0.52584	-7.13602	0.06365	-5.71928	0.15471	-8.43733	0.52398
	-6.32795	0.6869	-3.32654	0.6037	-5.99213	0.15946	-6.83169	0.37745	-6.96811	0.51029	-7.12553	0.06534	-5.70878	0.15535	-8.42684	0.52852
	-6.31746	0.69292	-3.31605	0.60923	-5.98164	0.16084	-6.82119	0.36744	-6.95762	0.49497	-7.11504	0.06691	-5.69829	0.15613	-8.41635	0.53256
	-6.30696	0.69849	-3.30556	0.61478	-5.97114	0.16217	-6.8107	0.3587	-6.94712	0.47991	-7.10454	0.06835	-5.68779	0.15709	-8.40585	0.53608
	-6.29647	0.70355	-3.29506	0.6203	-5.96065	0.16342	-6.8002	0.35126	-6.93663	0.46493	-7.09405	0.06968	-5.6773	0.15822	-8.39536	0.53906
	-6.28598	0.70811	-3.28457	0.6258	-5.95015	0.16462	-6.78971	0.34517	-6.92614	0.45006	-7.08355	0.07089	-5.6668	0.15954	-8.38486	0.54149
	-6.27548	0.71219	-3.27407	0.63128	-5.93966	0.16575	-6.77921	0.34046	-6.91564	0.43533	-7.07306	0.07194	-5.65631	0.1611	-8.37437	0.54334
	-6.26499	0.71582	-3.26358	0.63672	-5.92916	0.16683	-6.76872	0.33714	-6.90515	0.42079	-7.06256	0.07282	-5.64582	0.16289	-8.36387	0.54461
	-6.25449	0.71907	-3.25308	0.64213	-5.91867	0.16782	-6.75823	0.33522	-6.89465	0.40646	-7.05207	0.07354	-5.63532	0.16495	-8.35338	0.54527
	-6.244	0.72196	-3.24259	0.6475	-5.90818	0.16874	-6.74773	0.33472	-6.88416	0.3924	-7.04157	0.07408	-5.62483	0.1673	-8.34288	0.54533
	-6.2335	0.72447	-3.2321	0.65285	-5.89768	0.16957	-6.73724	0.33564	-6.87366	0.37863	-7.03108	0.07444	-5.61433	0.16996	-8.33239	0.54479
	-6.22301	0.72662	-3.2216	0.65818	-5.88719	0.17032	-6.72674	0.33797	-6.86317	0.3652	-7.02059	0.07462	-5.60384	0.17296	-8.3219	0.54363
	-6.21251	0.72843	-3.21111	0.66345	-5.87669	0.17098	-6.71625	0.34169	-6.85268	0.35214	-7.01009	0.07466	-5.59334	0.17633	-8.3114	0.54206
	-6.20202	0.72992	-3.20061	0.66867	-5.8662	0.17156	-6.70575	0.34679	-6.84218	0.3395	-6.9996	0.07455	-5.58285	0.18008	-8.30091	0.54047
	-6.19153	0.73111	-3.19012	0.67383	-5.8557	0.17207	-6.69526	0.35322	-6.83169	0.32731	-6.9891	0.07427	-5.57235	0.18421	-8.29041	0.53863
	-6.18103	0.73202	-3.17962	0.67895	-5.84521	0.17252	-6.68476	0.36096	-6.82119	0.31561	-6.97861	0.0738	-5.56186	0.18872	-8.27992	0.53622
	-6.17054	0.73279	-3.16913	0.68401	-5.83471	0.17291	-6.67427	0.36996	-6.8107	0.30443	-6.96811	0.07317	-5.55137	0.19363	-8.26942	0.53322
	-6.16004	0.73343	-3.15863	0.68902	-5.82422	0.17322	-6.66378	0.38016	-6.8002	0.29381	-6.95762	0.07241	-5.54087	0.19892	-8.25893	0.52966
	-6.14955	0.73381	-3.14814	0.694	-5.81373	0.17348	-6.65328	0.39152	-6.78971	0.28377	-6.94712	0.07153	-5.53038	0.2046	-8.24843	0.52557
	-6.13905	0.73396	-3.13765	0.6989	-5.80323	0.17374	-6.64279	0.40397	-6.77921	0.27434	-6.93663	0.0705	-5.51988	0.21068	-8.23794	0.52096
	-6.12856	0.73387	-3.12715	0.70372	-5.79274	0.17401	-6.63229	0.41744	-6.76872	0.26554	-6.92614	0.06933	-5.50939	0.21715	-8.22745	0.51588
	-6.11806	0.73355	-3.11666	0.70847	-5.78224	0.17431	-6.6218	0.43186	-6.75823	0.25739	-6.91564	0.06803	-5.49889	0.22399	-8.21695	0.51034
	-6.10757	0.73301	-3.10616	0.71315	-5.77175	0.17468	-6.6113	0.44715	-6.74773	0.2499	-6.90515	0.06661	-5.4884	0.2312	-8.20646	0.50438
	-6.09708	0.73223	-3.09567	0.71774	-5.76125	0.17506	-6.60081	0.46323	-6.73724	0.24308	-6.89465	0.06509	-5.4779	0.23877	-8.19596	0.49805
	-6.08658	0.73143	-3.08517	0.72224	-5.75076	0.17547	-6.59031	0.48001	-6.72674	0.23695	-6.88416	0.06347	-5.46741	0.24667	-8.18547	0.49138
	-6.07609	0.7306	-3.07468	0.72665	-5.74026	0.17593	-6.57982	0.49741	-6.71625	0.23149	-6.87366	0.06177	-5.45692	0.25489	-8.17497	0.48442
	-6.06559	0.72954	-3.06418	0.73098	-5.72977	0.17647	-6.56933	0.51535	-6.70575	0.22671	-6.86317	0.06002	-5.44642	0.2634	-8.16448	0.47722
	-6.0551	0.72822	-3.05369	0.73521	-5.71928	0.17711	-6.55883	0.53372	-6.69526	0.22259	-6.85268	0.05821	-5.43593	0.27218	-8.15398	0.46983
	-6.0446	0.72665	-3.0432	0.73936	-5.70878	0.17789	-6.54834	0.55245	-6.68476	0.21914	-6.84218	0.05637	-5.42543	0.2812	-8.14349	0.46228
	-6.03411	0.72481	-3.0327	0.74344	-5.69829	0.17884	-6.53784	0.57143	-6.67427	0.21632	-6.83169	0.05452	-5.41494	0.29043	-8.133	0.45464
	-6.02361	0.72271	-3.02221	0.74744	-5.68779	0.17999	-6.52735	0.5906	-6.66378	0.21412	-6.82119	0.05267	-5.40444	0.29985	-8.1225	0.44695
	-6.01312	0.72039	-3.01171	0.75132	-5.6773	0.18134	-6.51685	0.60985	-6.65328	0.21251	-6.8107	0.05083	-5.39395	0.30941	-8.11201	0.43925
	-6.00263	0.71802	-3.00122	0.75506	-5.6668	0.18294	-6.50636	0.62919	-6.64279	0.21148	-6.8002	0.04902	-5.38345	0.3191	-8.10151	0.4316
	-5.99213	0.71552	-2.99072	0.75862	-5.65631	0.18482	-6.49586	0.64858	-6.63229	0.21099	-6.78971	0.04726	-5.37296	0.3289	-8.09102	0.42404
	-5.98164	0.71272	-2.98023	0.762	-5.64582	0.187	-6.48537	0.66788	-6.6218	0.21101	-6.77921	0.04556	-5.36247	0.33878	-8.08052	0.41661
	-5.97114	0.7096	-2.96973	0.76522	-5.63532	0.18951	-6.47488	0.68696	-6.6113	0.2115	-6.76872	0.04393	-5.35197	0.34871	-8.07003	0.40937
	-5.96065	0.70615	-2.95924	0.76825	-5.62483	0.19238	-6.46438	0.70597	-6.60081	0.21244	-6.75823	0.04238	-5.34148	0.35866	-8.05954	0.40234
	-5.95015	0.70238	-2.94875	0.77109	-5.61433	0.19565	-6.45389	0.72484	-6.59031	0.21379	-6.74773	0.04093	-5.33098	0.36857	-8.04904	0.39557
	-5.93966	0.69836	-2.93825	0.77372	-5.60384	0.19937	-6.44339	0.74329	-6.57982	0.21551	-6.73724	0.03959	-5.32049	0.37842	-8.03855	0.38909
	-5.92916	0.69408	-2.92776	0.77616	-5.59334	0.20356	-6.4329	0.76126	-6.56933	0.21757	-6.72674	0.03837	-5.30999	0.38819	-8.02805	0.38294
	-5.91867	0.68947	-2.91726	0.77842	-5.58285	0.20824	-6.4224	0.77869	-6.55883	0.21993	-6.71625	0.03727	-5.2995	0.39788	-8.01756	0.37716
	-5.90818	0.68452	-2.90677	0.78051	-5.57235	0.21344	-6.41191	0.79555	-6.54834	0.22256	-6.70575	0.03631	-5.289	0.40749	-8.00706	0.37176
	-5.89768	0.67924	-2.89627	0.78237	-5.56186	0.21916	-6.40141	0.8118	-6.53784	0.22544	-6.69526	0.03548	-5.27851	0.41695	-7.99657	0.36701
	-5.88719	0.67364	-2.88578	0.78397	-5.55137	0.22539	-6.39092	0.82741	-6.52735	0.22852	-6.68476	0.03479	-5.26802	0.42629	-7.98607	0.36293
	-5.87669	0.66771	-2.87528	0.7853	-5.54087	0.23217	-6.38043	0.84234	-6.51685	0.23179	-6.67427	0.03425	-5.25752	0.4355	-7.97558	0.35931
	-5.8662	0.66149	-2.86479	0.78637	-5.53038	0.23949	-6.36993	0.8566	-6.50636	0.23526	-6.66378	0.03386	-5.24703	0.44465	-7.96509	0.35616
	-5.8557	0.655	-2.8543	0.78717	-5.51988	0.24736	-6.35944	0.87016	-6.49586	0.23893	-6.65328	0.03361	-5.23653	0.45375	-7.95459	0.35349
	-5.84521	0.64826	-2.8438	0.78766	-5.50939	0.25579	-6.34894	0.88322	-6.48537	0.24274	-6.64279	0.03351	-5.22604	0.46267	-7.9441	0.35132
	-5.83471	0.64127	-2.83331	0.78782	-5.49889	0.26476	-6.33845	0.8959	-6.47488	0.24665	-6.63229	0.03356	-5.21554	0.47146	-7.9336	0.34965
	-5.82422	0.63405	-2.82281	0.78769	-5.4884	0.27428	-6.32795	0.908	-6.46438	0.25078	-6.6218	0.03375	-5.20505	0.48014	-7.92311	0.3485
	-5.81373	0.62662	-2.81232	0.78722	-5.4779	0.28433	-6.31746	0.91953	-6.45389	0.25511	-6.6113	0.03407	-5.19455	0.4887	-7.91261	0.34786
	-5.80323	0.61914	-2.80182	0.78641	-5.46741	0.29489	-6.30696	0.93048	-6.44339	0.2595	-6.60081	0.03453	-5.18406	0.49722	-7.90212	0.34774
	-5.79274	0.61164	-2.79133	0.78527	-5.45692	0.30595	-6.29647	0.94076	-6.4329	0.26393	-6.59031	0.03511	-5.17357	0.50579	-7.89162	0.34815
	-5.78224	0.60427	-2.78083	0.78382	-5.44642	0.31749	-6.28598	0.95037	-6.4224	0.26839	-6.57982	0.03581	-5.16307	0.51436	-7.88113	0.34908
	-5.77175	0.59704	-2.77034	0.78205	-5.43593	0.32948	-6.27548	0.95933	-6.41191	0.27288	-6.56933	0.03662	-5.15258	0.52287	-7.87064	0.35054
	-5.76125	0.58977	-2.75985	0.77994	-5.42543	0.3419	-6.26499	0.96766	-6.40141	0.27739	-6.55883	0.03753	-5.14208	0.53134	-7.86014	0.35253
	-5.75076	0.58248	-2.74935	0.7775	-5.41494	0.3547	-6.25449	0.97543	-6.39092	0.28192	-6.54834	0.03853	-5.13159	0.53981	-7.84965	0.35504
	-5.74026	0.57522	-2.73886	0.77474	-5.40444	0.36786	-6.244	0.98274	-6.38043	0.28646	-6.53784	0.03962	-5.12109	0.54832	-7.83915	0.35807
	-5.72977	0.56801	-2.72836	0.77165	-5.39395	0.38135	-6.2335	0.98956	-6.36993	0.29103	-6.52735	0.04077	-5.1106	0.55687	-7.82866	0.36163
	-5.71928	0.56092	-2.71787	0.76825	-5.38345	0.39514	-6.22301	0.99585	-6.35944	0.29562	-6.51685	0.04199	-5.1001	0.5655	-7.81816	0.3657
	-5.70878	0.55397	-2.70737	0.76454	-5.37296	0.40919	-6.21251	1.00161	-6.34894	0.30023	-6.50636	0.04325	-5.08961	0.57423	-7.80767	0.37029
	-5.69829	0.54722	-2.69688	0.7605	-5.36247	0.42349	-6.20202	1.00688	-6.33845	0.30487	-6.49586	0.04455	-5.07912	0.58311	-7.79717	0.37539
	-5.68779	0.54071	-2.68638	0.75619	-5.35197	0.438	-6.19153	1.01167	-6.32795	0.30953	-6.48537	0.04589	-5.06862	0.59217	-7.78668	0.381
	-5.6773	0.53448	-2.67589	0.75164	-5.34148	0.45268	-6.18103	1.01602	-6.31746	0.31424	-6.47488	0.04724	-5.05813	0.60142	-7.77619	0.38712
	-5.6668	0.52858	-2.6654	0.74683	-5.33098	0.46747	-6.17054	1.02011	-6.30696	0.319	-6.46438	0.0486	-5.04763	0.61088	-7.76569	0.39374
	-5.65631	0.52306	-2.6549	0.7418	-5.32049	0.48234	-6.16004	1.02393	-6.29647	0.32378	-6.45389	0.04996	-5.03714	0.62058	-7.7552	0.40086
	-5.64582	0.51796	-2.64441	0.73658	-5.30999	0.49729	-6.14955	1.02735	-6.28598	0.32859	-6.44339	0.05131	-5.02664	0.63054	-7.7447	0.40847
	-5.63532	0.51332	-2.63391	0.73125	-5.2995	0.51231	-6.13905	1.0304	-6.27548	0.33342	-6.4329	0.05264	-5.01615	0.64082	-7.73421	0.41658
	-5.62483	0.50918	-2.62342	0.72579	-5.289	0.5274	-6.12856	1.03308	-6.26499	0.33828	-6.4224	0.05395	-5.00565	0.65146	-7.72371	0.42517
	-5.61433	0.50559	-2.61292	0.72021	-5.27851	0.54248	-6.11806	1.0354	-6.25449	0.34315	-6.41191	0.05523	-4.99516	0.66247	-7.71322	0.43425
	-5.60384	0.50268	-2.60243	0.71449	-5.26802	0.55757	-6.10757	1.03737	-6.244	0.34808	-6.40141	0.05648	-4.98467	0.67385	-7.70272	0.4438
	-5.59334	0.50047	-2.59193	0.70868	-5.25752	0.57267	-6.09708	1.03902	-6.2335	0.35305	-6.39092	0.05769	-4.97417	0.68557	-7.69223	0.45383
	-5.58285	0.49898	-2.58144	0.70281	-5.24703	0.5879	-6.08658	1.04062	-6.22301	0.35801	-6.38043	0.05885	-4.96368	0.69767	-7.68174	0.46434
	-5.57235	0.49825	-2.57095	0.69689	-5.23653	0.60328	-6.07609	1.04217	-6.21251	0.36295	-6.36993	0.05998	-4.95318	0.71016	-7.67124	0.47552
	-5.56186	0.49819	-2.56045	0.69096	-5.22604	0.61866	-6.06559	1.04339	-6.20202	0.36785	-6.35944	0.06107	-4.94269	0.72309	-7.66075	0.48739
	-5.55137	0.49881	-2.54996	0.68503	-5.21554	0.6341	-6.0551	1.04428	-6.19153	0.3727	-6.34894	0.06214	-4.93219	0.73648	-7.65025	0.49968
	-5.54087	0.50012	-2.53946	0.67911	-5.20505	0.64966	-6.0446	1.04482	-6.18103	0.37751	-6.33845	0.06322	-4.9217	0.75025	-7.63976	0.5124
	-5.53038	0.50211	-2.52897	0.67323	-5.19455	0.66532	-6.03411	1.04501	-6.17054	0.38236	-6.32795	0.06429	-4.9112	0.76448	-7.62926	0.52565
	-5.51988	0.50478	-2.51847	0.66743	-5.18406	0.6812	-6.02361	1.04485	-6.16004	0.38718	-6.31746	0.06536	-4.90071	0.77917	-7.61877	0.53939
	-5.50939	0.50811	-2.50798	0.66172	-5.17357	0.69741	-6.01312	1.04444	-6.14955	0.39187	-6.30696	0.06643	-4.89022	0.79423	-7.60827	0.55349
	-5.49889	0.51209	-2.49748	0.65608	-5.16307	0.71392	-6.00263	1.04397	-6.13905	0.39641	-6.29647	0.06748	-4.87972	0.80971	-7.59778	0.56791
	-5.4884	0.51668	-2.48699	0.65056	-5.15258	0.7307	-5.99213	1.04335	-6.12856	0.40078	-6.28598	0.06853	-4.86923	0.8256	-7.58729	0.58263
	-5.4779	0.52186	-2.4765	0.64516	-5.14208	0.74777	-5.98164	1.04235	-6.11806	0.40495	-6.27548	0.06958	-4.85873	0.84188	-7.57679	0.59761
	-5.46741	0.52758	-2.466	0.63991	-5.13159	0.76527	-5.97114	1.04094	-6.10757	0.4089	-6.26499	0.07063	-4.84824	0.85854	-7.5663	0.61281
	-5.45692	0.5338	-2.45551	0.63481	-5.12109	0.78325	-5.96065	1.03913	-6.09708	0.41261	-6.25449	0.07171	-4.83774	0.87554	-7.5558	0.62818
	-5.44642	0.54048	-2.44501	0.62987	-5.1106	0.8017	-5.95015	1.03689	-6.08658	0.41614	-6.244	0.07281	-4.82725	0.89296	-7.54531	0.64369
	-5.43593	0.54756	-2.43452	0.6251	-5.1001	0.82068	-5.93966	1.03435	-6.07609	0.41949	-6.2335	0.07395	-4.81675	0.91079	-7.53481	0.65929
	-5.42543	0.55498	-2.42402	0.62049	-5.08961	0.84026	-5.92916	1.03148	-6.06559	0.42252	-6.22301	0.07514	-4.80626	0.92893	-7.52432	0.67491
	-5.41494	0.56269	-2.41353	0.61608	-5.07912	0.86053	-5.91867	1.02818	-6.0551	0.42522	-6.21251	0.07638	-4.79577	0.94736	-7.51382	0.69051
	-5.40444	0.57061	-2.40303	0.61186	-5.06862	0.88154	-5.90818	1.02445	-6.0446	0.42755	-6.20202	0.0777	-4.78527	0.96626	-7.50333	0.70603
	-5.39395	0.57869	-2.39254	0.60781	-5.05813	0.90337	-5.89768	1.02028	-6.03411	0.42951	-6.19153	0.07908	-4.77478	0.98559	-7.49284	0.7214
	-5.38345	0.58687	-2.38205	0.60395	-5.04763	0.92605	-5.88719	1.01568	-6.02361	0.43106	-6.18103	0.08055	-4.76428	1.00516	-7.48234	0.73657
	-5.37296	0.5951	-2.37155	0.60024	-5.03714	0.94965	-5.87669	1.01067	-6.01312	0.43224	-6.17054	0.08211	-4.75379	1.02497	-7.47185	0.75146
	-5.36247	0.60332	-2.36106	0.59669	-5.02664	0.97425	-5.8662	1.00526	-6.00263	0.4331	-6.16004	0.08376	-4.74329	1.04501	-7.46135	0.76602
	-5.35197	0.61147	-2.35056	0.59328	-5.01615	0.99995	-5.8557	0.9995	-5.99213	0.43358	-6.14955	0.08552	-4.7328	1.06523	-7.45086	0.78017
	-5.34148	0.61949	-2.34007	0.59	-5.00565	1.02684	-5.84521	0.99343	-5.98164	0.43358	-6.13905	0.08737	-4.7223	1.08567	-7.44036	0.79386
	-5.33098	0.62727	-2.32957	0.58687	-4.99516	1.05494	-5.83471	0.98704	-5.97114	0.43311	-6.12856	0.08933	-4.71181	1.10625	-7.42987	0.80702
	-5.32049	0.63474	-2.31908	0.58386	-4.98467	1.08427	-5.82422	0.98034	-5.96065	0.43216	-6.11806	0.09139	-4.70132	1.12692	-7.41937	0.81959
	-5.30999	0.64186	-2.30858	0.58093	-4.97417	1.11489	-5.81373	0.97338	-5.95015	0.4307	-6.10757	0.09355	-4.69082	1.14765	-7.40888	0.83161
	-5.2995	0.64874	-2.29809	0.57808	-4.96368	1.14685	-5.80323	0.96641	-5.93966	0.42882	-6.09708	0.09581	-4.68033	1.16847	-7.39839	0.84303
	-5.289	0.65531	-2.2876	0.57531	-4.95318	1.18021	-5.79274	0.95948	-5.92916	0.42652	-6.08658	0.09816	-4.66983	1.18934	-7.38789	0.85369
	-5.27851	0.6614	-2.2771	0.5726	-4.94269	1.21508	-5.78224	0.95281	-5.91867	0.42371	-6.07609	0.1006	-4.65934	1.21015	-7.3774	0.86368
	-5.26802	0.66698	-2.26661	0.56992	-4.93219	1.25149	-5.77175	0.94645	-5.90818	0.42039	-6.06559	0.10312	-4.64884	1.23085	-7.3669	0.87299
	-5.25752	0.67205	-2.25611	0.56725	-4.9217	1.28938	-5.76125	0.94009	-5.89768	0.41656	-6.0551	0.1057	-4.63835	1.25133	-7.35641	0.8814
	-5.24703	0.67668	-2.24562	0.56456	-4.9112	1.32889	-5.75076	0.93381	-5.88719	0.41222	-6.0446	0.10833	-4.62785	1.27157	-7.34591	0.88886
	-5.23653	0.68088	-2.23512	0.56186	-4.90071	1.37005	-5.74026	0.92765	-5.87669	0.4074	-6.03411	0.111	-4.61736	1.2915	-7.33542	0.89535
	-5.22604	0.68445	-2.22463	0.55912	-4.89022	1.41276	-5.72977	0.9217	-5.8662	0.40209	-6.02361	0.1137	-4.60687	1.31114	-7.32492	0.90085
	-5.21554	0.68739	-2.21413	0.55631	-4.87972	1.45712	-5.71928	0.91604	-5.8557	0.39642	-6.01312	0.11642	-4.59637	1.33045	-7.31443	0.90533
	-5.20505	0.68983	-2.20364	0.55341	-4.86923	1.50315	-5.70878	0.91076	-5.84521	0.39042	-6.00263	0.11915	-4.58588	1.34938	-7.30394	0.90928
	-5.19455	0.69177	-2.19315	0.55041	-4.85873	1.55082	-5.69829	0.90596	-5.83471	0.38399	-5.99213	0.12184	-4.57538	1.36795	-7.29344	0.91286
	-5.18406	0.69316	-2.18265	0.54734	-4.84824	1.60014	-5.68779	0.90172	-5.82422	0.37713	-5.98164	0.1245	-4.56489	1.38606	-7.28295	0.91555
	-5.17357	0.69409	-2.17216	0.54417	-4.83774	1.65112	-5.6773	0.89811	-5.81373	0.36987	-5.97114	0.12708	-4.55439	1.4036	-7.27245	0.91718
	-5.16307	0.69453	-2.16166	0.54088	-4.82725	1.70388	-5.6668	0.89523	-5.80323	0.36229	-5.96065	0.12958	-4.5439	1.42055	-7.26196	0.91777
	-5.15258	0.69443	-2.15117	0.53743	-4.81675	1.75839	-5.65631	0.89318	-5.79274	0.35441	-5.95015	0.13198	-4.5334	1.43695	-7.25146	0.91731
	-5.14208	0.69379	-2.14067	0.53381	-4.80626	1.81452	-5.64582	0.89203	-5.78224	0.34628	-5.93966	0.13428	-4.52291	1.45287	-7.24097	0.91582
	-5.13159	0.69267	-2.13018	0.53001	-4.79577	1.87222	-5.63532	0.89189	-5.77175	0.33792	-5.92916	0.13646	-4.51242	1.4683	-7.23047	0.91332
	-5.12109	0.69108	-2.11968	0.52604	-4.78527	1.93167	-5.62483	0.89283	-5.76125	0.3293	-5.91867	0.13849	-4.50192	1.4832	-7.21998	0.90982
	-5.1106	0.68906	-2.10919	0.52188	-4.77478	1.99282	-5.61433	0.89494	-5.75076	0.32044	-5.90818	0.14034	-4.49143	1.49753	-7.20949	0.90534
	-5.1001	0.68662	-2.0987	0.51752	-4.76428	2.05551	-5.60384	0.89845	-5.74026	0.31138	-5.89768	0.14199	-4.48093	1.51126	-7.19899	0.89992
	-5.08961	0.68382	-2.0882	0.51297	-4.75379	2.11973	-5.59334	0.90344	-5.72977	0.30215	-5.88719	0.14344	-4.47044	1.52451	-7.1885	0.89358
	-5.07912	0.68068	-2.07771	0.50822	-4.74329	2.18547	-5.58285	0.90996	-5.71928	0.2928	-5.87669	0.14466	-4.45994	1.53728	-7.178	0.88635
	-5.06862	0.67726	-2.06721	0.50328	-4.7328	2.25265	-5.57235	0.91804	-5.70878	0.28337	-5.8662	0.14566	-4.44945	1.54957	-7.16751	0.87828
	-5.05813	0.67357	-2.05672	0.49814	-4.7223	2.3213	-5.56186	0.92759	-5.69829	0.27394	-5.8557	0.14647	-4.43896	1.56138	-7.15701	0.86939
	-5.04763	0.66967	-2.04622	0.49282	-4.71181	2.39127	-5.55137	0.93861	-5.68779	0.26451	-5.84521	0.14708	-4.42846	1.57264	-7.14652	0.85972
	-5.03714	0.66558	-2.03573	0.48732	-4.70132	2.46238	-5.54087	0.95113	-5.6773	0.25509	-5.83471	0.14745	-4.41797	1.58337	-7.13602	0.84931
	-5.02664	0.66135	-2.02524	0.48164	-4.69082	2.53456	-5.53038	0.96516	-5.6668	0.24572	-5.82422	0.14757	-4.40747	1.5936	-7.12553	0.83818
	-5.01615	0.65701	-2.01474	0.47578	-4.68033	2.60785	-5.51988	0.98068	-5.65631	0.23644	-5.81373	0.14744	-4.39698	1.6034	-7.11504	0.82641
	-5.00565	0.65266	-2.00425	0.46975	-4.66983	2.68215	-5.50939	0.99767	-5.64582	0.22727	-5.80323	0.1471	-4.38648	1.61296	-7.10454	0.81403
	-4.99516	0.64835	-1.99375	0.46355	-4.65934	2.75727	-5.49889	1.01609	-5.63532	0.21826	-5.79274	0.14657	-4.37599	1.62244	-7.09405	0.80115
	-4.98467	0.64404	-1.98326	0.4572	-4.64884	2.83309	-5.4884	1.03589	-5.62483	0.20943	-5.78224	0.14585	-4.36549	1.63169	-7.08355	0.78781
	-4.97417	0.63973	-1.97276	0.45073	-4.63835	2.90937	-5.4779	1.05701	-5.61433	0.20081	-5.77175	0.14495	-4.355	1.6407	-7.07306	0.77391
	-4.96368	0.63544	-1.96227	0.4441	-4.62785	2.98604	-5.46741	1.07939	-5.60384	0.19246	-5.76125	0.14385	-4.34451	1.64957	-7.06256	0.75948
	-4.95318	0.63117	-1.95177	0.43737	-4.61736	3.06297	-5.45692	1.10293	-5.59334	0.1844	-5.75076	0.14257	-4.33401	1.65837	-7.05207	0.74457
	-4.94269	0.62704	-1.94128	0.43057	-4.60687	3.14017	-5.44642	1.12755	-5.58285	0.17664	-5.74026	0.14112	-4.32352	1.66708	-7.04157	0.72919
	-4.93219	0.62305	-1.93079	0.42369	-4.59637	3.21762	-5.43593	1.15312	-5.57235	0.16922	-5.72977	0.13952	-4.31302	1.67567	-7.03108	0.71339
	-4.9217	0.61913	-1.92029	0.41671	-4.58588	3.29517	-5.42543	1.17954	-5.56186	0.16214	-5.71928	0.13779	-4.30253	1.68414	-7.02059	0.6972
	-4.9112	0.61545	-1.9098	0.40967	-4.57538	3.37274	-5.41494	1.20668	-5.55137	0.15542	-5.70878	0.13599	-4.29203	1.69253	-7.01009	0.68088
	-4.90071	0.61201	-1.8993	0.40257	-4.56489	3.45023	-5.40444	1.23441	-5.54087	0.14907	-5.69829	0.13415	-4.28154	1.70087	-6.9996	0.66447
	-4.89022	0.60866	-1.88881	0.39544	-4.55439	3.52754	-5.39395	1.26261	-5.53038	0.14313	-5.68779	0.13228	-4.27104	1.70917	-6.9891	0.64779
	-4.87972	0.60542	-1.87831	0.38828	-4.5439	3.60463	-5.38345	1.29114	-5.51988	0.13758	-5.6773	0.13039	-4.26055	1.71751	-6.97861	0.63088
	-4.86923	0.60232	-1.86782	0.38114	-4.5334	3.68169	-5.37296	1.31994	-5.50939	0.13245	-5.6668	0.1285	-4.25006	1.72599	-6.96811	0.61378
	-4.85873	0.59933	-1.85732	0.37404	-4.52291	3.75897	-5.36247	1.34889	-5.49889	0.12774	-5.65631	0.12665	-4.23956	1.73455	-6.95762	0.59681
	-4.84824	0.59645	-1.84683	0.36698	-4.51242	3.83648	-5.35197	1.37785	-5.4884	0.12345	-5.64582	0.12486	-4.22907	1.74313	-6.94712	0.58002
	-4.83774	0.59367	-1.83634	0.35999	-4.50192	3.91426	-5.34148	1.40668	-5.4779	0.11959	-5.63532	0.12316	-4.21857	1.75177	-6.93663	0.56319
	-4.82725	0.59101	-1.82584	0.35311	-4.49143	3.99226	-5.33098	1.43517	-5.46741	0.11615	-5.62483	0.12158	-4.20808	1.76046	-6.92614	0.54636
	-4.81675	0.58848	-1.81535	0.34635	-4.48093	4.07035	-5.32049	1.4632	-5.45692	0.11312	-5.61433	0.12014	-4.19758	1.7691	-6.91564	0.5296
	-4.80626	0.58606	-1.80485	0.33975	-4.47044	4.149	-5.30999	1.49066	-5.44642	0.11051	-5.60384	0.11886	-4.18709	1.77769	-6.90515	0.51295
	-4.79577	0.58375	-1.79436	0.33334	-4.45994	4.2286	-5.2995	1.51772	-5.43593	0.10829	-5.59334	0.11778	-4.17659	1.7862	-6.89465	0.49648
	-4.78527	0.58163	-1.78386	0.32713	-4.44945	4.309	-5.289	1.54428	-5.42543	0.10647	-5.58285	0.11692	-4.1661	1.79463	-6.88416	0.48025
	-4.77478	0.5797	-1.77337	0.32118	-4.43896	4.39004	-5.27851	1.57001	-5.41494	0.10502	-5.57235	0.11629	-4.15561	1.80298	-6.87366	0.46432
	-4.76428	0.57788	-1.76287	0.31549	-4.42846	4.47175	-5.26802	1.59491	-5.40444	0.10394	-5.56186	0.11591	-4.14511	1.81117	-6.86317	0.44874
	-4.75379	0.57616	-1.75238	0.31011	-4.41797	4.55422	-5.25752	1.61895	-5.39395	0.1032	-5.55137	0.11579	-4.13462	1.81929	-6.85268	0.43359
	-4.74329	0.57453	-1.74189	0.30508	-4.40747	4.63757	-5.24703	1.64245	-5.38345	0.10278	-5.54087	0.11595	-4.12412	1.82733	-6.84218	0.41891
	-4.7328	0.573	-1.73139	0.30042	-4.39698	4.72208	-5.23653	1.66539	-5.37296	0.10268	-5.53038	0.11639	-4.11363	1.83517	-6.83169	0.40477
	-4.7223	0.57163	-1.7209	0.29615	-4.38648	4.80835	-5.22604	1.68734	-5.36247	0.10286	-5.51988	0.11711	-4.10313	1.84277	-6.82119	0.39123
	-4.71181	0.57039	-1.7104	0.2923	-4.37599	4.89692	-5.21554	1.70839	-5.35197	0.10331	-5.50939	0.11813	-4.09264	1.85	-6.8107	0.37834
	-4.70132	0.56927	-1.69991	0.28889	-4.36549	4.98751	-5.20505	1.72875	-5.34148	0.10399	-5.49889	0.11943	-4.08214	1.85682	-6.8002	0.36615
	-4.69082	0.56826	-1.68941	0.28596	-4.355	5.07989	-5.19455	1.74839	-5.33098	0.1049	-5.4884	0.12101	-4.07165	1.86327	-6.78971	0.35471
	-4.68033	0.56733	-1.67892	0.28352	-4.34451	5.17428	-5.18406	1.76741	-5.32049	0.106	-5.4779	0.12287	-4.06116	1.86937	-6.77921	0.34407
	-4.66983	0.56648	-1.66842	0.28161	-4.33401	5.27089	-5.17357	1.78606	-5.30999	0.10728	-5.46741	0.125	-4.05066	1.87515	-6.76872	0.33426
	-4.65934	0.56568	-1.65793	0.28022	-4.32352	5.36975	-5.16307	1.80428	-5.2995	0.10871	-5.45692	0.12737	-4.04017	1.8806	-6.75823	0.32532
	-4.64884	0.56492	-1.64744	0.27939	-4.31302	5.47079	-5.15258	1.82197	-5.289	0.11029	-5.44642	0.12998	-4.02967	1.88569	-6.74773	0.31727
	-4.63835	0.56419	-1.63694	0.27912	-4.30253	5.57399	-5.14208	1.83917	-5.27851	0.11198	-5.43593	0.13279	-4.01918	1.89038	-6.73724	0.31014
	-4.62785	0.56347	-1.62645	0.27943	-4.29203	5.67939	-5.13159	1.8561	-5.26802	0.11374	-5.42543	0.1358	-4.00868	1.89453	-6.72674	0.30394
	-4.61736	0.56275	-1.61595	0.28032	-4.28154	5.78701	-5.12109	1.87288	-5.25752	0.11557	-5.41494	0.13898	-3.99819	1.89803	-6.71625	0.29868
	-4.60687	0.56208	-1.60546	0.28181	-4.27104	5.89686	-5.1106	1.88952	-5.24703	0.11744	-5.40444	0.14229	-3.98769	1.9008	-6.70575	0.29437
	-4.59637	0.56145	-1.59496	0.28388	-4.26055	6.00907	-5.1001	1.90615	-5.23653	0.11934	-5.39395	0.14571	-3.9772	1.90289	-6.69526	0.29099
	-4.58588	0.56088	-1.58447	0.28654	-4.25006	6.12378	-5.08961	1.92288	-5.22604	0.12124	-5.38345	0.14922	-3.96671	1.90434	-6.68476	0.28855
	-4.57538	0.56038	-1.57397	0.28977	-4.23956	6.24075	-5.07912	1.93989	-5.21554	0.12314	-5.37296	0.15277	-3.95621	1.90513	-6.67427	0.28702
	-4.56489	0.55987	-1.56348	0.29357	-4.22907	6.35977	-5.06862	1.9573	-5.20505	0.12502	-5.36247	0.15634	-3.94572	1.90527	-6.66378	0.28639
	-4.55439	0.55927	-1.55299	0.29792	-4.21857	6.48092	-5.05813	1.97524	-5.19455	0.12687	-5.35197	0.1599	-3.93522	1.90468	-6.65328	0.28662
	-4.5439	0.55857	-1.54249	0.3028	-4.20808	6.60399	-5.04763	1.99381	-5.18406	0.12871	-5.34148	0.16342	-3.92473	1.90333	-6.64279	0.28768
	-4.5334	0.55777	-1.532	0.30817	-4.19758	6.72862	-5.03714	2.01314	-5.17357	0.13055	-5.33098	0.16686	-3.91423	1.90121	-6.63229	0.28954
	-4.52291	0.55686	-1.5215	0.31402	-4.18709	6.85467	-5.02664	2.03335	-5.16307	0.13233	-5.32049	0.17019	-3.90374	1.89835	-6.6218	0.29216
	-4.51242	0.55584	-1.51101	0.32031	-4.17659	6.98194	-5.01615	2.05466	-5.15258	0.13405	-5.30999	0.17339	-3.89324	1.89476	-6.6113	0.29549
	-4.50192	0.55469	-1.50051	0.327	-4.1661	7.1104	-5.00565	2.07727	-5.14208	0.13568	-5.2995	0.17644	-3.88275	1.89045	-6.60081	0.29949
	-4.49143	0.55338	-1.49002	0.33406	-4.15561	7.23995	-4.99516	2.10124	-5.13159	0.13727	-5.289	0.17931	-3.87226	1.88543	-6.59031	0.3041
	-4.48093	0.5519	-1.47952	0.34144	-4.14511	7.37008	-4.98467	2.12658	-5.12109	0.13881	-5.27851	0.18196	-3.86176	1.87976	-6.57982	0.30927
	-4.47044	0.55025	-1.46903	0.34909	-4.13462	7.50118	-4.97417	2.15332	-5.1106	0.14026	-5.26802	0.18439	-3.85127	1.87353	-6.56933	0.31496
	-4.45994	0.54844	-1.45854	0.35697	-4.12412	7.63329	-4.96368	2.18155	-5.1001	0.14162	-5.25752	0.18657	-3.84077	1.86677	-6.55883	0.3211
	-4.44945	0.54645	-1.44804	0.36502	-4.11363	7.76566	-4.95318	2.21137	-5.08961	0.14289	-5.24703	0.1886	-3.83028	1.85949	-6.54834	0.32765
	-4.43896	0.54425	-1.43755	0.37321	-4.10313	7.89795	-4.94269	2.24301	-5.07912	0.14407	-5.23653	0.19046	-3.81978	1.8517	-6.53784	0.33455
	-4.42846	0.54182	-1.42705	0.38148	-4.09264	8.02967	-4.93219	2.27653	-5.06862	0.14516	-5.22604	0.19203	-3.80929	1.84342	-6.52735	0.34176
	-4.41797	0.53914	-1.41656	0.38978	-4.08214	8.16069	-4.9217	2.31174	-5.05813	0.14618	-5.21554	0.19335	-3.79879	1.83475	-6.51685	0.34922
	-4.40747	0.53624	-1.40606	0.3981	-4.07165	8.29125	-4.9112	2.34898	-5.04763	0.14711	-5.20505	0.1944	-3.7883	1.82579	-6.50636	0.35693
	-4.39698	0.5331	-1.39557	0.4064	-4.06116	8.42117	-4.90071	2.38828	-5.03714	0.14796	-5.19455	0.19516	-3.77781	1.81649	-6.49586	0.36489
	-4.38648	0.52974	-1.38507	0.4146	-4.05066	8.55042	-4.89022	2.42936	-5.02664	0.14874	-5.18406	0.19563	-3.76731	1.80683	-6.48537	0.37301
	-4.37599	0.52616	-1.37458	0.42266	-4.04017	8.67878	-4.87972	2.47235	-5.01615	0.14946	-5.17357	0.19584	-3.75682	1.7969	-6.47488	0.38121
	-4.36549	0.52233	-1.36409	0.43054	-4.02967	8.80589	-4.86923	2.51727	-5.00565	0.15013	-5.16307	0.19578	-3.74632	1.78677	-6.46438	0.38962
	-4.355	0.51823	-1.35359	0.43823	-4.01918	8.93136	-4.85873	2.56404	-4.99516	0.15075	-5.15258	0.19544	-3.73583	1.77643	-6.45389	0.39821
	-4.34451	0.51391	-1.3431	0.44574	-4.00868	9.05464	-4.84824	2.61266	-4.98467	0.15131	-5.14208	0.19485	-3.72533	1.76607	-6.44339	0.40679
	-4.33401	0.50944	-1.3326	0.45304	-3.99819	9.17538	-4.83774	2.66313	-4.97417	0.15182	-5.13159	0.19404	-3.71484	1.75566	-6.4329	0.41532
	-4.32352	0.5048	-1.32211	0.46001	-3.98769	9.29337	-4.82725	2.71562	-4.96368	0.1523	-5.12109	0.19305	-3.70434	1.7452	-6.4224	0.42378
	-4.31302	0.49993	-1.31161	0.46663	-3.9772	9.40894	-4.81675	2.77012	-4.95318	0.15276	-5.1106	0.19184	-3.69385	1.7347	-6.41191	0.43215
	-4.30253	0.4948	-1.30112	0.47291	-3.96671	9.52194	-4.80626	2.82643	-4.94269	0.15319	-5.1001	0.19045	-3.68336	1.72411	-6.40141	0.44043
	-4.29203	0.48941	-1.29062	0.47883	-3.95621	9.6321	-4.79577	2.88446	-4.93219	0.15361	-5.08961	0.18888	-3.67286	1.7135	-6.39092	0.44859
	-4.28154	0.48377	-1.28013	0.48435	-3.94572	9.73946	-4.78527	2.94447	-4.9217	0.15402	-5.07912	0.18718	-3.66237	1.70292	-6.38043	0.45663
	-4.27104	0.47788	-1.26964	0.48943	-3.93522	9.84369	-4.77478	3.00641	-4.9112	0.15444	-5.06862	0.18535	-3.65187	1.69233	-6.36993	0.46455
	-4.26055	0.47178	-1.25914	0.49413	-3.92473	9.94442	-4.76428	3.07001	-4.90071	0.15487	-5.05813	0.18343	-3.64138	1.68186	-6.35944	0.47235
	-4.25006	0.4655	-1.24865	0.49846	-3.91423	10.0416	-4.75379	3.13527	-4.89022	0.15529	-5.04763	0.18144	-3.63088	1.67163	-6.34894	0.48008
	-4.23956	0.45904	-1.23815	0.50234	-3.90374	10.1355	-4.74329	3.20218	-4.87972	0.15571	-5.03714	0.1794	-3.62039	1.6616	-6.33845	0.4878
	-4.22907	0.45239	-1.22766	0.5058	-3.89324	10.2259	-4.7328	3.27067	-4.86923	0.15613	-5.02664	0.17734	-3.60989	1.65176	-6.32795	0.49544
	-4.21857	0.44559	-1.21716	0.50885	-3.88275	10.3128	-4.7223	3.34085	-4.85873	0.15655	-5.01615	0.17528	-3.5994	1.64217	-6.31746	0.50304
	-4.20808	0.43862	-1.20667	0.5115	-3.87226	10.3963	-4.71181	3.41256	-4.84824	0.15697	-5.00565	0.17325	-3.58891	1.63288	-6.30696	0.51059
	-4.19758	0.43147	-1.19617	0.51376	-3.86176	10.4766	-4.70132	3.48559	-4.83774	0.1574	-4.99516	0.17127	-3.57841	1.62395	-6.29647	0.51804
	-4.18709	0.42413	-1.18568	0.51575	-3.85127	10.5547	-4.69082	3.55983	-4.82725	0.15786	-4.98467	0.16936	-3.56792	1.61541	-6.28598	0.52541
	-4.17659	0.41663	-1.17519	0.51747	-3.84077	10.6309	-4.68033	3.63528	-4.81675	0.15837	-4.97417	0.16754	-3.55742	1.60727	-6.27548	0.5327
	-4.1661	0.40898	-1.16469	0.51889	-3.83028	10.7048	-4.66983	3.71183	-4.80626	0.1589	-4.96368	0.16582	-3.54693	1.59955	-6.26499	0.53992
	-4.15561	0.40119	-1.1542	0.52002	-3.81978	10.7761	-4.65934	3.78924	-4.79577	0.15946	-4.95318	0.16423	-3.53643	1.59228	-6.25449	0.54707
	-4.14511	0.39327	-1.1437	0.52091	-3.80929	10.845	-4.64884	3.86737	-4.78527	0.16004	-4.94269	0.1628	-3.52594	1.58548	-6.244	0.55423
	-4.13462	0.38525	-1.13321	0.52157	-3.79879	10.9119	-4.63835	3.94598	-4.77478	0.16065	-4.93219	0.16155	-3.51544	1.57919	-6.2335	0.5614
	-4.12412	0.37717	-1.12271	0.52209	-3.7883	10.9774	-4.62785	4.02495	-4.76428	0.16129	-4.9217	0.16046	-3.50495	1.57344	-6.22301	0.56853
	-4.11363	0.36903	-1.11222	0.52258	-3.77781	11.0414	-4.61736	4.10415	-4.75379	0.16197	-4.9112	0.15957	-3.49446	1.56832	-6.21251	0.57562
	-4.10313	0.36085	-1.10172	0.523	-3.76731	11.1036	-4.60687	4.18368	-4.74329	0.16271	-4.90071	0.15887	-3.48396	1.56384	-6.20202	0.58266
	-4.09264	0.35261	-1.09123	0.52332	-3.75682	11.1646	-4.59637	4.2635	-4.7328	0.16352	-4.89022	0.15837	-3.47347	1.56005	-6.19153	0.58966
	-4.08214	0.34432	-1.08074	0.52358	-3.74632	11.2246	-4.58588	4.34346	-4.7223	0.1644	-4.87972	0.15807	-3.46297	1.55691	-6.18103	0.59665
	-4.07165	0.33603	-1.07024	0.5238	-3.73583	11.2838	-4.57538	4.4235	-4.71181	0.16535	-4.86923	0.15798	-3.45248	1.55438	-6.17054	0.60373
	-4.06116	0.32773	-1.05975	0.52401	-3.72533	11.3427	-4.56489	4.50341	-4.70132	0.16637	-4.85873	0.15809	-3.44198	1.55252	-6.16004	0.61084
	-4.05066	0.31942	-1.04925	0.52425	-3.71484	11.4012	-4.55439	4.58299	-4.69082	0.16745	-4.84824	0.1584	-3.43149	1.55131	-6.14955	0.61788
	-4.04017	0.31114	-1.03876	0.52453	-3.70434	11.4592	-4.5439	4.6622	-4.68033	0.16859	-4.83774	0.15892	-3.42099	1.55071	-6.13905	0.62483
	-4.02967	0.30288	-1.02826	0.5249	-3.69385	11.5166	-4.5334	4.74121	-4.66983	0.16979	-4.82725	0.15964	-3.4105	1.55071	-6.12856	0.63168
	-4.01918	0.29466	-1.01777	0.52536	-3.68336	11.5732	-4.52291	4.82028	-4.65934	0.17103	-4.81675	0.16057	-3.40001	1.5512	-6.11806	0.63841
	-4.00868	0.2865	-1.00727	0.52596	-3.67286	11.6294	-4.51242	4.89941	-4.64884	0.17233	-4.80626	0.16172	-3.38951	1.55227	-6.10757	0.645
	-3.99819	0.27837	-0.99678	0.52673	-3.66237	11.6852	-4.50192	4.97863	-4.63835	0.17367	-4.79577	0.16306	-3.37902	1.554	-6.09708	0.65144
	-3.98769	0.27028	-0.98629	0.52777	-3.65187	11.7408	-4.49143	5.05784	-4.62785	0.17506	-4.78527	0.16459	-3.36852	1.55628	-6.08658	0.65783
	-3.9772	0.26224	-0.97579	0.52908	-3.64138	11.7968	-4.48093	5.1369	-4.61736	0.17649	-4.77478	0.16632	-3.35803	1.55907	-6.07609	0.66416
	-3.96671	0.25426	-0.9653	0.53065	-3.63088	11.8537	-4.47044	5.21624	-4.60687	0.17797	-4.76428	0.16823	-3.34753	1.56234	-6.06559	0.67023
	-3.95621	0.24635	-0.9548	0.53244	-3.62039	11.9113	-4.45994	5.2963	-4.59637	0.1795	-4.75379	0.17032	-3.33704	1.56608	-6.0551	0.67603
	-3.94572	0.23853	-0.94431	0.5345	-3.60989	11.9695	-4.44945	5.37689	-4.58588	0.18107	-4.74329	0.17259	-3.32654	1.5703	-6.0446	0.6815
	-3.93522	0.23079	-0.93381	0.53683	-3.5994	12.0288	-4.43896	5.45779	-4.57538	0.18267	-4.7328	0.17504	-3.31605	1.57492	-6.03411	0.68662
	-3.92473	0.22316	-0.92332	0.53945	-3.58891	12.0893	-4.42846	5.53898	-4.56489	0.18431	-4.7223	0.17768	-3.30556	1.57991	-6.02361	0.69136
	-3.91423	0.21563	-0.91282	0.54235	-3.57841	12.1512	-4.41797	5.62054	-4.55439	0.18597	-4.71181	0.18049	-3.29506	1.58526	-6.01312	0.69576
	-3.90374	0.20822	-0.90233	0.54557	-3.56792	12.2146	-4.40747	5.70262	-4.5439	0.18766	-4.70132	0.18345	-3.28457	1.59098	-6.00263	0.69985
	-3.89324	0.20093	-0.89184	0.54912	-3.55742	12.2797	-4.39698	5.78549	-4.5334	0.18937	-4.69082	0.18655	-3.27407	1.59703	-5.99213	0.70352
	-3.88275	0.19378	-0.88134	0.553	-3.54693	12.3463	-4.38648	5.86977	-4.52291	0.19109	-4.68033	0.1898	-3.26358	1.6034	-5.98164	0.70667
	-3.87226	0.18677	-0.87085	0.55723	-3.53643	12.4143	-4.37599	5.95601	-4.51242	0.19284	-4.66983	0.1932	-3.25308	1.61015	-5.97114	0.70925
	-3.86176	0.17993	-0.86035	0.56177	-3.52594	12.4842	-4.36549	6.04388	-4.50192	0.1946	-4.65934	0.19671	-3.24259	1.61725	-5.96065	0.71123
	-3.85127	0.17326	-0.84986	0.56667	-3.51544	12.5564	-4.355	6.13309	-4.49143	0.19639	-4.64884	0.20034	-3.2321	1.62472	-5.95015	0.71258
	-3.84077	0.16677	-0.83936	0.57192	-3.50495	12.6304	-4.34451	6.22392	-4.48093	0.19817	-4.63835	0.20408	-3.2216	1.63248	-5.93966	0.7134
	-3.83028	0.16044	-0.82887	0.57753	-3.49446	12.7063	-4.33401	6.31667	-4.47044	0.19998	-4.62785	0.20791	-3.21111	1.64042	-5.92916	0.71366
	-3.81978	0.1543	-0.81838	0.58351	-3.48396	12.7844	-4.32352	6.41132	-4.45994	0.20185	-4.61736	0.21184	-3.20061	1.64854	-5.91867	0.71322
	-3.80929	0.14834	-0.80788	0.58983	-3.47347	12.8647	-4.31302	6.50772	-4.44945	0.20376	-4.60687	0.21587	-3.19012	1.65684	-5.90818	0.71205
	-3.79879	0.14256	-0.79739	0.5965	-3.46297	12.9468	-4.30253	6.6058	-4.43896	0.20567	-4.59637	0.22002	-3.17962	1.66529	-5.89768	0.71014
	-3.7883	0.13696	-0.78689	0.60345	-3.45248	13.0303	-4.29203	6.70561	-4.42846	0.2076	-4.58588	0.22425	-3.16913	1.67382	-5.88719	0.70748
	-3.77781	0.13155	-0.7764	0.61068	-3.44198	13.1151	-4.28154	6.80719	-4.41797	0.20954	-4.57538	0.22856	-3.15863	1.68246	-5.87669	0.70407
	-3.76731	0.12632	-0.7659	0.61816	-3.43149	13.2017	-4.27104	6.91055	-4.40747	0.2115	-4.56489	0.23292	-3.14814	1.69123	-5.8662	0.6999
	-3.75682	0.12129	-0.75541	0.62589	-3.42099	13.2901	-4.26055	7.01592	-4.39698	0.21348	-4.55439	0.23731	-3.13765	1.70006	-5.8557	0.69517
	-3.74632	0.11645	-0.74491	0.63384	-3.4105	13.3796	-4.25006	7.12353	-4.38648	0.21546	-4.5439	0.24172	-3.12715	1.70893	-5.84521	0.68988
	-3.73583	0.1118	-0.73442	0.642	-3.40001	13.4699	-4.23956	7.2331	-4.37599	0.21749	-4.5334	0.24615	-3.11666	1.71771	-5.83471	0.68387
	-3.72533	0.10735	-0.72393	0.65036	-3.38951	13.561	-4.22907	7.34437	-4.36549	0.21956	-4.52291	0.25059	-3.10616	1.72636	-5.82422	0.67717
	-3.71484	0.10311	-0.71343	0.65899	-3.37902	13.6535	-4.21857	7.45751	-4.355	0.22164	-4.51242	0.25503	-3.09567	1.73488	-5.81373	0.66979
	-3.70434	0.09906	-0.70294	0.66784	-3.36852	13.747	-4.20808	7.57229	-4.34451	0.22371	-4.50192	0.25946	-3.08517	1.74324	-5.80323	0.66192
	-3.69385	0.0952	-0.69244	0.67679	-3.35803	13.8409	-4.19758	7.6883	-4.33401	0.22577	-4.49143	0.26386	-3.07468	1.75139	-5.79274	0.65358
	-3.68336	0.09154	-0.68195	0.68581	-3.34753	13.9348	-4.18709	7.80544	-4.32352	0.22783	-4.48093	0.2682	-3.06418	1.75927	-5.78224	0.64486
	-3.67286	0.08806	-0.67145	0.69486	-3.33704	14.0282	-4.17659	7.92353	-4.31302	0.22989	-4.47044	0.2725	-3.05369	1.76685	-5.77175	0.63581
	-3.66237	0.08476	-0.66096	0.70397	-3.32654	14.1213	-4.1661	8.04256	-4.30253	0.23193	-4.45994	0.27675	-3.0432	1.77415	-5.76125	0.62632
	-3.65187	0.08165	-0.65046	0.71311	-3.31605	14.2142	-4.15561	8.16244	-4.29203	0.23397	-4.44945	0.28092	-3.0327	1.78113	-5.75076	0.61645
	-3.64138	0.07872	-0.63997	0.72219	-3.30556	14.3067	-4.14511	8.28269	-4.28154	0.23598	-4.43896	0.285	-3.02221	1.78777	-5.74026	0.60628
	-3.63088	0.07596	-0.62948	0.73114	-3.29506	14.3985	-4.13462	8.4038	-4.27104	0.23798	-4.42846	0.28897	-3.01171	1.79405	-5.72977	0.59587
	-3.62039	0.07339	-0.61898	0.73991	-3.28457	14.4898	-4.12412	8.52585	-4.26055	0.23997	-4.41797	0.29282	-3.00122	1.79997	-5.71928	0.58529
	-3.60989	0.07099	-0.60849	0.74849	-3.27407	14.5805	-4.11363	8.6481	-4.25006	0.24194	-4.40747	0.29654	-2.99072	1.80549	-5.70878	0.5747
	-3.5994	0.06877	-0.59799	0.75684	-3.26358	14.67	-4.10313	8.77022	-4.23956	0.24388	-4.39698	0.30012	-2.98023	1.8107	-5.69829	0.56422
	-3.58891	0.06671	-0.5875	0.76485	-3.25308	14.7588	-4.09264	8.89169	-4.22907	0.24579	-4.38648	0.30355	-2.96973	1.81564	-5.68779	0.55387
	-3.57841	0.06483	-0.577	0.7725	-3.24259	14.8468	-4.08214	9.01241	-4.21857	0.24766	-4.37599	0.30682	-2.95924	1.82023	-5.6773	0.54369
	-3.56792	0.0631	-0.56651	0.77976	-3.2321	14.9346	-4.07165	9.13269	-4.20808	0.24949	-4.36549	0.30992	-2.94875	1.82449	-5.6668	0.53377
	-3.55742	0.06154	-0.55601	0.78672	-3.2216	15.0214	-4.06116	9.25235	-4.19758	0.25123	-4.355	0.31283	-2.93825	1.82839	-5.65631	0.52418
	-3.54693	0.06014	-0.54552	0.79335	-3.21111	15.1066	-4.05066	9.37135	-4.18709	0.25289	-4.34451	0.31559	-2.92776	1.83205	-5.64582	0.51502
	-3.53643	0.0589	-0.53503	0.79948	-3.20061	15.1902	-4.04017	9.48953	-4.17659	0.25446	-4.33401	0.3182	-2.91726	1.83554	-5.63532	0.50637
	-3.52594	0.0578	-0.52453	0.80505	-3.19012	15.2721	-4.02967	9.60652	-4.1661	0.2559	-4.32352	0.32066	-2.90677	1.8388	-5.62483	0.4983
	-3.51544	0.05686	-0.51404	0.81002	-3.17962	15.3526	-4.01918	9.722	-4.15561	0.2572	-4.31302	0.32292	-2.89627	1.84179	-5.61433	0.4909
	-3.50495	0.05607	-0.50354	0.81439	-3.16913	15.4311	-4.00868	9.83543	-4.14511	0.25835	-4.30253	0.32494	-2.88578	1.84453	-5.60384	0.48428
	-3.49446	0.05541	-0.49305	0.81813	-3.15863	15.5081	-3.99819	9.94641	-4.13462	0.25933	-4.29203	0.32672	-2.87528	1.84705	-5.59334	0.47851
	-3.48396	0.0549	-0.48255	0.8212	-3.14814	15.5835	-3.98769	10.0547	-4.12412	0.26013	-4.28154	0.32827	-2.86479	1.84935	-5.58285	0.47364
	-3.47347	0.05452	-0.47206	0.82364	-3.13765	15.6564	-3.9772	10.1607	-4.11363	0.26071	-4.27104	0.32956	-2.8543	1.8515	-5.57235	0.46972
	-3.46297	0.05428	-0.46156	0.82543	-3.12715	15.7267	-3.96671	10.2643	-4.10313	0.26107	-4.26055	0.33064	-2.8438	1.85351	-5.56186	0.46677
	-3.45248	0.05416	-0.45107	0.82655	-3.11666	15.7937	-3.95621	10.3651	-4.09264	0.26118	-4.25006	0.33152	-2.83331	1.85535	-5.55137	0.46484
	-3.44198	0.05417	-0.44058	0.827	-3.10616	15.8574	-3.94572	10.4633	-4.08214	0.26104	-4.23956	0.33218	-2.82281	1.85708	-5.54087	0.46394
	-3.43149	0.05429	-0.43008	0.82682	-3.09567	15.9179	-3.93522	10.5585	-4.07165	0.26065	-4.22907	0.33263	-2.81232	1.85868	-5.53038	0.46412
	-3.42099	0.05453	-0.41959	0.82621	-3.08517	15.9749	-3.92473	10.6503	-4.06116	0.25998	-4.21857	0.33289	-2.80182	1.86022	-5.51988	0.46538
	-3.4105	0.05488	-0.40909	0.82525	-3.07468	16.0283	-3.91423	10.7388	-4.05066	0.25903	-4.20808	0.33294	-2.79133	1.86173	-5.50939	0.46773
	-3.40001	0.05533	-0.3986	0.82392	-3.06418	16.0785	-3.90374	10.8241	-4.04017	0.2578	-4.19758	0.33278	-2.78083	1.86323	-5.49889	0.47116
	-3.38951	0.05588	-0.3881	0.82222	-3.05369	16.1249	-3.89324	10.9062	-4.02967	0.25629	-4.18709	0.33243	-2.77034	1.86471	-5.4884	0.47567
	-3.37902	0.05652	-0.37761	0.82012	-3.0432	16.1677	-3.88275	10.9849	-4.01918	0.25451	-4.17659	0.3319	-2.75985	1.86617	-5.4779	0.48123
	-3.36852	0.05726	-0.36711	0.81775	-3.0327	16.2066	-3.87226	11.0603	-4.00868	0.25247	-4.1661	0.33121	-2.74935	1.86766	-5.46741	0.48781
	-3.35803	0.05808	-0.35662	0.8151	-3.02221	16.2417	-3.86176	11.1329	-3.99819	0.25014	-4.15561	0.33036	-2.73886	1.86919	-5.45692	0.49538
	-3.34753	0.05898	-0.34613	0.81232	-3.01171	16.273	-3.85127	11.2034	-3.98769	0.24751	-4.14511	0.32938	-2.72836	1.87068	-5.44642	0.50388
	-3.33704	0.05995	-0.33563	0.80947	-3.00122	16.3	-3.84077	11.2724	-3.9772	0.2446	-4.13462	0.32832	-2.71787	1.87211	-5.43593	0.51327
	-3.32654	0.06099	-0.32514	0.80651	-2.99072	16.3222	-3.83028	11.3393	-3.96671	0.2414	-4.12412	0.3272	-2.70737	1.87345	-5.42543	0.52347
	-3.31605	0.06211	-0.31464	0.80354	-2.98023	16.3401	-3.81978	11.4039	-3.95621	0.2379	-4.11363	0.32602	-2.69688	1.87467	-5.41494	0.53443
	-3.30556	0.06328	-0.30415	0.80062	-2.96973	16.354	-3.80929	11.4664	-3.94572	0.23415	-4.10313	0.3248	-2.68638	1.87575	-5.40444	0.54607
	-3.29506	0.06452	-0.29365	0.7978	-2.95924	16.3637	-3.79879	11.527	-3.93522	0.23015	-4.09264	0.32353	-2.67589	1.87667	-5.39395	0.55832
	-3.28457	0.06582	-0.28316	0.79512	-2.94875	16.369	-3.7883	11.5866	-3.92473	0.22587	-4.08214	0.32223	-2.6654	1.87744	-5.38345	0.5711
	-3.27407	0.06717	-0.27266	0.79266	-2.93825	16.3692	-3.77781	11.645	-3.91423	0.22133	-4.07165	0.32091	-2.6549	1.87804	-5.37296	0.58435
	-3.26358	0.06857	-0.26217	0.79052	-2.92776	16.3645	-3.76731	11.7019	-3.90374	0.21653	-4.06116	0.31959	-2.64441	1.87838	-5.36247	0.59798
	-3.25308	0.07001	-0.25168	0.78876	-2.91726	16.3557	-3.75682	11.7578	-3.89324	0.21151	-4.05066	0.31829	-2.63391	1.8784	-5.35197	0.61192
	-3.24259	0.07148	-0.24118	0.7874	-2.90677	16.3428	-3.74632	11.8131	-3.88275	0.20628	-4.04017	0.31702	-2.62342	1.87804	-5.34148	0.62607
	-3.2321	0.073	-0.23069	0.78649	-2.89627	16.3252	-3.73583	11.8679	-3.87226	0.20085	-4.02967	0.3158	-2.61292	1.87726	-5.33098	0.64033
	-3.2216	0.07454	-0.22019	0.78609	-2.88578	16.3031	-3.72533	11.9227	-3.86176	0.19526	-4.01918	0.31464	-2.60243	1.876	-5.32049	0.65461
	-3.21111	0.07611	-0.2097	0.78621	-2.87528	16.2765	-3.71484	11.9775	-3.85127	0.18954	-4.00868	0.31354	-2.59193	1.87428	-5.30999	0.66885
	-3.20061	0.07771	-0.1992	0.78692	-2.86479	16.2457	-3.70434	12.032	-3.84077	0.18371	-3.99819	0.31252	-2.58144	1.87208	-5.2995	0.68303
	-3.19012	0.07932	-0.18871	0.78824	-2.8543	16.2111	-3.69385	12.0863	-3.83028	0.17777	-3.98769	0.31157	-2.57095	1.86934	-5.289	0.69709
	-3.17962	0.08095	-0.17821	0.79016	-2.8438	16.1724	-3.68336	12.1401	-3.81978	0.17176	-3.9772	0.31071	-2.56045	1.86614	-5.27851	0.71089
	-3.16913	0.08258	-0.16772	0.7927	-2.83331	16.1301	-3.67286	12.1938	-3.80929	0.16569	-3.96671	0.30995	-2.54996	1.86236	-5.26802	0.72442
	-3.15863	0.08423	-0.15723	0.79586	-2.82281	16.0847	-3.66237	12.2476	-3.79879	0.15959	-3.95621	0.30929	-2.53946	1.8579	-5.25752	0.73764
	-3.14814	0.08589	-0.14673	0.7996	-2.81232	16.036	-3.65187	12.3013	-3.7883	0.15347	-3.94572	0.30873	-2.52897	1.85271	-5.24703	0.75069
	-3.13765	0.08756	-0.13624	0.8039	-2.80182	15.9844	-3.64138	12.3559	-3.77781	0.14738	-3.93522	0.30828	-2.51847	1.84694	-5.23653	0.76355
	-3.12715	0.08922	-0.12574	0.80874	-2.79133	15.9305	-3.63088	12.4117	-3.76731	0.14132	-3.92473	0.30794	-2.50798	1.84052	-5.22604	0.77595
	-3.11666	0.09088	-0.11525	0.81407	-2.78083	15.8749	-3.62039	12.4686	-3.75682	0.13531	-3.91423	0.3077	-2.49748	1.83323	-5.21554	0.78794
	-3.10616	0.09255	-0.10475	0.81985	-2.77034	15.8176	-3.60989	12.5264	-3.74632	0.1294	-3.90374	0.30756	-2.48699	1.8252	-5.20505	0.79955
	-3.09567	0.0942	-0.09426	0.82602	-2.75985	15.7589	-3.5994	12.5855	-3.73583	0.12357	-3.89324	0.30752	-2.4765	1.81644	-5.19455	0.81074
	-3.08517	0.09583	-0.08376	0.83252	-2.74935	15.6994	-3.58891	12.6463	-3.72533	0.11785	-3.88275	0.30759	-2.466	1.80686	-5.18406	0.82157
	-3.07468	0.09745	-0.07327	0.83932	-2.73886	15.6397	-3.57841	12.7089	-3.71484	0.11225	-3.87226	0.30776	-2.45551	1.79652	-5.17357	0.83218
	-3.06418	0.09904	-0.06278	0.84638	-2.72836	15.5797	-3.56792	12.7734	-3.70434	0.10678	-3.86176	0.30803	-2.44501	1.78544	-5.16307	0.84247
	-3.05369	0.1006	-0.05228	0.85368	-2.71787	15.5194	-3.55742	12.8398	-3.69385	0.10145	-3.85127	0.30841	-2.43452	1.77362	-5.15258	0.85236
	-3.0432	0.10214	-0.04179	0.86121	-2.70737	15.4592	-3.54693	12.9082	-3.68336	0.09627	-3.84077	0.30892	-2.42402	1.76114	-5.14208	0.86186
	-3.0327	0.10365	-0.03129	0.86884	-2.69688	15.3992	-3.53643	12.9783	-3.67286	0.09124	-3.83028	0.30955	-2.41353	1.74807	-5.13159	0.87112
	-3.02221	0.10512	-0.0208	0.87639	-2.68638	15.3398	-3.52594	13.0508	-3.66237	0.08637	-3.81978	0.3103	-2.40303	1.73455	-5.12109	0.88018
	-3.01171	0.10655	-0.0103	0.88374	-2.67589	15.2816	-3.51544	13.1258	-3.65187	0.08166	-3.80929	0.31115	-2.39254	1.72056	-5.1106	0.88898
	-3.00122	0.10795	0.000190851	0.89086	-2.6654	15.225	-3.50495	13.203	-3.64138	0.07713	-3.79879	0.31209	-2.38205	1.70606	-5.1001	0.89757
	-2.99072	0.1093	0.01069	0.89767	-2.6549	15.1704	-3.49446	13.2824	-3.63088	0.07277	-3.7883	0.31311	-2.37155	1.6911	-5.08961	0.906
	-2.98023	0.11061	0.02118	0.90407	-2.64441	15.1175	-3.48396	13.3643	-3.62039	0.06858	-3.77781	0.31424	-2.36106	1.67574	-5.07912	0.91436
	-2.96973	0.11188	0.03167	0.90998	-2.63391	15.0664	-3.47347	13.4488	-3.60989	0.06458	-3.76731	0.31547	-2.35056	1.66003	-5.06862	0.92269
	-2.95924	0.1131	0.04217	0.91539	-2.62342	15.0174	-3.46297	13.5354	-3.5994	0.06075	-3.75682	0.3168	-2.34007	1.64406	-5.05813	0.93103
	-2.94875	0.11427	0.05266	0.92034	-2.61292	14.9708	-3.45248	13.6236	-3.58891	0.05711	-3.74632	0.31825	-2.32957	1.62803	-5.04763	0.93943
	-2.93825	0.11539	0.06316	0.92471	-2.60243	14.9262	-3.44198	13.7134	-3.57841	0.05363	-3.73583	0.31979	-2.31908	1.61196	-5.03714	0.94794
	-2.92776	0.11646	0.07365	0.92845	-2.59193	14.8842	-3.43149	13.8052	-3.56792	0.05034	-3.72533	0.32143	-2.30858	1.5958	-5.02664	0.95662
	-2.91726	0.11747	0.08415	0.93152	-2.58144	14.8447	-3.42099	13.899	-3.55742	0.04721	-3.71484	0.32317	-2.29809	1.57965	-5.01615	0.96556
	-2.90677	0.11843	0.09464	0.93377	-2.57095	14.8073	-3.4105	13.9942	-3.54693	0.04425	-3.70434	0.32498	-2.2876	1.56365	-5.00565	0.97484
	-2.89627	0.11934	0.10514	0.93522	-2.56045	14.772	-3.40001	14.0903	-3.53643	0.04146	-3.69385	0.32688	-2.2771	1.54785	-4.99516	0.98449
	-2.88578	0.12019	0.11563	0.93584	-2.54996	14.7385	-3.38951	14.1874	-3.52594	0.03883	-3.68336	0.32885	-2.26661	1.53225	-4.98467	0.99452
	-2.87528	0.12098	0.12612	0.93559	-2.53946	14.7068	-3.37902	14.2861	-3.51544	0.03636	-3.67286	0.3309	-2.25611	1.51685	-4.97417	1.00493
	-2.86479	0.12171	0.13662	0.93447	-2.52897	14.6767	-3.36852	14.3858	-3.50495	0.03403	-3.66237	0.33302	-2.24562	1.50171	-4.96368	1.0158
	-2.8543	0.12237	0.14711	0.93252	-2.51847	14.648	-3.35803	14.4861	-3.49446	0.03186	-3.65187	0.33521	-2.23512	1.48689	-4.95318	1.02714
	-2.8438	0.12297	0.15761	0.92979	-2.50798	14.6203	-3.34753	14.5864	-3.48396	0.02982	-3.64138	0.33747	-2.22463	1.47249	-4.94269	1.03908
	-2.83331	0.1235	0.1681	0.92628	-2.49748	14.5926	-3.33704	14.6863	-3.47347	0.02792	-3.63088	0.33981	-2.21413	1.45851	-4.93219	1.05164
	-2.82281	0.12396	0.1786	0.92212	-2.48699	14.5648	-3.32654	14.786	-3.46297	0.02615	-3.62039	0.34223	-2.20364	1.4449	-4.9217	1.06473
	-2.81232	0.12435	0.18909	0.91741	-2.4765	14.5367	-3.31605	14.8855	-3.45248	0.0245	-3.60989	0.34471	-2.19315	1.43168	-4.9112	1.07848
	-2.80182	0.12467	0.19959	0.91214	-2.466	14.5076	-3.30556	14.9848	-3.44198	0.02297	-3.5994	0.34726	-2.18265	1.41887	-4.90071	1.09291
	-2.79133	0.12492	0.21008	0.90642	-2.45551	14.4776	-3.29506	15.0833	-3.43149	0.02155	-3.58891	0.34989	-2.17216	1.40651	-4.89022	1.10789
	-2.78083	0.1251	0.22057	0.90028	-2.44501	14.4467	-3.28457	15.1814	-3.42099	0.02025	-3.57841	0.35258	-2.16166	1.39459	-4.87972	1.12349
	-2.77034	0.12521	0.23107	0.89365	-2.43452	14.414	-3.27407	15.2789	-3.4105	0.01904	-3.56792	0.35536	-2.15117	1.3831	-4.86923	1.13971
	-2.75985	0.12524	0.24156	0.88666	-2.42402	14.3794	-3.26358	15.3753	-3.40001	0.01794	-3.55742	0.35822	-2.14067	1.37204	-4.85873	1.15651
	-2.74935	0.12521	0.25206	0.87935	-2.41353	14.3431	-3.25308	15.4709	-3.38951	0.01692	-3.54693	0.36116	-2.13018	1.36138	-4.84824	1.17391
	-2.73886	0.12512	0.26255	0.87171	-2.40303	14.3051	-3.24259	15.5658	-3.37902	0.01599	-3.53643	0.36417	-2.11968	1.35109	-4.83774	1.19186
	-2.72836	0.12496	0.27305	0.86383	-2.39254	14.2647	-3.2321	15.6604	-3.36852	0.01515	-3.52594	0.36728	-2.10919	1.34115	-4.82725	1.21047
	-2.71787	0.12474	0.28354	0.85576	-2.38205	14.2217	-3.2216	15.7541	-3.35803	0.01437	-3.51544	0.37048	-2.0987	1.33153	-4.81675	1.22973
	-2.70737	0.12444	0.29404	0.84765	-2.37155	14.1757	-3.21111	15.8462	-3.34753	0.01367	-3.50495	0.37373	-2.0882	1.32219	-4.80626	1.24955
	-2.69688	0.12408	0.30453	0.83955	-2.36106	14.1257	-3.20061	15.9366	-3.33704	0.01304	-3.49446	0.37704	-2.07771	1.31307	-4.79577	1.26988
	-2.68638	0.12366	0.31502	0.83149	-2.35056	14.0716	-3.19012	16.0253	-3.32654	0.01247	-3.48396	0.3804	-2.06721	1.30413	-4.78527	1.29089
	-2.67589	0.12318	0.32552	0.82354	-2.34007	14.0136	-3.17962	16.1125	-3.31605	0.01196	-3.47347	0.38379	-2.05672	1.29533	-4.77478	1.31256
	-2.6654	0.12266	0.33601	0.81575	-2.32957	13.9519	-3.16913	16.1977	-3.30556	0.01151	-3.46297	0.38721	-2.04622	1.28663	-4.76428	1.33468
	-2.6549	0.12208	0.34651	0.80822	-2.31908	13.8864	-3.15863	16.2814	-3.29506	0.01111	-3.45248	0.39063	-2.03573	1.27802	-4.75379	1.35727
	-2.64441	0.12145	0.357	0.80101	-2.30858	13.8167	-3.14814	16.3634	-3.28457	0.01077	-3.44198	0.39406	-2.02524	1.26934	-4.74329	1.38031
	-2.63391	0.12077	0.3675	0.79418	-2.29809	13.7431	-3.13765	16.4429	-3.27407	0.01046	-3.43149	0.39749	-2.01474	1.26056	-4.7328	1.40378
	-2.62342	0.12004	0.37799	0.7878	-2.2876	13.6659	-3.12715	16.5196	-3.26358	0.01021	-3.42099	0.40093	-2.00425	1.25162	-4.7223	1.42774
	-2.61292	0.11926	0.38848	0.78187	-2.2771	13.5854	-3.11666	16.593	-3.25308	0.00999	-3.4105	0.40434	-1.99375	1.24246	-4.71181	1.45208
	-2.60243	0.11846	0.39898	0.7764	-2.26661	13.5016	-3.10616	16.6631	-3.24259	0.00982	-3.40001	0.40772	-1.98326	1.23307	-4.70132	1.47674
	-2.59193	0.11762	0.40947	0.77148	-2.25611	13.4149	-3.09567	16.7299	-3.2321	0.00968	-3.38951	0.41105	-1.97276	1.22339	-4.69082	1.50166
	-2.58144	0.11676	0.41997	0.76715	-2.24562	13.3252	-3.08517	16.7929	-3.2216	0.00958	-3.37902	0.41435	-1.96227	1.21331	-4.68033	1.52686
	-2.57095	0.11588	0.43046	0.76338	-2.23512	13.2336	-3.07468	16.8525	-3.21111	0.00951	-3.36852	0.41758	-1.95177	1.20279	-4.66983	1.55232
	-2.56045	0.11497	0.44096	0.76018	-2.22463	13.1406	-3.06418	16.9085	-3.20061	0.00948	-3.35803	0.42075	-1.94128	1.19187	-4.65934	1.5779
	-2.54996	0.11405	0.45145	0.75755	-2.21413	13.0463	-3.05369	16.9607	-3.19012	0.00947	-3.34753	0.42383	-1.93079	1.18051	-4.64884	1.60352
	-2.53946	0.1131	0.46195	0.75548	-2.20364	12.9508	-3.0432	17.0092	-3.17962	0.0095	-3.33704	0.42682	-1.92029	1.16867	-4.63835	1.62908
	-2.52897	0.11214	0.47244	0.75399	-2.19315	12.8546	-3.0327	17.0537	-3.16913	0.00955	-3.32654	0.42973	-1.9098	1.15634	-4.62785	1.65454
	-2.51847	0.11116	0.48293	0.75306	-2.18265	12.7583	-3.02221	17.0942	-3.15863	0.00963	-3.31605	0.43256	-1.8993	1.14349	-4.61736	1.67982
	-2.50798	0.11018	0.49343	0.75267	-2.17216	12.6627	-3.01171	17.1309	-3.14814	0.00973	-3.30556	0.43533	-1.88881	1.13011	-4.60687	1.70498
	-2.49748	0.10919	0.50392	0.75292	-2.16166	12.568	-3.00122	17.163	-3.13765	0.00985	-3.29506	0.43804	-1.87831	1.1162	-4.59637	1.72997
	-2.48699	0.1082	0.51442	0.75376	-2.15117	12.4746	-2.99072	17.1901	-3.12715	0.01	-3.28457	0.44071	-1.86782	1.10176	-4.58588	1.75471
	-2.4765	0.10721	0.52491	0.75509	-2.14067	12.3829	-2.98023	17.2127	-3.11666	0.01018	-3.27407	0.44335	-1.85732	1.08687	-4.57538	1.77919
	-2.466	0.10623	0.53541	0.75685	-2.13018	12.2932	-2.96973	17.2311	-3.10616	0.01037	-3.26358	0.44592	-1.84683	1.07156	-4.56489	1.80329
	-2.45551	0.10526	0.5459	0.75906	-2.11968	12.2058	-2.95924	17.2451	-3.09567	0.01058	-3.25308	0.44844	-1.83634	1.05589	-4.55439	1.82688
	-2.44501	0.1043	0.5564	0.76167	-2.10919	12.1211	-2.94875	17.2543	-3.08517	0.01081	-3.24259	0.4509	-1.82584	1.03991	-4.5439	1.84993
	-2.43452	0.10336	0.56689	0.76464	-2.0987	12.0393	-2.93825	17.2583	-3.07468	0.01106	-3.2321	0.45332	-1.81535	1.02361	-4.5334	1.87246
	-2.42402	0.10243	0.57738	0.76795	-2.0882	11.961	-2.92776	17.2571	-3.06418	0.01133	-3.2216	0.4557	-1.80485	1.0071	-4.52291	1.89455
	-2.41353	0.10153	0.58788	0.77162	-2.07771	11.8862	-2.91726	17.2516	-3.05369	0.01162	-3.21111	0.45803	-1.79436	0.9904	-4.51242	1.91616
	-2.40303	0.10066	0.59837	0.77558	-2.06721	11.8152	-2.90677	17.2417	-3.0432	0.01192	-3.20061	0.46032	-1.78386	0.97354	-4.50192	1.93726
	-2.39254	0.09981	0.60887	0.77984	-2.05672	11.748	-2.89627	17.2269	-3.0327	0.01224	-3.19012	0.46258	-1.77337	0.95661	-4.49143	1.95777
	-2.38205	0.09899	0.61936	0.78435	-2.04622	11.6848	-2.88578	17.2072	-3.02221	0.01257	-3.17962	0.46483	-1.76287	0.93968	-4.48093	1.97764
	-2.37155	0.09821	0.62986	0.78898	-2.03573	11.6256	-2.87528	17.1828	-3.01171	0.01291	-3.16913	0.46704	-1.75238	0.92284	-4.47044	1.997
	-2.36106	0.09745	0.64035	0.79369	-2.02524	11.5704	-2.86479	17.1538	-3.00122	0.01326	-3.15863	0.46924	-1.74189	0.90615	-4.45994	2.01589
	-2.35056	0.09673	0.65085	0.79838	-2.01474	11.5192	-2.8543	17.1206	-2.99072	0.01362	-3.14814	0.47142	-1.73139	0.88973	-4.44945	2.03426
	-2.34007	0.09604	0.66134	0.803	-2.00425	11.4713	-2.8438	17.0831	-2.98023	0.01399	-3.13765	0.47357	-1.7209	0.87362	-4.43896	2.05205
	-2.32957	0.09539	0.67183	0.80751	-1.99375	11.4265	-2.83331	17.0415	-2.96973	0.01437	-3.12715	0.4757	-1.7104	0.85792	-4.42846	2.06921
	-2.31908	0.09479	0.68233	0.81188	-1.98326	11.385	-2.82281	16.9963	-2.95924	0.01475	-3.11666	0.47779	-1.69991	0.84271	-4.41797	2.08573
	-2.30858	0.09423	0.69282	0.81606	-1.97276	11.3464	-2.81232	16.9476	-2.94875	0.01514	-3.10616	0.47986	-1.68941	0.82807	-4.40747	2.10164
	-2.29809	0.09371	0.70332	0.82005	-1.96227	11.3096	-2.80182	16.8955	-2.93825	0.01553	-3.09567	0.4819	-1.67892	0.81411	-4.39698	2.117
	-2.2876	0.09324	0.71381	0.82383	-1.95177	11.2747	-2.79133	16.8407	-2.92776	0.01592	-3.08517	0.48392	-1.66842	0.80086	-4.38648	2.13196
	-2.2771	0.09281	0.72431	0.82739	-1.94128	11.2415	-2.78083	16.7838	-2.91726	0.01631	-3.07468	0.48591	-1.65793	0.78841	-4.37599	2.14674
	-2.26661	0.09243	0.7348	0.83066	-1.93079	11.2096	-2.77034	16.7249	-2.90677	0.0167	-3.06418	0.48788	-1.64744	0.77683	-4.36549	2.16118
	-2.25611	0.0921	0.7453	0.83358	-1.92029	11.1779	-2.75985	16.664	-2.89627	0.0171	-3.05369	0.48982	-1.63694	0.76619	-4.355	2.17517
	-2.24562	0.09181	0.75579	0.83613	-1.9098	11.146	-2.74935	16.6021	-2.88578	0.01748	-3.0432	0.49175	-1.62645	0.75654	-4.34451	2.18886
	-2.23512	0.09159	0.76628	0.83832	-1.8993	11.1136	-2.73886	16.5396	-2.87528	0.01787	-3.0327	0.49368	-1.61595	0.74793	-4.33401	2.20235
	-2.22463	0.09141	0.77678	0.84021	-1.88881	11.0796	-2.72836	16.4763	-2.86479	0.01825	-3.02221	0.49558	-1.60546	0.74042	-4.32352	2.21558
	-2.21413	0.09129	0.78727	0.84178	-1.87831	11.0431	-2.71787	16.4124	-2.8543	0.01863	-3.01171	0.49743	-1.59496	0.73402	-4.31302	2.22848
	-2.20364	0.09123	0.79777	0.84292	-1.86782	11.0032	-2.70737	16.3482	-2.8438	0.01901	-3.00122	0.49922	-1.58447	0.72878	-4.30253	2.24102
	-2.19315	0.09122	0.80826	0.8436	-1.85732	10.9597	-2.69688	16.2837	-2.83331	0.01937	-2.99072	0.5009	-1.57397	0.72468	-4.29203	2.25322
	-2.18265	0.09126	0.81876	0.84394	-1.84683	10.9119	-2.68638	16.2197	-2.82281	0.01973	-2.98023	0.5025	-1.56348	0.72174	-4.28154	2.26512
	-2.17216	0.09137	0.82925	0.84396	-1.83634	10.8594	-2.67589	16.1564	-2.81232	0.02009	-2.96973	0.50402	-1.55299	0.71997	-4.27104	2.27671
	-2.16166	0.09153	0.83975	0.84364	-1.82584	10.8016	-2.6654	16.0945	-2.80182	0.02043	-2.95924	0.50541	-1.54249	0.71936	-4.26055	2.28811
	-2.15117	0.09174	0.85024	0.84293	-1.81535	10.7375	-2.6549	16.0343	-2.79133	0.02077	-2.94875	0.50666	-1.532	0.71989	-4.25006	2.29944
	-2.14067	0.092	0.86073	0.84172	-1.80485	10.6669	-2.64441	15.9755	-2.78083	0.0211	-2.93825	0.50778	-1.5215	0.72153	-4.23956	2.31061
	-2.13018	0.09232	0.87123	0.84005	-1.79436	10.5892	-2.63391	15.9184	-2.77034	0.02142	-2.92776	0.50872	-1.51101	0.72424	-4.22907	2.32154
	-2.11968	0.09269	0.88172	0.83789	-1.78386	10.5037	-2.62342	15.8633	-2.75985	0.02174	-2.91726	0.50951	-1.50051	0.72799	-4.21857	2.33232
	-2.10919	0.09311	0.89222	0.83529	-1.77337	10.4102	-2.61292	15.8102	-2.74935	0.02204	-2.90677	0.51014	-1.49002	0.73272	-4.20808	2.34289
	-2.0987	0.09357	0.90271	0.83222	-1.76287	10.3087	-2.60243	15.7592	-2.73886	0.02234	-2.89627	0.51059	-1.47952	0.73841	-4.19758	2.35311
	-2.0882	0.09407	0.91321	0.82867	-1.75238	10.199	-2.59193	15.7105	-2.72836	0.02263	-2.88578	0.51082	-1.46903	0.74497	-4.18709	2.36301
	-2.07771	0.09462	0.9237	0.82467	-1.74189	10.0808	-2.58144	15.6643	-2.71787	0.02291	-2.87528	0.51082	-1.45854	0.75236	-4.17659	2.37256
	-2.06721	0.0952	0.9342	0.82023	-1.73139	9.95466	-2.57095	15.6201	-2.70737	0.02318	-2.86479	0.51058	-1.44804	0.7605	-4.1661	2.38174
	-2.05672	0.09582	0.94469	0.81539	-1.7209	9.82036	-2.56045	15.5779	-2.69688	0.02343	-2.8543	0.5101	-1.43755	0.76935	-4.15561	2.39055
	-2.04622	0.09647	0.95518	0.81016	-1.7104	9.67789	-2.54996	15.5376	-2.68638	0.02368	-2.8438	0.50935	-1.42705	0.77884	-4.14511	2.3989
	-2.03573	0.09715	0.96568	0.80446	-1.69991	9.52743	-2.53946	15.499	-2.67589	0.02391	-2.83331	0.5083	-1.41656	0.78891	-4.13462	2.40694
	-2.02524	0.09785	0.97617	0.79832	-1.68941	9.36888	-2.52897	15.462	-2.6654	0.02413	-2.82281	0.50697	-1.40606	0.7996	-4.12412	2.41466
	-2.01474	0.09856	0.98667	0.79179	-1.67892	9.2025	-2.51847	15.4266	-2.6549	0.02433	-2.81232	0.50534	-1.39557	0.81087	-4.11363	2.42191
	-2.00425	0.09929	0.99716	0.78493	-1.66842	9.02861	-2.50798	15.3922	-2.64441	0.02452	-2.80182	0.50343	-1.38507	0.82261	-4.10313	2.42864
	-1.99375	0.10003	1.00766	0.7777	-1.65793	8.8475	-2.49748	15.3579	-2.63391	0.02471	-2.79133	0.50123	-1.37458	0.83482	-4.09264	2.43472
	-1.98326	0.10076	1.01815	0.77015	-1.64744	8.65951	-2.48699	15.3235	-2.62342	0.02487	-2.78083	0.49874	-1.36409	0.8474	-4.08214	2.44009
	-1.97276	0.1015	1.02865	0.7623	-1.63694	8.46535	-2.4765	15.2891	-2.61292	0.02503	-2.77034	0.49597	-1.35359	0.86037	-4.07165	2.44483
	-1.96227	0.10222	1.03914	0.7541	-1.62645	8.26593	-2.466	15.2537	-2.60243	0.02517	-2.75985	0.4929	-1.3431	0.87378	-4.06116	2.44894
	-1.95177	0.10294	1.04963	0.74557	-1.61595	8.0619	-2.45551	15.2177	-2.59193	0.02531	-2.74935	0.48955	-1.3326	0.88756	-4.05066	2.45247
	-1.94128	0.10365	1.06013	0.73673	-1.60546	7.85401	-2.44501	15.1809	-2.58144	0.02543	-2.73886	0.48591	-1.32211	0.9016	-4.04017	2.45542
	-1.93079	0.10434	1.07062	0.72763	-1.59496	7.64262	-2.43452	15.1425	-2.57095	0.02554	-2.72836	0.48198	-1.31161	0.91588	-4.02967	2.45778
	-1.92029	0.105	1.08112	0.7184	-1.58447	7.4282	-2.42402	15.1024	-2.56045	0.02564	-2.71787	0.47775	-1.30112	0.93045	-4.01918	2.45952
	-1.9098	0.10564	1.09161	0.70901	-1.57397	7.21124	-2.41353	15.0607	-2.54996	0.02574	-2.70737	0.47325	-1.29062	0.94533	-4.00868	2.46055
	-1.8993	0.10624	1.10211	0.69942	-1.56348	6.99229	-2.40303	15.0176	-2.53946	0.02582	-2.69688	0.46847	-1.28013	0.96047	-3.99819	2.4607
	-1.88881	0.1068	1.1126	0.68964	-1.55299	6.77224	-2.39254	14.9724	-2.52897	0.02589	-2.68638	0.46344	-1.26964	0.97582	-3.98769	2.45988
	-1.87831	0.10732	1.1231	0.67983	-1.54249	6.55184	-2.38205	14.9247	-2.51847	0.02595	-2.67589	0.45821	-1.25914	0.99143	-3.9772	2.45821
	-1.86782	0.10781	1.13359	0.66998	-1.532	6.33172	-2.37155	14.8742	-2.50798	0.026	-2.6654	0.4528	-1.24865	1.00732	-3.96671	2.45568
	-1.85732	0.10828	1.14408	0.66002	-1.5215	6.11264	-2.36106	14.8198	-2.49748	0.02604	-2.6549	0.44722	-1.23815	1.02349	-3.95621	2.45232
	-1.84683	0.10871	1.15458	0.64997	-1.51101	5.8952	-2.35056	14.7616	-2.48699	0.02608	-2.64441	0.44146	-1.22766	1.04001	-3.94572	2.44815
	-1.83634	0.1091	1.16507	0.63988	-1.50051	5.67991	-2.34007	14.6996	-2.4765	0.02611	-2.63391	0.43556	-1.21716	1.05691	-3.93522	2.44312
	-1.82584	0.10948	1.17557	0.62982	-1.49002	5.46733	-2.32957	14.6341	-2.466	0.02615	-2.62342	0.42953	-1.20667	1.07421	-3.92473	2.43714
	-1.81535	0.10982	1.18606	0.61981	-1.47952	5.258	-2.31908	14.5651	-2.45551	0.02619	-2.61292	0.42342	-1.19617	1.09196	-3.91423	2.43023
	-1.80485	0.11016	1.19656	0.60987	-1.46903	5.05248	-2.30858	14.4919	-2.44501	0.02622	-2.60243	0.41721	-1.18568	1.11032	-3.90374	2.42244
	-1.79436	0.11048	1.20705	0.60013	-1.45854	4.85119	-2.29809	14.4148	-2.43452	0.02625	-2.59193	0.41095	-1.17519	1.1293	-3.89324	2.4138
	-1.78386	0.1108	1.21755	0.59058	-1.44804	4.65461	-2.2876	14.3345	-2.42402	0.02627	-2.58144	0.40467	-1.16469	1.14883	-3.88275	2.40431
	-1.77337	0.11112	1.22804	0.58114	-1.43755	4.46307	-2.2771	14.2508	-2.41353	0.0263	-2.57095	0.39837	-1.1542	1.16897	-3.87226	2.39403
	-1.76287	0.11145	1.23853	0.57188	-1.42705	4.27691	-2.26661	14.1639	-2.40303	0.02633	-2.56045	0.39208	-1.1437	1.18976	-3.86176	2.38305
	-1.75238	0.11181	1.24903	0.5628	-1.41656	4.09639	-2.25611	14.0742	-2.39254	0.02637	-2.54996	0.3858	-1.13321	1.2112	-3.85127	2.37148
	-1.74189	0.11222	1.25952	0.55393	-1.40606	3.92193	-2.24562	13.9816	-2.38205	0.02641	-2.53946	0.37957	-1.12271	1.23342	-3.84077	2.3594
	-1.73139	0.11268	1.27002	0.54529	-1.39557	3.75372	-2.23512	13.887	-2.37155	0.02645	-2.52897	0.3734	-1.11222	1.25655	-3.83028	2.34681
	-1.7209	0.11321	1.28051	0.53695	-1.38507	3.59168	-2.22463	13.7911	-2.36106	0.02649	-2.51847	0.36734	-1.10172	1.28055	-3.81978	2.33376
	-1.7104	0.11382	1.29101	0.52891	-1.37458	3.43596	-2.21413	13.6939	-2.35056	0.02655	-2.50798	0.36139	-1.09123	1.30532	-3.80929	2.32026
	-1.69991	0.11451	1.3015	0.52117	-1.36409	3.28659	-2.20364	13.5954	-2.34007	0.02661	-2.49748	0.35557	-1.08074	1.33089	-3.79879	2.30643
	-1.68941	0.11528	1.312	0.51374	-1.35359	3.14366	-2.19315	13.4962	-2.32957	0.02667	-2.48699	0.34988	-1.07024	1.35728	-3.7883	2.29238
	-1.67892	0.11615	1.32249	0.50663	-1.3431	3.00719	-2.18265	13.3969	-2.31908	0.02675	-2.4765	0.34435	-1.05975	1.38448	-3.77781	2.27811
	-1.66842	0.11713	1.33298	0.49986	-1.3326	2.87712	-2.17216	13.2982	-2.30858	0.02684	-2.466	0.33899	-1.04925	1.41252	-3.76731	2.26361
	-1.65793	0.11823	1.34348	0.49344	-1.32211	2.7532	-2.16166	13.2004	-2.29809	0.02693	-2.45551	0.33381	-1.03876	1.4414	-3.75682	2.24901
	-1.64744	0.11945	1.35397	0.48739	-1.31161	2.63527	-2.15117	13.1038	-2.2876	0.02704	-2.44501	0.32883	-1.02826	1.47111	-3.74632	2.23441
	-1.63694	0.12079	1.36447	0.48171	-1.30112	2.52323	-2.14067	13.0087	-2.2771	0.02717	-2.43452	0.32404	-1.01777	1.50166	-3.73583	2.2198
	-1.62645	0.12227	1.37496	0.47643	-1.29062	2.41696	-2.13018	12.9156	-2.26661	0.02731	-2.42402	0.31948	-1.00727	1.53305	-3.72533	2.20535
	-1.61595	0.12389	1.38546	0.47155	-1.28013	2.31616	-2.11968	12.8245	-2.25611	0.02746	-2.41353	0.31513	-0.99678	1.56537	-3.71484	2.19108
	-1.60546	0.12566	1.39595	0.46706	-1.26964	2.22051	-2.10919	12.736	-2.24562	0.02763	-2.40303	0.31102	-0.98629	1.59873	-3.70434	2.17697
	-1.59496	0.12756	1.40645	0.46303	-1.25914	2.13001	-2.0987	12.6504	-2.23512	0.02781	-2.39254	0.30713	-0.97579	1.6332	-3.69385	2.16304
	-1.58447	0.1296	1.41694	0.45947	-1.24865	2.04441	-2.0882	12.568	-2.22463	0.02801	-2.38205	0.30347	-0.9653	1.66864	-3.68336	2.14922
	-1.57397	0.13177	1.42743	0.45628	-1.23815	1.96328	-2.07771	12.489	-2.21413	0.02823	-2.37155	0.30002	-0.9548	1.70485	-3.67286	2.13564
	-1.56348	0.13408	1.43793	0.45349	-1.22766	1.88649	-2.06721	12.4137	-2.20364	0.02846	-2.36106	0.29679	-0.94431	1.74192	-3.66237	2.1223
	-1.55299	0.13651	1.44842	0.45108	-1.21716	1.81385	-2.05672	12.342	-2.19315	0.0287	-2.35056	0.29377	-0.93381	1.77986	-3.65187	2.10919
	-1.54249	0.13906	1.45892	0.44901	-1.20667	1.74505	-2.04622	12.2741	-2.18265	0.02895	-2.34007	0.29096	-0.92332	1.81856	-3.64138	2.09646
	-1.532	0.14171	1.46941	0.44729	-1.19617	1.67989	-2.03573	12.2101	-2.17216	0.02922	-2.32957	0.28836	-0.91282	1.85801	-3.63088	2.08421
	-1.5215	0.14445	1.47991	0.44589	-1.18568	1.61824	-2.02524	12.1499	-2.16166	0.0295	-2.31908	0.28594	-0.90233	1.8982	-3.62039	2.07241
	-1.51101	0.14728	1.4904	0.44481	-1.17519	1.55989	-2.01474	12.0935	-2.15117	0.02978	-2.30858	0.28369	-0.89184	1.93909	-3.60989	2.06105
	-1.50051	0.15017	1.5009	0.44403	-1.16469	1.50458	-2.00425	12.0404	-2.14067	0.03008	-2.29809	0.28161	-0.88134	1.98076	-3.5994	2.05018
	-1.49002	0.1531	1.51139	0.44355	-1.1542	1.4522	-1.99375	11.9901	-2.13018	0.03038	-2.2876	0.27968	-0.87085	2.02323	-3.58891	2.03987
	-1.47952	0.15607	1.52188	0.44336	-1.1437	1.40256	-1.98326	11.943	-2.11968	0.03068	-2.2771	0.2779	-0.86035	2.06626	-3.57841	2.03017
	-1.46903	0.15905	1.53238	0.4435	-1.13321	1.3555	-1.97276	11.8986	-2.10919	0.03099	-2.26661	0.27624	-0.84986	2.10986	-3.56792	2.0211
	-1.45854	0.16203	1.54287	0.44395	-1.12271	1.31099	-1.96227	11.8559	-2.0987	0.03129	-2.25611	0.27471	-0.83936	2.15395	-3.55742	2.0127
	-1.44804	0.16498	1.55337	0.44466	-1.11222	1.26898	-1.95177	11.815	-2.0882	0.03159	-2.24562	0.27327	-0.82887	2.19867	-3.54693	2.00496
	-1.43755	0.16789	1.56386	0.44563	-1.10172	1.22925	-1.94128	11.7757	-2.07771	0.03189	-2.23512	0.27194	-0.81838	2.24401	-3.53643	1.99791
	-1.42705	0.17074	1.57436	0.44687	-1.09123	1.19158	-1.93079	11.7376	-2.06721	0.03218	-2.22463	0.27069	-0.80788	2.2898	-3.52594	1.99159
	-1.41656	0.17351	1.58485	0.44836	-1.08074	1.1559	-1.92029	11.6997	-2.05672	0.03245	-2.21413	0.26949	-0.79739	2.33602	-3.51544	1.98603
	-1.40606	0.1762	1.59534	0.45008	-1.07024	1.12209	-1.9098	11.6613	-2.04622	0.03272	-2.20364	0.26833	-0.78689	2.38243	-3.50495	1.98121
	-1.39557	0.1788	1.60584	0.45203	-1.05975	1.09006	-1.8993	11.6224	-2.03573	0.03298	-2.19315	0.26723	-0.7764	2.42899	-3.49446	1.97721
	-1.38507	0.18128	1.61633	0.45416	-1.04925	1.05974	-1.88881	11.5818	-2.02524	0.03321	-2.18265	0.26617	-0.7659	2.47564	-3.48396	1.97406
	-1.37458	0.18363	1.62683	0.45645	-1.03876	1.03105	-1.87831	11.5387	-2.01474	0.03343	-2.17216	0.26514	-0.75541	2.52232	-3.47347	1.97177
	-1.36409	0.18585	1.63732	0.4589	-1.02826	1.00391	-1.86782	11.4922	-2.00425	0.03363	-2.16166	0.26413	-0.74491	2.569	-3.46297	1.97027
	-1.35359	0.18793	1.64782	0.46149	-1.01777	0.97826	-1.85732	11.442	-1.99375	0.0338	-2.15117	0.26313	-0.73442	2.61556	-3.45248	1.96951
	-1.3431	0.18991	1.65831	0.4642	-1.00727	0.95403	-1.84683	11.3876	-1.98326	0.03394	-2.14067	0.26212	-0.72393	2.66196	-3.44198	1.96955
	-1.3326	0.19178	1.66881	0.46707	-0.99678	0.93123	-1.83634	11.3285	-1.97276	0.03406	-2.13018	0.26108	-0.71343	2.70855	-3.43149	1.97035
	-1.32211	0.19348	1.6793	0.47007	-0.98629	0.90984	-1.82584	11.2642	-1.96227	0.03414	-2.11968	0.26002	-0.70294	2.75527	-3.42099	1.97188
	-1.31161	0.195	1.68979	0.47318	-0.97579	0.88983	-1.81535	11.1937	-1.95177	0.03419	-2.10919	0.25894	-0.69244	2.80161	-3.4105	1.9741
	-1.30112	0.19634	1.70029	0.47639	-0.9653	0.87108	-1.80485	11.1168	-1.94128	0.03421	-2.0987	0.25781	-0.68195	2.84752	-3.40001	1.97686
	-1.29062	0.19751	1.71078	0.47979	-0.9548	0.85346	-1.79436	11.033	-1.93079	0.03419	-2.0882	0.25666	-0.67145	2.89295	-3.38951	1.98025
	-1.28013	0.19851	1.72128	0.48337	-0.94431	0.83698	-1.78386	10.9417	-1.92029	0.03413	-2.07771	0.25546	-0.66096	2.93816	-3.37902	1.98434
	-1.26964	0.19934	1.73177	0.48702	-0.93381	0.82157	-1.77337	10.8425	-1.9098	0.03403	-2.06721	0.25421	-0.65046	2.98308	-3.36852	1.98901
	-1.25914	0.2	1.74227	0.49072	-0.92332	0.8072	-1.76287	10.7357	-1.8993	0.03389	-2.05672	0.25291	-0.63997	3.02728	-3.35803	1.99419
	-1.24865	0.2005	1.75276	0.49448	-0.91282	0.79379	-1.75238	10.6209	-1.88881	0.03371	-2.04622	0.25155	-0.62948	3.07074	-3.34753	1.99984
	-1.23815	0.20084	1.76326	0.4983	-0.90233	0.78134	-1.74189	10.4981	-1.87831	0.03349	-2.03573	0.25013	-0.61898	3.11338	-3.33704	2.00594
	-1.22766	0.20103	1.77375	0.50214	-0.89184	0.76979	-1.73139	10.3678	-1.86782	0.03322	-2.02524	0.24864	-0.60849	3.15526	-3.32654	2.0125
	-1.21716	0.20108	1.78424	0.50598	-0.88134	0.75916	-1.7209	10.2297	-1.85732	0.03292	-2.01474	0.24708	-0.59799	3.19637	-3.31605	2.01944
	-1.20667	0.20099	1.79474	0.50981	-0.87085	0.74943	-1.7104	10.084	-1.84683	0.03257	-2.00425	0.24546	-0.5875	3.23654	-3.30556	2.02676
	-1.19617	0.20079	1.80523	0.51362	-0.86035	0.74045	-1.69991	9.93083	-1.83634	0.03218	-1.99375	0.24377	-0.577	3.27578	-3.29506	2.03442
	-1.18568	0.2005	1.81573	0.51737	-0.84986	0.73218	-1.68941	9.77012	-1.82584	0.03175	-1.98326	0.24202	-0.56651	3.31421	-3.28457	2.04245
	-1.17519	0.20013	1.82622	0.52107	-0.83936	0.7246	-1.67892	9.60218	-1.81535	0.03129	-1.97276	0.24022	-0.55601	3.35264	-3.27407	2.05084
	-1.16469	0.19969	1.83672	0.52468	-0.82887	0.71774	-1.66842	9.42735	-1.80485	0.03079	-1.96227	0.23834	-0.54552	3.3913	-3.26358	2.05953
	-1.1542	0.19917	1.84721	0.52828	-0.81838	0.71158	-1.65793	9.24595	-1.79436	0.03026	-1.95177	0.23643	-0.53503	3.42947	-3.25308	2.06859
	-1.1437	0.19861	1.85771	0.5319	-0.80788	0.70606	-1.64744	9.05835	-1.78386	0.0297	-1.94128	0.23449	-0.52453	3.46685	-3.24259	2.07798
	-1.13321	0.198	1.8682	0.53546	-0.79739	0.70119	-1.63694	8.86526	-1.77337	0.02911	-1.93079	0.23249	-0.51404	3.50356	-3.2321	2.08772
	-1.12271	0.19737	1.87869	0.5389	-0.78689	0.69683	-1.62645	8.66763	-1.76287	0.02849	-1.92029	0.23045	-0.50354	3.53967	-3.2216	2.09776
	-1.11222	0.19674	1.88919	0.54215	-0.7764	0.69297	-1.61595	8.46611	-1.75238	0.02785	-1.9098	0.22835	-0.49305	3.57533	-3.21111	2.10796
	-1.10172	0.1961	1.89968	0.54521	-0.7659	0.68959	-1.60546	8.26147	-1.74189	0.02719	-1.8993	0.2262	-0.48255	3.61065	-3.20061	2.11833
	-1.09123	0.19546	1.91018	0.54804	-0.75541	0.68666	-1.59496	8.05406	-1.73139	0.02651	-1.88881	0.22401	-0.47206	3.64615	-3.19012	2.12889
	-1.08074	0.19482	1.92067	0.55065	-0.74491	0.68417	-1.58447	7.84433	-1.7209	0.02581	-1.87831	0.22177	-0.46156	3.682	-3.17962	2.13961
	-1.07024	0.19419	1.93117	0.55302	-0.73442	0.68207	-1.57397	7.63278	-1.7104	0.02511	-1.86782	0.21952	-0.45107	3.71808	-3.16913	2.15041
	-1.05975	0.19357	1.94166	0.55516	-0.72393	0.68036	-1.56348	7.41994	-1.69991	0.02439	-1.85732	0.21725	-0.44058	3.75458	-3.15863	2.16133
	-1.04925	0.19296	1.95216	0.55704	-0.71343	0.67909	-1.55299	7.20668	-1.68941	0.02367	-1.84683	0.21497	-0.43008	3.79176	-3.14814	2.17238
	-1.03876	0.19237	1.96265	0.55867	-0.70294	0.67824	-1.54249	6.9937	-1.67892	0.02295	-1.83634	0.21268	-0.41959	3.8302	-3.13765	2.18349
	-1.02826	0.19181	1.97314	0.56015	-0.69244	0.6777	-1.532	6.78161	-1.66842	0.02223	-1.82584	0.21041	-0.40909	3.87035	-3.12715	2.19463
	-1.01777	0.19126	1.98364	0.56139	-0.68195	0.67746	-1.5215	6.57112	-1.65793	0.02151	-1.81535	0.20814	-0.3986	3.91222	-3.11666	2.20568
	-1.00727	0.19074	1.99413	0.5623	-0.67145	0.6775	-1.51101	6.36279	-1.64744	0.0208	-1.80485	0.20591	-0.3881	3.95589	-3.10616	2.2166
	-0.99678	0.19026	2.00463	0.56289	-0.66096	0.67783	-1.50051	6.15708	-1.63694	0.02011	-1.79436	0.20372	-0.37761	4.00168	-3.09567	2.22736
	-0.98629	0.18983	2.01512	0.56314	-0.65046	0.67843	-1.49002	5.95449	-1.62645	0.01942	-1.78386	0.20158	-0.36711	4.05032	-3.08517	2.23797
	-0.97579	0.18948	2.02562	0.56309	-0.63997	0.67922	-1.47952	5.75551	-1.61595	0.01876	-1.77337	0.19952	-0.35662	4.10211	-3.07468	2.24836
	-0.9653	0.18916	2.03611	0.56275	-0.62948	0.68021	-1.46903	5.56062	-1.60546	0.01811	-1.76287	0.19755	-0.34613	4.15744	-3.06418	2.25848
	-0.9548	0.18886	2.04661	0.56212	-0.61898	0.68135	-1.45854	5.37019	-1.59496	0.01749	-1.75238	0.19569	-0.33563	4.21659	-3.05369	2.26829
	-0.94431	0.18859	2.0571	0.56122	-0.60849	0.68268	-1.44804	5.18461	-1.58447	0.0169	-1.74189	0.19396	-0.32514	4.27925	-3.0432	2.27782
	-0.93381	0.18835	2.06759	0.56005	-0.59799	0.68417	-1.43755	5.00417	-1.57397	0.01633	-1.73139	0.19237	-0.31464	4.34609	-3.0327	2.28704
	-0.92332	0.18812	2.07809	0.5586	-0.5875	0.68574	-1.42705	4.82912	-1.56348	0.0158	-1.7209	0.19094	-0.30415	4.4173	-3.02221	2.29591
	-0.91282	0.18789	2.08858	0.55693	-0.577	0.68737	-1.41656	4.65967	-1.55299	0.0153	-1.7104	0.18968	-0.29365	4.49277	-3.01171	2.30439
	-0.90233	0.18768	2.09908	0.55511	-0.56651	0.68904	-1.40606	4.49623	-1.54249	0.01483	-1.69991	0.18861	-0.28316	4.57263	-3.00122	2.31245
	-0.89184	0.18749	2.10957	0.5531	-0.55601	0.69085	-1.39557	4.33893	-1.532	0.01441	-1.68941	0.18773	-0.27266	4.65705	-2.99072	2.32002
	-0.88134	0.18732	2.12007	0.55093	-0.54552	0.69279	-1.38507	4.18756	-1.5215	0.01401	-1.67892	0.18706	-0.26217	4.74658	-2.98023	2.32719
	-0.87085	0.18719	2.13056	0.54865	-0.53503	0.69475	-1.37458	4.04225	-1.51101	0.01366	-1.66842	0.18661	-0.25168	4.84129	-2.96973	2.33403
	-0.86035	0.18706	2.14106	0.54625	-0.52453	0.69667	-1.36409	3.90298	-1.50051	0.01335	-1.65793	0.18639	-0.24118	4.9408	-2.95924	2.34039
	-0.84986	0.18692	2.15155	0.54373	-0.51404	0.69856	-1.35359	3.76982	-1.49002	0.01307	-1.64744	0.18641	-0.23069	5.0451	-2.94875	2.34629
	-0.83936	0.18678	2.16204	0.54115	-0.50354	0.70038	-1.3431	3.64285	-1.47952	0.01283	-1.63694	0.18667	-0.22019	5.15414	-2.93825	2.3517
	-0.82887	0.18665	2.17254	0.53856	-0.49305	0.70213	-1.3326	3.52193	-1.46903	0.01263	-1.62645	0.18719	-0.2097	5.26783	-2.92776	2.35669
	-0.81838	0.18652	2.18303	0.53604	-0.48255	0.70375	-1.32211	3.4067	-1.45854	0.01247	-1.61595	0.18797	-0.1992	5.38649	-2.91726	2.36136
	-0.80788	0.18643	2.19353	0.53358	-0.47206	0.70527	-1.31161	3.29691	-1.44804	0.01234	-1.60546	0.189	-0.18871	5.5099	-2.90677	2.36565
	-0.79739	0.18637	2.20402	0.53118	-0.46156	0.70669	-1.30112	3.19248	-1.43755	0.01225	-1.59496	0.1903	-0.17821	5.63735	-2.89627	2.36947
	-0.78689	0.18632	2.21452	0.52888	-0.45107	0.70794	-1.29062	3.0933	-1.42705	0.0122	-1.58447	0.19185	-0.16772	5.76858	-2.88578	2.37284
	-0.7764	0.18628	2.22501	0.52672	-0.44058	0.70903	-1.28013	2.99902	-1.41656	0.01217	-1.57397	0.19366	-0.15723	5.90326	-2.87528	2.37574
	-0.7659	0.18625	2.23551	0.52482	-0.43008	0.70996	-1.26964	2.90928	-1.40606	0.01218	-1.56348	0.19572	-0.14673	6.04089	-2.86479	2.37818
	-0.75541	0.18623	2.246	0.52321	-0.41959	0.71075	-1.25914	2.82414	-1.39557	0.01221	-1.55299	0.19801	-0.13624	6.18104	-2.8543	2.38023
	-0.74491	0.18622	2.25649	0.52183	-0.40909	0.71146	-1.24865	2.74337	-1.38507	0.01227	-1.54249	0.20052	-0.12574	6.32323	-2.8438	2.38186
	-0.73442	0.18623	2.26699	0.52072	-0.3986	0.71206	-1.23815	2.66646	-1.37458	0.01235	-1.532	0.20324	-0.11525	6.46695	-2.83331	2.38302
	-0.72393	0.18626	2.27748	0.51991	-0.3881	0.71252	-1.22766	2.59332	-1.36409	0.01245	-1.5215	0.20616	-0.10475	6.61164	-2.82281	2.38378
	-0.71343	0.18636	2.28798	0.5194	-0.37761	0.71288	-1.21716	2.52378	-1.35359	0.01258	-1.51101	0.20925	-0.09426	6.75669	-2.81232	2.38411
	-0.70294	0.18651	2.29847	0.51924	-0.36711	0.71321	-1.20667	2.45754	-1.3431	0.01272	-1.50051	0.21248	-0.08376	6.90153	-2.80182	2.38408
	-0.69244	0.18669	2.30897	0.51946	-0.35662	0.71355	-1.19617	2.39444	-1.3326	0.01287	-1.49002	0.21585	-0.07327	7.04585	-2.79133	2.38373
	-0.68195	0.1869	2.31946	0.52009	-0.34613	0.71396	-1.18568	2.33449	-1.32211	0.01303	-1.47952	0.21932	-0.06278	7.18939	-2.78083	2.38307
	-0.67145	0.18715	2.32996	0.5211	-0.33563	0.71444	-1.17519	2.2775	-1.31161	0.01321	-1.46903	0.22287	-0.05228	7.33182	-2.77034	2.3821
	-0.66096	0.18742	2.34045	0.52249	-0.32514	0.71493	-1.16469	2.22316	-1.30112	0.01339	-1.45854	0.22646	-0.04179	7.47287	-2.75985	2.38081
	-0.65046	0.18771	2.35094	0.52437	-0.31464	0.71554	-1.1542	2.17139	-1.29062	0.01358	-1.44804	0.23008	-0.03129	7.6114	-2.74935	2.37925
	-0.63997	0.18802	2.36144	0.52671	-0.30415	0.71624	-1.1437	2.12208	-1.28013	0.01377	-1.43755	0.23369	-0.0208	7.74596	-2.73886	2.37744
	-0.62948	0.18834	2.37193	0.52944	-0.29365	0.71696	-1.13321	2.07507	-1.26964	0.01397	-1.42705	0.23727	-0.0103	7.87586	-2.72836	2.37529
	-0.61898	0.18866	2.38243	0.53254	-0.28316	0.71773	-1.12271	2.03045	-1.25914	0.01416	-1.41656	0.24078	0.000190851	8.00075	-2.71787	2.37278
	-0.60849	0.18899	2.39292	0.536	-0.27266	0.71855	-1.11222	1.9883	-1.24865	0.01436	-1.40606	0.24425	0.01069	8.12003	-2.70737	2.36988
	-0.59799	0.18931	2.40342	0.53982	-0.26217	0.71953	-1.10172	1.94835	-1.23815	0.01455	-1.39557	0.24766	0.02118	8.23313	-2.69688	2.36657
	-0.5875	0.18963	2.41391	0.54397	-0.25168	0.72067	-1.09123	1.91037	-1.22766	0.01474	-1.38507	0.25092	0.03167	8.33958	-2.68638	2.36287
	-0.577	0.18994	2.42441	0.54841	-0.24118	0.72191	-1.08074	1.8743	-1.21716	0.01492	-1.37458	0.25404	0.04217	8.43957	-2.67589	2.35879
	-0.56651	0.19022	2.4349	0.55311	-0.23069	0.72326	-1.07024	1.84008	-1.20667	0.0151	-1.36409	0.257	0.05266	8.53433	-2.6654	2.35437
	-0.55601	0.19051	2.44539	0.55801	-0.22019	0.7247	-1.05975	1.80764	-1.19617	0.01528	-1.35359	0.25977	0.06316	8.62289	-2.6549	2.34959
	-0.54552	0.19082	2.45589	0.56319	-0.2097	0.72626	-1.04925	1.77695	-1.18568	0.01544	-1.3431	0.26239	0.07365	8.70473	-2.64441	2.34437
	-0.53503	0.1911	2.46638	0.56859	-0.1992	0.72796	-1.03876	1.74796	-1.17519	0.01559	-1.3326	0.26483	0.08415	8.77966	-2.63391	2.33866
	-0.52453	0.19134	2.47688	0.57408	-0.18871	0.72981	-1.02826	1.72062	-1.16469	0.01574	-1.32211	0.26707	0.09464	8.8463	-2.62342	2.33245
	-0.51404	0.19153	2.48737	0.5796	-0.17821	0.73175	-1.01777	1.69488	-1.1542	0.01587	-1.31161	0.26907	0.10514	8.90506	-2.61292	2.32571
	-0.50354	0.19166	2.49787	0.58512	-0.16772	0.73378	-1.00727	1.67073	-1.1437	0.01599	-1.30112	0.27085	0.11563	8.95596	-2.60243	2.31838
	-0.49305	0.19173	2.50836	0.59056	-0.15723	0.73588	-0.99678	1.64821	-1.13321	0.0161	-1.29062	0.27241	0.12612	8.99867	-2.59193	2.31054
	-0.48255	0.19171	2.51886	0.5959	-0.14673	0.73802	-0.98629	1.62744	-1.12271	0.0162	-1.28013	0.2737	0.13662	9.03337	-2.58144	2.30218
	-0.47206	0.19161	2.52935	0.60106	-0.13624	0.74017	-0.97579	1.60839	-1.11222	0.0163	-1.26964	0.27472	0.14711	9.06064	-2.57095	2.29326
	-0.46156	0.19144	2.53984	0.60601	-0.12574	0.74231	-0.9653	1.59089	-1.10172	0.01639	-1.25914	0.27548	0.15761	9.08146	-2.56045	2.28386
	-0.45107	0.19117	2.55034	0.61068	-0.11525	0.74442	-0.9548	1.57476	-1.09123	0.01647	-1.24865	0.27601	0.1681	9.09592	-2.54996	2.2739
	-0.44058	0.19078	2.56083	0.61516	-0.10475	0.74645	-0.94431	1.56007	-1.08074	0.01654	-1.23815	0.27627	0.1786	9.10474	-2.53946	2.26328
	-0.43008	0.19029	2.57133	0.61939	-0.09426	0.74837	-0.93381	1.54675	-1.07024	0.0166	-1.22766	0.2763	0.18909	9.10856	-2.52897	2.252
	-0.41959	0.18968	2.58182	0.62321	-0.08376	0.75015	-0.92332	1.53476	-1.05975	0.01666	-1.21716	0.2761	0.19959	9.10777	-2.51847	2.24023
	-0.40909	0.18896	2.59232	0.62658	-0.07327	0.75177	-0.91282	1.52404	-1.04925	0.0167	-1.20667	0.27569	0.21008	9.10331	-2.50798	2.22792
	-0.3986	0.18814	2.60281	0.62948	-0.06278	0.75324	-0.90233	1.5146	-1.03876	0.01675	-1.19617	0.27507	0.22057	9.09501	-2.49748	2.21484
	-0.3881	0.1872	2.61331	0.63189	-0.05228	0.75462	-0.89184	1.5064	-1.02826	0.01679	-1.18568	0.2743	0.23107	9.08324	-2.48699	2.20116
	-0.37761	0.18615	2.6238	0.63374	-0.04179	0.75592	-0.88134	1.49949	-1.01777	0.01682	-1.17519	0.2734	0.24156	9.0689	-2.4765	2.18691
	-0.36711	0.185	2.63429	0.63499	-0.03129	0.75696	-0.87085	1.49385	-1.00727	0.01685	-1.16469	0.27236	0.25206	9.05234	-2.466	2.172
	-0.35662	0.18378	2.64479	0.63577	-0.0208	0.75764	-0.86035	1.48928	-0.99678	0.01689	-1.1542	0.27121	0.26255	9.03397	-2.45551	2.15652
	-0.34613	0.18249	2.65528	0.63613	-0.0103	0.75791	-0.84986	1.48578	-0.98629	0.01692	-1.1437	0.26995	0.27305	9.01447	-2.44501	2.14049
	-0.33563	0.18115	2.66578	0.63595	0.000190851	0.75777	-0.83936	1.4833	-0.97579	0.01695	-1.13321	0.2686	0.28354	8.99452	-2.43452	2.12391
	-0.32514	0.17972	2.67627	0.63517	0.01069	0.75717	-0.82887	1.48192	-0.9653	0.01699	-1.12271	0.2672	0.29404	8.97627	-2.42402	2.10689
	-0.31464	0.17825	2.68677	0.63384	0.02118	0.75611	-0.81838	1.4816	-0.9548	0.01703	-1.11222	0.26579	0.30453	8.96037	-2.41353	2.08951
	-0.30415	0.17672	2.69726	0.63193	0.03167	0.75455	-0.80788	1.48232	-0.94431	0.01708	-1.10172	0.26437	0.31502	8.94595	-2.40303	2.0719
	-0.29365	0.17511	2.70776	0.62936	0.04217	0.7525	-0.79739	1.48406	-0.93381	0.01713	-1.09123	0.26294	0.32552	8.93354	-2.39254	2.05406
	-0.28316	0.17344	2.71825	0.62614	0.05266	0.75005	-0.78689	1.4866	-0.92332	0.01719	-1.08074	0.2615	0.33601	8.92372	-2.38205	2.03593
	-0.27266	0.17171	2.72874	0.62233	0.06316	0.74712	-0.7764	1.48993	-0.91282	0.01726	-1.07024	0.26009	0.34651	8.91758	-2.37155	2.01757
	-0.26217	0.16994	2.73924	0.61796	0.07365	0.74372	-0.7659	1.494	-0.90233	0.01734	-1.05975	0.25871	0.357	8.9156	-2.36106	1.99903
	-0.25168	0.16814	2.74973	0.613	0.08415	0.73985	-0.75541	1.49877	-0.89184	0.01742	-1.04925	0.25739	0.3675	8.91765	-2.35056	1.98034
	-0.24118	0.16631	2.76023	0.60748	0.09464	0.7354	-0.74491	1.50423	-0.88134	0.01752	-1.03876	0.25613	0.37799	8.92444	-2.34007	1.96163
	-0.23069	0.16445	2.77072	0.60145	0.10514	0.73042	-0.73442	1.51031	-0.87085	0.01763	-1.02826	0.25495	0.38848	8.9362	-2.32957	1.94306
	-0.22019	0.16257	2.78122	0.59495	0.11563	0.72493	-0.72393	1.51698	-0.86035	0.01776	-1.01777	0.25387	0.39898	8.95283	-2.31908	1.92464
	-0.2097	0.16069	2.79171	0.58799	0.12612	0.7189	-0.71343	1.52443	-0.84986	0.0179	-1.00727	0.25289	0.40947	8.97515	-2.30858	1.90632
	-0.1992	0.15882	2.8022	0.58066	0.13662	0.71235	-0.70294	1.53259	-0.83936	0.01807	-0.99678	0.25205	0.41997	9.00342	-2.29809	1.88819
	-0.18871	0.15697	2.8127	0.57301	0.14711	0.70531	-0.69244	1.54117	-0.82887	0.01825	-0.98629	0.25136	0.43046	9.03708	-2.2876	1.87038
	-0.17821	0.15513	2.82319	0.56505	0.15761	0.69788	-0.68195	1.55016	-0.81838	0.01845	-0.97579	0.25087	0.44096	9.07601	-2.2771	1.85291
	-0.16772	0.1533	2.83369	0.55684	0.1681	0.69005	-0.67145	1.55951	-0.80788	0.01866	-0.9653	0.25057	0.45145	9.12019	-2.26661	1.8358
	-0.15723	0.1515	2.84418	0.54846	0.1786	0.68192	-0.66096	1.56922	-0.79739	0.0189	-0.9548	0.25043	0.46195	9.16951	-2.25611	1.81902
	-0.14673	0.14973	2.85468	0.54005	0.18909	0.67354	-0.65046	1.57925	-0.78689	0.01915	-0.94431	0.25048	0.47244	9.22408	-2.24562	1.8026
	-0.13624	0.14798	2.86517	0.53163	0.19959	0.66489	-0.63997	1.58943	-0.7764	0.01943	-0.93381	0.25074	0.48293	9.28372	-2.23512	1.78663
	-0.12574	0.14626	2.87567	0.52317	0.21008	0.65606	-0.62948	1.59968	-0.7659	0.01972	-0.92332	0.25121	0.49343	9.34791	-2.22463	1.77119
	-0.11525	0.14457	2.88616	0.51473	0.22057	0.64706	-0.61898	1.60992	-0.75541	0.02004	-0.91282	0.25191	0.50392	9.41753	-2.21413	1.75622
	-0.10475	0.14291	2.89665	0.50637	0.23107	0.63789	-0.60849	1.62016	-0.74491	0.02038	-0.90233	0.25283	0.51442	9.49227	-2.20364	1.74169
	-0.09426	0.14128	2.90715	0.49824	0.24156	0.62861	-0.59799	1.63032	-0.73442	0.02074	-0.89184	0.25397	0.52491	9.57055	-2.19315	1.72761
	-0.08376	0.13968	2.91764	0.49041	0.25206	0.61926	-0.5875	1.64023	-0.72393	0.02113	-0.88134	0.25536	0.53541	9.65195	-2.18265	1.71399
	-0.07327	0.1381	2.92814	0.48281	0.26255	0.60986	-0.577	1.6498	-0.71343	0.02154	-0.87085	0.257	0.5459	9.73649	-2.17216	1.70087
	-0.06278	0.13655	2.93863	0.4755	0.27305	0.60046	-0.56651	1.65902	-0.70294	0.02198	-0.86035	0.25888	0.5564	9.82368	-2.16166	1.68823
	-0.05228	0.13504	2.94913	0.46852	0.28354	0.5911	-0.55601	1.66808	-0.69244	0.02244	-0.84986	0.26103	0.56689	9.91295	-2.15117	1.67602
	-0.04179	0.13359	2.95962	0.46192	0.29404	0.58188	-0.54552	1.67696	-0.68195	0.02293	-0.83936	0.26344	0.57738	10.0042	-2.14067	1.66423
	-0.03129	0.13215	2.97012	0.45575	0.30453	0.57286	-0.53503	1.68533	-0.67145	0.02344	-0.82887	0.26615	0.58788	10.0979	-2.13018	1.65284
	-0.0208	0.13073	2.98061	0.45004	0.31502	0.564	-0.52453	1.69307	-0.66096	0.02398	-0.81838	0.26917	0.59837	10.1928	-2.11968	1.64179
	-0.0103	0.1293	2.9911	0.44483	0.32552	0.55533	-0.51404	1.70011	-0.65046	0.02455	-0.80788	0.27249	0.60887	10.2884	-2.10919	1.63107
	0.000190851	0.12788	3.0016	0.44023	0.33601	0.54688	-0.50354	1.70644	-0.63997	0.02515	-0.79739	0.27614	0.61936	10.3839	-2.0987	1.62063
	0.01069	0.12647	3.01209	0.43627	0.34651	0.53874	-0.49305	1.71199	-0.62948	0.02577	-0.78689	0.28009	0.62986	10.4783	-2.0882	1.61044
	0.02118	0.12505	3.02259	0.43289	0.357	0.53092	-0.48255	1.71666	-0.61898	0.02642	-0.7764	0.28436	0.64035	10.5711	-2.07771	1.60042
	0.03167	0.12363	3.03308	0.43012	0.3675	0.52344	-0.47206	1.72052	-0.60849	0.02709	-0.7659	0.28893	0.65085	10.6608	-2.06721	1.59052
	0.04217	0.12219	3.04358	0.42797	0.37799	0.51633	-0.46156	1.72355	-0.59799	0.0278	-0.75541	0.29383	0.66134	10.747	-2.05672	1.58069
	0.05266	0.12073	3.05407	0.42645	0.38848	0.50959	-0.45107	1.72565	-0.5875	0.02853	-0.74491	0.29905	0.67183	10.8289	-2.04622	1.57091
	0.06316	0.11926	3.06457	0.42559	0.39898	0.5032	-0.44058	1.72681	-0.577	0.02929	-0.73442	0.30459	0.68233	10.9061	-2.03573	1.56112
	0.07365	0.11777	3.07506	0.4254	0.40947	0.49722	-0.43008	1.72707	-0.56651	0.03007	-0.72393	0.31046	0.69282	10.978	-2.02524	1.55119
	0.08415	0.11625	3.08555	0.42584	0.41997	0.49164	-0.41959	1.72664	-0.55601	0.03089	-0.71343	0.3167	0.70332	11.0447	-2.01474	1.54107
	0.09464	0.11469	3.09605	0.42691	0.43046	0.48645	-0.40909	1.72567	-0.54552	0.03173	-0.70294	0.32329	0.71381	11.1062	-2.00425	1.5307
	0.10514	0.1131	3.10654	0.42859	0.44096	0.48163	-0.3986	1.72412	-0.53503	0.0326	-0.69244	0.33017	0.72431	11.162	-1.99375	1.52003
	0.11563	0.11147	3.11704	0.43087	0.45145	0.47718	-0.3881	1.72194	-0.52453	0.03348	-0.68195	0.33735	0.7348	11.2112	-1.98326	1.50904
	0.12612	0.10981	3.12753	0.43373	0.46195	0.47311	-0.37761	1.71915	-0.51404	0.03438	-0.67145	0.34482	0.7453	11.2532	-1.97276	1.49766
	0.13662	0.10811	3.13803	0.43715	0.47244	0.4694	-0.36711	1.71596	-0.50354	0.0353	-0.66096	0.35255	0.75579	11.2875	-1.96227	1.48578
	0.14711	0.10638	3.14852	0.44109	0.48293	0.46605	-0.35662	1.71243	-0.49305	0.03624	-0.65046	0.36055	0.76628	11.3148	-1.95177	1.47341
	0.15761	0.10462	3.15902	0.44553	0.49343	0.46305	-0.34613	1.70877	-0.48255	0.03719	-0.63997	0.36879	0.77678	11.3358	-1.94128	1.46057
	0.1681	0.10283	3.16951	0.45043	0.50392	0.46043	-0.33563	1.70506	-0.47206	0.03815	-0.62948	0.37724	0.78727	11.3499	-1.93079	1.44719
	0.1786	0.10104	3.18	0.45576	0.51442	0.45817	-0.32514	1.70116	-0.46156	0.03913	-0.61898	0.38585	0.79777	11.3561	-1.92029	1.43325
	0.18909	0.09925	3.1905	0.46148	0.52491	0.45621	-0.31464	1.69732	-0.45107	0.04012	-0.60849	0.39466	0.80826	11.354	-1.9098	1.41872
	0.19959	0.09745	3.20099	0.46754	0.53541	0.45453	-0.30415	1.69358	-0.44058	0.04111	-0.59799	0.40363	0.81876	11.3445	-1.8993	1.40359
	0.21008	0.09566	3.21149	0.47391	0.5459	0.45313	-0.29365	1.68987	-0.43008	0.04211	-0.5875	0.41268	0.82925	11.3284	-1.88881	1.38784
	0.22057	0.09388	3.22198	0.48059	0.5564	0.45199	-0.28316	1.68628	-0.41959	0.04312	-0.577	0.42176	0.83975	11.3059	-1.87831	1.37146
	0.23107	0.09212	3.23248	0.48753	0.56689	0.45107	-0.27266	1.68292	-0.40909	0.04414	-0.56651	0.43085	0.85024	11.2767	-1.86782	1.35451
	0.24156	0.09038	3.24297	0.49465	0.57738	0.45037	-0.26217	1.67999	-0.3986	0.04516	-0.55601	0.43994	0.86073	11.2396	-1.85732	1.33704
	0.25206	0.08866	3.25347	0.5019	0.58788	0.44993	-0.25168	1.67757	-0.3881	0.04617	-0.54552	0.44898	0.87123	11.1956	-1.84683	1.31909
	0.26255	0.08697	3.26396	0.50923	0.59837	0.44972	-0.24118	1.67562	-0.37761	0.04718	-0.53503	0.45791	0.88172	11.1452	-1.83634	1.30075
	0.27305	0.08531	3.27445	0.51661	0.60887	0.44965	-0.23069	1.6742	-0.36711	0.04818	-0.52453	0.46667	0.89222	11.0885	-1.82584	1.28207
	0.28354	0.0837	3.28495	0.52415	0.61936	0.4497	-0.22019	1.67336	-0.35662	0.04916	-0.51404	0.47522	0.90271	11.0259	-1.81535	1.26305
	0.29404	0.08213	3.29544	0.53179	0.62986	0.44983	-0.2097	1.67316	-0.34613	0.05014	-0.50354	0.48355	0.91321	10.9569	-1.80485	1.2438
	0.30453	0.08062	3.30594	0.5394	0.64035	0.45002	-0.1992	1.6737	-0.33563	0.05111	-0.49305	0.49161	0.9237	10.8835	-1.79436	1.22437
	0.31502	0.07917	3.31643	0.54706	0.65085	0.45022	-0.18871	1.67502	-0.32514	0.05206	-0.48255	0.49934	0.9342	10.8062	-1.78386	1.20481
	0.32552	0.07779	3.32693	0.5547	0.66134	0.4504	-0.17821	1.67703	-0.31464	0.05298	-0.47206	0.50671	0.94469	10.7239	-1.77337	1.18524
	0.33601	0.07647	3.33742	0.56216	0.67183	0.45054	-0.16772	1.67978	-0.30415	0.05386	-0.46156	0.5137	0.95518	10.637	-1.76287	1.16573
	0.34651	0.07525	3.34792	0.56941	0.68233	0.45061	-0.15723	1.68324	-0.29365	0.05472	-0.45107	0.52025	0.96568	10.5459	-1.75238	1.14638
	0.357	0.07411	3.35841	0.57643	0.69282	0.4506	-0.14673	1.68735	-0.28316	0.05553	-0.44058	0.52635	0.97617	10.4511	-1.74189	1.1273
	0.3675	0.07306	3.3689	0.5832	0.70332	0.45051	-0.13624	1.69205	-0.27266	0.0563	-0.43008	0.53198	0.98667	10.3532	-1.73139	1.10861
	0.37799	0.0721	3.3794	0.58969	0.71381	0.45032	-0.12574	1.69731	-0.26217	0.05702	-0.41959	0.53716	0.99716	10.2532	-1.7209	1.09038
	0.38848	0.07124	3.38989	0.59589	0.72431	0.45003	-0.11525	1.70306	-0.25168	0.0577	-0.40909	0.54191	1.00766	10.1515	-1.7104	1.07271
	0.39898	0.07046	3.40039	0.60184	0.7348	0.44961	-0.10475	1.70922	-0.24118	0.05832	-0.3986	0.54622	1.01815	10.0486	-1.69991	1.0557
	0.40947	0.06979	3.41088	0.60752	0.7453	0.44901	-0.09426	1.71567	-0.23069	0.05888	-0.3881	0.55007	1.02865	9.94499	-1.68941	1.03947
	0.41997	0.06921	3.42138	0.61289	0.75579	0.44823	-0.08376	1.72235	-0.22019	0.05938	-0.37761	0.55346	1.03914	9.84056	-1.67892	1.02412
	0.43046	0.06873	3.43187	0.61797	0.76628	0.44727	-0.07327	1.72918	-0.2097	0.05983	-0.36711	0.55645	1.04963	9.7357	-1.66842	1.0097
	0.44096	0.06834	3.44237	0.62275	0.77678	0.44616	-0.06278	1.73616	-0.1992	0.06022	-0.35662	0.559	1.06013	9.63084	-1.65793	0.99632
	0.45145	0.06805	3.45286	0.62725	0.78727	0.44489	-0.05228	1.74334	-0.18871	0.06057	-0.34613	0.56127	1.07062	9.52715	-1.64744	0.98404
	0.46195	0.06785	3.46335	0.63158	0.79777	0.44342	-0.04179	1.75071	-0.17821	0.06085	-0.33563	0.56327	1.08112	9.42547	-1.63694	0.97297
	0.47244	0.06775	3.47385	0.63577	0.80826	0.44173	-0.03129	1.75796	-0.16772	0.06108	-0.32514	0.5649	1.09161	9.32541	-1.62645	0.96315
	0.48293	0.06774	3.48434	0.63973	0.81876	0.43987	-0.0208	1.76476	-0.15723	0.06125	-0.31464	0.56626	1.10211	9.22684	-1.61595	0.95465
	0.49343	0.06782	3.49484	0.64351	0.82925	0.43786	-0.0103	1.77095	-0.14673	0.06134	-0.30415	0.56731	1.1126	9.13042	-1.60546	0.94753
	0.50392	0.06799	3.50533	0.64713	0.83975	0.43571	0.000190851	1.77651	-0.13624	0.06137	-0.29365	0.56805	1.1231	9.03715	-1.59496	0.94181
	0.51442	0.06825	3.51583	0.65075	0.85024	0.4334	0.01069	1.78131	-0.12574	0.06134	-0.28316	0.56852	1.13359	8.94696	-1.58447	0.93753
	0.52491	0.06859	3.52632	0.65439	0.86073	0.43086	0.02118	1.78523	-0.11525	0.06125	-0.27266	0.56876	1.14408	8.85939	-1.57397	0.93468
	0.53541	0.069	3.53682	0.65792	0.87123	0.42814	0.03167	1.78816	-0.10475	0.06109	-0.26217	0.56887	1.15458	8.77465	-1.56348	0.93326
	0.5459	0.0695	3.54731	0.66136	0.88172	0.42522	0.04217	1.79008	-0.09426	0.06086	-0.25168	0.56891	1.16507	8.69295	-1.55299	0.93328
	0.5564	0.07008	3.5578	0.6648	0.89222	0.42214	0.05266	1.79112	-0.08376	0.06058	-0.24118	0.56886	1.17557	8.61467	-1.54249	0.93471
	0.56689	0.07072	3.5683	0.66827	0.90271	0.41889	0.06316	1.79109	-0.07327	0.06024	-0.23069	0.56877	1.18606	8.54053	-1.532	0.93754
	0.57738	0.07141	3.57879	0.67172	0.91321	0.41545	0.07365	1.78994	-0.06278	0.05984	-0.22019	0.56867	1.19656	8.47114	-1.5215	0.9417
	0.58788	0.07218	3.58929	0.67518	0.9237	0.41187	0.08415	1.78762	-0.05228	0.05941	-0.2097	0.56863	1.20705	8.40668	-1.51101	0.94715
	0.59837	0.073	3.59978	0.67867	0.9342	0.40816	0.09464	1.78386	-0.04179	0.05896	-0.1992	0.56867	1.21755	8.34651	-1.50051	0.95382
	0.60887	0.07387	3.61028	0.68221	0.94469	0.40431	0.10514	1.77874	-0.03129	0.05846	-0.18871	0.56884	1.22804	8.29015	-1.49002	0.96164
	0.61936	0.07478	3.62077	0.68587	0.95518	0.40033	0.11563	1.77224	-0.0208	0.05792	-0.17821	0.56917	1.23853	8.23854	-1.47952	0.97056
	0.62986	0.07573	3.63127	0.68965	0.96568	0.39621	0.12612	1.7643	-0.0103	0.05734	-0.16772	0.56973	1.24903	8.19168	-1.46903	0.98047
	0.64035	0.07669	3.64176	0.69359	0.97617	0.39197	0.13662	1.75493	0.000190851	0.05672	-0.15723	0.57054	1.25952	8.1489	-1.45854	0.99128
	0.65085	0.07768	3.65225	0.69767	0.98667	0.38762	0.14711	1.74421	0.01069	0.05606	-0.14673	0.5716	1.27002	8.11014	-1.44804	1.00292
	0.66134	0.07868	3.66275	0.70187	0.99716	0.3832	0.15761	1.73228	0.02118	0.05538	-0.13624	0.57291	1.28051	8.07603	-1.43755	1.01529
	0.67183	0.07969	3.67324	0.70618	1.00766	0.37869	0.1681	1.71916	0.03167	0.05466	-0.12574	0.57451	1.29101	8.04652	-1.42705	1.0283
	0.68233	0.08071	3.68374	0.7106	1.01815	0.37412	0.1786	1.70508	0.04217	0.05393	-0.11525	0.57639	1.3015	8.02072	-1.41656	1.04186
	0.69282	0.08172	3.69423	0.71512	1.02865	0.36952	0.18909	1.69021	0.05266	0.05318	-0.10475	0.57855	1.312	7.99856	-1.40606	1.05603
	0.70332	0.08273	3.70473	0.71974	1.03914	0.36486	0.19959	1.67448	0.06316	0.05241	-0.09426	0.58098	1.32249	7.9799	-1.39557	1.07073
	0.71381	0.08373	3.71522	0.72443	1.04963	0.36017	0.21008	1.65814	0.07365	0.05163	-0.08376	0.58368	1.33298	7.96463	-1.38507	1.0858
	0.72431	0.08473	3.72572	0.7293	1.06013	0.35545	0.22057	1.64122	0.08415	0.05084	-0.07327	0.58666	1.34348	7.95263	-1.37458	1.10122
	0.7348	0.08571	3.73621	0.73431	1.07062	0.35075	0.23107	1.62366	0.09464	0.05005	-0.06278	0.5899	1.35397	7.94374	-1.36409	1.11685
	0.7453	0.08668	3.7467	0.73941	1.08112	0.3461	0.24156	1.60565	0.10514	0.04926	-0.05228	0.59346	1.36447	7.9378	-1.35359	1.13272
	0.75579	0.08762	3.7572	0.74456	1.09161	0.3415	0.25206	1.58727	0.11563	0.04847	-0.04179	0.59731	1.37496	7.9355	-1.3431	1.14889
	0.76628	0.08854	3.76769	0.74971	1.10211	0.33692	0.26255	1.56854	0.12612	0.04768	-0.03129	0.6013	1.38546	7.93667	-1.3326	1.16526
	0.77678	0.08943	3.77819	0.75483	1.1126	0.33238	0.27305	1.5496	0.13662	0.04689	-0.0208	0.60541	1.39595	7.94015	-1.32211	1.1817
	0.78727	0.09031	3.78868	0.75982	1.1231	0.32792	0.28354	1.53056	0.14711	0.04612	-0.0103	0.60957	1.40645	7.94692	-1.31161	1.19816
	0.79777	0.09116	3.79918	0.76463	1.13359	0.32356	0.29404	1.51166	0.15761	0.04536	0.000190851	0.61376	1.41694	7.95673	-1.30112	1.21469
	0.80826	0.09196	3.80967	0.76929	1.14408	0.31926	0.30453	1.49303	0.1681	0.04462	0.01069	0.61793	1.42743	7.9681	-1.29062	1.23132
	0.81876	0.09276	3.82017	0.77374	1.15458	0.31502	0.31502	1.47466	0.1786	0.04389	0.02118	0.62204	1.43793	7.98117	-1.28013	1.24794
	0.82925	0.09353	3.83066	0.7779	1.16507	0.31086	0.32552	1.45665	0.18909	0.04317	0.03167	0.62603	1.44842	7.99563	-1.26964	1.26451
	0.83975	0.09427	3.84115	0.7817	1.17557	0.30682	0.33601	1.43911	0.19959	0.04248	0.04217	0.62985	1.45892	8.0108	-1.25914	1.28108
	0.85024	0.09498	3.85165	0.78512	1.18606	0.3029	0.34651	1.42221	0.21008	0.04181	0.05266	0.63349	1.46941	8.0264	-1.24865	1.29769
	0.86073	0.09564	3.86214	0.78815	1.19656	0.2991	0.357	1.40604	0.22057	0.04116	0.06316	0.6369	1.47991	8.04216	-1.23815	1.31431
	0.87123	0.09625	3.87264	0.79075	1.20705	0.29548	0.3675	1.39068	0.23107	0.04052	0.07365	0.64008	1.4904	8.05778	-1.22766	1.33104
	0.88172	0.0968	3.88313	0.79284	1.21755	0.29201	0.37799	1.37624	0.24156	0.03991	0.08415	0.64297	1.5009	8.07304	-1.21716	1.34794
	0.89222	0.09731	3.89363	0.79441	1.22804	0.28868	0.38848	1.36269	0.25206	0.03931	0.09464	0.64546	1.51139	8.08793	-1.20667	1.365
	0.90271	0.09776	3.90412	0.79544	1.23853	0.28549	0.39898	1.35007	0.26255	0.03873	0.10514	0.64755	1.52188	8.10228	-1.19617	1.38231
	0.91321	0.09816	3.91461	0.79597	1.24903	0.28245	0.40947	1.33849	0.27305	0.03817	0.11563	0.64919	1.53238	8.11687	-1.18568	1.40007
	0.9237	0.09851	3.92511	0.79595	1.25952	0.27956	0.41997	1.328	0.28354	0.03762	0.12612	0.65034	1.54287	8.13152	-1.17519	1.41829
	0.9342	0.09879	3.9356	0.79533	1.27002	0.27683	0.43046	1.31856	0.29404	0.03711	0.13662	0.65098	1.55337	8.14551	-1.16469	1.43693
	0.94469	0.09901	3.9461	0.79424	1.28051	0.27426	0.44096	1.31015	0.30453	0.03662	0.14711	0.65113	1.56386	8.15875	-1.1542	1.45605
	0.95518	0.09916	3.95659	0.7927	1.29101	0.27187	0.45145	1.30278	0.31502	0.03614	0.15761	0.6509	1.57436	8.17107	-1.1437	1.4757
	0.96568	0.09924	3.96709	0.79064	1.3015	0.26962	0.46195	1.29644	0.32552	0.03569	0.1681	0.65023	1.58485	8.1832	-1.13321	1.4959
	0.97617	0.09924	3.97758	0.78815	1.312	0.26754	0.47244	1.29114	0.33601	0.03524	0.1786	0.64907	1.59534	8.19487	-1.12271	1.51683
	0.98667	0.09917	3.98808	0.78531	1.32249	0.26561	0.48293	1.28686	0.34651	0.03481	0.18909	0.64745	1.60584	8.20546	-1.11222	1.53864
	0.99716	0.09903	3.99857	0.78206	1.33298	0.26385	0.49343	1.28355	0.357	0.03439	0.19959	0.64536	1.61633	8.21475	-1.10172	1.56131
	1.00766	0.0988	4.00906	0.77824	1.34348	0.26224	0.50392	1.28133	0.3675	0.03398	0.21008	0.64284	1.62683	8.22274	-1.09123	1.58473
	1.01815	0.09849	4.01956	0.77386	1.35397	0.26078	0.51442	1.28019	0.37799	0.03358	0.22057	0.63989	1.63732	8.23034	-1.08074	1.60893
	1.02865	0.0981	4.03005	0.76899	1.36447	0.25948	0.52491	1.27989	0.38848	0.03319	0.23107	0.63649	1.64782	8.23777	-1.07024	1.63397
	1.03914	0.09762	4.04055	0.76365	1.37496	0.25836	0.53541	1.28038	0.39898	0.03281	0.24156	0.63277	1.65831	8.24451	-1.05975	1.65985
	1.04963	0.09705	4.05104	0.75787	1.38546	0.25742	0.5459	1.28169	0.40947	0.03244	0.25206	0.62875	1.66881	8.25162	-1.04925	1.68661
	1.06013	0.09639	4.06154	0.7517	1.39595	0.25662	0.5564	1.28374	0.41997	0.03208	0.26255	0.6244	1.6793	8.25938	-1.03876	1.71427
	1.07062	0.09566	4.07203	0.74517	1.40645	0.25597	0.56689	1.28643	0.43046	0.03172	0.27305	0.61976	1.68979	8.26734	-1.02826	1.74285
	1.08112	0.09488	4.08253	0.73829	1.41694	0.25548	0.57738	1.28973	0.44096	0.03136	0.28354	0.61489	1.70029	8.27627	-1.01777	1.77235
	1.09161	0.09403	4.09302	0.73116	1.42743	0.25509	0.58788	1.29373	0.45145	0.031	0.29404	0.60996	1.71078	8.28761	-1.00727	1.8028
	1.10211	0.0931	4.10351	0.72383	1.43793	0.25481	0.59837	1.2983	0.46195	0.03065	0.30453	0.60503	1.72128	8.30142	-0.99678	1.8343
	1.1126	0.09208	4.11401	0.71628	1.44842	0.25462	0.60887	1.30336	0.47244	0.0303	0.31502	0.60002	1.73177	8.31692	-0.98629	1.867
	1.1231	0.091	4.1245	0.70854	1.45892	0.25452	0.61936	1.30883	0.48293	0.02994	0.32552	0.59499	1.74227	8.33448	-0.97579	1.90103
	1.13359	0.08984	4.135	0.70067	1.46941	0.25448	0.62986	1.31454	0.49343	0.02959	0.33601	0.59001	1.75276	8.35547	-0.9653	1.9362
	1.14408	0.08861	4.14549	0.6927	1.47991	0.25449	0.64035	1.32041	0.50392	0.02923	0.34651	0.58516	1.76326	8.38022	-0.9548	1.9723
	1.15458	0.08731	4.15599	0.68467	1.4904	0.25455	0.65085	1.32628	0.51442	0.02888	0.357	0.5805	1.77375	8.40834	-0.94431	2.00948
	1.16507	0.08593	4.16648	0.67663	1.5009	0.25464	0.66134	1.33208	0.52491	0.02852	0.3675	0.57609	1.78424	8.4401	-0.93381	2.04773
	1.17557	0.08452	4.17698	0.66859	1.51139	0.25476	0.67183	1.33774	0.53541	0.02816	0.37799	0.57198	1.79474	8.47553	-0.92332	2.08697
	1.18606	0.08307	4.18747	0.66061	1.52188	0.25489	0.68233	1.3432	0.5459	0.02779	0.38848	0.56819	1.80523	8.51488	-0.91282	2.12718
	1.19656	0.08157	4.19796	0.65277	1.53238	0.25507	0.69282	1.34838	0.5564	0.02741	0.39898	0.56477	1.81573	8.55828	-0.90233	2.16836
	1.20705	0.08004	4.20846	0.64512	1.54287	0.2553	0.70332	1.35329	0.56689	0.02702	0.40947	0.56178	1.82622	8.6059	-0.89184	2.21048
	1.21755	0.07849	4.21895	0.63761	1.55337	0.25553	0.71381	1.35789	0.57738	0.02662	0.41997	0.55927	1.83672	8.65779	-0.88134	2.25364
	1.22804	0.0769	4.22945	0.63025	1.56386	0.25575	0.72431	1.36215	0.58788	0.02623	0.43046	0.55724	1.84721	8.7149	-0.87085	2.29787
	1.23853	0.0753	4.23994	0.62307	1.57436	0.25596	0.7348	1.36598	0.59837	0.02584	0.44096	0.55574	1.85771	8.77758	-0.86035	2.34291
	1.24903	0.07369	4.25044	0.61611	1.58485	0.25616	0.7453	1.36927	0.60887	0.02544	0.45145	0.55478	1.8682	8.84469	-0.84986	2.3888
	1.25952	0.07207	4.26093	0.60942	1.59534	0.25636	0.75579	1.37198	0.61936	0.02504	0.46195	0.55438	1.87869	8.9157	-0.83936	2.43546
	1.27002	0.07046	4.27143	0.603	1.60584	0.25651	0.76628	1.37412	0.62986	0.02463	0.47244	0.55458	1.88919	8.99032	-0.82887	2.48307
	1.28051	0.06885	4.28192	0.59689	1.61633	0.25661	0.77678	1.3758	0.64035	0.02422	0.48293	0.55537	1.89968	9.06821	-0.81838	2.53162
	1.29101	0.06727	4.29241	0.59108	1.62683	0.25665	0.78727	1.37698	0.65085	0.0238	0.49343	0.55676	1.91018	9.14897	-0.80788	2.58096
	1.3015	0.06571	4.30291	0.58555	1.63732	0.25664	0.79777	1.3775	0.66134	0.02337	0.50392	0.55879	1.92067	9.23249	-0.79739	2.63106
	1.312	0.06419	4.3134	0.58031	1.64782	0.25659	0.80826	1.37729	0.67183	0.02294	0.51442	0.56146	1.93117	9.31824	-0.78689	2.68168
	1.32249	0.06271	4.3239	0.5753	1.65831	0.25649	0.81876	1.37657	0.68233	0.0225	0.52491	0.56473	1.94166	9.4059	-0.7764	2.73277
	1.33298	0.06128	4.33439	0.57061	1.66881	0.25635	0.82925	1.37536	0.69282	0.02206	0.53541	0.56857	1.95216	9.49485	-0.7659	2.78429
	1.34348	0.05991	4.34489	0.56623	1.6793	0.25618	0.83975	1.37362	0.70332	0.02163	0.5459	0.57299	1.96265	9.58395	-0.75541	2.83619
	1.35397	0.0586	4.35538	0.56212	1.68979	0.25597	0.85024	1.37131	0.71381	0.0212	0.5564	0.57795	1.97314	9.67328	-0.74491	2.88843
	1.36447	0.05737	4.36588	0.55825	1.70029	0.25575	0.86073	1.36823	0.72431	0.02077	0.56689	0.58344	1.98364	9.76192	-0.73442	2.9409
	1.37496	0.05622	4.37637	0.5546	1.71078	0.25555	0.87123	1.36443	0.7348	0.02036	0.57738	0.58945	1.99413	9.84817	-0.72393	2.99355
	1.38546	0.05515	4.38686	0.55117	1.72128	0.25536	0.88172	1.35992	0.7453	0.01995	0.58788	0.59604	2.00463	9.93128	-0.71343	3.0468
	1.39595	0.05416	4.39736	0.548	1.73177	0.25516	0.89222	1.35473	0.75579	0.01955	0.59837	0.60315	2.01512	10.0104	-0.70294	3.10054
	1.40645	0.05327	4.40785	0.54509	1.74227	0.25495	0.90271	1.34887	0.76628	0.01916	0.60887	0.61067	2.02562	10.0855	-0.69244	3.15422
	1.41694	0.05248	4.41835	0.54236	1.75276	0.25475	0.91321	1.34228	0.77678	0.01879	0.61936	0.61856	2.03611	10.1557	-0.68195	3.2078
	1.42743	0.05179	4.42884	0.5399	1.76326	0.25457	0.9237	1.33505	0.78727	0.01842	0.62986	0.62677	2.04661	10.2202	-0.67145	3.26121
	1.43793	0.05119	4.43934	0.5377	1.77375	0.25442	0.9342	1.32719	0.79777	0.01808	0.64035	0.63527	2.0571	10.2788	-0.66096	3.3147
	1.44842	0.05069	4.44983	0.53566	1.78424	0.2543	0.94469	1.31872	0.80826	0.01775	0.65085	0.64394	2.06759	10.3302	-0.65046	3.36818
	1.45892	0.05028	4.46033	0.53374	1.79474	0.2542	0.95518	1.30965	0.81876	0.01744	0.66134	0.65273	2.07809	10.3734	-0.63997	3.42122
	1.46941	0.04998	4.47082	0.53194	1.80523	0.25414	0.96568	1.29992	0.82925	0.01715	0.67183	0.66159	2.08858	10.4086	-0.62948	3.47375
	1.47991	0.04977	4.48131	0.53023	1.81573	0.25411	0.97617	1.28954	0.83975	0.01688	0.68233	0.67047	2.09908	10.4353	-0.61898	3.52565
	1.4904	0.04966	4.49181	0.5286	1.82622	0.25413	0.98667	1.27859	0.85024	0.01664	0.69282	0.67932	2.10957	10.4525	-0.60849	3.57702
	1.5009	0.04964	4.5023	0.52702	1.83672	0.25419	0.99716	1.26715	0.86073	0.01642	0.70332	0.68812	2.12007	10.4601	-0.59799	3.62781
	1.51139	0.04971	4.5128	0.52549	1.84721	0.25433	1.00766	1.25519	0.87123	0.01622	0.71381	0.69681	2.13056	10.458	-0.5875	3.67775
	1.52188	0.04988	4.52329	0.52399	1.85771	0.25459	1.01815	1.24277	0.88172	0.01605	0.72431	0.70537	2.14106	10.4455	-0.577	3.72682
	1.53238	0.05013	4.53379	0.52251	1.8682	0.2549	1.02865	1.22991	0.89222	0.0159	0.7348	0.71376	2.15155	10.4218	-0.56651	3.77513
	1.54287	0.05047	4.54428	0.52102	1.87869	0.25526	1.03914	1.21658	0.90271	0.01577	0.7453	0.72188	2.16204	10.3882	-0.55601	3.82347
	1.55337	0.05088	4.55478	0.5195	1.88919	0.25566	1.04963	1.20279	0.91321	0.01567	0.75579	0.72968	2.17254	10.3455	-0.54552	3.87202
	1.56386	0.05137	4.56527	0.51796	1.89968	0.2561	1.06013	1.18857	0.9237	0.0156	0.76628	0.73713	2.18303	10.2942	-0.53503	3.91997
	1.57436	0.05194	4.57576	0.51639	1.91018	0.25657	1.07062	1.17404	0.9342	0.01555	0.77678	0.74434	2.19353	10.2339	-0.52453	3.967
	1.58485	0.05258	4.58626	0.51471	1.92067	0.25706	1.08112	1.15937	0.94469	0.01553	0.78727	0.75127	2.20402	10.163	-0.51404	4.01316
	1.59534	0.05329	4.59675	0.51291	1.93117	0.25758	1.09161	1.14455	0.95518	0.01553	0.79777	0.75774	2.21452	10.0819	-0.50354	4.05853
	1.60584	0.05405	4.60725	0.51097	1.94166	0.25812	1.10211	1.12944	0.96568	0.01555	0.80826	0.76372	2.22501	9.99154	-0.49305	4.10318
	1.61633	0.05486	4.61774	0.50887	1.95216	0.25867	1.1126	1.1141	0.97617	0.01559	0.81876	0.76925	2.23551	9.89344	-0.48255	4.14718
	1.62683	0.05573	4.62824	0.50661	1.96265	0.25921	1.1231	1.09875	0.98667	0.01564	0.82925	0.77432	2.246	9.78822	-0.47206	4.19102
	1.63732	0.05664	4.63873	0.50417	1.97314	0.25977	1.13359	1.08338	0.99716	0.01572	0.83975	0.77904	2.25649	9.67544	-0.46156	4.23483
	1.64782	0.0576	4.64923	0.50154	1.98364	0.26034	1.14408	1.06788	1.00766	0.01581	0.85024	0.78339	2.26699	9.5553	-0.45107	4.27845
	1.65831	0.0586	4.65972	0.49873	1.99413	0.26087	1.15458	1.0523	1.01815	0.01591	0.86073	0.78713	2.27748	9.42854	-0.44058	4.32204
	1.66881	0.05963	4.67021	0.49588	2.00463	0.26134	1.16507	1.03667	1.02865	0.01602	0.87123	0.79026	2.28798	9.29592	-0.43008	4.36585
	1.6793	0.06069	4.68071	0.4931	2.01512	0.26174	1.17557	1.02115	1.03914	0.01615	0.88172	0.79276	2.29847	9.15826	-0.41959	4.41048
	1.68979	0.06179	4.6912	0.4902	2.02562	0.26208	1.18606	1.00578	1.04963	0.01628	0.89222	0.79462	2.30897	9.01773	-0.40909	4.45639
	1.70029	0.06291	4.7017	0.48711	2.03611	0.26234	1.19656	0.99054	1.06013	0.01643	0.90271	0.79582	2.31946	8.87514	-0.3986	4.5036
	1.71078	0.06408	4.71219	0.48385	2.04661	0.26252	1.20705	0.97565	1.07062	0.01658	0.91321	0.79639	2.32996	8.72994	-0.3881	4.55213
	1.72128	0.06528	4.72269	0.48056	2.0571	0.26262	1.21755	0.96108	1.08112	0.01673	0.9237	0.79636	2.34045	8.58296	-0.37761	4.60232
	1.73177	0.0665	4.73318	0.47725	2.06759	0.26262	1.22804	0.94673	1.09161	0.0169	0.9342	0.79572	2.35094	8.43562	-0.36711	4.65495
	1.74227	0.06774	4.74368	0.4738	2.07809	0.26251	1.23853	0.93267	1.10211	0.01706	0.94469	0.79447	2.36144	8.28869	-0.35662	4.71028
	1.75276	0.069	4.75417	0.47022	2.08858	0.2623	1.24903	0.91894	1.1126	0.01724	0.95518	0.7926	2.37193	8.14221	-0.34613	4.76885
	1.76326	0.07027	4.76466	0.46655	2.09908	0.26199	1.25952	0.90557	1.1231	0.01741	0.96568	0.79007	2.38243	7.99686	-0.33563	4.83097
	1.77375	0.07156	4.77516	0.46279	2.10957	0.26155	1.27002	0.89258	1.13359	0.0176	0.97617	0.78689	2.39292	7.85327	-0.32514	4.89621
	1.78424	0.07285	4.78565	0.45898	2.12007	0.26099	1.28051	0.88007	1.14408	0.01778	0.98667	0.78308	2.40342	7.71235	-0.31464	4.96532
	1.79474	0.07414	4.79615	0.45515	2.13056	0.26031	1.29101	0.86805	1.15458	0.01797	0.99716	0.77872	2.41391	7.57462	-0.30415	5.03848
	1.80523	0.07544	4.80664	0.45132	2.14106	0.2595	1.3015	0.8565	1.16507	0.01816	1.00766	0.7738	2.42441	7.44017	-0.29365	5.11553
	1.81573	0.07673	4.81714	0.44753	2.15155	0.25853	1.312	0.84546	1.17557	0.01835	1.01815	0.76829	2.4349	7.30936	-0.28316	5.19667
	1.82622	0.07803	4.82763	0.44381	2.16204	0.25742	1.32249	0.83495	1.18606	0.01854	1.02865	0.76223	2.44539	7.18253	-0.27266	5.28211
	1.83672	0.07931	4.83813	0.4402	2.17254	0.25618	1.33298	0.82498	1.19656	0.01874	1.03914	0.7556	2.45589	7.06136	-0.26217	5.37248
	1.84721	0.08059	4.84862	0.43672	2.18303	0.25483	1.34348	0.81559	1.20705	0.01895	1.04963	0.74842	2.46638	6.94605	-0.25168	5.4679
	1.85771	0.08189	4.85911	0.43342	2.19353	0.25337	1.35397	0.80678	1.21755	0.01917	1.06013	0.74072	2.47688	6.83519	-0.24118	5.56798
	1.8682	0.08318	4.86961	0.43035	2.20402	0.25179	1.36447	0.79856	1.22804	0.01938	1.07062	0.73261	2.48737	6.72879	-0.23069	5.67274
	1.87869	0.08446	4.8801	0.42755	2.21452	0.25008	1.37496	0.79101	1.23853	0.01961	1.08112	0.72427	2.49787	6.62681	-0.22019	5.7822
	1.88919	0.08572	4.8906	0.42503	2.22501	0.24827	1.38546	0.78412	1.24903	0.01986	1.09161	0.71565	2.50836	6.52913	-0.2097	5.89628
	1.89968	0.08695	4.90109	0.42283	2.23551	0.24642	1.39595	0.77784	1.25952	0.02011	1.10211	0.70662	2.51886	6.43561	-0.1992	6.01538
	1.91018	0.08816	4.91159	0.42101	2.246	0.24452	1.40645	0.77228	1.27002	0.02037	1.1126	0.69722	2.52935	6.34602	-0.18871	6.13931
	1.92067	0.08932	4.92208	0.41953	2.25649	0.24257	1.41694	0.76743	1.28051	0.02064	1.1231	0.68753	2.53984	6.26012	-0.17821	6.26737
	1.93117	0.09046	4.93258	0.41846	2.26699	0.24054	1.42743	0.76316	1.29101	0.02092	1.13359	0.67758	2.55034	6.17759	-0.16772	6.39938
	1.94166	0.09155	4.94307	0.41782	2.27748	0.23847	1.43793	0.75949	1.3015	0.02122	1.14408	0.66736	2.56083	6.09819	-0.15723	6.53504
	1.95216	0.09259	4.95356	0.41758	2.28798	0.23637	1.44842	0.75639	1.312	0.02152	1.15458	0.65691	2.57133	6.02158	-0.14673	6.67383
	1.96265	0.09359	4.96406	0.41776	2.29847	0.23424	1.45892	0.75381	1.32249	0.02184	1.16507	0.64628	2.58182	5.94729	-0.13624	6.81533
	1.97314	0.09456	4.97455	0.41839	2.30897	0.23215	1.46941	0.75175	1.33298	0.02216	1.17557	0.63568	2.59232	5.8753	-0.12574	6.95908
	1.98364	0.09548	4.98505	0.41945	2.31946	0.2301	1.47991	0.75016	1.34348	0.02251	1.18606	0.62514	2.60281	5.80529	-0.11525	7.10458
	1.99413	0.09635	4.99554	0.42095	2.32996	0.22808	1.4904	0.74902	1.35397	0.02286	1.19656	0.61458	2.61331	5.73653	-0.10475	7.25127
	2.00463	0.09715	5.00604	0.42297	2.34045	0.22607	1.5009	0.74831	1.36447	0.02323	1.20705	0.60407	2.6238	5.6685	-0.09426	7.39854
	2.01512	0.09788	5.01653	0.4255	2.35094	0.22412	1.51139	0.74802	1.37496	0.02361	1.21755	0.59361	2.63429	5.60082	-0.08376	7.54579
	2.02562	0.09855	5.02703	0.42846	2.36144	0.22222	1.52188	0.74813	1.38546	0.024	1.22804	0.58321	2.64479	5.53428	-0.07327	7.69275
	2.03611	0.09917	5.03752	0.43186	2.37193	0.22038	1.53238	0.7487	1.39595	0.02441	1.23853	0.57292	2.65528	5.46902	-0.06278	7.83913
	2.04661	0.09971	5.04801	0.43567	2.38243	0.2186	1.54287	0.74972	1.40645	0.02482	1.24903	0.56277	2.66578	5.40401	-0.05228	7.98469
	2.0571	0.10018	5.05851	0.43989	2.39292	0.21689	1.55337	0.75108	1.41694	0.02525	1.25952	0.55282	2.67627	5.33863	-0.04179	8.12913
	2.06759	0.10057	5.069	0.44452	2.40342	0.21527	1.56386	0.75275	1.42743	0.02569	1.27002	0.5431	2.68677	5.27266	-0.03129	8.27116
	2.07809	0.1009	5.0795	0.44955	2.41391	0.21374	1.57436	0.75476	1.43793	0.02613	1.28051	0.53362	2.69726	5.20564	-0.0208	8.40929
	2.08858	0.10116	5.08999	0.45495	2.42441	0.21229	1.58485	0.75711	1.44842	0.02659	1.29101	0.52443	2.70776	5.13688	-0.0103	8.54276
	2.09908	0.10136	5.10049	0.46069	2.4349	0.21092	1.59534	0.75973	1.45892	0.02704	1.3015	0.51553	2.71825	5.06621	0.000190851	8.67122
	2.10957	0.10149	5.11098	0.46675	2.44539	0.20962	1.60584	0.76259	1.46941	0.0275	1.312	0.50697	2.72874	4.9942	0.01069	8.79403
	2.12007	0.10155	5.12147	0.4731	2.45589	0.20845	1.61633	0.76563	1.47991	0.02796	1.32249	0.49875	2.73924	4.92079	0.02118	8.91055
	2.13056	0.10154	5.13197	0.47974	2.46638	0.2074	1.62683	0.76883	1.4904	0.02841	1.33298	0.49089	2.74973	4.84521	0.03167	9.02028
	2.14106	0.10148	5.14246	0.48666	2.47688	0.20641	1.63732	0.77218	1.5009	0.02887	1.34348	0.48341	2.76023	4.76762	0.04217	9.12335
	2.15155	0.10135	5.15296	0.49381	2.48737	0.20548	1.64782	0.77568	1.51139	0.02932	1.35397	0.47633	2.77072	4.68853	0.05266	9.22099
	2.16204	0.10116	5.16345	0.50118	2.49787	0.20459	1.65831	0.77929	1.52188	0.02976	1.36447	0.46964	2.78122	4.60792	0.06316	9.3122
	2.17254	0.10092	5.17395	0.50877	2.50836	0.20375	1.66881	0.78304	1.53238	0.0302	1.37496	0.46337	2.79171	4.52539	0.07365	9.39644
	2.18303	0.10065	5.18444	0.51659	2.51886	0.20294	1.6793	0.78694	1.54287	0.03063	1.38546	0.45751	2.8022	4.44118	0.08415	9.47348
	2.19353	0.10036	5.19494	0.52462	2.52935	0.20215	1.68979	0.79093	1.55337	0.03105	1.39595	0.45205	2.8127	4.35545	0.09464	9.54182
	2.20402	0.10002	5.20543	0.53277	2.53984	0.20136	1.70029	0.79505	1.56386	0.03146	1.40645	0.44712	2.82319	4.26836	0.10514	9.60186
	2.21452	0.09966	5.21592	0.541	2.55034	0.20057	1.71078	0.79942	1.57436	0.03186	1.41694	0.44272	2.83369	4.18015	0.11563	9.65361
	2.22501	0.09928	5.22642	0.54926	2.56083	0.19977	1.72128	0.80402	1.58485	0.03226	1.42743	0.43869	2.84418	4.09129	0.12612	9.69668
	2.23551	0.09891	5.23691	0.55755	2.57133	0.19895	1.73177	0.80868	1.59534	0.03265	1.43793	0.43501	2.85468	4.00236	0.13662	9.73124
	2.246	0.09857	5.24741	0.56584	2.58182	0.19808	1.74227	0.8134	1.60584	0.03302	1.44842	0.43168	2.86517	3.91343	0.14711	9.75788
	2.25649	0.09822	5.2579	0.5742	2.59232	0.19717	1.75276	0.81823	1.61633	0.03336	1.45892	0.42867	2.87567	3.82454	0.15761	9.77771
	2.26699	0.09789	5.2684	0.58265	2.60281	0.1962	1.76326	0.82315	1.62683	0.03369	1.46941	0.42595	2.88616	3.73598	0.1681	9.79077
	2.27748	0.09756	5.27889	0.59106	2.61331	0.19515	1.77375	0.82812	1.63732	0.03398	1.47991	0.42352	2.89665	3.64808	0.1786	9.7977
	2.28798	0.09725	5.28939	0.59937	2.6238	0.19401	1.78424	0.83313	1.64782	0.03426	1.4904	0.42133	2.90715	3.56205	0.18909	9.79919
	2.29847	0.09697	5.29988	0.60756	2.63429	0.19277	1.79474	0.83816	1.65831	0.03451	1.5009	0.41938	2.91764	3.4782	0.19959	9.79561
	2.30897	0.09672	5.31037	0.61561	2.64479	0.19144	1.80523	0.84319	1.66881	0.03474	1.51139	0.41764	2.92814	3.39591	0.21008	9.78796
	2.31946	0.0965	5.32087	0.62352	2.65528	0.19005	1.81573	0.84822	1.6793	0.03495	1.52188	0.41611	2.93863	3.31547	0.22057	9.77606
	2.32996	0.09633	5.33136	0.63127	2.66578	0.18857	1.82622	0.85322	1.68979	0.03513	1.53238	0.41476	2.94913	3.23713	0.23107	9.76025
	2.34045	0.0962	5.34186	0.63882	2.67627	0.18699	1.83672	0.85818	1.70029	0.03528	1.54287	0.41357	2.95962	3.16117	0.24156	9.74158
	2.35094	0.09612	5.35235	0.64618	2.68677	0.18529	1.84721	0.86321	1.71078	0.03541	1.55337	0.41254	2.97012	3.0878	0.25206	9.7204
	2.36144	0.09609	5.36285	0.65332	2.69726	0.18346	1.85771	0.86837	1.72128	0.03552	1.56386	0.41167	2.98061	3.01724	0.26255	9.6971
	2.37193	0.09611	5.37334	0.66021	2.70776	0.18149	1.8682	0.87355	1.73177	0.03559	1.57436	0.41092	2.9911	2.94969	0.27305	9.6724
	2.38243	0.09618	5.38384	0.667	2.71825	0.17937	1.87869	0.87862	1.74227	0.03564	1.58485	0.41033	3.0016	2.88557	0.28354	9.64703
	2.39292	0.0963	5.39433	0.67372	2.72874	0.17713	1.88919	0.88354	1.75276	0.03566	1.59534	0.40983	3.01209	2.825	0.29404	9.62333
	2.40342	0.09648	5.40482	0.68018	2.73924	0.17476	1.89968	0.88826	1.76326	0.03565	1.60584	0.40941	3.02259	2.76789	0.30453	9.60202
	2.41391	0.09671	5.41532	0.68632	2.74973	0.17226	1.91018	0.89276	1.77375	0.03561	1.61633	0.40903	3.03308	2.71428	0.31502	9.58211
	2.42441	0.09699	5.42581	0.69214	2.76023	0.16962	1.92067	0.89704	1.78424	0.03555	1.62683	0.40868	3.04358	2.66426	0.32552	9.56422
	2.4349	0.09731	5.43631	0.69768	2.77072	0.16687	1.93117	0.90106	1.79474	0.03546	1.63732	0.40839	3.05407	2.61785	0.33601	9.54897
	2.44539	0.09767	5.4468	0.70296	2.78122	0.16401	1.94166	0.90482	1.80523	0.03534	1.64782	0.40815	3.06457	2.57545	0.34651	9.53755
	2.45589	0.0981	5.4573	0.70791	2.79171	0.16103	1.95216	0.9083	1.81573	0.03519	1.65831	0.40793	3.07506	2.53702	0.357	9.53049
	2.46638	0.09859	5.46779	0.71249	2.8022	0.15796	1.96265	0.91148	1.82622	0.03502	1.66881	0.40777	3.08555	2.50214	0.3675	9.52772
	2.47688	0.0991	5.47829	0.71668	2.8127	0.15482	1.97314	0.91447	1.83672	0.03482	1.6793	0.40768	3.09605	2.4708	0.37799	9.53001
	2.48737	0.09963	5.48878	0.72046	2.82319	0.15159	1.98364	0.91721	1.84721	0.03461	1.68979	0.40762	3.10654	2.44288	0.38848	9.53759
	2.49787	0.10017	5.49927	0.72383	2.83369	0.14829	1.99413	0.91952	1.85771	0.03439	1.70029	0.40763	3.11704	2.41832	0.39898	9.55041
	2.50836	0.1007	5.50977	0.72678	2.84418	0.14494	2.00463	0.92137	1.8682	0.03415	1.71078	0.40778	3.12753	2.39697	0.40947	9.56937
	2.51886	0.10122	5.52026	0.72931	2.85468	0.14156	2.01512	0.92275	1.87869	0.03388	1.72128	0.40803	3.13803	2.3787	0.41997	9.59476
	2.52935	0.10172	5.53076	0.73141	2.86517	0.13816	2.02562	0.92372	1.88919	0.03359	1.73177	0.40834	3.14852	2.36333	0.43046	9.62604
	2.53984	0.1022	5.54125	0.73309	2.87567	0.13474	2.03611	0.92426	1.89968	0.03328	1.74227	0.40871	3.15902	2.35072	0.44096	9.66311
	2.55034	0.10263	5.55175	0.73453	2.88616	0.13133	2.04661	0.92434	1.91018	0.03295	1.75276	0.40915	3.16951	2.34071	0.45145	9.70597
	2.56083	0.10305	5.56224	0.73573	2.89665	0.12792	2.0571	0.92402	1.92067	0.03261	1.76326	0.40966	3.18	2.33311	0.46195	9.75454
	2.57133	0.10343	5.57274	0.73651	2.90715	0.12457	2.06759	0.92325	1.93117	0.03225	1.77375	0.41028	3.1905	2.32772	0.47244	9.80895
	2.58182	0.10374	5.58323	0.73687	2.91764	0.12128	2.07809	0.922	1.94166	0.03188	1.78424	0.411	3.20099	2.32435	0.48293	9.86903
	2.59232	0.10399	5.59372	0.73682	2.92814	0.11804	2.08858	0.92039	1.95216	0.03151	1.79474	0.41181	3.21149	2.3228	0.49343	9.93426
	2.60281	0.10415	5.60422	0.73636	2.93863	0.11486	2.09908	0.91846	1.96265	0.03113	1.80523	0.41272	3.22198	2.32342	0.50392	10.0056
	2.61331	0.10422	5.61471	0.73551	2.94913	0.11175	2.10957	0.91614	1.97314	0.03073	1.81573	0.41374	3.23248	2.32598	0.51442	10.0826
	2.6238	0.1042	5.62521	0.73428	2.95962	0.10873	2.12007	0.91347	1.98364	0.03032	1.82622	0.41487	3.24297	2.32978	0.52491	10.1638
	2.63429	0.10408	5.6357	0.7329	2.97012	0.1058	2.13056	0.91051	1.99413	0.0299	1.83672	0.41611	3.25347	2.3346	0.53541	10.2487
	2.64479	0.10385	5.6462	0.73151	2.98061	0.10296	2.14106	0.90722	2.00463	0.02948	1.84721	0.41749	3.26396	2.34024	0.5459	10.3373
	2.65528	0.10352	5.65669	0.72994	2.9911	0.10024	2.15155	0.90361	2.01512	0.02904	1.85771	0.41903	3.27445	2.34651	0.5564	10.429
	2.66578	0.10309	5.66719	0.72805	3.0016	0.09764	2.16204	0.89972	2.02562	0.0286	1.8682	0.42072	3.28495	2.3536	0.56689	10.5234
	2.67627	0.10256	5.67768	0.72586	3.01209	0.09517	2.17254	0.89566	2.03611	0.02816	1.87869	0.42252	3.29544	2.36131	0.57738	10.6203
	2.68677	0.10194	5.68817	0.72339	3.02259	0.09282	2.18303	0.89153	2.04661	0.02771	1.88919	0.4244	3.30594	2.3697	0.58788	10.7201
	2.69726	0.10122	5.69867	0.72066	3.03308	0.0906	2.19353	0.88731	2.0571	0.02727	1.89968	0.42637	3.31643	2.37882	0.59837	10.8218
	2.70776	0.10038	5.70916	0.7177	3.04358	0.08851	2.20402	0.883	2.06759	0.02683	1.91018	0.42841	3.32693	2.38793	0.60887	10.9245
	2.71825	0.09942	5.71966	0.71453	3.05407	0.08656	2.21452	0.87863	2.07809	0.02639	1.92067	0.43055	3.33742	2.39667	0.61936	11.0275
	2.72874	0.09835	5.73015	0.71119	3.06457	0.08475	2.22501	0.87427	2.08858	0.02596	1.93117	0.43277	3.34792	2.40489	0.62986	11.1297
	2.73924	0.09719	5.74065	0.70769	3.07506	0.08308	2.23551	0.87014	2.09908	0.02554	1.94166	0.43505	3.35841	2.41247	0.64035	11.2306
	2.74973	0.09591	5.75114	0.70408	3.08555	0.08155	2.246	0.8663	2.10957	0.02512	1.95216	0.43739	3.3689	2.41928	0.65085	11.3286
	2.76023	0.09453	5.76164	0.7004	3.09605	0.08014	2.25649	0.86262	2.12007	0.02471	1.96265	0.43974	3.3794	2.4252	0.66134	11.423
	2.77072	0.09306	5.77213	0.69667	3.10654	0.07886	2.26699	0.85916	2.13056	0.02431	1.97314	0.44214	3.38989	2.43019	0.67183	11.5134
	2.78122	0.09148	5.78262	0.69291	3.11704	0.07771	2.27748	0.85594	2.14106	0.02393	1.98364	0.44455	3.40039	2.43418	0.68233	11.5991
	2.79171	0.08981	5.79312	0.68917	3.12753	0.07667	2.28798	0.85303	2.15155	0.02356	1.99413	0.44691	3.41088	2.43712	0.69282	11.6794
	2.8022	0.08807	5.80361	0.68549	3.13803	0.07574	2.29847	0.85045	2.16204	0.0232	2.00463	0.4492	3.42138	2.43889	0.70332	11.7544
	2.8127	0.08625	5.81411	0.68209	3.14852	0.07493	2.30897	0.84833	2.17254	0.02286	2.01512	0.45141	3.43187	2.43945	0.71381	11.8242
	2.82319	0.08436	5.8246	0.67902	3.15902	0.07422	2.31946	0.8467	2.18303	0.02253	2.02562	0.45352	3.44237	2.43878	0.72431	11.8881
	2.83369	0.0824	5.8351	0.67611	3.16951	0.0736	2.32996	0.8455	2.19353	0.02223	2.03611	0.45553	3.45286	2.43685	0.7348	11.9454
	2.84418	0.08038	5.84559	0.67342	3.18	0.07308	2.34045	0.84477	2.20402	0.02194	2.04661	0.45744	3.46335	2.43389	0.7453	11.995
	2.85468	0.07831	5.85609	0.671	3.1905	0.07264	2.35094	0.8446	2.21452	0.02168	2.0571	0.45931	3.47385	2.42991	0.75579	12.0367
	2.86517	0.07619	5.86658	0.66884	3.20099	0.07228	2.36144	0.84502	2.22501	0.02144	2.06759	0.46108	3.48434	2.42466	0.76628	12.0711
	2.87567	0.07404	5.87707	0.66701	3.21149	0.07199	2.37193	0.84592	2.23551	0.02122	2.07809	0.46269	3.49484	2.41824	0.77678	12.099
	2.88616	0.07185	5.88757	0.66556	3.22198	0.07177	2.38243	0.84732	2.246	0.02104	2.08858	0.46416	3.50533	2.41067	0.78727	12.1196
	2.89665	0.06965	5.89806	0.66446	3.23248	0.07163	2.39292	0.84919	2.25649	0.02089	2.09908	0.46551	3.51583	2.40272	0.79777	12.1319
	2.90715	0.06744	5.90856	0.66373	3.24297	0.07153	2.40342	0.85157	2.26699	0.02076	2.10957	0.46673	3.52632	2.39443	0.80826	12.1355
	2.91764	0.06523	5.91905	0.6634	3.25347	0.07148	2.41391	0.85442	2.27748	0.02066	2.12007	0.46778	3.53682	2.38501	0.81876	12.1312
	2.92814	0.06303	5.92955	0.6635	3.26396	0.07147	2.42441	0.85769	2.28798	0.02058	2.13056	0.4687	3.54731	2.37447	0.82925	12.1198
	2.93863	0.06084	5.94004	0.66407	3.27445	0.0715	2.4349	0.86133	2.29847	0.02053	2.14106	0.46948	3.5578	2.36327	0.83975	12.1018
	2.94913	0.05866	5.95054	0.66514	3.28495	0.07157	2.44539	0.86531	2.30897	0.02051	2.15155	0.4701	3.5683	2.35143	0.85024	12.0767
	2.95962	0.05651	5.96103	0.66685	3.29544	0.07168	2.45589	0.86974	2.31946	0.02052	2.16204	0.47058	3.57879	2.33864	0.86073	12.0431
	2.97012	0.05438	5.97152	0.66924	3.30594	0.07181	2.46638	0.87458	2.32996	0.02055	2.17254	0.47096	3.58929	2.32491	0.87123	12.0021
	2.98061	0.05229	5.98202	0.67215	3.31643	0.07198	2.47688	0.87959	2.34045	0.02061	2.18303	0.47132	3.59978	2.31031	0.88172	11.954
	2.9911	0.05024	5.99251	0.67558	3.32693	0.07217	2.48737	0.88471	2.35094	0.02071	2.19353	0.47163	3.61028	2.29489	0.89222	11.899
	3.0016	0.04824	6.00301	0.67953	3.33742	0.07237	2.49787	0.88987	2.36144	0.02082	2.20402	0.47185	3.62077	2.27879	0.90271	11.8375
	3.01209	0.0463	6.0135	0.68401	3.34792	0.07256	2.50836	0.89502	2.37193	0.02097	2.21452	0.47199	3.63127	2.26208	0.91321	11.7689
	3.02259	0.04441	6.024	0.68902	3.35841	0.07275	2.51886	0.90006	2.38243	0.02114	2.22501	0.47209	3.64176	2.24487	0.9237	11.6955
	3.03308	0.04258	6.03449	0.69456	3.3689	0.07294	2.52935	0.90493	2.39292	0.02133	2.23551	0.47225	3.65225	2.22718	0.9342	11.6174
	3.04358	0.04081	6.04499	0.7006	3.3794	0.07311	2.53984	0.90957	2.40342	0.02154	2.246	0.47247	3.66275	2.20899	0.94469	11.5338
	3.05407	0.03912	6.05548	0.70712	3.38989	0.07328	2.55034	0.91388	2.41391	0.02177	2.25649	0.4727	3.67324	2.19032	0.95518	11.4452
	3.06457	0.0375	6.06597	0.71414	3.40039	0.07345	2.56083	0.91797	2.42441	0.02203	2.26699	0.47295	3.68374	2.17124	0.96568	11.3516
	3.07506	0.03596	6.07647	0.72162	3.41088	0.07361	2.57133	0.92177	2.4349	0.02229	2.27748	0.47325	3.69423	2.1518	0.97617	11.2535
	3.08555	0.0345	6.08696	0.72951	3.42138	0.07376	2.58182	0.92504	2.44539	0.02257	2.28798	0.47361	3.70473	2.13206	0.98667	11.1519
	3.09605	0.03312	6.09746	0.73782	3.43187	0.07389	2.59232	0.92773	2.45589	0.02286	2.29847	0.47406	3.71522	2.11205	0.99716	11.0477
	3.10654	0.03182	6.10795	0.74658	3.44237	0.07402	2.60281	0.92983	2.46638	0.02316	2.30897	0.47468	3.72572	2.09218	1.00766	10.9411
	3.11704	0.03061	6.11845	0.75574	3.45286	0.07414	2.61331	0.93127	2.47688	0.02347	2.31946	0.47549	3.73621	2.07249	1.01815	10.8328
	3.12753	0.02947	6.12894	0.76517	3.46335	0.07426	2.6238	0.93195	2.48737	0.02377	2.32996	0.47644	3.7467	2.05311	1.02865	10.7232
	3.13803	0.02842	6.13944	0.77483	3.47385	0.07438	2.63429	0.93184	2.49787	0.02408	2.34045	0.47755	3.7572	2.03404	1.03914	10.6123
	3.14852	0.02746	6.14993	0.78467	3.48434	0.07449	2.64479	0.93106	2.50836	0.02438	2.35094	0.47886	3.76769	2.0149	1.04963	10.5004
	3.15902	0.02659	6.16042	0.79463	3.49484	0.0746	2.65528	0.9297	2.51886	0.02468	2.36144	0.4804	3.77819	1.99571	1.06013	10.388
	3.16951	0.02581	6.17092	0.80467	3.50533	0.07472	2.66578	0.92761	2.52935	0.02496	2.37193	0.48213	3.78868	1.97641	1.07062	10.2763
	3.18	0.02512	6.18141	0.81481	3.51583	0.07486	2.67627	0.92472	2.53984	0.02523	2.38243	0.48406	3.79918	1.957	1.08112	10.1665
	3.1905	0.02452	6.19191	0.825	3.52632	0.07502	2.68677	0.92108	2.55034	0.02549	2.39292	0.48621	3.80967	1.93755	1.09161	10.0579
	3.20099	0.02401	6.2024	0.8352	3.53682	0.07519	2.69726	0.91662	2.56083	0.02572	2.40342	0.48858	3.82017	1.91804	1.10211	9.95053
	3.21149	0.02359	6.2129	0.84536	3.54731	0.07536	2.70776	0.91123	2.57133	0.02593	2.41391	0.49118	3.83066	1.89839	1.1126	9.84488
	3.22198	0.02327	6.22339	0.85535	3.5578	0.07555	2.71825	0.90493	2.58182	0.02611	2.42441	0.49399	3.84115	1.8786	1.1231	9.74209
	3.23248	0.02303	6.23389	0.86509	3.5683	0.07576	2.72874	0.89781	2.59232	0.02628	2.4349	0.497	3.85165	1.85865	1.13359	9.64214
	3.24297	0.0229	6.24438	0.87456	3.57879	0.07598	2.73924	0.88991	2.60281	0.02642	2.44539	0.5002	3.86214	1.8386	1.14408	9.54453
	3.25347	0.02285	6.25487	0.88372	3.58929	0.07622	2.74973	0.88117	2.61331	0.02653	2.45589	0.50373	3.87264	1.81844	1.15458	9.44953
	3.26396	0.0229	6.26537	0.89255	3.59978	0.07647	2.76023	0.87163	2.6238	0.02661	2.46638	0.50757	3.88313	1.79807	1.16507	9.3574
	3.27445	0.02303	6.27586	0.90106	3.61028	0.07673	2.77072	0.86138	2.63429	0.02664	2.47688	0.51156	3.89363	1.77748	1.17557	9.2687
	3.28495	0.02326	6.28636	0.90918	3.62077	0.07702	2.78122	0.85044	2.64479	0.02663	2.48737	0.51568	3.90412	1.75667	1.18606	9.18422
	3.29544	0.02358	6.29685	0.91677	3.63127	0.07733	2.79171	0.83883	2.65528	0.02659	2.49787	0.51988	3.91461	1.73565	1.19656	9.10447
	3.30594	0.02399	6.30735	0.92381	3.64176	0.07766	2.8022	0.82669	2.66578	0.02652	2.50836	0.52415	3.92511	1.71439	1.20705	9.0297
	3.31643	0.02449	6.31784	0.93027	3.65225	0.07801	2.8127	0.81408	2.67627	0.02641	2.51886	0.52846	3.9356	1.69288	1.21755	8.95928
	3.32693	0.02508	6.32833	0.93618	3.66275	0.07838	2.82319	0.801	2.68677	0.02626	2.52935	0.53278	3.9461	1.67155	1.22804	8.89274
	3.33742	0.02575	6.33883	0.94151	3.67324	0.07877	2.83369	0.78753	2.69726	0.02607	2.53984	0.53707	3.95659	1.6504	1.23853	8.83107
	3.34792	0.0265	6.34932	0.94638	3.68374	0.07918	2.84418	0.77378	2.70776	0.02583	2.55034	0.5413	3.96709	1.62906	1.24903	8.77431
	3.35841	0.02734	6.35982	0.95078	3.69423	0.07961	2.85468	0.75992	2.71825	0.02555	2.56083	0.54547	3.97758	1.60763	1.25952	8.72184
	3.3689	0.02826	6.37031	0.95457	3.70473	0.08005	2.86517	0.74598	2.72874	0.02522	2.57133	0.54954	3.98808	1.58637	1.27002	8.67361
	3.3794	0.02926	6.38081	0.95776	3.71522	0.08052	2.87567	0.73195	2.73924	0.02486	2.58182	0.55345	3.99857	1.56524	1.28051	8.6303
	3.38989	0.03033	6.3913	0.96051	3.72572	0.08102	2.88616	0.71791	2.74973	0.02445	2.59232	0.55717	4.00906	1.54388	1.29101	8.59187
	3.40039	0.03149	6.4018	0.96283	3.73621	0.08155	2.89665	0.70393	2.76023	0.02401	2.60281	0.5607	4.01956	1.52231	1.3015	8.55747
	3.41088	0.03272	6.41229	0.96453	3.7467	0.0821	2.90715	0.69025	2.77072	0.02355	2.61331	0.56401	4.03005	1.50055	1.312	8.52705
	3.42138	0.03402	6.42278	0.96575	3.7572	0.08267	2.91764	0.67692	2.78122	0.02305	2.6238	0.56702	4.04055	1.47863	1.32249	8.50049
	3.43187	0.0354	6.43328	0.96648	3.76769	0.08326	2.92814	0.66388	2.79171	0.02253	2.63429	0.5697	4.05104	1.45665	1.33298	8.47768
	3.44237	0.03685	6.44377	0.96666	3.77819	0.08387	2.93863	0.6512	2.8022	0.02197	2.64479	0.5721	4.06154	1.43472	1.34348	8.45854
	3.45286	0.03838	6.45427	0.96637	3.78868	0.08449	2.94913	0.63894	2.8127	0.02139	2.65528	0.57427	4.07203	1.41279	1.35397	8.44293
	3.46335	0.03998	6.46476	0.96563	3.79918	0.08511	2.95962	0.62716	2.82319	0.02079	2.66578	0.57615	4.08253	1.3908	1.36447	8.43067
	3.47385	0.04167	6.47526	0.96442	3.80967	0.08574	2.97012	0.61593	2.83369	0.02017	2.67627	0.57763	4.09302	1.36882	1.37496	8.42248
	3.48434	0.04343	6.48575	0.96279	3.82017	0.08638	2.98061	0.6053	2.84418	0.01954	2.68677	0.57875	4.10351	1.3469	1.38546	8.41818
	3.49484	0.04526	6.49625	0.96076	3.83066	0.08701	2.9911	0.59531	2.85468	0.0189	2.69726	0.57949	4.11401	1.32501	1.39595	8.4166
	3.50533	0.04717	6.50674	0.95835	3.84115	0.08764	3.0016	0.58611	2.86517	0.01824	2.70776	0.57975	4.1245	1.30319	1.40645	8.41887
	3.51583	0.04917	6.51723	0.95561	3.85165	0.08827	3.01209	0.57773	2.87567	0.01758	2.71825	0.57952	4.135	1.28147	1.41694	8.4247
	3.52632	0.05125	6.52773	0.95256	3.86214	0.08889	3.02259	0.57013	2.88616	0.01692	2.72874	0.57882	4.14549	1.25988	1.42743	8.43247
	3.53682	0.05342	6.53822	0.94933	3.87264	0.0895	3.03308	0.56331	2.89665	0.01625	2.73924	0.57765	4.15599	1.23846	1.43793	8.44231
	3.54731	0.05567	6.54872	0.94595	3.88313	0.0901	3.04358	0.5573	2.90715	0.01559	2.74973	0.57598	4.16648	1.21723	1.44842	8.45389
	3.5578	0.05803	6.55921	0.94235	3.89363	0.09069	3.05407	0.55212	2.91764	0.01493	2.76023	0.57385	4.17698	1.19623	1.45892	8.46651
	3.5683	0.06049	6.56971	0.93861	3.90412	0.09127	3.06457	0.54784	2.92814	0.01428	2.77072	0.57129	4.18747	1.17547	1.46941	8.47985
	3.57879	0.06305	6.5802	0.93475	3.91461	0.09184	3.07506	0.54444	2.93863	0.01364	2.78122	0.56827	4.19796	1.1551	1.47991	8.49363
	3.58929	0.06572	6.5907	0.93086	3.92511	0.09239	3.08555	0.54189	2.94913	0.01301	2.79171	0.56482	4.20846	1.13515	1.4904	8.50753
	3.59978	0.06851	6.60119	0.927	3.9356	0.09293	3.09605	0.54017	2.95962	0.0124	2.8022	0.56102	4.21895	1.1155	1.5009	8.52128
	3.61028	0.07143	6.61168	0.92309	3.9461	0.09347	3.10654	0.53927	2.97012	0.0118	2.8127	0.55692	4.22945	1.09616	1.51139	8.53489
	3.62077	0.07449	6.62218	0.91922	3.95659	0.094	3.11704	0.53918	2.98061	0.01121	2.82319	0.55245	4.23994	1.07724	1.52188	8.54815
	3.63127	0.0777	6.63267	0.9154	3.96709	0.09452	3.12753	0.53987	2.9911	0.01065	2.83369	0.54766	4.25044	1.05873	1.53238	8.56183
	3.64176	0.08108	6.64317	0.91149	3.97758	0.09503	3.13803	0.54132	3.0016	0.01011	2.84418	0.54261	4.26093	1.0407	1.54287	8.57572
	3.65225	0.08462	6.65366	0.90747	3.98808	0.09555	3.14852	0.54348	3.01209	0.00959	2.85468	0.53743	4.27143	1.0232	1.55337	8.5891
	3.66275	0.08833	6.66416	0.90335	3.99857	0.09605	3.15902	0.54633	3.02259	0.00909	2.86517	0.53213	4.28192	1.0062	1.56386	8.60188
	3.67324	0.09222	6.67465	0.89918	4.00906	0.09652	3.16951	0.54984	3.03308	0.00862	2.87567	0.52668	4.29241	0.98965	1.57436	8.61386
	3.68374	0.09631	6.68515	0.89494	4.01956	0.09697	3.18	0.55395	3.04358	0.00817	2.88616	0.52112	4.30291	0.97343	1.58485	8.62579
	3.69423	0.10061	6.69564	0.89057	4.03005	0.09739	3.1905	0.55863	3.05407	0.00775	2.89665	0.51552	4.3134	0.95757	1.59534	8.63735
	3.70473	0.10512	6.70613	0.88603	4.04055	0.09778	3.20099	0.56383	3.06457	0.00735	2.90715	0.51003	4.3239	0.94206	1.60584	8.64788
	3.71522	0.10986	6.71663	0.88133	4.05104	0.09814	3.21149	0.56949	3.07506	0.00698	2.91764	0.50472	4.33439	0.92696	1.61633	8.65714
	3.72572	0.11487	6.72712	0.87643	4.06154	0.09848	3.22198	0.57563	3.08555	0.00663	2.92814	0.49951	4.34489	0.91223	1.62683	8.6651
	3.73621	0.12015	6.73762	0.87131	4.07203	0.09878	3.23248	0.58219	3.09605	0.00631	2.93863	0.49445	4.35538	0.89778	1.63732	8.67272
	3.7467	0.12569	6.74811	0.86597	4.08253	0.09904	3.24297	0.58908	3.10654	0.00601	2.94913	0.4896	4.36588	0.8836	1.64782	8.68017
	3.7572	0.13151	6.75861	0.86038	4.09302	0.09926	3.25347	0.59623	3.11704	0.00575	2.95962	0.48499	4.37637	0.86966	1.65831	8.68695
	3.76769	0.13761	6.7691	0.85458	4.10351	0.09945	3.26396	0.6036	3.12753	0.0055	2.97012	0.48068	4.38686	0.85598	1.66881	8.69413
	3.77819	0.14402	6.7796	0.84856	4.11401	0.09959	3.27445	0.61114	3.13803	0.00528	2.98061	0.4767	4.39736	0.84256	1.6793	8.70201
	3.78868	0.15073	6.79009	0.8424	4.1245	0.09968	3.28495	0.61897	3.14852	0.00509	2.9911	0.47311	4.40785	0.82942	1.68979	8.71009
	3.79918	0.15774	6.80058	0.83607	4.135	0.09972	3.29544	0.62705	3.15902	0.00492	3.0016	0.47002	4.41835	0.81651	1.70029	8.71918
	3.80967	0.16506	6.81108	0.82942	4.14549	0.0997	3.30594	0.6352	3.16951	0.00478	3.01209	0.46748	4.42884	0.80389	1.71078	8.73081
	3.82017	0.1727	6.82157	0.82246	4.15599	0.09963	3.31643	0.64354	3.18	0.00466	3.02259	0.46541	4.43934	0.79155	1.72128	8.74497
	3.83066	0.18065	6.83207	0.81518	4.16648	0.0995	3.32693	0.65195	3.1905	0.00456	3.03308	0.46384	4.44983	0.77948	1.73177	8.76086
	3.84115	0.18892	6.84256	0.80763	4.17698	0.0993	3.33742	0.66027	3.20099	0.00449	3.04358	0.46279	4.46033	0.76772	1.74227	8.77883
	3.85165	0.19751	6.85306	0.79986	4.18747	0.09905	3.34792	0.66847	3.21149	0.00445	3.05407	0.46228	4.47082	0.75628	1.75276	8.80028
	3.86214	0.20642	6.86355	0.79192	4.19796	0.09875	3.35841	0.67652	3.22198	0.00442	3.06457	0.46231	4.48131	0.74511	1.76326	8.82553
	3.87264	0.21564	6.87405	0.78386	4.20846	0.09839	3.3689	0.68439	3.23248	0.00442	3.07506	0.46291	4.49181	0.73425	1.77375	8.85423
	3.88313	0.22516	6.88454	0.77557	4.21895	0.09797	3.3794	0.69206	3.24297	0.00444	3.08555	0.46404	4.5023	0.72372	1.78424	8.88665
	3.89363	0.23497	6.89503	0.76698	4.22945	0.09748	3.38989	0.69951	3.25347	0.00448	3.09605	0.46569	4.5128	0.71354	1.79474	8.92279
	3.90412	0.24507	6.90553	0.7581	4.23994	0.09693	3.40039	0.70677	3.26396	0.00454	3.10654	0.46784	4.52329	0.70385	1.80523	8.96294
	3.91461	0.25545	6.91602	0.74896	4.25044	0.09631	3.41088	0.71384	3.27445	0.00462	3.11704	0.47049	4.53379	0.69468	1.81573	9.00721
	3.92511	0.26611	6.92652	0.73958	4.26093	0.09563	3.42138	0.72067	3.28495	0.00473	3.12753	0.47359	4.54428	0.68606	1.82622	9.05579
	3.9356	0.27699	6.93701	0.72998	4.27143	0.0949	3.43187	0.72726	3.29544	0.00485	3.13803	0.47711	4.55478	0.67804	1.83672	9.10871
	3.9461	0.28809	6.94751	0.7202	4.28192	0.09411	3.44237	0.73362	3.30594	0.00499	3.14852	0.48103	4.56527	0.67064	1.84721	9.167
	3.95659	0.29937	6.958	0.71031	4.29241	0.09326	3.45286	0.73977	3.31643	0.00516	3.15902	0.48528	4.57576	0.66389	1.85771	9.231
	3.96709	0.31082	6.9685	0.70045	4.30291	0.09234	3.46335	0.74583	3.32693	0.00534	3.16951	0.48984	4.58626	0.65774	1.8682	9.29956
	3.97758	0.32244	6.97899	0.69065	4.3134	0.09136	3.47385	0.75182	3.33742	0.00555	3.18	0.49465	4.59675	0.65222	1.87869	9.3721
	3.98808	0.33418	6.98948	0.68083	4.3239	0.09031	3.48434	0.75765	3.34792	0.00577	3.1905	0.49965	4.60725	0.64738	1.88919	9.44832
	3.99857	0.34597	6.99998	0.67101	4.33439	0.0892	3.49484	0.76337	3.35841	0.00601	3.20099	0.5048	4.61774	0.64327	1.89968	9.52787
	4.00906	0.35777	7.01047	0.66122	4.34489	0.08805	3.50533	0.76902	3.3689	0.00626	3.21149	0.51003	4.62824	0.63993	1.91018	9.61033
	4.01956	0.36952	7.02097	0.65159	4.35538	0.08684	3.51583	0.77478	3.3794	0.00654	3.22198	0.51534	4.63873	0.63741	1.92067	9.69564
	4.03005	0.38126	7.03146	0.64217	4.36588	0.08559	3.52632	0.78067	3.38989	0.00683	3.23248	0.52067	4.64923	0.63576	1.93117	9.78325
	4.04055	0.39294	7.04196	0.63288	4.37637	0.08428	3.53682	0.78653	3.40039	0.00714	3.24297	0.5259	4.65972	0.63503	1.94166	9.87283
	4.05104	0.40443	7.05245	0.62377	4.38686	0.08292	3.54731	0.79239	3.41088	0.00746	3.25347	0.53099	4.67021	0.63534	1.95216	9.96375
	4.06154	0.41568	7.06295	0.61487	4.39736	0.08153	3.5578	0.79838	3.42138	0.0078	3.26396	0.53588	4.68071	0.63675	1.96265	10.0548
	4.07203	0.42664	7.07344	0.6062	4.40785	0.08009	3.5683	0.80452	3.43187	0.00815	3.27445	0.54051	4.6912	0.63922	1.97314	10.1462
	4.08253	0.43725	7.08393	0.59777	4.41835	0.07863	3.57879	0.81075	3.44237	0.00852	3.28495	0.545	4.7017	0.6428	1.98364	10.2368
	4.09302	0.44752	7.09443	0.58962	4.42884	0.07714	3.58929	0.81712	3.45286	0.0089	3.29544	0.5493	4.71219	0.64755	1.99413	10.325
	4.10351	0.45737	7.10492	0.58174	4.43934	0.07563	3.59978	0.82366	3.46335	0.00929	3.30594	0.55323	4.72269	0.65358	2.00463	10.41
	4.11401	0.46673	7.11542	0.57417	4.44983	0.0741	3.61028	0.83038	3.47385	0.0097	3.31643	0.55691	4.73318	0.66093	2.01512	10.4909
	4.1245	0.47552	7.12591	0.56691	4.46033	0.07257	3.62077	0.83738	3.48434	0.01012	3.32693	0.56025	4.74368	0.66954	2.02562	10.5676
	4.135	0.4837	7.13641	0.55999	4.47082	0.07104	3.63127	0.84469	3.49484	0.01055	3.33742	0.56306	4.75417	0.67945	2.03611	10.6394
	4.14549	0.49123	7.1469	0.55339	4.48131	0.06951	3.64176	0.85232	3.50533	0.01099	3.34792	0.56531	4.76466	0.69067	2.04661	10.7054
	4.15599	0.49805	7.1574	0.54713	4.49181	0.06798	3.65225	0.8603	3.51583	0.01144	3.35841	0.56697	4.77516	0.70323	2.0571	10.7654
	4.16648	0.50414	7.16789	0.54122	4.5023	0.06646	3.66275	0.86858	3.52632	0.01191	3.3689	0.56803	4.78565	0.71714	2.06759	10.8181
	4.17698	0.50944	7.17838	0.53567	4.5128	0.06495	3.67324	0.87717	3.53682	0.01238	3.3794	0.56845	4.79615	0.7324	2.07809	10.8625
	4.18747	0.51394	7.18888	0.53045	4.52329	0.06346	3.68374	0.88609	3.54731	0.01287	3.38989	0.56824	4.80664	0.74901	2.08858	10.8987
	4.19796	0.51771	7.19937	0.52555	4.53379	0.062	3.69423	0.89534	3.5578	0.01336	3.40039	0.56743	4.81714	0.76697	2.09908	10.9264
	4.20846	0.52074	7.20987	0.52098	4.54428	0.06056	3.70473	0.90491	3.5683	0.01386	3.41088	0.56603	4.82763	0.78625	2.10957	10.9444
	4.21895	0.52289	7.22036	0.51672	4.55478	0.05916	3.71522	0.91482	3.57879	0.01436	3.42138	0.564	4.83813	0.80684	2.12007	10.9526
	4.22945	0.52414	7.23086	0.51283	4.56527	0.0578	3.72572	0.92518	3.58929	0.01488	3.43187	0.56135	4.84862	0.8287	2.13056	10.951
	4.23994	0.52459	7.24135	0.50935	4.57576	0.05648	3.73621	0.936	3.59978	0.01541	3.44237	0.55811	4.85911	0.85179	2.14106	10.9389
	4.25044	0.52423	7.25185	0.50624	4.58626	0.05521	3.7467	0.9472	3.61028	0.01594	3.45286	0.55429	4.86961	0.87612	2.15155	10.9155
	4.26093	0.52314	7.26234	0.50349	4.59675	0.05398	3.7572	0.95874	3.62077	0.01649	3.46335	0.55007	4.8801	0.90163	2.16204	10.882
	4.27143	0.52137	7.27283	0.50105	4.60725	0.05279	3.76769	0.97059	3.63127	0.01706	3.47385	0.54548	4.8906	0.9282	2.17254	10.8393
	4.28192	0.51876	7.28333	0.49896	4.61774	0.05165	3.77819	0.98272	3.64176	0.01764	3.48434	0.5404	4.90109	0.95593	2.18303	10.7881
	4.29241	0.51531	7.29382	0.4972	4.62824	0.05056	3.78868	0.99504	3.65225	0.01824	3.49484	0.53492	4.91159	0.98474	2.19353	10.7278
	4.30291	0.5111	7.30432	0.49567	4.63873	0.04953	3.79918	1.00749	3.66275	0.01886	3.50533	0.52907	4.92208	1.01435	2.20402	10.6568
	4.3134	0.50614	7.31481	0.49435	4.64923	0.04854	3.80967	1.0201	3.67324	0.0195	3.51583	0.52295	4.93258	1.04465	2.21452	10.5756
	4.3239	0.50043	7.32531	0.49324	4.65972	0.04762	3.82017	1.03282	3.68374	0.02018	3.52632	0.5166	4.94307	1.07553	2.22501	10.4851
	4.33439	0.494	7.3358	0.49233	4.67021	0.04676	3.83066	1.04556	3.69423	0.02089	3.53682	0.50997	4.95356	1.10687	2.23551	10.3869
	4.34489	0.48695	7.3463	0.49163	4.68071	0.04598	3.84115	1.05827	3.70473	0.02164	3.54731	0.50309	4.96406	1.13858	2.246	10.2817
	4.35538	0.47936	7.35679	0.49112	4.6912	0.04526	3.85165	1.07091	3.71522	0.02244	3.5578	0.49605	4.97455	1.17054	2.25649	10.169
	4.36588	0.47125	7.36728	0.4908	4.7017	0.0446	3.86214	1.08346	3.72572	0.0233	3.5683	0.48888	4.98505	1.20255	2.26699	10.049
	4.37637	0.46262	7.37778	0.49067	4.71219	0.04401	3.87264	1.09588	3.73621	0.02423	3.57879	0.48161	4.99554	1.23447	2.27748	9.92244
	4.38686	0.45352	7.38827	0.49073	4.72269	0.0435	3.88313	1.1081	3.7467	0.02524	3.58929	0.47428	5.00604	1.26632	2.28798	9.79012
	4.39736	0.44403	7.39877	0.491	4.73318	0.04306	3.89363	1.12007	3.7572	0.02632	3.59978	0.46692	5.01653	1.29792	2.29847	9.65285
	4.40785	0.43422	7.40926	0.49154	4.74368	0.04269	3.90412	1.13178	3.76769	0.02748	3.61028	0.45959	5.02703	1.329	2.30897	9.51292
	4.41835	0.42412	7.41976	0.49234	4.75417	0.0424	3.91461	1.14326	3.77819	0.02874	3.62077	0.45234	5.03752	1.3594	2.31946	9.37115
	4.42884	0.41383	7.43025	0.49335	4.76466	0.04217	3.92511	1.15445	3.78868	0.0301	3.63127	0.44522	5.04801	1.38897	2.32996	9.22693
	4.43934	0.40338	7.44075	0.49461	4.77516	0.04202	3.9356	1.16525	3.79918	0.03157	3.64176	0.43825	5.05851	1.41761	2.34045	9.08112
	4.44983	0.39283	7.45124	0.49612	4.78565	0.04194	3.9461	1.1758	3.80967	0.03315	3.65225	0.43146	5.069	1.44518	2.35094	8.93519
	4.46033	0.38224	7.46173	0.49785	4.79615	0.04193	3.95659	1.18607	3.82017	0.03486	3.66275	0.42488	5.0795	1.47172	2.36144	8.78991
	4.47082	0.37166	7.47223	0.49979	4.80664	0.04199	3.96709	1.19598	3.83066	0.03671	3.67324	0.41855	5.08999	1.49705	2.37193	8.6453
	4.48131	0.36114	7.48272	0.50195	4.81714	0.04213	3.97758	1.20562	3.84115	0.03869	3.68374	0.4125	5.10049	1.52089	2.38243	8.50206
	4.49181	0.35074	7.49322	0.50443	4.82763	0.04234	3.98808	1.21504	3.85165	0.04083	3.69423	0.40674	5.11098	1.5431	2.39292	8.3608
	4.5023	0.3405	7.50371	0.50723	4.83813	0.04263	3.99857	1.22408	3.86214	0.04313	3.70473	0.40132	5.12147	1.56364	2.40342	8.22247
	4.5128	0.33047	7.51421	0.51024	4.84862	0.04298	4.00906	1.23253	3.87264	0.04559	3.71522	0.39625	5.13197	1.58249	2.41391	8.08757
	4.52329	0.3207	7.5247	0.51347	4.85911	0.04341	4.01956	1.24035	3.88313	0.04823	3.72572	0.39167	5.14246	1.59951	2.42441	7.95618
	4.53379	0.31123	7.53519	0.51691	4.86961	0.04391	4.03005	1.24764	3.89363	0.05104	3.73621	0.3876	5.15296	1.61456	2.4349	7.82865
	4.54428	0.30209	7.54569	0.52056	4.8801	0.04448	4.04055	1.25436	3.90412	0.05403	3.7467	0.38397	5.16345	1.62779	2.44539	7.7053
	4.55478	0.29333	7.55618	0.52439	4.8906	0.04511	4.05104	1.26043	3.91461	0.05721	3.7572	0.38079	5.17395	1.63938	2.45589	7.58795
	4.56527	0.28504	7.56668	0.5284	4.90109	0.04581	4.06154	1.26585	3.92511	0.06056	3.76769	0.37804	5.18444	1.6493	2.46638	7.47679
	4.57576	0.27725	7.57717	0.53257	4.91159	0.04657	4.07203	1.27058	3.9356	0.0641	3.77819	0.37574	5.19494	1.65745	2.47688	7.37022
	4.58626	0.26992	7.58767	0.53687	4.92208	0.04739	4.08253	1.27458	3.9461	0.06783	3.78868	0.37389	5.20543	1.66359	2.48737	7.26824
	4.59675	0.26308	7.59816	0.5413	4.93258	0.04826	4.09302	1.27794	3.95659	0.07174	3.79918	0.37249	5.21592	1.66761	2.49787	7.17077
	4.60725	0.25676	7.60866	0.54584	4.94307	0.04918	4.10351	1.28065	3.96709	0.07582	3.80967	0.37156	5.22642	1.66952	2.50836	7.07766
	4.61774	0.25097	7.61915	0.55047	4.95356	0.05015	4.11401	1.28259	3.97758	0.08006	3.82017	0.37111	5.23691	1.66936	2.51886	6.98875
	4.62824	0.24574	7.62964	0.55515	4.96406	0.05116	4.1245	1.28374	3.98808	0.08446	3.83066	0.37111	5.24741	1.66718	2.52935	6.90376
	4.63873	0.24108	7.64014	0.55993	4.97455	0.05221	4.135	1.28409	3.99857	0.089	3.84115	0.37157	5.2579	1.66344	2.53984	6.82242
	4.64923	0.23701	7.65063	0.56484	4.98505	0.05328	4.14549	1.28363	4.00906	0.09367	3.85165	0.37248	5.2684	1.65835	2.55034	6.74438
	4.65972	0.23354	7.66113	0.56976	4.99554	0.05438	4.15599	1.28236	4.01956	0.09846	3.86214	0.37386	5.27889	1.65157	2.56083	6.66938
	4.67021	0.23074	7.67162	0.57468	5.00604	0.05549	4.16648	1.28026	4.03005	0.10334	3.87264	0.37569	5.28939	1.64307	2.57133	6.59706
	4.68071	0.22862	7.68212	0.57957	5.01653	0.05662	4.17698	1.27734	4.04055	0.10829	3.88313	0.37797	5.29988	1.63292	2.58182	6.52686
	4.6912	0.22717	7.69261	0.58432	5.02703	0.05775	4.18747	1.27359	4.05104	0.1133	3.89363	0.38068	5.31037	1.62124	2.59232	6.45874
	4.7017	0.22637	7.70311	0.58889	5.03752	0.05888	4.19796	1.26923	4.06154	0.11835	3.90412	0.38382	5.32087	1.60818	2.60281	6.39241
	4.71219	0.22624	7.7136	0.59329	5.04801	0.06	4.20846	1.26426	4.07203	0.1234	3.91461	0.38739	5.33136	1.59386	2.61331	6.32707
	4.72269	0.22681	7.72409	0.59748	5.05851	0.0611	4.21895	1.25847	4.08253	0.12844	3.92511	0.39137	5.34186	1.57834	2.6238	6.26212
	4.73318	0.22811	7.73459	0.60138	5.069	0.06219	4.22945	1.25187	4.09302	0.13344	3.9356	0.39576	5.35235	1.56177	2.63429	6.19716
	4.74368	0.23008	7.74508	0.60497	5.0795	0.06326	4.23994	1.24459	4.10351	0.13838	3.9461	0.40057	5.36285	1.54426	2.64479	6.13301
	4.75417	0.23274	7.75558	0.6082	5.08999	0.0643	4.25044	1.23665	4.11401	0.14322	3.95659	0.40577	5.37334	1.5259	2.65528	6.06989
	4.76466	0.2361	7.76607	0.61114	5.10049	0.06529	4.26093	1.22819	4.1245	0.14795	3.96709	0.41138	5.38384	1.507	2.66578	6.00668
	4.77516	0.24013	7.77657	0.61374	5.11098	0.06624	4.27143	1.21927	4.135	0.15253	3.97758	0.41739	5.39433	1.48774	2.67627	5.94267
	4.78565	0.24486	7.78706	0.61591	5.12147	0.06714	4.28192	1.20976	4.14549	0.15694	3.98808	0.42381	5.40482	1.468	2.68677	5.87768
	4.79615	0.25026	7.79756	0.61763	5.13197	0.06799	4.29241	1.19965	4.15599	0.16116	3.99857	0.43063	5.41532	1.44783	2.69726	5.8112
	4.80664	0.25633	7.80805	0.61887	5.14246	0.06878	4.30291	1.18899	4.16648	0.16516	4.00906	0.43772	5.42581	1.42731	2.70776	5.74246
	4.81714	0.26307	7.81854	0.61962	5.15296	0.06951	4.3134	1.17781	4.17698	0.16892	4.01956	0.44508	5.43631	1.40663	2.71825	5.67127
	4.82763	0.27045	7.82904	0.61995	5.16345	0.07017	4.3239	1.16604	4.18747	0.17242	4.03005	0.45268	5.4468	1.38597	2.72874	5.59824
	4.83813	0.27846	7.83953	0.61984	5.17395	0.07079	4.33439	1.15381	4.19796	0.1757	4.04055	0.46048	5.4573	1.36532	2.73924	5.5233
	4.84862	0.28708	7.85003	0.61923	5.18444	0.07135	4.34489	1.14122	4.20846	0.17875	4.05104	0.46849	5.46779	1.34465	2.74973	5.44565
	4.85911	0.29628	7.86052	0.61817	5.19494	0.07185	4.35538	1.12832	4.21895	0.18149	4.06154	0.47671	5.47829	1.32398	2.76023	5.36549
	4.86961	0.30604	7.87102	0.61667	5.20543	0.07228	4.36588	1.11508	4.22945	0.18389	4.07203	0.48509	5.48878	1.30334	2.77072	5.28336
	4.8801	0.31633	7.88151	0.61466	5.21592	0.07263	4.37637	1.1015	4.23994	0.18597	4.08253	0.49354	5.49927	1.28279	2.78122	5.19924
	4.8906	0.32711	7.89201	0.61217	5.22642	0.07291	4.38686	1.08761	4.25044	0.18772	4.09302	0.50206	5.50977	1.26234	2.79171	5.11273
	4.90109	0.33834	7.9025	0.60921	5.23691	0.07311	4.39736	1.07356	4.26093	0.18918	4.10351	0.51062	5.52026	1.24203	2.8022	5.02417
	4.91159	0.34998	7.91299	0.60597	5.24741	0.07323	4.40785	1.0594	4.27143	0.19032	4.11401	0.51914	5.53076	1.22186	2.8127	4.93376
	4.92208	0.36197	7.92349	0.60257	5.2579	0.07328	4.41835	1.04511	4.28192	0.19117	4.1245	0.52759	5.54125	1.20186	2.82319	4.84161
	4.93258	0.37427	7.93398	0.59887	5.2684	0.07328	4.42884	1.03087	4.29241	0.19172	4.135	0.53592	5.55175	1.18217	2.83369	4.74798
	4.94307	0.38684	7.94448	0.59482	5.27889	0.07322	4.43934	1.01671	4.30291	0.19192	4.14549	0.5441	5.56224	1.16278	2.84418	4.65344
	4.95356	0.3996	7.95497	0.59047	5.28939	0.07308	4.44983	1.00259	4.3134	0.1918	4.15599	0.55207	5.57274	1.14356	2.85468	4.55868
	4.96406	0.41251	7.96547	0.58584	5.29988	0.07287	4.46033	0.98855	4.3239	0.19136	4.16648	0.5598	5.58323	1.12451	2.86517	4.4638
	4.97455	0.4255	7.97596	0.58102	5.31037	0.07259	4.47082	0.97464	4.33439	0.1906	4.17698	0.56726	5.59372	1.10561	2.87567	4.36879
	4.98505	0.43851	7.98646	0.5761	5.32087	0.07226	4.48131	0.96088	4.34489	0.18952	4.18747	0.57438	5.60422	1.08688	2.88616	4.27402
	4.99554	0.45149	7.99695	0.5711	5.33136	0.07186	4.49181	0.94731	4.35538	0.18813	4.19796	0.58123	5.61471	1.06828	2.89665	4.17985
	5.00604	0.46448	8.00744	0.56604	5.34186	0.07141	4.5023	0.93398	4.36588	0.18646	4.20846	0.58775	5.62521	1.04982	2.90715	4.08768
	5.01653	0.47742	8.01794	0.56097	5.35235	0.07091	4.5128	0.92091	4.37637	0.18452	4.21895	0.59384	5.6357	1.03181	2.91764	3.99785
	5.02703	0.49013	8.02843	0.55591	5.36285	0.07036	4.52329	0.90815	4.38686	0.18233	4.22945	0.59946	5.6462	1.0145	2.92814	3.90971
	5.03752	0.50255	8.03893	0.55094	5.37334	0.06977	4.53379	0.89574	4.39736	0.17991	4.23994	0.60463	5.65669	0.99758	2.93863	3.82357
	5.04801	0.51461	8.04942	0.54611	5.38384	0.06914	4.54428	0.88367	4.40785	0.17729	4.25044	0.60934	5.66719	0.98074	2.94913	3.73974
	5.05851	0.52626	8.05992	0.54144	5.39433	0.06849	4.55478	0.87199	4.41835	0.17448	4.26093	0.61359	5.67768	0.96399	2.95962	3.65856
	5.069	0.53743	8.07041	0.53703	5.40482	0.06781	4.56527	0.8608	4.42884	0.1715	4.27143	0.61736	5.68817	0.94731	2.97012	3.58027
	5.0795	0.54821	8.08091	0.53291	5.41532	0.0671	4.57576	0.85012	4.43934	0.16839	4.28192	0.62057	5.69867	0.93069	2.98061	3.50516
	5.08999	0.55852	8.0914	0.52912	5.42581	0.06637	4.58626	0.83984	4.44983	0.16517	4.29241	0.62322	5.70916	0.91414	2.9911	3.43345
	5.10049	0.5682	8.10189	0.52569	5.43631	0.06561	4.59675	0.82997	4.46033	0.16191	4.30291	0.62529	5.71966	0.89766	3.0016	3.3657
	5.11098	0.57721	8.11239	0.52261	5.4468	0.06484	4.60725	0.82052	4.47082	0.15863	4.3134	0.6268	5.73015	0.88124	3.01209	3.30207
	5.12147	0.5855	8.12288	0.51992	5.4573	0.06407	4.61774	0.81149	4.48131	0.1553	4.3239	0.62768	5.74065	0.8649	3.02259	3.24239
	5.13197	0.59312	8.13338	0.51765	5.46779	0.0633	4.62824	0.80291	4.49181	0.15196	4.33439	0.62807	5.75114	0.84867	3.03308	3.18675
	5.14246	0.60002	8.14387	0.51581	5.47829	0.06251	4.63873	0.79478	4.5023	0.1486	4.34489	0.628	5.76164	0.83255	3.04358	3.13522
	5.15296	0.60612	8.15437	0.51442	5.48878	0.06171	4.64923	0.7871	4.5128	0.14527	4.35538	0.62737	5.77213	0.81655	3.05407	3.08787
	5.16345	0.6115	8.16486	0.51349	5.49927	0.06091	4.65972	0.77989	4.52329	0.14198	4.36588	0.62617	5.78262	0.80069	3.06457	3.04511
	5.17395	0.61625	8.17536	0.51303	5.50977	0.06011	4.67021	0.77339	4.53379	0.13875	4.37637	0.62437	5.79312	0.78499	3.07506	3.0069
	5.18444	0.6203	8.18585	0.51304	5.52026	0.05931	4.68071	0.7677	4.54428	0.13559	4.38686	0.62199	5.80361	0.76947	3.08555	2.97281
	5.19494	0.62353	8.19634	0.51352	5.53076	0.05851	4.6912	0.76263	4.55478	0.13253	4.39736	0.61913	5.81411	0.75432	3.09605	2.9428
	5.20543	0.62592	8.20684	0.51446	5.54125	0.05771	4.7017	0.75808	4.56527	0.12961	4.40785	0.6158	5.8246	0.73957	3.10654	2.91674
	5.21592	0.62747	8.21733	0.51585	5.55175	0.05694	4.71219	0.7541	4.57576	0.12683	4.41835	0.61196	5.8351	0.72508	3.11704	2.89455
	5.22642	0.62819	8.22783	0.51768	5.56224	0.05619	4.72269	0.75087	4.58626	0.1242	4.42884	0.60772	5.84559	0.71088	3.12753	2.87606
	5.23691	0.62808	8.23832	0.51993	5.57274	0.05545	4.73318	0.74841	4.59675	0.12173	4.43934	0.60309	5.85609	0.69701	3.13803	2.86109
	5.24741	0.62716	8.24882	0.52258	5.58323	0.05472	4.74368	0.74657	4.60725	0.11944	4.44983	0.59805	5.86658	0.68347	3.14852	2.84945
	5.2579	0.6256	8.25931	0.52568	5.59372	0.05401	4.75417	0.74536	4.61774	0.11734	4.46033	0.59264	5.87707	0.6704	3.15902	2.84093
	5.2684	0.62344	8.26981	0.52928	5.60422	0.05331	4.76466	0.74481	4.62824	0.11546	4.47082	0.58691	5.88757	0.65782	3.16951	2.83533
	5.27889	0.62061	8.2803	0.5333	5.61471	0.05262	4.77516	0.74494	4.63873	0.11379	4.48131	0.58085	5.89806	0.64566	3.18	2.83241
	5.28939	0.61708	8.29079	0.53762	5.62521	0.05194	4.78565	0.74577	4.64923	0.11236	4.49181	0.5745	5.90856	0.63395	3.1905	2.83194
	5.29988	0.6129	8.30129	0.5422	5.6357	0.05129	4.79615	0.74733	4.65972	0.11118	4.5023	0.5679	5.91905	0.62271	3.20099	2.83364
	5.31037	0.60811	8.31178	0.54702	5.6462	0.05067	4.80664	0.74965	4.67021	0.11029	4.5128	0.56107	5.92955	0.61195	3.21149	2.83728
	5.32087	0.60274	8.32228	0.55204	5.65669	0.05007	4.81714	0.75273	4.68071	0.1097	4.52329	0.55408	5.94004	0.60172	3.22198	2.84318
	5.33136	0.59683	8.33277	0.55721	5.66719	0.04949	4.82763	0.75661	4.6912	0.1094	4.53379	0.54696	5.95054	0.59201	3.23248	2.85106
	5.34186	0.59044	8.34327	0.56252	5.67768	0.04892	4.83813	0.76129	4.7017	0.10939	4.54428	0.53976	5.96103	0.58301	3.24297	2.86012
	5.35235	0.58365	8.35376	0.56793	5.68817	0.04837	4.84862	0.76678	4.71219	0.1097	4.55478	0.53251	5.97152	0.57475	3.25347	2.87007
	5.36285	0.5765	8.36426	0.57351	5.69867	0.04784	4.85911	0.77311	4.72269	0.11035	4.56527	0.52522	5.98202	0.5671	3.26396	2.88066
	5.37334	0.569	8.37475	0.57927	5.70916	0.04732	4.86961	0.7803	4.73318	0.11135	4.57576	0.51793	5.99251	0.56004	3.27445	2.89164
	5.38384	0.56134	8.38524	0.58512	5.71966	0.04683	4.8801	0.78836	4.74368	0.1127	4.58626	0.51061	6.00301	0.55358	3.28495	2.90332
	5.39433	0.55357	8.39574	0.591	5.73015	0.04634	4.8906	0.79725	4.75417	0.11439	4.59675	0.50327	6.0135	0.54773	3.29544	2.91546
	5.40482	0.54556	8.40623	0.59686	5.74065	0.04588	4.90109	0.80699	4.76466	0.11644	4.60725	0.49594	6.024	0.5425	3.30594	2.92792
	5.41532	0.53737	8.41673	0.60272	5.75114	0.04544	4.91159	0.81755	4.77516	0.11885	4.61774	0.48864	6.03449	0.53791	3.31643	2.94088
	5.42581	0.52901	8.42722	0.60858	5.76164	0.04501	4.92208	0.82889	4.78565	0.12164	4.62824	0.48138	6.04499	0.53393	3.32693	2.95352
	5.43631	0.5206	8.43772	0.61436	5.77213	0.04461	4.93258	0.841	4.79615	0.1248	4.63873	0.47418	6.05548	0.53057	3.33742	2.96528
	5.4468	0.51216	8.44821	0.62004	5.78262	0.04422	4.94307	0.85383	4.80664	0.12834	4.64923	0.46706	6.06597	0.5278	3.34792	2.97597
	5.4573	0.50368	8.45871	0.62563	5.79312	0.04384	4.95356	0.86732	4.81714	0.13226	4.65972	0.46003	6.07647	0.52563	3.35841	2.98545
	5.46779	0.49517	8.4692	0.63112	5.80361	0.04348	4.96406	0.88143	4.82763	0.13655	4.67021	0.45322	6.08696	0.52404	3.3689	2.99357
	5.47829	0.48666	8.47969	0.63651	5.81411	0.04315	4.97455	0.89609	4.83813	0.14123	4.68071	0.44665	6.09746	0.52302	3.3794	3.00018
	5.48878	0.47816	8.49019	0.64181	5.8246	0.04285	4.98505	0.91124	4.84862	0.14627	4.6912	0.44024	6.10795	0.52262	3.38989	3.00526
	5.49927	0.46972	8.50068	0.64708	5.8351	0.04256	4.99554	0.92681	4.85911	0.15167	4.7017	0.43398	6.11845	0.52282	3.40039	3.00875
	5.50977	0.46133	8.51118	0.65232	5.84559	0.04228	5.00604	0.94294	4.86961	0.15744	4.71219	0.42788	6.12894	0.52354	3.41088	3.01061
	5.52026	0.45303	8.52167	0.65751	5.85609	0.04203	5.01653	0.95954	4.8801	0.16355	4.72269	0.42209	6.13944	0.52473	3.42138	3.01069
	5.53076	0.44481	8.53217	0.66269	5.86658	0.04178	5.02703	0.97634	4.8906	0.16999	4.73318	0.41662	6.14993	0.52638	3.43187	3.00896
	5.54125	0.43671	8.54266	0.66786	5.87707	0.04155	5.03752	0.99329	4.90109	0.17676	4.74368	0.41133	6.16042	0.52845	3.44237	3.00541
	5.55175	0.42879	8.55316	0.67306	5.88757	0.04134	5.04801	1.01028	4.91159	0.18385	4.75417	0.40625	6.17092	0.53091	3.45286	3.00003
	5.56224	0.42106	8.56365	0.67852	5.89806	0.04113	5.05851	1.02725	4.92208	0.19121	4.76466	0.40137	6.18141	0.53382	3.46335	2.99325
	5.57274	0.41347	8.57414	0.68428	5.90856	0.04094	5.069	1.04414	4.93258	0.19883	4.77516	0.39671	6.19191	0.53714	3.47385	2.98509
	5.58323	0.406	8.58464	0.69015	5.91905	0.04075	5.0795	1.06101	4.94307	0.20668	4.78565	0.39228	6.2024	0.54076	3.48434	2.97518
	5.59372	0.39866	8.59513	0.69615	5.92955	0.04058	5.08999	1.07776	4.95356	0.21472	4.79615	0.38808	6.2129	0.54465	3.49484	2.96371
	5.60422	0.39146	8.60563	0.70243	5.94004	0.04042	5.10049	1.09418	4.96406	0.22295	4.80664	0.38413	6.22339	0.54878	3.50533	2.95073
	5.61471	0.38439	8.61612	0.70899	5.95054	0.04027	5.11098	1.1102	4.97455	0.23131	4.81714	0.38043	6.23389	0.55308	3.51583	2.93711
	5.62521	0.37744	8.62662	0.71578	5.96103	0.04014	5.12147	1.12574	4.98505	0.23978	4.82763	0.37699	6.24438	0.55752	3.52632	2.92294
	5.6357	0.3707	8.63711	0.72292	5.97152	0.04002	5.13197	1.14086	4.99554	0.24833	4.83813	0.37382	6.25487	0.5621	3.53682	2.90736
	5.6462	0.36423	8.64761	0.73044	5.98202	0.03992	5.14246	1.15547	5.00604	0.25692	4.84862	0.37092	6.26537	0.56675	3.54731	2.89042
	5.65669	0.35792	8.6581	0.73826	5.99251	0.03983	5.15296	1.16944	5.01653	0.26551	4.85911	0.36829	6.27586	0.57146	3.5578	2.87267
	5.66719	0.35171	8.66859	0.74638	6.00301	0.03974	5.16345	1.18285	5.02703	0.27407	4.86961	0.36594	6.28636	0.57618	3.5683	2.85417
	5.67768	0.3456	8.67909	0.75484	6.0135	0.03967	5.17395	1.19581	5.03752	0.28256	4.8801	0.36387	6.29685	0.58089	3.57879	2.83461
	5.68817	0.33957	8.68958	0.76364	6.024	0.0396	5.18444	1.20823	5.04801	0.29095	4.8906	0.36209	6.30735	0.58556	3.58929	2.81407
	5.69867	0.33361	8.70008	0.77282	6.03449	0.03954	5.19494	1.21999	5.05851	0.29924	4.90109	0.36062	6.31784	0.59016	3.59978	2.79264
	5.70916	0.32772	8.71057	0.7824	6.04499	0.03949	5.20543	1.23098	5.069	0.30745	4.91159	0.35947	6.32833	0.59475	3.61028	2.77041
	5.71966	0.32189	8.72107	0.79235	6.05548	0.03944	5.21592	1.2411	5.0795	0.31551	4.92208	0.35859	6.33883	0.59931	3.62077	2.74763
	5.73015	0.31611	8.73156	0.80263	6.06597	0.0394	5.22642	1.25036	5.08999	0.32332	4.93258	0.35806	6.34932	0.60383	3.63127	2.72436
	5.74065	0.31038	8.74205	0.81322	6.07647	0.03937	5.23691	1.25873	5.10049	0.33084	4.94307	0.35788	6.35982	0.60831	3.64176	2.70075
	5.75114	0.30469	8.75255	0.82411	6.08696	0.03935	5.24741	1.26622	5.11098	0.33804	4.95356	0.35794	6.37031	0.61274	3.65225	2.67688
	5.76164	0.29904	8.76304	0.83526	6.09746	0.03932	5.2579	1.27308	5.12147	0.34491	4.96406	0.35828	6.38081	0.61712	3.66275	2.65273
	5.77213	0.29342	8.77354	0.84665	6.10795	0.03931	5.2684	1.27938	5.13197	0.35142	4.97455	0.35889	6.3913	0.62164	3.67324	2.62838
	5.78262	0.28783	8.78403	0.85827	6.11845	0.03932	5.27889	1.28488	5.14246	0.35752	4.98505	0.35971	6.4018	0.62632	3.68374	2.60392
	5.79312	0.28227	8.79453	0.87008	6.12894	0.03932	5.28939	1.28953	5.15296	0.36319	4.99554	0.36074	6.41229	0.631	3.69423	2.57943
	5.80361	0.27674	8.80502	0.88201	6.13944	0.03933	5.29988	1.29333	5.16345	0.36843	5.00604	0.36196	6.42278	0.6359	3.70473	2.55502
	5.81411	0.27138	8.81552	0.89402	6.14993	0.03933	5.31037	1.29631	5.17395	0.37322	5.01653	0.36335	6.43328	0.64106	3.71522	2.53075
	5.8246	0.26617	8.82601	0.90606	6.16042	0.03934	5.32087	1.29851	5.18444	0.37765	5.02703	0.36491	6.44377	0.64632	3.72572	2.50716
	5.8351	0.26101	8.8365	0.91806	6.17092	0.03934	5.33136	1.29996	5.19494	0.38172	5.03752	0.36661	6.45427	0.65175	3.73621	2.48433
	5.84559	0.25589	8.847	0.92997	6.18141	0.03934	5.34186	1.30067	5.20543	0.38529	5.04801	0.36844	6.46476	0.65738	3.7467	2.46231
	5.85609	0.25083	8.85749	0.94171	6.19191	0.03933	5.35235	1.30073	5.21592	0.38834	5.05851	0.37039	6.47526	0.66324	3.7572	2.44114
	5.86658	0.24582	8.86799	0.95323	6.2024	0.03933	5.36285	1.30018	5.22642	0.39087	5.069	0.37248	6.48575	0.66935	3.76769	2.42042
	5.87707	0.24087	8.87848	0.96462	6.2129	0.03933	5.37334	1.29898	5.23691	0.39286	5.0795	0.3747	6.49625	0.67576	3.77819	2.40019
	5.88757	0.23598	8.88898	0.97597	6.22339	0.03932	5.38384	1.29749	5.24741	0.39432	5.08999	0.377	6.50674	0.6825	3.78868	2.3804
	5.89806	0.23117	8.89947	0.98709	6.23389	0.03931	5.39433	1.29578	5.2579	0.39537	5.10049	0.37934	6.51723	0.68961	3.79918	2.36106
	5.90856	0.22644	8.90997	0.99776	6.24438	0.03929	5.40482	1.29355	5.2684	0.396	5.11098	0.38172	6.52773	0.69711	3.80967	2.34226
	5.91905	0.2218	8.92046	1.00792	6.25487	0.03928	5.41532	1.29079	5.27889	0.39613	5.12147	0.38414	6.53822	0.70506	3.82017	2.32401
	5.92955	0.21726	8.93095	1.01755	6.26537	0.03926	5.42581	1.28752	5.28939	0.39576	5.13197	0.38661	6.54872	0.71349	3.83066	2.3062
	5.94004	0.21283	8.94145	1.02663	6.27586	0.03924	5.43631	1.28389	5.29988	0.3949	5.14246	0.38907	6.55921	0.72238	3.84115	2.28886
	5.95054	0.20853	8.95194	1.03504	6.28636	0.03922	5.4468	1.27997	5.31037	0.39358	5.15296	0.39151	6.56971	0.73175	3.85165	2.27197
	5.96103	0.20442	8.96244	1.04283	6.29685	0.03919	5.4573	1.27566	5.32087	0.3918	5.16345	0.39398	6.5802	0.74159	3.86214	2.25559
	5.97152	0.20051	8.97293	1.04996	6.30735	0.03915	5.46779	1.27095	5.33136	0.38958	5.17395	0.3965	6.5907	0.75195	3.87264	2.23973
	5.98202	0.19678	8.98343	1.0563	6.31784	0.03911	5.47829	1.26584	5.34186	0.38696	5.18444	0.39909	6.60119	0.76286	3.88313	2.22427
	5.99251	0.19321	8.99392	1.06185	6.32833	0.03906	5.48878	1.26033	5.35235	0.38395	5.19494	0.40167	6.61168	0.77425	3.89363	2.20919
	6.00301	0.1898	9.00442	1.06658	6.33883	0.03901	5.49927	1.25445	5.36285	0.38058	5.20543	0.4042	6.62218	0.78605	3.90412	2.19452
	6.0135	0.18658	9.01491	1.07065	6.34932	0.03896	5.50977	1.24822	5.37334	0.37687	5.21592	0.40665	6.63267	0.79822	3.91461	2.18025
	6.024	0.18354	9.0254	1.07412	6.35982	0.03891	5.52026	1.24164	5.38384	0.37292	5.22642	0.40901	6.64317	0.81068	3.92511	2.16633
	6.03449	0.18068	9.0359	1.07677	6.37031	0.03886	5.53076	1.23473	5.39433	0.36884	5.23691	0.41127	6.65366	0.82339	3.9356	2.15275
	6.04499	0.17802	9.04639	1.07855	6.38081	0.03882	5.54125	1.22751	5.40482	0.36459	5.24741	0.41344	6.66416	0.83626	3.9461	2.13994
	6.05548	0.17556	9.05689	1.07946	6.3913	0.03877	5.55175	1.22025	5.41532	0.3601	5.2579	0.41553	6.67465	0.84927	3.95659	2.12791
	6.06597	0.17329	9.06738	1.07961	6.4018	0.03873	5.56224	1.21298	5.42581	0.35541	5.2684	0.41756	6.68515	0.86233	3.96709	2.11626
	6.07647	0.17123	9.07788	1.07904	6.41229	0.0387	5.57274	1.20543	5.43631	0.35055	5.27889	0.41948	6.69564	0.87532	3.97758	2.10508
	6.08696	0.16936	9.08837	1.07766	6.42278	0.03867	5.58323	1.1976	5.4468	0.3456	5.28939	0.42129	6.70613	0.88815	3.98808	2.09465
	6.09746	0.16768	9.09887	1.07551	6.43328	0.03866	5.59372	1.18949	5.4573	0.34061	5.29988	0.42297	6.71663	0.90074	3.99857	2.08487
	6.10795	0.16622	9.10936	1.07268	6.44377	0.03865	5.60422	1.18113	5.46779	0.3355	5.31037	0.42453	6.72712	0.91299	4.00906	2.07528
	6.11845	0.16496	9.11985	1.06924	6.45427	0.03866	5.61471	1.17252	5.47829	0.33032	5.32087	0.42596	6.73762	0.92479	4.01956	2.06584
	6.12894	0.16389	9.13035	1.06517	6.46476	0.03869	5.62521	1.16366	5.48878	0.32508	5.33136	0.42726	6.74811	0.93603	4.03005	2.05656
	6.13944	0.16299	9.14084	1.06054	6.47526	0.03873	5.6357	1.15489	5.49927	0.3198	5.34186	0.42844	6.75861	0.94663	4.04055	2.0474
	6.14993	0.16227	9.15134	1.05538	6.48575	0.03879	5.6462	1.14642	5.50977	0.31451	5.35235	0.4295	6.7691	0.95656	4.05104	2.03844
	6.16042	0.16171	9.16183	1.04964	6.49625	0.03887	5.65669	1.13793	5.52026	0.30921	5.36285	0.43045	6.7796	0.96575	4.06154	2.02978
	6.17092	0.16131	9.17233	1.04338	6.50674	0.03896	5.66719	1.12925	5.53076	0.30393	5.37334	0.43128	6.79009	0.97412	4.07203	2.02128
	6.18141	0.16106	9.18282	1.03681	6.51723	0.03907	5.67768	1.12038	5.54125	0.29869	5.38384	0.43204	6.80058	0.9816	4.08253	2.01278
	6.19191	0.16095	9.19332	1.02998	6.52773	0.03921	5.68817	1.11133	5.55175	0.2935	5.39433	0.43283	6.81108	0.988	4.09302	2.00433
	6.2024	0.16099	9.20381	1.02274	6.53822	0.03937	5.69867	1.10211	5.56224	0.28838	5.40482	0.4336	6.82157	0.99333	4.10351	1.9959
	6.2129	0.16116	9.2143	1.01508	6.54872	0.03955	5.70916	1.09275	5.57274	0.28334	5.41532	0.43429	6.83207	0.99753	4.11401	1.98738
	6.22339	0.16145	9.2248	1.00706	6.55921	0.03976	5.71966	1.08325	5.58323	0.27838	5.42581	0.4349	6.84256	1.00061	4.1245	1.97873
	6.23389	0.16186	9.23529	0.99869	6.56971	0.04	5.73015	1.07364	5.59372	0.27352	5.43631	0.43544	6.85306	1.0026	4.135	1.96992
	6.24438	0.16242	9.24579	0.99	6.5802	0.04026	5.74065	1.06395	5.60422	0.26877	5.4468	0.436	6.86355	1.0036	4.14549	1.96092
	6.25487	0.16314	9.25628	0.98102	6.5907	0.04056	5.75114	1.05421	5.61471	0.26414	5.4573	0.43665	6.87405	1.00354	4.15599	1.95169
	6.26537	0.16396	9.26678	0.97179	6.60119	0.04089	5.76164	1.04445	5.62521	0.25963	5.46779	0.43734	6.88454	1.00213	4.16648	1.9422
	6.27586	0.16487	9.27727	0.96233	6.61168	0.04125	5.77213	1.03469	5.6357	0.25527	5.47829	0.43802	6.89503	0.99935	4.17698	1.93241
	6.28636	0.16588	9.28777	0.95264	6.62218	0.04163	5.78262	1.02496	5.6462	0.25117	5.48878	0.4387	6.90553	0.9952	4.18747	1.92227
	6.29685	0.16699	9.29826	0.94272	6.63267	0.04203	5.79312	1.01529	5.65669	0.24729	5.49927	0.4394	6.91602	0.98972	4.19796	1.91204
	6.30735	0.16819	9.30875	0.93261	6.64317	0.04245	5.80361	1.00571	5.66719	0.24355	5.50977	0.44014	6.92652	0.98293	4.20846	1.90165
	6.31784	0.1695	9.31925	0.92233	6.65366	0.0429	5.81411	0.99662	5.67768	0.23994	5.52026	0.44094	6.93701	0.97488	4.21895	1.89083
	6.32833	0.17092	9.32974	0.91197	6.66416	0.04335	5.8246	0.98804	5.68817	0.23648	5.53076	0.44183	6.94751	0.96563	4.22945	1.87951
	6.33883	0.17247	9.34024	0.90152	6.67465	0.04383	5.8351	0.97967	5.69867	0.23315	5.54125	0.44281	6.958	0.95535	4.23994	1.86785
	6.34932	0.17421	9.35073	0.8909	6.68515	0.04432	5.84559	0.9716	5.70916	0.22996	5.55175	0.44402	6.9685	0.94429	4.25044	1.85579
	6.35982	0.17617	9.36123	0.88041	6.69564	0.04481	5.85609	0.96386	5.71966	0.22691	5.56224	0.44548	6.97899	0.93249	4.26093	1.84346
	6.37031	0.17828	9.37172	0.87006	6.70613	0.04531	5.86658	0.95644	5.73015	0.22398	5.57274	0.4471	6.98948	0.9199	4.27143	1.83088
	6.38081	0.18056	9.38222	0.85958	6.71663	0.04581	5.87707	0.94944	5.74065	0.22118	5.58323	0.44891	6.99998	0.90647	4.28192	1.81795
	6.3913	0.18303	9.39271	0.84896	6.72712	0.04631	5.88757	0.94288	5.75114	0.21853	5.59372	0.45093	7.01047	0.89229	4.29241	1.8046
	6.4018	0.18572	9.4032	0.83822	6.73762	0.04681	5.89806	0.93676	5.76164	0.21602	5.60422	0.45318	7.02097	0.87751	4.30291	1.79065
	6.41229	0.18862	9.4137	0.82737	6.74811	0.04729	5.90856	0.9311	5.77213	0.21362	5.61471	0.45569	7.03146	0.8622	4.3134	1.77618
	6.42278	0.19176	9.42419	0.81643	6.75861	0.04776	5.91905	0.92595	5.78262	0.21133	5.62521	0.45845	7.04196	0.84642	4.3239	1.76111
	6.43328	0.19517	9.43469	0.80546	6.7691	0.04822	5.92955	0.92134	5.79312	0.20916	5.6357	0.46158	7.05245	0.83025	4.33439	1.74563
	6.44377	0.19885	9.44518	0.79453	6.7796	0.04866	5.94004	0.91733	5.80361	0.20708	5.6462	0.4651	7.06295	0.81378	4.34489	1.72975
	6.45427	0.20285	9.45568	0.78364	6.79009	0.04908	5.95054	0.91394	5.81411	0.20516	5.65669	0.46895	7.07344	0.7971	4.35538	1.71329
	6.46476	0.20718	9.46617	0.77279	6.80058	0.04948	5.96103	0.91141	5.8246	0.20338	5.66719	0.47314	7.08393	0.78028	4.36588	1.69623
	6.47526	0.21184	9.47667	0.76196	6.81108	0.04984	5.97152	0.90978	5.8351	0.20169	5.67768	0.47765	7.09443	0.76341	4.37637	1.67855
	6.48575	0.21687	9.48716	0.75114	6.82157	0.05018	5.98202	0.90885	5.84559	0.20007	5.68817	0.48249	7.10492	0.74655	4.38686	1.6603
	6.49625	0.22227	9.49765	0.74049	6.83207	0.05049	5.99251	0.90862	5.85609	0.19852	5.69867	0.48767	7.11542	0.72978	4.39736	1.6416
	6.50674	0.22806	9.50815	0.73001	6.84256	0.05077	6.00301	0.90908	5.86658	0.19703	5.70916	0.49319	7.12591	0.71316	4.40785	1.6225
	6.51723	0.23426	9.51864	0.71965	6.85306	0.05101	6.0135	0.91025	5.87707	0.1956	5.71966	0.49904	7.13641	0.69675	4.41835	1.60294
	6.52773	0.24087	9.52914	0.70947	6.86355	0.05124	6.024	0.91215	5.88757	0.19421	5.73015	0.50523	7.1469	0.6806	4.42884	1.58311
	6.53822	0.24791	9.53963	0.69952	6.87405	0.05144	6.03449	0.91478	5.89806	0.19286	5.74065	0.51174	7.1574	0.66474	4.43934	1.56304
	6.54872	0.25539	9.55013	0.68977	6.88454	0.0516	6.04499	0.91811	5.90856	0.19154	5.75114	0.51861	7.16789	0.64925	4.44983	1.5427
	6.55921	0.2633	9.56062	0.68028	6.89503	0.05172	6.05548	0.92213	5.91905	0.19024	5.76164	0.52581	7.17838	0.63416	4.46033	1.52227
	6.56971	0.27166	9.57112	0.67108	6.90553	0.0518	6.06597	0.92684	5.92955	0.18897	5.77213	0.5333	7.18888	0.61947	4.47082	1.50182
	6.5802	0.28045	9.58161	0.66221	6.91602	0.05183	6.07647	0.93222	5.94004	0.18771	5.78262	0.54106	7.19937	0.60521	4.48131	1.48126
	6.5907	0.28974	9.5921	0.65371	6.92652	0.05183	6.08696	0.93822	5.95054	0.18645	5.79312	0.54907	7.20987	0.59138	4.49181	1.46071
	6.60119	0.29952	9.6026	0.64565	6.93701	0.05179	6.09746	0.94483	5.96103	0.18522	5.80361	0.55731	7.22036	0.57801	4.5023	1.44023
	6.61168	0.3097	9.61309	0.63811	6.94751	0.0517	6.10795	0.95212	5.97152	0.18403	5.81411	0.56588	7.23086	0.56522	4.5128	1.41989
	6.62218	0.32026	9.62359	0.63109	6.958	0.05159	6.11845	0.96002	5.98202	0.18282	5.8246	0.57475	7.24135	0.55305	4.52329	1.39992
	6.63267	0.33118	9.63408	0.6247	6.9685	0.05145	6.12894	0.96838	5.99251	0.1816	5.8351	0.58377	7.25185	0.54141	4.53379	1.38039
	6.64317	0.34243	9.64458	0.61895	6.97899	0.0513	6.13944	0.97715	6.00301	0.18036	5.84559	0.593	7.26234	0.53037	4.54428	1.36142
	6.65366	0.35397	9.65507	0.61377	6.98948	0.05111	6.14993	0.98627	6.0135	0.17909	5.85609	0.60239	7.27283	0.51989	4.55478	1.34308
	6.66416	0.36578	9.66557	0.60917	6.99998	0.05091	6.16042	0.99568	6.024	0.17786	5.86658	0.61186	7.28333	0.50986	4.56527	1.32547
	6.67465	0.37782	9.67606	0.60518	7.01047	0.05067	6.17092	1.00532	6.03449	0.17667	5.87707	0.62137	7.29382	0.50028	4.57576	1.30865
	6.68515	0.39006	9.68655	0.60185	7.02097	0.05042	6.18141	1.01521	6.04499	0.17544	5.88757	0.6309	7.30432	0.49113	4.58626	1.29254
	6.69564	0.40243	9.69705	0.5992	7.03146	0.05015	6.19191	1.02529	6.05548	0.17417	5.89806	0.64041	7.31481	0.4824	4.59675	1.27722
	6.70613	0.41489	9.70754	0.59719	7.04196	0.04986	6.2024	1.03552	6.06597	0.17287	5.90856	0.64984	7.32531	0.47409	4.60725	1.26276
	6.71663	0.42739	9.71804	0.59585	7.05245	0.04956	6.2129	1.04585	6.07647	0.17152	5.91905	0.65918	7.3358	0.46618	4.61774	1.24925
	6.72712	0.43987	9.72853	0.59517	7.06295	0.04924	6.22339	1.05613	6.08696	0.17013	5.92955	0.66841	7.3463	0.45867	4.62824	1.23677
	6.73762	0.45228	9.73903	0.59516	7.07344	0.04891	6.23389	1.06626	6.09746	0.16871	5.94004	0.67748	7.35679	0.45156	4.63873	1.22538
	6.74811	0.46458	9.74952	0.59582	7.08393	0.04858	6.24438	1.07628	6.10795	0.16727	5.95054	0.68637	7.36728	0.44484	4.64923	1.21518
	6.75861	0.47671	9.76002	0.59715	7.09443	0.04823	6.25487	1.08615	6.11845	0.16583	5.96103	0.69523	7.37778	0.43849	4.65972	1.20625
	6.7691	0.48863	9.77051	0.59915	7.10492	0.04789	6.26537	1.09577	6.12894	0.16436	5.97152	0.70409	7.38827	0.43252	4.67021	1.19885
	6.7796	0.50031	9.781	0.6018	7.11542	0.04753	6.27586	1.10517	6.13944	0.16285	5.98202	0.71274	7.39877	0.42694	4.68071	1.1931
	6.79009	0.51167	9.7915	0.60508	7.12591	0.04718	6.28636	1.11428	6.14993	0.16131	5.99251	0.72113	7.40926	0.42181	4.6912	1.18886
	6.80058	0.52264	9.80199	0.609	7.13641	0.04682	6.29685	1.12295	6.16042	0.15973	6.00301	0.72923	7.41976	0.41711	4.7017	1.18618
	6.81108	0.5332	9.81249	0.61354	7.1469	0.04647	6.30735	1.13115	6.17092	0.15813	6.0135	0.73703	7.43025	0.41279	4.71219	1.18514
	6.82157	0.54336	9.82298	0.61868	7.1574	0.04612	6.31784	1.13888	6.18141	0.15651	6.024	0.74457	7.44075	0.40885	4.72269	1.18602
	6.83207	0.55308	9.83348	0.62443	7.16789	0.04576	6.32833	1.14616	6.19191	0.15486	6.03449	0.75184	7.45124	0.40531	4.73318	1.1889
	6.84256	0.56237	9.84397	0.63081	7.17838	0.04541	6.33883	1.15299	6.2024	0.1532	6.04499	0.75878	7.46173	0.40213	4.74368	1.19357
	6.85306	0.57119	9.85447	0.63783	7.18888	0.04506	6.34932	1.15955	6.2129	0.15156	6.05548	0.76537	7.47223	0.39931	4.75417	1.20008
	6.86355	0.57957	9.86496	0.64541	7.19937	0.04472	6.35982	1.16586	6.22339	0.14994	6.06597	0.77163	7.48272	0.39686	4.76466	1.20848
	6.87405	0.58751	9.87545	0.65365	7.20987	0.04437	6.37031	1.17172	6.23389	0.14832	6.07647	0.77756	7.49322	0.39483	4.77516	1.2188
	6.88454	0.59482	9.88595	0.66252	7.22036	0.04402	6.38081	1.17713	6.24438	0.14672	6.08696	0.78313	7.50371	0.39322	4.78565	1.23106
	6.89503	0.60145	9.89644	0.6719	7.23086	0.04368	6.3913	1.18231	6.25487	0.14514	6.09746	0.78835	7.51421	0.39196	4.79615	1.24528
	6.90553	0.6074	9.90694	0.68179	7.24135	0.04336	6.4018	1.18728	6.26537	0.14357	6.10795	0.79356	7.5247	0.39105	4.80664	1.26148
	6.91602	0.61265	9.91743	0.69217	7.25185	0.04304	6.41229	1.19185	6.27586	0.14202	6.11845	0.79876	7.53519	0.39049	4.81714	1.27966
	6.92652	0.6172	9.92793	0.70316	7.26234	0.04273	6.42278	1.19618	6.28636	0.1405	6.12894	0.80361	7.54569	0.39027	4.82763	1.2998
	6.93701	0.62107	9.93842	0.71481	7.27283	0.04242	6.43328	1.20031	6.29685	0.139	6.13944	0.80811	7.55618	0.39037	4.83813	1.32188
	6.94751	0.62424	9.94891	0.727	7.28333	0.04211	6.44377	1.20417	6.30735	0.13754	6.14993	0.81227	7.56668	0.39079	4.84862	1.34589
	6.958	0.62675	9.95941	0.73964	7.29382	0.0418	6.45427	1.20788	6.31784	0.13613	6.16042	0.81608	7.57717	0.3915	4.85911	1.37176
	6.9685	0.62872	9.9699	0.75278	7.30432	0.04149	6.46476	1.21149	6.32833	0.13478	6.17092	0.81955	7.58767	0.39251	4.86961	1.3995
	6.97899	0.63024	9.9804	0.76642	7.31481	0.04118	6.47526	1.215	6.33883	0.1335	6.18141	0.82271	7.59816	0.39378	4.8801	1.42905
	6.98948	0.6312	9.99089	0.78047	7.32531	0.04087	6.48575	1.21845	6.34932	0.1323	6.19191	0.82556	7.60866	0.39532	4.8906	1.46028
	6.99998	0.63156	10.0014	0.79492	7.3358	0.04055	6.49625	1.22189	6.35982	0.13117	6.2024	0.82814	7.61915	0.39709	4.90109	1.49331
	7.01047	0.63135	10.0119	0.80977	7.3463	0.04023	6.50674	1.22537	6.37031	0.13015	6.2129	0.83049	7.62964	0.39908	4.91159	1.52805
	7.02097	0.63067	10.0224	0.82499	7.35679	0.0399	6.51723	1.22894	6.38081	0.12923	6.22339	0.83255	7.64014	0.40131	4.92208	1.56415
	7.03146	0.62954	10.0329	0.84055	7.36728	0.03958	6.52773	1.23264	6.3913	0.12843	6.23389	0.83429	7.65063	0.40376	4.93258	1.60154
	7.04196	0.62793	10.0434	0.85643	7.37778	0.03925	6.53822	1.23661	6.4018	0.12778	6.24438	0.83571	7.66113	0.40638	4.94307	1.64009
	7.05245	0.62594	10.0539	0.8727	7.38827	0.03892	6.54872	1.24089	6.41229	0.12727	6.25487	0.83684	7.67162	0.40916	4.95356	1.67954
	7.06295	0.62364	10.0643	0.88931	7.39877	0.03859	6.55921	1.24541	6.42278	0.127	6.26537	0.83768	7.68212	0.41207	4.96406	1.71981
	7.07344	0.62098	10.0748	0.90627	7.40926	0.03827	6.56971	1.25027	6.43328	0.12696	6.27586	0.8383	7.69261	0.41503	4.97455	1.76073
	7.08393	0.61796	10.0853	0.92353	7.41976	0.03795	6.5802	1.25547	6.44377	0.12713	6.28636	0.83867	7.70311	0.41802	4.98505	1.80204
	7.09443	0.61461	10.0958	0.94094	7.43025	0.03763	6.5907	1.26117	6.45427	0.12752	6.29685	0.83876	7.7136	0.42104	4.99554	1.84354
	7.10492	0.61096	10.1063	0.95844	7.44075	0.03731	6.60119	1.26742	6.46476	0.12815	6.30735	0.83855	7.72409	0.42405	5.00604	1.88519
	7.11542	0.60704	10.1168	0.97597	7.45124	0.03699	6.61168	1.27404	6.47526	0.12904	6.31784	0.83806	7.73459	0.42701	5.01653	1.92678
	7.12591	0.60287	10.1273	0.99348	7.46173	0.03668	6.62218	1.28111	6.48575	0.1302	6.32833	0.83733	7.74508	0.42988	5.02703	1.96798
	7.13641	0.59848	10.1378	1.0109	7.47223	0.03637	6.63267	1.28862	6.49625	0.13164	6.33883	0.83636	7.75558	0.43264	5.03752	2.00857
	7.1469	0.59391	10.1483	1.02816	7.48272	0.03606	6.64317	1.29637	6.50674	0.13339	6.34932	0.83526	7.76607	0.43537	5.04801	2.04836
	7.1574	0.58916	10.1588	1.04519	7.49322	0.03577	6.65366	1.30434	6.51723	0.13546	6.35982	0.83403	7.77657	0.43804	5.05851	2.08724
	7.16789	0.58432	10.1693	1.06197	7.50371	0.03548	6.66416	1.31248	6.52773	0.13787	6.37031	0.83256	7.78706	0.44052	5.069	2.12512
	7.17838	0.5794	10.1798	1.07842	7.51421	0.03519	6.67465	1.32083	6.53822	0.14063	6.38081	0.83086	7.79756	0.44282	5.0795	2.16193
	7.18888	0.57438	10.1903	1.09445	7.5247	0.03491	6.68515	1.32932	6.54872	0.14376	6.3913	0.82918	7.80805	0.44489	5.08999	2.19737
	7.19937	0.56928	10.2008	1.10997	7.53519	0.03463	6.69564	1.33781	6.55921	0.14727	6.4018	0.82754	7.81854	0.44673	5.10049	2.23107
	7.20987	0.56412	10.2113	1.12487	7.54569	0.03436	6.70613	1.34623	6.56971	0.15117	6.41229	0.82572	7.82904	0.4484	5.11098	2.26286
	7.22036	0.55892	10.2218	1.13907	7.55618	0.0341	6.71663	1.35453	6.5802	0.15546	6.42278	0.82379	7.83953	0.44989	5.12147	2.29269
	7.23086	0.55373	10.2323	1.15252	7.56668	0.03384	6.72712	1.36261	6.5907	0.16016	6.43328	0.82177	7.85003	0.45113	5.13197	2.32052
	7.24135	0.54862	10.2428	1.16514	7.57717	0.03358	6.73762	1.3704	6.60119	0.16528	6.44377	0.81961	7.86052	0.4521	5.14246	2.3461
	7.25185	0.54369	10.2532	1.17693	7.58767	0.03333	6.74811	1.37784	6.61168	0.1708	6.45427	0.81737	7.87102	0.45282	5.15296	2.36926
	7.26234	0.53897	10.2637	1.18805	7.59816	0.03309	6.75861	1.38485	6.62218	0.17672	6.46476	0.81507	7.88151	0.45326	5.16345	2.3902
	7.27283	0.53434	10.2742	1.19833	7.60866	0.03285	6.7691	1.39143	6.63267	0.18303	6.47526	0.81274	7.89201	0.45344	5.17395	2.4091
	7.28333	0.52979	10.2847	1.20747	7.61915	0.03261	6.7796	1.39754	6.64317	0.18973	6.48575	0.81039	7.9025	0.45336	5.18444	2.42603
	7.29382	0.52533	10.2952	1.21549	7.62964	0.03238	6.79009	1.40314	6.65366	0.19678	6.49625	0.80798	7.91299	0.45307	5.19494	2.44084
	7.30432	0.52094	10.3057	1.22234	7.64014	0.03216	6.80058	1.40819	6.66416	0.20419	6.50674	0.80554	7.92349	0.45268	5.20543	2.45308
	7.31481	0.51663	10.3162	1.22788	7.65063	0.03196	6.81108	1.41247	6.67465	0.21193	6.51723	0.80307	7.93398	0.45216	5.21592	2.4626
	7.32531	0.51241	10.3267	1.23231	7.66113	0.03176	6.82157	1.416	6.68515	0.21998	6.52773	0.8006	7.94448	0.45143	5.22642	2.46939
	7.3358	0.5083	10.3372	1.23558	7.67162	0.03157	6.83207	1.41875	6.69564	0.2283	6.53822	0.79818	7.95497	0.45052	5.23691	2.47349
	7.3463	0.50432	10.3477	1.23754	7.68212	0.03139	6.84256	1.42076	6.70613	0.23686	6.54872	0.79581	7.96547	0.44943	5.24741	2.47494
	7.35679	0.50047	10.3582	1.23817	7.69261	0.03121	6.85306	1.42206	6.71663	0.24561	6.55921	0.79348	7.97596	0.44822	5.2579	2.47433
	7.36728	0.49676	10.3687	1.23737	7.70311	0.03104	6.86355	1.42273	6.72712	0.25453	6.56971	0.79123	7.98646	0.44696	5.2684	2.47191
	7.37778	0.49321	10.3792	1.23526	7.7136	0.03087	6.87405	1.42281	6.73762	0.26355	6.5802	0.78905	7.99695	0.44565	5.27889	2.46719
	7.38827	0.48981	10.3897	1.23197	7.72409	0.0307	6.88454	1.42198	6.74811	0.27265	6.5907	0.78705	8.00744	0.4443	5.28939	2.46012
	7.39877	0.48659	10.4002	1.22742	7.73459	0.03054	6.89503	1.42015	6.75861	0.28178	6.60119	0.78527	8.01794	0.44292	5.29988	2.4508
	7.40926	0.48365	10.4107	1.22149	7.74508	0.03038	6.90553	1.4173	6.7691	0.29087	6.61168	0.78359	8.02843	0.4415	5.31037	2.43934
	7.41976	0.481	10.4212	1.21421	7.75558	0.03021	6.91602	1.41344	6.7796	0.2999	6.62218	0.78196	8.03893	0.44009	5.32087	2.42593
	7.43025	0.47855	10.4317	1.20574	7.76607	0.03006	6.92652	1.40861	6.79009	0.30882	6.63267	0.78038	8.04942	0.43871	5.33136	2.41071
	7.44075	0.47634	10.4421	1.19612	7.77657	0.0299	6.93701	1.40283	6.80058	0.3176	6.64317	0.7788	8.05992	0.43734	5.34186	2.39374
	7.45124	0.4744	10.4527	1.18528	7.78706	0.02975	6.94751	1.39615	6.81108	0.32615	6.65366	0.77721	8.07041	0.43609	5.35235	2.37522
	7.46173	0.47264	10.4631	1.1735	7.79756	0.02959	6.958	1.38865	6.82157	0.33443	6.66416	0.77558	8.08091	0.43496	5.36285	2.35529
	7.47223	0.47108	10.4736	1.16085	7.80805	0.02944	6.9685	1.38063	6.83207	0.34239	6.67465	0.77398	8.0914	0.43391	5.37334	2.33405
	7.48272	0.4697	10.4841	1.14717	7.81854	0.02929	6.97899	1.37218	6.84256	0.34999	6.68515	0.77236	8.10189	0.43295	5.38384	2.31197
	7.49322	0.46854	10.4946	1.13252	7.82904	0.02914	6.98948	1.36315	6.85306	0.35721	6.69564	0.77064	8.11239	0.43209	5.39433	2.28941
	7.50371	0.46757	10.5051	1.11698	7.83953	0.02899	6.99998	1.35348	6.86355	0.36408	6.70613	0.76879	8.12288	0.43134	5.40482	2.26619
	7.51421	0.46676	10.5156	1.10063	7.85003	0.02884	7.01047	1.34324	6.87405	0.37058	6.71663	0.7668	8.13338	0.43071	5.41532	2.24222
	7.5247	0.46609	10.5261	1.08364	7.86052	0.0287	7.02097	1.33268	6.88454	0.37657	6.72712	0.76465	8.14387	0.43021	5.42581	2.21762
	7.53519	0.46557	10.5366	1.06608	7.87102	0.02856	7.03146	1.32186	6.89503	0.38202	6.73762	0.76228	8.15437	0.42983	5.43631	2.19262
	7.54569	0.46517	10.5471	1.04794	7.88151	0.02841	7.04196	1.31067	6.90553	0.38691	6.74811	0.75967	8.16486	0.42957	5.4468	2.16757
	7.55618	0.46487	10.5576	1.0294	7.89201	0.02827	7.05245	1.29927	6.91602	0.39121	6.75861	0.75679	8.17536	0.42944	5.4573	2.14258
	7.56668	0.46464	10.5681	1.01055	7.9025	0.02813	7.06295	1.28776	6.92652	0.39492	6.7691	0.75369	8.18585	0.42942	5.46779	2.1175
	7.57717	0.46446	10.5786	0.99135	7.91299	0.02799	7.07344	1.2761	6.93701	0.39804	6.7796	0.75036	8.19634	0.42952	5.47829	2.09232
	7.58767	0.46431	10.5891	0.97188	7.92349	0.02786	7.08393	1.26432	6.94751	0.40055	6.79009	0.74675	8.20684	0.42973	5.48878	2.06712
	7.59816	0.46417	10.5996	0.95228	7.93398	0.02773	7.09443	1.25246	6.958	0.40259	6.80058	0.74285	8.21733	0.43004	5.49927	2.04199
	7.60866	0.46402	10.6101	0.93262	7.94448	0.0276	7.10492	1.24059	6.9685	0.40428	6.81108	0.7386	8.22783	0.43043	5.50977	2.01699
	7.61915	0.46384	10.6206	0.91293	7.95497	0.02747	7.11542	1.22874	6.97899	0.40559	6.82157	0.73406	8.23832	0.43091	5.52026	1.99218
	7.62964	0.46359	10.6311	0.89328	7.96547	0.02735	7.12591	1.21696	6.98948	0.40643	6.83207	0.72923	8.24882	0.43144	5.53076	1.96762
	7.64014	0.46326	10.6416	0.87384	7.97596	0.02722	7.13641	1.20529	6.99998	0.40674	6.84256	0.72414	8.25931	0.43212	5.54125	1.94336
	7.65063	0.46297	10.652	0.85466	7.98646	0.02711	7.1469	1.19376	7.01047	0.40652	6.85306	0.71896	8.26981	0.43298	5.55175	1.91969
	7.66113	0.46269	10.6625	0.83575	7.99695	0.027	7.1574	1.18241	7.02097	0.40582	6.86355	0.71372	8.2803	0.43394	5.56224	1.89663
	7.67162	0.46233	10.673	0.81717	8.00744	0.0269	7.16789	1.17131	7.03146	0.40467	6.87405	0.70836	8.29079	0.43489	5.57274	1.87399
	7.68212	0.46186	10.6835	0.79895	8.01794	0.0268	7.17838	1.16048	7.04196	0.40309	6.88454	0.70276	8.30129	0.4359	5.58323	1.8518
	7.69261	0.4612	10.694	0.78117	8.02843	0.0267	7.18888	1.14989	7.05245	0.40113	6.89503	0.6969	8.31178	0.43693	5.59372	1.83007
	7.70311	0.46034	10.7045	0.76389	8.03893	0.02661	7.19937	1.13955	7.06295	0.39883	6.90553	0.69083	8.32228	0.43793	5.60422	1.80883
	7.7136	0.45931	10.715	0.74717	8.04942	0.02652	7.20987	1.12947	7.07344	0.39621	6.91602	0.68458	8.33277	0.43885	5.61471	1.7881
	7.72409	0.45811	10.7255	0.7311	8.05992	0.02644	7.22036	1.11966	7.08393	0.39334	6.92652	0.67817	8.34327	0.43971	5.62521	1.7679
	7.73459	0.45667	10.736	0.71577	8.07041	0.02635	7.23086	1.11025	7.09443	0.39025	6.93701	0.67165	8.35376	0.44047	5.6357	1.74866
	7.74508	0.45496	10.7465	0.70118	8.08091	0.02628	7.24135	1.10133	7.10492	0.387	6.94751	0.66506	8.36426	0.4412	5.6462	1.73076
	7.75558	0.45299	10.757	0.68741	8.0914	0.0262	7.25185	1.09297	7.11542	0.38363	6.958	0.65852	8.37475	0.44188	5.65669	1.71382
	7.76607	0.45079	10.7675	0.67465	8.10189	0.02613	7.26234	1.08519	7.12591	0.38017	6.9685	0.65212	8.38524	0.4425	5.66719	1.69743
	7.77657	0.44835	10.778	0.66288	8.11239	0.02606	7.27283	1.07781	7.13641	0.37666	6.97899	0.64586	8.39574	0.44306	5.67768	1.68158
	7.78706	0.44567	10.7885	0.65204	8.12288	0.02599	7.28333	1.07086	7.1469	0.37314	6.98948	0.63974	8.40623	0.44347	5.68817	1.66628
	7.79756	0.44275	10.799	0.64216	8.13338	0.02593	7.29382	1.06433	7.1574	0.36963	6.99998	0.63377	8.41673	0.44376	5.69867	1.65152
	7.80805	0.43958	10.8095	0.63328	8.14387	0.02586	7.30432	1.0581	7.16789	0.36617	7.01047	0.628	8.42722	0.44392	5.70916	1.63729
	7.81854	0.43614	10.82	0.62542	8.15437	0.02579	7.31481	1.05216	7.17838	0.36278	7.02097	0.62249	8.43772	0.44392	5.71966	1.62361
	7.82904	0.43256	10.8305	0.61864	8.16486	0.02573	7.32531	1.04652	7.18888	0.35948	7.03146	0.61726	8.44821	0.44377	5.73015	1.61045
	7.83953	0.42884	10.8409	0.61299	8.17536	0.02566	7.3358	1.04118	7.19937	0.35626	7.04196	0.61235	8.45871	0.44346	5.74065	1.59783
	7.85003	0.42489	10.8514	0.60849	8.18585	0.02559	7.3463	1.03617	7.20987	0.35316	7.05245	0.60777	8.4692	0.44301	5.75114	1.5858
	7.86052	0.42072	10.8619	0.60513	8.19634	0.02553	7.35679	1.03149	7.22036	0.35018	7.06295	0.60357	8.47969	0.44241	5.76164	1.57437
	7.87102	0.41633	10.8724	0.60292	8.20684	0.02546	7.36728	1.02714	7.23086	0.34736	7.07344	0.59975	8.49019	0.44168	5.77213	1.56347
	7.88151	0.41176	10.8829	0.60188	8.21733	0.02539	7.37778	1.02313	7.24135	0.3447	7.08393	0.59634	8.50068	0.44084	5.78262	1.55308
	7.89201	0.407	10.8934	0.60201	8.22783	0.02532	7.38827	1.01947	7.25185	0.34222	7.09443	0.59335	8.51118	0.4399	5.79312	1.54321
	7.9025	0.40207	10.9039	0.60334	8.23832	0.02525	7.39877	1.01619	7.26234	0.33991	7.10492	0.5908	8.52167	0.43887	5.80361	1.53386
	7.91299	0.397	10.9144	0.60584	8.24882	0.02518	7.40926	1.01346	7.27283	0.33772	7.11542	0.58869	8.53217	0.43776	5.81411	1.52536
	7.92349	0.39185	10.9249	0.6095	8.25931	0.02511	7.41976	1.01129	7.28333	0.33565	7.12591	0.58702	8.54266	0.43657	5.8246	1.5177
	7.93398	0.38665	10.9354	0.6143	8.26981	0.02504	7.43025	1.00952	7.29382	0.33368	7.13641	0.58581	8.55316	0.43534	5.8351	1.51054
	7.94448	0.38134	10.9459	0.62021	8.2803	0.02498	7.44075	1.00826	7.30432	0.33181	7.1469	0.58508	8.56365	0.43421	5.84559	1.50395
	7.95497	0.37595	10.9564	0.6272	8.29079	0.02491	7.45124	1.00751	7.31481	0.33002	7.1574	0.58476	8.57414	0.43321	5.85609	1.49792
	7.96547	0.3705	10.9669	0.63525	8.30129	0.02484	7.46173	1.00717	7.32531	0.32829	7.16789	0.58489	8.58464	0.43222	5.86658	1.49236
	7.97596	0.36502	10.9774	0.64431	8.31178	0.02478	7.47223	1.00724	7.3358	0.32662	7.17838	0.58545	8.59513	0.43126	5.87707	1.48737
	7.98646	0.35952	10.9879	0.65437	8.32228	0.02471	7.48272	1.00772	7.3463	0.32502	7.18888	0.58638	8.60563	0.43044	5.88757	1.48293
	7.99695	0.35401	10.9984	0.66538	8.33277	0.02463	7.49322	1.00873	7.35679	0.32349	7.19937	0.58766	8.61612	0.42978	5.89806	1.47893
	8.00744	0.34858	11.0089	0.67725	8.34327	0.02456	7.50371	1.01027	7.36728	0.32196	7.20987	0.58926	8.62662	0.42921	5.90856	1.47533
	8.01794	0.34324	11.0193	0.68994	8.35376	0.02448	7.51421	1.01219	7.37778	0.32043	7.22036	0.59115	8.63711	0.42878	5.91905	1.47214
	8.02843	0.33795	11.0298	0.70339	8.36426	0.0244	7.5247	1.01446	7.38827	0.31888	7.23086	0.59342	8.64761	0.42852	5.92955	1.46933
	8.03893	0.33274	11.0403	0.71753	8.37475	0.02432	7.53519	1.01711	7.39877	0.31735	7.24135	0.59605	8.6581	0.42841	5.94004	1.4669
	8.04942	0.32764	11.0508	0.7323	8.38524	0.02423	7.54569	1.02009	7.40926	0.31588	7.25185	0.59899	8.66859	0.42848	5.95054	1.46483
	8.05992	0.32263	11.0613	0.74764	8.39574	0.02415	7.55618	1.02336	7.41976	0.31443	7.26234	0.60225	8.67909	0.42874	5.96103	1.46347
	8.07041	0.31779	11.0718	0.76349	8.40623	0.02406	7.56668	1.02688	7.43025	0.31295	7.27283	0.60568	8.68958	0.42923	5.97152	1.46287
	8.08091	0.31311	11.0823	0.77978	8.41673	0.02398	7.57717	1.03061	7.44075	0.31148	7.28333	0.60931	8.70008	0.43	5.98202	1.46266
	8.0914	0.30859	11.0928	0.79646	8.42722	0.0239	7.58767	1.03452	7.45124	0.31002	7.29382	0.61309	8.71057	0.43105	5.99251	1.46277
	8.10189	0.30424	11.1033	0.81354	8.43772	0.02382	7.59816	1.03856	7.46173	0.30851	7.30432	0.61694	8.72107	0.43235	6.00301	1.46316
	8.11239	0.30006	11.1138	0.83109	8.44821	0.02373	7.60866	1.0427	7.47223	0.30695	7.31481	0.62081	8.73156	0.43391	6.0135	1.46384
	8.12288	0.29611	11.1243	0.84901	8.45871	0.02365	7.61915	1.04692	7.48272	0.30534	7.32531	0.6247	8.74205	0.43573	6.024	1.46493
	8.13338	0.29241	11.1348	0.86711	8.4692	0.02357	7.62964	1.05112	7.49322	0.30374	7.3358	0.62858	8.75255	0.43781	6.03449	1.46642
	8.14387	0.28893	11.1453	0.88537	8.47969	0.0235	7.64014	1.05536	7.50371	0.30216	7.3463	0.63246	8.76304	0.44016	6.04499	1.46815
	8.15437	0.28569	11.1558	0.90387	8.49019	0.02342	7.65063	1.05977	7.51421	0.30056	7.35679	0.63633	8.77354	0.44277	6.05548	1.47011
	8.16486	0.28271	11.1663	0.92259	8.50068	0.02336	7.66113	1.06421	7.5247	0.29896	7.36728	0.64012	8.78403	0.44566	6.06597	1.4723
	8.17536	0.27999	11.1768	0.9413	8.51118	0.02329	7.67162	1.06858	7.53519	0.29738	7.37778	0.64382	8.79453	0.44882	6.07647	1.47471
	8.18585	0.27756	11.1873	0.95997	8.52167	0.02324	7.68212	1.07282	7.54569	0.29583	7.38827	0.6474	8.80502	0.45221	6.08696	1.4773
	8.19634	0.27543	11.1977	0.97858	8.53217	0.02319	7.69261	1.07673	7.55618	0.29433	7.39877	0.65088	8.81552	0.45583	6.09746	1.48008
	8.20684	0.2736	11.2082	0.99707	8.54266	0.02314	7.70311	1.08026	7.56668	0.2929	7.40926	0.65433	8.82601	0.45964	6.10795	1.48345
	8.21733	0.27215	11.2187	1.01547	8.55316	0.02311	7.7136	1.08347	7.57717	0.29155	7.41976	0.65771	8.8365	0.46362	6.11845	1.48741
	8.22783	0.27107	11.2292	1.03378	8.56365	0.02309	7.72409	1.08629	7.58767	0.2903	7.43025	0.66093	8.847	0.46776	6.12894	1.4915
	8.23832	0.27033	11.2397	1.05193	8.57414	0.02308	7.73459	1.08859	7.59816	0.28917	7.44075	0.66397	8.85749	0.47201	6.13944	1.49569
	8.24882	0.26994	11.2502	1.07	8.58464	0.02309	7.74508	1.09031	7.60866	0.28821	7.45124	0.66682	8.86799	0.47636	6.14993	1.49995
	8.25931	0.2699	11.2607	1.08801	8.59513	0.0231	7.75558	1.09141	7.61915	0.28742	7.46173	0.66948	8.87848	0.48084	6.16042	1.50426
	8.26981	0.27021	11.2712	1.10586	8.60563	0.02313	7.76607	1.09198	7.62964	0.28681	7.47223	0.67192	8.88898	0.48543	6.17092	1.50859
	8.2803	0.27089	11.2817	1.12366	8.61612	0.02318	7.77657	1.09198	7.64014	0.28641	7.48272	0.67414	8.89947	0.49005	6.18141	1.51303
	8.29079	0.27192	11.2922	1.14148	8.62662	0.02324	7.78706	1.09132	7.65063	0.28629	7.49322	0.67635	8.90997	0.49464	6.19191	1.51756
	8.30129	0.27332	11.3027	1.15915	8.63711	0.02331	7.79756	1.08998	7.66113	0.28644	7.50371	0.67853	8.92046	0.49917	6.2024	1.52209
	8.31178	0.27509	11.3132	1.17663	8.64761	0.02341	7.80805	1.08789	7.67162	0.28684	7.51421	0.68045	8.93095	0.50359	6.2129	1.5267
	8.32228	0.2772	11.3237	1.1939	8.6581	0.02351	7.81854	1.08504	7.68212	0.2875	7.5247	0.68212	8.94145	0.50789	6.22339	1.53127
	8.33277	0.27965	11.3342	1.21098	8.66859	0.02364	7.82904	1.08164	7.69261	0.28841	7.53519	0.68354	8.95194	0.51204	6.23389	1.53569
	8.34327	0.28245	11.3447	1.22785	8.67909	0.02377	7.83953	1.07767	7.70311	0.28959	7.54569	0.68471	8.96244	0.51601	6.24438	1.53996
	8.35376	0.28557	11.3552	1.24451	8.68958	0.02393	7.85003	1.07296	7.7136	0.29108	7.55618	0.68558	8.97293	0.51977	6.25487	1.54408
	8.36426	0.28901	11.3657	1.26105	8.70008	0.0241	7.86052	1.06759	7.72409	0.29288	7.56668	0.68614	8.98343	0.52327	6.26537	1.54801
	8.37475	0.29277	11.3762	1.27748	8.71057	0.02429	7.87102	1.06156	7.73459	0.29495	7.57717	0.68638	8.99392	0.52652	6.27586	1.55178
	8.38524	0.29682	11.3866	1.29371	8.72107	0.02449	7.88151	1.05483	7.74508	0.29729	7.58767	0.68629	9.00442	0.52947	6.28636	1.55536
	8.39574	0.30115	11.3971	1.30972	8.73156	0.02471	7.89201	1.04743	7.75558	0.29987	7.59816	0.68586	9.01491	0.53214	6.29685	1.55865
	8.40623	0.30575	11.4076	1.32562	8.74205	0.02495	7.9025	1.03941	7.76607	0.3027	7.60866	0.68512	9.0254	0.53458	6.30735	1.56165
	8.41673	0.31071	11.4181	1.3414	8.75255	0.02519	7.91299	1.03096	7.77657	0.30575	7.61915	0.68404	9.0359	0.53672	6.31784	1.56435
	8.42722	0.316	11.4286	1.35696	8.76304	0.02546	7.92349	1.02228	7.78706	0.30902	7.62964	0.68261	9.04639	0.53847	6.32833	1.56686
	8.43772	0.32151	11.4391	1.3723	8.77354	0.02573	7.93398	1.01324	7.79756	0.31248	7.64014	0.68096	9.05689	0.5398	6.33883	1.56917
	8.44821	0.32722	11.4496	1.38746	8.78403	0.02602	7.94448	1.00376	7.80805	0.31612	7.65063	0.67912	9.06738	0.54078	6.34932	1.57138
	8.45871	0.33311	11.4601	1.40242	8.79453	0.02633	7.95497	0.99389	7.81854	0.31991	7.66113	0.67697	9.07788	0.54143	6.35982	1.57351
	8.4692	0.33916	11.4706	1.41713	8.80502	0.02665	7.96547	0.98369	7.82904	0.32384	7.67162	0.67456	9.08837	0.54166	6.37031	1.57544
	8.47969	0.34536	11.4811	1.43158	8.81552	0.02697	7.97596	0.97326	7.83953	0.32795	7.68212	0.6719	9.09887	0.54148	6.38081	1.57721
	8.49019	0.35168	11.4916	1.44566	8.82601	0.02731	7.98646	0.96273	7.85003	0.33219	7.69261	0.66889	9.10936	0.54092	6.3913	1.57926
	8.50068	0.35813	11.5021	1.45941	8.8365	0.02765	7.99695	0.95212	7.86052	0.33647	7.70311	0.66554	9.11985	0.53996	6.4018	1.58164
	8.51118	0.36468	11.5126	1.47292	8.847	0.02801	8.00744	0.94152	7.87102	0.34075	7.7136	0.66189	9.13035	0.53861	6.41229	1.58399
	8.52167	0.37135	11.5231	1.48631	8.85749	0.02836	8.01794	0.93101	7.88151	0.34502	7.72409	0.65796	9.14084	0.5369	6.42278	1.58669
	8.53217	0.37812	11.5336	1.49945	8.86799	0.02872	8.02843	0.92056	7.89201	0.34923	7.73459	0.65371	9.15134	0.53485	6.43328	1.58979
	8.54266	0.38495	11.5441	1.51207	8.87848	0.02909	8.03893	0.9103	7.9025	0.35335	7.74508	0.64916	9.16183	0.53241	6.44377	1.59305
	8.55316	0.39182	11.5546	1.52413	8.88898	0.02946	8.04942	0.90027	7.91299	0.35735	7.75558	0.64433	9.17233	0.52962	6.45427	1.59663
	8.56365	0.39875	11.5651	1.53565	8.89947	0.02984	8.05992	0.89051	7.92349	0.36121	7.76607	0.63937	9.18282	0.52654	6.46476	1.60061
	8.57414	0.40573	11.5755	1.54658	8.90997	0.03021	8.07041	0.88117	7.93398	0.36488	7.77657	0.63432	9.19332	0.52318	6.47526	1.60502
	8.58464	0.41273	11.5861	1.55694	8.92046	0.03058	8.08091	0.8723	7.94448	0.36833	7.78706	0.62905	9.20381	0.5195	6.48575	1.60994
	8.59513	0.41976	11.5965	1.56671	8.93095	0.03095	8.0914	0.86391	7.95497	0.37155	7.79756	0.6236	9.2143	0.5155	6.49625	1.61538
	8.60563	0.4269	11.607	1.57578	8.94145	0.03132	8.10189	0.85605	7.96547	0.37449	7.80805	0.61797	9.2248	0.51119	6.50674	1.62143
	8.61612	0.43416	11.6175	1.58431	8.95194	0.03167	8.11239	0.84873	7.97596	0.37715	7.81854	0.61219	9.23529	0.50661	6.51723	1.62814
	8.62662	0.44144	11.628	1.59227	8.96244	0.03202	8.12288	0.84203	7.98646	0.3796	7.82904	0.6063	9.24579	0.50176	6.52773	1.63558
	8.63711	0.44875	11.6385	1.5995	8.97293	0.03237	8.13338	0.83598	7.99695	0.38182	7.83953	0.60038	9.25628	0.49664	6.53822	1.64387
	8.64761	0.45612	11.649	1.60598	8.98343	0.0327	8.14387	0.8306	8.00744	0.38377	7.85003	0.59445	9.26678	0.49127	6.54872	1.65307
	8.6581	0.46353	11.6595	1.61178	8.99392	0.03302	8.15437	0.82591	8.01794	0.3854	7.86052	0.58852	9.27727	0.48567	6.55921	1.66313
	8.66859	0.47098	11.67	1.61709	9.00442	0.03332	8.16486	0.82193	8.02843	0.38665	7.87102	0.58263	9.28777	0.47985	6.56971	1.67414
	8.67909	0.47848	11.6805	1.62177	9.01491	0.03361	8.17536	0.81869	8.03893	0.38755	7.88151	0.57677	9.29826	0.4738	6.5802	1.6861
	8.68958	0.48612	11.691	1.6256	9.0254	0.03389	8.18585	0.8162	8.04942	0.38811	7.89201	0.57097	9.30875	0.46756	6.5907	1.69916
	8.70008	0.49399	11.7015	1.62856	9.0359	0.03416	8.19634	0.81448	8.05992	0.38824	7.9025	0.56525	9.31925	0.46118	6.60119	1.71341
	8.71057	0.50205	11.712	1.63064	9.04639	0.0344	8.20684	0.81352	8.07041	0.38802	7.91299	0.55969	9.32974	0.45468	6.61168	1.72864
	8.72107	0.51023	11.7225	1.63183	9.05689	0.03463	8.21733	0.81339	8.08091	0.38745	7.92349	0.55439	9.34024	0.44807	6.62218	1.74473
	8.73156	0.51852	11.733	1.63236	9.06738	0.03483	8.22783	0.81408	8.0914	0.38645	7.93398	0.54932	9.35073	0.44129	6.63267	1.76163
	8.74205	0.52692	11.7435	1.63225	9.07788	0.03502	8.23832	0.81552	8.10189	0.38501	7.94448	0.54444	9.36123	0.43443	6.64317	1.77921
	8.75255	0.53544	11.754	1.63128	9.08837	0.03519	8.24882	0.8177	8.11239	0.38316	7.95497	0.53978	9.37172	0.42749	6.65366	1.79738
	8.76304	0.54409	11.7645	1.6294	9.09887	0.03534	8.25931	0.82068	8.12288	0.38089	7.96547	0.53537	9.38222	0.42041	6.66416	1.81604
	8.77354	0.55287	11.775	1.62677	9.10936	0.03546	8.26981	0.82454	8.13338	0.37823	7.97596	0.53125	9.39271	0.4132	6.67465	1.83518
	8.78403	0.56186	11.7854	1.62337	9.11985	0.03557	8.2803	0.82917	8.14387	0.37518	7.98646	0.52746	9.4032	0.40588	6.68515	1.85468
	8.79453	0.57107	11.7959	1.61901	9.13035	0.03565	8.29079	0.83445	8.15437	0.37175	7.99695	0.52396	9.4137	0.39844	6.69564	1.87427
	8.80502	0.58043	11.8064	1.6137	9.14084	0.03571	8.30129	0.84036	8.16486	0.36797	8.00744	0.52076	9.42419	0.39091	6.70613	1.8938
	8.81552	0.58993	11.8169	1.60743	9.15134	0.03575	8.31178	0.84688	8.17536	0.36384	8.01794	0.51788	9.43469	0.38339	6.71663	1.91316
	8.82601	0.59957	11.8274	1.60043	9.16183	0.03577	8.32228	0.85394	8.18585	0.35941	8.02843	0.5153	9.44518	0.37588	6.72712	1.93217
	8.8365	0.60935	11.8379	1.59272	9.17233	0.03576	8.33277	0.8615	8.19634	0.35468	8.03893	0.5131	9.45568	0.36834	6.73762	1.95062
	8.847	0.61926	11.8484	1.58403	9.18282	0.03573	8.34327	0.86952	8.20684	0.34968	8.04942	0.51126	9.46617	0.36081	6.74811	1.96835
	8.85749	0.6293	11.8589	1.57438	9.19332	0.03569	8.35376	0.87797	8.21733	0.34445	8.05992	0.50972	9.47667	0.35327	6.75861	1.98519
	8.86799	0.63945	11.8694	1.56384	9.20381	0.03563	8.36426	0.88692	8.22783	0.33902	8.07041	0.50855	9.48716	0.34572	6.7691	2.00113
	8.87848	0.64973	11.8799	1.55245	9.2143	0.03554	8.37475	0.89635	8.23832	0.3334	8.08091	0.50772	9.49765	0.33823	6.7796	2.01601
	8.88898	0.66017	11.8904	1.54013	9.2248	0.03543	8.38524	0.90617	8.24882	0.32764	8.0914	0.50717	9.50815	0.3308	6.79009	2.0297
	8.89947	0.67071	11.9009	1.52703	9.23529	0.0353	8.39574	0.9163	8.25931	0.32196	8.10189	0.50688	9.51864	0.32342	6.80058	2.04205
	8.90997	0.68131	11.9114	1.51325	9.24579	0.03515	8.40623	0.92668	8.26981	0.31639	8.11239	0.50682	9.52914	0.31614	6.81108	2.05275
	8.92046	0.69195	11.9219	1.49868	9.25628	0.03498	8.41673	0.93741	8.2803	0.31076	8.12288	0.50697	9.53963	0.30896	6.82157	2.06182
	8.93095	0.70264	11.9324	1.4833	9.26678	0.03478	8.42722	0.94848	8.29079	0.30511	8.13338	0.50731	9.55013	0.30191	6.83207	2.06914
	8.94145	0.71345	11.9429	1.46711	9.27727	0.03457	8.43772	0.95968	8.30129	0.29948	8.14387	0.50779	9.56062	0.29498	6.84256	2.07475
	8.95194	0.72432	11.9534	1.45014	9.28777	0.03433	8.44821	0.971	8.31178	0.29391	8.15437	0.50839	9.57112	0.28822	6.85306	2.07876
	8.96244	0.73517	11.9639	1.4324	9.29826	0.03408	8.45871	0.98239	8.32228	0.28839	8.16486	0.50908	9.58161	0.28165	6.86355	2.0814
	8.97293	0.746	11.9743	1.41394	9.30875	0.0338	8.4692	0.99385	8.33277	0.28295	8.17536	0.50983	9.5921	0.27526	6.87405	2.08249
	8.98343	0.75676	11.9848	1.39484	9.31925	0.03351	8.47969	1.00536	8.34327	0.27763	8.18585	0.5106	9.6026	0.26911	6.88454	2.08146
	8.99392	0.76746	11.9953	1.37506	9.32974	0.03321	8.49019	1.01692	8.35376	0.27244	8.19634	0.51137	9.61309	0.26322	6.89503	2.07827
	9.00442	0.7781	12.0058	1.3546	9.34024	0.03289	8.50068	1.02856	8.36426	0.26741	8.20684	0.51214	9.62359	0.2576	6.90553	2.07294
	9.01491	0.7886	12.0163	1.33364	9.35073	0.03256	8.51118	1.04029	8.37475	0.26256	8.21733	0.51289	9.63408	0.25227	6.91602	2.06551
	9.0254	0.79905	12.0268	1.31224	9.36123	0.03222	8.52167	1.0521	8.38524	0.25791	8.22783	0.51353	9.64458	0.24724	6.92652	2.05602
	9.0359	0.80941	12.0373	1.29029	9.37172	0.03187	8.53217	1.064	8.39574	0.25348	8.23832	0.51406	9.65507	0.24251	6.93701	2.04457
	9.04639	0.81953	12.0478	1.26812	9.38222	0.03151	8.54266	1.07595	8.40623	0.24928	8.24882	0.51442	9.66557	0.23808	6.94751	2.03124
	9.05689	0.8294	12.0583	1.24587	9.39271	0.03113	8.55316	1.08799	8.41673	0.24533	8.25931	0.51467	9.67606	0.23398	6.958	2.01647
	9.06738	0.83909	12.0688	1.22334	9.4032	0.03075	8.56365	1.10036	8.42722	0.24163	8.26981	0.51483	9.68655	0.23023	6.9685	2.00069
	9.07788	0.84863	12.0793	1.20051	9.4137	0.03035	8.57414	1.11309	8.43772	0.2382	8.2803	0.51481	9.69705	0.22683	6.97899	1.98394
	9.08837	0.85788	12.0898	1.17744	9.42419	0.02994	8.58464	1.12596	8.44821	0.23504	8.29079	0.51455	9.70754	0.22377	6.98948	1.96607
	9.09887	0.8668	12.1003	1.1542	9.43469	0.02953	8.59513	1.13901	8.45871	0.23216	8.30129	0.51421	9.71804	0.22106	6.99998	1.94698
	9.10936	0.87539	12.1108	1.13085	9.44518	0.02912	8.60563	1.15245	8.4692	0.22957	8.31178	0.51378	9.72853	0.2187	7.01047	1.92682
	9.11985	0.88363	12.1213	1.10749	9.45568	0.0287	8.61612	1.16632	8.47969	0.22726	8.32228	0.51308	9.73903	0.2167	7.02097	1.90582
	9.13035	0.89147	12.1318	1.08418	9.46617	0.02829	8.62662	1.18045	8.49019	0.22524	8.33277	0.5121	9.74952	0.21505	7.03146	1.88413
	9.14084	0.89887	12.1423	1.06099	9.47667	0.02787	8.63711	1.19499	8.50068	0.2235	8.34327	0.51083	9.76002	0.21375	7.04196	1.86186
	9.15134	0.90583	12.1527	1.03801	9.48716	0.02744	8.64761	1.20997	8.51118	0.22204	8.35376	0.50928	9.77051	0.21282	7.05245	1.83915
	9.16183	0.91229	12.1632	1.01542	9.49765	0.02703	8.6581	1.2253	8.52167	0.22085	8.36426	0.50749	9.781	0.21222	7.06295	1.81617
	9.17233	0.91821	12.1737	0.99329	9.50815	0.02662	8.66859	1.241	8.53217	0.21993	8.37475	0.50551	9.7915	0.21197	7.07344	1.79306
	9.18282	0.92371	12.1842	0.97167	9.51864	0.02621	8.67909	1.25709	8.54266	0.21927	8.38524	0.50334	9.80199	0.21205	7.08393	1.76996
	9.19332	0.92878	12.1947	0.95076	9.52914	0.0258	8.68958	1.27369	8.55316	0.21885	8.39574	0.50098	9.81249	0.21245	7.09443	1.747
	9.20381	0.93324	12.2052	0.93059	9.53963	0.0254	8.70008	1.29091	8.56365	0.21872	8.40623	0.4984	9.82298	0.21318	7.10492	1.72434
	9.2143	0.93707	12.2157	0.91109	9.55013	0.02501	8.71057	1.30874	8.57414	0.21887	8.41673	0.49563	9.83348	0.21422	7.11542	1.7021
	9.2248	0.94026	12.2262	0.89234	9.56062	0.02462	8.72107	1.32708	8.58464	0.21923	8.42722	0.49272	9.84397	0.21559	7.12591	1.68035
	9.23529	0.94277	12.2367	0.8744	9.57112	0.02424	8.73156	1.34586	8.59513	0.21979	8.43772	0.48966	9.85447	0.21727	7.13641	1.65922
	9.24579	0.94461	12.2472	0.85735	9.58161	0.02387	8.74205	1.36509	8.60563	0.22061	8.44821	0.48649	9.86496	0.21926	7.1469	1.63882
	9.25628	0.94573	12.2577	0.84129	9.5921	0.02351	8.75255	1.38474	8.61612	0.22166	8.45871	0.48323	9.87545	0.22157	7.1574	1.61913
	9.26678	0.94623	12.2682	0.82624	9.6026	0.02316	8.76304	1.4048	8.62662	0.22287	8.4692	0.47993	9.88595	0.22416	7.16789	1.60031
	9.27727	0.94613	12.2787	0.81222	9.61309	0.02283	8.77354	1.42525	8.63711	0.22424	8.47969	0.47663	9.89644	0.22701	7.17838	1.5824
	9.28777	0.94532	12.2892	0.79926	9.62359	0.0225	8.78403	1.44616	8.64761	0.22575	8.49019	0.47338	9.90694	0.23011	7.18888	1.56533
	9.29826	0.94375	12.2997	0.78741	9.63408	0.02219	8.79453	1.46749	8.6581	0.22739	8.50068	0.47022	9.91743	0.23345	7.19937	1.54913
	9.30875	0.94139	12.3102	0.77669	9.64458	0.0219	8.80502	1.48908	8.66859	0.22915	8.51118	0.46721	9.92793	0.23705	7.20987	1.5338
	9.31925	0.93833	12.3207	0.76713	9.65507	0.02162	8.81552	1.51092	8.67909	0.23101	8.52167	0.46439	9.93842	0.24091	7.22036	1.51935
	9.32974	0.93478	12.3311	0.75881	9.66557	0.02135	8.82601	1.53294	8.68958	0.23297	8.53217	0.4618	9.94891	0.24499	7.23086	1.50601
	9.34024	0.93068	12.3416	0.75178	9.67606	0.0211	8.8365	1.55507	8.70008	0.23506	8.54266	0.45951	9.95941	0.24928	7.24135	1.4938
	9.35073	0.92578	12.3521	0.74596	9.68655	0.02085	8.847	1.57723	8.71057	0.23727	8.55316	0.45754	9.9699	0.25379	7.25185	1.48263
	9.36123	0.92022	12.3626	0.74133	9.69705	0.02062	8.85749	1.59937	8.72107	0.23958	8.56365	0.45612	9.9804	0.25852	7.26234	1.47253
	9.37172	0.91399	12.3731	0.73784	9.70754	0.0204	8.86799	1.6214	8.73156	0.24196	8.57414	0.4553	9.99089	0.26341	7.27283	1.46329
	9.38222	0.90698	12.3836	0.7355	9.71804	0.02019	8.87848	1.64344	8.74205	0.24442	8.58464	0.45497	10.0014	0.26847	7.28333	1.45482
	9.39271	0.8992	12.3941	0.73427	9.72853	0.02	8.88898	1.6656	8.75255	0.24693	8.59513	0.45517	10.0119	0.27367	7.29382	1.44706
	9.4032	0.89066	12.4046	0.73412	9.73903	0.01981	8.89947	1.68763	8.76304	0.24951	8.60563	0.45602	10.0224	0.27902	7.30432	1.43988
	9.4137	0.88138	12.4151	0.73499	9.74952	0.01964	8.90997	1.70928	8.77354	0.25216	8.61612	0.45755	10.0329	0.28449	7.31481	1.43324
	9.42419	0.87138	12.4256	0.73686	9.76002	0.01948	8.92046	1.73045	8.78403	0.25493	8.62662	0.45975	10.0434	0.29006	7.32531	1.42708
	9.43469	0.86082	12.4361	0.73966	9.77051	0.01933	8.93095	1.75115	8.79453	0.25783	8.63711	0.46271	10.0539	0.29578	7.3358	1.42138
	9.44518	0.8497	12.4466	0.74334	9.781	0.01918	8.94145	1.7714	8.80502	0.26079	8.64761	0.46648	10.0643	0.30162	7.3463	1.41615
	9.45568	0.83801	12.4571	0.74787	9.7915	0.01905	8.95194	1.79104	8.81552	0.26384	8.6581	0.47104	10.0748	0.30753	7.35679	1.41138
	9.46617	0.82581	12.4676	0.75317	9.80199	0.01893	8.96244	1.81002	8.82601	0.26696	8.66859	0.47643	10.0853	0.31352	7.36728	1.40692
	9.47667	0.81312	12.4781	0.75916	9.81249	0.01882	8.97293	1.82832	8.8365	0.27016	8.67909	0.48268	10.0958	0.31953	7.37778	1.40274
	9.48716	0.79993	12.4886	0.76583	9.82298	0.01871	8.98343	1.84575	8.847	0.27342	8.68958	0.48983	10.1063	0.32554	7.38827	1.3988
	9.49765	0.78638	12.4991	0.77313	9.83348	0.01861	8.99392	1.86233	8.85749	0.27675	8.70008	0.49791	10.1168	0.33154	7.39877	1.39517
	9.50815	0.77252	12.5096	0.78091	9.84397	0.01853	9.00442	1.878	8.86799	0.28015	8.71057	0.50693	10.1273	0.3375	7.40926	1.39202
	9.51864	0.7583	12.52	0.78912	9.85447	0.01845	9.01491	1.89286	8.87848	0.28365	8.72107	0.51689	10.1378	0.34341	7.41976	1.38926
	9.52914	0.74375	12.5305	0.79769	9.86496	0.01838	9.0254	1.90706	8.88898	0.28726	8.73156	0.5278	10.1483	0.34922	7.43025	1.38666
	9.53963	0.72894	12.541	0.80653	9.87545	0.01832	9.0359	1.92033	8.89947	0.29097	8.74205	0.53965	10.1588	0.35493	7.44075	1.3843
	9.55013	0.71392	12.5515	0.81558	9.88595	0.01828	9.04639	1.93248	8.90997	0.29476	8.75255	0.55245	10.1693	0.36053	7.45124	1.38215
	9.56062	0.69873	12.562	0.82472	9.89644	0.01824	9.05689	1.94348	8.92046	0.29866	8.76304	0.56618	10.1798	0.36599	7.46173	1.38011
	9.57112	0.68343	12.5725	0.83391	9.90694	0.0182	9.06738	1.95353	8.93095	0.30265	8.77354	0.58082	10.1903	0.37128	7.47223	1.37818
	9.58161	0.66808	12.583	0.84308	9.91743	0.01818	9.07788	1.96269	8.94145	0.30676	8.78403	0.59638	10.2008	0.37638	7.48272	1.37634
[truncated: 1,542 more rows]
