# Supplementary material for: Thermodynamic framework for assessing dissolutive wetting behaviors in metallic systems
Source: Nat Commun. 2025 Dec 3;17:313. doi: 10.1038/s41467-025-67008-9 (PMC12789441; doi:10.1038/s41467-025-67008-9)
Supplement: Supplementary file 10 — Source Data [file 41467_2025_67008_MOESM10_ESM.zip › Separate Source Data files/Supplementary Fig. 7b.xlsx]

## Sheet: Sheet1
	Cu-4s		Cu-3p		Cu-3d		Cu-total		Ni-4s		Ni-3p		Ni-3d		Ni-total
	Energy(eV)	DOS(electrons/eV)	Energy(eV)	DOS(electrons/eV)	Energy(eV)	DOS(electrons/eV)	Energy(eV)	DOS(electrons/eV)	Energy(eV)	DOS(electrons/eV)	Energy(eV)	DOS(electrons/eV)	Energy(eV)	DOS(electrons/eV)	Energy(eV)	DOS(electrons/eV)
	-11.1963	0	-11.1963	0	-11.1963	0	-11.1963	0	-11.1963	0	-11.1963	0	-11.1963	0	-11.1963	0
	-11.1851	0	-11.1851	0	-11.1851	0	-11.1851	0	-11.1851	0	-11.1851	0	-11.1851	0	-11.1851	0
	-9.83178	0.000110821	-8.07584	0.000104164	-9.07125	0.000107922	-9.83178	0.000110837	-9.64164	0.000108777	-8.13176	0.000113314	-8.88111	0.000101715	-9.64164	0.000108835
	-9.82059	0.000131825	-8.06466	0.000122011	-9.06006	0.000116904	-9.82059	0.000131844	-9.63046	0.00012841	-8.12058	0.000131879	-8.86993	0.000108669	-9.63046	0.000128477
	-9.80941	0.000156321	-8.05347	0.000142671	-9.04888	0.000126481	-9.80941	0.000156343	-9.61928	0.000151453	-8.10939	0.000153041	-8.85874	0.000116025	-9.61928	0.000151531
	-9.79822	0.00018479	-8.04229	0.000166548	-9.03769	0.000136687	-9.79822	0.000184816	-9.60809	0.000178471	-8.09821	0.000177088	-8.84756	0.000123798	-9.60809	0.000178563
	-9.78704	0.000217761	-8.0311	0.000194103	-9.02651	0.000147557	-9.78704	0.000217791	-9.59691	0.000210122	-8.08703	0.000204327	-8.83637	0.000131948	-9.59691	0.000210227
	-9.77586	0.000262512	-8.01992	0.000225852	-9.01532	0.000159126	-9.77586	0.00026255	-9.58572	0.000247157	-8.07584	0.000235088	-8.82519	0.000140462	-9.58572	0.00024728
	-9.76467	0.000311574	-8.00874	0.000262379	-9.00414	0.000171434	-9.76467	0.000311621	-9.57454	0.000290444	-8.06466	0.000269717	-8.81401	0.000149351	-9.57454	0.000290587
	-9.75349	0.000365129	-7.99755	0.000304339	-8.99295	0.000184518	-9.75349	0.000365185	-9.56335	0.000340975	-8.05347	0.000308582	-8.80282	0.000158582	-9.56335	0.000341139
	-9.7423	0.000426708	-7.98637	0.000352467	-8.98177	0.000198421	-9.7423	0.000426774	-9.55217	0.000399881	-8.04229	0.000352071	-8.79164	0.000168158	-9.55217	0.000400071
	-9.73112	0.000497312	-7.97518	0.000407585	-8.97059	0.000213184	-9.73112	0.000497389	-9.54099	0.000468451	-8.0311	0.000400588	-8.78045	0.000178074	-9.54099	0.000468671
	-9.71993	0.000578037	-7.964	0.000470609	-8.9594	0.000228849	-9.71993	0.000578128	-9.5298	0.000548145	-8.01992	0.000454554	-8.76927	0.000188304	-9.5298	0.000548399
	-9.70875	0.000670082	-7.95281	0.000542562	-8.94822	0.000245459	-9.70875	0.000670189	-9.51862	0.000640613	-8.00874	0.000514406	-8.75808	0.000198836	-9.51862	0.000640906
	-9.69757	0.000774753	-7.94163	0.000624574	-8.93703	0.000263057	-9.69757	0.000774878	-9.50743	0.000747711	-7.99755	0.000580597	-8.7469	0.000209651	-9.50743	0.000748048
	-9.68638	0.000893472	-7.93045	0.000717899	-8.92585	0.000281683	-9.68638	0.000893617	-9.49625	0.000871516	-7.98637	0.000653592	-8.73572	0.000220729	-9.49625	0.000871905
	-9.6752	0.00103	-7.91926	0.000823916	-8.91466	0.000301378	-9.6752	0.00103	-9.48506	0.00101	-7.97518	0.000733869	-8.72453	0.000232046	-9.48506	0.00101
	-9.66401	0.00118	-7.90808	0.000944142	-8.90348	0.000322178	-9.66401	0.00118	-9.47388	0.00118	-7.964	0.000821914	-8.71335	0.000243578	-9.47388	0.00118
	-9.65283	0.00135	-7.89689	0.00108	-8.8923	0.000344117	-9.65283	0.00135	-9.4627	0.00137	-7.95281	0.000918226	-8.70216	0.000255298	-9.4627	0.00137
	-9.64164	0.00154	-7.88571	0.00123	-8.88111	0.000367224	-9.64164	0.00154	-9.45151	0.00159	-7.94163	0.00102	-8.69098	0.000267181	-9.45151	0.00159
	-9.63046	0.00176	-7.87452	0.00141	-8.86993	0.000391525	-9.63046	0.00176	-9.44033	0.00184	-7.93045	0.00114	-8.67979	0.000279199	-9.44033	0.00184
	-9.61928	0.002	-7.86334	0.0016	-8.85874	0.000417155	-9.61928	0.002	-9.42914	0.00212	-7.91926	0.00126	-8.66861	0.000291325	-9.42914	0.00212
	-9.60809	0.00227	-7.85216	0.00182	-8.84756	0.000444215	-9.60809	0.00227	-9.41796	0.00245	-7.90808	0.0014	-8.65743	0.000303533	-9.41796	0.00245
	-9.59691	0.00256	-7.84097	0.00207	-8.83637	0.000472588	-9.59691	0.00256	-9.40677	0.00281	-7.89689	0.00154	-8.64624	0.000315797	-9.40677	0.00281
	-9.58572	0.0029	-7.82979	0.00234	-8.82519	0.000502178	-9.58572	0.0029	-9.39559	0.00323	-7.88571	0.0017	-8.63506	0.000328092	-9.39559	0.00323
	-9.57454	0.00327	-7.8186	0.00265	-8.81401	0.00053302	-9.57454	0.00327	-9.38441	0.0037	-7.87452	0.00187	-8.62387	0.000340396	-9.38441	0.0037
	-9.56335	0.00368	-7.80742	0.00299	-8.80282	0.000565005	-9.56335	0.00368	-9.37322	0.00422	-7.86334	0.00205	-8.61269	0.000352688	-9.37322	0.00423
	-9.55217	0.00413	-7.79623	0.00337	-8.79164	0.000598138	-9.55217	0.00413	-9.36204	0.00482	-7.85216	0.00224	-8.6015	0.000364949	-9.36204	0.00482
	-9.54099	0.00463	-7.78505	0.00379	-8.78045	0.000632404	-9.54099	0.00463	-9.35085	0.00548	-7.84097	0.00245	-8.59032	0.000377162	-9.35085	0.00548
	-9.5298	0.00518	-7.77387	0.00425	-8.76927	0.000667704	-9.5298	0.00518	-9.33967	0.00622	-7.82979	0.00267	-8.57914	0.000389315	-9.33967	0.00622
	-9.51862	0.00579	-7.76268	0.00476	-8.75808	0.000704001	-9.51862	0.00579	-9.32848	0.00704	-7.8186	0.00291	-8.56795	0.000401395	-9.32848	0.00705
	-9.50743	0.00647	-7.7515	0.00532	-8.7469	0.000741227	-9.50743	0.00647	-9.3173	0.00796	-7.80742	0.00316	-8.55677	0.000413395	-9.3173	0.00796
	-9.49625	0.00721	-7.74031	0.00593	-8.73572	0.000779308	-9.49625	0.00721	-9.30612	0.00897	-7.79623	0.00343	-8.54558	0.000425309	-9.30612	0.00897
	-9.48506	0.00802	-7.72913	0.0066	-8.72453	0.00081816	-9.48506	0.00803	-9.29493	0.01008	-7.78505	0.00371	-8.5344	0.000437285	-9.29493	0.01008
	-9.47388	0.00892	-7.71794	0.00733	-8.71335	0.000857698	-9.47388	0.00892	-9.28375	0.0113	-7.77387	0.00402	-8.52321	0.00044962	-9.28375	0.0113
	-9.4627	0.00991	-7.70676	0.00812	-8.70216	0.00089783	-9.4627	0.00991	-9.27256	0.01263	-7.76268	0.00434	-8.51203	0.000462172	-9.27256	0.01264
	-9.45151	0.01099	-7.69558	0.00898	-8.69098	0.000938461	-9.45151	0.011	-9.26138	0.01409	-7.7515	0.00467	-8.50085	0.000474627	-9.26138	0.0141
	-9.44033	0.01219	-7.68439	0.0099	-8.67979	0.000979495	-9.44033	0.0122	-9.25019	0.01568	-7.74031	0.00503	-8.48966	0.00048697	-9.25019	0.01568
	-9.42914	0.0135	-7.67321	0.0109	-8.66861	0.00102	-9.42914	0.0135	-9.23901	0.0174	-7.72913	0.00541	-8.47848	0.000499194	-9.23901	0.0174
	-9.41796	0.01494	-7.66202	0.01196	-8.65743	0.00106	-9.41796	0.01494	-9.22783	0.01925	-7.71794	0.00581	-8.46729	0.000511368	-9.22783	0.01926
	-9.40677	0.01651	-7.65084	0.01309	-8.64624	0.0011	-9.40677	0.01651	-9.21664	0.02125	-7.70676	0.00623	-8.45611	0.00052339	-9.21664	0.02126
	-9.39559	0.01823	-7.63965	0.0143	-8.63506	0.00115	-9.39559	0.01823	-9.20546	0.02339	-7.69558	0.00667	-8.44492	0.000535308	-9.20546	0.0234
	-9.38441	0.02011	-7.62847	0.01557	-8.62387	0.00119	-9.38441	0.02012	-9.19427	0.02568	-7.68439	0.00713	-8.43374	0.000547122	-9.19427	0.02569
	-9.37322	0.02217	-7.61729	0.01692	-8.61269	0.00123	-9.37322	0.02218	-9.18309	0.02812	-7.67321	0.00761	-8.42256	0.000558835	-9.18309	0.02813
	-9.36204	0.02442	-7.6061	0.01834	-8.6015	0.00127	-9.36204	0.02443	-9.1719	0.03071	-7.66202	0.00812	-8.41137	0.000570451	-9.1719	0.03072
	-9.35085	0.02688	-7.59492	0.01982	-8.59032	0.00131	-9.35085	0.02689	-9.16072	0.03345	-7.65084	0.00866	-8.40019	0.000581973	-9.16072	0.03346
	-9.33967	0.02956	-7.58373	0.02137	-8.57914	0.00135	-9.33967	0.02957	-9.14954	0.03633	-7.63965	0.00921	-8.389	0.000593405	-9.14954	0.03635
	-9.32848	0.03248	-7.57255	0.02298	-8.56795	0.00139	-9.32848	0.03249	-9.13835	0.03936	-7.62847	0.00979	-8.37782	0.000604753	-9.13835	0.03938
	-9.3173	0.03565	-7.56136	0.02464	-8.55677	0.00143	-9.3173	0.03567	-9.12717	0.04254	-7.61729	0.01039	-8.36663	0.000616024	-9.12717	0.04256
	-9.30612	0.0391	-7.55018	0.02634	-8.54558	0.00147	-9.30612	0.03911	-9.11598	0.04585	-7.6061	0.01102	-8.35545	0.000627226	-9.11598	0.04587
	-9.29493	0.04284	-7.539	0.02809	-8.5344	0.00151	-9.29493	0.04285	-9.1048	0.04929	-7.59492	0.01167	-8.34427	0.000638372	-9.1048	0.04931
	-9.28375	0.04688	-7.52781	0.02987	-8.52321	0.00155	-9.28375	0.0469	-9.09361	0.05285	-7.58373	0.01235	-8.33308	0.000649475	-9.09361	0.05288
	-9.27256	0.05125	-7.51663	0.03168	-8.51203	0.00159	-9.27256	0.05127	-9.08243	0.05653	-7.57255	0.01304	-8.3219	0.000660551	-9.08243	0.05656
	-9.26138	0.05596	-7.50544	0.0335	-8.50085	0.00164	-9.26138	0.05598	-9.07125	0.06032	-7.56136	0.01376	-8.31071	0.000671623	-9.07125	0.06035
	-9.25019	0.06102	-7.49426	0.03532	-8.48966	0.00168	-9.25019	0.06105	-9.06006	0.0642	-7.55018	0.0145	-8.29953	0.000682717	-9.06006	0.06423
	-9.23901	0.06646	-7.48307	0.03714	-8.47848	0.00172	-9.23901	0.06649	-9.04888	0.06817	-7.539	0.01525	-8.28834	0.000693864	-9.04888	0.0682
	-9.22783	0.07228	-7.47189	0.03893	-8.46729	0.00176	-9.22783	0.07231	-9.03769	0.07221	-7.52781	0.01602	-8.27716	0.000705102	-9.03769	0.07224
	-9.21664	0.0785	-7.46071	0.0407	-8.45611	0.0018	-9.21664	0.07854	-9.02651	0.07631	-7.51663	0.01679	-8.26598	0.000716476	-9.02651	0.07635
	-9.20546	0.08513	-7.44952	0.04242	-8.44492	0.00184	-9.20546	0.08517	-9.01532	0.08047	-7.50544	0.01757	-8.25479	0.000728038	-9.01532	0.08052
	-9.19427	0.09219	-7.43834	0.04409	-8.43374	0.00187	-9.19427	0.09223	-9.00414	0.08467	-7.49426	0.01835	-8.24361	0.00073985	-9.00414	0.08472
	-9.18309	0.0997	-7.42715	0.04569	-8.42256	0.00191	-9.18309	0.09975	-8.99295	0.0889	-7.48307	0.01913	-8.23242	0.000752021	-8.99295	0.08895
	-9.1719	0.10763	-7.41597	0.0472	-8.41137	0.00195	-9.1719	0.10768	-8.98177	0.09314	-7.47189	0.01991	-8.22124	0.000764603	-8.98177	0.0932
	-9.16072	0.11598	-7.40478	0.04863	-8.40019	0.00199	-9.16072	0.11604	-8.97059	0.0974	-7.46071	0.02067	-8.21005	0.000778422	-8.97059	0.09746
	-9.14954	0.12475	-7.3936	0.04995	-8.389	0.00202	-9.14954	0.12481	-8.9594	0.10165	-7.44952	0.02142	-8.19887	0.000793574	-8.9594	0.10171
	-9.13835	0.13393	-7.38242	0.05116	-8.37782	0.00206	-9.13835	0.134	-8.94822	0.10589	-7.43834	0.02215	-8.18769	0.000809383	-8.94822	0.10595
	-9.12717	0.14352	-7.37123	0.05224	-8.36663	0.0021	-9.12717	0.14359	-8.93703	0.1101	-7.42715	0.02285	-8.1765	0.000826016	-8.93703	0.11018
	-9.11598	0.1535	-7.36005	0.05318	-8.35545	0.00213	-9.11598	0.15357	-8.92585	0.11429	-7.41597	0.02352	-8.16532	0.000843566	-8.92585	0.11437
	-9.1048	0.16384	-7.34886	0.05399	-8.34427	0.00217	-9.1048	0.16393	-8.91466	0.11845	-7.40478	0.02416	-8.15413	0.000862144	-8.91466	0.11853
	-9.09361	0.17454	-7.33768	0.05464	-8.33308	0.00221	-9.09361	0.17463	-8.90348	0.12256	-7.3936	0.02476	-8.14295	0.000881915	-8.90348	0.12265
	-9.08243	0.18557	-7.32649	0.05514	-8.3219	0.00224	-9.08243	0.18567	-8.8923	0.12663	-7.38242	0.02531	-8.13176	0.000903033	-8.8923	0.12673
	-9.07125	0.19692	-7.31531	0.0555	-8.31071	0.00228	-9.07125	0.19702	-8.88111	0.13065	-7.37123	0.02581	-8.12058	0.000925666	-8.88111	0.13075
	-9.06006	0.20854	-7.30413	0.05574	-8.29953	0.00231	-9.06006	0.20865	-8.86993	0.13462	-7.36005	0.02626	-8.10939	0.000949991	-8.86993	0.13473
	-9.04888	0.22041	-7.29294	0.05585	-8.28834	0.00235	-9.04888	0.22054	-8.85874	0.13863	-7.34886	0.02665	-8.09821	0.000976199	-8.85874	0.13874
	-9.03769	0.23251	-7.28176	0.0558	-8.27716	0.00239	-9.03769	0.23264	-8.84756	0.14272	-7.33768	0.02697	-8.08703	0.001	-8.84756	0.14285
	-9.02651	0.24479	-7.27057	0.05559	-8.26598	0.00242	-9.02651	0.24494	-8.83637	0.14681	-7.32649	0.02723	-8.07584	0.00104	-8.83637	0.14694
	-9.01532	0.25724	-7.25939	0.05523	-8.25479	0.00246	-9.01532	0.2574	-8.82519	0.15083	-7.31531	0.02742	-8.06466	0.00107	-8.82519	0.15097
	-9.00414	0.26981	-7.2482	0.05476	-8.24361	0.0025	-9.00414	0.26999	-8.81401	0.15479	-7.30413	0.02755	-8.05347	0.0011	-8.81401	0.15493
	-8.99295	0.28248	-7.23702	0.05415	-8.23242	0.00254	-8.99295	0.28267	-8.80282	0.15867	-7.29294	0.0276	-8.04229	0.00114	-8.80282	0.15882
	-8.98177	0.29521	-7.22583	0.0534	-8.22124	0.00258	-8.98177	0.29541	-8.79164	0.16247	-7.28176	0.02758	-8.0311	0.00118	-8.79164	0.16264
	-8.97059	0.30798	-7.21465	0.05251	-8.21005	0.00263	-8.97059	0.30819	-8.78045	0.1662	-7.27057	0.02751	-8.01992	0.00123	-8.78045	0.16637
	-8.9594	0.32076	-7.20347	0.0515	-8.19887	0.00268	-8.9594	0.32098	-8.76927	0.16984	-7.25939	0.02738	-8.00874	0.00128	-8.76927	0.17002
	-8.94822	0.33351	-7.19228	0.05036	-8.18769	0.00273	-8.94822	0.33376	-8.75808	0.17338	-7.2482	0.02721	-7.99755	0.00133	-8.75808	0.17358
	-8.93703	0.34622	-7.1811	0.04913	-8.1765	0.00279	-8.93703	0.34648	-8.7469	0.17684	-7.23702	0.02697	-7.98637	0.00139	-8.7469	0.17705
	-8.92585	0.35887	-7.16991	0.04781	-8.16532	0.00285	-8.92585	0.35915	-8.73572	0.18019	-7.22583	0.02667	-7.97518	0.00145	-8.73572	0.18041
	-8.91466	0.37143	-7.15873	0.0464	-8.15413	0.00291	-8.91466	0.37174	-8.72453	0.18343	-7.21465	0.0263	-7.964	0.00152	-8.72453	0.18366
	-8.90348	0.3839	-7.14754	0.04494	-8.14295	0.00298	-8.90348	0.38422	-8.71335	0.18654	-7.20347	0.02587	-7.95281	0.00159	-8.71335	0.18679
	-8.8923	0.39626	-7.13636	0.04342	-8.13176	0.00306	-8.8923	0.3966	-8.70216	0.18953	-7.19228	0.02537	-7.94163	0.00166	-8.70216	0.18979
	-8.88111	0.40849	-7.12518	0.04188	-8.12058	0.00314	-8.88111	0.40886	-8.69098	0.19239	-7.1811	0.02483	-7.93045	0.00174	-8.69098	0.19265
	-8.86993	0.42059	-7.11399	0.04032	-8.10939	0.00322	-8.86993	0.42099	-8.67979	0.19509	-7.16991	0.02423	-7.91926	0.00183	-8.67979	0.19537
	-8.85874	0.43286	-7.10281	0.03875	-8.09821	0.00331	-8.85874	0.43328	-8.66861	0.19763	-7.15873	0.02359	-7.90808	0.00192	-8.66861	0.19792
	-8.84756	0.44543	-7.09162	0.0372	-8.08703	0.00341	-8.84756	0.44588	-8.65743	0.2	-7.14754	0.02292	-7.89689	0.00202	-8.65743	0.2003
	-8.83637	0.458	-7.08044	0.03568	-8.07584	0.00352	-8.83637	0.45847	-8.64624	0.20218	-7.13636	0.02221	-7.88571	0.00212	-8.64624	0.2025
	-8.82519	0.4704	-7.06925	0.0342	-8.06466	0.00364	-8.82519	0.4709	-8.63506	0.20417	-7.12518	0.02149	-7.87452	0.00223	-8.63506	0.2045
	-8.81401	0.48262	-7.05807	0.03278	-8.05347	0.00376	-8.81401	0.48316	-8.62387	0.20595	-7.11399	0.02074	-7.86334	0.00235	-8.62387	0.20629
	-8.80282	0.49465	-7.04689	0.03143	-8.04229	0.0039	-8.80282	0.49522	-8.61269	0.20751	-7.10281	0.01999	-7.85216	0.00247	-8.61269	0.20786
	-8.79164	0.50648	-7.0357	0.03016	-8.0311	0.00405	-8.79164	0.50708	-8.6015	0.20885	-7.09162	0.01923	-7.84097	0.0026	-8.6015	0.20921
	-8.78045	0.51809	-7.02452	0.029	-8.01992	0.00421	-8.78045	0.51872	-8.59032	0.20995	-7.08044	0.01848	-7.82979	0.00273	-8.59032	0.21033
	-8.76927	0.52947	-7.01333	0.02794	-8.00874	0.00438	-8.76927	0.53014	-8.57914	0.2108	-7.06925	0.01775	-7.8186	0.00287	-8.57914	0.21119
	-8.75808	0.5406	-7.00215	0.027	-7.99755	0.00457	-8.75808	0.5413	-8.56795	0.21141	-7.05807	0.01703	-7.80742	0.00301	-8.56795	0.21181
	-8.7469	0.55145	-6.99096	0.0262	-7.98637	0.00477	-8.7469	0.55219	-8.55677	0.21177	-7.04689	0.01634	-7.79623	0.00316	-8.55677	0.21218
	-8.73572	0.56201	-6.97978	0.02554	-7.97518	0.00499	-8.73572	0.56279	-8.54558	0.21186	-7.0357	0.01569	-7.78505	0.00331	-8.54558	0.21229
	-8.72453	0.57226	-6.9686	0.02503	-7.964	0.00522	-8.72453	0.57308	-8.5344	0.21179	-7.02452	0.01509	-7.77387	0.00347	-8.5344	0.21223
	-8.71335	0.58215	-6.95741	0.02468	-7.95281	0.00547	-8.71335	0.58301	-8.52321	0.21172	-7.01333	0.01453	-7.76268	0.00363	-8.52321	0.21217
	-8.70216	0.59168	-6.94623	0.0245	-7.94163	0.00573	-8.70216	0.59257	-8.51203	0.21156	-7.00215	0.01402	-7.7515	0.00379	-8.51203	0.21202
	-8.69098	0.60079	-6.93504	0.02448	-7.93045	0.00602	-8.69098	0.60172	-8.50085	0.21114	-6.99096	0.01358	-7.74031	0.00396	-8.50085	0.21162
	-8.67979	0.60945	-6.92386	0.02465	-7.91926	0.00632	-8.67979	0.61043	-8.48966	0.21048	-6.97978	0.0132	-7.72913	0.00413	-8.48966	0.21097
	-8.66861	0.61764	-6.91267	0.02501	-7.90808	0.00664	-8.66861	0.61866	-8.47848	0.20958	-6.9686	0.01289	-7.71794	0.0043	-8.47848	0.21008
	-8.65743	0.6253	-6.90149	0.02555	-7.89689	0.00698	-8.65743	0.62636	-8.46729	0.20845	-6.95741	0.01266	-7.70676	0.00448	-8.46729	0.20896
	-8.64624	0.63241	-6.89031	0.02629	-7.88571	0.00734	-8.64624	0.63352	-8.45611	0.20709	-6.94623	0.01251	-7.69558	0.00465	-8.45611	0.20761
	-8.63506	0.63893	-6.87912	0.02722	-7.87452	0.00772	-8.63506	0.64008	-8.44492	0.20551	-6.93504	0.01245	-7.68439	0.00483	-8.44492	0.20605
	-8.62387	0.64482	-6.86794	0.02836	-7.86334	0.00812	-8.62387	0.64601	-8.43374	0.20374	-6.92386	0.01247	-7.67321	0.00501	-8.43374	0.20429
	-8.61269	0.65004	-6.85675	0.02969	-7.85216	0.00854	-8.61269	0.65127	-8.42256	0.20178	-6.91267	0.01258	-7.66202	0.00519	-8.42256	0.20234
	-8.6015	0.65457	-6.84557	0.03122	-7.84097	0.00898	-8.6015	0.65584	-8.41137	0.19966	-6.90149	0.01279	-7.65084	0.00536	-8.41137	0.20023
	-8.59032	0.65838	-6.83438	0.03296	-7.82979	0.00944	-8.59032	0.65969	-8.40019	0.19738	-6.89031	0.01309	-7.63965	0.00554	-8.40019	0.19797
	-8.57914	0.66144	-6.8232	0.03489	-7.8186	0.00991	-8.57914	0.66279	-8.389	0.19498	-6.87912	0.01349	-7.62847	0.00571	-8.389	0.19557
	-8.56795	0.66374	-6.81202	0.03703	-7.80742	0.0104	-8.56795	0.66513	-8.37782	0.19245	-6.86794	0.01398	-7.61729	0.00589	-8.37782	0.19306
	-8.55677	0.66525	-6.80083	0.03936	-7.79623	0.01091	-8.55677	0.66668	-8.36663	0.18983	-6.85675	0.01457	-7.6061	0.00606	-8.36663	0.19045
	-8.54558	0.66598	-6.78965	0.04188	-7.78505	0.01142	-8.54558	0.66745	-8.35545	0.18714	-6.84557	0.01526	-7.59492	0.00622	-8.35545	0.18777
	-8.5344	0.66618	-6.77846	0.04458	-7.77387	0.01196	-8.5344	0.66769	-8.34427	0.18438	-6.83438	0.01604	-7.58373	0.00639	-8.34427	0.18502
	-8.52321	0.66638	-6.76728	0.04747	-7.76268	0.0125	-8.52321	0.66794	-8.33308	0.18158	-6.8232	0.01692	-7.57255	0.00656	-8.33308	0.18224
	-8.51203	0.66634	-6.75609	0.05053	-7.7515	0.01306	-8.51203	0.66793	-8.3219	0.17876	-6.81202	0.01788	-7.56136	0.00672	-8.3219	0.17943
	-8.50085	0.66551	-6.74491	0.05376	-7.74031	0.01363	-8.50085	0.66714	-8.31071	0.17594	-6.80083	0.01894	-7.55018	0.00687	-8.31071	0.17662
	-8.48966	0.6639	-6.73373	0.05714	-7.72913	0.0142	-8.48966	0.66558	-8.29953	0.17312	-6.78965	0.02009	-7.539	0.00703	-8.29953	0.17381
	-8.47848	0.66154	-6.72254	0.06066	-7.71794	0.01478	-8.47848	0.66326	-8.28834	0.17033	-6.77846	0.02131	-7.52781	0.00718	-8.28834	0.17104
	-8.46729	0.65846	-6.71136	0.06432	-7.70676	0.01537	-8.46729	0.66022	-8.27716	0.16758	-6.76728	0.02261	-7.51663	0.00732	-8.27716	0.1683
	-8.45611	0.65467	-6.70017	0.06811	-7.69558	0.01596	-8.45611	0.65646	-8.26598	0.16489	-6.75609	0.02399	-7.50544	0.00745	-8.26598	0.16562
	-8.44492	0.65021	-6.68899	0.07201	-7.68439	0.01656	-8.44492	0.65204	-8.25479	0.16226	-6.74491	0.02543	-7.49426	0.00757	-8.25479	0.16301
	-8.43374	0.64511	-6.6778	0.076	-7.67321	0.01715	-8.43374	0.64699	-8.24361	0.15972	-6.73373	0.02693	-7.48307	0.00769	-8.24361	0.16048
	-8.42256	0.63944	-6.66662	0.08007	-7.66202	0.01775	-8.42256	0.64135	-8.23242	0.15726	-6.72254	0.02848	-7.47189	0.00779	-8.23242	0.15804
	-8.41137	0.63323	-6.65544	0.08419	-7.65084	0.01834	-8.41137	0.63518	-8.22124	0.15491	-6.71136	0.03008	-7.46071	0.00789	-8.22124	0.1557
	-8.40019	0.62652	-6.64425	0.08834	-7.63965	0.01893	-8.40019	0.62851	-8.21005	0.15279	-6.70017	0.03171	-7.44952	0.00797	-8.21005	0.15361
	-8.389	0.61939	-6.63307	0.0925	-7.62847	0.01952	-8.389	0.62141	-8.19887	0.15093	-6.68899	0.03337	-7.43834	0.00804	-8.19887	0.15176
	-8.37782	0.61187	-6.62188	0.09666	-7.61729	0.02009	-8.37782	0.61393	-8.18769	0.14919	-6.6778	0.03506	-7.42715	0.0081	-8.18769	0.15005
	-8.36663	0.60403	-6.6107	0.1008	-7.6061	0.02066	-8.36663	0.60613	-8.1765	0.14759	-6.66662	0.03676	-7.41597	0.00815	-8.1765	0.14847
	-8.35545	0.59592	-6.59951	0.10489	-7.59492	0.02123	-8.35545	0.59805	-8.16532	0.14612	-6.65544	0.03845	-7.40478	0.00818	-8.16532	0.14704
	-8.34427	0.58759	-6.58833	0.10891	-7.58373	0.0218	-8.34427	0.58976	-8.15413	0.1448	-6.64425	0.04013	-7.3936	0.0082	-8.15413	0.14575
	-8.33308	0.5791	-6.57715	0.11286	-7.57255	0.02236	-8.33308	0.58131	-8.14295	0.14363	-6.63307	0.0418	-7.38242	0.00821	-8.14295	0.14461
	-8.3219	0.5705	-6.56596	0.1167	-7.56136	0.02291	-8.3219	0.57274	-8.13176	0.14262	-6.62188	0.04343	-7.37123	0.0082	-8.13176	0.14363
	-8.31071	0.56184	-6.55478	0.12041	-7.55018	0.02345	-8.31071	0.56412	-8.12058	0.14177	-6.6107	0.04502	-7.36005	0.00818	-8.12058	0.14282
	-8.29953	0.55317	-6.54359	0.124	-7.539	0.02398	-8.29953	0.55549	-8.10939	0.14108	-6.59951	0.04657	-7.34886	0.00814	-8.10939	0.14218
	-8.28834	0.54454	-6.53241	0.12743	-7.52781	0.02448	-8.28834	0.54689	-8.09821	0.14057	-6.58833	0.04806	-7.33768	0.00809	-8.09821	0.14172
	-8.27716	0.53599	-6.52122	0.1307	-7.51663	0.02497	-8.27716	0.53838	-8.08703	0.14023	-6.57715	0.04948	-7.32649	0.00802	-8.08703	0.14144
	-8.26598	0.52757	-6.51004	0.13379	-7.50544	0.02543	-8.26598	0.52999	-8.07584	0.14008	-6.56596	0.05083	-7.31531	0.00794	-8.07584	0.14135
	-8.25479	0.51931	-6.49886	0.13669	-7.49426	0.02586	-8.25479	0.52177	-8.06466	0.14012	-6.55478	0.0521	-7.30413	0.00785	-8.06466	0.14146
	-8.24361	0.51125	-6.48767	0.13942	-7.48307	0.02627	-8.24361	0.51376	-8.05347	0.14036	-6.54359	0.05329	-7.29294	0.00775	-8.05347	0.14178
	-8.23242	0.50344	-6.47649	0.14201	-7.47189	0.02664	-8.23242	0.50599	-8.04229	0.14081	-6.53241	0.05439	-7.28176	0.00764	-8.04229	0.1423
	-8.22124	0.4959	-6.4653	0.14444	-7.46071	0.02698	-8.22124	0.49849	-8.0311	0.14146	-6.52122	0.05539	-7.27057	0.00753	-8.0311	0.14304
	-8.21005	0.4891	-6.45412	0.14667	-7.44952	0.02728	-8.21005	0.49174	-8.01992	0.14233	-6.51004	0.05631	-7.25939	0.0074	-8.01992	0.14401
	-8.19887	0.48305	-6.44293	0.14875	-7.43834	0.02755	-8.19887	0.48575	-8.00874	0.14342	-6.49886	0.05712	-7.2482	0.00726	-8.00874	0.14521
	-8.18769	0.47737	-6.43175	0.1507	-7.42715	0.02778	-8.18769	0.48012	-7.99755	0.14474	-6.48767	0.05787	-7.23702	0.00712	-7.99755	0.14666
	-8.1765	0.47207	-6.42057	0.15251	-7.41597	0.02796	-8.1765	0.47488	-7.98637	0.1463	-6.47649	0.05858	-7.22583	0.00696	-7.98637	0.14834
	-8.16532	0.46718	-6.40938	0.15417	-7.40478	0.02811	-8.16532	0.47006	-7.97518	0.1481	-6.4653	0.05924	-7.21465	0.0068	-7.97518	0.15028
	-8.15413	0.46272	-6.3982	0.15564	-7.3936	0.0282	-8.15413	0.46567	-7.964	0.15014	-6.45412	0.05981	-7.20347	0.00664	-7.964	0.15247
	-8.14295	0.45872	-6.38701	0.15694	-7.38242	0.02826	-8.14295	0.46174	-7.95281	0.15243	-6.44293	0.0603	-7.19228	0.00647	-7.95281	0.15493
	-8.13176	0.4552	-6.37583	0.15808	-7.37123	0.02826	-8.13176	0.4583	-7.94163	0.15497	-6.43175	0.06073	-7.1811	0.00629	-7.94163	0.15765
	-8.12058	0.45217	-6.36464	0.15905	-7.36005	0.02822	-8.12058	0.45536	-7.93045	0.15776	-6.42057	0.06107	-7.16991	0.00612	-7.93045	0.16064
	-8.10939	0.44968	-6.35346	0.1599	-7.34886	0.02813	-8.10939	0.45297	-7.91926	0.16082	-6.40938	0.06135	-7.15873	0.00595	-7.91926	0.16391
	-8.09821	0.44774	-6.34227	0.16061	-7.33768	0.02799	-8.09821	0.45113	-7.90808	0.16412	-6.3982	0.06156	-7.14754	0.00578	-7.90808	0.16744
	-8.08703	0.44639	-6.33109	0.16122	-7.32649	0.0278	-8.08703	0.44989	-7.89689	0.16776	-6.38701	0.06172	-7.13636	0.00561	-7.89689	0.17132
	-8.07584	0.44564	-6.31991	0.16173	-7.31531	0.02756	-8.07584	0.44926	-7.88571	0.17173	-6.37583	0.06182	-7.12518	0.00545	-7.88571	0.17555
	-8.06466	0.44552	-6.30872	0.16217	-7.30413	0.02729	-8.06466	0.44928	-7.87452	0.17594	-6.36464	0.06189	-7.11399	0.0053	-7.87452	0.18004
	-8.05347	0.44607	-6.29754	0.16254	-7.29294	0.02698	-8.05347	0.44998	-7.86334	0.18043	-6.35346	0.06192	-7.10281	0.00516	-7.86334	0.18483
	-8.04229	0.44731	-6.28635	0.16287	-7.28176	0.02664	-8.04229	0.45138	-7.85216	0.18518	-6.34227	0.06193	-7.09162	0.00503	-7.85216	0.1899
	-8.0311	0.44928	-6.27517	0.16318	-7.27057	0.02627	-8.0311	0.45352	-7.84097	0.19014	-6.33109	0.06192	-7.08044	0.00492	-7.84097	0.19519
	-8.01992	0.45198	-6.26398	0.16346	-7.25939	0.02586	-8.01992	0.45641	-7.82979	0.1953	-6.31991	0.0619	-7.06925	0.00482	-7.82979	0.20071
	-8.00874	0.45546	-6.2528	0.16375	-7.2482	0.02542	-8.00874	0.4601	-7.8186	0.20064	-6.30872	0.06189	-7.05807	0.00473	-7.8186	0.20641
	-7.99755	0.45973	-6.24162	0.16405	-7.23702	0.02495	-7.99755	0.4646	-7.80742	0.20613	-6.29754	0.06188	-7.04689	0.00467	-7.80742	0.2123
	-7.98637	0.46482	-6.23043	0.16437	-7.22583	0.02445	-7.98637	0.46994	-7.79623	0.21176	-6.28635	0.06189	-7.0357	0.00463	-7.79623	0.21835
	-7.97518	0.47075	-6.21925	0.16472	-7.21465	0.02393	-7.97518	0.47614	-7.78505	0.2175	-6.27517	0.06192	-7.02452	0.00461	-7.78505	0.22453
	-7.964	0.47753	-6.20806	0.16512	-7.20347	0.02338	-7.964	0.48322	-7.77387	0.22333	-6.26398	0.06198	-7.01333	0.00462	-7.77387	0.23081
	-7.95281	0.48518	-6.19688	0.1656	-7.19228	0.02281	-7.95281	0.49119	-7.76268	0.22921	-6.2528	0.06207	-7.00215	0.00465	-7.76268	0.23718
	-7.94163	0.4937	-6.18569	0.16616	-7.1811	0.02223	-7.94163	0.50006	-7.7515	0.23513	-6.24162	0.06219	-6.99096	0.00471	-7.7515	0.2436
	-7.93045	0.50312	-6.17451	0.16679	-7.16991	0.02165	-7.93045	0.50985	-7.74031	0.24105	-6.23043	0.06235	-6.97978	0.00479	-7.74031	0.25004
	-7.91926	0.51342	-6.16333	0.16751	-7.15873	0.02106	-7.91926	0.52056	-7.72913	0.24694	-6.21925	0.06255	-6.9686	0.0049	-7.72913	0.25648
	-7.90808	0.5246	-6.15214	0.1683	-7.14754	0.02048	-7.90808	0.53218	-7.71794	0.25276	-6.20806	0.06279	-6.95741	0.00505	-7.71794	0.26287
	-7.89689	0.53689	-6.14096	0.16912	-7.13636	0.01992	-7.89689	0.54494	-7.70676	0.25849	-6.19688	0.06307	-6.94623	0.00522	-7.70676	0.26919
	-7.88571	0.55026	-6.12977	0.16996	-7.12518	0.01937	-7.88571	0.55884	-7.69558	0.26409	-6.18569	0.0634	-6.93504	0.00542	-7.69558	0.27541
	-7.87452	0.56447	-6.11859	0.17083	-7.11399	0.01885	-7.87452	0.5736	-7.68439	0.26954	-6.17451	0.06377	-6.92386	0.00566	-7.68439	0.2815
	-7.86334	0.57958	-6.1074	0.1717	-7.10281	0.01835	-7.86334	0.5893	-7.67321	0.27479	-6.16333	0.06419	-6.91267	0.00593	-7.67321	0.28741
	-7.85216	0.59555	-6.09622	0.17256	-7.09162	0.0179	-7.85216	0.60591	-7.66202	0.27982	-6.15214	0.06465	-6.90149	0.00623	-7.66202	0.29313
	-7.84097	0.61222	-6.08504	0.1734	-7.08044	0.01749	-7.84097	0.62327	-7.65084	0.28461	-6.14096	0.06512	-6.89031	0.00656	-7.65084	0.29863
	-7.82979	0.62953	-6.07385	0.17421	-7.06925	0.01714	-7.82979	0.64131	-7.63965	0.28912	-6.12977	0.06561	-6.87912	0.00692	-7.63965	0.30387
	-7.8186	0.64742	-6.06267	0.17498	-7.05807	0.01684	-7.8186	0.65998	-7.62847	0.29333	-6.11859	0.06611	-6.86794	0.00731	-7.62847	0.30884
	-7.80742	0.66582	-6.05148	0.17569	-7.04689	0.0166	-7.80742	0.67921	-7.61729	0.29722	-6.1074	0.06664	-6.85675	0.00773	-7.61729	0.3135
	-7.79623	0.68465	-6.0403	0.17632	-7.0357	0.01644	-7.79623	0.69892	-7.6061	0.30077	-6.09622	0.06718	-6.84557	0.00819	-7.6061	0.31784
	-7.78505	0.70382	-6.02911	0.17688	-7.02452	0.01635	-7.78505	0.71904	-7.59492	0.30401	-6.08504	0.0677	-6.83438	0.00867	-7.59492	0.3219
	-7.77387	0.72326	-6.01793	0.17735	-7.01333	0.01634	-7.77387	0.73947	-7.58373	0.30699	-6.07385	0.06821	-6.8232	0.00919	-7.58373	0.32573
	-7.76268	0.74287	-6.00675	0.17771	-7.00215	0.01642	-7.76268	0.76013	-7.57255	0.3097	-6.06267	0.06869	-6.81202	0.00973	-7.57255	0.3293
	-7.7515	0.76255	-5.99556	0.17798	-6.99096	0.01658	-7.7515	0.78093	-7.56136	0.31207	-6.05148	0.06914	-6.80083	0.01029	-7.56136	0.33255
	-7.74031	0.7822	-5.98438	0.17814	-6.97978	0.01684	-7.74031	0.80176	-7.55018	0.31423	-6.0403	0.06954	-6.78965	0.01089	-7.55018	0.3356
	-7.72913	0.80172	-5.97319	0.17819	-6.9686	0.01719	-7.72913	0.82253	-7.539	0.31617	-6.02911	0.06989	-6.77846	0.0115	-7.539	0.33845
	-7.71794	0.82101	-5.96201	0.17814	-6.95741	0.01764	-7.71794	0.84313	-7.52781	0.31769	-6.01793	0.07019	-6.76728	0.01214	-7.52781	0.34088
	-7.70676	0.83997	-5.95082	0.17808	-6.94623	0.0182	-7.70676	0.86347	-7.51663	0.31878	-6.00675	0.07043	-6.75609	0.0128	-7.51663	0.34289
	-7.69558	0.85849	-5.93964	0.17802	-6.93504	0.01886	-7.69558	0.88343	-7.50544	0.31945	-5.99556	0.07061	-6.74491	0.01347	-7.50544	0.34447
	-7.68439	0.87648	-5.92846	0.17793	-6.92386	0.01963	-7.68439	0.90294	-7.49426	0.31969	-5.98438	0.07072	-6.73373	0.01417	-7.49426	0.34562
	-7.67321	0.89383	-5.91727	0.17782	-6.91267	0.02051	-7.67321	0.92188	-7.48307	0.31951	-5.97319	0.07076	-6.72254	0.01487	-7.48307	0.34633
	-7.66202	0.91046	-5.90609	0.17766	-6.90149	0.02149	-7.66202	0.94016	-7.47189	0.31891	-5.96201	0.07073	-6.71136	0.01559	-7.47189	0.34661
	-7.65084	0.92627	-5.8949	0.17749	-6.89031	0.02258	-7.65084	0.9577	-7.46071	0.31789	-5.95082	0.07067	-6.70017	0.01633	-7.46071	0.34645
	-7.63965	0.94119	-5.88372	0.17731	-6.87912	0.02378	-7.63965	0.97442	-7.44952	0.31647	-5.93964	0.07057	-6.68899	0.01707	-7.44952	0.34586
	-7.62847	0.95514	-5.87253	0.17717	-6.86794	0.0251	-7.62847	0.99023	-7.43834	0.31465	-5.92846	0.07041	-6.6778	0.01782	-7.43834	0.34485
	-7.61729	0.96804	-5.86135	0.17709	-6.85675	0.02651	-7.61729	1.00505	-7.42715	0.31245	-5.91727	0.07019	-6.66662	0.01858	-7.42715	0.3434
	-7.6061	0.97994	-5.85017	0.1771	-6.84557	0.02804	-7.6061	1.01894	-7.41597	0.30987	-5.90609	0.06991	-6.65544	0.01933	-7.41597	0.34154
	-7.59492	0.99115	-5.83898	0.17733	-6.83438	0.02967	-7.59492	1.03221	-7.40478	0.30692	-5.8949	0.06959	-6.64425	0.02008	-7.40478	0.33926
	-7.58373	1.00174	-5.8278	0.1778	-6.8232	0.0314	-7.58373	1.04491	-7.3936	0.30361	-5.88372	0.06925	-6.63307	0.02082	-7.3936	0.33657
	-7.57255	1.01137	-5.81661	0.17847	-6.81202	0.03323	-7.57255	1.05671	-7.38242	0.29996	-5.87253	0.0689	-6.62188	0.02155	-7.38242	0.33348
	-7.56136	1.01979	-5.80543	0.1794	-6.80083	0.03516	-7.56136	1.06734	-7.37123	0.29597	-5.86135	0.06853	-6.6107	0.02227	-7.37123	0.32999
	-7.55018	1.02725	-5.79424	0.1806	-6.78965	0.03718	-7.55018	1.07705	-7.36005	0.29167	-5.85017	0.06816	-6.59951	0.02297	-7.36005	0.3261
	-7.539	1.03372	-5.78306	0.18214	-6.77846	0.03928	-7.539	1.08579	-7.34886	0.28705	-5.83898	0.06782	-6.58833	0.02366	-7.34886	0.32184
	-7.52781	1.03879	-5.77188	0.18403	-6.76728	0.04147	-7.52781	1.09315	-7.33768	0.28214	-5.8278	0.06753	-6.57715	0.02433	-7.33768	0.3172
	-7.51663	1.04245	-5.76069	0.18632	-6.75609	0.04374	-7.51663	1.0991	-7.32649	0.27694	-5.81661	0.06728	-6.56596	0.02498	-7.32649	0.31219
	-7.50544	1.04469	-5.74951	0.18905	-6.74491	0.04609	-7.50544	1.10362	-7.31531	0.27147	-5.80543	0.06708	-6.55478	0.0256	-7.31531	0.30683
	-7.49426	1.0455	-5.73832	0.19224	-6.73373	0.04849	-7.49426	1.10669	-7.30413	0.26574	-5.79424	0.06694	-6.54359	0.0262	-7.30413	0.30114
	-7.48307	1.04488	-5.72714	0.19591	-6.72254	0.05096	-7.48307	1.10829	-7.29294	0.2598	-5.78306	0.06688	-6.53241	0.02678	-7.29294	0.29515
	-7.47189	1.04284	-5.71595	0.2001	-6.71136	0.05349	-7.47189	1.10841	-7.28176	0.2537	-5.77188	0.06691	-6.52122	0.02733	-7.28176	0.28892
	-7.46071	1.03938	-5.70477	0.20483	-6.70017	0.05608	-7.46071	1.10706	-7.27057	0.24742	-5.76069	0.06704	-6.51004	0.02786	-7.27057	0.28246
	-7.44952	1.03453	-5.69359	0.21009	-6.68899	0.05872	-7.44952	1.10423	-7.25939	0.24104	-5.74951	0.0673	-6.49886	0.02835	-7.25939	0.27581
	-7.43834	1.02829	-5.6824	0.2159	-6.6778	0.06141	-7.43834	1.09992	-7.2482	0.23466	-5.73832	0.06768	-6.48767	0.02883	-7.2482	0.26913
	-7.42715	1.02069	-5.67122	0.22226	-6.66662	0.06412	-7.42715	1.09415	-7.23702	0.22823	-5.72714	0.06821	-6.47649	0.02931	-7.23702	0.26232
	-7.41597	1.01175	-5.66003	0.22916	-6.65544	0.06685	-7.41597	1.08692	-7.22583	0.22165	-5.71595	0.0689	-6.4653	0.02977	-7.22583	0.25528
	-7.40478	1.00151	-5.64885	0.23658	-6.64425	0.06958	-7.40478	1.07825	-7.21465	0.21495	-5.70477	0.06974	-6.45412	0.03021	-7.21465	0.24805
	-7.3936	0.99	-5.63766	0.24452	-6.63307	0.0723	-7.3936	1.06816	-7.20347	0.20814	-5.69359	0.07076	-6.44293	0.03063	-7.20347	0.24064
	-7.38242	0.97725	-5.62648	0.25293	-6.62188	0.07501	-7.38242	1.05666	-7.19228	0.20124	-5.6824	0.07195	-6.43175	0.03104	-7.19228	0.23308
	-7.37123	0.96329	-5.6153	0.26178	-6.6107	0.0777	-7.37123	1.04379	-7.1811	0.19428	-5.67122	0.07331	-6.42057	0.03143	-7.1811	0.2254
	-7.36005	0.94817	-5.60411	0.27103	-6.59951	0.08035	-7.36005	1.02957	-7.16991	0.18729	-5.66003	0.07485	-6.40938	0.0318	-7.16991	0.21764
	-7.34886	0.93193	-5.59293	0.28064	-6.58833	0.08297	-7.34886	1.01404	-7.15873	0.18028	-5.64885	0.07657	-6.3982	0.03216	-7.15873	0.20982
	-7.33768	0.91462	-5.58174	0.29054	-6.57715	0.08554	-7.33768	0.99725	-7.14754	0.17329	-5.63766	0.07846	-6.38701	0.03249	-7.14754	0.20199
	-7.32649	0.89628	-5.57056	0.30069	-6.56596	0.08806	-7.32649	0.97922	-7.13636	0.16635	-5.62648	0.08051	-6.37583	0.03282	-7.13636	0.19418
	-7.31531	0.87713	-5.55937	0.31101	-6.55478	0.09052	-7.31531	0.9602	-7.12518	0.15948	-5.6153	0.08272	-6.36464	0.03313	-7.12518	0.18642
	-7.30413	0.85748	-5.54819	0.32144	-6.54359	0.09292	-7.30413	0.94052	-7.11399	0.15272	-5.60411	0.08507	-6.35346	0.03344	-7.11399	0.17876
	-7.29294	0.83739	-5.53701	0.33191	-6.53241	0.09525	-7.29294	0.92022	-7.10281	0.14609	-5.59293	0.08755	-6.34227	0.03374	-7.10281	0.17124
	-7.28176	0.81667	-5.52582	0.34234	-6.52122	0.0975	-7.28176	0.89911	-7.09162	0.13963	-5.58174	0.09015	-6.33109	0.03403	-7.09162	0.16389
	-7.27057	0.79522	-5.51464	0.35267	-6.51004	0.09969	-7.27057	0.87707	-7.08044	0.13336	-5.57056	0.09285	-6.31991	0.03432	-7.08044	0.15675
	-7.25939	0.77329	-5.50345	0.36281	-6.49886	0.10179	-7.25939	0.85438	-7.06925	0.1273	-5.55937	0.09563	-6.30872	0.03461	-7.06925	0.14986
	-7.2482	0.7511	-5.49227	0.37269	-6.48767	0.10383	-7.2482	0.83128	-7.05807	0.12149	-5.54819	0.09846	-6.29754	0.0349	-7.05807	0.14326
	-7.23702	0.72855	-5.48108	0.38225	-6.47649	0.10585	-7.23702	0.80765	-7.04689	0.11595	-5.53701	0.10133	-6.28635	0.03519	-7.04689	0.13697
	-7.22583	0.70556	-5.4699	0.39146	-6.4653	0.10783	-7.22583	0.78341	-7.0357	0.11071	-5.52582	0.10422	-6.27517	0.03549	-7.0357	0.13103
	-7.21465	0.68223	-5.45871	0.40031	-6.45412	0.10974	-7.21465	0.75867	-7.02452	0.10578	-5.51464	0.10709	-6.26398	0.03579	-7.02452	0.12548
	-7.20347	0.65865	-5.44753	0.40868	-6.44293	0.11159	-7.20347	0.73352	-7.01333	0.10118	-5.50345	0.10994	-6.2528	0.0361	-7.01333	0.12032
	-7.19228	0.6349	-5.43635	0.41651	-6.43175	0.11342	-7.19228	0.70808	-7.00215	0.09693	-5.49227	0.11273	-6.24162	0.03641	-7.00215	0.1156
	-7.1811	0.6111	-5.42516	0.42379	-6.42057	0.11522	-7.1811	0.68246	-6.99096	0.09304	-5.48108	0.11544	-6.23043	0.03674	-6.99096	0.11133
	-7.16991	0.58733	-5.41398	0.43043	-6.40938	0.11697	-7.16991	0.65679	-6.97978	0.08953	-5.4699	0.11806	-6.21925	0.03706	-6.97978	0.10752
	-7.15873	0.56371	-5.40279	0.43635	-6.3982	0.11868	-7.15873	0.63118	-6.9686	0.08639	-5.45871	0.12056	-6.20806	0.0374	-6.9686	0.10419
	-7.14754	0.54035	-5.39161	0.44157	-6.38701	0.12033	-7.14754	0.60577	-6.95741	0.08364	-5.44753	0.12294	-6.19688	0.03776	-6.95741	0.10135
	-7.13636	0.51735	-5.38042	0.44607	-6.37583	0.12193	-7.13636	0.58069	-6.94623	0.08128	-5.43635	0.12516	-6.18569	0.03814	-6.94623	0.09902
	-7.12518	0.49483	-5.36924	0.4499	-6.36464	0.1235	-7.12518	0.55607	-6.93504	0.07931	-5.42516	0.12722	-6.17451	0.03853	-6.93504	0.09719
	-7.11399	0.47288	-5.35806	0.45305	-6.35346	0.12503	-7.11399	0.53204	-6.92386	0.07773	-5.41398	0.12911	-6.16333	0.03892	-6.92386	0.09586
	-7.10281	0.45162	-5.34687	0.45544	-6.34227	0.12654	-7.10281	0.50872	-6.91267	0.07652	-5.40279	0.13079	-6.15214	0.03931	-6.91267	0.09503
	-7.09162	0.43114	-5.33569	0.45711	-6.33109	0.12803	-7.09162	0.48624	-6.90149	0.07569	-5.39161	0.13228	-6.14096	0.0397	-6.90149	0.09471
	-7.08044	0.41154	-5.3245	0.45823	-6.31991	0.1295	-7.08044	0.46471	-6.89031	0.07523	-5.38042	0.13357	-6.12977	0.04009	-6.89031	0.09487
	-7.06925	0.39291	-5.31332	0.45876	-6.30872	0.13097	-7.06925	0.44425	-6.87912	0.07511	-5.36924	0.13469	-6.11859	0.04046	-6.87912	0.09552
	-7.05807	0.37534	-5.30213	0.45861	-6.29754	0.13243	-7.05807	0.42496	-6.86794	0.07534	-5.35806	0.13565	-6.1074	0.04083	-6.86794	0.09663
	-7.04689	0.35891	-5.29095	0.45782	-6.28635	0.1339	-7.04689	0.40694	-6.85675	0.0759	-5.34687	0.13639	-6.09622	0.04119	-6.85675	0.0982
	-7.0357	0.34368	-5.27977	0.45639	-6.27517	0.13538	-7.0357	0.39029	-6.84557	0.07676	-5.33569	0.13693	-6.08504	0.04153	-6.84557	0.10021
	-7.02452	0.32973	-5.26858	0.45439	-6.26398	0.13687	-7.02452	0.37507	-6.83438	0.07792	-5.3245	0.13725	-6.07385	0.04185	-6.83438	0.10263
	-7.01333	0.31709	-5.2574	0.45188	-6.2528	0.13837	-7.01333	0.36137	-6.8232	0.07935	-5.31332	0.13738	-6.06267	0.04214	-6.8232	0.10546
	-7.00215	0.30582	-5.24621	0.44889	-6.24162	0.13989	-7.00215	0.34924	-6.81202	0.08105	-5.30213	0.1373	-6.05148	0.0424	-6.81202	0.10866
	-6.99096	0.29594	-5.23503	0.44548	-6.23043	0.14143	-6.99096	0.33872	-6.80083	0.08299	-5.29095	0.13704	-6.0403	0.04264	-6.80083	0.11222
	-6.97978	0.28749	-5.22384	0.44171	-6.21925	0.14298	-6.97978	0.32987	-6.78965	0.08515	-5.27977	0.13658	-6.02911	0.04284	-6.78965	0.11612
	-6.9686	0.28048	-5.21266	0.43764	-6.20806	0.14456	-6.9686	0.3227	-6.77846	0.08751	-5.26858	0.13595	-6.01793	0.04301	-6.77846	0.12032
	-6.95741	0.27491	-5.20148	0.43334	-6.19688	0.14618	-6.95741	0.31724	-6.76728	0.09006	-5.2574	0.13516	-6.00675	0.04314	-6.76728	0.12482
	-6.94623	0.27079	-5.19029	0.42888	-6.18569	0.14786	-6.94623	0.31348	-6.75609	0.09278	-5.24621	0.13422	-5.99556	0.04324	-6.75609	0.12957
	-6.93504	0.26809	-5.17911	0.4243	-6.17451	0.14956	-6.93504	0.31143	-6.74491	0.09566	-5.23503	0.13316	-5.98438	0.0433	-6.74491	0.13456
	-6.92386	0.26679	-5.16792	0.41969	-6.16333	0.15129	-6.92386	0.31108	-6.73373	0.09866	-5.22384	0.13199	-5.97319	0.04332	-6.73373	0.13976
	-6.91267	0.26688	-5.15674	0.41512	-6.15214	0.15305	-6.91267	0.31239	-6.72254	0.10178	-5.21266	0.13072	-5.96201	0.04331	-6.72254	0.14514
	-6.90149	0.2683	-5.14555	0.41062	-6.14096	0.15478	-6.90149	0.31534	-6.71136	0.10503	-5.20148	0.12939	-5.95082	0.04328	-6.71136	0.1507
	-6.89031	0.27102	-5.13437	0.40625	-6.12977	0.15648	-6.89031	0.31989	-6.70017	0.10839	-5.19029	0.12801	-5.93964	0.04325	-6.70017	0.15643
	-6.87912	0.27498	-5.12319	0.40205	-6.11859	0.15813	-6.87912	0.32598	-6.68899	0.11188	-5.17911	0.12659	-5.92846	0.0432	-6.68899	0.16232
	-6.86794	0.28014	-5.112	0.39816	-6.1074	0.15974	-6.86794	0.33359	-6.6778	0.11547	-5.16792	0.12517	-5.91727	0.04312	-6.6778	0.16835
	-6.85675	0.28642	-5.10082	0.39463	-6.09622	0.16128	-6.85675	0.34262	-6.66662	0.1191	-5.15674	0.12375	-5.90609	0.04303	-6.66662	0.17443
	-6.84557	0.29377	-5.08963	0.39141	-6.08504	0.16275	-6.84557	0.35303	-6.65544	0.12274	-5.14555	0.12237	-5.8949	0.04292	-6.65544	0.18052
	-6.83438	0.30211	-5.07845	0.38853	-6.07385	0.16412	-6.83438	0.36474	-6.64425	0.1264	-5.13437	0.12102	-5.88372	0.04282	-6.64425	0.18661
	-6.8232	0.31138	-5.06726	0.38599	-6.06267	0.16539	-6.8232	0.37767	-6.63307	0.13004	-5.12319	0.11972	-5.87253	0.04272	-6.63307	0.19265
	-6.81202	0.32149	-5.05608	0.3838	-6.05148	0.16654	-6.81202	0.39175	-6.62188	0.13365	-5.112	0.11853	-5.86135	0.04263	-6.62188	0.19864
	-6.80083	0.33238	-5.0449	0.38197	-6.0403	0.16757	-6.80083	0.4069	-6.6107	0.13724	-5.10082	0.11746	-5.85017	0.04256	-6.6107	0.20453
	-6.78965	0.34398	-5.03371	0.38053	-6.02911	0.16848	-6.78965	0.42303	-6.59951	0.14076	-5.08963	0.11648	-5.83898	0.04254	-6.59951	0.21031
	-6.77846	0.35619	-5.02253	0.37948	-6.01793	0.16924	-6.77846	0.44005	-6.58833	0.14423	-5.07845	0.11561	-5.8278	0.04257	-6.58833	0.21595
	-6.76728	0.36894	-5.01134	0.37881	-6.00675	0.16986	-6.76728	0.45789	-6.57715	0.14762	-5.06726	0.11486	-5.81661	0.04265	-6.57715	0.22143
	-6.75609	0.38217	-5.00016	0.37854	-5.99556	0.17033	-6.75609	0.47645	-6.56596	0.15093	-5.05608	0.11421	-5.80543	0.04278	-6.56596	0.22673
	-6.74491	0.39578	-4.98897	0.37866	-5.98438	0.17066	-6.74491	0.49563	-6.55478	0.15413	-5.0449	0.11369	-5.79424	0.04299	-6.55478	0.23184
	-6.73373	0.40972	-4.97779	0.37915	-5.97319	0.17085	-6.73373	0.51535	-6.54359	0.15724	-5.03371	0.11328	-5.78306	0.04328	-6.54359	0.23673
	-6.72254	0.42389	-4.96661	0.38003	-5.96201	0.17091	-6.72254	0.53551	-6.53241	0.16022	-5.02253	0.11301	-5.77188	0.04366	-6.53241	0.24139
	-6.71136	0.43834	-4.95542	0.38128	-5.95082	0.17094	-6.71136	0.55616	-6.52122	0.16309	-5.01134	0.11286	-5.76069	0.04415	-6.52122	0.24581
	-6.70017	0.45301	-4.94424	0.38296	-5.93964	0.17093	-6.70017	0.5772	-6.51004	0.16582	-5.00016	0.11284	-5.74951	0.04474	-6.51004	0.24999
	-6.68899	0.46791	-4.93305	0.38509	-5.92846	0.17086	-6.68899	0.59864	-6.49886	0.16842	-4.98897	0.11295	-5.73832	0.04546	-6.49886	0.2539
	-6.6778	0.48298	-4.92187	0.38757	-5.91727	0.17073	-6.6778	0.6204	-6.48767	0.17088	-4.97779	0.11319	-5.72714	0.04632	-6.48767	0.25758
	-6.66662	0.49795	-4.91068	0.39036	-5.90609	0.17055	-6.66662	0.64214	-6.47649	0.17321	-4.96661	0.11356	-5.71595	0.04731	-6.47649	0.26109
	-6.65544	0.51274	-4.8995	0.39349	-5.8949	0.17034	-6.65544	0.66378	-6.4653	0.1754	-4.95542	0.11405	-5.70477	0.04845	-6.4653	0.26441
	-6.64425	0.52729	-4.88832	0.39696	-5.88372	0.17014	-6.64425	0.68521	-6.45412	0.17744	-4.94424	0.11468	-5.69359	0.04975	-6.45412	0.26746
	-6.63307	0.54153	-4.87713	0.40067	-5.87253	0.16999	-6.63307	0.70634	-6.44293	0.17936	-4.93305	0.11546	-5.6824	0.05122	-6.44293	0.2703
	-6.62188	0.55543	-4.86595	0.40465	-5.86135	0.16991	-6.62188	0.7271	-6.43175	0.18121	-4.92187	0.11635	-5.67122	0.05284	-6.43175	0.27297
	-6.6107	0.56892	-4.85476	0.40888	-5.85017	0.16992	-6.6107	0.74741	-6.42057	0.18302	-4.91068	0.11736	-5.66003	0.05464	-6.42057	0.27552
	-6.59951	0.58195	-4.84358	0.41332	-5.83898	0.17015	-6.59951	0.76719	-6.40938	0.18473	-4.8995	0.11849	-5.64885	0.05661	-6.40938	0.27789
	-6.58833	0.59448	-4.83239	0.41794	-5.8278	0.17063	-6.58833	0.78637	-6.3982	0.1863	-4.88832	0.11974	-5.63766	0.05874	-6.3982	0.28002
	-6.57715	0.60648	-4.82121	0.42273	-5.81661	0.17135	-6.57715	0.80488	-6.38701	0.18772	-4.87713	0.12108	-5.62648	0.06105	-6.38701	0.28193
	-6.56596	0.61792	-4.81003	0.42766	-5.80543	0.17233	-6.56596	0.82267	-6.37583	0.18898	-4.86595	0.12252	-5.6153	0.06352	-6.37583	0.28363
	-6.55478	0.62875	-4.79884	0.43272	-5.79424	0.17363	-6.55478	0.83969	-6.36464	0.19014	-4.85476	0.12405	-5.60411	0.06616	-6.36464	0.28516
	-6.54359	0.63896	-4.78766	0.43794	-5.78306	0.17529	-6.54359	0.85588	-6.35346	0.19118	-4.84358	0.12566	-5.59293	0.06895	-6.35346	0.28654
	-6.53241	0.64854	-4.77647	0.44335	-5.77188	0.17737	-6.53241	0.87122	-6.34227	0.19209	-4.83239	0.12734	-5.58174	0.07188	-6.34227	0.28775
	-6.52122	0.65747	-4.76529	0.44888	-5.76069	0.17989	-6.52122	0.88567	-6.33109	0.19286	-4.82121	0.12909	-5.57056	0.07496	-6.33109	0.28881
	-6.51004	0.66573	-4.7541	0.45449	-5.74951	0.18291	-6.51004	0.89921	-6.31991	0.1935	-4.81003	0.13089	-5.55937	0.07816	-6.31991	0.28972
	-6.49886	0.67334	-4.74292	0.46017	-5.73832	0.18647	-6.49886	0.91182	-6.30872	0.19401	-4.79884	0.13275	-5.54819	0.08148	-6.30872	0.29051
	-6.48767	0.68039	-4.73174	0.46589	-5.72714	0.19059	-6.48767	0.92365	-6.29754	0.19441	-4.78766	0.13466	-5.53701	0.08491	-6.29754	0.29119
	-6.47649	0.68713	-4.72055	0.47159	-5.71595	0.19533	-6.47649	0.93499	-6.28635	0.19468	-4.77647	0.13663	-5.52582	0.08843	-6.28635	0.29177
	-6.4653	0.69348	-4.70937	0.47724	-5.70477	0.20071	-6.4653	0.94576	-6.27517	0.19484	-4.76529	0.13865	-5.51464	0.09203	-6.27517	0.29225
	-6.45412	0.69924	-4.69818	0.48282	-5.69359	0.20676	-6.45412	0.95565	-6.26398	0.19489	-4.7541	0.1407	-5.50345	0.0957	-6.26398	0.29266
	-6.44293	0.70437	-4.687	0.48832	-5.6824	0.21349	-6.44293	0.96472	-6.2528	0.19483	-4.74292	0.14279	-5.49227	0.09942	-6.2528	0.29299
	-6.43175	0.70904	-4.67581	0.49379	-5.67122	0.22092	-6.43175	0.97315	-6.24162	0.19467	-4.73174	0.1449	-5.48108	0.10317	-6.24162	0.29327
	-6.42057	0.71339	-4.66463	0.49923	-5.66003	0.22907	-6.42057	0.98112	-6.23043	0.1944	-4.72055	0.147	-5.4699	0.10697	-6.23043	0.29349
	-6.40938	0.7173	-4.65345	0.50451	-5.64885	0.23794	-6.40938	0.98845	-6.21925	0.19403	-4.70937	0.14909	-5.45871	0.11079	-6.21925	0.29365
	-6.3982	0.72065	-4.64226	0.50959	-5.63766	0.24752	-6.3982	0.99497	-6.20806	0.19357	-4.69818	0.15118	-5.44753	0.11462	-6.20806	0.29376
	-6.38701	0.72345	-4.63108	0.51443	-5.62648	0.2578	-6.38701	1.00072	-6.19688	0.19302	-4.687	0.15325	-5.43635	0.11844	-6.19688	0.29386
	-6.37583	0.72574	-4.61989	0.51902	-5.6153	0.26878	-6.37583	1.00574	-6.18569	0.19241	-4.67581	0.1553	-5.42516	0.12225	-6.18569	0.29395
	-6.36464	0.72753	-4.60871	0.52332	-5.60411	0.28043	-6.36464	1.01009	-6.17451	0.19174	-4.66463	0.15732	-5.41398	0.12603	-6.17451	0.29404
	-6.35346	0.72887	-4.59752	0.52732	-5.59293	0.29273	-6.35346	1.01379	-6.16333	0.191	-4.65345	0.15929	-5.40279	0.12976	-6.16333	0.29411
	-6.34227	0.72974	-4.58634	0.53101	-5.58174	0.30565	-6.34227	1.01689	-6.15214	0.19019	-4.64226	0.1612	-5.39161	0.13343	-6.15214	0.29415
	-6.33109	0.73019	-4.57515	0.53436	-5.57056	0.31914	-6.33109	1.01943	-6.14096	0.18926	-4.63108	0.16303	-5.38042	0.13705	-6.14096	0.29408
	-6.31991	0.73023	-4.56397	0.53735	-5.55937	0.33317	-6.31991	1.02146	-6.12977	0.18822	-4.61989	0.16478	-5.36924	0.14063	-6.12977	0.29392
	-6.30872	0.72989	-4.55279	0.53998	-5.54819	0.34769	-6.30872	1.02302	-6.11859	0.18706	-4.60871	0.16643	-5.35806	0.14417	-6.11859	0.29363
	-6.29754	0.72918	-4.5416	0.54219	-5.53701	0.36266	-6.29754	1.02416	-6.1074	0.18584	-4.59752	0.168	-5.34687	0.14763	-6.1074	0.2933
	-6.28635	0.72814	-4.53042	0.54396	-5.52582	0.37803	-6.28635	1.02491	-6.09622	0.18455	-4.58634	0.16948	-5.33569	0.15104	-6.09622	0.29292
	-6.27517	0.72676	-4.51923	0.54528	-5.51464	0.39374	-6.27517	1.02532	-6.08504	0.18313	-4.57515	0.17084	-5.3245	0.15447	-6.08504	0.29236
	-6.26398	0.72508	-4.50805	0.54613	-5.50345	0.40974	-6.26398	1.02541	-6.07385	0.18157	-4.56397	0.17209	-5.31332	0.15789	-6.07385	0.29163
	-6.2528	0.7231	-4.49686	0.5465	-5.49227	0.42597	-6.2528	1.02522	-6.06267	0.17986	-4.55279	0.17323	-5.30213	0.16127	-6.06267	0.29069
	-6.24162	0.72083	-4.48568	0.5464	-5.48108	0.4424	-6.24162	1.02478	-6.05148	0.17801	-4.5416	0.17424	-5.29095	0.1646	-6.05148	0.28955
	-6.23043	0.71829	-4.4745	0.5458	-5.4699	0.45901	-6.23043	1.02409	-6.0403	0.176	-4.53042	0.17512	-5.27977	0.16789	-6.0403	0.28818
	-6.21925	0.71547	-4.46331	0.54476	-5.45871	0.47578	-6.21925	1.02317	-6.02911	0.17384	-4.51923	0.17586	-5.26858	0.17114	-6.02911	0.28657
	-6.20806	0.71248	-4.45213	0.54329	-5.44753	0.49266	-6.20806	1.02216	-6.01793	0.17152	-4.50805	0.17647	-5.2574	0.17438	-6.01793	0.28472
	-6.19688	0.70944	-4.44094	0.54139	-5.43635	0.50955	-6.19688	1.02123	-6.00675	0.16905	-4.49686	0.17692	-5.24621	0.1776	-6.00675	0.28263
	-6.18569	0.70631	-4.42976	0.53907	-5.42516	0.52646	-6.18569	1.02033	-5.99556	0.16643	-4.48568	0.17722	-5.23503	0.18082	-5.99556	0.28028
	-6.17451	0.70304	-4.41857	0.53634	-5.41398	0.54333	-6.17451	1.01938	-5.98438	0.16366	-4.4745	0.17737	-5.22384	0.18406	-5.98438	0.27768
	-6.16333	0.69974	-4.40739	0.53332	-5.40279	0.56011	-6.16333	1.01854	-5.97319	0.16075	-4.46331	0.17738	-5.21266	0.18732	-5.97319	0.27483
	-6.15214	0.69632	-4.39621	0.53008	-5.39161	0.57683	-6.15214	1.01766	-5.96201	0.15771	-4.45213	0.17726	-5.20148	0.19062	-5.96201	0.27174
	-6.14096	0.69257	-4.38502	0.5266	-5.38042	0.59348	-6.14096	1.01647	-5.95082	0.15461	-4.44094	0.177	-5.19029	0.19398	-5.95082	0.26856
	-6.12977	0.68848	-4.37384	0.52282	-5.36924	0.61018	-6.12977	1.01492	-5.93964	0.15149	-4.42976	0.17663	-5.17911	0.19742	-5.93964	0.26531
	-6.11859	0.68402	-4.36265	0.51872	-5.35806	0.62695	-6.11859	1.01297	-5.92846	0.14825	-4.41857	0.17616	-5.16792	0.20095	-5.92846	0.26186
	-6.1074	0.67917	-4.35147	0.51433	-5.34687	0.64366	-6.1074	1.01061	-5.91727	0.14493	-4.40739	0.17562	-5.15674	0.2046	-5.91727	0.25824
	-6.09622	0.67394	-4.34028	0.5097	-5.33569	0.66037	-6.09622	1.00778	-5.90609	0.14153	-4.39621	0.17499	-5.14555	0.20838	-5.90609	0.25447
	-6.08504	0.66828	-4.3291	0.50485	-5.3245	0.6772	-6.08504	1.00443	-5.8949	0.13807	-4.38502	0.17429	-5.13437	0.2123	-5.8949	0.25058
	-6.07385	0.66218	-4.31792	0.49983	-5.31332	0.69417	-6.07385	1.00051	-5.88372	0.1346	-4.37384	0.17351	-5.12319	0.21637	-5.88372	0.24667
	-6.06267	0.65563	-4.30673	0.49468	-5.30213	0.71121	-6.06267	0.996	-5.87253	0.13115	-4.36265	0.17264	-5.112	0.2207	-5.87253	0.24277
	-6.05148	0.64862	-4.29555	0.48945	-5.29095	0.72834	-6.05148	0.99085	-5.86135	0.1277	-4.35147	0.17168	-5.10082	0.22529	-5.86135	0.23886
	-6.0403	0.64114	-4.28436	0.48417	-5.27977	0.74556	-6.0403	0.98504	-5.85017	0.12425	-4.34028	0.17066	-5.08963	0.23009	-5.85017	0.23497
	-6.02911	0.6332	-4.27318	0.47888	-5.26858	0.76297	-6.02911	0.97856	-5.83898	0.12087	-4.3291	0.16958	-5.07845	0.23511	-5.83898	0.23122
	-6.01793	0.62479	-4.26199	0.47363	-5.2574	0.7806	-6.01793	0.97138	-5.8278	0.11756	-4.31792	0.16846	-5.06726	0.24033	-5.8278	0.22766
	-6.00675	0.61593	-4.25081	0.46846	-5.24621	0.79851	-6.00675	0.9635	-5.81661	0.11433	-4.30673	0.1673	-5.05608	0.24578	-5.81661	0.22426
	-5.99556	0.60662	-4.23963	0.46341	-5.23503	0.81677	-5.99556	0.95493	-5.80543	0.1112	-4.29555	0.16613	-5.0449	0.25147	-5.80543	0.22106
	-5.98438	0.59689	-4.22844	0.45851	-5.22384	0.83543	-5.98438	0.94569	-5.79424	0.10819	-4.28436	0.16495	-5.03371	0.25739	-5.79424	0.21812
	-5.97319	0.58676	-4.21726	0.45385	-5.21266	0.85458	-5.97319	0.93581	-5.78306	0.10533	-4.27318	0.16378	-5.02253	0.26356	-5.78306	0.21549
	-5.96201	0.57626	-4.20607	0.44945	-5.20148	0.8743	-5.96201	0.92532	-5.77188	0.10263	-4.26199	0.16262	-5.01134	0.26997	-5.77188	0.2132
	-5.95082	0.56574	-4.19489	0.44534	-5.19029	0.89465	-5.95082	0.91476	-5.76069	0.10011	-4.25081	0.16151	-5.00016	0.27665	-5.76069	0.2113
	-5.93964	0.55524	-4.1837	0.44154	-5.17911	0.91571	-5.93964	0.90419	-5.74951	0.0978	-4.23963	0.16044	-4.98897	0.28358	-5.74951	0.20984
	-5.92846	0.54464	-4.17252	0.43806	-5.16792	0.9376	-5.92846	0.89343	-5.73832	0.09571	-4.22844	0.15942	-4.97779	0.29077	-5.73832	0.20885
	-5.91727	0.53399	-4.16134	0.4349	-5.15674	0.96043	-5.91727	0.88255	-5.72714	0.09385	-4.21726	0.1585	-4.96661	0.29823	-5.72714	0.20838
	-5.90609	0.52321	-4.15015	0.43206	-5.14555	0.98422	-5.90609	0.87142	-5.71595	0.09225	-4.20607	0.15767	-4.95542	0.30596	-5.71595	0.20846
	-5.8949	0.51234	-4.13897	0.42955	-5.13437	1.00905	-5.8949	0.86016	-5.70477	0.09091	-4.19489	0.15695	-4.94424	0.314	-5.70477	0.20911
	-5.88372	0.50146	-4.12778	0.42739	-5.12319	1.03496	-5.88372	0.84891	-5.69359	0.08984	-4.1837	0.15635	-4.93305	0.32236	-5.69359	0.21036
	-5.87253	0.49064	-4.1166	0.42556	-5.112	1.06241	-5.87253	0.83779	-5.6824	0.08906	-4.17252	0.15585	-4.92187	0.33099	-5.6824	0.21222
	-5.86135	0.47994	-4.10541	0.42408	-5.10082	1.09142	-5.86135	0.82694	-5.67122	0.08856	-4.16134	0.15545	-4.91068	0.33988	-5.67122	0.21472
	-5.85017	0.46945	-4.09423	0.42293	-5.08963	1.12182	-5.85017	0.81648	-5.66003	0.08835	-4.15015	0.15516	-4.8995	0.34904	-5.66003	0.21784
	-5.83898	0.45936	-4.08305	0.42208	-5.07845	1.15364	-5.83898	0.80683	-5.64885	0.08843	-4.13897	0.15498	-4.88832	0.35846	-5.64885	0.22161
	-5.8278	0.44973	-4.07186	0.42153	-5.06726	1.18685	-5.8278	0.79816	-5.63766	0.08879	-4.12778	0.15491	-4.87713	0.3681	-5.63766	0.226
	-5.81661	0.44055	-4.06068	0.42125	-5.05608	1.22148	-5.81661	0.79038	-5.62648	0.08944	-4.1166	0.15497	-4.86595	0.37804	-5.62648	0.231
	-5.80543	0.43191	-4.04949	0.4212	-5.0449	1.2576	-5.80543	0.78363	-5.6153	0.09035	-4.10541	0.15513	-4.85476	0.38829	-5.6153	0.23659
	-5.79424	0.42387	-4.03831	0.42139	-5.03371	1.29521	-5.79424	0.7781	-5.60411	0.09153	-4.09423	0.15539	-4.84358	0.39875	-5.60411	0.24276
	-5.78306	0.41652	-4.02712	0.42179	-5.02253	1.33438	-5.78306	0.77395	-5.59293	0.09296	-4.08305	0.15574	-4.83239	0.40938	-5.59293	0.24946
	-5.77188	0.40993	-4.01594	0.42238	-5.01134	1.37512	-5.77188	0.77133	-5.58174	0.09461	-4.07186	0.15618	-4.82121	0.42018	-5.58174	0.25665
	-5.76069	0.40417	-4.00476	0.42315	-5.00016	1.41746	-5.76069	0.77039	-5.57056	0.09649	-4.06068	0.15671	-4.81003	0.43111	-5.57056	0.26429
	-5.74951	0.39931	-3.99357	0.42407	-4.98897	1.46143	-5.74951	0.77127	-5.55937	0.09855	-4.04949	0.1573	-4.79884	0.44217	-5.55937	0.27234
	-5.73832	0.3954	-3.98239	0.42511	-4.97779	1.50705	-5.73832	0.7741	-5.54819	0.10079	-4.03831	0.15795	-4.78766	0.45335	-5.54819	0.28073
	-5.72714	0.39248	-3.9712	0.42627	-4.96661	1.55433	-5.72714	0.77899	-5.53701	0.10317	-4.02712	0.15867	-4.77647	0.46465	-5.53701	0.28941
	-5.71595	0.3906	-3.96002	0.42755	-4.95542	1.60332	-5.71595	0.78604	-5.52582	0.10568	-4.01594	0.15943	-4.76529	0.47606	-5.52582	0.29833
	-5.70477	0.38979	-3.94883	0.42895	-4.94424	1.65422	-5.70477	0.79533	-5.51464	0.10829	-4.00476	0.16024	-4.7541	0.48752	-5.51464	0.30741
	-5.69359	0.39007	-3.93765	0.43045	-4.93305	1.7071	-5.69359	0.80691	-5.50345	0.11097	-3.99357	0.16108	-4.74292	0.49902	-5.50345	0.31661
	-5.6824	0.39144	-3.92647	0.43203	-4.92187	1.76175	-5.6824	0.82083	-5.49227	0.11369	-3.98239	0.16193	-4.73174	0.51053	-5.49227	0.32584
	-5.67122	0.39391	-3.91528	0.43366	-4.91068	1.81807	-5.67122	0.83709	-5.48108	0.11644	-3.9712	0.1628	-4.72055	0.52201	-5.48108	0.33505
	-5.66003	0.39745	-3.9041	0.43535	-4.8995	1.87614	-5.66003	0.85568	-5.4699	0.11918	-3.96002	0.16368	-4.70937	0.5334	-5.4699	0.3442
	-5.64885	0.40205	-3.89291	0.4371	-4.88832	1.93595	-5.64885	0.87657	-5.45871	0.12191	-3.94883	0.16456	-4.69818	0.54471	-5.45871	0.35326
	-5.63766	0.40766	-3.88173	0.43888	-4.87713	1.99733	-5.63766	0.89969	-5.44753	0.12459	-3.93765	0.16546	-4.687	0.55592	-5.44753	0.36215
	-5.62648	0.41423	-3.87054	0.44067	-4.86595	2.06052	-5.62648	0.92495	-5.43635	0.12719	-3.92647	0.16635	-4.67581	0.56704	-5.43635	0.37078
	-5.6153	0.4217	-3.85936	0.44249	-4.85476	2.12569	-5.6153	0.95226	-5.42516	0.1297	-3.91528	0.16724	-4.66463	0.57806	-5.42516	0.37917
	-5.60411	0.43	-3.84818	0.44435	-4.84358	2.19247	-5.60411	0.98147	-5.41398	0.13212	-3.9041	0.16812	-4.65345	0.58889	-5.41398	0.38725
	-5.59293	0.43906	-3.83699	0.44627	-4.83239	2.26058	-5.59293	1.01243	-5.40279	0.1344	-3.89291	0.16899	-4.64226	0.5995	-5.40279	0.39494
	-5.58174	0.44876	-3.82581	0.44824	-4.82121	2.3299	-5.58174	1.04496	-5.39161	0.13655	-3.88173	0.16982	-4.63108	0.60989	-5.39161	0.40226
	-5.57056	0.45902	-3.81462	0.45023	-4.81003	2.40035	-5.57056	1.07886	-5.38042	0.13856	-3.87054	0.17062	-4.61989	0.62003	-5.38042	0.40918
	-5.55937	0.46974	-3.80344	0.45226	-4.79884	2.4718	-5.55937	1.11392	-5.36924	0.14038	-3.85936	0.17139	-4.60871	0.62996	-5.36924	0.41571
	-5.54819	0.4808	-3.79225	0.45435	-4.78766	2.54429	-5.54819	1.14993	-5.35806	0.14201	-3.84818	0.17213	-4.59752	0.63972	-5.35806	0.42183
	-5.53701	0.49208	-3.78107	0.45653	-4.77647	2.61782	-5.53701	1.18665	-5.34687	0.14344	-3.83699	0.17284	-4.58634	0.64935	-5.34687	0.42747
	-5.52582	0.50347	-3.76989	0.4588	-4.76529	2.6923	-5.52582	1.22384	-5.33569	0.14466	-3.82581	0.17353	-4.57515	0.65881	-5.33569	0.43263
	-5.51464	0.51485	-3.7587	0.46115	-4.7541	2.76752	-5.51464	1.26126	-5.3245	0.14573	-3.81462	0.17418	-4.56397	0.66805	-5.3245	0.43745
	-5.50345	0.5261	-3.74752	0.46359	-4.74292	2.84328	-5.50345	1.29865	-5.31332	0.14666	-3.80344	0.17481	-4.55279	0.67717	-5.31332	0.44193
	-5.49227	0.53711	-3.73633	0.46614	-4.73174	2.91943	-5.49227	1.33578	-5.30213	0.1474	-3.79225	0.17541	-4.5416	0.68616	-5.30213	0.44597
	-5.48108	0.54777	-3.72515	0.46881	-4.72055	2.9957	-5.48108	1.37242	-5.29095	0.14795	-3.78107	0.17601	-4.53042	0.69495	-5.29095	0.44959
	-5.4699	0.55803	-3.71396	0.47158	-4.70937	3.07191	-5.4699	1.4085	-5.27977	0.1483	-3.76989	0.17659	-4.51923	0.7036	-5.27977	0.45277
	-5.45871	0.56789	-3.70278	0.47448	-4.69818	3.14802	-5.45871	1.44398	-5.26858	0.14847	-3.7587	0.17717	-4.50805	0.71212	-5.26858	0.45556
	-5.44753	0.57716	-3.69159	0.47751	-4.687	3.22388	-5.44753	1.47849	-5.2574	0.14847	-3.74752	0.17774	-4.49686	0.7205	-5.2574	0.45801
	-5.43635	0.58579	-3.68041	0.48071	-4.67581	3.29949	-5.43635	1.51185	-5.24621	0.1483	-3.73633	0.17831	-4.48568	0.72878	-5.24621	0.46013
	-5.42516	0.59375	-3.66923	0.48409	-4.66463	3.37492	-5.42516	1.54399	-5.23503	0.14797	-3.72515	0.17889	-4.4745	0.73701	-5.23503	0.46196
	-5.41398	0.60086	-3.65804	0.48766	-4.65345	3.44985	-5.41398	1.57462	-5.22384	0.14749	-3.71396	0.17947	-4.46331	0.74527	-5.22384	0.46354
	-5.40279	0.60702	-3.64686	0.49143	-4.64226	3.524	-5.40279	1.60349	-5.21266	0.14688	-3.70278	0.18007	-4.45213	0.75363	-5.21266	0.46492
	-5.39161	0.61218	-3.63567	0.49542	-4.63108	3.59729	-5.39161	1.63059	-5.20148	0.14615	-3.69159	0.18069	-4.44094	0.76216	-5.20148	0.46617
	-5.38042	0.61632	-3.62449	0.49963	-4.61989	3.6698	-5.38042	1.65587	-5.19029	0.14532	-3.68041	0.18135	-4.42976	0.77088	-5.19029	0.46731
	-5.36924	0.61957	-3.6133	0.5041	-4.60871	3.74171	-5.36924	1.67965	-5.17911	0.14441	-3.66923	0.18204	-4.41857	0.77983	-5.17911	0.46841
	-5.35806	0.62193	-3.60212	0.5088	-4.59752	3.81318	-5.35806	1.70193	-5.16792	0.14343	-3.65804	0.18279	-4.40739	0.78909	-5.16792	0.46954
	-5.34687	0.62326	-3.59094	0.51377	-4.58634	3.88431	-5.34687	1.72237	-5.15674	0.14241	-3.64686	0.1836	-4.39621	0.79863	-5.15674	0.47076
	-5.33569	0.62367	-3.57975	0.51899	-4.57515	3.95481	-5.33569	1.74115	-5.14555	0.14135	-3.63567	0.18446	-4.38502	0.80846	-5.14555	0.47209
	-5.3245	0.62336	-3.56857	0.52444	-4.56397	4.02466	-5.3245	1.75879	-5.13437	0.14028	-3.62449	0.18539	-4.37384	0.81854	-5.13437	0.47359
	-5.31332	0.62228	-3.55738	0.53013	-4.55279	4.09435	-5.31332	1.77521	-5.12319	0.1392	-3.6133	0.18638	-4.36265	0.82888	-5.12319	0.47529
	-5.30213	0.62023	-3.5462	0.53605	-4.5416	4.16373	-5.30213	1.79005	-5.112	0.13817	-3.60212	0.18745	-4.35147	0.83949	-5.112	0.4774
	-5.29095	0.61727	-3.53501	0.54223	-4.53042	4.23276	-5.29095	1.80342	-5.10082	0.13721	-3.59094	0.1886	-4.34028	0.85039	-5.10082	0.47996
	-5.27977	0.61345	-3.52383	0.54864	-4.51923	4.30178	-5.27977	1.8154	-5.08963	0.1363	-3.57975	0.18983	-4.3291	0.86158	-5.08963	0.48287
	-5.26858	0.60885	-3.51265	0.55525	-4.50805	4.37059	-5.26858	1.8262	-5.07845	0.13545	-3.56857	0.19116	-4.31792	0.87307	-5.07845	0.48617
	-5.2574	0.60352	-3.50146	0.56203	-4.49686	4.4392	-5.2574	1.83601	-5.06726	0.13467	-3.55738	0.19258	-4.30673	0.88485	-5.06726	0.48986
	-5.24621	0.59756	-3.49028	0.56899	-4.48568	4.50779	-5.24621	1.84496	-5.05608	0.13394	-3.5462	0.19409	-4.29555	0.89691	-5.05608	0.49394
	-5.23503	0.59103	-3.47909	0.57611	-4.4745	4.57682	-5.23503	1.85328	-5.0449	0.1333	-3.53501	0.19568	-4.28436	0.90926	-5.0449	0.49845
	-5.22384	0.58403	-3.46791	0.58334	-4.46331	4.64693	-5.22384	1.86117	-5.03371	0.13272	-3.52383	0.19735	-4.27318	0.92189	-5.03371	0.50339
	-5.21266	0.57664	-3.45672	0.59067	-4.45213	4.71824	-5.21266	1.86886	-5.02253	0.13224	-3.51265	0.1991	-4.26199	0.93476	-5.02253	0.5088
	-5.20148	0.56893	-3.44554	0.59808	-4.44094	4.79069	-5.20148	1.87657	-5.01134	0.13184	-3.50146	0.20091	-4.25081	0.94784	-5.01134	0.51468
	-5.19029	0.56101	-3.43436	0.60556	-4.42976	4.86425	-5.19029	1.88453	-5.00016	0.13154	-3.49028	0.20281	-4.23963	0.96115	-5.00016	0.52103
	-5.17911	0.55295	-3.42317	0.61313	-4.41857	4.93914	-5.17911	1.89296	-4.98897	0.13133	-3.47909	0.2048	-4.22844	0.97466	-4.98897	0.52787
	-5.16792	0.54484	-3.41199	0.62075	-4.40739	5.01573	-5.16792	1.90213	-4.97779	0.13122	-3.46791	0.20684	-4.21726	0.9883	-4.97779	0.53519
	-5.15674	0.53679	-3.4008	0.62836	-4.39621	5.09405	-5.15674	1.91233	-4.96661	0.13121	-3.45672	0.20894	-4.20607	1.00208	-4.96661	0.543
	-5.14555	0.52884	-3.38962	0.63596	-4.38502	5.17403	-5.14555	1.92368	-4.95542	0.1313	-3.44554	0.21111	-4.19489	1.01609	-4.95542	0.55131
	-5.13437	0.52106	-3.37843	0.64352	-4.37384	5.25551	-5.13437	1.93635	-4.94424	0.13152	-3.43436	0.21333	-4.1837	1.03027	-4.94424	0.56019
	-5.12319	0.5135	-3.36725	0.65103	-4.36265	5.33836	-5.12319	1.95051	-4.93305	0.13186	-3.42317	0.21561	-4.17252	1.0445	-4.93305	0.56967
	-5.112	0.50643	-3.35607	0.65846	-4.35147	5.4226	-5.112	1.967	-4.92187	0.1323	-3.41199	0.21793	-4.16134	1.05872	-4.92187	0.57965
	-5.10082	0.4999	-3.34488	0.66592	-4.34028	5.50823	-5.10082	1.98595	-4.91068	0.13285	-3.4008	0.22031	-4.15015	1.07281	-4.91068	0.59009
	-5.08963	0.49374	-3.3337	0.67338	-4.3291	5.59522	-5.08963	2.00698	-4.8995	0.13349	-3.38962	0.22272	-4.13897	1.08678	-4.8995	0.60103
	-5.07845	0.488	-3.32251	0.68075	-4.31792	5.68352	-5.07845	2.03017	-4.88832	0.13425	-3.37843	0.22516	-4.12778	1.10063	-4.88832	0.61244
	-5.06726	0.48271	-3.31133	0.68803	-4.30673	5.77306	-5.06726	2.05554	-4.87713	0.13508	-3.36725	0.22763	-4.1166	1.11433	-4.87713	0.62426
	-5.05608	0.47788	-3.30014	0.69522	-4.29555	5.86375	-5.05608	2.08316	-4.86595	0.13601	-3.35607	0.23013	-4.10541	1.12796	-4.86595	0.63657
	-5.0449	0.47354	-3.28896	0.70235	-4.28436	5.95551	-5.0449	2.11311	-4.85476	0.13704	-3.34488	0.2327	-4.09423	1.14152	-4.85476	0.64937
	-5.03371	0.46968	-3.27778	0.70938	-4.27318	6.04827	-5.03371	2.14543	-4.84358	0.13816	-3.3337	0.23535	-4.08305	1.15482	-4.84358	0.66257
	-5.02253	0.46634	-3.26659	0.71626	-4.26199	6.14182	-5.02253	2.18021	-4.83239	0.13935	-3.32251	0.23801	-4.07186	1.1679	-4.83239	0.67608
	-5.01134	0.46351	-3.25541	0.72299	-4.25081	6.23607	-5.01134	2.21744	-4.82121	0.14061	-3.31133	0.24069	-4.06068	1.18068	-4.82121	0.68987
	-5.00016	0.46118	-3.24422	0.72956	-4.23963	6.3311	-5.00016	2.25718	-4.81003	0.14191	-3.30014	0.2434	-4.04949	1.193	-4.81003	0.70392
	-4.98897	0.45934	-3.23304	0.73597	-4.22844	6.42667	-4.98897	2.29943	-4.79884	0.14327	-3.28896	0.24614	-4.03831	1.20486	-4.79884	0.71819
	-4.97779	0.458	-3.22185	0.74226	-4.21726	6.52291	-4.97779	2.3442	-4.78766	0.14467	-3.27778	0.24891	-4.02712	1.21631	-4.78766	0.73268
	-4.96661	0.45713	-3.21067	0.74838	-4.20607	6.62003	-4.96661	2.39148	-4.77647	0.14612	-3.26659	0.2517	-4.01594	1.22734	-4.77647	0.7474
	-4.95542	0.45672	-3.19949	0.7543	-4.19489	6.71817	-4.95542	2.44132	-4.76529	0.14762	-3.25541	0.2545	-4.00476	1.23791	-4.76529	0.76233
	-4.94424	0.45683	-3.1883	0.76002	-4.1837	6.81694	-4.94424	2.49402	-4.7541	0.14915	-3.24422	0.25732	-3.99357	1.24798	-4.7541	0.77738
	-4.93305	0.45746	-3.17712	0.76552	-4.17252	6.91562	-4.93305	2.54964	-4.74292	0.15071	-3.23304	0.26014	-3.98239	1.25745	-4.74292	0.79253
	-4.92187	0.4585	-3.16593	0.7708	-4.16134	7.01383	-4.92187	2.60782	-4.73174	0.15228	-3.22185	0.26298	-3.9712	1.26633	-4.73174	0.80771
	-4.91068	0.45991	-3.15475	0.77584	-4.15015	7.11155	-4.91068	2.66834	-4.72055	0.15385	-3.21067	0.2658	-3.96002	1.27464	-4.72055	0.82286
	-4.8995	0.46171	-3.14356	0.78068	-4.13897	7.20895	-4.8995	2.73134	-4.70937	0.15541	-3.19949	0.26861	-3.94883	1.28238	-4.70937	0.83791
	-4.88832	0.46386	-3.13238	0.7853	-4.12778	7.30582	-4.88832	2.79677	-4.69818	0.15695	-3.1883	0.27138	-3.93765	1.28952	-4.69818	0.85284
	-4.87713	0.4663	-3.1212	0.78966	-4.1166	7.40198	-4.87713	2.8643	-4.687	0.15846	-3.17712	0.27412	-3.92647	1.29605	-4.687	0.86763
	-4.86595	0.46909	-3.11001	0.79375	-4.10541	7.49747	-4.86595	2.93425	-4.67581	0.15996	-3.16593	0.27682	-3.91528	1.302	-4.67581	0.8823
	-4.85476	0.4722	-3.09883	0.79763	-4.09423	7.59197	-4.85476	3.00677	-4.66463	0.16146	-3.15475	0.27947	-3.9041	1.30741	-4.66463	0.89684
	-4.84358	0.4755	-3.08764	0.80129	-4.08305	7.68477	-4.84358	3.08129	-4.65345	0.16293	-3.14356	0.28206	-3.89291	1.31231	-4.65345	0.91111
	-4.83239	0.47897	-3.07646	0.80474	-4.07186	7.7759	-4.83239	3.15749	-4.64226	0.16433	-3.13238	0.28458	-3.88173	1.31669	-4.64226	0.92503
	-4.82121	0.48256	-3.06527	0.80795	-4.06068	7.86505	-4.82121	3.23519	-4.63108	0.16565	-3.1212	0.287	-3.87054	1.32054	-4.63108	0.93857
	-4.81003	0.48626	-3.05409	0.81089	-4.04949	7.9518	-4.81003	3.31427	-4.61989	0.16689	-3.11001	0.28933	-3.85936	1.32387	-4.61989	0.9517
	-4.79884	0.49003	-3.04291	0.81355	-4.03831	8.03629	-4.79884	3.39455	-4.60871	0.16804	-3.09883	0.29157	-3.84818	1.32676	-4.60871	0.96443
	-4.78766	0.4939	-3.03172	0.8159	-4.02712	8.11884	-4.78766	3.47613	-4.59752	0.16909	-3.08764	0.29371	-3.83699	1.32932	-4.59752	0.9768
	-4.77647	0.49786	-3.02054	0.81791	-4.01594	8.19933	-4.77647	3.55903	-4.58634	0.17004	-3.07646	0.29574	-3.82581	1.33152	-4.58634	0.98887
	-4.76529	0.50184	-3.00935	0.8196	-4.00476	8.27739	-4.76529	3.64302	-4.57515	0.17087	-3.06527	0.29765	-3.81462	1.33325	-4.57515	1.00052
	-4.7541	0.5058	-2.99817	0.82094	-3.99357	8.35292	-4.7541	3.72781	-4.56397	0.17157	-3.05409	0.2994	-3.80344	1.33455	-4.56397	1.01172
	-4.74292	0.50973	-2.98698	0.82193	-3.98239	8.42571	-4.74292	3.81319	-4.55279	0.17217	-3.04291	0.30097	-3.79225	1.33556	-4.55279	1.02257
	-4.73174	0.51358	-2.9758	0.82256	-3.9712	8.49585	-4.73174	3.8989	-4.5416	0.17264	-3.03172	0.30235	-3.78107	1.33642	-4.5416	1.03304
	-4.72055	0.5173	-2.96462	0.82279	-3.96002	8.56355	-4.72055	3.98459	-4.53042	0.17296	-3.02054	0.30353	-3.76989	1.33712	-4.53042	1.04302
	-4.70937	0.52085	-2.95343	0.82264	-3.94883	8.6289	-4.70937	4.07001	-4.51923	0.17314	-3.00935	0.30449	-3.7587	1.33751	-4.51923	1.0526
	-4.69818	0.52426	-2.94225	0.82212	-3.93765	8.69208	-4.69818	4.1551	-4.50805	0.17316	-2.99817	0.30522	-3.74752	1.33763	-4.50805	1.06174
	-4.687	0.52752	-2.93106	0.82126	-3.92647	8.75311	-4.687	4.23972	-4.49686	0.17302	-2.98698	0.30572	-3.73633	1.3375	-4.49686	1.07044
	-4.67581	0.53062	-2.91988	0.8201	-3.91528	8.81246	-4.67581	4.32391	-4.48568	0.17275	-2.9758	0.30596	-3.72515	1.33715	-4.48568	1.07875
	-4.66463	0.53353	-2.90869	0.81856	-3.9041	8.87063	-4.66463	4.40767	-4.4745	0.17232	-2.96462	0.30594	-3.71396	1.33656	-4.4745	1.0867
	-4.65345	0.53613	-2.89751	0.81661	-3.89291	8.92741	-4.65345	4.4905	-4.46331	0.17174	-2.95343	0.30567	-3.70278	1.33576	-4.46331	1.09439
	-4.64226	0.5384	-2.88633	0.81423	-3.88173	8.98253	-4.64226	4.572	-4.45213	0.171	-2.94225	0.30513	-3.69159	1.33484	-4.45213	1.10189
	-4.63108	0.54031	-2.87514	0.8114	-3.87054	9.03575	-4.63108	4.65203	-4.44094	0.17011	-2.93106	0.30437	-3.68041	1.33393	-4.44094	1.10928
	-4.61989	0.54184	-2.86396	0.80815	-3.85936	9.08732	-4.61989	4.73066	-4.42976	0.16906	-2.91988	0.30339	-3.66923	1.33313	-4.42976	1.11658
	-4.60871	0.54297	-2.85277	0.80445	-3.84818	9.13786	-4.60871	4.808	-4.41857	0.16788	-2.90869	0.30215	-3.65804	1.33237	-4.41857	1.12387
	-4.59752	0.54374	-2.84159	0.80032	-3.83699	9.18804	-4.59752	4.88424	-4.40739	0.1666	-2.89751	0.30062	-3.64686	1.33165	-4.40739	1.1313
	-4.58634	0.54413	-2.8304	0.79574	-3.82581	9.23753	-4.58634	4.95945	-4.39621	0.16524	-2.88633	0.29882	-3.63567	1.331	-4.39621	1.13886
	-4.57515	0.5441	-2.81922	0.79075	-3.81462	9.28572	-4.57515	5.03327	-4.38502	0.16378	-2.87514	0.29674	-3.62449	1.33054	-4.38502	1.14653
	-4.56397	0.54363	-2.80803	0.78533	-3.80344	9.33282	-4.56397	5.10564	-4.37384	0.16219	-2.86396	0.2944	-3.6133	1.33029	-4.37384	1.15424
	-4.55279	0.54279	-2.79685	0.77945	-3.79225	9.37948	-4.55279	5.17712	-4.36265	0.16047	-2.85277	0.29178	-3.60212	1.33025	-4.36265	1.16198
	-4.5416	0.54153	-2.78567	0.77315	-3.78107	9.42648	-4.5416	5.24745	-4.35147	0.15862	-2.84159	0.2889	-3.59094	1.33044	-4.35147	1.1698
	-4.53042	0.53979	-2.77448	0.76644	-3.76989	9.47335	-4.53042	5.31651	-4.34028	0.15666	-2.8304	0.28577	-3.57975	1.33089	-4.34028	1.17771
	-4.51923	0.5376	-2.7633	0.75932	-3.7587	9.51934	-4.51923	5.38466	-4.3291	0.15459	-2.81922	0.2824	-3.56857	1.33165	-4.3291	1.18575
	-4.50805	0.53493	-2.75211	0.75185	-3.74752	9.56457	-4.50805	5.45166	-4.31792	0.15241	-2.80803	0.27882	-3.55738	1.33276	-4.31792	1.19393
	-4.49686	0.53175	-2.74093	0.74406	-3.73633	9.6092	-4.49686	5.51746	-4.30673	0.15014	-2.79685	0.27501	-3.5462	1.33424	-4.30673	1.20228
	-4.48568	0.52808	-2.72974	0.73602	-3.72515	9.65321	-4.48568	5.58227	-4.29555	0.14777	-2.78567	0.27101	-3.53501	1.33618	-4.29555	1.21081
	-4.4745	0.52392	-2.71856	0.72771	-3.71396	9.69663	-4.4745	5.64654	-4.28436	0.14533	-2.77448	0.26683	-3.52383	1.3386	-4.28436	1.21953
	-4.46331	0.51933	-2.70738	0.71912	-3.70278	9.7396	-4.46331	5.71102	-4.27318	0.14281	-2.7633	0.26249	-3.51265	1.34152	-4.27318	1.22847
	-4.45213	0.51433	-2.69619	0.71031	-3.69159	9.7825	-4.45213	5.77587	-4.26199	0.14022	-2.75211	0.25802	-3.50146	1.34485	-4.26199	1.2376
	-4.44094	0.50898	-2.68501	0.70134	-3.68041	9.826	-4.44094	5.84107	-4.25081	0.13757	-2.74093	0.25345	-3.49028	1.34852	-4.25081	1.24692
	-4.42976	0.50328	-2.67382	0.69226	-3.66923	9.8702	-4.42976	5.9066	-4.23963	0.13487	-2.72974	0.24879	-3.47909	1.35254	-4.23963	1.25646
	-4.41857	0.4973	-2.66264	0.68308	-3.65804	9.91482	-4.41857	5.97278	-4.22844	0.13212	-2.71856	0.24406	-3.46791	1.3569	-4.22844	1.26621
	-4.40739	0.49109	-2.65145	0.67387	-3.64686	9.9599	-4.40739	6.04014	-4.21726	0.12934	-2.70738	0.23927	-3.45672	1.36157	-4.21726	1.27614
	-4.39621	0.48461	-2.64027	0.66464	-3.63567	10.0057	-4.39621	6.10873	-4.20607	0.12654	-2.69619	0.23444	-3.44554	1.36651	-4.20607	1.28629
	-4.38502	0.47788	-2.62909	0.65541	-3.62449	10.0526	-4.38502	6.17851	-4.19489	0.12371	-2.68501	0.2296	-3.43436	1.37175	-4.19489	1.29675
	-4.37384	0.47089	-2.6179	0.64625	-3.6133	10.1006	-4.37384	6.24922	-4.1837	0.12088	-2.67382	0.22479	-3.42317	1.3774	-4.1837	1.3075
	-4.36265	0.46362	-2.60672	0.63718	-3.60212	10.1501	-4.36265	6.3207	-4.17252	0.11806	-2.66264	0.22002	-3.41199	1.3834	-4.17252	1.31841
	-4.35147	0.45611	-2.59553	0.62824	-3.59094	10.201	-4.35147	6.39304	-4.16134	0.11524	-2.65145	0.21532	-3.4008	1.38969	-4.16134	1.3294
	-4.34028	0.44839	-2.58435	0.61944	-3.57975	10.253	-4.34028	6.46632	-4.15015	0.11241	-2.64027	0.21069	-3.38962	1.39632	-4.15015	1.34038
	-4.3291	0.44047	-2.57316	0.61082	-3.56857	10.3063	-4.3291	6.54054	-4.13897	0.10957	-2.62909	0.20617	-3.37843	1.40323	-4.13897	1.35133
	-4.31792	0.43239	-2.56198	0.60241	-3.55738	10.361	-4.31792	6.61575	-4.12778	0.10674	-2.6179	0.20178	-3.36725	1.41033	-4.12778	1.36228
	-4.30673	0.42418	-2.5508	0.59425	-3.5462	10.4172	-4.30673	6.69193	-4.1166	0.10393	-2.60672	0.19753	-3.35607	1.41765	-4.1166	1.37322
	-4.29555	0.41586	-2.53961	0.58635	-3.53501	10.4755	-4.29555	6.76905	-4.10541	0.10112	-2.59553	0.19344	-3.34488	1.4252	-4.10541	1.38421
	-4.28436	0.40745	-2.52843	0.57872	-3.52383	10.5357	-4.28436	6.84713	-4.09423	0.09832	-2.58435	0.18951	-3.3337	1.43293	-4.09423	1.39523
	-4.27318	0.39899	-2.51724	0.57142	-3.51265	10.5972	-4.27318	6.92614	-4.08305	0.09553	-2.57316	0.18576	-3.32251	1.44083	-4.08305	1.40609
	-4.26199	0.39049	-2.50606	0.56446	-3.50146	10.6596	-4.26199	7.00595	-4.07186	0.09275	-2.56198	0.18219	-3.31133	1.44892	-4.07186	1.41683
	-4.25081	0.38198	-2.49487	0.55786	-3.49028	10.7231	-4.25081	7.08651	-4.06068	0.08998	-2.5508	0.17883	-3.30014	1.45727	-4.06068	1.42737
	-4.23963	0.37347	-2.48369	0.55161	-3.47909	10.7879	-4.23963	7.16798	-4.04949	0.08723	-2.53961	0.17567	-3.28896	1.466	-4.04949	1.43753
	-4.22844	0.36499	-2.47251	0.54571	-3.46791	10.8538	-4.22844	7.25017	-4.03831	0.08449	-2.52843	0.17273	-3.27778	1.47502	-4.03831	1.4473
	-4.21726	0.35659	-2.46132	0.54016	-3.45672	10.9207	-4.21726	7.33335	-4.02712	0.08176	-2.51724	0.17	-3.26659	1.48421	-4.02712	1.45674
	-4.20607	0.34827	-2.45014	0.53496	-3.44554	10.9887	-4.20607	7.41775	-4.01594	0.07905	-2.50606	0.16749	-3.25541	1.49358	-4.01594	1.46583
	-4.19489	0.34004	-2.43895	0.53011	-3.43436	11.0579	-4.19489	7.50356	-4.00476	0.07637	-2.49487	0.16521	-3.24422	1.50314	-4.00476	1.47452
	-4.1837	0.33193	-2.42777	0.5256	-3.42317	11.1284	-4.1837	7.59041	-3.99357	0.07371	-2.48369	0.16314	-3.23304	1.51295	-3.99357	1.48277
	-4.17252	0.32394	-2.41658	0.52144	-3.41199	11.2002	-4.17252	7.67762	-3.98239	0.07108	-2.47251	0.16128	-3.22185	1.52308	-3.98239	1.49046
	-4.16134	0.31606	-2.4054	0.5176	-3.4008	11.273	-4.16134	7.76479	-3.9712	0.06848	-2.46132	0.15962	-3.21067	1.53346	-3.9712	1.49761
	-4.15015	0.30827	-2.39422	0.51407	-3.38962	11.347	-4.15015	7.85188	-3.96002	0.06591	-2.45014	0.15817	-3.19949	1.54408	-3.96002	1.50423
	-4.13897	0.30058	-2.38303	0.51081	-3.37843	11.4217	-4.13897	7.93909	-3.94883	0.06339	-2.43895	0.15691	-3.1883	1.55494	-3.94883	1.51033
	-4.12778	0.293	-2.37185	0.50782	-3.36725	11.497	-4.12778	8.02621	-3.93765	0.06092	-2.42777	0.15583	-3.17712	1.56612	-3.93765	1.51589
	-4.1166	0.28552	-2.36066	0.50506	-3.35607	11.573	-4.1166	8.11306	-3.92647	0.0585	-2.41658	0.15493	-3.16593	1.5776	-3.92647	1.52091
	-4.10541	0.27816	-2.34948	0.5025	-3.34488	11.6507	-4.10541	8.19971	-3.91528	0.05614	-2.4054	0.15419	-3.15475	1.58932	-3.91528	1.52538
	-4.09423	0.27093	-2.33829	0.5001	-3.3337	11.7301	-4.09423	8.28583	-3.9041	0.05382	-2.39422	0.15359	-3.14356	1.60135	-3.9041	1.52936
	-4.08305	0.26381	-2.32711	0.49785	-3.32251	11.8106	-4.08305	8.37066	-3.89291	0.05155	-2.38303	0.15313	-3.13238	1.61366	-3.89291	1.53285
	-4.07186	0.2568	-2.31593	0.49572	-3.31133	11.892	-4.07186	8.45423	-3.88173	0.04935	-2.37185	0.15279	-3.1212	1.62618	-3.88173	1.53585
	-4.06068	0.24987	-2.30474	0.4937	-3.30014	11.9748	-4.06068	8.53617	-3.87054	0.0472	-2.36066	0.15255	-3.11001	1.6389	-3.87054	1.53835
	-4.04949	0.24302	-2.29356	0.49181	-3.28896	12.0595	-4.04949	8.61603	-3.85936	0.0451	-2.34948	0.1524	-3.09883	1.6519	-3.85936	1.54036
	-4.03831	0.23624	-2.28237	0.48998	-3.27778	12.1456	-4.03831	8.69392	-3.84818	0.04307	-2.33829	0.15231	-3.08764	1.66521	-3.84818	1.54196
	-4.02712	0.22954	-2.27119	0.48818	-3.26659	12.2326	-4.02712	8.77016	-3.83699	0.04111	-2.32711	0.15228	-3.07646	1.67886	-3.83699	1.54327
	-4.01594	0.22291	-2.26	0.48638	-3.25541	12.3209	-4.01594	8.84463	-3.82581	0.0392	-2.31593	0.1523	-3.06527	1.69285	-3.82581	1.54425
	-4.00476	0.21636	-2.24882	0.48453	-3.24422	12.4102	-4.00476	8.91691	-3.81462	0.03736	-2.30474	0.15235	-3.05409	1.70719	-3.81462	1.54479
	-3.99357	0.2099	-2.23764	0.48258	-3.23304	12.5009	-3.99357	8.98688	-3.80344	0.03559	-2.29356	0.15242	-3.04291	1.72193	-3.80344	1.54495
	-3.98239	0.2035	-2.22645	0.48051	-3.22185	12.5935	-3.98239	9.05432	-3.79225	0.03389	-2.28237	0.15251	-3.03172	1.73705	-3.79225	1.54486
	-3.9712	0.19719	-2.21527	0.47831	-3.21067	12.6873	-3.9712	9.1193	-3.78107	0.03225	-2.27119	0.15261	-3.02054	1.75256	-3.78107	1.54469
	-3.96002	0.19098	-2.20408	0.47593	-3.19949	12.7816	-3.96002	9.18207	-3.76989	0.03069	-2.26	0.15268	-3.00935	1.76848	-3.76989	1.5444
	-3.94883	0.18487	-2.1929	0.47337	-3.1883	12.8763	-3.94883	9.24272	-3.7587	0.02918	-2.24882	0.15271	-2.99817	1.78485	-3.7587	1.54386
	-3.93765	0.17888	-2.18171	0.47059	-3.17712	12.9713	-3.93765	9.30141	-3.74752	0.02774	-2.23764	0.15269	-2.98698	1.80168	-3.74752	1.54311
	-3.92647	0.173	-2.17053	0.46763	-3.16593	13.0667	-3.92647	9.35814	-3.73633	0.02636	-2.22645	0.15261	-2.9758	1.81892	-3.73633	1.54218
	-3.91528	0.16722	-2.15935	0.46449	-3.15475	13.1615	-3.91528	9.41334	-3.72515	0.02505	-2.21527	0.15247	-2.96462	1.83658	-3.72515	1.54109
	-3.9041	0.16154	-2.14816	0.46115	-3.14356	13.2554	-3.9041	9.46752	-3.71396	0.0238	-2.20408	0.15224	-2.95343	1.8548	-3.71396	1.53983
	-3.89291	0.15597	-2.13698	0.4576	-3.13238	13.3481	-3.89291	9.52047	-3.70278	0.02261	-2.1929	0.15193	-2.94225	1.87358	-3.70278	1.53845
	-3.88173	0.15051	-2.12579	0.45382	-3.1212	13.4394	-3.88173	9.57191	-3.69159	0.02149	-2.18171	0.15152	-2.93106	1.89292	-3.69159	1.53701
	-3.87054	0.14517	-2.11461	0.44982	-3.11001	13.529	-3.87054	9.62159	-3.68041	0.02042	-2.17053	0.15103	-2.91988	1.91276	-3.68041	1.5357
	-3.85936	0.13997	-2.10342	0.44562	-3.09883	13.6173	-3.85936	9.66978	-3.66923	0.01942	-2.15935	0.15044	-2.90869	1.93297	-3.66923	1.53459
	-3.84818	0.13489	-2.09224	0.44125	-3.08764	13.7043	-3.84818	9.7171	-3.65804	0.01847	-2.14816	0.14976	-2.89751	1.95361	-3.65804	1.53363
	-3.83699	0.12996	-2.08106	0.43675	-3.07646	13.7895	-3.83699	9.76427	-3.64686	0.01758	-2.13698	0.14899	-2.88633	1.97469	-3.64686	1.53282
	-3.82581	0.12516	-2.06987	0.43206	-3.06527	13.8723	-3.82581	9.81093	-3.63567	0.01675	-2.12579	0.14813	-2.87514	1.99615	-3.63567	1.53221
	-3.81462	0.1205	-2.05869	0.4272	-3.05409	13.9523	-3.81462	9.85645	-3.62449	0.01597	-2.11461	0.14719	-2.86396	2.01795	-3.62449	1.53189
	-3.80344	0.11599	-2.0475	0.42219	-3.04291	14.0293	-3.80344	9.90106	-3.6133	0.01524	-2.10342	0.14617	-2.85277	2.04003	-3.6133	1.53191
	-3.79225	0.11164	-2.03632	0.41702	-3.03172	14.1023	-3.79225	9.94547	-3.60212	0.01457	-2.09224	0.14508	-2.84159	2.06241	-3.60212	1.53226
	-3.78107	0.10745	-2.02513	0.41169	-3.02054	14.1713	-3.78107	9.99046	-3.59094	0.01394	-2.08106	0.14395	-2.8304	2.08503	-3.59094	1.53298
	-3.76989	0.10342	-2.01395	0.40622	-3.00935	14.2361	-3.76989	10.0356	-3.57975	0.01337	-2.06987	0.14276	-2.81922	2.10789	-3.57975	1.53409
	-3.7587	0.09955	-2.00277	0.40065	-2.99817	14.296	-3.7587	10.08	-3.56857	0.01284	-2.05869	0.14151	-2.80803	2.13093	-3.56857	1.53565
	-3.74752	0.09583	-1.99158	0.39499	-2.98698	14.351	-3.74752	10.124	-3.55738	0.01236	-2.0475	0.14022	-2.79685	2.15411	-3.55738	1.5377
	-3.73633	0.09227	-1.9804	0.38923	-2.9758	14.4004	-3.73633	10.1676	-3.5462	0.01193	-2.03632	0.13888	-2.78567	2.17736	-3.5462	1.54026
	-3.72515	0.08887	-1.96921	0.3834	-2.96462	14.4436	-3.72515	10.2109	-3.53501	0.01154	-2.02513	0.13749	-2.77448	2.20061	-3.53501	1.5434
	-3.71396	0.08562	-1.95803	0.37752	-2.95343	14.4809	-3.71396	10.2538	-3.52383	0.0112	-2.01395	0.13607	-2.7633	2.22383	-3.52383	1.54715
	-3.70278	0.08254	-1.94684	0.37161	-2.94225	14.5124	-3.70278	10.2966	-3.51265	0.01089	-2.00277	0.13462	-2.75211	2.24698	-3.51265	1.55151
	-3.69159	0.07961	-1.93566	0.36567	-2.93106	14.5382	-3.69159	10.3396	-3.50146	0.01063	-1.99158	0.13315	-2.74093	2.26999	-3.50146	1.55639
	-3.68041	0.07684	-1.92447	0.35972	-2.91988	14.5581	-3.68041	10.3835	-3.49028	0.0104	-1.9804	0.13166	-2.72974	2.29271	-3.49028	1.56174
	-3.66923	0.07424	-1.91329	0.35377	-2.90869	14.5712	-3.66923	10.4285	-3.47909	0.01021	-1.96921	0.13017	-2.71856	2.31502	-3.47909	1.56755
	-3.65804	0.07179	-1.90211	0.34787	-2.89751	14.5772	-3.65804	10.4743	-3.46791	0.01006	-1.95803	0.12868	-2.70738	2.3369	-3.46791	1.5738
	-3.64686	0.0695	-1.89092	0.34201	-2.88633	14.5763	-3.64686	10.5208	-3.45672	0.00994	-1.94684	0.12721	-2.69619	2.35836	-3.45672	1.58045
	-3.63567	0.06736	-1.87974	0.33625	-2.87514	14.5689	-3.63567	10.5685	-3.44554	0.00985	-1.93566	0.12575	-2.68501	2.37931	-3.44554	1.58747
	-3.62449	0.06538	-1.86855	0.3306	-2.86396	14.555	-3.62449	10.6176	-3.43436	0.00979	-1.92447	0.1243	-2.67382	2.39969	-3.43436	1.59487
	-3.6133	0.06355	-1.85737	0.32507	-2.85277	14.5352	-3.6133	10.6682	-3.42317	0.00977	-1.91329	0.12289	-2.66264	2.41934	-3.42317	1.60277
	-3.60212	0.06187	-1.84618	0.3197	-2.84159	14.5094	-3.60212	10.7207	-3.41199	0.00977	-1.90211	0.12151	-2.65145	2.43815	-3.41199	1.6111
	-3.59094	0.06033	-1.835	0.3145	-2.8304	14.4777	-3.59094	10.7751	-3.4008	0.0098	-1.89092	0.12016	-2.64027	2.45604	-3.4008	1.6198
	-3.57975	0.05893	-1.82382	0.30949	-2.81922	14.4411	-3.57975	10.8309	-3.38962	0.00986	-1.87974	0.11887	-2.62909	2.47295	-3.38962	1.6289
	-3.56857	0.05768	-1.81263	0.30472	-2.80803	14.3997	-3.56857	10.8884	-3.37843	0.00994	-1.86855	0.11763	-2.6179	2.48891	-3.37843	1.63833
	-3.55738	0.05657	-1.80145	0.30019	-2.79685	14.3531	-3.55738	10.9477	-3.36725	0.01005	-1.85737	0.11645	-2.60672	2.50383	-3.36725	1.64801
	-3.5462	0.05559	-1.79026	0.29595	-2.78567	14.3018	-3.5462	11.0089	-3.35607	0.01018	-1.84618	0.11533	-2.59553	2.5177	-3.35607	1.65796
	-3.53501	0.05475	-1.77908	0.29201	-2.77448	14.2465	-3.53501	11.0725	-3.34488	0.01033	-1.835	0.11429	-2.58435	2.53038	-3.34488	1.66823
	-3.52383	0.05404	-1.76789	0.28839	-2.7633	14.1878	-3.52383	11.1384	-3.3337	0.0105	-1.82382	0.11332	-2.57316	2.54186	-3.3337	1.67877
	-3.51265	0.05346	-1.75671	0.28511	-2.75211	14.1266	-3.51265	11.2059	-3.32251	0.01069	-1.81263	0.11244	-2.56198	2.55225	-3.32251	1.68953
	-3.50146	0.05299	-1.74553	0.28223	-2.74093	14.064	-3.50146	11.2746	-3.31133	0.01089	-1.80145	0.11166	-2.5508	2.56146	-3.31133	1.7005
	-3.49028	0.05265	-1.73434	0.27974	-2.72974	14	-3.49028	11.3447	-3.30014	0.01111	-1.79026	0.11098	-2.53961	2.56942	-3.30014	1.71178
	-3.47909	0.05241	-1.72316	0.27766	-2.71856	13.9351	-3.47909	11.4164	-3.28896	0.01135	-1.77908	0.11042	-2.52843	2.57609	-3.28896	1.72349
	-3.46791	0.05228	-1.71197	0.27603	-2.70738	13.8694	-3.46791	11.4894	-3.27778	0.0116	-1.76789	0.10997	-2.51724	2.58162	-3.27778	1.73552
	-3.45672	0.05225	-1.70079	0.27487	-2.69619	13.8039	-3.45672	11.5636	-3.26659	0.01186	-1.75671	0.10966	-2.50606	2.58622	-3.26659	1.74777
	-3.44554	0.05233	-1.6896	0.2742	-2.68501	13.7392	-3.44554	11.6391	-3.25541	0.01213	-1.74553	0.10949	-2.49487	2.58974	-3.25541	1.76022
	-3.43436	0.05249	-1.67842	0.27401	-2.67382	13.6761	-3.43436	11.7159	-3.24422	0.01241	-1.73434	0.10946	-2.48369	2.59201	-3.24422	1.77287
	-3.42317	0.05275	-1.66724	0.27433	-2.66264	13.6149	-3.42317	11.7943	-3.23304	0.0127	-1.72316	0.10957	-2.47251	2.59304	-3.23304	1.7858
	-3.41199	0.0531	-1.65605	0.27517	-2.65145	13.5569	-3.41199	11.874	-3.22185	0.013	-1.71197	0.10984	-2.46132	2.59297	-3.22185	1.79906
	-3.4008	0.05353	-1.64487	0.27652	-2.64027	13.5021	-3.4008	11.9549	-3.21067	0.0133	-1.70079	0.11027	-2.45014	2.59186	-3.21067	1.81257
	-3.38962	0.05404	-1.63368	0.27839	-2.62909	13.451	-3.38962	12.037	-3.19949	0.0136	-1.6896	0.11085	-2.43895	2.58967	-3.19949	1.82629
	-3.37843	0.05463	-1.6225	0.28079	-2.6179	13.4042	-3.37843	12.1199	-3.1883	0.01391	-1.67842	0.11159	-2.42777	2.58667	-3.1883	1.84024
	-3.36725	0.0553	-1.61131	0.28372	-2.60672	13.3616	-3.36725	12.2033	-3.17712	0.01423	-1.66724	0.11248	-2.41658	2.58316	-3.17712	1.85447
	-3.35607	0.05603	-1.60013	0.28716	-2.59553	13.3239	-3.35607	12.2875	-3.16593	0.01454	-1.65605	0.11354	-2.4054	2.57904	-3.16593	1.86897
	-3.34488	0.05683	-1.58895	0.29112	-2.58435	13.2909	-3.34488	12.3735	-3.15475	0.01486	-1.64487	0.11475	-2.39422	2.57424	-3.15475	1.88365
	-3.3337	0.05771	-1.57776	0.29558	-2.57316	13.2627	-3.3337	12.4612	-3.14356	0.01518	-1.63368	0.11611	-2.38303	2.56879	-3.14356	1.89858
	-3.32251	0.05865	-1.56658	0.30052	-2.56198	13.2397	-3.32251	12.55	-3.13238	0.01549	-1.6225	0.11763	-2.37185	2.56292	-3.13238	1.91373
	-3.31133	0.05964	-1.55539	0.30592	-2.5508	13.2218	-3.31133	12.6397	-3.1212	0.0158	-1.61131	0.11929	-2.36066	2.55672	-3.1212	1.92898
	-3.30014	0.06068	-1.54421	0.31175	-2.53961	13.2089	-3.30014	12.7307	-3.11001	0.01611	-1.60013	0.1211	-2.34948	2.55014	-3.11001	1.94434
	-3.28896	0.06179	-1.53302	0.31801	-2.52843	13.2007	-3.28896	12.8236	-3.09883	0.01642	-1.58895	0.12304	-2.33829	2.54326	-3.09883	1.95988
	-3.27778	0.06294	-1.52184	0.32466	-2.51724	13.1976	-3.27778	12.9179	-3.08764	0.01672	-1.57776	0.1251	-2.32711	2.53625	-3.08764	1.97564
	-3.26659	0.06415	-1.51066	0.33166	-2.50606	13.1997	-3.26659	13.013	-3.07646	0.01701	-1.56658	0.12728	-2.31593	2.52925	-3.07646	1.99162
	-3.25541	0.06539	-1.49947	0.33899	-2.49487	13.2066	-3.25541	13.1093	-3.06527	0.0173	-1.55539	0.12957	-2.30474	2.52218	-3.06527	2.00779
	-3.24422	0.06667	-1.48829	0.34661	-2.48369	13.2172	-3.24422	13.2065	-3.05409	0.01758	-1.54421	0.13194	-2.29356	2.51514	-3.05409	2.02417
	-3.23304	0.06799	-1.4771	0.35451	-2.47251	13.2309	-3.23304	13.3049	-3.04291	0.01785	-1.53302	0.13441	-2.28237	2.50807	-3.04291	2.04075
	-3.22185	0.06935	-1.46592	0.36266	-2.46132	13.2474	-3.22185	13.4051	-3.03172	0.01811	-1.52184	0.13693	-2.27119	2.50107	-3.03172	2.05751
	-3.21067	0.07074	-1.45473	0.37098	-2.45014	13.2664	-3.21067	13.5064	-3.02054	0.01836	-1.51066	0.13951	-2.26	2.49419	-3.02054	2.07444
	-3.19949	0.07216	-1.44355	0.37946	-2.43895	13.287	-3.19949	13.6081	-3.00935	0.0186	-1.49947	0.14211	-2.24882	2.48741	-3.00935	2.09157
	-3.1883	0.07361	-1.43237	0.38804	-2.42777	13.3086	-3.1883	13.7099	-2.99817	0.01882	-1.48829	0.14473	-2.23764	2.48071	-2.99817	2.10889
	-3.17712	0.07509	-1.42118	0.39674	-2.41658	13.3317	-3.17712	13.8119	-2.98698	0.01903	-1.4771	0.14736	-2.22645	2.47417	-2.98698	2.12642
	-3.16593	0.07658	-1.41	0.40552	-2.4054	13.3556	-3.16593	13.9141	-2.9758	0.01922	-1.46592	0.14997	-2.21527	2.4678	-2.9758	2.14411
	-3.15475	0.07809	-1.39881	0.41438	-2.39422	13.3797	-3.15475	14.0154	-2.96462	0.0194	-1.45473	0.15254	-2.20408	2.46156	-2.96462	2.16193
	-3.14356	0.0796	-1.38763	0.42327	-2.38303	13.403	-3.14356	14.1157	-2.95343	0.01956	-1.44355	0.15506	-2.1929	2.4554	-2.95343	2.18002
	-3.13238	0.08112	-1.37644	0.43213	-2.37185	13.4247	-3.13238	14.2145	-2.94225	0.01971	-1.43237	0.15751	-2.18171	2.44922	-2.94225	2.19843
	-3.1212	0.08265	-1.36526	0.44092	-2.36066	13.4444	-3.1212	14.3117	-2.93106	0.01985	-1.42118	0.15989	-2.17053	2.44298	-2.93106	2.21714
	-3.11001	0.08418	-1.35408	0.44961	-2.34948	13.4616	-3.11001	14.407	-2.91988	0.01997	-1.41	0.16219	-2.15935	2.43678	-2.91988	2.23611
	-3.09883	0.0857	-1.34289	0.45817	-2.33829	13.4756	-3.09883	14.5007	-2.90869	0.02007	-1.39881	0.16438	-2.14816	2.43053	-2.90869	2.25518
	-3.08764	0.08721	-1.33171	0.46662	-2.32711	13.4858	-3.08764	14.5928	-2.89751	0.02015	-1.38763	0.16645	-2.13698	2.42413	-2.89751	2.27439
	-3.07646	0.08872	-1.32052	0.4749	-2.31593	13.492	-3.07646	14.683	-2.88633	0.02023	-1.37644	0.16838	-2.12579	2.41759	-2.88633	2.29374
	-3.06527	0.0902	-1.30934	0.48298	-2.30474	13.4943	-3.06527	14.7705	-2.87514	0.02029	-1.36526	0.17017	-2.11461	2.41089	-2.87514	2.31318
	-3.05409	0.09167	-1.29815	0.49085	-2.29356	13.4925	-3.05409	14.8549	-2.86396	0.02033	-1.35408	0.17179	-2.10342	2.40403	-2.86396	2.33267
	-3.04291	0.0931	-1.28697	0.4985	-2.28237	13.4858	-3.04291	14.936	-2.85277	0.02036	-1.34289	0.17325	-2.09224	2.3971	-2.85277	2.35218
	-3.03172	0.0945	-1.27579	0.50595	-2.27119	13.4743	-3.03172	15.0127	-2.84159	0.02037	-1.33171	0.17455	-2.08106	2.39007	-2.84159	2.37168
	-3.02054	0.09587	-1.2646	0.51317	-2.26	13.4578	-3.02054	15.0851	-2.8304	0.02038	-1.32052	0.17568	-2.06987	2.38268	-2.8304	2.39117
	-3.00935	0.09718	-1.25342	0.52015	-2.24882	13.436	-3.00935	15.1529	-2.81922	0.02037	-1.30934	0.17662	-2.05869	2.37498	-2.81922	2.41066
	-2.99817	0.09845	-1.24223	0.52686	-2.23764	13.4089	-2.99817	15.2154	-2.80803	0.02034	-1.29815	0.17737	-2.0475	2.36695	-2.80803	2.4301
	-2.98698	0.09966	-1.23105	0.53334	-2.22645	13.3769	-2.98698	15.2726	-2.79685	0.0203	-1.28697	0.17792	-2.03632	2.3584	-2.79685	2.44943
	-2.9758	0.10082	-1.21986	0.53954	-2.21527	13.3406	-2.9758	15.3238	-2.78567	0.02025	-1.27579	0.1783	-2.02513	2.34938	-2.78567	2.46862
	-2.96462	0.1019	-1.20868	0.5455	-2.20408	13.3001	-2.96462	15.3682	-2.77448	0.02019	-1.2646	0.17851	-2.01395	2.33988	-2.77448	2.48763
	-2.95343	0.10292	-1.1975	0.55126	-2.1929	13.2553	-2.95343	15.4064	-2.7633	0.02011	-1.25342	0.17854	-2.00277	2.32991	-2.7633	2.50643
	-2.94225	0.10387	-1.18631	0.55681	-2.18171	13.2072	-2.94225	15.4384	-2.75211	0.02002	-1.24223	0.1784	-1.99158	2.31945	-2.75211	2.52502
	-2.93106	0.10476	-1.17513	0.56213	-2.17053	13.1571	-2.93106	15.4642	-2.74093	0.01992	-1.23105	0.1781	-1.9804	2.30846	-2.74093	2.54336
	-2.91988	0.10556	-1.16394	0.56718	-2.15935	13.1054	-2.91988	15.4837	-2.72974	0.01981	-1.21986	0.17764	-1.96921	2.29715	-2.72974	2.56132
	-2.90869	0.10627	-1.15276	0.57196	-2.14816	13.0516	-2.90869	15.496	-2.71856	0.0197	-1.20868	0.17705	-1.95803	2.28562	-2.71856	2.57878
	-2.89751	0.1069	-1.14157	0.57647	-2.13698	12.996	-2.89751	15.5007	-2.70738	0.01957	-1.1975	0.17635	-1.94684	2.27391	-2.70738	2.59574
	-2.88633	0.10744	-1.13039	0.58072	-2.12579	12.939	-2.88633	15.498	-2.69619	0.01944	-1.18631	0.17557	-1.93566	2.2621	-2.69619	2.61223
	-2.87514	0.1079	-1.11921	0.58473	-2.11461	12.8808	-2.87514	15.4882	-2.68501	0.0193	-1.17513	0.1747	-1.92447	2.25031	-2.68501	2.62821
	-2.86396	0.10826	-1.10802	0.5885	-2.10342	12.8223	-2.86396	15.4714	-2.67382	0.01917	-1.16394	0.17373	-1.91329	2.23865	-2.67382	2.64364
	-2.85277	0.10853	-1.09684	0.59201	-2.09224	12.7642	-2.85277	15.4482	-2.66264	0.01903	-1.15276	0.17268	-1.90211	2.22723	-2.66264	2.65839
	-2.84159	0.10871	-1.08565	0.59535	-2.08106	12.7071	-2.84159	15.4184	-2.65145	0.0189	-1.14157	0.17156	-1.89092	2.21631	-2.65145	2.67237
	-2.8304	0.10879	-1.07447	0.59855	-2.06987	12.6509	-2.8304	15.3823	-2.64027	0.01877	-1.13039	0.17038	-1.87974	2.20624	-2.64027	2.6855
	-2.81922	0.10878	-1.06328	0.60151	-2.05869	12.5962	-2.81922	15.3407	-2.62909	0.01864	-1.11921	0.16917	-1.86855	2.19726	-2.62909	2.69776
	-2.80803	0.10866	-1.0521	0.60424	-2.0475	12.5436	-2.80803	15.2937	-2.6179	0.01852	-1.10802	0.16792	-1.85737	2.18949	-2.6179	2.70921
	-2.79685	0.10845	-1.04091	0.60673	-2.03632	12.4931	-2.79685	15.241	-2.60672	0.0184	-1.09684	0.16665	-1.84618	2.18318	-2.60672	2.71976
	-2.78567	0.10814	-1.02973	0.60901	-2.02513	12.4451	-2.78567	15.1831	-2.59553	0.0183	-1.08565	0.1654	-1.835	2.17858	-2.59553	2.72943
	-2.77448	0.10774	-1.01855	0.61108	-2.01395	12.3994	-2.77448	15.1207	-2.58435	0.0182	-1.07447	0.16419	-1.82382	2.17606	-2.58435	2.73809
	-2.7633	0.10725	-1.00736	0.613	-2.00277	12.3567	-2.7633	15.0543	-2.57316	0.01812	-1.06328	0.16299	-1.81263	2.17601	-2.57316	2.74573
	-2.75211	0.10667	-0.99618	0.61478	-1.99158	12.3168	-2.75211	14.9852	-2.56198	0.01804	-1.0521	0.16182	-1.80145	2.1786	-2.56198	2.75249
	-2.74093	0.10602	-0.98499	0.61637	-1.9804	12.2795	-2.74093	14.914	-2.5508	0.01798	-1.04091	0.16069	-1.79026	2.18428	-2.5508	2.75827
	-2.72974	0.10529	-0.97381	0.61778	-1.96921	12.2451	-2.72974	14.8414	-2.53961	0.01793	-1.02973	0.1596	-1.77908	2.19339	-2.53961	2.76303
	-2.71856	0.10449	-0.96262	0.61901	-1.95803	12.2138	-2.71856	14.7673	-2.52843	0.01789	-1.01855	0.15856	-1.76789	2.206	-2.52843	2.7667
	-2.70738	0.10362	-0.95144	0.62007	-1.94684	12.1854	-2.70738	14.6922	-2.51724	0.01787	-1.00736	0.15758	-1.75671	2.22251	-2.51724	2.76949
	-2.69619	0.10268	-0.94026	0.62101	-1.93566	12.1597	-2.69619	14.6168	-2.50606	0.01786	-0.99618	0.15668	-1.74553	2.2433	-2.50606	2.77157
	-2.68501	0.10168	-0.92907	0.62185	-1.92447	12.136	-2.68501	14.5422	-2.49487	0.01786	-0.98499	0.15586	-1.73434	2.26864	-2.49487	2.77281
	-2.67382	0.10063	-0.91789	0.6226	-1.91329	12.1143	-2.67382	14.469	-2.48369	0.01788	-0.97381	0.15515	-1.72316	2.29879	-2.48369	2.77304
	-2.66264	0.09953	-0.9067	0.62323	-1.90211	12.0942	-2.66264	14.3975	-2.47251	0.01792	-0.96262	0.15453	-1.71197	2.33403	-2.47251	2.77224
	-2.65145	0.0984	-0.89552	0.62382	-1.89092	12.075	-2.65145	14.3291	-2.46132	0.01797	-0.95144	0.15401	-1.70079	2.37462	-2.46132	2.77057
	-2.64027	0.09724	-0.88433	0.62443	-1.87974	12.0562	-2.64027	14.264	-2.45014	0.01804	-0.94026	0.1536	-1.6896	2.42083	-2.45014	2.76807
	-2.62909	0.09606	-0.87315	0.62503	-1.86855	12.0369	-2.62909	14.2025	-2.43895	0.01813	-0.92907	0.15331	-1.67842	2.47284	-2.43895	2.76471
	-2.6179	0.09487	-0.86197	0.62564	-1.85737	12.0162	-2.6179	14.1453	-2.42777	0.01823	-0.91789	0.15314	-1.66724	2.53085	-2.42777	2.76072
	-2.60672	0.09367	-0.85078	0.62626	-1.84618	11.9936	-2.60672	14.0925	-2.41658	0.01834	-0.9067	0.15311	-1.65605	2.59508	-2.41658	2.75643
	-2.59553	0.09248	-0.8396	0.62683	-1.835	11.968	-2.59553	14.0446	-2.4054	0.01848	-0.89552	0.15321	-1.64487	2.66561	-2.4054	2.7517
	-2.58435	0.09129	-0.82841	0.62735	-1.82382	11.939	-2.58435	14.0016	-2.39422	0.01862	-0.88433	0.15347	-1.63368	2.74258	-2.39422	2.74645
	-2.57316	0.09013	-0.81723	0.62783	-1.81263	11.906	-2.57316	13.9636	-2.38303	0.01878	-0.87315	0.15387	-1.6225	2.82603	-2.38303	2.7407
	-2.56198	0.08898	-0.80604	0.62829	-1.80145	11.8678	-2.56198	13.9311	-2.37185	0.01895	-0.86197	0.15444	-1.61131	2.91599	-2.37185	2.73466
	-2.5508	0.08787	-0.79486	0.62875	-1.79026	11.8245	-2.5508	13.904	-2.36066	0.01913	-0.85078	0.15518	-1.60013	3.01258	-2.36066	2.7284
	-2.53961	0.0868	-0.78368	0.62917	-1.77908	11.7753	-2.53961	13.8821	-2.34948	0.01932	-0.8396	0.15606	-1.58895	3.11575	-2.34948	2.72185
	-2.52843	0.08575	-0.77249	0.62958	-1.76789	11.719	-2.52843	13.8652	-2.33829	0.01951	-0.82841	0.15708	-1.57776	3.22527	-2.33829	2.71508
	-2.51724	0.08476	-0.76131	0.62996	-1.75671	11.6555	-2.51724	13.8537	-2.32711	0.01972	-0.81723	0.15825	-1.56658	3.34101	-2.32711	2.70825
	-2.50606	0.08381	-0.75012	0.63029	-1.74553	11.5844	-2.50606	13.848	-2.31593	0.01993	-0.80604	0.15957	-1.55539	3.4628	-2.31593	2.70148
	-2.49487	0.08291	-0.73894	0.63065	-1.73434	11.5053	-2.49487	13.8473	-2.30474	0.02015	-0.79486	0.16104	-1.54421	3.59045	-2.30474	2.69468
	-2.48369	0.08206	-0.72775	0.63101	-1.72316	11.4179	-2.48369	13.8508	-2.29356	0.02038	-0.78368	0.16265	-1.53302	3.72389	-2.29356	2.68794
	-2.47251	0.08127	-0.71657	0.63128	-1.71197	11.3224	-2.47251	13.8578	-2.28237	0.02061	-0.77249	0.16439	-1.52184	3.86284	-2.28237	2.68119
	-2.46132	0.08055	-0.70539	0.63144	-1.70079	11.2189	-2.46132	13.8681	-2.27119	0.02084	-0.76131	0.16626	-1.51066	4.00687	-2.27119	2.67452
	-2.45014	0.07988	-0.6942	0.63144	-1.6896	11.1066	-2.45014	13.8813	-2.26	0.02107	-0.75012	0.16824	-1.49947	4.15569	-2.26	2.66794
	-2.43895	0.07929	-0.68302	0.63126	-1.67842	10.9852	-2.43895	13.8964	-2.24882	0.0213	-0.73894	0.17033	-1.48829	4.309	-2.24882	2.66142
	-2.42777	0.07876	-0.67183	0.6309	-1.66724	10.8548	-2.42777	13.913	-2.23764	0.02153	-0.72775	0.17253	-1.4771	4.46664	-2.23764	2.65494
	-2.41658	0.0783	-0.66065	0.63038	-1.65605	10.7162	-2.41658	13.9314	-2.22645	0.02176	-0.71657	0.1748	-1.46592	4.62826	-2.22645	2.64854
	-2.4054	0.07792	-0.64946	0.62966	-1.64487	10.5697	-2.4054	13.9511	-2.21527	0.02198	-0.70539	0.17713	-1.45473	4.79333	-2.21527	2.64225
	-2.39422	0.0776	-0.63828	0.62865	-1.63368	10.4153	-2.39422	13.9714	-2.20408	0.0222	-0.6942	0.17952	-1.44355	4.96157	-2.20408	2.636
	-2.38303	0.07735	-0.6271	0.62732	-1.6225	10.2535	-2.38303	13.9911	-2.1929	0.02241	-0.68302	0.18193	-1.43237	5.13265	-2.1929	2.62975
	-2.37185	0.07718	-0.61591	0.62563	-1.61131	10.0848	-2.37185	14.0097	-2.18171	0.02261	-0.67183	0.18435	-1.42118	5.30673	-2.18171	2.62336
	-2.36066	0.07707	-0.60473	0.62355	-1.60013	9.90964	-2.36066	14.0265	-2.17053	0.02281	-0.66065	0.18678	-1.41	5.48362	-2.17053	2.61682
	-2.34948	0.07703	-0.59354	0.62102	-1.58895	9.72855	-2.34948	14.0411	-2.15935	0.02299	-0.64946	0.18918	-1.39881	5.66328	-2.15935	2.61021
	-2.33829	0.07705	-0.58236	0.61805	-1.57776	9.5425	-2.33829	14.0528	-2.14816	0.02316	-0.63828	0.19154	-1.38763	5.84533	-2.14816	2.60345
	-2.32711	0.07712	-0.57117	0.61463	-1.56658	9.35195	-2.32711	14.0608	-2.13698	0.02331	-0.6271	0.19382	-1.37644	6.02873	-2.13698	2.59643
	-2.31593	0.07725	-0.55999	0.61072	-1.55539	9.15689	-2.31593	14.065	-2.12579	0.02346	-0.61591	0.19601	-1.36526	6.21341	-2.12579	2.58918
	-2.30474	0.07743	-0.54881	0.60631	-1.54421	8.95782	-2.30474	14.0654	-2.11461	0.02359	-0.60473	0.19808	-1.35408	6.39935	-2.11461	2.58167
	-2.29356	0.07766	-0.53762	0.60139	-1.53302	8.75585	-2.29356	14.0619	-2.10342	0.02371	-0.59354	0.20002	-1.34289	6.58633	-2.10342	2.57391
	-2.28237	0.07794	-0.52644	0.59596	-1.52184	8.5516	-2.28237	14.0538	-2.09224	0.02382	-0.58236	0.2018	-1.33171	6.77388	-2.09224	2.566
	-2.27119	0.07825	-0.51525	0.59006	-1.51066	8.34545	-2.27119	14.0407	-2.08106	0.02392	-0.57117	0.20346	-1.32052	6.96164	-2.08106	2.55794
	-2.26	0.0786	-0.50407	0.58375	-1.49947	8.13802	-2.26	14.0227	-2.06987	0.02401	-0.55999	0.20497	-1.30934	7.14942	-2.06987	2.54945
	-2.24882	0.07897	-0.49288	0.57699	-1.48829	7.93006	-2.24882	13.9995	-2.05869	0.02409	-0.54881	0.20629	-1.29815	7.33695	-2.05869	2.54059
	-2.23764	0.07938	-0.4817	0.56973	-1.4771	7.72257	-2.23764	13.9708	-2.0475	0.02416	-0.53762	0.2074	-1.28697	7.52398	-2.0475	2.53133
	-2.22645	0.07981	-0.47052	0.56207	-1.46592	7.51624	-2.22645	13.9372	-2.03632	0.02421	-0.52644	0.20828	-1.27579	7.71058	-2.03632	2.52149
	-2.21527	0.08026	-0.45933	0.55412	-1.45473	7.31146	-2.21527	13.8992	-2.02513	0.02425	-0.51525	0.20895	-1.2646	7.89689	-2.02513	2.51113
	-2.20408	0.08073	-0.44815	0.54585	-1.44355	7.1093	-2.20408	13.8567	-2.01395	0.02428	-0.50407	0.20942	-1.25342	8.08266	-2.01395	2.50023
	-2.1929	0.08122	-0.43696	0.53744	-1.43237	6.9103	-2.1929	13.8099	-2.00277	0.02429	-0.49288	0.20965	-1.24223	8.26786	-2.00277	2.48882
	-2.18171	0.08171	-0.42578	0.52901	-1.42118	6.7149	-2.18171	13.7595	-1.99158	0.02429	-0.4817	0.20963	-1.23105	8.45268	-1.99158	2.47689
	-2.17053	0.08222	-0.41459	0.52043	-1.41	6.52363	-2.17053	13.707	-1.9804	0.02428	-0.47052	0.20939	-1.21986	8.63683	-1.9804	2.4644
	-2.15935	0.08274	-0.40341	0.51175	-1.39881	6.33699	-2.15935	13.6526	-1.96921	0.02426	-0.45933	0.20894	-1.20868	8.82075	-1.96921	2.45157
	-2.14816	0.08326	-0.39223	0.50301	-1.38763	6.15529	-2.14816	13.596	-1.95803	0.02423	-0.44815	0.20827	-1.1975	9.00501	-1.95803	2.43853
	-2.13698	0.08378	-0.38104	0.49428	-1.37644	5.97863	-2.13698	13.5374	-1.94684	0.02419	-0.43696	0.20741	-1.18631	9.18969	-1.94684	2.42531
	-2.12579	0.0843	-0.36986	0.48564	-1.36526	5.80735	-2.12579	13.4771	-1.93566	0.02415	-0.42578	0.20641	-1.17513	9.37422	-1.93566	2.41199
	-2.11461	0.0848	-0.35867	0.47718	-1.35408	5.64163	-2.11461	13.4154	-1.92447	0.02409	-0.41459	0.20526	-1.16394	9.55761	-1.92447	2.39871
	-2.10342	0.08529	-0.34749	0.46897	-1.34289	5.48161	-2.10342	13.3532	-1.91329	0.02404	-0.40341	0.20395	-1.15276	9.73947	-1.91329	2.38558
	-2.09224	0.08577	-0.3363	0.46109	-1.33171	5.32734	-2.09224	13.2913	-1.90211	0.02398	-0.39223	0.20249	-1.14157	9.91972	-1.90211	2.37271
	-2.08106	0.08624	-0.32512	0.45362	-1.32052	5.17877	-2.08106	13.2301	-1.89092	0.02391	-0.38104	0.20091	-1.13039	10.0982	-1.89092	2.36039
	-2.06987	0.08669	-0.31394	0.44665	-1.30934	5.03591	-2.06987	13.1696	-1.87974	0.02385	-0.36986	0.19922	-1.11921	10.2751	-1.87974	2.34896
	-2.05869	0.08711	-0.30275	0.44025	-1.29815	4.89867	-2.05869	13.1105	-1.86855	0.02378	-0.35867	0.19745	-1.10802	10.45	-1.86855	2.33867
	-2.0475	0.08752	-0.29157	0.43448	-1.28697	4.76686	-2.0475	13.0533	-1.85737	0.02372	-0.34749	0.19564	-1.09684	10.6221	-1.85737	2.32966
	-2.03632	0.08791	-0.28038	0.4294	-1.27579	4.64056	-2.03632	12.998	-1.84618	0.02366	-0.3363	0.19381	-1.08565	10.7922	-1.84618	2.32218
	-2.02513	0.08828	-0.2692	0.42507	-1.2646	4.51963	-2.02513	12.945	-1.835	0.02361	-0.32512	0.19199	-1.07447	10.9605	-1.835	2.31648
	-2.01395	0.08862	-0.25801	0.42155	-1.25342	4.40367	-2.01395	12.8943	-1.82382	0.02356	-0.31394	0.19026	-1.06328	11.1256	-1.82382	2.31294
	-2.00277	0.08894	-0.24683	0.41888	-1.24223	4.29248	-2.00277	12.8463	-1.81263	0.02352	-0.30275	0.18863	-1.0521	11.2869	-1.81263	2.31197
	-1.99158	0.08924	-0.23565	0.41709	-1.23105	4.18589	-1.99158	12.801	-1.80145	0.0235	-0.29157	0.1871	-1.04091	11.4439	-1.80145	2.31376
	-1.9804	0.08952	-0.22446	0.4162	-1.21986	4.08356	-1.9804	12.7582	-1.79026	0.02349	-0.28038	0.1857	-1.02973	11.5961	-1.79026	2.31875
	-1.96921	0.08977	-0.21328	0.41625	-1.20868	3.98552	-1.96921	12.7183	-1.77908	0.02349	-0.2692	0.18447	-1.01855	11.7431	-1.77908	2.32729
	-1.95803	0.09001	-0.20209	0.41723	-1.1975	3.89176	-1.95803	12.6813	-1.76789	0.0235	-0.25801	0.18342	-1.00736	11.8849	-1.76789	2.33948
	-1.94684	0.09022	-0.19091	0.41914	-1.18631	3.80205	-1.94684	12.6472	-1.75671	0.02353	-0.24683	0.18257	-0.99618	12.0211	-1.75671	2.3557
	-1.93566	0.09041	-0.17972	0.42199	-1.17513	3.71595	-1.93566	12.6158	-1.74553	0.02359	-0.23565	0.18192	-0.98499	12.1507	-1.74553	2.37638
	-1.92447	0.09058	-0.16854	0.42577	-1.16394	3.63291	-1.92447	12.5862	-1.73434	0.02367	-0.22446	0.18151	-0.97381	12.2732	-1.73434	2.40177
	-1.91329	0.09073	-0.15735	0.43046	-1.15276	3.55261	-1.91329	12.5588	-1.72316	0.02377	-0.21328	0.18133	-0.96262	12.388	-1.72316	2.43214
	-1.90211	0.09086	-0.14617	0.43603	-1.14157	3.47485	-1.90211	12.5329	-1.71197	0.0239	-0.20209	0.18141	-0.95144	12.4944	-1.71197	2.46776
	-1.89092	0.09098	-0.13499	0.44244	-1.13039	3.39955	-1.89092	12.5079	-1.70079	0.02405	-0.19091	0.18174	-0.94026	12.5928	-1.70079	2.50894
	-1.87974	0.09109	-0.1238	0.4496	-1.11921	3.32662	-1.87974	12.4835	-1.6896	0.02423	-0.17972	0.18233	-0.92907	12.6828	-1.6896	2.55591
	-1.86855	0.0912	-0.11262	0.45744	-1.10802	3.25579	-1.86855	12.4587	-1.67842	0.02444	-0.16854	0.18318	-0.91789	12.7638	-1.67842	2.60886
	-1.85737	0.09133	-0.10143	0.4659	-1.09684	3.18672	-1.85737	12.4327	-1.66724	0.02467	-0.15735	0.18428	-0.9067	12.8346	-1.66724	2.668
	-1.84618	0.09147	-0.09025	0.47489	-1.08565	3.1196	-1.84618	12.4047	-1.65605	0.02492	-0.14617	0.18565	-0.89552	12.8947	-1.65605	2.73354
	-1.835	0.09163	-0.07906	0.48439	-1.07447	3.05448	-1.835	12.3741	-1.64487	0.0252	-0.13499	0.18727	-0.88433	12.9443	-1.64487	2.80556
	-1.82382	0.09182	-0.06788	0.49432	-1.06328	2.99091	-1.82382	12.3403	-1.63368	0.02551	-0.1238	0.1891	-0.87315	12.983	-1.63368	2.88419
	-1.81263	0.09206	-0.0567	0.50454	-1.0521	2.92871	-1.81263	12.3028	-1.6225	0.02584	-0.11262	0.19113	-0.86197	13.0117	-1.6225	2.96949
	-1.80145	0.09234	-0.04551	0.51497	-1.04091	2.86775	-1.80145	12.2604	-1.61131	0.02619	-0.10143	0.19335	-0.85078	13.0299	-1.61131	3.06147
	-1.79026	0.09267	-0.03433	0.52553	-1.02973	2.80789	-1.79026	12.2131	-1.60013	0.02656	-0.09025	0.19573	-0.8396	13.0355	-1.60013	3.16023
	-1.77908	0.09306	-0.02314	0.53611	-1.01855	2.7491	-1.77908	12.1604	-1.58895	0.02695	-0.07906	0.19825	-0.82841	13.0285	-1.58895	3.26574
	-1.76789	0.09352	-0.01196	0.54662	-1.00736	2.69146	-1.76789	12.1009	-1.57776	0.02736	-0.06788	0.2009	-0.81723	13.0087	-1.57776	3.37774
	-1.75671	0.09407	-0.000774728	0.55703	-0.99618	2.63494	-1.75671	12.0347	-1.56658	0.02779	-0.0567	0.20363	-0.80604	12.9762	-1.56658	3.49608
	-1.74553	0.09472	0.01041	0.56724	-0.98499	2.57935	-1.74553	11.9614	-1.55539	0.02823	-0.04551	0.20643	-0.79486	12.9315	-1.55539	3.62059
	-1.73434	0.09546	0.02159	0.57713	-0.97381	2.52461	-1.73434	11.8805	-1.54421	0.02868	-0.03433	0.20927	-0.78368	12.8734	-1.54421	3.75108
	-1.72316	0.09632	0.03278	0.58658	-0.96262	2.47066	-1.72316	11.7919	-1.53302	0.02914	-0.02314	0.21213	-0.77249	12.8017	-1.53302	3.88744
	-1.71197	0.09729	0.04396	0.59549	-0.95144	2.41755	-1.71197	11.6957	-1.52184	0.02961	-0.01196	0.21494	-0.76131	12.7172	-1.52184	4.02938
	-1.70079	0.0984	0.05515	0.60375	-0.94026	2.36538	-1.70079	11.5922	-1.51066	0.03008	-0.000774728	0.21769	-0.75012	12.6192	-1.51066	4.17647
	-1.6896	0.09964	0.06633	0.61128	-0.92907	2.31414	-1.6896	11.4805	-1.49947	0.03055	0.01041	0.22037	-0.73894	12.5085	-1.49947	4.32836
	-1.67842	0.10102	0.07752	0.61801	-0.91789	2.2638	-1.67842	11.3602	-1.48829	0.03102	0.02159	0.22292	-0.72775	12.3853	-1.48829	4.48475
	-1.66724	0.10254	0.0887	0.62389	-0.9067	2.21422	-1.66724	11.2316	-1.4771	0.03148	0.03278	0.2253	-0.71657	12.2486	-1.4771	4.64548
	-1.65605	0.1042	0.09988	0.62886	-0.89552	2.16542	-1.65605	11.0955	-1.46592	0.03193	0.04396	0.22748	-0.70539	12.0985	-1.46592	4.81016
	-1.64487	0.106	0.11107	0.6329	-0.88433	2.11745	-1.64487	10.9522	-1.45473	0.03237	0.05515	0.22942	-0.6942	11.935	-1.45473	4.97824
	-1.63368	0.10795	0.12225	0.63607	-0.87315	2.0703	-1.63368	10.8017	-1.44355	0.03279	0.06633	0.23112	-0.68302	11.7585	-1.44355	5.14942
	-1.6225	0.11004	0.13344	0.63832	-0.86197	2.02415	-1.6225	10.6443	-1.43237	0.0332	0.07752	0.23253	-0.67183	11.5702	-1.43237	5.32337
	-1.61131	0.11227	0.14462	0.6396	-0.85078	1.97893	-1.61131	10.4808	-1.42118	0.0336	0.0887	0.23365	-0.66065	11.3715	-1.42118	5.50022
	-1.60013	0.11463	0.15581	0.63998	-0.8396	1.93441	-1.60013	10.3114	-1.41	0.03398	0.09988	0.23446	-0.64946	11.1627	-1.41	5.67978
	-1.58895	0.11712	0.16699	0.63948	-0.82841	1.89064	-1.58895	10.1368	-1.39881	0.03434	0.11107	0.23497	-0.63828	10.9435	-1.39881	5.862
	-1.57776	0.11973	0.17817	0.63819	-0.81723	1.84761	-1.57776	9.95781	-1.38763	0.03468	0.12225	0.23521	-0.6271	10.714	-1.38763	6.04646
	-1.56658	0.12245	0.18936	0.63615	-0.80604	1.80536	-1.56658	9.77491	-1.37644	0.03499	0.13344	0.23517	-0.61591	10.4753	-1.37644	6.23211
	-1.55539	0.12526	0.20054	0.6333	-0.79486	1.76389	-1.55539	9.58806	-1.36526	0.03528	0.14462	0.23484	-0.60473	10.2276	-1.36526	6.41885
	-1.54421	0.12816	0.21173	0.62968	-0.78368	1.7231	-1.54421	9.39773	-1.35408	0.03553	0.15581	0.23421	-0.59354	9.97146	-1.35408	6.60668
	-1.53302	0.13112	0.22291	0.62527	-0.77249	1.683	-1.53302	9.20498	-1.34289	0.03576	0.16699	0.23332	-0.58236	9.70772	-1.34289	6.79534
	-1.52184	0.13413	0.2341	0.62017	-0.76131	1.64361	-1.52184	9.01038	-1.33171	0.03597	0.17817	0.2322	-0.57117	9.43805	-1.33171	6.9844
	-1.51066	0.13717	0.24528	0.61448	-0.75012	1.60485	-1.51066	8.81429	-1.32052	0.03614	0.18936	0.23086	-0.55999	9.1639	-1.32052	7.17346
	-1.49947	0.14022	0.25646	0.60824	-0.73894	1.56693	-1.49947	8.61724	-1.30934	0.03629	0.20054	0.22928	-0.54881	8.88525	-1.30934	7.36233
	-1.48829	0.14327	0.26765	0.60159	-0.72775	1.52983	-1.48829	8.41994	-1.29815	0.03641	0.21173	0.22748	-0.53762	8.60332	-1.29815	7.55072
	-1.4771	0.1463	0.27883	0.59466	-0.71657	1.49337	-1.4771	8.22338	-1.28697	0.03649	0.22291	0.22547	-0.52644	8.31867	-1.28697	7.7384
	-1.46592	0.1493	0.29002	0.58756	-0.70539	1.45753	-1.46592	8.0282	-1.27579	0.03655	0.2341	0.22332	-0.51525	8.03126	-1.27579	7.92544
	-1.45473	0.15222	0.3012	0.58035	-0.6942	1.42227	-1.45473	7.83467	-1.2646	0.03659	0.24528	0.22105	-0.50407	7.74227	-1.2646	8.11199
	-1.44355	0.15505	0.31239	0.57311	-0.68302	1.38756	-1.44355	7.6438	-1.25342	0.0366	0.25646	0.21868	-0.49288	7.45272	-1.25342	8.2978
	-1.43237	0.15777	0.32357	0.56602	-0.67183	1.35346	-1.43237	7.4561	-1.24223	0.03658	0.26765	0.21624	-0.4817	7.16329	-1.24223	8.48284
	-1.42118	0.16036	0.33475	0.55919	-0.66065	1.32004	-1.42118	7.272	-1.23105	0.03655	0.27883	0.21379	-0.47052	6.87508	-1.23105	8.66733
	-1.41	0.16282	0.34594	0.55266	-0.64946	1.28728	-1.41	7.09197	-1.21986	0.03649	0.29002	0.21137	-0.45933	6.58946	-1.21986	8.85096
	-1.39881	0.16515	0.35712	0.54654	-0.63828	1.25513	-1.39881	6.91651	-1.20868	0.03641	0.3012	0.209	-0.44815	6.307	-1.20868	9.03421
	-1.38763	0.16731	0.36831	0.54089	-0.6271	1.22353	-1.38763	6.74588	-1.1975	0.03631	0.31239	0.20672	-0.43696	6.02827	-1.1975	9.21768
	-1.37644	0.16929	0.37949	0.53581	-0.61591	1.19247	-1.37644	6.58004	-1.18631	0.03621	0.32357	0.20457	-0.42578	5.75422	-1.18631	9.40147
	-1.36526	0.17106	0.39068	0.53139	-0.60473	1.16194	-1.36526	6.41934	-1.17513	0.0361	0.33475	0.20259	-0.41459	5.48567	-1.17513	9.58503
	-1.35408	0.17261	0.40186	0.5277	-0.59354	1.1319	-1.35408	6.26386	-1.16394	0.03598	0.34594	0.2008	-0.40341	5.22341	-1.16394	9.76732
	-1.34289	0.17392	0.41304	0.52481	-0.58236	1.10241	-1.34289	6.11371	-1.15276	0.03584	0.35712	0.19925	-0.39223	4.9682	-1.15276	9.94799
	-1.33171	0.17497	0.42423	0.52278	-0.57117	1.07352	-1.33171	5.96893	-1.14157	0.0357	0.36831	0.19794	-0.38104	4.72081	-1.14157	10.127
	-1.32052	0.17575	0.43541	0.52164	-0.55999	1.04528	-1.32052	5.82942	-1.13039	0.03555	0.37949	0.19692	-0.36986	4.4819	-1.13039	10.3041
	-1.30934	0.17627	0.4466	0.52145	-0.54881	1.0177	-1.30934	5.69516	-1.11921	0.0354	0.39068	0.19619	-0.35867	4.25212	-1.11921	10.4796
	-1.29815	0.17652	0.45778	0.52221	-0.53762	0.99073	-1.29815	5.56604	-1.10802	0.03524	0.40186	0.19579	-0.34749	4.03201	-1.10802	10.6532
	-1.28697	0.17648	0.46897	0.52395	-0.52644	0.96437	-1.28697	5.44184	-1.09684	0.03507	0.41304	0.19573	-0.3363	3.82208	-1.09684	10.8238
	-1.27579	0.17617	0.48015	0.52666	-0.51525	0.93873	-1.27579	5.32268	-1.08565	0.0349	0.42423	0.19602	-0.32512	3.62273	-1.08565	10.9925
	-1.2646	0.17559	0.49133	0.53034	-0.50407	0.91385	-1.2646	5.20839	-1.07447	0.03473	0.43541	0.19666	-0.31394	3.43429	-1.07447	11.1594
	-1.25342	0.17472	0.50252	0.53496	-0.49288	0.88965	-1.25342	5.09854	-1.06328	0.03456	0.4466	0.19767	-0.30275	3.25704	-1.06328	11.3231
	-1.24223	0.17358	0.5137	0.54049	-0.4817	0.86609	-1.24223	4.99292	-1.0521	0.03438	0.45778	0.19903	-0.29157	3.09112	-1.0521	11.4831
	-1.23105	0.17216	0.52489	0.54688	-0.47052	0.84325	-1.23105	4.89139	-1.04091	0.03419	0.46897	0.20074	-0.28038	2.93666	-1.04091	11.6388
	-1.21986	0.17048	0.53607	0.55409	-0.45933	0.82119	-1.21986	4.79358	-1.02973	0.034	0.48015	0.20278	-0.2692	2.79366	-1.02973	11.7897
	-1.20868	0.16856	0.54726	0.56205	-0.44815	0.7999	-1.20868	4.69958	-1.01855	0.03379	0.49133	0.20516	-0.25801	2.66207	-1.01855	11.9354
	-1.1975	0.1664	0.55844	0.57068	-0.43696	0.77941	-1.1975	4.60943	-1.00736	0.03357	0.50252	0.20784	-0.24683	2.54177	-1.00736	12.0761
	-1.18631	0.16403	0.56962	0.57992	-0.42578	0.75976	-1.18631	4.52289	-0.99618	0.03333	0.5137	0.2108	-0.23565	2.43252	-0.99618	12.2111
	-1.17513	0.16144	0.58081	0.58968	-0.41459	0.74097	-1.17513	4.43952	-0.98499	0.03309	0.52489	0.21403	-0.22446	2.33406	-0.98499	12.3396
	-1.16394	0.15865	0.59199	0.59986	-0.40341	0.72307	-1.16394	4.35875	-0.97381	0.03283	0.53607	0.21748	-0.21328	2.24606	-0.97381	12.4612
	-1.15276	0.15567	0.60318	0.61038	-0.39223	0.70608	-1.15276	4.28023	-0.96262	0.03255	0.54726	0.22114	-0.20209	2.16813	-0.96262	12.575
	-1.14157	0.15251	0.61436	0.62119	-0.38104	0.69006	-1.14157	4.20383	-0.95144	0.03226	0.55844	0.22496	-0.19091	2.09982	-0.95144	12.6806
	-1.13039	0.14919	0.62555	0.63219	-0.36986	0.67503	-1.13039	4.12945	-0.94026	0.03195	0.56962	0.22891	-0.17972	2.04066	-0.94026	12.7783
	-1.11921	0.14574	0.63673	0.64326	-0.35867	0.661	-1.11921	4.05708	-0.92907	0.03162	0.58081	0.23297	-0.16854	1.99009	-0.92907	12.8677
	-1.10802	0.14216	0.64791	0.65443	-0.34749	0.64802	-1.10802	3.98645	-0.91789	0.03127	0.59199	0.23708	-0.15735	1.94761	-0.91789	12.9482
	-1.09684	0.13848	0.6591	0.66563	-0.3363	0.6361	-1.09684	3.9172	-0.9067	0.0309	0.60318	0.24122	-0.14617	1.91272	-0.9067	13.0186
	-1.08565	0.13473	0.67028	0.67675	-0.32512	0.62525	-1.08565	3.84968	-0.89552	0.03052	0.61436	0.2454	-0.13499	1.88477	-0.89552	13.0784
	-1.07447	0.13094	0.68147	0.68769	-0.31394	0.61559	-1.07447	3.78396	-0.88433	0.03011	0.62555	0.24959	-0.1238	1.86307	-0.88433	13.1279
	-1.06328	0.12711	0.69265	0.69825	-0.30275	0.60714	-1.06328	3.71953	-0.87315	0.0297	0.63673	0.25373	-0.11262	1.84699	-0.87315	13.1665
	-1.0521	0.12325	0.70384	0.70826	-0.29157	0.59976	-1.0521	3.65621	-0.86197	0.02927	0.64791	0.25783	-0.10143	1.83589	-0.86197	13.1954
	-1.04091	0.11938	0.71502	0.71765	-0.28038	0.59348	-1.04091	3.59387	-0.85078	0.02883	0.6591	0.2618	-0.09025	1.82915	-0.85078	13.214
	-1.02973	0.11551	0.72621	0.72639	-0.2692	0.58831	-1.02973	3.53241	-0.8396	0.02838	0.67028	0.26563	-0.07906	1.8264	-0.8396	13.2199
	-1.01855	0.11166	0.73739	0.7344	-0.25801	0.5842	-1.01855	3.47184	-0.82841	0.02791	0.68147	0.26931	-0.06788	1.82711	-0.82841	13.2135
	-1.00736	0.10784	0.74857	0.74157	-0.24683	0.58109	-1.00736	3.4123	-0.81723	0.02742	0.69265	0.27276	-0.0567	1.83045	-0.81723	13.1943
	-0.99618	0.10408	0.75976	0.74783	-0.23565	0.57892	-0.99618	3.35381	-0.80604	0.02691	0.70384	0.27594	-0.04551	1.83606	-0.80604	13.1627
	-0.98499	0.10038	0.77094	0.75321	-0.22446	0.57767	-0.98499	3.2961	-0.79486	0.02639	0.71502	0.27883	-0.03433	1.84343	-0.79486	13.119
	-0.97381	0.09675	0.78213	0.75767	-0.21328	0.57728	-0.97381	3.23914	-0.78368	0.02586	0.72621	0.28143	-0.02314	1.85181	-0.78368	13.0619
	-0.96262	0.09321	0.79331	0.76122	-0.20209	0.57769	-0.96262	3.18289	-0.77249	0.02532	0.73739	0.28374	-0.01196	1.86087	-0.77249	12.9914
	-0.95144	0.08977	0.8045	0.76386	-0.19091	0.57884	-0.95144	3.12739	-0.76131	0.02478	0.74857	0.28569	-0.000774728	1.87043	-0.76131	12.9082
	-0.94026	0.08644	0.81568	0.76544	-0.17972	0.58068	-0.94026	3.07282	-0.75012	0.02422	0.75976	0.28728	0.01041	1.87992	-0.75012	12.8116
	-0.92907	0.08322	0.82686	0.76602	-0.16854	0.58314	-0.92907	3.01922	-0.73894	0.02367	0.77094	0.28853	0.02159	1.88876	-0.73894	12.7025
	-0.91789	0.08014	0.83805	0.7656	-0.15735	0.58617	-0.91789	2.96655	-0.72775	0.02312	0.78213	0.28943	0.03278	1.89664	-0.72775	12.581
	-0.9067	0.07721	0.84923	0.76417	-0.14617	0.58977	-0.9067	2.91466	-0.71657	0.02257	0.79331	0.29	0.04396	1.90319	-0.71657	12.446
	-0.89552	0.07442	0.86042	0.76175	-0.13499	0.59383	-0.89552	2.86367	-0.70539	0.02202	0.8045	0.29023	0.05515	1.90804	-0.70539	12.2977
	-0.88433	0.0718	0.8716	0.7584	-0.1238	0.59821	-0.88433	2.81369	-0.6942	0.02148	0.81568	0.29009	0.06633	1.91093	-0.6942	12.136
	-0.87315	0.06934	0.88279	0.75418	-0.11262	0.60281	-0.87315	2.76467	-0.68302	0.02095	0.82686	0.2896	0.07752	1.91162	-0.68302	11.9614
	-0.86197	0.06704	0.89397	0.74916	-0.10143	0.60756	-0.86197	2.71683	-0.67183	0.02044	0.83805	0.28877	0.0887	1.90994	-0.67183	11.775
	-0.85078	0.0649	0.90515	0.74341	-0.09025	0.61237	-0.85078	2.67008	-0.66065	0.01994	0.84923	0.28761	0.09988	1.90578	-0.66065	11.5782
	-0.8396	0.06294	0.91634	0.73719	-0.07906	0.61724	-0.8396	2.62418	-0.64946	0.01947	0.86042	0.28614	0.11107	1.89911	-0.64946	11.3714
	-0.82841	0.06114	0.92752	0.7306	-0.06788	0.62214	-0.82841	2.57913	-0.63828	0.01902	0.8716	0.28438	0.12225	1.89014	-0.63828	11.154
	-0.81723	0.05952	0.93871	0.72359	-0.0567	0.62689	-0.81723	2.53495	-0.6271	0.01859	0.88279	0.28235	0.13344	1.87877	-0.6271	10.9264
	-0.80604	0.05807	0.94989	0.71668	-0.04551	0.63146	-0.80604	2.49172	-0.61591	0.01819	0.89397	0.2801	0.14462	1.86494	-0.61591	10.6895
	-0.79486	0.05679	0.96108	0.71004	-0.03433	0.63588	-0.79486	2.44943	-0.60473	0.01783	0.90515	0.27766	0.15581	1.84891	-0.60473	10.4435
	-0.78368	0.05567	0.97226	0.70343	-0.02314	0.64	-0.78368	2.40794	-0.59354	0.01749	0.91634	0.27511	0.16699	1.83057	-0.59354	10.189
	-0.77249	0.05471	0.98344	0.69694	-0.01196	0.64372	-0.77249	2.36729	-0.58236	0.01719	0.92752	0.2725	0.17817	1.80984	-0.58236	9.92672
	-0.76131	0.05392	0.99463	0.69064	-0.000774728	0.64701	-0.76131	2.32749	-0.57117	0.01693	0.93871	0.26981	0.18936	1.78691	-0.57117	9.65844
	-0.75012	0.05327	1.00581	0.68468	0.01041	0.6498	-0.75012	2.28842	-0.55999	0.01671	0.94989	0.26722	0.20054	1.76177	-0.55999	9.38558
	-0.73894	0.05278	1.017	0.67919	0.02159	0.65197	-0.73894	2.25036	-0.54881	0.01653	0.96108	0.26477	0.21173	1.73443	-0.54881	9.10807
	-0.72775	0.05243	1.02818	0.6743	0.03278	0.65348	-0.72775	2.21327	-0.53762	0.01639	0.97226	0.26245	0.22291	1.70501	-0.53762	8.82711
	-0.71657	0.05222	1.03937	0.67013	0.04396	0.65428	-0.71657	2.17687	-0.52644	0.0163	0.98344	0.26029	0.2341	1.67372	-0.52644	8.54325
	-0.70539	0.05213	1.05055	0.66681	0.05515	0.65433	-0.70539	2.1411	-0.51525	0.01625	0.99463	0.25829	0.24528	1.64072	-0.51525	8.25646
	-0.6942	0.05216	1.06173	0.66447	0.06633	0.65359	-0.6942	2.10587	-0.50407	0.01625	1.00581	0.25649	0.25646	1.60615	-0.50407	7.96793
	-0.68302	0.05231	1.07292	0.6632	0.07752	0.65204	-0.68302	2.07113	-0.49288	0.0163	1.017	0.25495	0.26765	1.57035	-0.49288	7.67867
	-0.67183	0.05256	1.0841	0.66311	0.0887	0.64965	-0.67183	2.03691	-0.4817	0.0164	1.02818	0.25371	0.27883	1.53356	-0.4817	7.38933
	-0.66065	0.0529	1.09529	0.66428	0.09988	0.64643	-0.66065	2.00331	-0.47052	0.01655	1.03937	0.25282	0.29002	1.49593	-0.47052	7.10102
	-0.64946	0.05334	1.10647	0.66679	0.11107	0.64242	-0.64946	1.97027	-0.45933	0.01675	1.05055	0.25233	0.3012	1.45761	-0.45933	6.81515
	-0.63828	0.05385	1.11766	0.6707	0.12225	0.63776	-0.63828	1.93763	-0.44815	0.017	1.06173	0.25227	0.31239	1.41874	-0.44815	6.53226
	-0.6271	0.05444	1.12884	0.67604	0.13344	0.63247	-0.6271	1.90529	-0.43696	0.0173	1.07292	0.25268	0.32357	1.37985	-0.43696	6.25297
	-0.61591	0.05509	1.14002	0.68283	0.14462	0.62644	-0.61591	1.8732	-0.42578	0.01764	1.0841	0.25359	0.33475	1.34114	-0.42578	5.97827
	-0.60473	0.0558	1.15121	0.69109	0.15581	0.61972	-0.60473	1.84129	-0.41459	0.01803	1.09529	0.25504	0.34594	1.30261	-0.41459	5.70896
	-0.59354	0.05656	1.16239	0.70079	0.16699	0.61232	-0.59354	1.80949	-0.40341	0.01847	1.10647	0.25705	0.35712	1.26449	-0.40341	5.44583
	-0.58236	0.05738	1.17358	0.7119	0.17817	0.60425	-0.58236	1.77784	-0.39223	0.01896	1.11766	0.25963	0.36831	1.22676	-0.39223	5.18965
	-0.57117	0.05824	1.18476	0.72435	0.18936	0.59555	-0.57117	1.74639	-0.38104	0.01948	1.12884	0.2628	0.37949	1.18958	-0.38104	4.9412
	-0.55999	0.05915	1.19595	0.73808	0.20054	0.58622	-0.55999	1.71515	-0.36986	0.02005	1.14002	0.26657	0.39068	1.15312	-0.36986	4.70117
	-0.54881	0.06008	1.20713	0.75298	0.21173	0.57629	-0.54881	1.68409	-0.35867	0.02066	1.15121	0.27092	0.40186	1.11751	-0.35867	4.47023
	-0.53762	0.06105	1.21831	0.76893	0.22291	0.56579	-0.53762	1.65317	-0.34749	0.0213	1.16239	0.27585	0.41304	1.08288	-0.34749	4.24895
	-0.52644	0.06204	1.2295	0.78581	0.2341	0.55481	-0.52644	1.62237	-0.3363	0.02198	1.17358	0.28134	0.42423	1.04934	-0.3363	4.03787
	-0.51525	0.06307	1.24068	0.80344	0.24528	0.54339	-0.51525	1.59186	-0.32512	0.02269	1.18476	0.28736	0.43541	1.017	-0.32512	3.83741
	-0.50407	0.06414	1.25187	0.82167	0.25646	0.53158	-0.50407	1.56175	-0.31394	0.02344	1.19595	0.29388	0.4466	0.98593	-0.31394	3.64799
	-0.49288	0.06524	1.26305	0.84032	0.26765	0.5195	-0.49288	1.53188	-0.30275	0.0242	1.20713	0.30086	0.45778	0.95622	-0.30275	3.46987
	-0.4817	0.06637	1.27424	0.85917	0.27883	0.50724	-0.4817	1.50219	-0.29157	0.025	1.21831	0.30825	0.46897	0.92792	-0.29157	3.30322
	-0.47052	0.06752	1.28542	0.87804	0.29002	0.49486	-0.47052	1.47284	-0.28038	0.02581	1.2295	0.31598	0.48015	0.90105	-0.28038	3.14817
	-0.45933	0.06869	1.2966	0.89682	0.3012	0.48241	-0.45933	1.444	-0.2692	0.02664	1.24068	0.324	0.49133	0.87566	-0.2692	3.00477
	-0.44815	0.06989	1.30779	0.91528	0.31239	0.4699	-0.44815	1.41564	-0.25801	0.02749	1.25187	0.33224	0.50252	0.85173	-0.25801	2.87298
	-0.43696	0.07113	1.31897	0.93311	0.32357	0.4575	-0.43696	1.38798	-0.24683	0.02835	1.26305	0.34061	0.5137	0.82927	-0.24683	2.75268
	-0.42578	0.07239	1.33016	0.95016	0.33475	0.44525	-0.42578	1.36115	-0.23565	0.02922	1.27424	0.34905	0.52489	0.80825	-0.23565	2.64366
	-0.41459	0.07369	1.34134	0.96624	0.34594	0.43319	-0.41459	1.33509	-0.22446	0.03009	1.28542	0.35746	0.53607	0.78863	-0.22446	2.54566
	-0.40341	0.07504	1.35253	0.98112	0.35712	0.42137	-0.40341	1.30985	-0.21328	0.03096	1.2966	0.36583	0.54726	0.77037	-0.21328	2.45836
	-0.39223	0.07643	1.36371	0.9946	0.36831	0.4098	-0.39223	1.28552	-0.20209	0.03184	1.30779	0.37406	0.55844	0.75341	-0.20209	2.38138
	-0.38104	0.07788	1.37489	1.00646	0.37949	0.39854	-0.38104	1.26222	-0.19091	0.03271	1.31897	0.382	0.56962	0.73768	-0.19091	2.31428
	-0.36986	0.07939	1.38608	1.01652	0.39068	0.38764	-0.36986	1.24006	-0.17972	0.03358	1.33016	0.38958	0.58081	0.7231	-0.17972	2.25657
	-0.35867	0.08096	1.39726	1.02463	0.40186	0.37712	-0.35867	1.21915	-0.16854	0.03445	1.34134	0.39671	0.59199	0.7096	-0.16854	2.20771
	-0.34749	0.08261	1.40845	1.03065	0.41304	0.36704	-0.34749	1.1996	-0.15735	0.03531	1.35253	0.4033	0.60318	0.69707	-0.15735	2.16721
	-0.3363	0.08434	1.41963	1.0344	0.42423	0.35743	-0.3363	1.18153	-0.14617	0.03618	1.36371	0.40927	0.61436	0.6855	-0.14617	2.13455
	-0.32512	0.08615	1.43082	1.0358	0.43541	0.34831	-0.32512	1.16502	-0.13499	0.03705	1.37489	0.41453	0.62555	0.67477	-0.13499	2.10909
	-0.31394	0.08809	1.442	1.03498	0.4466	0.3397	-0.31394	1.15033	-0.1238	0.0379	1.38608	0.41901	0.63673	0.66484	-0.1238	2.09008
	-0.30275	0.09015	1.45318	1.03213	0.45778	0.33162	-0.30275	1.13754	-0.11262	0.03873	1.39726	0.42265	0.64791	0.65568	-0.11262	2.07685
	-0.29157	0.09231	1.46437	1.02716	0.46897	0.32409	-0.29157	1.12654	-0.10143	0.03953	1.40845	0.42541	0.6591	0.64722	-0.10143	2.06878
	-0.28038	0.09458	1.47555	1.01998	0.48015	0.31709	-0.28038	1.11746	-0.09025	0.04031	1.41963	0.4272	0.67028	0.63934	-0.09025	2.06518
	-0.2692	0.09697	1.48674	1.01048	0.49133	0.31064	-0.2692	1.11035	-0.07906	0.04106	1.43082	0.42799	0.68147	0.63191	-0.07906	2.0657
	-0.25801	0.09947	1.49792	0.99865	0.50252	0.30473	-0.25801	1.10522	-0.06788	0.04178	1.442	0.42787	0.69265	0.62477	-0.06788	2.06978
	-0.24683	0.10207	1.50911	0.98457	0.5137	0.29933	-0.24683	1.10204	-0.0567	0.04246	1.45318	0.42693	0.70384	0.61776	-0.0567	2.07655
	-0.23565	0.10478	1.52029	0.96845	0.52489	0.29444	-0.23565	1.10079	-0.04551	0.04311	1.46437	0.42511	0.71502	0.6108	-0.04551	2.0856
	-0.22446	0.10758	1.53147	0.95046	0.53607	0.29004	-0.22446	1.10145	-0.03433	0.04371	1.47555	0.42234	0.72621	0.60385	-0.03433	2.09642
	-0.21328	0.11047	1.54266	0.93055	0.54726	0.2861	-0.21328	1.10399	-0.02314	0.04427	1.48674	0.41859	0.73739	0.59683	-0.02314	2.10821
	-0.20209	0.11345	1.55384	0.90875	0.55844	0.28258	-0.20209	1.10836	-0.01196	0.04477	1.49792	0.41386	0.74857	0.58968	-0.01196	2.12058
	-0.19091	0.1165	1.56503	0.88523	0.56962	0.27946	-0.19091	1.11449	-0.000774728	0.04522	1.50911	0.40819	0.75976	0.58235	-0.000774728	2.13334
	-0.17972	0.11963	1.57621	0.86012	0.58081	0.2767	-0.17972	1.1223	0.01041	0.04562	1.52029	0.40163	0.77094	0.57484	0.01041	2.14591
	-0.16854	0.12281	1.5874	0.83362	0.59199	0.27427	-0.16854	1.13172	0.02159	0.04596	1.53147	0.39428	0.78213	0.56714	0.02159	2.15764
	-0.15735	0.12604	1.59858	0.8059	0.60318	0.27213	-0.15735	1.14268	0.03278	0.04625	1.54266	0.38609	0.79331	0.55926	0.03278	2.16819
	-0.14617	0.12932	1.60977	0.77719	0.61436	0.27027	-0.14617	1.15512	0.04396	0.04647	1.55384	0.3771	0.8045	0.55119	0.04396	2.17714
	-0.13499	0.13261	1.62095	0.74768	0.62555	0.26867	-0.13499	1.16889	0.05515	0.04663	1.56503	0.36738	0.81568	0.54284	0.05515	2.1841
	-0.1238	0.13591	1.63213	0.71758	0.63673	0.26729	-0.1238	1.18372	0.06633	0.04672	1.57621	0.35697	0.82686	0.5343	0.06633	2.18876
	-0.11262	0.13919	1.64332	0.68709	0.64791	0.26609	-0.11262	1.19944	0.07752	0.04673	1.5874	0.34597	0.83805	0.52556	0.07752	2.19089
	-0.10143	0.14245	1.6545	0.65643	0.6591	0.26503	-0.10143	1.2159	0.0887	0.04668	1.59858	0.33444	0.84923	0.5166	0.0887	2.19027
	-0.09025	0.14566	1.66569	0.6258	0.67028	0.26408	-0.09025	1.23291	0.09988	0.04655	1.60977	0.32248	0.86042	0.50747	0.09988	2.18679
	-0.07906	0.14879	1.67687	0.59538	0.68147	0.26323	-0.07906	1.25043	0.11107	0.04636	1.62095	0.31017	0.8716	0.49818	0.11107	2.18044
	-0.06788	0.15185	1.68806	0.56538	0.69265	0.2624	-0.06788	1.26831	0.12225	0.04609	1.63213	0.2976	0.88279	0.48881	0.12225	2.17145
	-0.0567	0.15481	1.69924	0.53596	0.70384	0.26152	-0.0567	1.28625	0.13344	0.04576	1.64332	0.28484	0.89397	0.47939	0.13344	2.1597
	-0.04551	0.15767	1.71042	0.50729	0.71502	0.26057	-0.04551	1.3041	0.14462	0.04535	1.6545	0.272	0.90515	0.46999	0.14462	2.14513
	-0.03433	0.16044	1.72161	0.47954	0.72621	0.25956	-0.03433	1.32185	0.15581	0.04488	1.66569	0.25915	0.91634	0.46076	0.15581	2.128
	-0.02314	0.16309	1.73279	0.45283	0.73739	0.25845	-0.02314	1.3392	0.16699	0.04434	1.67687	0.24638	0.92752	0.45178	0.16699	2.10823
	-0.01196	0.16555	1.74398	0.4273	0.74857	0.2572	-0.01196	1.35589	0.17817	0.04376	1.68806	0.23376	0.93871	0.44302	0.17817	2.08581
	-0.000774728	0.16782	1.75516	0.40306	0.75976	0.2558	-0.000774728	1.37187	0.18936	0.04315	1.69924	0.22137	0.94989	0.43471	0.18936	2.06093
	0.01041	0.16988	1.76635	0.38024	0.77094	0.25425	0.01041	1.38693	0.20054	0.04248	1.71042	0.20927	0.96108	0.42694	0.20054	2.03353
	0.02159	0.17169	1.77753	0.35893	0.78213	0.25256	0.02159	1.40079	0.21173	0.04176	1.72161	0.19754	0.97226	0.41968	0.21173	2.00368
	0.03278	0.17324	1.78871	0.33917	0.79331	0.25071	0.03278	1.4133	0.22291	0.04099	1.73279	0.18623	0.98344	0.41299	0.22291	1.97147
	0.04396	0.1745	1.7999	0.32101	0.8045	0.24872	0.04396	1.42427	0.2341	0.04017	1.74398	0.1754	0.99463	0.40691	0.2341	1.93721
	0.05515	0.17548	1.81108	0.3045	0.81568	0.24654	0.05515	1.43356	0.24528	0.03932	1.75516	0.16509	1.00581	0.4015	0.24528	1.90109
	0.06633	0.17615	1.82227	0.28968	0.82686	0.2442	0.06633	1.44102	0.25646	0.03842	1.76635	0.15536	1.017	0.39684	0.25646	1.86325
	0.07752	0.17651	1.83345	0.27656	0.83805	0.2417	0.07752	1.44656	0.26765	0.0375	1.77753	0.14624	1.02818	0.39301	0.26765	1.82409
	0.0887	0.17655	1.84464	0.26514	0.84923	0.23906	0.0887	1.4501	0.27883	0.03655	1.78871	0.13775	1.03937	0.39006	0.27883	1.7839
	0.09988	0.17628	1.85582	0.25544	0.86042	0.23629	0.09988	1.45157	0.29002	0.03559	1.7999	0.12993	1.05055	0.38806	0.29002	1.74288
	0.11107	0.1757	1.867	0.24743	0.8716	0.23341	0.11107	1.45102	0.3012	0.03461	1.81108	0.12278	1.06173	0.38706	0.3012	1.70122
	0.12225	0.17485	1.87819	0.2411	0.88279	0.23045	0.12225	1.44868	0.31239	0.03363	1.82227	0.11632	1.07292	0.38712	0.31239	1.65909
	0.13344	0.17377	1.88937	0.23643	0.89397	0.22743	0.13344	1.44456	0.32357	0.03265	1.83345	0.11056	1.0841	0.38827	0.32357	1.61707
	0.14462	0.17242	1.90056	0.23337	0.90515	0.22438	0.14462	1.43846	0.33475	0.03169	1.84464	0.1055	1.09529	0.39053	0.33475	1.57542
	0.15581	0.1708	1.91174	0.23188	0.91634	0.22137	0.15581	1.43049	0.34594	0.03075	1.85582	0.10116	1.10647	0.39395	0.34594	1.53416
	0.16699	0.16892	1.92293	0.23192	0.92752	0.21845	0.16699	1.42072	0.35712	0.02983	1.867	0.09751	1.11766	0.39852	0.35712	1.49356
	0.17817	0.16679	1.93411	0.23344	0.93871	0.21559	0.17817	1.40923	0.36831	0.02894	1.87819	0.09456	1.12884	0.40424	0.36831	1.45364
	0.18936	0.1644	1.94529	0.23638	0.94989	0.21294	0.18936	1.39609	0.37949	0.02808	1.88937	0.0923	1.14002	0.41111	0.37949	1.41458
	0.20054	0.16179	1.95648	0.24069	0.96108	0.21056	0.20054	1.38131	0.39068	0.02727	1.90056	0.09071	1.15121	0.41909	0.39068	1.37659
	0.21173	0.159	1.96766	0.24631	0.97226	0.20838	0.21173	1.36496	0.40186	0.0265	1.91174	0.08978	1.16239	0.42816	0.40186	1.33981
	0.22291	0.15601	1.97885	0.25318	0.98344	0.20645	0.22291	1.34707	0.41304	0.02579	1.92293	0.08949	1.17358	0.43827	0.41304	1.30439
	0.2341	0.15288	1.99003	0.26123	0.99463	0.20478	0.2341	1.32786	0.42423	0.02512	1.93411	0.08982	1.18476	0.44934	0.42423	1.27048
	0.24528	0.14962	2.00122	0.2704	1.00581	0.20341	0.24528	1.30749	0.43541	0.02452	1.94529	0.09074	1.19595	0.46132	0.43541	1.23818
	0.25646	0.14625	2.0124	0.28062	1.017	0.20237	0.25646	1.28606	0.4466	0.02397	1.95648	0.09225	1.20713	0.47411	0.4466	1.20756
	0.26765	0.1428	2.02358	0.29183	1.02818	0.20171	0.26765	1.26388	0.45778	0.02347	1.96766	0.09432	1.21831	0.48761	0.45778	1.17872
	0.27883	0.13931	2.03477	0.30398	1.03937	0.20144	0.27883	1.24121	0.46897	0.02304	1.97885	0.09691	1.2295	0.50172	0.46897	1.15169
	0.29002	0.1358	2.04595	0.31698	1.05055	0.20162	0.29002	1.21821	0.48015	0.02266	1.99003	0.1	1.24068	0.5163	0.48015	1.1265
	0.3012	0.13228	2.05714	0.33079	1.06173	0.20227	0.3012	1.19504	0.49133	0.02234	2.00122	0.10357	1.25187	0.53125	0.49133	1.10316
	0.31239	0.12878	2.06832	0.34534	1.07292	0.2034	0.31239	1.17179	0.50252	0.02207	2.0124	0.1076	1.26305	0.54641	0.50252	1.08164
	0.32357	0.12532	2.07951	0.36056	1.0841	0.20506	0.32357	1.14883	0.5137	0.02186	2.02358	0.11205	1.27424	0.56165	0.5137	1.06193
	0.33475	0.12192	2.09069	0.37644	1.09529	0.20724	0.33475	1.12637	0.52489	0.02169	2.03477	0.1169	1.28542	0.57681	0.52489	1.04396
	0.34594	0.11862	2.10187	0.39292	1.10647	0.20997	0.34594	1.10447	0.53607	0.02157	2.04595	0.12213	1.2966	0.59181	0.53607	1.02768
	0.35712	0.11543	2.11306	0.40989	1.11766	0.21326	0.35712	1.08333	0.54726	0.02149	2.05714	0.1277	1.30779	0.6065	0.54726	1.013
	0.36831	0.11236	2.12424	0.42729	1.12884	0.2171	0.36831	1.06305	0.55844	0.02144	2.06832	0.13359	1.31897	0.62065	0.55844	0.99981
	0.37949	0.10944	2.13543	0.44512	1.14002	0.2215	0.37949	1.04379	0.56962	0.02142	2.07951	0.13977	1.33016	0.63415	0.56962	0.98802
	0.39068	0.10667	2.14661	0.46332	1.15121	0.22644	0.39068	1.0257	0.58081	0.02143	2.09069	0.14623	1.34134	0.64685	0.58081	0.9775
	0.40186	0.10408	2.1578	0.4818	1.16239	0.23191	0.40186	1.0089	0.59199	0.02146	2.10187	0.15292	1.35253	0.65863	0.59199	0.96814
	0.41304	0.10167	2.16898	0.50055	1.17358	0.23788	0.41304	0.99352	0.60318	0.02151	2.11306	0.15984	1.36371	0.66935	0.60318	0.9598
	0.42423	0.09944	2.18016	0.51951	1.18476	0.24433	0.42423	0.97964	0.61436	0.02156	2.12424	0.16694	1.37489	0.67886	0.61436	0.95246
	0.43541	0.09741	2.19135	0.53866	1.19595	0.25121	0.43541	0.96736	0.62555	0.02162	2.13543	0.17421	1.38608	0.68704	0.62555	0.94598
	0.4466	0.09557	2.20253	0.55794	1.20713	0.25849	0.4466	0.95671	0.63673	0.02168	2.14661	0.18164	1.39726	0.69379	0.63673	0.94025
	0.45778	0.09392	2.21372	0.57721	1.21831	0.26611	0.45778	0.94775	0.64791	0.02174	2.1578	0.1892	1.40845	0.69901	0.64791	0.93524
	0.46897	0.09246	2.2249	0.59638	1.2295	0.27403	0.46897	0.9405	0.6591	0.02179	2.16898	0.19686	1.41963	0.70257	0.6591	0.93081
	0.48015	0.09118	2.23609	0.61539	1.24068	0.28217	0.48015	0.93493	0.67028	0.02184	2.18016	0.20461	1.43082	0.7044	0.67028	0.92681
	0.49133	0.09007	2.24727	0.63416	1.25187	0.29047	0.49133	0.93105	0.68147	0.02188	2.19135	0.21243	1.442	0.70459	0.68147	0.9231
	0.50252	0.08912	2.25845	0.65264	1.26305	0.29886	0.50252	0.92881	0.69265	0.0219	2.20253	0.2203	1.45318	0.70327	0.69265	0.91943
	0.5137	0.08833	2.26964	0.67077	1.27424	0.30727	0.5137	0.92815	0.70384	0.0219	2.21372	0.22818	1.46437	0.70038	0.70384	0.9156
	0.52489	0.08767	2.28082	0.68848	1.28542	0.31562	0.52489	0.929	0.71502	0.02187	2.2249	0.23602	1.47555	0.69583	0.71502	0.9115
	0.53607	0.08713	2.29201	0.70572	1.2966	0.32388	0.53607	0.93127	0.72621	0.02181	2.23609	0.24379	1.48674	0.68956	0.72621	0.90709
	0.54726	0.0867	2.30319	0.72242	1.30779	0.33197	0.54726	0.93485	0.73739	0.02172	2.24727	0.25147	1.49792	0.68157	0.73739	0.90229
	0.55844	0.08636	2.31438	0.73861	1.31897	0.33975	0.55844	0.93962	0.74857	0.0216	2.25845	0.25903	1.50911	0.672	0.74857	0.89697
	0.56962	0.08609	2.32556	0.7543	1.33016	0.34716	0.56962	0.94547	0.75976	0.02145	2.26964	0.26646	1.52029	0.66099	0.75976	0.89107
	0.58081	0.08587	2.33674	0.76942	1.34134	0.35412	0.58081	0.95225	0.77094	0.02127	2.28082	0.27373	1.53147	0.64863	0.77094	0.88464
	0.59199	0.08569	2.34793	0.78389	1.35253	0.36055	0.59199	0.95982	0.78213	0.02106	2.29201	0.28082	1.54266	0.63488	0.78213	0.87764
	0.60318	0.08552	2.35911	0.79765	1.36371	0.36637	0.60318	0.96803	0.79331	0.02084	2.30319	0.2877	1.55384	0.61973	0.79331	0.8701
	0.61436	0.08538	2.3703	0.81061	1.37489	0.37153	0.61436	0.97685	0.8045	0.0206	2.31438	0.29441	1.56503	0.60328	0.8045	0.86202
	0.62555	0.08525	2.38148	0.82273	1.38608	0.37597	0.62555	0.98611	0.81568	0.02033	2.32556	0.30095	1.57621	0.58566	0.81568	0.85327
	0.63673	0.08512	2.39267	0.83396	1.39726	0.37963	0.63673	0.99567	0.82686	0.02006	2.33674	0.3073	1.5874	0.567	0.82686	0.84396
	0.64791	0.08497	2.40385	0.84421	1.40845	0.38245	0.64791	1.00549	0.83805	0.01976	2.34793	0.31342	1.59858	0.54743	0.83805	0.83409
	0.6591	0.08476	2.41503	0.85347	1.41963	0.38437	0.6591	1.01542	0.84923	0.01946	2.35911	0.31929	1.60977	0.5271	0.84923	0.82368
	0.67028	0.08449	2.42622	0.86169	1.43082	0.38534	0.67028	1.02533	0.86042	0.01916	2.3703	0.32487	1.62095	0.50614	0.86042	0.81276
	0.68147	0.08417	2.4374	0.86888	1.442	0.38542	0.68147	1.03508	0.8716	0.01885	2.38148	0.33016	1.63213	0.4847	0.8716	0.80141
	0.69265	0.08377	2.44859	0.8751	1.45318	0.38468	0.69265	1.04442	0.88279	0.01856	2.39267	0.33514	1.64332	0.46292	0.88279	0.78971
	0.70384	0.08328	2.45977	0.88035	1.46437	0.38309	0.70384	1.05307	0.89397	0.01827	2.40385	0.33978	1.6545	0.44095	0.89397	0.77776
	0.71502	0.08269	2.47096	0.88468	1.47555	0.38061	0.71502	1.06092	0.90515	0.01801	2.41503	0.34406	1.66569	0.41892	0.90515	0.76565
	0.72621	0.08203	2.48214	0.8881	1.48674	0.37719	0.72621	1.06797	0.91634	0.01778	2.42622	0.34799	1.67687	0.39696	0.91634	0.75364
	0.73739	0.08129	2.49333	0.89057	1.49792	0.37285	0.73739	1.07414	0.92752	0.01758	2.4374	0.35156	1.68806	0.37522	0.92752	0.74185
	0.74857	0.08045	2.50451	0.89222	1.50911	0.36765	0.74857	1.07922	0.93871	0.01743	2.44859	0.35477	1.69924	0.3538	0.93871	0.73026
	0.75976	0.07952	2.51569	0.89314	1.52029	0.36167	0.75976	1.08315	0.94989	0.01732	2.45977	0.35763	1.71042	0.33281	0.94989	0.71925
	0.77094	0.07851	2.52688	0.89344	1.53147	0.35495	0.77094	1.08597	0.96108	0.01727	2.47096	0.36015	1.72161	0.31238	0.96108	0.70898
	0.78213	0.07743	2.53806	0.89305	1.54266	0.34746	0.78213	1.08765	0.97226	0.01727	2.48214	0.36235	1.73279	0.29257	0.97226	0.69941
	0.79331	0.07628	2.54925	0.89186	1.55384	0.33922	0.79331	1.08822	0.98344	0.01735	2.49333	0.36424	1.74398	0.27349	0.98344	0.69063
	0.8045	0.07509	2.56043	0.89002	1.56503	0.33027	0.8045	1.08766	0.99463	0.0175	2.50451	0.36588	1.75516	0.25519	0.99463	0.68269
	0.81568	0.07384	2.57162	0.88759	1.57621	0.32069	0.81568	1.08583	1.00581	0.01773	2.51569	0.36731	1.76635	0.23776	1.00581	0.67572
	0.82686	0.07257	2.5828	0.88453	1.5874	0.31055	0.82686	1.08279	1.017	0.01805	2.52688	0.36852	1.77753	0.22124	1.017	0.66984
	0.83805	0.07127	2.59398	0.88089	1.59858	0.29991	0.83805	1.07857	1.02818	0.01845	2.53806	0.36947	1.78871	0.20567	1.02818	0.66517
	0.84923	0.06997	2.60517	0.87673	1.60977	0.28887	0.84923	1.0732	1.03937	0.01896	2.54925	0.37015	1.7999	0.19108	1.03937	0.66184
	0.86042	0.06869	2.61635	0.87213	1.62095	0.27749	0.86042	1.06673	1.05055	0.01956	2.56043	0.37061	1.81108	0.17751	1.05055	0.65995
	0.8716	0.06744	2.62754	0.86723	1.63213	0.26585	0.8716	1.05925	1.06173	0.02027	2.57162	0.37087	1.82227	0.16496	1.06173	0.6596
	0.88279	0.06625	2.63872	0.86227	1.64332	0.25404	0.88279	1.05087	1.07292	0.02109	2.5828	0.3709	1.83345	0.15344	1.07292	0.66088
	0.89397	0.06512	2.64991	0.8572	1.6545	0.24214	0.89397	1.04171	1.0841	0.02201	2.59398	0.37072	1.84464	0.14295	1.0841	0.66387
	0.90515	0.06409	2.66109	0.85188	1.66569	0.23021	0.90515	1.03188	1.09529	0.02305	2.60517	0.37035	1.85582	0.13348	1.09529	0.66862
	0.91634	0.0632	2.67227	0.84637	1.67687	0.21835	0.91634	1.02176	1.10647	0.02419	2.61635	0.36979	1.867	0.12501	1.10647	0.67519
	0.92752	0.06246	2.68346	0.84068	1.68806	0.2066	0.92752	1.01151	1.11766	0.02545	2.62754	0.36911	1.87819	0.11752	1.11766	0.6836
	0.93871	0.06188	2.69464	0.83486	1.69924	0.19505	0.93871	1.00106	1.12884	0.02681	2.63872	0.36841	1.88937	0.111	1.12884	0.69386
	0.94989	0.06147	2.70583	0.82892	1.71042	0.18376	0.94989	0.9911	1.14002	0.02828	2.64991	0.36768	1.90056	0.10539	1.14002	0.70596
	0.96108	0.06126	2.71701	0.82288	1.72161	0.17278	0.96108	0.98186	1.15121	0.02985	2.66109	0.36682	1.91174	0.10068	1.15121	0.71987
	0.97226	0.06127	2.7282	0.81675	1.73279	0.16216	0.97226	0.97309	1.16239	0.03152	2.67227	0.36585	1.92293	0.09683	1.16239	0.73553
	0.98344	0.06151	2.73938	0.81053	1.74398	0.15196	0.98344	0.9649	1.17358	0.03328	2.68346	0.36476	1.93411	0.09378	1.17358	0.75288
	0.99463	0.06199	2.75056	0.80421	1.75516	0.14221	0.99463	0.95742	1.18476	0.03512	2.69464	0.36356	1.94529	0.0915	1.18476	0.77182
	1.00581	0.06275	2.76175	0.79779	1.76635	0.13296	1.00581	0.95084	1.19595	0.03703	2.70583	0.36225	1.95648	0.08995	1.19595	0.79223
	1.017	0.06378	2.77293	0.79126	1.77753	0.12422	1.017	0.94535	1.20713	0.039	2.71701	0.36084	1.96766	0.08909	1.20713	0.81397
	1.02818	0.06511	2.78412	0.78457	1.78871	0.11602	1.02818	0.94111	1.21831	0.04103	2.7282	0.35931	1.97885	0.08886	1.21831	0.83688
	1.03937	0.06674	2.7953	0.77772	1.7999	0.10839	1.03937	0.93832	1.2295	0.04309	2.73938	0.35766	1.99003	0.08922	1.2295	0.86079
	1.05055	0.0687	2.80649	0.77068	1.81108	0.10133	1.05055	0.93713	1.24068	0.04519	2.75056	0.35589	2.00122	0.09013	1.24068	0.88549
	1.06173	0.07097	2.81767	0.76342	1.82227	0.09486	1.06173	0.93771	1.25187	0.0473	2.76175	0.354	2.0124	0.09155	1.25187	0.91078
	1.07292	0.07358	2.82885	0.75591	1.83345	0.08897	1.07292	0.94018	1.26305	0.0494	2.77293	0.35196	2.02358	0.09342	1.26305	0.93643
	1.0841	0.07651	2.84004	0.74812	1.84464	0.08367	1.0841	0.94468	1.27424	0.0515	2.78412	0.34976	2.03477	0.09571	1.27424	0.96219
	1.09529	0.07978	2.85122	0.74003	1.85582	0.07895	1.09529	0.95131	1.28542	0.05356	2.7953	0.34741	2.04595	0.09839	1.28542	0.98783
	1.10647	0.08338	2.86241	0.7316	1.867	0.07481	1.10647	0.96015	1.2966	0.05557	2.80649	0.34488	2.05714	0.1014	1.2966	1.01321
	1.11766	0.08731	2.87359	0.72302	1.87819	0.07122	1.11766	0.97126	1.30779	0.05752	2.81767	0.34216	2.06832	0.10472	1.30779	1.03808
	1.12884	0.09155	2.88478	0.71459	1.88937	0.06818	1.12884	0.98469	1.31897	0.0594	2.82885	0.33925	2.07951	0.1083	1.31897	1.06204
	1.14002	0.09609	2.89596	0.70611	1.90056	0.06567	1.14002	1.00042	1.33016	0.06119	2.84004	0.33613	2.09069	0.11212	1.33016	1.08491
	1.15121	0.10092	2.90714	0.69732	1.91174	0.06366	1.15121	1.01845	1.34134	0.06287	2.85122	0.33279	2.10187	0.11615	1.34134	1.10644
	1.16239	0.10602	2.91833	0.68822	1.92293	0.06214	1.16239	1.03872	1.35253	0.06444	2.86241	0.32923	2.11306	0.12035	1.35253	1.12638
	1.17358	0.11137	2.92951	0.67869	1.93411	0.06108	1.17358	1.06115	1.36371	0.06588	2.87359	0.32561	2.12424	0.12469	1.36371	1.1445
	1.18476	0.11694	2.9407	0.66872	1.94529	0.06046	1.18476	1.08562	1.37489	0.06717	2.88478	0.32203	2.13543	0.12916	1.37489	1.16056
	1.19595	0.1227	2.95188	0.65833	1.95648	0.06026	1.19595	1.11199	1.38608	0.06829	2.89596	0.31832	2.14661	0.13374	1.38608	1.17434
	1.20713	0.12863	2.96307	0.64753	1.96766	0.06044	1.20713	1.1401	1.39726	0.06925	2.90714	0.31438	2.1578	0.1384	1.39726	1.18569
	1.21831	0.13468	2.97425	0.63635	1.97885	0.06098	1.21831	1.16973	1.40845	0.07002	2.91833	0.31022	2.16898	0.14313	1.40845	1.19444
	1.2295	0.14082	2.98543	0.6248	1.99003	0.06186	1.2295	1.20066	1.41963	0.07061	2.92951	0.30582	2.18016	0.1479	1.41963	1.20038
	1.24068	0.14701	2.99662	0.61294	2.00122	0.06306	1.24068	1.23262	1.43082	0.071	2.9407	0.30119	2.19135	0.15271	1.43082	1.20339
	1.25187	0.15321	3.0078	0.6009	2.0124	0.06454	1.25187	1.26535	1.442	0.07121	2.95188	0.29632	2.20253	0.15755	1.442	1.20367
	1.26305	0.15937	3.01899	0.58873	2.02358	0.06628	1.26305	1.29855	1.45318	0.07124	2.96307	0.29124	2.21372	0.16238	1.45318	1.20144
	1.27424	0.16545	3.03017	0.57638	2.03477	0.06826	1.27424	1.33189	1.46437	0.07111	2.97425	0.28596	2.2249	0.16717	1.46437	1.19659
	1.28542	0.1714	3.04136	0.56401	2.04595	0.07045	1.28542	1.36506	1.47555	0.07079	2.98543	0.2805	2.23609	0.17189	1.47555	1.18897
	1.2966	0.17721	3.05254	0.55167	2.05714	0.07284	1.2966	1.3979	1.48674	0.07029	2.99662	0.27487	2.24727	0.17653	1.48674	1.17844
	1.30779	0.18284	3.06372	0.53932	2.06832	0.0754	1.30779	1.43009	1.49792	0.0696	3.0078	0.26915	2.25845	0.18109	1.49792	1.16504
	1.31897	0.1882	3.07491	0.52703	2.07951	0.07812	1.31897	1.46106	1.50911	0.06873	3.01899	0.26336	2.26964	0.18554	1.50911	1.14892
	1.33016	0.19325	3.08609	0.51485	2.09069	0.08098	1.33016	1.49058	1.52029	0.06769	3.03017	0.25748	2.28082	0.18988	1.52029	1.13032
	1.34134	0.19795	3.09728	0.50284	2.10187	0.08397	1.34134	1.5183	1.53147	0.0665	3.04136	0.25158	2.29201	0.19408	1.53147	1.10941
	1.35253	0.20224	3.10846	0.49107	2.11306	0.08706	1.35253	1.5439	1.54266	0.06515	3.05254	0.24569	2.30319	0.19816	1.54266	1.08613
	1.36371	0.2061	3.11965	0.47958	2.12424	0.09023	1.36371	1.56706	1.55384	0.06365	3.06372	0.23979	2.31438	0.20211	1.55384	1.06048
	1.37489	0.20949	3.13083	0.46845	2.13543	0.09349	1.37489	1.58749	1.56503	0.062	3.07491	0.23391	2.32556	0.20598	1.56503	1.03266
	1.38608	0.21241	3.14201	0.45773	2.14661	0.09682	1.38608	1.6049	1.57621	0.06022	3.08609	0.22808	2.33674	0.20973	1.57621	1.00286
	1.39726	0.21481	3.1532	0.44746	2.1578	0.1002	1.39726	1.61906	1.5874	0.05833	3.09728	0.22232	2.34793	0.2133	1.5874	0.9713
	1.40845	0.21667	3.16438	0.43769	2.16898	0.10363	1.40845	1.62977	1.59858	0.05634	3.10846	0.21666	2.35911	0.2167	1.59858	0.93822
	1.41963	0.21795	3.17557	0.42847	2.18016	0.10709	1.41963	1.63673	1.60977	0.05426	3.11965	0.21112	2.3703	0.21991	1.60977	0.90384
	1.43082	0.21864	3.18675	0.41984	2.19135	0.1106	1.43082	1.63979	1.62095	0.05211	3.13083	0.20574	2.38148	0.22292	1.62095	0.86842
	1.442	0.21878	3.19794	0.41183	2.20253	0.11413	1.442	1.63918	1.63213	0.04991	3.14201	0.20053	2.39267	0.22573	1.63213	0.83221
	1.45318	0.2184	3.20912	0.40448	2.21372	0.11766	1.45318	1.6352	1.64332	0.04768	3.1532	0.19552	2.40385	0.22831	1.64332	0.79544
	1.46437	0.21751	3.2203	0.39792	2.2249	0.12116	1.46437	1.62776	1.6545	0.04542	3.16438	0.19073	2.41503	0.23067	1.6545	0.75837
	1.47555	0.2161	3.23149	0.39217	2.23609	0.12463	1.47555	1.61669	1.66569	0.04315	3.17557	0.18616	2.42622	0.2328	1.66569	0.72122
	1.48674	0.21415	3.24267	0.38715	2.24727	0.12806	1.48674	1.60182	1.67687	0.04089	3.18675	0.18185	2.4374	0.2347	1.67687	0.68424
	1.49792	0.21164	3.25386	0.38288	2.25845	0.13143	1.49792	1.58314	1.68806	0.03865	3.19794	0.1778	2.44859	0.23637	1.68806	0.64763
	1.50911	0.20862	3.26504	0.37937	2.26964	0.13473	1.50911	1.56084	1.69924	0.03645	3.20912	0.17402	2.45977	0.23783	1.69924	0.61161
	1.52029	0.2051	3.27623	0.37664	2.28082	0.13796	1.52029	1.53521	1.71042	0.03429	3.2203	0.17058	2.47096	0.23906	1.71042	0.57638
	1.53147	0.20113	3.28741	0.37468	2.29201	0.1411	1.53147	1.50653	1.72161	0.03219	3.23149	0.16749	2.48214	0.24008	1.72161	0.54211
	1.54266	0.19671	3.29859	0.37359	2.30319	0.14415	1.54266	1.47472	1.73279	0.03016	3.24267	0.16469	2.49333	0.24087	1.73279	0.50897
	1.55384	0.19186	3.30978	0.37337	2.31438	0.14711	1.55384	1.43983	1.74398	0.02821	3.25386	0.16221	2.50451	0.24148	1.74398	0.47709
	1.56503	0.18661	3.32096	0.37394	2.32556	0.14998	1.56503	1.40212	1.75516	0.02634	3.26504	0.16003	2.51569	0.24191	1.75516	0.44663
	1.57621	0.18101	3.33215	0.37527	2.33674	0.15274	1.57621	1.36183	1.76635	0.02457	3.27623	0.15817	2.52688	0.2422	1.76635	0.41768
	1.5874	0.1751	3.34333	0.37738	2.34793	0.15538	1.5874	1.31927	1.77753	0.02289	3.28741	0.15662	2.53806	0.24233	1.77753	0.39037
	1.59858	0.16893	3.35452	0.38025	2.35911	0.15787	1.59858	1.27475	1.78871	0.02132	3.29859	0.15541	2.54925	0.24225	1.78871	0.36474
	1.60977	0.16254	3.3657	0.38385	2.3703	0.1602	1.60977	1.2286	1.7999	0.01985	3.30978	0.15455	2.56043	0.24197	1.7999	0.34086
	1.62095	0.15598	3.37689	0.38819	2.38148	0.16237	1.62095	1.18114	1.81108	0.01849	3.32096	0.15399	2.57162	0.2415	1.81108	0.31878
	1.63213	0.14929	3.38807	0.39324	2.39267	0.16436	1.63213	1.13272	1.82227	0.01725	3.33215	0.15373	2.5828	0.24085	1.82227	0.29852
	1.64332	0.14254	3.39925	0.39901	2.40385	0.16616	1.64332	1.08367	1.83345	0.01612	3.34333	0.15378	2.59398	0.24001	1.83345	0.28011
	1.6545	0.13575	3.41044	0.40552	2.41503	0.16776	1.6545	1.03432	1.84464	0.0151	3.35452	0.15412	2.60517	0.239	1.84464	0.26355
	1.66569	0.12898	3.42162	0.41278	2.42622	0.16916	1.66569	0.98499	1.85582	0.01419	3.3657	0.15475	2.61635	0.23783	1.85582	0.24882
	1.67687	0.12228	3.43281	0.42071	2.4374	0.17034	1.67687	0.93601	1.867	0.01339	3.37689	0.15567	2.62754	0.23654	1.867	0.23591
	1.68806	0.11567	3.44399	0.4292	2.44859	0.17132	1.68806	0.88765	1.87819	0.0127	3.38807	0.15685	2.63872	0.23521	1.87819	0.22479
	1.69924	0.1092	3.45518	0.43822	2.45977	0.1721	1.69924	0.84022	1.88937	0.01212	3.39925	0.15832	2.64991	0.23383	1.88937	0.21541
	1.71042	0.10292	3.46636	0.4477	2.47096	0.17269	1.71042	0.79397	1.90056	0.01164	3.41044	0.16007	2.66109	0.23232	1.90056	0.20774
	1.72161	0.09684	3.47754	0.45761	2.48214	0.17306	1.72161	0.74915	1.91174	0.01126	3.42162	0.16212	2.67227	0.2307	1.91174	0.20172
	1.73279	0.09099	3.48873	0.4679	2.49333	0.17323	1.73279	0.70599	1.92293	0.01097	3.43281	0.16443	2.68346	0.22897	1.92293	0.19729
	1.74398	0.08542	3.49991	0.4785	2.50451	0.17321	1.74398	0.66468	1.93411	0.01078	3.44399	0.16695	2.69464	0.22713	1.93411	0.19438
	1.75516	0.08013	3.5111	0.48937	2.51569	0.17301	1.75516	0.6254	1.94529	0.01068	3.45518	0.16968	2.70583	0.2252	1.94529	0.19293
	1.76635	0.07514	3.52228	0.50044	2.52688	0.17266	1.76635	0.58835	1.95648	0.01066	3.46636	0.17259	2.71701	0.22316	1.95648	0.19287
	1.77753	0.07049	3.53347	0.51165	2.53806	0.17213	1.77753	0.55364	1.96766	0.01072	3.47754	0.17567	2.7282	0.22103	1.96766	0.19412
	1.78871	0.06616	3.54465	0.52293	2.54925	0.1714	1.78871	0.52135	1.97885	0.01085	3.48873	0.17891	2.73938	0.21881	1.97885	0.19662
	1.7999	0.06219	3.55583	0.53423	2.56043	0.17047	1.7999	0.49159	1.99003	0.01106	3.49991	0.18228	2.75056	0.21649	1.99003	0.20028
	1.81108	0.05856	3.56702	0.54549	2.57162	0.16935	1.81108	0.4644	2.00122	0.01133	3.5111	0.18576	2.76175	0.21409	2.00122	0.20504
	1.82227	0.05529	3.5782	0.55663	2.5828	0.16806	1.82227	0.43983	2.0124	0.01167	3.52228	0.18934	2.77293	0.21159	2.0124	0.21081
	1.83345	0.05238	3.58939	0.56759	2.59398	0.16659	1.83345	0.41791	2.02358	0.01206	3.53347	0.19299	2.78412	0.20899	2.02358	0.21753
	1.84464	0.04982	3.60057	0.57832	2.60517	0.16496	1.84464	0.39864	2.03477	0.0125	3.54465	0.1967	2.7953	0.2063	2.03477	0.22512
	1.85582	0.04762	3.61176	0.58876	2.61635	0.16318	1.85582	0.38201	2.04595	0.013	3.55583	0.20045	2.80649	0.20351	2.04595	0.23351
	1.867	0.04575	3.62294	0.59884	2.62754	0.16128	1.867	0.36799	2.05714	0.01354	3.56702	0.20422	2.81767	0.20062	2.05714	0.24264
	1.87819	0.04422	3.63412	0.60852	2.63872	0.15932	1.87819	0.35655	2.06832	0.01412	3.5782	0.20799	2.82885	0.19763	2.06832	0.25242
	1.88937	0.04302	3.64531	0.61775	2.64991	0.1573	1.88937	0.34763	2.07951	0.01474	3.58939	0.21174	2.84004	0.19453	2.07951	0.26281
	1.90056	0.04213	3.65649	0.62654	2.66109	0.15518	1.90056	0.34116	2.09069	0.01539	3.60057	0.21546	2.85122	0.19133	2.09069	0.27374
	1.91174	0.04154	3.66768	0.63492	2.67227	0.15298	1.91174	0.33708	2.10187	0.01608	3.61176	0.21912	2.86241	0.18803	2.10187	0.28515
	1.92293	0.04124	3.67886	0.64304	2.68346	0.15071	1.92293	0.3353	2.11306	0.01679	3.62294	0.22271	2.87359	0.18464	2.11306	0.29697
	1.93411	0.04121	3.69005	0.65102	2.69464	0.14837	1.93411	0.33573	2.12424	0.01752	3.63412	0.22623	2.88478	0.18128	2.12424	0.30915
	1.94529	0.04144	3.70123	0.65856	2.70583	0.14598	1.94529	0.33828	2.13543	0.01828	3.64531	0.22965	2.89596	0.17793	2.13543	0.32166
	1.95648	0.04191	3.71241	0.66543	2.71701	0.14355	1.95648	0.34285	2.14661	0.01906	3.65649	0.23297	2.90714	0.17453	2.14661	0.33445
	1.96766	0.0426	3.7236	0.67159	2.7282	0.14108	1.96766	0.34935	2.1578	0.01986	3.66768	0.23621	2.91833	0.17107	2.1578	0.34746
	1.97885	0.0435	3.73478	0.67703	2.73938	0.13859	1.97885	0.35766	2.16898	0.02067	3.67886	0.23942	2.92951	0.16752	2.16898	0.36066
	1.99003	0.04459	3.74597	0.68174	2.75056	0.13608	1.99003	0.36768	2.18016	0.0215	3.69005	0.24271	2.9407	0.16389	2.18016	0.37401
	2.00122	0.04586	3.75715	0.68569	2.76175	0.13356	2.00122	0.37931	2.19135	0.02233	3.70123	0.24597	2.95188	0.16018	2.19135	0.38747
	2.0124	0.04728	3.76834	0.6889	2.77293	0.13102	2.0124	0.39244	2.20253	0.02318	3.71241	0.24908	2.96307	0.1564	2.20253	0.40103
	2.02358	0.04885	3.77952	0.69136	2.78412	0.12849	2.02358	0.40697	2.21372	0.02402	3.7236	0.25205	2.97425	0.15256	2.21372	0.41459
	2.03477	0.05055	3.7907	0.69307	2.7953	0.12595	2.03477	0.42279	2.2249	0.02487	3.73478	0.25485	2.98543	0.14867	2.2249	0.42806
	2.04595	0.05237	3.80189	0.69407	2.80649	0.12341	2.04595	0.43981	2.23609	0.02571	3.74597	0.25749	2.99662	0.14475	2.23609	0.44139
	2.05714	0.05428	3.81307	0.69442	2.81767	0.12087	2.05714	0.45792	2.24727	0.02654	3.75715	0.25996	3.0078	0.14082	2.24727	0.45454
	2.06832	0.05629	3.82426	0.69413	2.82885	0.11834	2.06832	0.47703	2.25845	0.02736	3.76834	0.26226	3.01899	0.1369	2.25845	0.46748
	2.07951	0.05837	3.83544	0.69323	2.84004	0.1158	2.07951	0.49705	2.26964	0.02817	3.77952	0.2644	3.03017	0.13299	2.26964	0.48017
	2.09069	0.06052	3.84663	0.6917	2.85122	0.11328	2.09069	0.51794	2.28082	0.02896	3.7907	0.26636	3.04136	0.12912	2.28082	0.49256
	2.10187	0.06272	3.85781	0.6895	2.86241	0.11076	2.10187	0.53961	2.29201	0.02973	3.80189	0.26815	3.05254	0.1253	2.29201	0.50463
	2.11306	0.06498	3.86899	0.68665	2.87359	0.10826	2.11306	0.56192	2.30319	0.03047	3.81307	0.26978	3.06372	0.12155	2.30319	0.51633
	2.12424	0.06726	3.88018	0.68316	2.88478	0.10585	2.12424	0.58479	2.31438	0.0312	3.82426	0.27125	3.07491	0.11787	2.31438	0.52772
	2.13543	0.06958	3.89136	0.67913	2.89596	0.1035	2.13543	0.6082	2.32556	0.03191	3.83544	0.27258	3.08609	0.11428	2.32556	0.53885
	2.14661	0.07193	3.90255	0.67457	2.90714	0.10116	2.14661	0.63207	2.33674	0.0326	3.84663	0.27374	3.09728	0.1108	2.33674	0.54962
	2.1578	0.0743	3.91373	0.6695	2.91833	0.09884	2.1578	0.6563	2.34793	0.03324	3.85781	0.27473	3.10846	0.10743	2.34793	0.55997
	2.16898	0.07667	3.92492	0.66397	2.92951	0.09652	2.16898	0.68084	2.35911	0.03385	3.86899	0.27553	3.11965	0.1042	2.35911	0.56984
	2.18016	0.07905	3.9361	0.65794	2.9407	0.09421	2.18016	0.70565	2.3703	0.03442	3.88018	0.27615	3.13083	0.10111	2.3703	0.5792
	2.19135	0.08144	3.94728	0.65143	2.95188	0.09191	2.19135	0.7307	2.38148	0.03494	3.89136	0.27658	3.14201	0.09818	2.38148	0.58802
	2.20253	0.08384	3.95847	0.64455	2.96307	0.08961	2.20253	0.75591	2.39267	0.0354	3.90255	0.27682	3.1532	0.09542	2.39267	0.59627
	2.21372	0.08622	3.96965	0.6373	2.97425	0.08732	2.21372	0.78109	2.40385	0.03582	3.91373	0.27688	3.16438	0.09282	2.40385	0.60391
	2.2249	0.08857	3.98084	0.62961	2.98543	0.08505	2.2249	0.80611	2.41503	0.03618	3.92492	0.27678	3.17557	0.09041	2.41503	0.61092
	2.23609	0.09087	3.99202	0.62152	2.99662	0.0828	2.23609	0.83089	2.42622	0.03648	3.9361	0.27651	3.18675	0.08818	2.42622	0.61727
	2.24727	0.09313	4.00321	0.61307	3.0078	0.08058	2.24727	0.85535	2.4374	0.03672	3.94728	0.27607	3.19794	0.08613	2.4374	0.62297
	2.25845	0.09534	4.01439	0.60433	3.01899	0.0784	2.25845	0.87941	2.44859	0.03689	3.95847	0.27546	3.20912	0.08428	2.44859	0.62804
	2.26964	0.09749	4.02557	0.59536	3.03017	0.07625	2.26964	0.90299	2.45977	0.037	3.96965	0.27463	3.2203	0.08264	2.45977	0.63246
	2.28082	0.09957	4.03676	0.58613	3.04136	0.07415	2.28082	0.92601	2.47096	0.03705	3.98084	0.27359	3.23149	0.0812	2.47096	0.63626
	2.29201	0.10158	4.04794	0.57671	3.05254	0.07211	2.29201	0.9484	2.48214	0.03703	3.99202	0.27232	3.24267	0.07995	2.48214	0.63946
	2.30319	0.1035	4.05913	0.56721	3.06372	0.07012	2.30319	0.97008	2.49333	0.03695	4.00321	0.27083	3.25386	0.07889	2.49333	0.64207
	2.31438	0.10535	4.07031	0.55773	3.07491	0.06819	2.31438	0.99107	2.50451	0.03682	4.01439	0.26915	3.26504	0.07802	2.50451	0.64417
	2.32556	0.10714	4.0815	0.54829	3.08609	0.06632	2.32556	1.01142	2.51569	0.03662	4.02557	0.26728	3.27623	0.07734	2.51569	0.64584
	2.33674	0.10882	4.09268	0.53885	3.09728	0.06453	2.33674	1.03099	2.52688	0.03637	4.03676	0.26523	3.28741	0.07683	2.52688	0.64709
	2.34793	0.1104	4.10386	0.52942	3.10846	0.0628	2.34793	1.04966	2.53806	0.03605	4.04794	0.26301	3.29859	0.07652	2.53806	0.64785
	2.35911	0.11185	4.11505	0.5201	3.11965	0.06116	2.35911	1.06737	2.54925	0.03566	4.05913	0.26064	3.30978	0.0764	2.54925	0.64806
	2.3703	0.11316	4.12623	0.51096	3.13083	0.05961	2.3703	1.08398	2.56043	0.0352	4.07031	0.25816	3.32096	0.07645	2.56043	0.64778
	2.38148	0.11433	4.13742	0.50205	3.14201	0.05815	2.38148	1.09943	2.57162	0.03468	4.0815	0.2556	3.33215	0.07666	2.57162	0.64705
	2.39267	0.11536	4.1486	0.49344	3.1532	0.05678	2.39267	1.11367	2.5828	0.03409	4.09268	0.25295	3.34333	0.07703	2.5828	0.64584
	2.40385	0.11622	4.15979	0.48513	3.16438	0.05551	2.40385	1.12659	2.59398	0.03344	4.10386	0.25017	3.35452	0.07754	2.59398	0.64417
	2.41503	0.11691	4.17097	0.4772	3.17557	0.05434	2.41503	1.13813	2.60517	0.03273	4.11505	0.24731	3.3657	0.07819	2.60517	0.64208
	2.42622	0.11742	4.18215	0.46971	3.18675	0.05327	2.42622	1.14827	2.61635	0.03197	4.12623	0.24441	3.37689	0.07898	2.61635	0.6396
	2.4374	0.11775	4.19334	0.46271	3.19794	0.05231	2.4374	1.15697	2.62754	0.03116	4.13742	0.24148	3.38807	0.07991	2.62754	0.63681
	2.44859	0.1179	4.20452	0.45628	3.20912	0.05146	2.44859	1.16432	2.63872	0.03032	4.1486	0.23856	3.39925	0.08096	2.63872	0.63394
	2.45977	0.11787	4.21571	0.45046	3.2203	0.05072	2.45977	1.17032	2.64991	0.02946	4.15979	0.23564	3.41044	0.08216	2.64991	0.63097
	2.47096	0.11765	4.22689	0.44534	3.23149	0.0501	2.47096	1.17502	2.66109	0.02856	4.17097	0.23275	3.42162	0.0835	2.66109	0.62771
	2.48214	0.11726	4.23808	0.44094	3.24267	0.04959	2.48214	1.17843	2.67227	0.02762	4.18215	0.22992	3.43281	0.08497	2.67227	0.62418
	2.49333	0.11666	4.24926	0.43733	3.25386	0.04919	2.49333	1.18046	2.68346	0.02666	4.19334	0.22719	3.44399	0.08655	2.68346	0.62039
	2.50451	0.11588	4.26045	0.43454	3.26504	0.04889	2.50451	1.1813	2.69464	0.02568	4.20452	0.22458	3.45518	0.08821	2.69464	0.61638
	2.51569	0.11494	4.27163	0.43273	3.27623	0.0487	2.51569	1.18109	2.70583	0.02468	4.21571	0.22212	3.46636	0.08997	2.70583	0.61213
	2.52688	0.11383	4.28281	0.43192	3.28741	0.04862	2.52688	1.17993	2.71701	0.02367	4.22689	0.21986	3.47754	0.09181	2.71701	0.60767
	2.53806	0.11253	4.294	0.43203	3.29859	0.04865	2.53806	1.17771	2.7282	0.02265	4.23808	0.2178	3.48873	0.09372	2.7282	0.60299
	2.54925	0.11102	4.30518	0.43308	3.30978	0.04879	2.54925	1.17427	2.73938	0.02164	4.24926	0.21598	3.49991	0.09571	2.73938	0.59811
	2.56043	0.10931	4.31637	0.43507	3.32096	0.04903	2.56043	1.1698	2.75056	0.02062	4.26045	0.21442	3.5111	0.09775	2.75056	0.59301
	2.57162	0.1074	4.32755	0.43801	3.33215	0.04937	2.57162	1.16435	2.76175	0.01962	4.27163	0.2132	3.52228	0.09986	2.76175	0.5877
	2.5828	0.10531	4.33874	0.44188	3.34333	0.04981	2.5828	1.15789	2.77293	0.01863	4.28281	0.21233	3.53347	0.10201	2.77293	0.58217
	2.59398	0.10304	4.34992	0.44666	3.35452	0.05034	2.59398	1.15051	2.78412	0.01766	4.294	0.21177	3.54465	0.1042	2.78412	0.57641
	2.60517	0.1006	4.3611	0.45234	3.3657	0.05096	2.60517	1.14229	2.7953	0.01671	4.30518	0.21155	3.55583	0.10642	2.7953	0.57042
	2.61635	0.09801	4.37229	0.45888	3.37689	0.05167	2.61635	1.13332	2.80649	0.01579	4.31637	0.21165	3.56702	0.10868	2.80649	0.56418
	2.62754	0.09529	4.38347	0.46623	3.38807	0.05247	2.62754	1.12381	2.81767	0.0149	4.32755	0.2121	3.5782	0.11095	2.81767	0.55768
	2.63872	0.0925	4.39466	0.47434	3.39925	0.05336	2.63872	1.11409	2.82885	0.01404	4.33874	0.21288	3.58939	0.11324	2.82885	0.55092
	2.64991	0.08962	4.40584	0.48315	3.41044	0.05434	2.64991	1.10412	2.84004	0.01323	4.34992	0.214	3.60057	0.11554	2.84004	0.54389
	2.66109	0.08664	4.41703	0.4926	3.42162	0.05542	2.66109	1.0937	2.85122	0.01245	4.3611	0.21545	3.61176	0.11784	2.85122	0.53658
	2.67227	0.08358	4.42821	0.50262	3.43281	0.05659	2.67227	1.08292	2.86241	0.01171	4.37229	0.21721	3.62294	0.12013	2.86241	0.52898
	2.68346	0.08045	4.43939	0.51314	3.44399	0.05783	2.68346	1.07184	2.87359	0.01103	4.38347	0.21928	3.63412	0.1224	2.87359	0.52127
	2.69464	0.07727	4.45058	0.52406	3.45518	0.05915	2.69464	1.0605	2.88478	0.01038	4.39466	0.22163	3.64531	0.12466	2.88478	0.51369
	2.70583	0.07406	4.46176	0.5353	3.46636	0.06052	2.70583	1.04896	2.89596	0.00979	4.40584	0.22424	3.65649	0.12691	2.89596	0.50604
	2.71701	0.07083	4.47295	0.54683	3.47754	0.06197	2.71701	1.03726	2.90714	0.00925	4.41703	0.22709	3.66768	0.12914	2.90714	0.49816
	2.7282	0.06761	4.48413	0.55857	3.48873	0.06346	2.7282	1.02544	2.91833	0.00876	4.42821	0.23016	3.67886	0.13139	2.91833	0.49006
	2.73938	0.06439	4.49532	0.57041	3.49991	0.06502	2.73938	1.01351	2.92951	0.00832	4.43939	0.23341	3.69005	0.13368	2.92951	0.48167
	2.75056	0.06121	4.5065	0.58222	3.5111	0.06662	2.75056	1.0015	2.9407	0.00793	4.45058	0.23682	3.70123	0.13597	2.9407	0.47301
	2.76175	0.05807	4.51768	0.59394	3.52228	0.06827	2.76175	0.98942	2.95188	0.0076	4.46176	0.24036	3.71241	0.13821	2.95188	0.4641
	2.77293	0.055	4.52887	0.60549	3.53347	0.06996	2.77293	0.97728	2.96307	0.00731	4.47295	0.24402	3.7236	0.14038	2.96307	0.45495
	2.78412	0.05199	4.54005	0.61673	3.54465	0.07168	2.78412	0.96505	2.97425	0.00708	4.48413	0.24779	3.73478	0.14249	2.97425	0.4456
	2.7953	0.04907	4.55124	0.62761	3.55583	0.07344	2.7953	0.95274	2.98543	0.0069	4.49532	0.25163	3.74597	0.14453	2.98543	0.43606
	2.80649	0.04625	4.56242	0.63809	3.56702	0.07522	2.80649	0.94034	2.99662	0.00677	4.5065	0.25545	3.75715	0.14648	2.99662	0.42638
	2.81767	0.04353	4.57361	0.64817	3.5782	0.07702	2.81767	0.92783	3.0078	0.00668	4.51768	0.25926	3.76834	0.14835	3.0078	0.41665
	2.82885	0.04093	4.58479	0.65774	3.58939	0.07883	2.82885	0.91518	3.01899	0.00665	4.52887	0.26302	3.77952	0.15012	3.01899	0.4069
	2.84004	0.03845	4.59597	0.66668	3.60057	0.08066	2.84004	0.90238	3.03017	0.00666	4.54005	0.26668	3.7907	0.1518	3.03017	0.39712
	2.85122	0.03611	4.60716	0.67499	3.61176	0.08249	2.85122	0.88941	3.04136	0.00671	4.55124	0.27022	3.80189	0.15338	3.04136	0.38741
	2.86241	0.0339	4.61834	0.68267	3.62294	0.08432	2.86241	0.87625	3.05254	0.00681	4.56242	0.27362	3.81307	0.15486	3.05254	0.3778
	2.87359	0.03183	4.62953	0.68962	3.63412	0.08615	2.87359	0.86311	3.06372	0.00695	4.57361	0.27689	3.82426	0.15623	3.06372	0.36828
	2.88478	0.02992	4.64071	0.69582	3.64531	0.08796	2.88478	0.85036	3.07491	0.00712	4.58479	0.28	3.83544	0.1575	3.07491	0.3589
	2.89596	0.02816	4.6519	0.70123	3.65649	0.08976	2.89596	0.83776	3.08609	0.00733	4.59597	0.2829	3.84663	0.15864	3.08609	0.34969
	2.90714	0.02655	4.66308	0.7057	3.66768	0.09156	2.90714	0.82503	3.09728	0.00758	4.60716	0.28561	3.85781	0.15964	3.09728	0.34069
	2.91833	0.02509	4.67426	0.7092	3.67886	0.09336	2.91833	0.81215	3.10846	0.00786	4.61834	0.2881	3.86899	0.16051	3.10846	0.33194
	2.92951	0.02379	4.68545	0.71176	3.69005	0.0952	2.92951	0.799	3.11965	0.00816	4.62953	0.29035	3.88018	0.16124	3.11965	0.32348
	2.9407	0.02264	4.69663	0.71338	3.70123	0.09703	2.9407	0.78557	3.13083	0.00849	4.64071	0.29234	3.89136	0.16182	3.13083	0.31534
	2.95188	0.02164	4.70782	0.71404	3.71241	0.09882	2.95188	0.77188	3.14201	0.00884	4.6519	0.29406	3.90255	0.16225	3.14201	0.30756
	2.96307	0.02079	4.719	0.71375	3.7236	0.10057	2.96307	0.75793	3.1532	0.00921	4.66308	0.29546	3.91373	0.16251	3.1532	0.30015
	2.97425	0.0201	4.73019	0.71251	3.73478	0.10226	2.97425	0.74376	3.16438	0.0096	4.67426	0.29652	3.92492	0.16261	3.16438	0.29315
	2.98543	0.01954	4.74137	0.71034	3.74597	0.1039	2.98543	0.72939	3.17557	0.01	4.68545	0.29726	3.9361	0.16252	3.17557	0.28657
	2.99662	0.01913	4.75255	0.70734	3.75715	0.10547	2.99662	0.71487	3.18675	0.01041	4.69663	0.29766	3.94728	0.16223	3.18675	0.28043
	3.0078	0.01886	4.76374	0.70365	3.76834	0.10698	3.0078	0.70033	3.19794	0.01082	4.70782	0.29772	3.95847	0.16176	3.19794	0.27476
	3.01899	0.01871	4.77492	0.69931	3.77952	0.10841	3.01899	0.68584	3.20912	0.01124	4.719	0.29745	3.96965	0.16109	3.20912	0.26955
	3.03017	0.0187	4.78611	0.69427	3.7907	0.10977	3.03017	0.67133	3.2203	0.01166	4.73019	0.29685	3.98084	0.16021	3.2203	0.26488
	3.04136	0.01881	4.79729	0.68856	3.80189	0.11105	3.04136	0.65697	3.23149	0.01208	4.74137	0.29593	3.99202	0.15912	3.23149	0.26076
	3.05254	0.01903	4.80848	0.68218	3.81307	0.11226	3.05254	0.64281	3.24267	0.01249	4.75255	0.29469	4.00321	0.15782	3.24267	0.25713
	3.06372	0.01936	4.81966	0.67516	3.82426	0.11339	3.06372	0.62881	3.25386	0.01289	4.76374	0.29316	4.01439	0.1563	3.25386	0.25399
	3.07491	0.0198	4.83084	0.66752	3.83544	0.11444	3.07491	0.61502	3.26504	0.01329	4.77492	0.29138	4.02557	0.15459	3.26504	0.25134
	3.08609	0.02033	4.84203	0.6593	3.84663	0.11538	3.08609	0.6015	3.27623	0.01367	4.78611	0.28936	4.03676	0.15267	3.27623	0.24918
	3.09728	0.02095	4.85321	0.65054	3.85781	0.11623	3.09728	0.58832	3.28741	0.01404	4.79729	0.28718	4.04794	0.15058	3.28741	0.24749
	3.10846	0.02165	4.8644	0.64131	3.86899	0.11696	3.10846	0.57552	3.29859	0.01441	4.80848	0.28479	4.05913	0.14835	3.29859	0.24634
	3.11965	0.02243	4.87558	0.63164	3.88018	0.11758	3.11965	0.56318	3.30978	0.01477	4.81966	0.28218	4.07031	0.14603	3.30978	0.24572
	3.13083	0.02327	4.88677	0.62159	3.89136	0.11808	3.13083	0.55133	3.32096	0.01511	4.83084	0.27935	4.0815	0.14361	3.32096	0.24555
	3.14201	0.02417	4.89795	0.6112	3.90255	0.11847	3.14201	0.54004	3.33215	0.01544	4.84203	0.27629	4.09268	0.14105	3.33215	0.24584
	3.1532	0.02511	4.90913	0.60063	3.91373	0.11873	3.1532	0.52935	3.34333	0.01576	4.85321	0.27303	4.10386	0.13836	3.34333	0.24657
	3.16438	0.0261	4.92032	0.59007	3.92492	0.11887	3.16438	0.5193	3.35452	0.01607	4.8644	0.26958	4.11505	0.13555	3.35452	0.24773
	3.17557	0.02712	4.9315	0.57953	3.9361	0.11887	3.17557	0.50993	3.3657	0.01637	4.87558	0.26595	4.12623	0.13265	3.3657	0.24932
	3.18675	0.02816	4.94269	0.56889	3.94728	0.11873	3.18675	0.50127	3.37689	0.01667	4.88677	0.26217	4.13742	0.12968	3.37689	0.25132
	3.19794	0.02922	4.95387	0.55815	3.95847	0.11846	3.19794	0.49336	3.38807	0.01696	4.89795	0.25824	4.1486	0.12665	3.38807	0.25372
	3.20912	0.03028	4.96506	0.54735	3.96965	0.11806	3.20912	0.48623	3.39925	0.01727	4.90913	0.25423	4.15979	0.12359	3.39925	0.25655
	3.2203	0.03135	4.97624	0.53653	3.98084	0.1175	3.2203	0.48	3.41044	0.0176	4.92032	0.25021	4.17097	0.12051	3.41044	0.25983
	3.23149	0.03242	4.98742	0.52574	3.99202	0.1168	3.23149	0.47469	3.42162	0.01795	4.9315	0.24617	4.18215	0.11745	3.42162	0.26357
	3.24267	0.03347	4.99861	0.51502	4.00321	0.11595	3.24267	0.47022	3.43281	0.01833	4.94269	0.24208	4.19334	0.11442	3.43281	0.26773
	3.25386	0.03451	5.00979	0.50441	4.01439	0.11495	3.25386	0.46658	3.44399	0.01875	4.95387	0.23793	4.20452	0.11146	3.44399	0.27224
	3.26504	0.03553	5.02098	0.49395	4.02557	0.11382	3.26504	0.4638	3.45518	0.0192	4.96506	0.23372	4.21571	0.10859	3.45518	0.27709
	3.27623	0.03653	5.03216	0.48368	4.03676	0.11255	3.27623	0.46187	3.46636	0.0197	4.97624	0.22949	4.22689	0.10584	3.46636	0.28226
	3.28741	0.03751	5.04335	0.47364	4.04794	0.11116	3.28741	0.46081	3.47754	0.02025	4.98742	0.22524	4.23808	0.10323	3.47754	0.28773
	3.29859	0.03848	5.05453	0.46389	4.05913	0.10967	3.29859	0.46072	3.48873	0.02087	4.99861	0.22099	4.24926	0.10079	3.48873	0.2935
	3.30978	0.03946	5.06571	0.45445	4.07031	0.10813	3.30978	0.46162	3.49991	0.02156	5.00979	0.21677	4.26045	0.09853	3.49991	0.29955
	3.32096	0.04041	5.0769	0.4454	4.0815	0.10653	3.32096	0.46338	3.5111	0.02234	5.02098	0.21257	4.27163	0.09651	3.5111	0.30585
	3.33215	0.04134	5.08808	0.43682	4.09268	0.10486	3.33215	0.46599	3.52228	0.02321	5.03216	0.20843	4.28281	0.09472	3.52228	0.31241
	3.34333	0.04226	5.09927	0.42876	4.10386	0.1031	3.34333	0.46945	3.53347	0.02419	5.04335	0.20436	4.294	0.0932	3.53347	0.31919
	3.35452	0.04317	5.11045	0.4212	4.11505	0.10128	3.35452	0.47376	3.54465	0.02528	5.05453	0.20038	4.30518	0.09194	3.54465	0.32619
	3.3657	0.04409	5.12164	0.41416	4.12623	0.0994	3.3657	0.47891	3.55583	0.0265	5.06571	0.19651	4.31637	0.09096	3.55583	0.33338
	3.37689	0.04502	5.13282	0.40767	4.13742	0.09749	3.37689	0.48489	3.56702	0.02786	5.0769	0.19277	4.32755	0.09028	3.56702	0.34076
	3.38807	0.04597	5.14401	0.40191	4.1486	0.09554	3.38807	0.49168	3.5782	0.02936	5.08808	0.1892	4.33874	0.08991	3.5782	0.34831
	3.39925	0.04697	5.15519	0.39692	4.15979	0.09358	3.39925	0.49934	3.58939	0.03102	5.09927	0.18583	4.34992	0.08986	3.58939	0.356
	3.41044	0.04804	5.16637	0.39262	4.17097	0.09163	3.41044	0.50791	3.60057	0.03283	5.11045	0.18264	4.3611	0.09012	3.60057	0.36383
	3.42162	0.04921	5.17756	0.38902	4.18215	0.08969	3.42162	0.51742	3.61176	0.03482	5.12164	0.17965	4.37229	0.09071	3.61176	0.37178
	3.43281	0.05049	5.18874	0.38611	4.19334	0.08778	3.43281	0.5278	3.62294	0.03698	5.13282	0.17687	4.38347	0.09162	3.62294	0.37982
	3.44399	0.05188	5.19993	0.3839	4.20452	0.08592	3.44399	0.53891	3.63412	0.03933	5.14401	0.17434	4.39466	0.09284	3.63412	0.38796
	3.45518	0.05339	5.21111	0.38241	4.21571	0.08413	3.45518	0.55075	3.64531	0.04186	5.15519	0.17208	4.40584	0.09438	3.64531	0.39617
	3.46636	0.05505	5.2223	0.38163	4.22689	0.08242	3.46636	0.56327	3.65649	0.04458	5.16637	0.17016	4.41703	0.09622	3.65649	0.40447
	3.47754	0.05688	5.23348	0.38157	4.23808	0.0808	3.47754	0.57646	3.66768	0.0475	5.17756	0.16855	4.42821	0.09835	3.66768	0.41284
	3.48873	0.0589	5.24466	0.38222	4.24926	0.07929	3.48873	0.59027	3.67886	0.0506	5.18874	0.16722	4.43939	0.10077	3.67886	0.42141
	3.49991	0.06115	5.25585	0.38358	4.26045	0.0779	3.49991	0.60467	3.69005	0.05388	5.19993	0.16618	4.45058	0.10345	3.69005	0.43028
	3.5111	0.06363	5.26703	0.38561	4.27163	0.07665	3.5111	0.61962	3.70123	0.05735	5.21111	0.16544	4.46176	0.10637	3.70123	0.4393
	3.52228	0.06638	5.27822	0.3883	4.28281	0.07555	3.52228	0.63509	3.71241	0.061	5.2223	0.16501	4.47295	0.10952	3.71241	0.4483
	3.53347	0.06942	5.2894	0.39163	4.294	0.0746	3.53347	0.65102	3.7236	0.06482	5.23348	0.16489	4.48413	0.11288	3.7236	0.45725
	3.54465	0.07277	5.30059	0.39554	4.30518	0.07381	3.54465	0.66738	3.73478	0.0688	5.24466	0.16507	4.49532	0.11642	3.73478	0.46613
	3.55583	0.07645	5.31177	0.39999	4.31637	0.07318	3.55583	0.68412	3.74597	0.07292	5.25585	0.16557	4.5065	0.12013	3.74597	0.47493
	3.56702	0.0805	5.32295	0.40495	4.32755	0.07271	3.56702	0.7012	3.75715	0.07717	5.26703	0.16637	4.51768	0.12397	3.75715	0.48361
	3.5782	0.08491	5.33414	0.41035	4.33874	0.07242	3.5782	0.71856	3.76834	0.08154	5.27822	0.16747	4.52887	0.12792	3.76834	0.49215
	3.58939	0.08972	5.34532	0.41614	4.34992	0.0723	3.58939	0.73614	3.77952	0.08601	5.2894	0.16887	4.54005	0.13195	3.77952	0.50053
	3.60057	0.09493	5.35651	0.42224	4.3611	0.07234	3.60057	0.75392	3.7907	0.09056	5.30059	0.17055	4.55124	0.13605	3.7907	0.50872
	3.61176	0.10057	5.36769	0.42861	4.37229	0.07255	3.61176	0.77182	3.80189	0.09516	5.31177	0.1725	4.56242	0.14019	3.80189	0.51669
	3.62294	0.10663	5.37888	0.43516	4.38347	0.07293	3.62294	0.7898	3.81307	0.09979	5.32295	0.17469	4.57361	0.14434	3.81307	0.52443
	3.63412	0.11314	5.39006	0.44182	4.39466	0.07346	3.63412	0.8078	3.82426	0.10444	5.33414	0.17713	4.58479	0.14847	3.82426	0.53192
	3.64531	0.12008	5.40124	0.44853	4.40584	0.07415	3.64531	0.82579	3.83544	0.10906	5.34532	0.17977	4.59597	0.15254	3.83544	0.53914
	3.65649	0.12747	5.41243	0.45521	4.41703	0.07497	3.65649	0.84378	3.84663	0.11364	5.35651	0.1826	4.60716	0.15654	3.84663	0.54603
	3.66768	0.1353	5.42361	0.4618	4.42821	0.07594	3.66768	0.86178	3.85781	0.11815	5.36769	0.1856	4.61834	0.16045	3.85781	0.55251
	3.67886	0.14356	5.4348	0.46823	4.43939	0.07703	3.67886	0.87997	3.86899	0.12255	5.37888	0.18873	4.62953	0.16425	3.86899	0.55858
	3.69005	0.15224	5.44598	0.47443	4.45058	0.07824	3.69005	0.89846	3.88018	0.12681	5.39006	0.19197	4.64071	0.16793	3.88018	0.56419
	3.70123	0.16132	5.45717	0.48035	4.46176	0.07955	3.70123	0.91692	3.89136	0.13095	5.40124	0.19529	4.6519	0.17145	3.89136	0.56935
	3.71241	0.17079	5.46835	0.48598	4.47295	0.08097	3.71241	0.93504	3.90255	0.13494	5.41243	0.19865	4.66308	0.17477	3.90255	0.57401
	3.7236	0.18061	5.47953	0.49132	4.48413	0.08249	3.7236	0.95277	3.91373	0.1387	5.42361	0.20204	4.67426	0.17786	3.91373	0.57809
	3.73478	0.19076	5.49072	0.49641	4.49532	0.0841	3.73478	0.97005	3.92492	0.14222	5.4348	0.20542	4.68545	0.18073	3.92492	0.5816
	3.74597	0.2012	5.5019	0.50127	4.5065	0.08576	3.74597	0.98684	3.9361	0.14547	5.44598	0.20876	4.69663	0.18338	3.9361	0.58449
	3.75715	0.2119	5.51309	0.50579	4.51768	0.08747	3.75715	1.00306	3.94728	0.14842	5.45717	0.21204	4.70782	0.18578	3.94728	0.58672
	3.76834	0.2228	5.52427	0.50994	4.52887	0.08922	3.76834	1.01868	3.95847	0.15105	5.46835	0.21522	4.719	0.18789	3.95847	0.58827
	3.77952	0.23386	5.53546	0.51363	4.54005	0.09099	3.77952	1.03364	3.96965	0.15334	5.47953	0.21832	4.73019	0.18971	3.96965	0.58906
	3.7907	0.24504	5.54664	0.51684	4.55124	0.09276	3.7907	1.04788	3.98084	0.15526	5.49072	0.22136	4.74137	0.19122	3.98084	0.58906
	3.80189	0.25627	5.55782	0.51957	4.56242	0.09451	3.80189	1.06139	3.99202	0.1568	5.5019	0.22437	4.75255	0.19245	3.99202	0.58824
	3.81307	0.26752	5.56901	0.52189	4.57361	0.09626	3.81307	1.0742	4.00321	0.15795	5.51309	0.22725	4.76374	0.19341	4.00321	0.5866
	3.82426	0.27872	5.58019	0.52384	4.58479	0.09797	3.82426	1.08624	4.01439	0.15871	5.52427	0.22996	4.77492	0.19407	4.01439	0.58417
	3.83544	0.28981	5.59138	0.52538	4.59597	0.09965	3.83544	1.09748	4.02557	0.15907	5.53546	0.23249	4.78611	0.19442	4.02557	0.58094
	3.84663	0.30072	5.60256	0.52657	4.60716	0.10127	3.84663	1.1078	4.03676	0.15904	5.54664	0.23486	4.79729	0.1945	4.03676	0.57695
	3.85781	0.31136	5.61375	0.52745	4.61834	0.10284	3.85781	1.11708	4.04794	0.15862	5.55782	0.23706	4.80848	0.19432	4.04794	0.57222
	3.86899	0.32177	5.62493	0.5281	4.62953	0.10434	3.86899	1.12537	4.05913	0.15785	5.56901	0.2391	4.81966	0.19385	4.05913	0.56684
	3.88018	0.33187	5.63611	0.52877	4.64071	0.10578	3.88018	1.13261	4.07031	0.15682	5.58019	0.24099	4.83084	0.19308	4.07031	0.56101
	3.89136	0.34153	5.6473	0.52959	4.6519	0.10713	3.89136	1.13875	4.0815	0.15558	5.59138	0.24271	4.84203	0.19202	4.0815	0.55479
	3.90255	0.35068	5.65848	0.53039	4.66308	0.10838	3.90255	1.14373	4.09268	0.15406	5.60256	0.24429	4.85321	0.19067	4.09268	0.54806
	3.91373	0.35926	5.66967	0.53121	4.67426	0.10952	3.91373	1.14749	4.10386	0.15222	5.61375	0.24572	4.8644	0.18905	4.10386	0.54074
	3.92492	0.36721	5.68085	0.53211	4.68545	0.11053	3.92492	1.15004	4.11505	0.15008	5.62493	0.24705	4.87558	0.18716	4.11505	0.53294
	3.9361	0.37445	5.69204	0.53317	4.69663	0.11143	3.9361	1.15126	4.12623	0.14767	5.63611	0.24838	4.88677	0.18503	4.12623	0.52473
	3.94728	0.38095	5.70322	0.53443	4.70782	0.1122	3.94728	1.15111	4.13742	0.14502	5.6473	0.2498	4.89795	0.18266	4.13742	0.51617
	3.95847	0.38666	5.7144	0.53597	4.719	0.11284	3.95847	1.14968	4.1486	0.14216	5.65848	0.25121	4.90913	0.18011	4.1486	0.50736
	3.96965	0.39156	5.72559	0.53783	4.73019	0.11333	3.96965	1.14692	4.15979	0.13913	5.66967	0.25261	4.92032	0.17743	4.15979	0.49835
	3.98084	0.39561	5.73677	0.54005	4.74137	0.11368	3.98084	1.14272	4.17097	0.13597	5.68085	0.25402	4.9315	0.17464	4.17097	0.48922
	3.99202	0.39877	5.74796	0.54268	4.75255	0.1139	3.99202	1.13709	4.18215	0.13271	5.69204	0.25546	4.94269	0.17169	4.18215	0.48008
	4.00321	0.40104	5.75914	0.54575	4.76374	0.11399	4.00321	1.13005	4.19334	0.1294	5.70322	0.25697	4.95387	0.16858	4.19334	0.47101
	4.01439	0.40242	5.77033	0.54927	4.77492	0.11394	4.01439	1.1217	4.20452	0.12607	5.7144	0.25856	4.96506	0.16534	4.20452	0.46211
	4.02557	0.40292	5.78151	0.55327	4.78611	0.11375	4.02557	1.1121	4.21571	0.12278	5.72559	0.26026	4.97624	0.16198	4.21571	0.4535
	4.03676	0.40255	5.79269	0.55774	4.79729	0.11347	4.03676	1.10123	4.22689	0.11956	5.73677	0.26208	4.98742	0.15851	4.22689	0.44525
	4.04794	0.40139	5.80388	0.56269	4.80848	0.11307	4.04794	1.08926	4.23808	0.11645	5.74796	0.26404	4.99861	0.15495	4.23808	0.43748
	4.05913	0.39964	5.81506	0.56809	4.81966	0.11256	4.05913	1.07653	4.24926	0.1135	5.75914	0.26616	5.00979	0.15132	4.24926	0.43026
	4.07031	0.39749	5.82625	0.57393	4.83084	0.11191	4.07031	1.06335	4.26045	0.11073	5.77033	0.26843	5.02098	0.14764	4.26045	0.42369
	4.0815	0.39483	5.83743	0.58018	4.84203	0.11114	4.0815	1.04965	4.27163	0.1082	5.78151	0.27087	5.03216	0.14393	4.27163	0.41791
	4.09268	0.39148	5.84862	0.58681	4.85321	0.11023	4.09268	1.03519	4.28281	0.10594	5.79269	0.27348	5.04335	0.14019	4.28281	0.41299
	4.10386	0.38749	5.8598	0.59377	4.8644	0.10921	4.10386	1.02001	4.294	0.10398	5.80388	0.27626	5.05453	0.13645	4.294	0.40894
	4.11505	0.38293	5.87098	0.601	4.87558	0.10806	4.11505	1.00431	4.30518	0.10234	5.81506	0.27919	5.06571	0.13272	4.30518	0.40583
	4.12623	0.37787	5.88217	0.60847	4.88677	0.10681	4.12623	0.98823	4.31637	0.10107	5.82625	0.28227	5.0769	0.12903	4.31637	0.40369
	4.13742	0.37237	5.89335	0.61612	4.89795	0.10545	4.13742	0.97191	4.32755	0.10019	5.83743	0.28548	5.08808	0.1254	4.32755	0.40257
	4.1486	0.36653	5.90454	0.62394	4.90913	0.10401	4.1486	0.95551	4.33874	0.09971	5.84862	0.28881	5.09927	0.12185	4.33874	0.4025
	4.15979	0.36042	5.91572	0.63192	4.92032	0.10253	4.15979	0.93913	4.34992	0.09965	5.8598	0.29223	5.11045	0.11838	4.34992	0.40351
	4.17097	0.35412	5.92691	0.64005	4.9315	0.101	4.17097	0.92295	4.3611	0.10004	5.87098	0.29573	5.12164	0.115	4.3611	0.40561
	4.18215	0.34774	5.93809	0.64822	4.94269	0.0994	4.18215	0.90713	4.37229	0.10088	5.88217	0.29927	5.13282	0.11172	4.37229	0.4088
	4.19334	0.34134	5.94927	0.65628	4.95387	0.09774	4.19334	0.89183	4.38347	0.10218	5.89335	0.30283	5.14401	0.10859	4.38347	0.41307
	4.20452	0.33503	5.96046	0.66419	4.96506	0.09601	4.20452	0.87723	4.39466	0.10395	5.90454	0.30641	5.15519	0.10561	4.39466	0.41841
	4.21571	0.32888	5.97164	0.67191	4.97624	0.09424	4.21571	0.86348	4.40584	0.10618	5.91572	0.31003	5.16637	0.10279	4.40584	0.4248
	4.22689	0.32299	5.98283	0.67951	4.98742	0.09243	4.22689	0.85075	4.41703	0.10887	5.92691	0.31364	5.17756	0.10013	4.41703	0.43219
	4.23808	0.31743	5.99401	0.68695	4.99861	0.09059	4.23808	0.83917	4.42821	0.11202	5.93809	0.31717	5.18874	0.09761	4.42821	0.44054
	4.24926	0.31228	6.0052	0.69422	5.00979	0.08872	4.24926	0.82889	4.43939	0.11562	5.94927	0.3206	5.19993	0.09526	4.43939	0.44981
	4.26045	0.3076	6.01638	0.70138	5.02098	0.08684	4.26045	0.82004	4.45058	0.11965	5.96046	0.32388	5.21111	0.09307	4.45058	0.45993
	4.27163	0.30347	6.02757	0.70832	5.03216	0.08495	4.27163	0.81285	4.46176	0.1241	5.97164	0.32701	5.2223	0.09105	4.46176	0.47084
	4.28281	0.29994	6.03875	0.71503	5.04335	0.08306	4.28281	0.80741	4.47295	0.12895	5.98283	0.33002	5.23348	0.08921	4.47295	0.48249
	4.294	0.29707	6.04993	0.72153	5.05453	0.08118	4.294	0.8037	4.48413	0.13417	5.99401	0.3329	5.24466	0.08754	4.48413	0.49485
	4.30518	0.2949	6.06112	0.72779	5.06571	0.07932	4.30518	0.80179	4.49532	0.13974	6.0052	0.33564	5.25585	0.08606	4.49532	0.50779
	4.31637	0.29348	6.0723	0.73386	5.0769	0.07749	4.31637	0.80173	4.5065	0.14563	6.01638	0.33827	5.26703	0.08475	4.5065	0.52121
	4.32755	0.29284	6.08349	0.73983	5.08808	0.07571	4.32755	0.80356	4.51768	0.15183	6.02757	0.34075	5.27822	0.08362	4.51768	0.53505
	4.33874	0.29299	6.09467	0.74567	5.09927	0.07399	4.33874	0.80728	4.52887	0.15828	6.03875	0.34307	5.2894	0.08266	4.52887	0.54923
	4.34992	0.29396	6.10586	0.75136	5.11045	0.07232	4.34992	0.81292	4.54005	0.16496	6.04993	0.34523	5.30059	0.08187	4.54005	0.5636
	4.3611	0.29575	6.11704	0.75692	5.12164	0.0707	4.3611	0.82044	4.55124	0.17184	6.06112	0.34724	5.31177	0.08125	4.55124	0.57811
	4.37229	0.29838	6.12822	0.7624	5.13282	0.06915	4.37229	0.82981	4.56242	0.17889	6.0723	0.34913	5.32295	0.08078	4.56242	0.5927
	4.38347	0.30183	6.13941	0.76787	5.14401	0.06768	4.38347	0.84098	4.57361	0.18607	6.08349	0.35094	5.33414	0.08047	4.57361	0.60729
	4.39466	0.30609	6.15059	0.77347	5.15519	0.0663	4.39466	0.85388	4.58479	0.19331	6.09467	0.35267	5.34532	0.08029	4.58479	0.62177
	4.40584	0.31114	6.16178	0.77925	5.16637	0.06502	4.40584	0.86844	4.59597	0.20057	6.10586	0.35429	5.35651	0.08024	4.59597	0.63602
	4.41703	0.31697	6.17296	0.78519	5.17756	0.06385	4.41703	0.88455	4.60716	0.20783	6.11704	0.35585	5.36769	0.08031	4.60716	0.64998
	4.42821	0.32354	6.18415	0.79135	5.18874	0.06276	4.42821	0.9021	4.61834	0.21502	6.12822	0.35735	5.37888	0.08048	4.61834	0.66357
	4.43939	0.33082	6.19533	0.79775	5.19993	0.06177	4.43939	0.92098	4.62953	0.22215	6.13941	0.35884	5.39006	0.08074	4.62953	0.67674
	4.45058	0.33877	6.20651	0.8044	5.21111	0.06087	4.45058	0.94106	4.64071	0.22918	6.15059	0.3604	5.40124	0.08108	4.64071	0.68945
	4.46176	0.34734	6.2177	0.81135	5.2223	0.06007	4.46176	0.96219	4.6519	0.23606	6.16178	0.36206	5.41243	0.08148	4.6519	0.70157
	4.47295	0.35656	6.22888	0.81864	5.23348	0.05937	4.47295	0.98436	4.66308	0.24272	6.17296	0.36381	5.42361	0.08193	4.66308	0.71294
	4.48413	0.36646	6.24007	0.82628	5.24466	0.05876	4.48413	1.00752	4.67426	0.24912	6.18415	0.36569	5.4348	0.08241	4.67426	0.72351
	4.49532	0.3769	6.25125	0.83428	5.25585	0.05825	4.49532	1.03141	4.68545	0.25526	6.19533	0.36772	5.44598	0.0829	4.68545	0.73325
	4.5065	0.38774	6.26244	0.84261	5.26703	0.05784	4.5065	1.05572	4.69663	0.26113	6.20651	0.36992	5.45717	0.0834	4.69663	0.74217
	4.51768	0.399	6.27362	0.85127	5.27822	0.05753	4.51768	1.0804	4.70782	0.26667	6.2177	0.37231	5.46835	0.08389	4.70782	0.75017
	4.52887	0.41059	6.2848	0.86029	5.2894	0.0573	4.52887	1.10529	4.719	0.27183	6.22888	0.37491	5.47953	0.08437	4.719	0.75717
	4.54005	0.4224	6.29599	0.86964	5.30059	0.05717	4.54005	1.13011	4.73019	0.27657	6.24007	0.37775	5.49072	0.08483	4.73019	0.76314
	4.55124	0.43435	6.30717	0.8793	5.31177	0.05711	4.55124	1.15472	4.74137	0.28088	6.25125	0.38084	5.5019	0.08527	4.74137	0.76804
	4.56242	0.44639	6.31836	0.8892	5.32295	0.05714	4.56242	1.179	4.75255	0.28474	6.26244	0.38417	5.51309	0.08567	4.75255	0.77189
	4.57361	0.45844	6.32954	0.89927	5.33414	0.05724	4.57361	1.20287	4.76374	0.28814	6.27362	0.38775	5.52427	0.08602	4.76374	0.77471
	4.58479	0.47044	6.34073	0.90942	5.34532	0.0574	4.58479	1.22616	4.77492	0.29105	6.2848	0.39158	5.53546	0.0863	4.77492	0.77649
	4.59597	0.48232	6.35191	0.91959	5.35651	0.05762	4.59597	1.24865	4.78611	0.29351	6.29599	0.39568	5.54664	0.0865	4.78611	0.7773
	4.60716	0.494	6.36309	0.92972	5.36769	0.05789	4.60716	1.27027	4.79729	0.29563	6.30717	0.40003	5.55782	0.08662	4.79729	0.77731
	4.61834	0.50543	6.37428	0.93979	5.37888	0.0582	4.61834	1.29094	4.80848	0.2974	6.31836	0.40459	5.56901	0.08666	4.80848	0.77651
	4.62953	0.51659	6.38546	0.94983	5.39006	0.05853	4.62953	1.31055	4.81966	0.29874	6.32954	0.40936	5.58019	0.08662	4.81966	0.77477
	4.64071	0.52745	6.39665	0.95984	5.40124	0.0589	4.64071	1.32905	4.83084	0.29962	6.34073	0.41431	5.59138	0.08649	4.83084	0.77204
	4.6519	0.53792	6.40783	0.96962	5.41243	0.05927	4.6519	1.34628	4.84203	0.3	6.35191	0.41938	5.60256	0.08627	4.84203	0.76831
	4.66308	0.54789	6.41902	0.97892	5.42361	0.05964	4.66308	1.36197	4.85321	0.2999	6.36309	0.42453	5.61375	0.08596	4.85321	0.7636
	4.67426	0.55731	6.4302	0.98762	5.4348	0.06001	4.67426	1.37603	4.8644	0.29934	6.37428	0.42972	5.62493	0.08557	4.8644	0.75796
	4.68545	0.56617	6.44138	0.99565	5.44598	0.06037	4.68545	1.38846	4.87558	0.29831	6.38546	0.43497	5.63611	0.08513	4.87558	0.75143
	4.69663	0.57445	6.45257	1.00295	5.45717	0.06069	4.69663	1.39925	4.88677	0.29685	6.39665	0.44027	5.6473	0.08468	4.88677	0.74405
	4.70782	0.58207	6.46375	1.00945	5.46835	0.06099	4.70782	1.40831	4.89795	0.29497	6.40783	0.44548	5.65848	0.08418	4.89795	0.73587
	4.719	0.58897	6.47494	1.015	5.47953	0.06125	4.719	1.41556	4.90913	0.29273	6.41902	0.45054	5.66967	0.08362	4.90913	0.72706
	4.73019	0.59513	6.48612	1.01954	5.49072	0.06148	4.73019	1.42097	4.92032	0.29021	6.4302	0.45538	5.68085	0.08301	4.92032	0.71785
	4.74137	0.60051	6.49731	1.02303	5.5019	0.0617	4.74137	1.42453	4.9315	0.28741	6.44138	0.45996	5.69204	0.08237	4.9315	0.70822
	4.75255	0.60531	6.50849	1.02554	5.51309	0.06186	4.75255	1.42655	4.94269	0.2843	6.45257	0.46427	5.70322	0.08169	4.94269	0.69807
	4.76374	0.60961	6.51967	1.02705	5.52427	0.06196	4.76374	1.42725	4.95387	0.28088	6.46375	0.46827	5.7144	0.081	4.95387	0.6874
	4.77492	0.61317	6.53086	1.02751	5.53546	0.062	4.77492	1.42641	4.96506	0.27718	6.47494	0.47185	5.72559	0.08029	4.96506	0.67625
	4.78611	0.6159	6.54204	1.02684	5.54664	0.06196	4.78611	1.42392	4.97624	0.27322	6.48612	0.47497	5.73677	0.07959	4.97624	0.66469
	4.79729	0.61786	6.55323	1.02492	5.55782	0.06186	4.79729	1.41988	4.98742	0.26903	6.49731	0.4776	5.74796	0.07889	4.98742	0.65277
	4.80848	0.61912	6.56441	1.02176	5.56901	0.06169	4.80848	1.41438	4.99861	0.26462	6.50849	0.47975	5.75914	0.07821	4.99861	0.64057
	4.81966	0.61965	6.5756	1.01739	5.58019	0.06144	4.81966	1.40737	5.00979	0.26004	6.51967	0.48142	5.77033	0.07755	5.00979	0.62813
	4.83084	0.61936	6.58678	1.01174	5.59138	0.06112	4.83084	1.39879	5.02098	0.2553	6.53086	0.48261	5.78151	0.07692	5.02098	0.61551
	4.84203	0.61827	6.59796	1.00476	5.60256	0.06073	4.84203	1.38871	5.03216	0.25042	6.54204	0.48329	5.79269	0.07632	5.03216	0.60278
	4.85321	0.6164	6.60915	0.99653	5.61375	0.06027	4.85321	1.37718	5.04335	0.24545	6.55323	0.48335	5.80388	0.07576	5.04335	0.59
	4.8644	0.61377	6.62033	0.98709	5.62493	0.05975	4.8644	1.36428	5.05453	0.24039	6.56441	0.48276	5.81506	0.07524	5.05453	0.57722
	4.87558	0.6104	6.63152	0.97642	5.63611	0.05919	4.87558	1.35011	5.06571	0.23528	6.5756	0.48154	5.82625	0.07476	5.06571	0.56451
	4.88677	0.60635	6.6427	0.96478	5.6473	0.05862	4.88677	1.33474	5.0769	0.23015	6.58678	0.47965	5.83743	0.07432	5.0769	0.55195
	4.89795	0.60163	6.65389	0.95223	5.65848	0.05801	4.89795	1.31828	5.08808	0.22507	6.59796	0.47708	5.84862	0.07393	5.08808	0.53967
	4.90913	0.59637	6.66507	0.93861	5.66967	0.05737	4.90913	1.30101	5.09927	0.22004	6.60915	0.47391	5.8598	0.07359	5.09927	0.52773
	4.92032	0.59076	6.67625	0.92405	5.68085	0.05669	4.92032	1.28336	5.11045	0.21508	6.62033	0.47016	5.87098	0.07328	5.11045	0.5161
	4.9315	0.58478	6.68744	0.90868	5.69204	0.05599	4.9315	1.2653	5.12164	0.21017	6.63152	0.46578	5.88217	0.07301	5.12164	0.50483
	4.94269	0.57834	6.69862	0.89251	5.70322	0.05527	4.94269	1.24663	5.13282	0.20535	6.6427	0.46088	5.89335	0.07278	5.13282	0.49395
	4.95387	0.57144	6.70981	0.87568	5.7144	0.05455	4.95387	1.22733	5.14401	0.20066	6.65389	0.45547	5.90454	0.07259	5.14401	0.48358
	4.96506	0.56413	6.72099	0.85828	5.72559	0.05382	4.96506	1.2075	5.15519	0.19613	6.66507	0.4495	5.91572	0.07245	5.15519	0.47383
	4.97624	0.55644	6.73218	0.84029	5.73677	0.05311	4.97624	1.18722	5.16637	0.19186	6.67625	0.44301	5.92691	0.07233	5.16637	0.46481
	4.98742	0.54843	6.74336	0.82191	5.74796	0.05241	4.98742	1.1666	5.17756	0.18782	6.68744	0.43606	5.93809	0.07225	5.17756	0.4565
	4.99861	0.54013	6.75454	0.80323	5.75914	0.05172	4.99861	1.14574	5.18874	0.18397	6.69862	0.42867	5.94927	0.07217	5.18874	0.44881
	5.00979	0.53159	6.76573	0.78424	5.77033	0.05107	5.00979	1.12472	5.19993	0.18033	6.70981	0.42086	5.96046	0.07211	5.19993	0.44177
	5.02098	0.52286	6.77691	0.76503	5.78151	0.05044	5.02098	1.10364	5.21111	0.17691	6.72099	0.41269	5.97164	0.07206	5.21111	0.43542
	5.03216	0.51398	6.7881	0.7457	5.79269	0.04985	5.03216	1.0826	5.2223	0.17373	6.73218	0.40423	5.98283	0.07202	5.2223	0.42979
	5.04335	0.50499	6.79928	0.72632	5.80388	0.0493	5.04335	1.0617	5.23348	0.17079	6.74336	0.39556	5.99401	0.072	5.23348	0.42489
	5.05453	0.49595	6.81047	0.70699	5.81506	0.04879	5.05453	1.04102	5.24466	0.16812	6.75454	0.38666	6.0052	0.072	5.24466	0.42074
	5.06571	0.4869	6.82165	0.68777	5.82625	0.04833	5.06571	1.02067	5.25585	0.16573	6.76573	0.37763	6.01638	0.07201	5.25585	0.41735
	5.0769	0.4779	6.83283	0.66875	5.83743	0.04791	5.0769	1.00079	5.26703	0.16361	6.77691	0.36852	6.02757	0.07204	5.26703	0.41473
	5.08808	0.46906	6.84402	0.65	5.84862	0.04754	5.08808	0.9816	5.27822	0.16179	6.7881	0.35933	6.03875	0.07208	5.27822	0.41288
	5.09927	0.46043	6.8552	0.6317	5.8598	0.04721	5.09927	0.96317	5.2894	0.16025	6.79928	0.35011	6.04993	0.07214	5.2894	0.41178
	5.11045	0.45198	6.86639	0.61399	5.87098	0.04692	5.11045	0.94549	5.30059	0.15901	6.81047	0.34091	6.06112	0.0722	5.30059	0.41143
	5.12164	0.44372	6.87757	0.59685	5.88217	0.04668	5.12164	0.92858	5.31177	0.15807	6.82165	0.33176	6.0723	0.07228	5.31177	0.41181
	5.13282	0.43571	6.88876	0.58019	5.89335	0.04649	5.13282	0.91253	5.32295	0.15741	6.83283	0.3227	6.08349	0.07239	5.32295	0.41289
	5.14401	0.42819	6.89994	0.56407	5.90454	0.04633	5.14401	0.89778	5.33414	0.15704	6.84402	0.31379	6.09467	0.07253	5.33414	0.41463
	5.15519	0.4212	6.91113	0.54851	5.91572	0.04623	5.15519	0.88442	5.34532	0.15694	6.8552	0.30509	6.10586	0.0727	5.34532	0.417
	5.16637	0.41457	6.92231	0.53355	5.92691	0.04616	5.16637	0.87221	5.35651	0.1571	6.86639	0.2967	6.11704	0.07289	5.35651	0.41994
	5.17756	0.40833	6.93349	0.51921	5.93809	0.04612	5.17756	0.8612	5.36769	0.1575	6.87757	0.2886	6.12822	0.07312	5.36769	0.4234
	5.18874	0.4025	6.94468	0.50551	5.94927	0.04611	5.18874	0.85137	5.37888	0.15813	6.88876	0.28075	6.13941	0.0734	5.37888	0.42733
	5.19993	0.39707	6.95586	0.49247	5.96046	0.04612	5.19993	0.84274	5.39006	0.15896	6.89994	0.27318	6.15059	0.07374	5.39006	0.43166
	5.21111	0.39209	6.96705	0.4801	5.97164	0.04615	5.21111	0.83537	5.40124	0.15996	6.91113	0.26591	6.16178	0.07415	5.40124	0.43633
	5.2223	0.38756	6.97823	0.46841	5.98283	0.04621	5.2223	0.82925	5.41243	0.16112	6.92231	0.25895	6.17296	0.07463	5.41243	0.44125
	5.23348	0.38349	6.98942	0.45741	5.99401	0.04629	5.23348	0.82442	5.42361	0.1624	6.93349	0.25231	6.18415	0.07518	5.42361	0.44637
	5.24466	0.37989	7.0006	0.44709	6.0052	0.04638	5.24466	0.82087	5.4348	0.16376	6.94468	0.24601	6.19533	0.07581	5.4348	0.45159
	5.25585	0.37677	7.01178	0.43747	6.01638	0.0465	5.25585	0.81859	5.44598	0.16519	6.95586	0.24005	6.20651	0.07652	5.44598	0.45685
	5.26703	0.37411	7.02297	0.42854	6.02757	0.04664	5.26703	0.81757	5.45717	0.16663	6.96705	0.23444	6.2177	0.07733	5.45717	0.46207
	5.27822	0.37192	7.03415	0.4203	6.03875	0.04679	5.27822	0.81775	5.46835	0.16807	6.97823	0.22918	6.22888	0.07824	5.46835	0.46719
	5.2894	0.37018	7.04534	0.41281	6.04993	0.04695	5.2894	0.81911	5.47953	0.16947	6.98942	0.22426	6.24007	0.07925	5.47953	0.47215
	5.30059	0.36888	7.05652	0.40614	6.06112	0.04713	5.30059	0.82158	5.49072	0.17082	7.0006	0.2197	6.25125	0.08036	5.49072	0.47701
	5.31177	0.36798	7.06771	0.4003	6.0723	0.04732	5.31177	0.82509	5.5019	0.1721	7.01178	0.21548	6.26244	0.08158	5.5019	0.48174
	5.32295	0.36746	7.07889	0.3952	6.08349	0.04752	5.32295	0.82955	5.51309	0.17325	7.02297	0.2116	6.27362	0.08289	5.51309	0.48617
	5.33414	0.36729	7.09007	0.39079	6.09467	0.04775	5.33414	0.83488	5.52427	0.17422	7.03415	0.20806	6.2848	0.08429	5.52427	0.4902
	5.34532	0.36742	7.10126	0.3871	6.10586	0.04798	5.34532	0.84096	5.53546	0.17498	7.04534	0.20486	6.29599	0.0858	5.53546	0.49378
	5.35651	0.36781	7.11244	0.3841	6.11704	0.04824	5.35651	0.84768	5.54664	0.17553	7.05652	0.20199	6.30717	0.08739	5.54664	0.49689
	5.36769	0.36842	7.12363	0.38181	6.12822	0.04851	5.36769	0.85491	5.55782	0.17585	7.06771	0.19945	6.31836	0.08906	5.55782	0.49953
	5.37888	0.36918	7.13481	0.38022	6.13941	0.0488	5.37888	0.86254	5.56901	0.17591	7.07889	0.19723	6.32954	0.0908	5.56901	0.50167
	5.39006	0.37005	7.146	0.37934	6.15059	0.04912	5.39006	0.87041	5.58019	0.17571	7.09007	0.19538	6.34073	0.09261	5.58019	0.50332
	5.40124	0.37097	7.15718	0.37917	6.16178	0.04948	5.40124	0.8784	5.59138	0.17519	7.10126	0.19393	6.35191	0.09446	5.59138	0.5044
	5.41243	0.37188	7.16836	0.37976	6.17296	0.04986	5.41243	0.88636	5.60256	0.17435	7.11244	0.19284	6.36309	0.09635	5.60256	0.50491
	5.42361	0.37271	7.17955	0.38119	6.18415	0.05028	5.42361	0.89416	5.61375	0.17319	7.12363	0.19209	6.37428	0.09827	5.61375	0.50487
	5.4348	0.37342	7.19073	0.38339	6.19533	0.05074	5.4348	0.90166	5.62493	0.17169	7.13481	0.19166	6.38546	0.10021	5.62493	0.50431
	5.44598	0.37393	7.20192	0.38632	6.20651	0.05124	5.44598	0.90872	5.63611	0.16997	7.146	0.19153	6.39665	0.10216	5.63611	0.50349
	5.45717	0.3742	7.2131	0.39	6.2177	0.05178	5.45717	0.91523	5.6473	0.1681	7.15718	0.19172	6.40783	0.1041	5.6473	0.50258
	5.46835	0.37421	7.22429	0.39443	6.22888	0.05236	5.46835	0.92118	5.65848	0.16596	7.16836	0.19226	6.41902	0.10601	5.65848	0.50135
	5.47953	0.37394	7.23547	0.39958	6.24007	0.05299	5.47953	0.92651	5.66967	0.16352	7.17955	0.19316	6.4302	0.10785	5.66967	0.49974
	5.49072	0.37338	7.24665	0.40545	6.25125	0.05366	5.49072	0.93127	5.68085	0.16078	7.19073	0.19441	6.44138	0.10962	5.68085	0.49781
	5.5019	0.37255	7.25784	0.41204	6.26244	0.05437	5.5019	0.93551	5.69204	0.15777	7.20192	0.19597	6.45257	0.1113	5.69204	0.4956
	5.51309	0.37136	7.26902	0.41931	6.27362	0.05513	5.51309	0.93902	5.70322	0.1545	7.2131	0.19785	6.46375	0.11288	5.70322	0.49317
	5.52427	0.36974	7.28021	0.42724	6.2848	0.05592	5.52427	0.94164	5.7144	0.151	7.22429	0.20005	6.47494	0.11433	5.7144	0.49056
	5.53546	0.36759	7.29139	0.43579	6.29599	0.05676	5.53546	0.94322	5.72559	0.14729	7.23547	0.20257	6.48612	0.11565	5.72559	0.48785
	5.54664	0.36486	7.30258	0.44495	6.30717	0.05764	5.54664	0.94367	5.73677	0.1434	7.24665	0.20541	6.49731	0.11681	5.73677	0.48507
	5.55782	0.36154	7.31376	0.45466	6.31836	0.05855	5.55782	0.94298	5.74796	0.13934	7.25784	0.20857	6.50849	0.11783	5.74796	0.48228
	5.56901	0.35767	7.32494	0.46493	6.32954	0.05949	5.56901	0.94125	5.75914	0.13516	7.26902	0.21204	6.51967	0.11868	5.75914	0.47952
	5.58019	0.35323	7.33613	0.4757	6.34073	0.06045	5.58019	0.93851	5.77033	0.13087	7.28021	0.21581	6.53086	0.11937	5.77033	0.47685
	5.59138	0.3482	7.34731	0.48688	6.35191	0.06144	5.59138	0.9347	5.78151	0.12651	7.29139	0.21987	6.54204	0.11989	5.78151	0.4743
	5.60256	0.34258	7.3585	0.49844	6.36309	0.06243	5.60256	0.92988	5.79269	0.12211	7.30258	0.22421	6.55323	0.1202	5.79269	0.47191
	5.61375	0.33641	7.36968	0.51033	6.37428	0.06343	5.61375	0.92413	5.80388	0.11768	7.31376	0.22882	6.56441	0.12032	5.80388	0.4697
	5.62493	0.3297	7.38087	0.52244	6.38546	0.06445	5.62493	0.91754	5.81506	0.11327	7.32494	0.23371	6.5756	0.12025	5.81506	0.46769
	5.63611	0.32264	7.39205	0.5347	6.39665	0.06548	5.63611	0.91061	5.82625	0.10888	7.33613	0.23884	6.58678	0.11998	5.82625	0.46591
	5.6473	0.3153	7.40323	0.54703	6.40783	0.06649	5.6473	0.90351	5.83743	0.10456	7.34731	0.24418	6.59796	0.1195	5.83743	0.46436
	5.65848	0.30756	7.41442	0.55936	6.41902	0.06747	5.65848	0.89596	5.84862	0.10032	7.3585	0.24972	6.60915	0.11882	5.84862	0.46306
	5.66967	0.29942	7.4256	0.57161	6.4302	0.06842	5.66967	0.888	5.8598	0.09617	7.36968	0.25543	6.62033	0.11796	5.8598	0.46199
	5.68085	0.29096	7.43679	0.58371	6.44138	0.06932	5.68085	0.87976	5.87098	0.09215	7.38087	0.26128	6.63152	0.11692	5.87098	0.46116
	5.69204	0.28221	7.44797	0.59557	6.45257	0.07017	5.69204	0.87137	5.88217	0.08826	7.39205	0.26721	6.6427	0.11573	5.88217	0.46055
	5.70322	0.27323	7.45916	0.60713	6.46375	0.07096	5.70322	0.86293	5.89335	0.08453	7.40323	0.27321	6.65389	0.11441	5.89335	0.46014
	5.7144	0.26406	7.47034	0.61834	6.47494	0.07168	5.7144	0.85458	5.90454	0.08097	7.41442	0.27922	6.66507	0.11293	5.90454	0.45998
	5.72559	0.25477	7.48152	0.62919	6.48612	0.07233	5.72559	0.84643	5.91572	0.0776	7.4256	0.28522	6.67625	0.1113	5.91572	0.46008
	5.73677	0.24541	7.49271	0.63965	6.49731	0.07289	5.73677	0.83857	5.92691	0.07442	7.43679	0.29117	6.68744	0.10954	5.92691	0.46039
	5.74796	0.23602	7.50389	0.64973	6.50849	0.07336	5.74796	0.8311	5.93809	0.07144	7.44797	0.29703	6.69862	0.10767	5.93809	0.46085
	5.75914	0.22665	7.51508	0.65931	6.51967	0.07375	5.75914	0.82412	5.94927	0.06866	7.45916	0.30275	6.70981	0.1057	5.94927	0.46142
	5.77033	0.21737	7.52626	0.66829	6.53086	0.07405	5.77033	0.81771	5.96046	0.06608	7.47034	0.30832	6.72099	0.10365	5.96046	0.46207
	5.78151	0.20821	7.53745	0.67663	6.54204	0.07426	5.78151	0.81192	5.97164	0.06373	7.48152	0.31372	6.73218	0.10152	5.97164	0.46279
	5.79269	0.19922	7.54863	0.68422	6.55323	0.07436	5.79269	0.80681	5.98283	0.06159	7.49271	0.31896	6.74336	0.09935	5.98283	0.46363
	5.80388	0.19043	7.55981	0.69106	6.56441	0.07435	5.80388	0.80242	5.99401	0.05967	7.50389	0.32403	6.75454	0.09715	5.99401	0.46457
	5.81506	0.1819	7.571	0.69718	6.5756	0.07424	5.81506	0.79878	6.0052	0.05798	7.51508	0.32885	6.76573	0.09492	6.0052	0.46561
	5.82625	0.17365	7.58218	0.70252	6.58678	0.07402	5.82625	0.79591	6.01638	0.05652	7.52626	0.33337	6.77691	0.0927	6.01638	0.46681
	5.83743	0.16571	7.59337	0.70712	6.59796	0.07368	5.83743	0.7938	6.02757	0.05531	7.53745	0.33757	6.7881	0.09049	6.02757	0.4681
	5.84862	0.15811	7.60455	0.71097	6.60915	0.07324	5.84862	0.79245	6.03875	0.05433	7.54863	0.34138	6.79928	0.08832	6.03875	0.46948
	5.8598	0.15088	7.61574	0.71407	6.62033	0.0727	5.8598	0.79185	6.04993	0.05361	7.55981	0.34482	6.81047	0.08618	6.04993	0.47098
	5.87098	0.14403	7.62692	0.71642	6.63152	0.07205	5.87098	0.79196	6.06112	0.05313	7.571	0.34789	6.82165	0.08411	6.06112	0.47257
	5.88217	0.13759	7.6381	0.71814	6.6427	0.07133	5.88217	0.79275	6.0723	0.05291	7.58218	0.35057	6.83283	0.0821	6.0723	0.47431
	5.89335	0.13157	7.64929	0.71943	6.65389	0.07054	5.89335	0.79417	6.08349	0.05294	7.59337	0.35286	6.84402	0.08018	6.08349	0.47627
	5.90454	0.126	7.66047	0.7203	6.66507	0.06966	5.90454	0.79627	6.09467	0.05325	7.60455	0.35476	6.8552	0.07835	6.09467	0.47844
	5.91572	0.1209	7.67166	0.72059	6.67625	0.0687	5.91572	0.79905	6.10586	0.05381	7.61574	0.35627	6.86639	0.07663	6.10586	0.4808
	5.92691	0.11627	7.68284	0.72029	6.68744	0.06767	5.92691	0.80247	6.11704	0.05464	7.62692	0.3574	6.87757	0.07503	6.11704	0.48338
	5.93809	0.11209	7.69403	0.71941	6.69862	0.06656	5.93809	0.80643	6.12822	0.05575	7.6381	0.35816	6.88876	0.07352	6.12822	0.48622
	5.94927	0.10837	7.70521	0.71801	6.70981	0.06539	5.94927	0.81076	6.13941	0.05714	7.64929	0.35865	6.89994	0.07213	6.13941	0.48938
	5.96046	0.10512	7.71639	0.71611	6.72099	0.06417	5.96046	0.81544	6.15059	0.05881	7.66047	0.35894	6.91113	0.07085	6.15059	0.49295
	5.97164	0.10234	7.72758	0.71374	6.73218	0.06292	5.97164	0.82041	6.16178	0.06078	7.67166	0.35899	6.92231	0.06968	6.16178	0.49699
	5.98283	0.10004	7.73876	0.71094	6.74336	0.06163	5.98283	0.82576	6.17296	0.06304	7.68284	0.35871	6.93349	0.06862	6.17296	0.50148
	5.99401	0.09822	7.74995	0.70773	6.75454	0.06032	5.99401	0.83145	6.18415	0.06561	7.69403	0.35813	6.94468	0.06767	6.18415	0.50648
	6.0052	0.09687	7.76113	0.70415	6.76573	0.05899	6.0052	0.83747	6.19533	0.06849	7.70521	0.35727	6.95586	0.06682	6.19533	0.51201
	6.01638	0.09603	7.77232	0.70022	6.77691	0.05767	6.01638	0.84391	6.20651	0.07167	7.71639	0.35616	6.96705	0.06607	6.20651	0.51812
	6.02757	0.09568	7.7835	0.69596	6.7881	0.05635	6.02757	0.85064	6.2177	0.07517	7.72758	0.3548	6.97823	0.0654	6.2177	0.52481
	6.03875	0.09584	7.79469	0.6914	6.79928	0.05504	6.03875	0.85767	6.22888	0.07899	7.73876	0.35322	6.98942	0.06483	6.22888	0.53214
	6.04993	0.09652	7.80587	0.68655	6.81047	0.05375	6.04993	0.865	6.24007	0.08311	7.74995	0.35143	7.0006	0.06433	6.24007	0.54011
	6.06112	0.0977	7.81705	0.68143	6.82165	0.05248	6.06112	0.87261	6.25125	0.08754	7.76113	0.34946	7.01178	0.06391	6.25125	0.54874
	6.0723	0.09941	7.82824	0.67605	6.83283	0.05125	6.0723	0.88058	6.26244	0.09227	7.77232	0.34732	7.02297	0.06355	6.26244	0.55801
	6.08349	0.10165	7.83942	0.67042	6.84402	0.05006	6.08349	0.889	6.27362	0.09729	7.7835	0.34503	7.03415	0.06326	6.27362	0.56793
	6.09467	0.10443	7.85061	0.66452	6.8552	0.04893	6.09467	0.89786	6.2848	0.10259	7.79469	0.3426	7.04534	0.06301	6.2848	0.57846
	6.10586	0.10775	7.86179	0.65835	6.86639	0.04785	6.10586	0.90709	6.29599	0.10815	7.80587	0.34005	7.05652	0.06284	6.29599	0.58963
	6.11704	0.11161	7.87298	0.65192	6.87757	0.04683	6.11704	0.91676	6.30717	0.11396	7.81705	0.33738	7.06771	0.06272	6.30717	0.60138
	6.12822	0.11602	7.88416	0.64523	6.88876	0.04588	6.12822	0.92693	6.31836	0.12	7.82824	0.33461	7.07889	0.06264	6.31836	0.61365
	6.13941	0.12098	7.89534	0.63834	6.89994	0.04498	6.13941	0.93765	6.32954	0.12624	7.83942	0.33175	7.09007	0.0626	6.32954	0.6264
	6.15059	0.1265	7.90653	0.63126	6.91113	0.04415	6.15059	0.94909	6.34073	0.13265	7.85061	0.3288	7.10126	0.0626	6.34073	0.63957
	6.16178	0.13258	7.91771	0.62396	6.92231	0.04337	6.16178	0.96131	6.35191	0.1392	7.86179	0.32574	7.11244	0.06262	6.35191	0.65304
	6.17296	0.13922	7.9289	0.61644	6.93349	0.04267	6.17296	0.97428	6.36309	0.14587	7.87298	0.32259	7.12363	0.06268	6.36309	0.66674
	6.18415	0.14643	7.94008	0.6087	6.94468	0.04202	6.18415	0.98806	6.37428	0.15262	7.88416	0.31934	7.13481	0.06274	6.37428	0.6806
	6.19533	0.15418	7.95127	0.60088	6.95586	0.04144	6.19533	1.00268	6.38546	0.15943	7.89534	0.31604	7.146	0.06283	6.38546	0.69462
	6.20651	0.16249	7.96245	0.59284	6.96705	0.04091	6.20651	1.01813	6.39665	0.16625	7.90653	0.31268	7.15718	0.06293	6.39665	0.70868
	6.2177	0.17133	7.97363	0.58444	6.97823	0.04044	6.2177	1.03446	6.40783	0.17302	7.91771	0.30919	7.16836	0.06305	6.40783	0.7226
	6.22888	0.18069	7.98482	0.57569	6.98942	0.04003	6.22888	1.0517	6.41902	0.17969	7.9289	0.30558	7.17955	0.06321	6.41902	0.73623
	6.24007	0.19056	7.996	0.56659	7.0006	0.03967	6.24007	1.06983	6.4302	0.18623	7.94008	0.3019	7.19073	0.06339	6.4302	0.74946
	6.25125	0.2009	8.00719	0.55713	7.01178	0.03936	6.25125	1.08884	6.44138	0.19257	7.95127	0.29815	7.20192	0.0636	6.44138	0.76215
	6.26244	0.21169	8.01837	0.54734	7.02297	0.03909	6.26244	1.10868	6.45257	0.19868	7.96245	0.29432	7.2131	0.06383	6.45257	0.77425
	6.27362	0.2229	8.02956	0.53723	7.03415	0.03887	6.27362	1.1293	6.46375	0.2045	7.97363	0.2904	7.22429	0.0641	6.46375	0.78565
	6.2848	0.23449	8.04074	0.52682	7.04534	0.03868	6.2848	1.1507	6.47494	0.21	7.98482	0.28636	7.23547	0.0644	6.47494	0.79618
	6.29599	0.24641	8.05192	0.51614	7.05652	0.03854	6.29599	1.17281	6.48612	0.21513	7.996	0.28222	7.24665	0.06473	6.48612	0.80574
	6.30717	0.25862	8.06311	0.50523	7.06771	0.03844	6.30717	1.19555	6.49731	0.21985	8.00719	0.27792	7.25784	0.0651	6.49731	0.81427
	6.31836	0.27106	8.07429	0.49413	7.07889	0.03837	6.31836	1.21881	6.50849	0.22415	8.01837	0.27345	7.26902	0.06552	6.50849	0.82173
	6.32954	0.28367	8.08548	0.48293	7.09007	0.03833	6.32954	1.24242	6.51967	0.22798	8.02956	0.26882	7.28021	0.06597	6.51967	0.82808
	6.34073	0.2964	8.09666	0.47181	7.10126	0.03833	6.34073	1.26627	6.53086	0.23135	8.04074	0.26404	7.29139	0.06647	6.53086	0.83334
	6.35191	0.30917	8.10785	0.46082	7.11244	0.03835	6.35191	1.2902	6.54204	0.23423	8.05192	0.25911	7.30258	0.06702	6.54204	0.83741
	6.36309	0.32192	8.11903	0.44989	7.12363	0.03839	6.36309	1.31407	6.55323	0.23658	8.06311	0.25404	7.31376	0.06761	6.55323	0.84012
	6.37428	0.3346	8.13021	0.439	7.13481	0.03845	6.37428	1.33782	6.56441	0.23836	8.07429	0.24886	7.32494	0.06826	6.56441	0.84145
	6.38546	0.34722	8.1414	0.42822	7.146	0.03853	6.38546	1.3615	6.5756	0.23958	8.08548	0.24359	7.33613	0.06896	6.5756	0.84137
	6.39665	0.35969	8.15258	0.41759	7.15718	0.03863	6.39665	1.385	6.58678	0.24021	8.09666	0.23833	7.34731	0.06971	6.58678	0.83984
	6.40783	0.37183	8.16377	0.40718	7.16836	0.03874	6.40783	1.40794	6.59796	0.24024	8.10785	0.23308	7.3585	0.07051	6.59796	0.83682
	6.41902	0.38357	8.17495	0.39703	7.17955	0.03888	6.41902	1.42996	6.60915	0.23975	8.11903	0.22781	7.36968	0.07135	6.60915	0.83248
	6.4302	0.39482	8.18614	0.38721	7.19073	0.03903	6.4302	1.45087	6.62033	0.23879	8.13021	0.22252	7.38087	0.07224	6.62033	0.82691
	6.44138	0.40551	8.19732	0.37777	7.20192	0.0392	6.44138	1.47048	6.63152	0.23732	8.1414	0.21724	7.39205	0.07316	6.63152	0.82002
	6.45257	0.41556	8.2085	0.36875	7.2131	0.03939	6.45257	1.48869	6.6427	0.23546	8.15258	0.21198	7.40323	0.07411	6.6427	0.81207
	6.46375	0.42491	8.21969	0.3602	7.22429	0.0396	6.46375	1.50532	6.65389	0.23323	8.16377	0.20677	7.41442	0.07508	6.65389	0.80312
	6.47494	0.43347	8.23087	0.35216	7.23547	0.03982	6.47494	1.52016	6.66507	0.23055	8.17495	0.20165	7.4256	0.07606	6.66507	0.79298
	6.48612	0.4412	8.24206	0.34467	7.24665	0.04007	6.48612	1.53307	6.67625	0.22743	8.18614	0.19665	7.43679	0.07706	6.67625	0.78174
	6.49731	0.44806	8.25324	0.33778	7.25784	0.04033	6.49731	1.54398	6.68744	0.22391	8.19732	0.19179	7.44797	0.07805	6.68744	0.76952
	6.50849	0.45405	8.26443	0.33153	7.26902	0.04061	6.50849	1.55296	6.69862	0.22005	8.2085	0.18709	7.45916	0.07904	6.69862	0.75639
	6.51967	0.45915	8.27561	0.32595	7.28021	0.04091	6.51967	1.55995	6.70981	0.21588	8.21969	0.18258	7.47034	0.08001	6.70981	0.74245
	6.53086	0.46333	8.28679	0.32105	7.29139	0.04123	6.53086	1.56489	6.72099	0.21146	8.23087	0.17829	7.48152	0.08097	6.72099	0.72779
	6.54204	0.46653	8.29798	0.31688	7.30258	0.04157	6.54204	1.56764	6.73218	0.20684	8.24206	0.17423	7.49271	0.08191	6.73218	0.7126
	6.55323	0.46872	8.30916	0.31345	7.31376	0.04192	6.55323	1.56799	6.74336	0.20208	8.25324	0.17044	7.50389	0.08281	6.74336	0.69699
	6.56441	0.46997	8.32035	0.31081	7.32494	0.0423	6.56441	1.56608	6.75454	0.19723	8.26443	0.16694	7.51508	0.08369	6.75454	0.68103
	6.5756	0.47037	8.33153	0.30898	7.33613	0.04269	6.5756	1.562	6.76573	0.19235	8.27561	0.16375	7.52626	0.08451	6.76573	0.6649
	6.58678	0.46985	8.34272	0.30793	7.34731	0.0431	6.58678	1.55561	6.77691	0.18749	8.28679	0.16089	7.53745	0.08527	6.77691	0.64871
	6.59796	0.46834	8.3539	0.30768	7.3585	0.04353	6.59796	1.54677	6.7881	0.18271	8.29798	0.1584	7.54863	0.08596	6.7881	0.63253
	6.60915	0.4659	8.36508	0.30822	7.36968	0.04398	6.60915	1.53567	6.79928	0.17805	8.30916	0.1563	7.55981	0.08657	6.79928	0.61647
	6.62033	0.46258	8.37627	0.30959	7.38087	0.04443	6.62033	1.52236	6.81047	0.17356	8.32035	0.15459	7.571	0.08712	6.81047	0.60065
	6.63152	0.45844	8.38745	0.31179	7.39205	0.04489	6.63152	1.50691	6.82165	0.16929	8.33153	0.15328	7.58218	0.08758	6.82165	0.58516
	6.6427	0.45376	8.39864	0.31481	7.40323	0.04536	6.6427	1.48987	6.83283	0.16528	8.34272	0.15238	7.59337	0.08796	6.83283	0.57009
	6.65389	0.4486	8.40982	0.31864	7.41442	0.04582	6.65389	1.47137	6.84402	0.16157	8.3539	0.1519	7.60455	0.08826	6.84402	0.55554
	6.66507	0.44283	8.42101	0.32327	7.4256	0.04629	6.66507	1.45111	6.8552	0.15819	8.36508	0.15185	7.61574	0.08847	6.8552	0.54163
	6.67625	0.4365	8.43219	0.32866	7.43679	0.04674	6.67625	1.42926	6.86639	0.15516	8.37627	0.15224	7.62692	0.0886	6.86639	0.5285
	6.68744	0.4297	8.44337	0.33483	7.44797	0.04719	6.68744	1.40604	6.87757	0.15251	8.38745	0.1531	7.6381	0.08865	6.87757	0.51613
	6.69862	0.4225	8.45456	0.34178	7.45916	0.04762	6.69862	1.38158	6.88876	0.15025	8.39864	0.1544	7.64929	0.08865	6.88876	0.50452
	6.70981	0.41502	8.46574	0.34944	7.47034	0.04804	6.70981	1.35609	6.89994	0.1484	8.40982	0.15616	7.66047	0.08861	6.89994	0.49371
	6.72099	0.40734	8.47693	0.3578	7.48152	0.04844	6.72099	1.32979	6.91113	0.14697	8.42101	0.15838	7.67166	0.08851	6.91113	0.48373
	6.73218	0.39956	8.48811	0.36686	7.49271	0.04883	6.73218	1.30276	6.92231	0.14595	8.43219	0.16105	7.68284	0.08832	6.92231	0.47458
	6.74336	0.39177	8.4993	0.37659	7.50389	0.0492	6.74336	1.27531	6.93349	0.14534	8.44337	0.16415	7.69403	0.08807	6.93349	0.46627
	6.75454	0.38408	8.51048	0.38696	7.51508	0.04955	6.75454	1.24762	6.94468	0.14513	8.45456	0.1677	7.70521	0.08774	6.94468	0.45881
	6.76573	0.37656	8.52166	0.39794	7.52626	0.04986	6.76573	1.2198	6.95586	0.14532	8.46574	0.17168	7.71639	0.08735	6.95586	0.45219
	6.77691	0.36932	8.53285	0.40954	7.53745	0.05015	6.77691	1.19202	6.96705	0.14588	8.47693	0.17607	7.72758	0.0869	6.96705	0.44639
	6.7881	0.36242	8.54403	0.42172	7.54863	0.05039	6.7881	1.16446	6.97823	0.1468	8.48811	0.18088	7.73876	0.08638	6.97823	0.44139
	6.79928	0.35595	8.55522	0.43444	7.55981	0.05059	6.79928	1.1373	6.98942	0.14806	8.4993	0.18609	7.74995	0.08581	6.98942	0.43716
	6.81047	0.34997	8.5664	0.44773	7.571	0.05076	6.81047	1.1107	7.0006	0.14963	8.51048	0.19168	7.76113	0.0852	7.0006	0.43366
	6.82165	0.34454	8.57759	0.46155	7.58218	0.05088	6.82165	1.08479	7.01178	0.15149	8.52166	0.19765	7.77232	0.08453	7.01178	0.43087
	6.83283	0.33973	8.58877	0.47588	7.59337	0.05096	6.83283	1.05973	7.02297	0.1536	8.53285	0.20397	7.7835	0.08383	7.02297	0.42875
	6.84402	0.33556	8.59995	0.49071	7.60455	0.051	6.84402	1.03562	7.03415	0.15594	8.54403	0.21063	7.79469	0.08309	7.03415	0.42726
	6.8552	0.33208	8.61114	0.50597	7.61574	0.05099	6.8552	1.0127	7.04534	0.15848	8.55522	0.21761	7.80587	0.08231	7.04534	0.42636
	6.86639	0.32932	8.62232	0.52163	7.62692	0.05094	6.86639	0.99116	7.05652	0.1612	8.5664	0.22491	7.81705	0.08151	7.05652	0.42603
	6.87757	0.32728	8.63351	0.53768	7.6381	0.05086	6.87757	0.97096	7.06771	0.16407	8.57759	0.2325	7.82824	0.08067	7.06771	0.42623
	6.88876	0.32598	8.64469	0.55411	7.64929	0.05074	6.88876	0.95205	7.07889	0.16705	8.58877	0.24037	7.83942	0.07982	7.07889	0.42692
	6.89994	0.32541	8.65588	0.57093	7.66047	0.0506	6.89994	0.93445	7.09007	0.17017	8.59995	0.24849	7.85061	0.07894	7.09007	0.42815
	6.91113	0.32555	8.66706	0.58821	7.67166	0.05044	6.91113	0.91821	7.10126	0.17344	8.61114	0.25684	7.86179	0.07804	7.10126	0.42996
	6.92231	0.32639	8.67825	0.60586	7.68284	0.05024	6.92231	0.90332	7.11244	0.17679	8.62232	0.26539	7.87298	0.07712	7.11244	0.43226
	6.93349	0.32791	8.68943	0.62381	7.69403	0.05001	6.93349	0.88978	7.12363	0.18021	8.63351	0.27412	7.88416	0.07617	7.12363	0.43498
	6.94468	0.33006	8.70061	0.64208	7.70521	0.04974	6.94468	0.87759	7.13481	0.18365	8.64469	0.28302	7.89534	0.07521	7.13481	0.43805
	6.95586	0.33281	8.7118	0.66064	7.71639	0.04945	6.95586	0.86672	7.146	0.18709	8.65588	0.29209	7.90653	0.07424	7.146	0.44145
	6.96705	0.33611	8.72298	0.67947	7.72758	0.04913	6.96705	0.85712	7.15718	0.19052	8.66706	0.30134	7.91771	0.07324	7.15718	0.44517
	6.97823	0.33991	8.73417	0.69853	7.73876	0.04878	6.97823	0.84877	7.16836	0.19394	8.67825	0.31072	7.9289	0.07223	7.16836	0.44924
	6.98942	0.34418	8.74535	0.71786	7.74995	0.04841	6.98942	0.84161	7.17955	0.19736	8.68943	0.32022	7.94008	0.07122	7.17955	0.45373
	7.0006	0.34884	8.75654	0.73749	7.76113	0.04801	7.0006	0.8356	7.19073	0.20078	8.70061	0.32982	7.95127	0.07021	7.19073	0.45858
	7.01178	0.35384	8.76772	0.75746	7.77232	0.0476	7.01178	0.83067	7.20192	0.20417	8.7118	0.33953	7.96245	0.0692	7.20192	0.46374
	7.02297	0.35914	8.7789	0.77777	7.7835	0.04716	7.02297	0.82677	7.2131	0.20757	8.72298	0.34931	7.97363	0.06817	7.2131	0.46925
	7.03415	0.36468	8.79009	0.7983	7.79469	0.04671	7.03415	0.82385	7.22429	0.21098	8.73417	0.35914	7.98482	0.06712	7.22429	0.47513
	7.04534	0.37044	8.80127	0.81897	7.80587	0.04624	7.04534	0.82193	7.23547	0.21436	8.74535	0.36905	7.996	0.06606	7.23547	0.48133
	7.05652	0.3765	8.81246	0.83975	7.81705	0.04575	7.05652	0.82118	7.24665	0.21779	8.75654	0.37906	8.00719	0.06498	7.24665	0.48793
	7.06771	0.38278	8.82364	0.86065	7.82824	0.04526	7.06771	0.82152	7.25784	0.22126	8.76772	0.3892	8.01837	0.06387	7.25784	0.49493
	7.07889	0.38916	8.83483	0.88167	7.83942	0.04475	7.07889	0.82272	7.26902	0.22473	8.7789	0.39946	8.02956	0.06273	7.26902	0.50228
	7.09007	0.39555	8.84601	0.90274	7.85061	0.04423	7.09007	0.82468	7.28021	0.22821	8.79009	0.40978	8.04074	0.06157	7.28021	0.50999
	7.10126	0.40194	8.85719	0.92375	7.86179	0.0437	7.10126	0.82737	7.29139	0.2317	8.80127	0.42015	8.05192	0.06039	7.29139	0.51804
	7.11244	0.40825	8.86838	0.94471	7.87298	0.04315	7.11244	0.8307	7.30258	0.23522	8.81246	0.43055	8.06311	0.0592	7.30258	0.52645
	7.12363	0.41448	8.87956	0.96556	7.88416	0.0426	7.12363	0.83468	7.31376	0.23876	8.82364	0.441	8.07429	0.05799	7.31376	0.5352
	7.13481	0.42059	8.89075	0.98625	7.89534	0.04203	7.13481	0.83926	7.32494	0.24237	8.83483	0.45154	8.08548	0.05676	7.32494	0.54433
	7.146	0.42654	8.90193	1.00676	7.90653	0.04146	7.146	0.84441	7.33613	0.24603	8.84601	0.46211	8.09666	0.05555	7.33613	0.55383
	7.15718	0.43234	8.91312	1.02701	7.91771	0.04088	7.15718	0.85013	7.34731	0.24973	8.85719	0.47266	8.10785	0.05435	7.34731	0.56361
	7.16836	0.43801	8.9243	1.04687	7.9289	0.04028	7.16836	0.85651	7.3585	0.25348	8.86838	0.48318	8.11903	0.05315	7.3585	0.57371
	7.17955	0.44361	8.93548	1.06632	7.94008	0.03968	7.17955	0.86368	7.36968	0.25729	8.87956	0.49366	8.13021	0.05196	7.36968	0.58408
	7.19073	0.44909	8.94667	1.08537	7.95127	0.03907	7.19073	0.87152	7.38087	0.26112	8.89075	0.50411	8.1414	0.05078	7.38087	0.59464
	7.20192	0.45441	8.95785	1.10382	7.96245	0.03845	7.20192	0.87994	7.39205	0.26499	8.90193	0.51454	8.15258	0.04961	7.39205	0.60536
	7.2131	0.45965	8.96904	1.12149	7.97363	0.03782	7.2131	0.88905	7.40323	0.26886	8.91312	0.52489	8.16377	0.04846	7.40323	0.61617
	7.22429	0.46484	8.98022	1.13826	7.98482	0.03719	7.22429	0.89887	7.41442	0.27273	8.9243	0.53509	8.17495	0.04734	7.41442	0.62703
	7.23547	0.46988	8.99141	1.15404	7.996	0.03654	7.23547	0.90928	7.4256	0.27656	8.93548	0.54516	8.18614	0.04626	7.4256	0.63785
	7.24665	0.47485	9.00259	1.16874	8.00719	0.03587	7.24665	0.92037	7.43679	0.28035	8.94667	0.5551	8.19732	0.04521	7.43679	0.64858
	7.25784	0.47976	9.01377	1.18223	8.01837	0.03519	7.25784	0.93214	7.44797	0.28408	8.95785	0.56481	8.2085	0.04421	7.44797	0.65915
	7.26902	0.48457	9.02496	1.19444	8.02956	0.03449	7.26902	0.9445	7.45916	0.28771	8.96904	0.57422	8.21969	0.04324	7.45916	0.6695
	7.28021	0.4893	9.03614	1.20525	8.04074	0.03378	7.28021	0.95744	7.47034	0.29124	8.98022	0.58327	8.23087	0.04233	7.47034	0.67957
	7.29139	0.49394	9.04733	1.21459	8.05192	0.03306	7.29139	0.97096	7.48152	0.29466	8.99141	0.5919	8.24206	0.04146	7.48152	0.68935
	7.30258	0.49851	9.05851	1.22241	8.06311	0.03233	7.30258	0.98503	7.49271	0.29796	9.00259	0.60008	8.25324	0.04065	7.49271	0.69883
	7.31376	0.50303	9.0697	1.22878	8.07429	0.03158	7.31376	0.99962	7.50389	0.30108	9.01377	0.60773	8.26443	0.03991	7.50389	0.70793
	7.32494	0.50756	9.08088	1.23376	8.08548	0.03083	7.32494	1.01479	7.51508	0.30403	9.02496	0.61482	8.27561	0.03923	7.51508	0.71657
	7.33613	0.5121	9.09206	1.23729	8.09666	0.03009	7.33613	1.03049	7.52626	0.30677	9.03614	0.62127	8.28679	0.0386	7.52626	0.72465
	7.34731	0.51659	9.10325	1.23919	8.10785	0.02935	7.34731	1.04657	7.53745	0.30924	9.04733	0.62704	8.29798	0.03804	7.53745	0.73208
	7.3585	0.52109	9.11443	1.23933	8.11903	0.02862	7.3585	1.06306	7.54863	0.31142	9.05851	0.63206	8.30916	0.03755	7.54863	0.73876
	7.36968	0.52559	9.12562	1.23766	8.13021	0.02788	7.36968	1.07989	7.55981	0.3133	9.0697	0.63634	8.32035	0.03712	7.55981	0.74469
	7.38087	0.53001	9.1368	1.23419	8.1414	0.02715	7.38087	1.09688	7.571	0.31486	9.08088	0.6399	8.33153	0.03676	7.571	0.74987
	7.39205	0.53436	9.14799	1.22888	8.15258	0.02644	7.39205	1.11395	7.58218	0.31609	9.09206	0.64271	8.34272	0.03646	7.58218	0.75424
	7.40323	0.53863	9.15917	1.22165	8.16377	0.02573	7.40323	1.13102	7.59337	0.31698	9.10325	0.64464	8.3539	0.03622	7.59337	0.7578
	7.41442	0.54277	9.17035	1.21252	8.17495	0.02503	7.41442	1.14795	7.60455	0.31752	9.11443	0.6457	8.36508	0.03605	7.60455	0.76054
	7.4256	0.54675	9.18154	1.20167	8.18614	0.02436	7.4256	1.16465	7.61574	0.31771	9.12562	0.6459	8.37627	0.03595	7.61574	0.76245
	7.43679	0.55056	9.19272	1.18915	8.19732	0.0237	7.43679	1.18101	7.62692	0.31753	9.1368	0.6452	8.38745	0.03591	7.62692	0.76352
	7.44797	0.55416	9.20391	1.175	8.2085	0.02307	7.44797	1.19692	7.6381	0.31699	9.14799	0.64354	8.39864	0.03593	7.6381	0.7638
	7.45916	0.55753	9.21509	1.15938	8.21969	0.02246	7.45916	1.21228	7.64929	0.31613	9.15917	0.64083	8.40982	0.03601	7.64929	0.76344
	7.47034	0.56066	9.22628	1.14225	8.23087	0.02188	7.47034	1.22704	7.66047	0.31508	9.17035	0.6371	8.42101	0.03615	7.66047	0.76263
	7.48152	0.56356	9.23746	1.12373	8.24206	0.02133	7.48152	1.24119	7.67166	0.31378	9.18154	0.63243	8.43219	0.03635	7.67166	0.76128
	7.49271	0.56627	9.24864	1.104	8.25324	0.02081	7.49271	1.25475	7.68284	0.31214	9.19272	0.62689	8.44337	0.0366	7.68284	0.75917
	7.50389	0.56872	9.25983	1.08307	8.26443	0.02032	7.50389	1.26765	7.69403	0.31016	9.20391	0.62047	8.45456	0.0369	7.69403	0.75636
	7.51508	0.57085	9.27101	1.06104	8.27561	0.01987	7.51508	1.2797	7.70521	0.30787	9.21509	0.61321	8.46574	0.03725	7.70521	0.75289
	7.52626	0.57266	9.2822	1.03809	8.28679	0.01945	7.52626	1.29082	7.71639	0.30528	9.22628	0.60508	8.47693	0.03764	7.71639	0.74879
	7.53745	0.57408	9.29338	1.01451	8.29798	0.01907	7.53745	1.30086	7.72758	0.30238	9.23746	0.59613	8.48811	0.03808	7.72758	0.74408
	7.54863	0.57503	9.30457	0.99052	8.30916	0.01873	7.54863	1.30964	7.73876	0.2992	9.24864	0.58643	8.4993	0.03856	7.73876	0.7388
	7.55981	0.57552	9.31575	0.96618	8.32035	0.01843	7.55981	1.31717	7.74995	0.29575	9.25983	0.57596	8.51048	0.03908	7.74995	0.733
	7.571	0.57557	9.32693	0.94148	8.33153	0.01817	7.571	1.3235	7.76113	0.29206	9.27101	0.56479	8.52166	0.03963	7.76113	0.72671
	7.58218	0.57513	9.33812	0.91661	8.34272	0.01795	7.58218	1.32853	7.77232	0.28814	9.2822	0.55301	8.53285	0.04022	7.77232	0.71999
	7.59337	0.5742	9.3493	0.89176	8.3539	0.01777	7.59337	1.33227	7.7835	0.28403	9.29338	0.54076	8.54403	0.04083	7.7835	0.71288
	7.60455	0.57277	9.36049	0.86708	8.36508	0.01764	7.60455	1.33474	7.79469	0.27974	9.30457	0.52814	8.55522	0.04148	7.79469	0.70543
	7.61574	0.57086	9.37167	0.84267	8.37627	0.01754	7.61574	1.33592	7.80587	0.2753	9.31575	0.51519	8.5664	0.04214	7.80587	0.69766
	7.62692	0.56847	9.38286	0.81865	8.38745	0.01748	7.62692	1.33584	7.81705	0.27072	9.32693	0.50194	8.57759	0.04282	7.81705	0.68961
	7.6381	0.56566	9.39404	0.79516	8.39864	0.01746	7.6381	1.33466	7.82824	0.26605	9.33812	0.48848	8.58877	0.04352	7.82824	0.68134
	7.64929	0.56256	9.40522	0.77234	8.40982	0.01748	7.64929	1.33274	7.83942	0.2613	9.3493	0.47494	8.59995	0.04423	7.83942	0.67287
	7.66047	0.55914	9.41641	0.75027	8.42101	0.01754	7.66047	1.33004	7.85061	0.25648	9.36049	0.4614	8.61114	0.04495	7.85061	0.66422
	7.67166	0.55528	9.42759	0.72906	8.43219	0.01764	7.67166	1.32631	7.86179	0.25161	9.37167	0.44791	8.62232	0.04568	7.86179	0.65538
	7.68284	0.55099	9.43878	0.70881	8.44337	0.01777	7.68284	1.32151	7.87298	0.24671	9.38286	0.43454	8.63351	0.04641	7.87298	0.64641
	7.69403	0.54629	9.44996	0.68957	8.45456	0.01793	7.69403	1.31571	7.88416	0.24179	9.39404	0.42137	8.64469	0.04715	7.88416	0.63731
	7.70521	0.54119	9.46115	0.67143	8.46574	0.01813	7.70521	1.30895	7.89534	0.23687	9.40522	0.40847	8.65588	0.04789	7.89534	0.62813
	7.71639	0.53571	9.47233	0.65443	8.47693	0.01836	7.71639	1.30128	7.90653	0.23196	9.41641	0.39591	8.66706	0.04864	7.90653	0.61887
	7.72758	0.52986	9.48351	0.63861	8.48811	0.01862	7.72758	1.29273	7.91771	0.22706	9.42759	0.38376	8.67825	0.04939	7.91771	0.60949
	7.73876	0.52364	9.4947	0.62399	8.4993	0.01891	7.73876	1.28336	7.9289	0.22218	9.43878	0.37206	8.68943	0.05014	7.9289	0.6
	7.74995	0.5171	9.50588	0.6106	8.51048	0.01923	7.74995	1.27323	7.94008	0.21736	9.44996	0.36087	8.70061	0.05089	7.94008	0.59047
	7.76113	0.51025	9.51707	0.59843	8.52166	0.01957	7.76113	1.26241	7.95127	0.21268	9.46115	0.35023	8.7118	0.05166	7.95127	0.58104
	7.77232	0.50312	9.52825	0.58749	8.53285	0.01993	7.77232	1.25093	7.96245	0.20814	9.47233	0.34018	8.72298	0.05242	7.96245	0.57166
	7.7835	0.49574	9.53944	0.57775	8.54403	0.02031	7.7835	1.23886	7.97363	0.20365	9.48351	0.33076	8.73417	0.05318	7.97363	0.56222
	7.79469	0.48814	9.55062	0.56925	8.55522	0.02072	7.79469	1.22625	7.98482	0.19929	9.4947	0.32199	8.74535	0.05393	7.98482	0.55278
	7.80587	0.48033	9.56181	0.56201	8.5664	0.02114	7.80587	1.21312	7.996	0.19506	9.50588	0.31387	8.75654	0.05469	7.996	0.54335
	7.81705	0.47234	9.57299	0.55593	8.57759	0.02157	7.81705	1.19952	8.00719	0.19091	9.51707	0.30644	8.76772	0.05546	8.00719	0.5338
	7.82824	0.46428	9.58417	0.55092	8.58877	0.02202	7.82824	1.18558	8.01837	0.18683	9.52825	0.2997	8.7789	0.05623	8.01837	0.52415
	7.83942	0.45616	9.59536	0.54695	8.59995	0.02247	7.83942	1.17133	8.02956	0.18284	9.53944	0.29365	8.79009	0.05701	8.02956	0.5144
	7.85061	0.44793	9.60654	0.54401	8.61114	0.02294	7.85061	1.15669	8.04074	0.17895	9.55062	0.28834	8.80127	0.0578	8.04074	0.50456
	7.86179	0.43961	9.61773	0.54209	8.62232	0.02341	7.86179	1.14166	8.05192	0.17515	9.56181	0.28373	8.81246	0.05858	8.05192	0.49466
	7.87298	0.43128	9.62891	0.54107	8.63351	0.02388	7.87298	1.12635	8.06311	0.17147	9.57299	0.2798	8.82364	0.05937	8.06311	0.48471
	7.88416	0.42297	9.6401	0.54089	8.64469	0.02436	7.88416	1.11079	8.07429	0.16789	9.58417	0.27652	8.83483	0.06017	8.07429	0.47474
	7.89534	0.4146	9.65128	0.54152	8.65588	0.02484	7.89534	1.09497	8.08548	0.16444	9.59536	0.27389	8.84601	0.06097	8.08548	0.4648
	7.90653	0.40619	9.66246	0.54294	8.66706	0.02533	7.90653	1.07891	8.09666	0.16113	9.60654	0.27188	8.85719	0.06179	8.09666	0.45501
	7.91771	0.39776	9.67365	0.54505	8.67825	0.02582	7.91771	1.0626	8.10785	0.15796	9.61773	0.2705	8.86838	0.0626	8.10785	0.44538
	7.9289	0.38932	9.68483	0.54786	8.68943	0.02631	7.9289	1.04603	8.11903	0.15494	9.62891	0.26969	8.87956	0.06343	8.11903	0.4359
	7.94008	0.3809	9.69602	0.55144	8.70061	0.0268	7.94008	1.02928	8.13021	0.15209	9.6401	0.26939	8.89075	0.06427	8.13021	0.42657
	7.95127	0.37262	9.7072	0.55572	8.7118	0.02729	7.95127	1.01257	8.1414	0.14941	9.65128	0.26958	8.90193	0.06511	8.1414	0.41743
	7.96245	0.36447	9.71839	0.56064	8.72298	0.02779	7.96245	0.99577	8.15258	0.14693	9.66246	0.27024	8.91312	0.06597	8.15258	0.40851
	7.97363	0.35636	9.72957	0.56617	8.73417	0.02828	7.97363	0.97862	8.16377	0.14464	9.67365	0.27132	8.9243	0.06683	8.16377	0.39987
	7.98482	0.34836	9.74075	0.57224	8.74535	0.02878	7.98482	0.96123	8.17495	0.14258	9.68483	0.27282	8.93548	0.0677	8.17495	0.39157
	7.996	0.3405	9.75194	0.5789	8.75654	0.02927	7.996	0.94362	8.18614	0.14078	9.69602	0.2747	8.94667	0.06857	8.18614	0.38369
	8.00719	0.33271	9.76312	0.58615	8.76772	0.02978	8.00719	0.92572	8.19732	0.13922	9.7072	0.27694	8.95785	0.06945	8.19732	0.37623
	8.01837	0.32502	9.77431	0.59394	8.7789	0.03029	8.01837	0.90755	8.2085	0.13791	9.71839	0.27952	8.96904	0.07031	8.2085	0.36921
	8.02956	0.31743	9.78549	0.60226	8.79009	0.0308	8.02956	0.88916	8.21969	0.13684	9.72957	0.28243	8.98022	0.07117	8.21969	0.36267
	8.04074	0.30997	9.79668	0.61113	8.80127	0.03132	8.04074	0.87058	8.23087	0.13603	9.74075	0.2857	8.99141	0.07202	8.23087	0.35664
	8.05192	0.30266	9.80786	0.62061	8.81246	0.03184	8.05192	0.85187	8.24206	0.13548	9.75194	0.28931	9.00259	0.07284	8.24206	0.35117
	8.06311	0.29552	9.81904	0.63072	8.82364	0.03237	8.06311	0.83308	8.25324	0.13522	9.76312	0.29322	9.01377	0.07365	8.25324	0.34632
	8.07429	0.28857	9.83023	0.64144	8.83483	0.03291	8.07429	0.81428	8.26443	0.13527	9.77431	0.29739	9.02496	0.07442	8.26443	0.34212
	8.08548	0.28183	9.84141	0.65282	8.84601	0.03345	8.08548	0.79559	8.27561	0.13559	9.78549	0.30185	9.03614	0.07517	8.27561	0.33857
	8.09666	0.27537	9.8526	0.66492	8.85719	0.03399	8.09666	0.77727	8.28679	0.13619	9.79668	0.30657	9.04733	0.07588	8.28679	0.33568
	8.10785	0.26922	9.86378	0.67769	8.86838	0.03454	8.10785	0.75939	8.29798	0.13705	9.80786	0.31157	9.05851	0.07654	8.29798	0.33349
	8.11903	0.26336	9.87497	0.69114	8.87956	0.03509	8.11903	0.74186	8.30916	0.13819	9.81904	0.31688	9.0697	0.07716	8.30916	0.33204
	8.13021	0.25782	9.88615	0.70524	8.89075	0.03564	8.13021	0.7247	8.32035	0.13959	9.83023	0.3225	9.08088	0.07774	8.32035	0.33131
	8.1414	0.25263	9.89733	0.71999	8.90193	0.0362	8.1414	0.708	8.33153	0.14126	9.84141	0.32847	9.09206	0.07827	8.33153	0.3313
	8.15258	0.24781	9.90852	0.7354	8.91312	0.03676	8.15258	0.69184	8.34272	0.14319	9.8526	0.33479	9.10325	0.07875	8.34272	0.33203
	8.16377	0.24339	9.9197	0.75147	8.9243	0.03733	8.16377	0.67629	8.3539	0.14537	9.86378	0.34144	9.11443	0.07916	8.3539	0.3335
	8.17495	0.23945	9.93089	0.76821	8.93548	0.03789	8.17495	0.66151	8.36508	0.1478	9.87497	0.34841	9.12562	0.0795	8.36508	0.3357
	8.18614	0.23603	9.94207	0.78569	8.94667	0.03845	8.18614	0.6476	8.37627	0.15046	9.88615	0.35571	9.1368	0.07977	8.37627	0.33865
	8.19732	0.23311	9.95326	0.80386	8.95785	0.03902	8.19732	0.63459	8.38745	0.15334	9.89733	0.36337	9.14799	0.07995	8.38745	0.34235
	8.2085	0.23069	9.96444	0.82256	8.96904	0.03957	8.2085	0.62252	8.39864	0.15644	9.90852	0.37135	9.15917	0.08003	8.39864	0.34678
	8.21969	0.2288	9.97562	0.84177	8.98022	0.04011	8.21969	0.61146	8.40982	0.15974	9.9197	0.37963	9.17035	0.08003	8.40982	0.35192
	8.23087	0.22746	9.98681	0.86143	8.99141	0.04064	8.23087	0.6015	8.42101	0.16323	9.93089	0.38824	9.18154	0.07993	8.42101	0.35777
	8.24206	0.22668	9.99799	0.88148	9.00259	0.04114	8.24206	0.59268	8.43219	0.16689	9.94207	0.39716	9.19272	0.07975	8.43219	0.36428
	8.25324	0.22651	10.0092	0.90184	9.01377	0.04163	8.25324	0.5851	8.44337	0.17071	9.95326	0.40635	9.20391	0.07948	8.44337	0.37146
	8.26443	0.22696	10.0204	0.9224	9.02496	0.04209	8.26443	0.57881	8.45456	0.17467	9.96444	0.41579	9.21509	0.07912	8.45456	0.37927
	8.27561	0.22802	10.0315	0.94314	9.03614	0.04252	8.27561	0.57383	8.46574	0.17875	9.97562	0.42548	9.22628	0.07866	8.46574	0.38768
	8.28679	0.22971	10.0427	0.96394	9.04733	0.04292	8.28679	0.57021	8.47693	0.18294	9.98681	0.4354	9.23746	0.07812	8.47693	0.39665
	8.29798	0.23201	10.0539	0.98466	9.05851	0.04329	8.29798	0.56796	8.48811	0.18728	9.99799	0.4455	9.24864	0.07749	8.48811	0.40624
	8.30916	0.23495	10.0651	1.00526	9.0697	0.04362	8.30916	0.56712	8.4993	0.19176	10.0092	0.45576	9.25983	0.07677	8.4993	0.41641
	8.32035	0.23852	10.0763	1.02569	9.08088	0.04391	8.32035	0.56776	8.51048	0.19628	10.0204	0.46613	9.27101	0.07597	8.51048	0.42705
	8.33153	0.24272	10.0875	1.04577	9.09206	0.04416	8.33153	0.56987	8.52166	0.20084	10.0315	0.47657	9.2822	0.07509	8.52166	0.43811
	8.34272	0.24754	10.0986	1.06534	9.10325	0.04437	8.34272	0.57343	8.53285	0.20546	10.0427	0.48702	9.29338	0.07415	8.53285	0.44964
	8.3539	0.25298	10.1098	1.08423	9.11443	0.04453	8.3539	0.57844	8.54403	0.21014	10.0539	0.49743	9.30457	0.07318	8.54403	0.4616
	8.36508	0.25903	10.121	1.10233	9.12562	0.04463	8.36508	0.58489	8.55522	0.21478	10.0651	0.50779	9.31575	0.07216	8.55522	0.47387
	8.37627	0.26566	10.1322	1.11953	9.1368	0.04468	8.37627	0.59279	8.5664	0.21939	10.0763	0.51805	9.32693	0.07108	8.5664	0.48643
	8.38745	0.27288	10.1434	1.13571	9.14799	0.04467	8.38745	0.60215	8.57759	0.22392	10.0875	0.52814	9.33812	0.06996	8.57759	0.49924
	8.39864	0.28064	10.1546	1.15076	9.15917	0.04459	8.39864	0.61291	8.58877	0.22839	10.0986	0.53797	9.3493	0.0688	8.58877	0.51228
	8.40982	0.28892	10.1658	1.1646	9.17035	0.04446	8.40982	0.62505	8.59995	0.23277	10.1098	0.54745	9.36049	0.06761	8.59995	0.52549
	8.42101	0.29771	10.1769	1.17718	9.18154	0.04427	8.42101	0.63852	8.61114	0.23703	10.121	0.55653	9.37167	0.0664	8.61114	0.53882
	8.43219	0.30697	10.1881	1.18853	9.19272	0.04402	8.43219	0.65326	8.62232	0.24116	10.1322	0.56516	9.38286	0.06518	8.62232	0.55223
	8.44337	0.31666	10.1993	1.19857	9.20391	0.04371	8.44337	0.66926	8.63351	0.24514	10.1434	0.57328	9.39404	0.06395	8.63351	0.56568
	8.45456	0.32674	10.2105	1.20733	9.21509	0.04336	8.45456	0.68645	8.64469	0.24897	10.1546	0.58081	9.40522	0.06272	8.64469	0.57914
	8.46574	0.33718	10.2217	1.21473	9.22628	0.04294	8.46574	0.70475	8.65588	0.25263	10.1658	0.58773	9.41641	0.0615	8.65588	0.59261
	8.47693	0.34793	10.2329	1.2206	9.23746	0.04247	8.47693	0.72409	8.66706	0.25612	10.1769	0.594	9.42759	0.0603	8.66706	0.60609
	8.48811	0.35904	10.244	1.22493	9.24864	0.04195	8.48811	0.74452	8.67825	0.25943	10.1881	0.59957	9.43878	0.05912	8.67825	0.61954
	8.4993	0.37046	10.2552	1.22777	9.25983	0.04138	8.4993	0.76596	8.68943	0.26258	10.1993	0.6044	9.44996	0.05796	8.68943	0.63294
	8.51048	0.38204	10.2664	1.22921	9.27101	0.04076	8.51048	0.78823	8.70061	0.26561	10.2105	0.60852	9.46115	0.05685	8.70061	0.64633
	8.52166	0.39373	10.2776	1.22912	9.2822	0.0401	8.52166	0.81124	8.7118	0.26852	10.2217	0.6119	9.47233	0.05577	8.7118	0.6597
	8.53285	0.40557	10.2888	1.22735	9.29338	0.03941	8.53285	0.83503	8.72298	0.27126	10.2329	0.61447	9.48351	0.05474	8.72298	0.67299
	8.54403	0.41749	10.3	1.22383	9.30457	0.0387	8.54403	0.85953	8.73417	0.27384	10.244	0.61622	9.4947	0.05375	8.73417	0.68616
	8.55522	0.42935	10.3111	1.21868	9.31575	0.03797	8.55522	0.88452	8.74535	0.27626	10.2552	0.61716	9.50588	0.05282	8.74535	0.69925
	8.5664	0.44112	10.3223	1.21193	9.32693	0.03721	8.5664	0.90998	8.75654	0.27856	10.2664	0.61733	9.51707	0.05194	8.75654	0.71231
	8.57759	0.45272	10.3335	1.20352	9.33812	0.03643	8.57759	0.93584	8.76772	0.28078	10.2776	0.61666	9.52825	0.05112	8.76772	0.72544
	8.58877	0.46411	10.3447	1.19363	9.3493	0.03565	8.58877	0.96201	8.7789	0.28294	10.2888	0.61508	9.53944	0.05036	8.7789	0.73863
	8.59995	0.47523	10.3559	1.18232	9.36049	0.03485	8.59995	0.98841	8.79009	0.28504	10.3	0.61257	9.55062	0.04966	8.79009	0.75183
	8.61114	0.486	10.3671	1.16959	9.37167	0.03406	8.61114	1.01491	8.80127	0.28707	10.3111	0.60922	9.56181	0.04904	8.80127	0.76501
	8.62232	0.49639	10.3783	1.15558	9.38286	0.03327	8.62232	1.04142	8.81246	0.28901	10.3223	0.60504	9.57299	0.04847	8.81246	0.77813
	8.63351	0.50633	10.3894	1.1403	9.39404	0.03248	8.63351	1.0679	8.82364	0.29091	10.3335	0.6	9.58417	0.04797	8.82364	0.79128
	8.64469	0.51579	10.4006	1.12379	9.40522	0.03171	8.64469	1.09426	8.83483	0.29279	10.3447	0.59419	9.59536	0.04752	8.83483	0.8045
	8.65588	0.52473	10.4118	1.10612	9.41641	0.03096	8.65588	1.12051	8.84601	0.29464	10.3559	0.58765	9.60654	0.04713	8.84601	0.81772
	8.66706	0.53312	10.423	1.0874	9.42759	0.03022	8.66706	1.14666	8.85719	0.29647	10.3671	0.5804	9.61773	0.0468	8.85719	0.83092
	8.67825	0.54093	10.4342	1.06772	9.43878	0.02951	8.67825	1.1726	8.86838	0.29832	10.3783	0.57252	9.62891	0.04652	8.86838	0.8441
	8.68943	0.54817	10.4454	1.04719	9.44996	0.02883	8.68943	1.19829	8.87956	0.30019	10.3894	0.56403	9.6401	0.04629	8.87956	0.85728
	8.70061	0.55492	10.4566	1.02591	9.46115	0.02817	8.70061	1.2238	8.89075	0.30209	10.4006	0.55496	9.65128	0.0461	8.89075	0.87046
	8.7118	0.56115	10.4677	1.00414	9.47233	0.02755	8.7118	1.24909	8.90193	0.30401	10.4118	0.54537	9.66246	0.04596	8.90193	0.88366
	8.72298	0.5668	10.4789	0.98195	9.48351	0.02696	8.72298	1.27406	8.91312	0.306	10.423	0.5353	9.67365	0.04586	8.91312	0.89686
	8.73417	0.57181	10.4901	0.95937	9.4947	0.02641	8.73417	1.29863	8.9243	0.30806	10.4342	0.52483	9.68483	0.04579	8.9243	0.90998
	8.74535	0.57628	10.5013	0.93651	9.50588	0.0259	8.74535	1.32291	8.93548	0.31018	10.4454	0.51409	9.69602	0.04576	8.93548	0.92304
	8.75654	0.58024	10.5125	0.91336	9.51707	0.02542	8.75654	1.347	8.94667	0.31238	10.4566	0.50314	9.7072	0.04576	8.94667	0.93605
	8.76772	0.58378	10.5237	0.88997	9.52825	0.02497	8.76772	1.37102	8.95785	0.31464	10.4677	0.49197	9.71839	0.04579	8.95785	0.9489
	8.7789	0.58698	10.5348	0.86646	9.53944	0.02457	8.7789	1.39503	8.96904	0.31696	10.4789	0.48062	9.72957	0.04584	8.96904	0.96149
	8.79009	0.58977	10.546	0.84298	9.55062	0.02421	8.79009	1.41887	8.98022	0.31933	10.4901	0.46916	9.74075	0.04592	8.98022	0.97376
	8.80127	0.59216	10.5572	0.81954	9.56181	0.02388	8.80127	1.44245	8.99141	0.32174	10.5013	0.45765	9.75194	0.04601	8.99141	0.98566
	8.81246	0.59414	10.5684	0.79615	9.57299	0.0236	8.81246	1.46573	9.00259	0.32418	10.5125	0.44611	9.76312	0.04613	9.00259	0.9971
	8.82364	0.59572	10.5796	0.77292	9.58417	0.02334	8.82364	1.48874	9.01377	0.32665	10.5237	0.43456	9.77431	0.04627	9.01377	1.00803
	8.83483	0.59696	10.5908	0.74994	9.59536	0.02313	8.83483	1.51154	9.02496	0.32913	10.5348	0.42306	9.78549	0.04642	9.02496	1.01837
	8.84601	0.59786	10.602	0.72719	9.60654	0.02294	8.84601	1.53404	9.03614	0.33163	10.546	0.41165	9.79668	0.0466	9.03614	1.02806
	8.85719	0.59846	10.6131	0.7047	9.61773	0.02278	8.85719	1.5562	9.04733	0.33412	10.5572	0.40035	9.80786	0.04679	9.04733	1.03703
	8.86838	0.5988	10.6243	0.68253	9.62891	0.02266	8.86838	1.57805	9.05851	0.33657	10.5684	0.38918	9.81904	0.04701	9.05851	1.04517
	8.87956	0.59894	10.6355	0.66083	9.6401	0.02256	8.87956	1.59959	9.0697	0.33897	10.5796	0.37822	9.83023	0.04726	9.0697	1.05247
	8.89075	0.59897	10.6467	0.63965	9.65128	0.02247	8.89075	1.62086	9.08088	0.34133	10.5908	0.3675	9.84141	0.04753	9.08088	1.05897
	8.90193	0.59892	10.6579	0.61892	9.66246	0.02241	8.90193	1.64188	9.09206	0.34368	10.602	0.35699	9.8526	0.04783	9.09206	1.06466
	8.91312	0.59879	10.6691	0.59866	9.67365	0.02237	8.91312	1.66256	9.10325	0.34597	10.6131	0.3467	9.86378	0.04815	9.10325	1.06937
	8.9243	0.5986	10.6802	0.57891	9.68483	0.02234	8.9243	1.6828	9.11443	0.34812	10.6243	0.33665	9.87497	0.04851	9.11443	1.07299
	8.93548	0.59841	10.6914	0.55971	9.69602	0.02232	8.93548	1.70262	9.12562	0.35012	10.6355	0.3269	9.88615	0.04888	9.12562	1.07552
	8.94667	0.59825	10.7026	0.54115	9.7072	0.02233	8.94667	1.72208	9.1368	0.35193	10.6467	0.31748	9.89733	0.04928	9.1368	1.07691
	8.95785	0.59813	10.7138	0.52324	9.71839	0.02234	8.95785	1.74097	9.14799	0.35354	10.6579	0.30831	9.90852	0.0497	9.14799	1.07703
	8.96904	0.59805	10.725	0.50596	9.72957	0.02236	8.96904	1.75911	9.15917	0.35493	10.6691	0.29941	9.9197	0.05015	9.15917	1.0758
	8.98022	0.59803	10.7362	0.48933	9.74075	0.0224	8.98022	1.7764	9.17035	0.3561	10.6802	0.29079	9.93089	0.05063	9.17035	1.07322
	8.99141	0.59807	10.7473	0.47337	9.75194	0.02244	8.99141	1.79275	9.18154	0.35706	10.6914	0.28245	9.94207	0.05115	9.18154	1.06942
	9.00259	0.59817	10.7585	0.45811	9.76312	0.02249	9.00259	1.80805	9.19272	0.35783	10.7026	0.27444	9.95326	0.0517	9.19272	1.06447
	9.01377	0.59834	10.7697	0.44355	9.77431	0.02254	9.01377	1.8222	9.20391	0.35844	10.7138	0.26676	9.96444	0.05228	9.20391	1.05839
	9.02496	0.59856	10.7809	0.42974	9.78549	0.02261	9.02496	1.83509	9.21509	0.35885	10.725	0.25937	9.97562	0.05288	9.21509	1.05117
	9.03614	0.59888	10.7921	0.41667	9.79668	0.02267	9.03614	1.84665	9.22628	0.35902	10.7362	0.25228	9.98681	0.0535	9.22628	1.04277
	9.04733	0.59928	10.8033	0.40437	9.80786	0.02275	9.04733	1.85679	9.23746	0.35898	10.7473	0.24547	9.99799	0.05415	9.23746	1.03323
	9.05851	0.59974	10.8145	0.39287	9.81904	0.02283	9.05851	1.86544	9.24864	0.35879	10.7585	0.23897	10.0092	0.05481	9.24864	1.0227
	9.0697	0.60027	10.8256	0.38222	9.83023	0.02292	9.0697	1.87266	9.25983	0.35847	10.7697	0.23277	10.0204	0.05549	9.25983	1.01119
	9.08088	0.60086	10.8368	0.37245	9.84141	0.02302	9.08088	1.87852	9.27101	0.35797	10.7809	0.22687	10.0315	0.05618	9.27101	0.99872
	9.09206	0.6015	10.848	0.36353	9.8526	0.02313	9.09206	1.88296	9.2822	0.35736	10.7921	0.22128	10.0427	0.05688	9.2822	0.98546
	9.10325	0.60213	10.8592	0.35549	9.86378	0.02325	9.10325	1.8857	9.29338	0.35672	10.8033	0.216	10.0539	0.05759	9.29338	0.97163
	9.11443	0.60269	10.8704	0.34836	9.87497	0.02339	9.11443	1.88655	9.30457	0.35608	10.8145	0.21104	10.0651	0.0583	9.30457	0.9574
	9.12562	0.60315	10.8816	0.34214	9.88615	0.02353	9.12562	1.88544	9.31575	0.35542	10.8256	0.20642	10.0763	0.05901	9.31575	0.94277
	9.1368	0.60351	10.8927	0.33696	9.89733	0.02369	9.1368	1.88237	9.32693	0.35471	10.8368	0.20215	10.0875	0.05971	9.32693	0.92773
	9.14799	0.60381	10.9039	0.33285	9.90852	0.02386	9.14799	1.87735	9.33812	0.354	10.848	0.19823	10.0986	0.0604	9.33812	0.91244
	9.15917	0.60403	10.9151	0.32975	9.9197	0.02404	9.15917	1.87027	9.3493	0.35331	10.8592	0.19466	10.1098	0.06106	9.3493	0.89705
	9.17035	0.6041	10.9263	0.32765	9.93089	0.02423	9.17035	1.86108	9.36049	0.35264	10.8704	0.19148	10.121	0.0617	9.36049	0.88166
	9.18154	0.60409	10.9375	0.32659	9.94207	0.02444	9.18154	1.85003	9.37167	0.35203	10.8816	0.18867	10.1322	0.06231	9.37167	0.86635
	9.19272	0.60401	10.9487	0.32662	9.95326	0.02465	9.19272	1.83717	9.38286	0.3515	10.8927	0.18631	10.1434	0.06289	9.38286	0.85122
	9.20391	0.60387	10.9598	0.32776	9.96444	0.02488	9.20391	1.82258	9.39404	0.35109	10.9039	0.18442	10.1546	0.06342	9.39404	0.8364
	9.21509	0.60366	10.971	0.33	9.97562	0.02512	9.21509	1.8064	9.40522	0.35081	10.9151	0.18295	10.1658	0.06391	9.40522	0.822
	9.22628	0.60331	10.9822	0.33336	9.98681	0.02537	9.22628	1.78849	9.41641	0.35067	10.9263	0.18192	10.1769	0.06434	9.41641	0.80808
	9.23746	0.60279	10.9934	0.33787	9.99799	0.02562	9.23746	1.76899	9.42759	0.35068	10.9375	0.18133	10.1881	0.06473	9.42759	0.79473
	9.24864	0.60214	11.0046	0.34352	10.0092	0.02589	9.24864	1.74809	9.43878	0.35085	10.9487	0.18123	10.1993	0.06507	9.43878	0.78202
	9.25983	0.60136	11.0158	0.35032	10.0204	0.02616	9.25983	1.72581	9.44996	0.35119	10.9598	0.18164	10.2105	0.06535	9.44996	0.77002
	9.27101	0.60048	11.0269	0.35828	10.0315	0.02644	9.27101	1.70227	9.46115	0.35171	10.971	0.18254	10.2217	0.06558	9.46115	0.75878
	9.2822	0.59955	11.0381	0.36739	10.0427	0.02673	9.2822	1.67774	9.47233	0.3524	10.9822	0.18393	10.2329	0.06575	9.47233	0.74835
	9.29338	0.59868	11.0493	0.37764	10.0539	0.02701	9.29338	1.6526	9.48351	0.35327	10.9934	0.18585	10.244	0.06585	9.48351	0.73877
	9.30457	0.59792	11.0605	0.38904	10.0651	0.0273	9.30457	1.62714	9.4947	0.3543	11.0046	0.18829	10.2552	0.06588	9.4947	0.73004
	9.31575	0.59721	11.0717	0.40156	10.0763	0.02759	9.31575	1.60135	9.50588	0.3555	11.0158	0.19126	10.2664	0.06586	9.50588	0.7222
	9.32693	0.5965	11.0829	0.41518	10.0875	0.02788	9.32693	1.57519	9.51707	0.35685	11.0269	0.19477	10.2776	0.06577	9.51707	0.71523
	9.33812	0.59586	11.094	0.42986	10.0986	0.02816	9.33812	1.5489	9.52825	0.35833	11.0381	0.19882	10.2888	0.0656	9.52825	0.70915
	9.3493	0.5953	11.1052	0.44557	10.1098	0.02843	9.3493	1.52271	9.53944	0.35993	11.0493	0.20341	10.3	0.06536	9.53944	0.70394
	9.36049	0.5948	11.1164	0.46227	10.121	0.0287	9.36049	1.49674	9.55062	0.36165	11.0605	0.20856	10.3111	0.06504	9.55062	0.69965
	9.37167	0.59438	11.1276	0.4799	10.1322	0.02895	9.37167	1.4711	9.56181	0.36351	11.0717	0.21423	10.3223	0.06466	9.56181	0.69628
	9.38286	0.59403	11.1388	0.49842	10.1434	0.02918	9.38286	1.44594	9.57299	0.36548	11.0829	0.22045	10.3335	0.06421	9.57299	0.69375
	9.39404	0.59382	11.15	0.51775	10.1546	0.0294	9.39404	1.42147	9.58417	0.36749	11.094	0.22718	10.3447	0.06368	9.58417	0.69198
	9.40522	0.59375	11.1612	0.53783	10.1658	0.0296	9.40522	1.3978	9.59536	0.3695	11.1052	0.23444	10.3559	0.0631	9.59536	0.6909
	9.41641	0.59379	11.1723	0.55858	10.1769	0.02978	9.41641	1.37501	9.60654	0.37158	11.1164	0.2422	10.3671	0.06245	9.60654	0.69059
	9.42759	0.59392	11.1835	0.57993	10.1881	0.02994	9.42759	1.35321	9.61773	0.37379	11.1276	0.25042	10.3783	0.06174	9.61773	0.69109
	9.43878	0.59416	11.1947	0.60179	10.1993	0.03008	9.43878	1.33248	9.62891	0.37599	11.1388	0.2591	10.3894	0.06098	9.62891	0.6922
	9.44996	0.59449	11.2059	0.62409	10.2105	0.0302	9.44996	1.31289	9.6401	0.37809	11.15	0.26819	10.4006	0.06017	9.6401	0.69377
	9.46115	0.5949	11.2171	0.64674	10.2217	0.03029	9.46115	1.2945	9.65128	0.3801	11.1612	0.27765	10.4118	0.0593	9.65128	0.69578
	9.47233	0.59538	11.2283	0.66965	10.2329	0.03035	9.47233	1.27736	9.66246	0.38199	11.1723	0.28747	10.423	0.0584	9.66246	0.69819
	9.48351	0.59592	11.2394	0.69282	10.244	0.03039	9.48351	1.26149	9.67365	0.38371	11.1835	0.29759	10.4342	0.05744	9.67365	0.70089
	9.4947	0.59651	11.2506	0.71615	10.2552	0.03039	9.4947	1.24691	9.68483	0.38526	11.1947	0.30798	10.4454	0.05646	9.68483	0.70386
	9.50588	0.59711	11.2618	0.73953	10.2664	0.03037	9.50588	1.23361	9.69602	0.38662	11.2059	0.3186	10.4566	0.05544	9.69602	0.70708
	9.51707	0.59773	11.273	0.76291	10.2776	0.03033	9.51707	1.22158	9.7072	0.38774	11.2171	0.3294	10.4677	0.05441	9.7072	0.71044
	9.52825	0.59834	11.2842	0.7863	10.2888	0.03025	9.52825	1.2108	9.71839	0.38865	11.2283	0.34034	10.4789	0.05336	9.71839	0.71395
	9.53944	0.59898	11.2954	0.80959	10.3	0.03013	9.53944	1.2013	9.72957	0.38931	11.2394	0.3514	10.4901	0.0523	9.72957	0.71758
	9.55062	0.59975	11.3066	0.83264	10.3111	0.02998	9.55062	1.19321	9.74075	0.3897	11.2506	0.36255	10.5013	0.05122	9.74075	0.72131
	9.56181	0.60068	11.3177	0.85545	10.3223	0.0298	9.56181	1.18657	9.75194	0.38979	11.2618	0.37372	10.5125	0.05014	9.75194	0.72512
	9.57299	0.60162	11.3289	0.87806	10.3335	0.02959	9.57299	1.18114	9.76312	0.38959	11.273	0.38489	10.5237	0.04905	9.76312	0.72893
	9.58417	0.6025	11.3401	0.90042	10.3447	0.02934	9.58417	1.17677	9.77431	0.38908	11.2842	0.39605	10.5348	0.04795	9.77431	0.73275
	9.59536	0.60331	11.3513	0.92254	10.3559	0.02907	9.59536	1.17339	9.78549	0.38829	11.2954	0.40713	10.546	0.04686	9.78549	0.73656
	9.60654	0.60407	11.3625	0.94438	10.3671	0.02877	9.60654	1.17102	9.79668	0.38719	11.3066	0.41807	10.5572	0.04577	9.79668	0.74035
	9.61773	0.6048	11.3737	0.96587	10.3783	0.02845	9.61773	1.16967	9.80786	0.38582	11.3177	0.42886	10.5684	0.04469	9.80786	0.74418
	9.62891	0.60537	11.3849	0.98704	10.3894	0.0281	9.62891	1.1691	9.81904	0.38421	11.3289	0.4395	10.5796	0.04362	9.81904	0.7481
	9.6401	0.60572	11.396	1.00791	10.4006	0.02772	9.6401	1.16916	9.83023	0.38233	11.3401	0.44993	10.5908	0.04257	9.83023	0.75209
	9.65128	0.60582	11.4072	1.02843	10.4118	0.02732	9.65128	1.16982	9.84141	0.38026	11.3513	0.46017	10.602	0.04154	9.84141	0.75625
	9.66246	0.60567	11.4184	1.04866	10.423	0.0269	9.66246	1.17102	9.8526	0.37804	11.3625	0.4702	10.6131	0.04051	9.8526	0.76065
	9.67365	0.60524	11.4296	1.06867	10.4342	0.02646	9.67365	1.17265	9.86378	0.37571	11.3737	0.48001	10.6243	0.03951	9.86378	0.7653
	9.68483	0.60452	11.4408	1.08848	10.4454	0.02601	9.68483	1.17472	9.87497	0.37324	11.3849	0.48963	10.6355	0.03852	9.87497	0.77016
	9.69602	0.60352	11.452	1.10812	10.4566	0.02555	9.69602	1.17728	9.88615	0.37057	11.396	0.49906	10.6467	0.03756	9.88615	0.77517
	9.7072	0.60221	11.4631	1.12772	10.4677	0.02507	9.7072	1.18026	9.89733	0.36772	11.4072	0.50826	10.6579	0.03662	9.89733	0.78037
	9.71839	0.60063	11.4743	1.14739	10.4789	0.02458	9.71839	1.18361	9.90852	0.3647	11.4184	0.51725	10.6691	0.0357	9.90852	0.78575
	9.72957	0.59878	11.4855	1.16711	10.4901	0.02409	9.72957	1.18731	9.9197	0.36155	11.4296	0.52605	10.6802	0.0348	9.9197	0.79134
	9.74075	0.59662	11.4967	1.18681	10.5013	0.02358	9.74075	1.19125	9.93089	0.35835	11.4408	0.53469	10.6914	0.03392	9.93089	0.79722
	9.75194	0.59414	11.5079	1.20667	10.5125	0.02308	9.75194	1.19548	9.94207	0.3551	11.452	0.54319	10.7026	0.03307	9.94207	0.80341
	9.76312	0.59136	11.5191	1.22679	10.5237	0.02257	9.76312	1.2	9.95326	0.35176	11.4631	0.55158	10.7138	0.03225	9.95326	0.80981
	9.77431	0.58827	11.5302	1.2471	10.5348	0.02205	9.77431	1.20475	9.96444	0.34835	11.4743	0.5599	10.725	0.03145	9.96444	0.81642
	9.78549	0.58488	11.5414	1.2677	10.546	0.02154	9.78549	1.20975	9.97562	0.34493	11.4855	0.56813	10.7362	0.03067	9.97562	0.8233
	9.79668	0.5812	11.5526	1.28857	10.5572	0.02103	9.79668	1.21501	9.98681	0.34152	11.4967	0.57628	10.7473	0.02992	9.98681	0.83041
	9.80786	0.57737	11.5638	1.30962	10.5684	0.02052	9.80786	1.22073	9.99799	0.33812	11.5079	0.58442	10.7585	0.02919	9.99799	0.83777
	9.81904	0.57345	11.575	1.33085	10.5796	0.02001	9.81904	1.227	10.0092	0.33476	11.5191	0.59259	10.7697	0.02849	10.0092	0.84534
	9.83023	0.56932	11.5862	1.35228	10.5908	0.0195	9.83023	1.23367	10.0204	0.33144	11.5302	0.60078	10.7809	0.02781	10.0204	0.85306
	9.84141	0.56499	11.5974	1.3739	10.602	0.019	9.84141	1.24084	10.0315	0.32816	11.5414	0.60908	10.7921	0.02717	10.0315	0.86091
	9.8526	0.56053	11.6085	1.39562	10.6131	0.01851	9.8526	1.24858	10.0427	0.32495	11.5526	0.61749	10.8033	0.02655	10.0427	0.86885
	9.86378	0.55593	11.6197	1.41741	10.6243	0.01802	9.86378	1.25687	10.0539	0.32181	11.5638	0.62599	10.8145	0.02596	10.0539	0.87684
	9.87497	0.55117	11.6309	1.4392	10.6355	0.01754	9.87497	1.2657	10.0651	0.31878	11.575	0.63457	10.8256	0.02539	10.0651	0.88487
	9.88615	0.5462	11.6421	1.46093	10.6467	0.01707	9.88615	1.27497	10.0763	0.31586	11.5862	0.6433	10.8368	0.02486	10.0763	0.89292
	9.89733	0.54103	11.6533	1.48255	10.6579	0.01661	9.89733	1.28472	10.0875	0.31306	11.5974	0.65217	10.848	0.02436	10.0875	0.90091
	9.90852	0.53567	11.6645	1.50398	10.6691	0.01615	9.90852	1.29494	10.0986	0.31041	11.6085	0.66116	10.8592	0.02389	10.0986	0.90877
	9.9197	0.53017	11.6756	1.52507	10.6802	0.01571	9.9197	1.30568	10.1098	0.3079	11.6197	0.67026	10.8704	0.02346	10.1098	0.91641
	9.93089	0.52462	11.6868	1.5458	10.6914	0.01527	9.93089	1.31706	10.121	0.30554	11.6309	0.67947	10.8816	0.02306	10.121	0.92378
	9.94207	0.51902	11.698	1.56617	10.7026	0.01485	9.94207	1.32915	10.1322	0.30341	11.6421	0.68878	10.8927	0.0227	10.1322	0.93088
	9.95326	0.5133	11.7092	1.58611	10.7138	0.01444	9.95326	1.34182	10.1434	0.3015	11.6533	0.6982	10.9039	0.02238	10.1434	0.93767
	9.96444	0.5075	11.7204	1.60533	10.725	0.01404	9.96444	1.35494	10.1546	0.29978	11.6645	0.70771	10.9151	0.02211	10.1546	0.94401
	9.97562	0.50166	11.7316	1.6237	10.7362	0.01365	9.97562	1.36856	10.1658	0.29828	11.6756	0.71725	10.9263	0.02187	10.1658	0.94991
	9.98681	0.49583	11.7427	1.64108	10.7473	0.01327	9.98681	1.38263	10.1769	0.29704	11.6868	0.72683	10.9375	0.02167	10.1769	0.95538
	9.99799	0.49	11.7539	1.65736	10.7585	0.01291	9.99799	1.39711	10.1881	0.29604	11.698	0.73647	10.9487	0.02152	10.1881	0.96034
	10.0092	0.48423	11.7651	1.67248	10.7697	0.01256	10.0092	1.41196	10.1993	0.29528	11.7092	0.74615	10.9598	0.02142	10.1993	0.96474
	10.0204	0.47849	11.7763	1.68652	10.7809	0.01222	10.0204	1.42705	10.2105	0.29475	11.7204	0.75575	10.971	0.02136	10.2105	0.96862
	10.0315	0.47284	11.7875	1.69943	10.7921	0.01189	10.0315	1.44242	10.2217	0.29447	11.7316	0.76522	10.9822	0.02135	10.2217	0.97195
	10.0427	0.46732	11.7987	1.71083	10.8033	0.01158	10.0427	1.45799	10.2329	0.29445	11.7427	0.77452	10.9934	0.02138	10.2329	0.97467
	10.0539	0.46192	11.8099	1.72071	10.8145	0.01128	10.0539	1.47359	10.244	0.29469	11.7539	0.78358	11.0046	0.02146	10.244	0.97676
	10.0651	0.45669	11.821	1.72904	10.8256	0.011	10.0651	1.48925	10.2552	0.2952	11.7651	0.79236	11.0158	0.02159	10.2552	0.97824
	10.0763	0.45167	11.8322	1.73549	10.8368	0.01073	10.0763	1.50495	10.2664	0.29602	11.7763	0.80087	11.0269	0.02177	10.2664	0.9792
	10.0875	0.44688	11.8434	1.73994	10.848	0.01048	10.0875	1.52052	10.2776	0.29716	11.7875	0.80908	11.0381	0.02199	10.2776	0.97958
	10.0986	0.44232	11.8546	1.74233	10.8592	0.01025	10.0986	1.53582	10.2888	0.29857	11.7987	0.81684	11.0493	0.02227	10.2888	0.97925
	10.1098	0.43804	11.8658	1.74263	10.8704	0.01003	10.1098	1.55071	10.3	0.30022	11.8099	0.82416	11.0605	0.02259	10.3	0.97815
	10.121	0.43405	11.877	1.74081	10.8816	0.00983	10.121	1.56508	10.3111	0.30215	11.821	0.831	11.0717	0.02297	10.3111	0.97641
	10.1322	0.43038	11.8881	1.73699	10.8927	0.00965	10.1322	1.57886	10.3223	0.30434	11.8322	0.83726	11.0829	0.02339	10.3223	0.97404
	10.1434	0.42707	11.8993	1.73126	10.9039	0.00949	10.1434	1.59197	10.3335	0.30674	11.8434	0.84292	11.094	0.02385	10.3335	0.97095
	10.1546	0.42414	11.9105	1.72373	10.9151	0.00935	10.1546	1.6043	10.3447	0.30936	11.8546	0.84787	11.1052	0.02437	10.3447	0.96723
	10.1658	0.42171	11.9217	1.71451	10.9263	0.00923	10.1658	1.61591	10.3559	0.31217	11.8658	0.85205	11.1164	0.02492	10.3559	0.96292
	10.1769	0.41984	11.9329	1.70362	10.9375	0.00914	10.1769	1.6268	10.3671	0.31515	11.877	0.8554	11.1276	0.02552	10.3671	0.958
	10.1881	0.41849	11.9441	1.69105	10.9487	0.00906	10.1881	1.63696	10.3783	0.31829	11.8881	0.858	11.1388	0.02615	10.3783	0.95255
	10.1993	0.41762	11.9552	1.67666	10.9598	0.009	10.1993	1.64627	10.3894	0.32156	11.8993	0.85985	11.15	0.02683	10.3894	0.94658
	10.2105	0.41726	11.9664	1.66055	10.971	0.00897	10.2105	1.65479	10.4006	0.32494	11.9105	0.86087	11.1612	0.02753	10.4006	0.94007
	10.2217	0.41743	11.9776	1.64281	10.9822	0.00896	10.2217	1.66244	10.4118	0.3284	11.9217	0.86105	11.1723	0.02826	10.4118	0.93308
	10.2329	0.4181	11.9888	1.62352	10.9934	0.00897	10.2329	1.66906	10.423	0.33192	11.9329	0.86045	11.1835	0.02902	10.423	0.92562
	10.244	0.41931	12	1.60287	11.0046	0.00901	10.244	1.67462	10.4342	0.33546	11.9441	0.85899	11.1947	0.02979	10.4342	0.91773
	10.2552	0.42104	12.0112	1.58084	11.0158	0.00907	10.2552	1.67921	10.4454	0.33898	11.9552	0.85659	11.2059	0.03058	10.4454	0.90953
	10.2664	0.42333	12.0223	1.55744	11.0269	0.00915	10.2664	1.68291	10.4566	0.34245	11.9664	0.85328	11.2171	0.03139	10.4566	0.90104
	10.2776	0.42615	12.0335	1.53278	11.0381	0.00926	10.2776	1.68559	10.4677	0.34584	11.9776	0.84911	11.2283	0.0322	10.4677	0.89222
	10.2888	0.42946	12.0447	1.507	11.0493	0.00939	10.2888	1.68706	10.4789	0.34911	11.9888	0.84405	11.2394	0.03301	10.4789	0.88309
	10.3	0.43325	12.0559	1.48025	11.0605	0.00955	10.3	1.68721	10.4901	0.35223	12	0.83804	11.2506	0.03383	10.4901	0.87369
	10.3111	0.43749	12.0671	1.45269	11.0717	0.00972	10.3111	1.68615	10.5013	0.35525	12.0112	0.8311	11.2618	0.03464	10.5013	0.86412
	10.3223	0.44216	12.0783	1.42445	11.0829	0.00993	10.3223	1.68389	10.5125	0.35812	12.0223	0.82325	11.273	0.03544	10.5125	0.85437
	10.3335	0.44723	12.0895	1.39557	11.094	0.01015	10.3335	1.68034	10.5237	0.36074	12.0335	0.81451	11.2842	0.03622	10.5237	0.84435
	10.3447	0.45264	12.1006	1.36624	11.1052	0.0104	10.3447	1.67562	10.5348	0.36306	12.0447	0.80498	11.2954	0.03699	10.5348	0.83407
	10.3559	0.45837	12.1118	1.3366	11.1164	0.01066	10.3559	1.66976	10.546	0.36504	12.0559	0.79481	11.3066	0.03774	10.546	0.82355
	10.3671	0.46437	12.123	1.30666	11.1276	0.01095	10.3671	1.66273	10.5572	0.36665	12.0671	0.78408	11.3177	0.03846	10.5572	0.81278
	10.3783	0.47058	12.1342	1.2765	11.1388	0.01126	10.3783	1.65461	10.5684	0.36785	12.0783	0.77273	11.3289	0.03916	10.5684	0.80173
	10.3894	0.47697	12.1454	1.24621	11.15	0.01158	10.3894	1.64536	10.5796	0.36866	12.0895	0.76071	11.3401	0.03984	10.5796	0.7905
	10.4006	0.48346	12.1566	1.21589	11.1612	0.01192	10.4006	1.63497	10.5908	0.36907	12.1006	0.74812	11.3513	0.04049	10.5908	0.77915
	10.4118	0.49002	12.1677	1.18565	11.1723	0.01227	10.4118	1.62347	10.602	0.36903	12.1118	0.73504	11.3625	0.04111	10.602	0.76756
	10.423	0.49657	12.1789	1.15563	11.1835	0.01263	10.423	1.61088	10.6131	0.36849	12.123	0.72143	11.3737	0.04171	10.6131	0.75571
	10.4342	0.50307	12.1901	1.12607	11.1947	0.013	10.4342	1.59725	10.6243	0.36749	12.1342	0.70734	11.3849	0.04228	10.6243	0.74364
	10.4454	0.50945	12.2013	1.09726	11.2059	0.01338	10.4454	1.58265	10.6355	0.36617	12.1454	0.69281	11.396	0.04281	10.6355	0.73159
	10.4566	0.51564	12.2125	1.06917	11.2171	0.01377	10.4566	1.5671	10.6467	0.36451	12.1566	0.6779	11.4072	0.04332	10.6467	0.71955
	10.4677	0.5216	12.2237	1.04157	11.2283	0.01415	10.4677	1.55081	10.6579	0.36237	12.1677	0.66268	11.4184	0.0438	10.6579	0.7073
	10.4789	0.52727	12.2348	1.01458	11.2394	0.01454	10.4789	1.5338	10.6691	0.35975	12.1789	0.64723	11.4296	0.04424	10.6691	0.69487
	10.4901	0.53268	12.246	0.98831	11.2506	0.01493	10.4901	1.51614	10.6802	0.35667	12.1901	0.63169	11.4408	0.04467	10.6802	0.68227
	10.5013	0.5379	12.2572	0.96287	11.2618	0.01531	10.5013	1.49799	10.6914	0.35315	12.2013	0.61622	11.452	0.04507	10.6914	0.66953
	10.5125	0.54281	12.2684	0.93827	11.273	0.01569	10.5125	1.47925	10.7026	0.34937	12.2125	0.60081	11.4631	0.04544	10.7026	0.65688
	10.5237	0.54725	12.2796	0.91448	11.2842	0.01606	10.5237	1.45978	10.7138	0.34535	12.2237	0.5854	11.4743	0.04579	10.7138	0.64436
	10.5348	0.5512	12.2908	0.89156	11.2954	0.01642	10.5348	1.43972	10.725	0.34099	12.2348	0.57006	11.4855	0.04612	10.725	0.63181
	10.546	0.55467	12.302	0.86955	11.3066	0.01677	10.546	1.41919	10.7362	0.33631	12.246	0.55488	11.4967	0.04644	10.7362	0.61926
	10.5572	0.5576	12.3131	0.84851	11.3177	0.01711	10.5572	1.39817	10.7473	0.33136	12.2572	0.53993	11.5079	0.04674	10.7473	0.60675
	10.5684	0.55991	12.3243	0.82848	11.3289	0.01744	10.5684	1.37658	10.7585	0.32619	12.2684	0.52525	11.5191	0.04703	10.7585	0.59435
	10.5796	0.56164	12.3355	0.80949	11.3401	0.01775	10.5796	1.35457	10.7697	0.32083	12.2796	0.51084	11.5302	0.04732	10.7697	0.58209
	10.5908	0.56279	12.3467	0.7916	11.3513	0.01805	10.5908	1.33223	10.7809	0.31535	12.2908	0.49676	11.5414	0.0476	10.7809	0.57003
	10.602	0.56327	12.3579	0.77484	11.3625	0.01834	10.602	1.30946	10.7921	0.30979	12.302	0.48306	11.5526	0.04787	10.7921	0.55823
	10.6131	0.56304	12.3691	0.75924	11.3737	0.01861	10.6131	1.28624	10.8033	0.3042	12.3131	0.46979	11.5638	0.04815	10.8033	0.54674
	10.6243	0.5621	12.3803	0.74482	11.3849	0.01887	10.6243	1.26265	10.8145	0.29864	12.3243	0.45698	11.575	0.04842	10.8145	0.53563
	10.6355	0.56058	12.3914	0.73162	11.396	0.01911	10.6355	1.23896	10.8256	0.29316	12.3355	0.44468	11.5862	0.04868	10.8256	0.52497
	10.6467	0.55849	12.4026	0.71975	11.4072	0.01933	10.6467	1.21521	10.8368	0.28781	12.3467	0.43293	11.5974	0.04895	10.8368	0.51482
	10.6579	0.55573	12.4138	0.70923	11.4184	0.01954	10.6579	1.19125	10.848	0.28265	12.3579	0.42176	11.6085	0.04921	10.848	0.50524
	10.6691	0.55231	12.425	0.69997	11.4296	0.01973	10.6691	1.16713	10.8592	0.27773	12.3691	0.4112	11.6197	0.04947	10.8592	0.49629
	10.6802	0.54828	12.4362	0.69208	11.4408	0.01991	10.6802	1.1429	10.8704	0.2731	12.3803	0.40128	11.6309	0.04973	10.8704	0.48803
	10.6914	0.54364	12.4474	0.68555	11.452	0.02008	10.6914	1.11863	10.8816	0.2688	12.3914	0.39202	11.6421	0.04999	10.8816	0.48053
	10.7026	0.53862	12.4585	0.68029	11.4631	0.02023	10.7026	1.09462	10.8927	0.26495	12.4026	0.38349	11.6533	0.05024	10.8927	0.47395
	10.7138	0.53324	12.4697	0.67628	11.4743	0.02038	10.7138	1.07092	10.9039	0.26158	12.4138	0.37571	11.6645	0.0505	10.9039	0.46838
	10.725	0.52737	12.4809	0.67356	11.4855	0.02051	10.725	1.04738	10.9151	0.25868	12.425	0.36864	11.6756	0.05074	10.9151	0.46374
	10.7362	0.52107	12.4921	0.67214	11.4967	0.02064	10.7362	1.02405	10.9263	0.25628	12.4362	0.36234	11.6868	0.05098	10.9263	0.46007
	10.7473	0.51436	12.5033	0.67196	11.5079	0.02076	10.7473	1.00101	10.9375	0.25441	12.4474	0.35681	11.698	0.05122	10.9375	0.45742
	10.7585	0.5073	12.5145	0.67294	11.5191	0.02087	10.7585	0.97832	10.9487	0.25314	12.4585	0.352	11.7092	0.05145	10.9487	0.4559
	10.7697	0.49993	12.5257	0.67514	11.5302	0.02098	10.7697	0.95604	10.9598	0.2525	12.4697	0.34792	11.7204	0.05167	10.9598	0.45556
	10.7809	0.49231	12.5368	0.67851	11.5414	0.02108	10.7809	0.93426	10.971	0.25245	12.4809	0.34458	11.7316	0.05187	10.971	0.45635
	10.7921	0.48447	12.548	0.68293	11.5526	0.02118	10.7921	0.91304	10.9822	0.25304	12.4921	0.342	11.7427	0.05205	10.9822	0.45832
	10.8033	0.47648	12.5592	0.68834	11.5638	0.02128	10.8033	0.89244	10.9934	0.25427	12.5033	0.34013	11.7539	0.05221	10.9934	0.4615
	10.8145	0.46839	12.5704	0.69469	11.575	0.02138	10.8145	0.87254	11.0046	0.25615	12.5145	0.33896	11.7651	0.05234	11.0046	0.4659
	10.8256	0.46029	12.5816	0.70192	11.5862	0.02148	10.8256	0.8535	11.0158	0.25867	12.5257	0.33849	11.7763	0.05245	11.0158	0.47152
	10.8368	0.45222	12.5928	0.70998	11.5974	0.02158	10.8368	0.8354	11.0269	0.26181	12.5368	0.33872	11.7875	0.05253	11.0269	0.47835
	10.848	0.44421	12.6039	0.71882	11.6085	0.02168	10.848	0.81823	11.0381	0.26556	12.548	0.33957	11.7987	0.05259	11.0381	0.48637
	10.8592	0.43633	12.6151	0.72835	11.6197	0.02178	10.8592	0.80207	11.0493	0.26989	12.5592	0.34103	11.8099	0.0526	11.0493	0.49558
	10.8704	0.42866	12.6263	0.73853	11.6309	0.02189	10.8704	0.78705	11.0605	0.27479	12.5704	0.34306	11.821	0.05258	11.0605	0.50594
	10.8816	0.42123	12.6375	0.7493	11.6421	0.02199	10.8816	0.77321	11.0717	0.28023	12.5816	0.34565	11.8322	0.05252	11.0717	0.51743
	10.8927	0.41417	12.6487	0.76059	11.6533	0.0221	10.8927	0.76078	11.0829	0.28617	12.5928	0.34877	11.8434	0.05241	11.0829	0.53001
	10.9039	0.40758	12.6599	0.77234	11.6645	0.0222	10.9039	0.74992	11.094	0.29258	12.6039	0.35239	11.8546	0.05225	11.094	0.54362
	10.9151	0.40141	12.671	0.78449	11.6756	0.02231	10.9151	0.74052	11.1052	0.29942	12.6151	0.35649	11.8658	0.05205	11.1052	0.55822
	10.9263	0.39565	12.6822	0.79703	11.6868	0.02241	10.9263	0.73254	11.1164	0.30664	12.6263	0.36103	11.877	0.0518	11.1164	0.57375
	10.9375	0.39033	12.6934	0.81002	11.698	0.02252	10.9375	0.72606	11.1276	0.31418	12.6375	0.366	11.8881	0.0515	11.1276	0.59012
	10.9487	0.38555	12.7046	0.82339	11.7092	0.02263	10.9487	0.72122	11.1388	0.322	12.6487	0.37135	11.8993	0.05116	11.1388	0.60725
	10.9598	0.38134	12.7158	0.83701	11.7204	0.02273	10.9598	0.7181	11.15	0.33003	12.6599	0.37708	11.9105	0.05077	11.15	0.62504
	10.971	0.3777	12.727	0.8508	11.7316	0.02284	10.971	0.71667	11.1612	0.33822	12.671	0.38314	11.9217	0.05035	11.1612	0.64341
	10.9822	0.37466	12.7381	0.86481	11.7427	0.02293	10.9822	0.71698	11.1723	0.34651	12.6822	0.38955	11.9329	0.04989	11.1723	0.66223
	10.9934	0.37225	12.7493	0.87903	11.7539	0.02303	10.9934	0.71909	11.1835	0.35483	12.6934	0.39631	11.9441	0.04939	11.1835	0.68143
	11.0046	0.37051	12.7605	0.89327	11.7651	0.02311	11.0046	0.72304	11.1947	0.36311	12.7046	0.4034	11.9552	0.04885	11.1947	0.70088
	11.0158	0.36946	12.7717	0.90745	11.7763	0.02318	11.0158	0.72885	11.2059	0.3713	12.7158	0.41078	11.9664	0.04826	11.2059	0.72048
	11.0269	0.36911	12.7829	0.92159	11.7875	0.02325	11.0269	0.73654	11.2171	0.37932	12.727	0.41841	11.9776	0.04762	11.2171	0.74011
	11.0381	0.36949	12.7941	0.93561	11.7987	0.0233	11.0381	0.74613	11.2283	0.38718	12.7381	0.42628	11.9888	0.04694	11.2283	0.75971
	11.0493	0.37059	12.8052	0.94945	11.8099	0.02335	11.0493	0.75763	11.2394	0.39485	12.7493	0.43438	12	0.04623	11.2394	0.77926
	11.0605	0.37243	12.8164	0.96305	11.821	0.02337	11.0605	0.77101	11.2506	0.40226	12.7605	0.44266	12.0112	0.04547	11.2506	0.79864
	11.0717	0.37499	12.8276	0.97639	11.8322	0.02338	11.0717	0.78628	11.2618	0.40936	12.7717	0.45109	12.0223	0.04468	11.2618	0.81772
	11.0829	0.37827	12.8388	0.98949	11.8434	0.02338	11.0829	0.80337	11.273	0.41602	12.7829	0.45967	12.0335	0.04385	11.273	0.83635
	11.094	0.38226	12.85	1.00225	11.8546	0.02335	11.094	0.82226	11.2842	0.4222	12.7941	0.46834	12.0447	0.04299	11.2842	0.85447
	11.1052	0.38698	12.8612	1.01461	11.8658	0.0233	11.1052	0.84295	11.2954	0.42781	12.8052	0.47704	12.0559	0.04211	11.2954	0.87194
	11.1164	0.39242	12.8724	1.02652	11.877	0.02323	11.1164	0.86535	11.3066	0.43283	12.8164	0.48576	12.0671	0.0412	11.3066	0.88864
	11.1276	0.39846	12.8835	1.03797	11.8881	0.02315	11.1276	0.88931	11.3177	0.43724	12.8276	0.49452	12.0783	0.04027	11.3177	0.90457
	11.1388	0.40506	12.8947	1.04893	11.8993	0.02304	11.1388	0.91473	11.3289	0.44105	12.8388	0.50332	12.0895	0.03932	11.3289	0.91971
	11.15	0.41216	12.9059	1.05954	11.9105	0.02291	11.15	0.94149	11.3401	0.44422	12.85	0.51207	12.1006	0.03835	11.3401	0.93399
	11.1612	0.41971	12.9171	1.06991	11.9217	0.02276	11.1612	0.96946	11.3513	0.44678	12.8612	0.52076	12.1118	0.03738	11.3513	0.94744
	11.1723	0.42764	12.9283	1.07987	11.9329	0.0226	11.1723	0.99849	11.3625	0.44873	12.8724	0.52935	12.123	0.03638	11.3625	0.96005
	11.1835	0.43588	12.9395	1.08926	11.9441	0.02241	11.1835	1.02844	11.3737	0.45002	12.8835	0.5378	12.1342	0.03538	11.3737	0.97174
	11.1947	0.44435	12.9506	1.09809	11.9552	0.02221	11.1947	1.05915	11.3849	0.4506	12.8947	0.54609	12.1454	0.03436	11.3849	0.9825
	11.2059	0.45297	12.9618	1.10634	11.9664	0.02198	11.2059	1.09044	11.396	0.45051	12.9059	0.55426	12.1566	0.03334	11.396	0.99238
	11.2171	0.46166	12.973	1.11401	11.9776	0.02173	11.2171	1.12216	11.4072	0.44977	12.9171	0.56235	12.1677	0.03231	11.4072	1.00135
	11.2283	0.47034	12.9842	1.12113	11.9888	0.02146	11.2283	1.15414	11.4184	0.4484	12.9283	0.57027	12.1789	0.03129	11.4184	1.00945
	11.2394	0.47895	12.9954	1.12773	12	0.02117	11.2394	1.18631	11.4296	0.44648	12.9395	0.57793	12.1901	0.03027	11.4296	1.01677
	11.2506	0.48741	13.0066	1.1338	12.0112	0.02087	11.2506	1.21848	11.4408	0.44402	12.9506	0.58531	12.2013	0.02928	11.4408	1.02338
	11.2618	0.49562	13.0177	1.13942	12.0223	0.02054	11.2618	1.25045	11.452	0.44106	12.9618	0.59239	12.2125	0.0283	11.452	1.02932
	11.273	0.50351	13.0289	1.14475	12.0335	0.0202	11.273	1.28211	11.4631	0.43757	12.973	0.59915	12.2237	0.02733	11.4631	1.03459
	11.2842	0.51098	13.0401	1.14987	12.0447	0.01984	11.2842	1.31334	11.4743	0.43356	12.9842	0.60559	12.2348	0.02638	11.4743	1.03925
	11.2954	0.51794	13.0513	1.15464	12.0559	0.01946	11.2954	1.34396	11.4855	0.42906	12.9954	0.61169	12.246	0.02545	11.4855	1.04332
	11.3066	0.52432	13.0625	1.15906	12.0671	0.01908	11.3066	1.37373	11.4967	0.42413	13.0066	0.61744	12.2572	0.02454	11.4967	1.04684
	11.3177	0.5301	13.0737	1.16315	12.0783	0.01868	11.3177	1.40266	11.5079	0.41881	13.0177	0.62285	12.2684	0.02365	11.5079	1.04997
	11.3289	0.53526	13.0849	1.16705	12.0895	0.01826	11.3289	1.43076	11.5191	0.41316	13.0289	0.62799	12.2796	0.02279	11.5191	1.05278
	11.3401	0.53976	13.096	1.17081	12.1006	0.01784	11.3401	1.45794	11.5302	0.40723	13.0401	0.6329	12.2908	0.02196	11.5302	1.05532
	11.3513	0.54359	13.1072	1.17453	12.1118	0.01741	11.3513	1.48418	11.5414	0.40111	13.0513	0.63749	12.302	0.02117	11.5414	1.05779
	11.3625	0.54672	13.1184	1.17826	12.123	0.01697	11.3625	1.50944	11.5526	0.39483	13.0625	0.64169	12.3131	0.02041	11.5526	1.0602
	11.3737	0.54908	13.1296	1.18194	12.1342	0.01652	11.3737	1.53357	11.5638	0.38839	13.0737	0.64551	12.3243	0.01969	11.5638	1.06252
	11.3849	0.55068	13.1408	1.1857	12.1454	0.01607	11.3849	1.5566	11.575	0.38182	13.0849	0.64905	12.3355	0.01901	11.575	1.06481
	11.396	0.55153	13.152	1.18949	12.1566	0.01561	11.396	1.57854	11.5862	0.37517	13.096	0.65233	12.3467	0.01838	11.5862	1.06715
	11.4072	0.55157	13.1631	1.19329	12.1677	0.01515	11.4072	1.59933	11.5974	0.36848	13.1072	0.65539	12.3579	0.01779	11.5974	1.06959
	11.4184	0.55077	13.1743	1.19717	12.1789	0.01468	11.4184	1.61897	11.6085	0.36178	13.1184	0.65823	12.3691	0.01725	11.6085	1.07215
	11.4296	0.54916	13.1855	1.20124	12.1901	0.01422	11.4296	1.63757	11.6197	0.35511	13.1296	0.66079	12.3803	0.01676	11.6197	1.07484
	11.4408	0.54682	13.1967	1.20555	12.2013	0.01377	11.4408	1.65521	11.6309	0.34849	13.1408	0.6631	12.3914	0.01632	11.6309	1.07769
	11.452	0.54379	13.2079	1.21013	12.2125	0.01332	11.452	1.67199	11.6421	0.34196	13.152	0.66514	12.4026	0.01594	11.6421	1.08073
	11.4631	0.54013	13.2191	1.21495	12.2237	0.01288	11.4631	1.68807	11.6533	0.33557	13.1631	0.66692	12.4138	0.01561	11.6533	1.08401
	11.4743	0.53588	13.2303	1.21998	12.2348	0.01244	11.4743	1.70365	11.6645	0.32933	13.1743	0.66848	12.425	0.01533	11.6645	1.08754
	11.4855	0.53101	13.2414	1.22523	12.246	0.01201	11.4855	1.71863	11.6756	0.32325	13.1855	0.66991	12.4362	0.0151	11.6756	1.09124
	11.4967	0.52557	13.2526	1.23072	12.2572	0.01159	11.4967	1.73302	11.6868	0.31738	13.1967	0.67121	12.4474	0.01494	11.6868	1.09518
	11.5079	0.51965	13.2638	1.23649	12.2684	0.01118	11.5079	1.74708	11.698	0.3118	13.2079	0.67237	12.4585	0.01482	11.698	1.09949
	11.5191	0.51333	13.275	1.2425	12.2796	0.01077	11.5191	1.76098	11.7092	0.30649	13.2191	0.67341	12.4697	0.01476	11.7092	1.10409
	11.5302	0.50664	13.2862	1.24873	12.2908	0.01039	11.5302	1.77472	11.7204	0.30138	13.2303	0.6743	12.4809	0.01475	11.7204	1.10879
	11.5414	0.49969	13.2974	1.25516	12.302	0.01001	11.5414	1.78847	11.7316	0.29646	13.2414	0.67507	12.4921	0.01479	11.7316	1.11355
	11.5526	0.49254	13.3086	1.26168	12.3131	0.00965	11.5526	1.8023	11.7427	0.29174	13.2526	0.67573	12.5033	0.01488	11.7427	1.1183
	11.5638	0.48522	13.3197	1.26829	12.3243	0.00931	11.5638	1.81613	11.7539	0.28723	13.2638	0.67633	12.5145	0.01502	11.7539	1.12301
	11.575	0.4778	13.3309	1.27495	12.3355	0.00899	11.575	1.83003	11.7651	0.28292	13.275	0.67685	12.5257	0.01521	11.7651	1.12762
	11.5862	0.47036	13.3421	1.2815	12.3467	0.00868	11.5862	1.84412	11.7763	0.27882	13.2862	0.67732	12.5368	0.01543	11.7763	1.13214
	11.5974	0.46296	13.3533	1.28785	12.3579	0.00839	11.5974	1.85844	11.7875	0.27492	13.2974	0.67776	12.548	0.0157	11.7875	1.13654
	11.6085	0.45563	13.3645	1.29403	12.3691	0.00813	11.6085	1.87293	11.7987	0.27121	13.3086	0.67814	12.5592	0.01601	11.7987	1.14064
	11.6197	0.44841	13.3757	1.30006	12.3803	0.00788	11.6197	1.8876	11.8099	0.26769	13.3197	0.67847	12.5704	0.01634	11.8099	1.14445
	11.6309	0.44135	13.3868	1.30574	12.3914	0.00766	11.6309	1.90244	11.821	0.26436	13.3309	0.67873	12.5816	0.01671	11.821	1.14794
	11.6421	0.43449	13.398	1.31088	12.4026	0.00746	11.6421	1.91741	11.8322	0.26122	13.3421	0.67887	12.5928	0.01711	11.8322	1.151
	11.6533	0.42785	13.4092	1.31538	12.4138	0.00728	11.6533	1.93249	11.8434	0.25826	13.3533	0.67888	12.6039	0.01753	11.8434	1.15358
	11.6645	0.42146	13.4204	1.31916	12.425	0.00713	11.6645	1.94764	11.8546	0.25545	13.3645	0.67879	12.6151	0.01797	11.8546	1.15558
	11.6756	0.41533	13.4316	1.32213	12.4362	0.007	11.6756	1.96271	11.8658	0.25279	13.3757	0.67864	12.6263	0.01843	11.8658	1.15689
	11.6868	0.40951	13.4428	1.32422	12.4474	0.00689	11.6868	1.97772	11.877	0.25024	13.3868	0.67836	12.6375	0.0189	11.877	1.15744
	11.698	0.40404	13.4539	1.32548	12.4585	0.00681	11.698	1.99273	11.8881	0.24782	13.398	0.67786	12.6487	0.01937	11.8881	1.15732
	11.7092	0.39888	13.4651	1.32599	12.4697	0.00674	11.7092	2.00761	11.8993	0.24551	13.4092	0.67712	12.6599	0.01986	11.8993	1.15652
	11.7204	0.39399	13.4763	1.32556	12.4809	0.0067	11.7204	2.02206	11.9105	0.24331	13.4204	0.67613	12.671	0.02035	11.9105	1.15495
	11.7316	0.38935	13.4875	1.32421	12.4921	0.00669	11.7316	2.03589	11.9217	0.24125	13.4316	0.67485	12.6822	0.02084	11.9217	1.15265
	11.7427	0.38496	13.4987	1.32196	12.5033	0.00669	11.7427	2.04897	11.9329	0.23932	13.4428	0.67328	12.6934	0.02132	11.9329	1.14966
	11.7539	0.38079	13.5099	1.31881	12.5145	0.00671	11.7539	2.06117	11.9441	0.23745	13.4539	0.67144	12.7046	0.02181	11.9441	1.14584
	11.7651	0.37685	13.5211	1.31498	12.5257	0.00676	11.7651	2.07244	11.9552	0.23563	13.4651	0.66936	12.7158	0.02229	11.9552	1.14107
	11.7763	0.37311	13.5322	1.3102	12.5368	0.00682	11.7763	2.08282	11.9664	0.23383	13.4763	0.66698	12.727	0.02276	11.9664	1.13537
	11.7875	0.36957	13.5434	1.30432	12.548	0.0069	11.7875	2.09224	11.9776	0.23205	13.4875	0.66435	12.7381	0.02322	11.9776	1.12878
	11.7987	0.36617	13.5546	1.29734	12.5592	0.00699	11.7987	2.1003	11.9888	0.23027	13.4987	0.66146	12.7493	0.02366	11.9888	1.12126
	11.8099	0.3629	13.5658	1.28921	12.5704	0.0071	11.8099	2.10695	12	0.22847	13.5099	0.65836	12.7605	0.02409	12	1.11274
	11.821	0.35973	13.577	1.27998	12.5816	0.00722	11.821	2.11214	12.0112	0.22665	13.5211	0.65519	12.7717	0.02451	12.0112	1.10322
	11.8322	0.35661	13.5882	1.2697	12.5928	0.00735	11.8322	2.11548	12.0223	0.22479	13.5322	0.65181	12.7829	0.0249	12.0223	1.09271
	11.8434	0.35348	13.5993	1.25844	12.6039	0.0075	11.8434	2.11679	12.0335	0.22287	13.5434	0.64811	12.7941	0.02527	12.0335	1.08124
	11.8546	0.35033	13.6105	1.24632	12.6151	0.00765	11.8546	2.11601	12.0447	0.22091	13.5546	0.64412	12.8052	0.02562	12.0447	1.06888
	11.8658	0.34713	13.6217	1.23365	12.6263	0.00781	11.8658	2.11306	12.0559	0.21895	13.5658	0.6398	12.8164	0.02594	12.0559	1.05586
	11.877	0.34386	13.6329	1.22043	12.6375	0.00797	11.877	2.1079	12.0671	0.21698	13.577	0.63516	12.8276	0.02623	12.0671	1.04226
	11.8881	0.34053	13.6441	1.20658	12.6487	0.00814	11.8881	2.10067	12.0783	0.21492	13.5882	0.63024	12.8388	0.02651	12.0783	1.02792
	11.8993	0.33715	13.6553	1.19219	12.6599	0.00832	11.8993	2.09145	12.0895	0.21277	13.5993	0.62505	12.85	0.02675	12.0895	1.01281
	11.9105	0.33372	13.6664	1.17737	12.671	0.00849	11.9105	2.08036	12.1006	0.21051	13.6105	0.61963	12.8612	0.02697	12.1006	0.99699
	11.9217	0.33026	13.6776	1.16228	12.6822	0.00867	11.9217	2.06753	12.1118	0.20815	13.6217	0.61407	12.8724	0.02716	12.1118	0.98056
	11.9329	0.32674	13.6888	1.14703	12.6934	0.00885	11.9329	2.05296	12.123	0.20568	13.6329	0.60839	12.8835	0.02732	12.123	0.96349
	11.9441	0.32319	13.7	1.13175	12.7046	0.00903	11.9441	2.03665	12.1342	0.20308	13.6441	0.60256	12.8947	0.02744	12.1342	0.94579
	11.9552	0.31956	13.7112	1.1166	12.7158	0.00921	11.9552	2.01843	12.1454	0.20036	13.6553	0.59664	12.9059	0.02754	12.1454	0.92753
	11.9664	0.31582	13.7224	1.10161	12.727	0.00938	11.9664	1.99835	12.1566	0.19752	13.6664	0.59065	12.9171	0.02762	12.1566	0.90876
	11.9776	0.31196	13.7335	1.0869	12.7381	0.00956	11.9776	1.9765	12.1677	0.19457	13.6776	0.58468	12.9283	0.02766	12.1677	0.88956
	11.9888	0.30798	13.7447	1.07255	12.7493	0.00973	11.9888	1.95296	12.1789	0.19151	13.6888	0.57876	12.9395	0.02768	12.1789	0.87003
	12	0.30387	13.7559	1.05866	12.7605	0.00989	12	1.92791	12.1901	0.18835	13.7	0.57296	12.9506	0.02767	12.1901	0.85032
	12.0112	0.29963	13.7671	1.04537	12.7717	0.01005	12.0112	1.90134	12.2013	0.18522	13.7112	0.56733	12.9618	0.02763	12.2013	0.83071
	12.0223	0.29528	13.7783	1.0327	12.7829	0.01019	12.0223	1.87326	12.2125	0.18209	13.7224	0.56186	12.973	0.02756	12.2125	0.8112
	12.0335	0.29083	13.7895	1.02068	12.7941	0.01034	12.0335	1.84381	12.2237	0.17889	13.7335	0.55656	12.9842	0.02747	12.2237	0.79162
	12.0447	0.28629	13.8007	1.00945	12.8052	0.01047	12.0447	1.81312	12.2348	0.17564	13.7447	0.55148	12.9954	0.02736	12.2348	0.77209
	12.0559	0.28166	13.8118	0.99909	12.8164	0.01059	12.0559	1.78137	12.246	0.17238	13.7559	0.54663	13.0066	0.02722	12.246	0.7527
	12.0671	0.27696	13.823	0.98954	12.8276	0.0107	12.0671	1.74873	12.2572	0.16912	13.7671	0.54208	13.0177	0.02706	12.2572	0.73359
	12.0783	0.27221	13.8342	0.98084	12.8388	0.0108	12.0783	1.71534	12.2684	0.16588	13.7783	0.53781	13.0289	0.02689	12.2684	0.71478
	12.0895	0.26742	13.8454	0.9731	12.85	0.0109	12.0895	1.68126	12.2796	0.16265	13.7895	0.53382	13.0401	0.02671	12.2796	0.69628
	12.1006	0.26259	13.8566	0.96639	12.8612	0.01098	12.1006	1.64667	12.2908	0.15946	13.8007	0.53014	13.0513	0.02652	12.2908	0.67819
	12.1118	0.25775	13.8678	0.96071	12.8724	0.01105	12.1118	1.61176	12.302	0.15633	13.8118	0.52678	13.0625	0.02632	12.302	0.66056
	12.123	0.2529	13.8789	0.95601	12.8835	0.01111	12.123	1.57654	12.3131	0.15328	13.823	0.52374	13.0737	0.0261	12.3131	0.64348
	12.1342	0.24806	13.8901	0.95228	12.8947	0.01115	12.1342	1.54108	12.3243	0.15033	13.8342	0.52102	13.0849	0.02587	12.3243	0.62701
	12.1454	0.24322	13.9013	0.94953	12.9059	0.01119	12.1454	1.5055	12.3355	0.14752	13.8454	0.51867	13.096	0.02563	12.3355	0.61121
	12.1566	0.23841	13.9125	0.94777	12.9171	0.01122	12.1566	1.46991	12.3467	0.14485	13.8566	0.51672	13.1072	0.02539	12.3467	0.59617
	12.1677	0.23364	13.9237	0.94695	12.9283	0.01124	12.1677	1.43444	12.3579	0.14237	13.8678	0.51517	13.1184	0.02514	12.3579	0.58192
	12.1789	0.22892	13.9349	0.94707	12.9395	0.01124	12.1789	1.39923	12.3691	0.14009	13.8789	0.51402	13.1296	0.02489	12.3691	0.56854
	12.1901	0.22428	13.946	0.94809	12.9506	0.01124	12.1901	1.36457	12.3803	0.13803	13.8901	0.51324	13.1408	0.02465	12.3803	0.55607
	12.2013	0.21984	13.9572	0.94999	12.9618	0.01122	12.2013	1.33088	12.3914	0.13623	13.9013	0.51285	13.152	0.0244	12.3914	0.54457
	12.2125	0.21561	13.9684	0.95273	12.973	0.0112	12.2125	1.2981	12.4026	0.1347	13.9125	0.51286	13.1631	0.02415	12.4026	0.53413
	12.2237	0.21149	13.9796	0.95623	12.9842	0.01116	12.2237	1.26594	12.4138	0.13348	13.9237	0.51325	13.1743	0.02391	12.4138	0.52479
	12.2348	0.2075	13.9908	0.96047	12.9954	0.01111	12.2348	1.23452	12.425	0.13256	13.9349	0.51398	13.1855	0.02367	12.425	0.51653
	12.246	0.20366	14.002	0.96539	13.0066	0.01106	12.246	1.20399	12.4362	0.13198	13.946	0.51506	13.1967	0.02344	12.4362	0.50942
	12.2572	0.20002	14.0132	0.97097	13.0177	0.01099	12.2572	1.17447	12.4474	0.13175	13.9572	0.51646	13.2079	0.02321	12.4474	0.50349
	12.2684	0.19656	14.0243	0.97723	13.0289	0.01092	12.2684	1.146	12.4585	0.13186	13.9684	0.51817	13.2191	0.023	12.4585	0.49868
	12.2796	0.19328	14.0355	0.98412	13.0401	0.01085	12.2796	1.11854	12.4697	0.13234	13.9796	0.52016	13.2303	0.0228	12.4697	0.49502
	12.2908	0.1902	14.0467	0.99156	13.0513	0.01077	12.2908	1.09215	12.4809	0.13318	13.9908	0.52241	13.2414	0.0226	12.4809	0.49251
	12.302	0.18733	14.0579	0.9995	13.0625	0.01069	12.302	1.0669	12.4921	0.1344	14.002	0.52491	13.2526	0.02242	12.4921	0.49118
	12.3131	0.1847	14.0691	1.00798	13.0737	0.0106	12.3131	1.04287	12.5033	0.13599	14.0132	0.52767	13.2638	0.02224	12.5033	0.491
	12.3243	0.18232	14.0803	1.01698	13.0849	0.01051	12.3243	1.02011	12.5145	0.13795	14.0243	0.5307	13.275	0.02208	12.5145	0.49193
	12.3355	0.18021	14.0915	1.02653	13.096	0.01041	12.3355	0.99869	12.5257	0.14029	14.0355	0.53399	13.2862	0.02193	12.5257	0.49399
	12.3467	0.17839	14.1026	1.0366	13.1072	0.01032	12.3467	0.97867	12.5368	0.14301	14.0467	0.53748	13.2974	0.0218	12.5368	0.49717
	12.3579	0.17687	14.1138	1.04708	13.1184	0.01022	12.3579	0.9601	12.548	0.14608	14.0579	0.54115	13.3086	0.02167	12.548	0.50136
	12.3691	0.17567	14.125	1.05796	13.1296	0.01012	12.3691	0.94304	12.5592	0.14949	14.0691	0.54505	13.3197	0.02156	12.5592	0.50652
	12.3803	0.17481	14.1362	1.06918	13.1408	0.01002	12.3803	0.92751	12.5704	0.15322	14.0803	0.54917	13.3309	0.02145	12.5704	0.51262
	12.3914	0.17431	14.1474	1.08078	13.152	0.00992	12.3914	0.91358	12.5816	0.15724	14.0915	0.55347	13.3421	0.02136	12.5816	0.51961
	12.4026	0.17418	14.1585	1.09285	13.1631	0.00982	12.4026	0.90139	12.5928	0.16155	14.1026	0.55795	13.3533	0.02127	12.5928	0.52743
	12.4138	0.17444	14.1697	1.10542	13.1743	0.00973	12.4138	0.89095	12.6039	0.16611	14.1138	0.56258	13.3645	0.02119	12.6039	0.53604
	12.425	0.17508	14.1809	1.11847	13.1855	0.00963	12.425	0.88218	12.6151	0.17091	14.125	0.56736	13.3757	0.02111	12.6151	0.54536
	12.4362	0.17613	14.1921	1.13199	13.1967	0.00954	12.4362	0.8752	12.6263	0.17591	14.1362	0.57225	13.3868	0.02104	12.6263	0.55536
	12.4474	0.17758	14.2033	1.14605	13.2079	0.00946	12.4474	0.87002	12.6375	0.18108	14.1474	0.57727	13.398	0.02098	12.6375	0.56597
	12.4585	0.17942	14.2145	1.16061	13.2191	0.00937	12.4585	0.86652	12.6487	0.18639	14.1585	0.58244	13.4092	0.02091	12.6487	0.57712
	12.4697	0.18166	14.2257	1.17567	13.2303	0.0093	12.4697	0.86469	12.6599	0.19182	14.1697	0.58776	13.4204	0.02084	12.6599	0.58876
	12.4809	0.18429	14.2368	1.19125	13.2414	0.00922	12.4809	0.86455	12.671	0.19732	14.1809	0.59323	13.4316	0.02076	12.671	0.60081
[truncated: 1,152 more rows]
