# Supplementary material for: Thermodynamic framework for assessing dissolutive wetting behaviors in metallic systems
Source: Nat Commun. 2025 Dec 3;17:313. doi: 10.1038/s41467-025-67008-9 (PMC12789441; doi:10.1038/s41467-025-67008-9)
Supplement: Supplementary file 10 — Source Data [file 41467_2025_67008_MOESM10_ESM.zip › Separate Source Data files/Supplementary Fig. 7c.xlsx]

## Sheet: Sheet1
	Cu-4s		Cu-3p		Cu-3d		Cu-total		Fe-4s		Fe-3p		Fe-3d		Fe-total
	Energy(eV)	DOS(electrons/eV)	Energy(eV)	DOS(electrons/eV)	Energy(eV)	DOS(electrons/eV)	Energy(eV)	DOS(electrons/eV)	Energy(eV)	DOS(electrons/eV)	Energy(eV)	DOS(electrons/eV)	Energy(eV)	DOS(electrons/eV)	Energy(eV)	DOS(electrons/eV)
	-11.2284	0	-11.2284	0	-11.2284	0	-11.2284	0	-11.2284	0	-11.2284	0	-11.2284	0	-11.2284	0
	-11.2172	0	-11.2172	0	-11.2172	0	-11.2172	0	-11.2172	0	-11.2172	0	-11.2172	0	-11.2172	0
	-9.87513	0.000111602	-8.09693	0.000110481	-9.11464	0.000101103	-9.87513	0.000111607	-9.64028	0.000117346	-8.19758	0.000100544	-8.98044	0.000100802	-9.64028	0.000117556
	-9.86395	0.000133167	-8.08575	0.000124445	-9.10346	0.000109747	-9.86395	0.000133173	-9.62909	0.000144017	-8.1864	0.000107492	-8.96926	0.000107866	-9.62909	0.000144266
	-9.85277	0.000158403	-8.07456	0.000140517	-9.09228	0.000118971	-9.85277	0.00015841	-9.61791	0.0001762	-8.17521	0.000115094	-8.95807	0.00011533	-9.61791	0.000176493
	-9.84158	0.000187834	-8.06338	0.000159044	-9.08109	0.000128806	-9.84158	0.000187842	-9.60672	0.0002149	-8.16403	0.000123041	-8.94689	0.000123206	-9.60672	0.000215247
	-9.8304	0.000222037	-8.05219	0.000180426	-9.06991	0.000139287	-9.8304	0.000222047	-9.59554	0.000261282	-8.15285	0.000131468	-8.9357	0.000131509	-9.59554	0.000261691
	-9.81921	0.000261649	-8.04101	0.000205123	-9.05872	0.000150449	-9.81921	0.000261661	-9.58436	0.000316684	-8.14166	0.000140369	-8.92452	0.000140251	-9.58436	0.000317166
	-9.80803	0.000317929	-8.02983	0.00023366	-9.04754	0.000162328	-9.80803	0.000317948	-9.57317	0.000382634	-8.13048	0.00014974	-8.91334	0.000149441	-9.57317	0.000383201
	-9.79685	0.00037353	-8.01864	0.000266638	-9.03636	0.000174964	-9.79685	0.000373552	-9.56199	0.000460875	-8.1193	0.000159579	-8.90215	0.000159088	-9.56199	0.000461541
	-9.78566	0.000437619	-8.00746	0.000304736	-9.02517	0.000188395	-9.78566	0.000437645	-9.55081	0.000553382	-8.10811	0.000169883	-8.89097	0.000169283	-9.55081	0.000554164
	-9.77448	0.000511276	-7.99628	0.000348721	-9.01399	0.000202664	-9.77448	0.000511307	-9.53962	0.000662382	-8.09693	0.000180654	-8.87979	0.000180027	-9.53962	0.000663298
	-9.7633	0.000595683	-7.98509	0.000399452	-9.00281	0.000217813	-9.7633	0.000595721	-9.52844	0.000790378	-8.08575	0.000191896	-8.8686	0.000191235	-9.52844	0.000791448
	-9.75211	0.000692136	-7.97391	0.000457893	-8.99162	0.000233884	-9.75211	0.00069218	-9.51726	0.000940161	-8.07456	0.000203619	-8.85742	0.000202901	-9.51726	0.000941412
	-9.74093	0.000802043	-7.96272	0.000525112	-8.98044	0.000250918	-9.74093	0.000802097	-9.50607	0.00111	-8.06338	0.000215839	-8.84623	0.000215026	-9.50607	0.00112
	-9.72974	0.00092694	-7.95154	0.000602291	-8.96926	0.000268959	-9.72974	0.000927003	-9.49489	0.00132	-8.05219	0.000228578	-8.83505	0.000227584	-9.49489	0.00132
	-9.71856	0.00107	-7.94036	0.000690729	-8.95807	0.000288044	-9.71856	0.00107	-9.4837	0.00156	-8.04101	0.00024187	-8.82387	0.000240588	-9.4837	0.00156
	-9.70738	0.00123	-7.92917	0.000791859	-8.94689	0.000308214	-9.70738	0.00123	-9.47252	0.00183	-8.02983	0.000255758	-8.81268	0.00025398	-9.47252	0.00183
	-9.69619	0.00141	-7.91799	0.000907225	-8.9357	0.000329501	-9.69619	0.00141	-9.46134	0.00215	-8.01864	0.000270299	-8.8015	0.000267757	-9.46134	0.00215
	-9.68501	0.00161	-7.90681	0.00104	-8.92452	0.000351938	-9.68501	0.00161	-9.45015	0.00251	-8.00746	0.000285565	-8.79032	0.000281891	-9.45015	0.00251
	-9.67383	0.00184	-7.89562	0.00119	-8.91334	0.00037555	-9.67383	0.00184	-9.43897	0.00292	-7.99628	0.000301644	-8.77913	0.000296356	-9.43897	0.00292
	-9.66264	0.00209	-7.88444	0.00136	-8.90215	0.000400358	-9.66264	0.00209	-9.42779	0.00339	-7.98509	0.000318644	-8.76795	0.000311119	-9.42779	0.00339
	-9.65146	0.00238	-7.87326	0.00155	-8.89097	0.000426581	-9.65146	0.00238	-9.4166	0.00392	-7.97391	0.000336694	-8.75677	0.000326147	-9.4166	0.00392
	-9.64028	0.0027	-7.86207	0.00176	-8.87979	0.000454223	-9.64028	0.0027	-9.40542	0.00452	-7.96272	0.000355951	-8.74558	0.000341404	-9.40542	0.00453
	-9.62909	0.00305	-7.85089	0.002	-8.8686	0.000483076	-9.62909	0.00305	-9.39423	0.0052	-7.95154	0.000376594	-8.7344	0.000356852	-9.39423	0.00521
	-9.61791	0.00344	-7.8397	0.00227	-8.85742	0.000513127	-9.61791	0.00344	-9.38305	0.00596	-7.94036	0.000398834	-8.72321	0.000372455	-9.38305	0.00597
	-9.60672	0.00388	-7.82852	0.00257	-8.84623	0.000544381	-9.60672	0.00388	-9.37187	0.00682	-7.92917	0.000423	-8.71203	0.000388174	-9.37187	0.00682
	-9.59554	0.00436	-7.81734	0.0029	-8.83505	0.00057676	-9.59554	0.00436	-9.36068	0.00777	-7.91799	0.000449367	-8.70085	0.000403971	-9.36068	0.00778
	-9.58436	0.00489	-7.80615	0.00327	-8.82387	0.000610296	-9.58436	0.00489	-9.3495	0.00883	-7.90681	0.000478408	-8.68966	0.000419809	-9.3495	0.00884
	-9.57317	0.00547	-7.79497	0.00367	-8.81268	0.000644849	-9.57317	0.00547	-9.33832	0.01	-7.89562	0.000510476	-8.67848	0.000435654	-9.33832	0.01001
	-9.56199	0.00612	-7.78379	0.00412	-8.8015	0.000680403	-9.56199	0.00612	-9.32713	0.01129	-7.88444	0.000545713	-8.6673	0.000451473	-9.32713	0.0113
	-9.55081	0.00683	-7.7726	0.00461	-8.79032	0.000716889	-9.55081	0.00683	-9.31595	0.01271	-7.87326	0.000584554	-8.65611	0.000467236	-9.31595	0.01272
	-9.53962	0.00761	-7.76142	0.00514	-8.77913	0.000754234	-9.53962	0.00761	-9.30477	0.01427	-7.86207	0.000627479	-8.64493	0.000482917	-9.30477	0.01428
	-9.52844	0.00847	-7.75024	0.00572	-8.76795	0.000792354	-9.52844	0.00847	-9.29358	0.01597	-7.85089	0.000675017	-8.63375	0.000498492	-9.29358	0.01598
	-9.51726	0.00941	-7.73905	0.00634	-8.75677	0.000831163	-9.51726	0.00941	-9.2824	0.01782	-7.8397	0.000727741	-8.62256	0.000513943	-9.2824	0.01784
	-9.50607	0.01044	-7.72787	0.00702	-8.74558	0.000870567	-9.50607	0.01044	-9.27121	0.01982	-7.82852	0.000786277	-8.61138	0.000529255	-9.27121	0.01984
	-9.49489	0.01157	-7.71668	0.00775	-8.7344	0.00091047	-9.49489	0.01157	-9.26003	0.02198	-7.81734	0.000851295	-8.60019	0.000544418	-9.26003	0.02201
	-9.4837	0.01282	-7.7055	0.00852	-8.72321	0.000950774	-9.4837	0.01283	-9.24885	0.02431	-7.80615	0.000923512	-8.58901	0.000559425	-9.24885	0.02434
	-9.47252	0.01418	-7.69432	0.00935	-8.71203	0.00099138	-9.47252	0.01418	-9.23766	0.02681	-7.79497	0.001	-8.57783	0.000574275	-9.23766	0.02684
	-9.46134	0.01567	-7.68313	0.01024	-8.70085	0.00103	-9.46134	0.01567	-9.22648	0.02948	-7.78379	0.00109	-8.56664	0.000589455	-9.22648	0.02952
	-9.45015	0.01729	-7.67195	0.01117	-8.68966	0.00107	-9.45015	0.01729	-9.2153	0.03232	-7.7726	0.00119	-8.55546	0.000604995	-9.2153	0.03236
	-9.43897	0.01906	-7.66077	0.01215	-8.67848	0.00111	-9.43897	0.01907	-9.20411	0.03534	-7.76142	0.0013	-8.54428	0.000620487	-9.20411	0.03538
	-9.42779	0.021	-7.64958	0.01318	-8.6673	0.00115	-9.42779	0.021	-9.19293	0.03853	-7.75024	0.00142	-8.53309	0.000635965	-9.19293	0.03857
	-9.4166	0.02311	-7.6384	0.01425	-8.65611	0.0012	-9.4166	0.02311	-9.18174	0.04188	-7.73905	0.00155	-8.52191	0.000651319	-9.18174	0.04193
	-9.40542	0.02541	-7.62721	0.01537	-8.64493	0.00124	-9.40542	0.02542	-9.17056	0.04541	-7.72787	0.0017	-8.51072	0.000666514	-9.17056	0.04546
	-9.39423	0.02791	-7.61603	0.01652	-8.63375	0.00128	-9.39423	0.02792	-9.15938	0.04909	-7.71668	0.00186	-8.49954	0.000681675	-9.15938	0.04915
	-9.38305	0.03064	-7.60485	0.01771	-8.62256	0.00132	-9.38305	0.03065	-9.14819	0.05293	-7.7055	0.00203	-8.48836	0.000696647	-9.14819	0.05299
	-9.37187	0.0336	-7.59366	0.01893	-8.61138	0.00136	-9.37187	0.03361	-9.13701	0.05692	-7.69432	0.00222	-8.47717	0.000711502	-9.13701	0.05699
	-9.36068	0.03682	-7.58248	0.02017	-8.60019	0.0014	-9.36068	0.03683	-9.12583	0.06105	-7.68313	0.00243	-8.46599	0.00072626	-9.12583	0.06112
	-9.3495	0.04031	-7.5713	0.02143	-8.58901	0.00143	-9.3495	0.04032	-9.11464	0.0653	-7.67195	0.00265	-8.45481	0.000740932	-9.11464	0.06538
	-9.33832	0.04409	-7.56011	0.0227	-8.57783	0.00147	-9.33832	0.0441	-9.10346	0.06968	-7.66077	0.0029	-8.44362	0.000755531	-9.10346	0.06976
	-9.32713	0.04817	-7.54893	0.02397	-8.56664	0.00151	-9.32713	0.04818	-9.09228	0.07416	-7.64958	0.00316	-8.43244	0.00077007	-9.09228	0.07425
	-9.31595	0.05258	-7.53775	0.02523	-8.55546	0.00155	-9.31595	0.05259	-9.08109	0.07873	-7.6384	0.00344	-8.42126	0.000784562	-9.08109	0.07883
	-9.30477	0.05732	-7.52656	0.02648	-8.54428	0.00159	-9.30477	0.05734	-9.06991	0.08339	-7.62721	0.00373	-8.41007	0.000799021	-9.06991	0.08349
	-9.29358	0.06243	-7.51538	0.02771	-8.53309	0.00163	-9.29358	0.06245	-9.05872	0.08811	-7.61603	0.00405	-8.39889	0.000813462	-9.05872	0.08822
	-9.2824	0.06791	-7.50419	0.02891	-8.52191	0.00167	-9.2824	0.06794	-9.04754	0.09289	-7.60485	0.00439	-8.3877	0.000827902	-9.04754	0.093
	-9.27121	0.07378	-7.49301	0.03007	-8.51072	0.00171	-9.27121	0.07381	-9.03636	0.09771	-7.59366	0.00474	-8.37652	0.000842358	-9.03636	0.09783
	-9.26003	0.08005	-7.48183	0.03118	-8.49954	0.00175	-9.26003	0.08008	-9.02517	0.10255	-7.58248	0.00512	-8.36534	0.000856852	-9.02517	0.10268
	-9.24885	0.08673	-7.47064	0.03223	-8.48836	0.00179	-9.24885	0.08677	-9.01399	0.10741	-7.5713	0.00551	-8.35415	0.000871409	-9.01399	0.10755
	-9.23766	0.09384	-7.45946	0.03322	-8.47717	0.00183	-9.23766	0.09388	-9.00281	0.11227	-7.56011	0.00591	-8.34297	0.000886056	-9.00281	0.11242
	-9.22648	0.1014	-7.44828	0.03413	-8.46599	0.00187	-9.22648	0.10144	-8.99162	0.11713	-7.54893	0.00633	-8.33179	0.000900828	-8.99162	0.11728
	-9.2153	0.10943	-7.43709	0.03496	-8.45481	0.00191	-9.2153	0.10948	-8.98044	0.12196	-7.53775	0.00677	-8.3206	0.000915765	-8.98044	0.12212
	-9.20411	0.11789	-7.42591	0.0357	-8.44362	0.00194	-9.20411	0.11794	-8.96926	0.12676	-7.52656	0.00721	-8.30942	0.000930915	-8.96926	0.12694
	-9.19293	0.12679	-7.41473	0.03635	-8.43244	0.00198	-9.19293	0.12684	-8.95807	0.13153	-7.51538	0.00767	-8.29824	0.000946331	-8.95807	0.13171
	-9.18174	0.13612	-7.40354	0.03689	-8.42126	0.00202	-9.18174	0.13618	-8.94689	0.13625	-7.50419	0.00813	-8.28705	0.00096208	-8.94689	0.13644
	-9.17056	0.14587	-7.39236	0.03733	-8.41007	0.00206	-9.17056	0.14593	-8.9357	0.14092	-7.49301	0.0086	-8.27587	0.000978347	-8.9357	0.14112
	-9.15938	0.15603	-7.38117	0.03766	-8.39889	0.00209	-9.15938	0.1561	-8.92452	0.14552	-7.48183	0.00907	-8.26468	0.000995026	-8.92452	0.14574
	-9.14819	0.16659	-7.36999	0.03788	-8.3877	0.00213	-9.14819	0.16667	-8.91334	0.15007	-7.47064	0.00954	-8.2535	0.00101	-8.91334	0.15029
	-9.13701	0.17753	-7.35881	0.03802	-8.37652	0.00217	-9.13701	0.17762	-8.90215	0.15455	-7.45946	0.01	-8.24232	0.00103	-8.90215	0.15479
	-9.12583	0.18883	-7.34762	0.03807	-8.36534	0.00221	-9.12583	0.18893	-8.89097	0.15913	-7.44828	0.01046	-8.23113	0.00105	-8.89097	0.15938
	-9.11464	0.20047	-7.33644	0.03803	-8.35415	0.00225	-9.11464	0.20057	-8.87979	0.16381	-7.43709	0.01091	-8.21995	0.00107	-8.87979	0.16407
	-9.10346	0.21241	-7.32526	0.03789	-8.34297	0.00228	-9.10346	0.21252	-8.8686	0.16841	-7.42591	0.01134	-8.20877	0.0011	-8.8686	0.16868
	-9.09228	0.22464	-7.31407	0.03764	-8.33179	0.00232	-9.09228	0.22476	-8.85742	0.17293	-7.41473	0.01176	-8.19758	0.00112	-8.85742	0.17321
	-9.08109	0.23711	-7.30289	0.03728	-8.3206	0.00236	-9.08109	0.23724	-8.84623	0.17736	-7.40354	0.01216	-8.1864	0.00115	-8.84623	0.17765
	-9.06991	0.24981	-7.2917	0.03681	-8.30942	0.0024	-9.06991	0.24995	-8.83505	0.1817	-7.39236	0.01253	-8.17521	0.00117	-8.83505	0.18201
	-9.05872	0.2627	-7.28052	0.03624	-8.29824	0.00244	-9.05872	0.26285	-8.82387	0.18595	-7.38117	0.01288	-8.16403	0.0012	-8.82387	0.18627
	-9.04754	0.27574	-7.26934	0.03558	-8.28705	0.00248	-9.04754	0.2759	-8.81268	0.1901	-7.36999	0.01319	-8.15285	0.00123	-8.81268	0.19044
	-9.03636	0.2889	-7.25815	0.03484	-8.27587	0.00253	-9.03636	0.28908	-8.8015	0.19415	-7.35881	0.01348	-8.14166	0.00127	-8.8015	0.1945
	-9.02517	0.30215	-7.24697	0.03401	-8.26468	0.00257	-9.02517	0.30234	-8.79032	0.19808	-7.34762	0.01373	-8.13048	0.0013	-8.79032	0.19844
	-9.01399	0.31546	-7.23579	0.0331	-8.2535	0.00262	-9.01399	0.31566	-8.77913	0.2019	-7.33644	0.01394	-8.1193	0.00134	-8.77913	0.20227
	-9.00281	0.3288	-7.2246	0.03213	-8.24232	0.00267	-9.00281	0.32902	-8.76795	0.20558	-7.32526	0.01412	-8.10811	0.00138	-8.76795	0.20598
	-8.99162	0.34213	-7.21342	0.0311	-8.23113	0.00272	-8.99162	0.34237	-8.75677	0.20914	-7.31407	0.01425	-8.09693	0.00142	-8.75677	0.20954
	-8.98044	0.35544	-7.20224	0.03003	-8.21995	0.00278	-8.98044	0.3557	-8.74558	0.21254	-7.30289	0.01434	-8.08575	0.00147	-8.74558	0.21297
	-8.96926	0.3687	-7.19105	0.02891	-8.20877	0.00284	-8.96926	0.36897	-8.7344	0.21579	-7.2917	0.01439	-8.07456	0.00152	-8.7344	0.21623
	-8.95807	0.38189	-7.17987	0.02777	-8.19758	0.00291	-8.95807	0.38218	-8.72321	0.21888	-7.28052	0.01442	-8.06338	0.00158	-8.72321	0.21933
	-8.94689	0.39499	-7.16868	0.02661	-8.1864	0.00298	-8.94689	0.3953	-8.71203	0.22178	-7.26934	0.01441	-8.05219	0.00164	-8.71203	0.22225
	-8.9357	0.40798	-7.1575	0.02544	-8.17521	0.00305	-8.9357	0.40831	-8.70085	0.22449	-7.25815	0.01437	-8.04101	0.00171	-8.70085	0.22497
	-8.92452	0.42085	-7.14632	0.02428	-8.16403	0.00313	-8.92452	0.42121	-8.68966	0.22699	-7.24697	0.01429	-8.02983	0.00178	-8.68966	0.22749
	-8.91334	0.4336	-7.13513	0.02313	-8.15285	0.00321	-8.91334	0.43398	-8.67848	0.22927	-7.23579	0.01418	-8.01864	0.00185	-8.67848	0.22978
	-8.90215	0.44621	-7.12395	0.022	-8.14166	0.00331	-8.90215	0.44661	-8.6673	0.23132	-7.2246	0.01402	-8.00746	0.00193	-8.6673	0.23185
	-8.89097	0.45914	-7.11277	0.0209	-8.13048	0.0034	-8.89097	0.45958	-8.65611	0.23313	-7.21342	0.01383	-7.99628	0.00202	-8.65611	0.23367
	-8.87979	0.4724	-7.10158	0.01985	-8.1193	0.00351	-8.87979	0.47286	-8.64493	0.23468	-7.20224	0.0136	-7.98509	0.00211	-8.64493	0.23524
	-8.8686	0.48548	-7.0904	0.01884	-8.10811	0.00362	-8.8686	0.48597	-8.63375	0.23597	-7.19105	0.01334	-7.97391	0.00221	-8.63375	0.23654
	-8.85742	0.49838	-7.07921	0.01789	-8.09693	0.00375	-8.85742	0.4989	-8.62256	0.23698	-7.17987	0.01305	-7.96272	0.00232	-8.62256	0.23756
	-8.84623	0.5111	-7.06803	0.01701	-8.08575	0.00388	-8.84623	0.51165	-8.61138	0.2377	-7.16868	0.01273	-7.95154	0.00243	-8.61138	0.23831
	-8.83505	0.5236	-7.05685	0.01621	-8.07456	0.00402	-8.83505	0.52418	-8.60019	0.23815	-7.1575	0.0124	-7.94036	0.00255	-8.60019	0.23876
	-8.82387	0.53589	-7.04566	0.01548	-8.06338	0.00418	-8.82387	0.53651	-8.58901	0.2383	-7.14632	0.01204	-7.92917	0.00268	-8.58901	0.23893
	-8.81268	0.54793	-7.03448	0.01485	-8.05219	0.00435	-8.81268	0.54859	-8.57783	0.23816	-7.13513	0.01167	-7.91799	0.00282	-8.57783	0.2388
	-8.8015	0.55972	-7.0233	0.01431	-8.04101	0.00453	-8.8015	0.56041	-8.56664	0.23797	-7.12395	0.01128	-7.90681	0.00296	-8.56664	0.23862
	-8.79032	0.57123	-7.01211	0.01387	-8.02983	0.00472	-8.79032	0.57196	-8.55546	0.23772	-7.11277	0.01089	-7.89562	0.00312	-8.55546	0.23839
	-8.77913	0.58245	-7.00093	0.01354	-8.01864	0.00493	-8.77913	0.58321	-8.54428	0.23724	-7.10158	0.0105	-7.88444	0.00328	-8.54428	0.23792
	-8.76795	0.59333	-6.98975	0.01332	-8.00746	0.00515	-8.76795	0.59413	-8.53309	0.23653	-7.0904	0.01012	-7.87326	0.00344	-8.53309	0.23723
	-8.75677	0.60387	-6.97856	0.01321	-7.99628	0.00539	-8.75677	0.60471	-8.52191	0.23555	-7.07921	0.00974	-7.86207	0.00362	-8.52191	0.23626
	-8.74558	0.61402	-6.96738	0.01323	-7.98509	0.00565	-8.74558	0.6149	-8.51072	0.2343	-7.06803	0.00937	-7.85089	0.0038	-8.51072	0.23502
	-8.7344	0.62375	-6.95619	0.01337	-7.97391	0.00592	-8.7344	0.62467	-8.49954	0.2328	-7.05685	0.00901	-7.8397	0.00399	-8.49954	0.23354
	-8.72321	0.63302	-6.94501	0.01364	-7.96272	0.00621	-8.72321	0.63398	-8.48836	0.23105	-7.04566	0.00868	-7.82852	0.00418	-8.48836	0.23181
	-8.71203	0.64181	-6.93383	0.01405	-7.95154	0.00652	-8.71203	0.64281	-8.47717	0.22908	-7.03448	0.00837	-7.81734	0.00438	-8.47717	0.22985
	-8.70085	0.65006	-6.92264	0.01459	-7.94036	0.00685	-8.70085	0.65111	-8.46599	0.2269	-7.0233	0.00809	-7.80615	0.00459	-8.46599	0.22768
	-8.68966	0.65775	-6.91146	0.01527	-7.92917	0.0072	-8.68966	0.65883	-8.45481	0.22453	-7.01211	0.00783	-7.79497	0.0048	-8.45481	0.22532
	-8.67848	0.66482	-6.90028	0.0161	-7.91799	0.00757	-8.67848	0.66595	-8.44362	0.22199	-7.00093	0.00762	-7.78379	0.00502	-8.44362	0.2228
	-8.6673	0.67125	-6.88909	0.01707	-7.90681	0.00796	-8.6673	0.67242	-8.43244	0.21929	-6.98975	0.00744	-7.7726	0.00524	-8.43244	0.22012
	-8.65611	0.677	-6.87791	0.01818	-7.89562	0.00837	-8.65611	0.6782	-8.42126	0.21647	-6.97856	0.0073	-7.76142	0.00546	-8.42126	0.21731
	-8.64493	0.68202	-6.86673	0.01944	-7.88444	0.0088	-8.64493	0.68327	-8.41007	0.21355	-6.96738	0.0072	-7.75024	0.00569	-8.41007	0.2144
	-8.63375	0.6863	-6.85554	0.02085	-7.87326	0.00924	-8.63375	0.68759	-8.39889	0.21053	-6.95619	0.00715	-7.73905	0.00592	-8.39889	0.2114
	-8.62256	0.6898	-6.84436	0.0224	-7.86207	0.00971	-8.62256	0.69113	-8.3877	0.20745	-6.94501	0.00715	-7.72787	0.00615	-8.3877	0.20833
	-8.61138	0.69251	-6.83317	0.02411	-7.85089	0.01019	-8.61138	0.69388	-8.37652	0.20433	-6.93383	0.00719	-7.71668	0.00638	-8.37652	0.20522
	-8.60019	0.6944	-6.82199	0.02595	-7.8397	0.01069	-8.60019	0.69581	-8.36534	0.20119	-6.92264	0.00729	-7.7055	0.00662	-8.36534	0.2021
	-8.58901	0.69547	-6.81081	0.02795	-7.82852	0.0112	-8.58901	0.69692	-8.35415	0.19804	-6.91146	0.00743	-7.69432	0.00685	-8.35415	0.19896
	-8.57783	0.69571	-6.79962	0.03008	-7.81734	0.01173	-8.57783	0.6972	-8.34297	0.19491	-6.90028	0.00763	-7.68313	0.00708	-8.34297	0.19585
	-8.56664	0.69583	-6.78844	0.03236	-7.80615	0.01227	-8.56664	0.69736	-8.33179	0.19181	-6.88909	0.00787	-7.67195	0.00731	-8.33179	0.19277
	-8.55546	0.69583	-6.77726	0.03476	-7.79497	0.01282	-8.55546	0.6974	-8.3206	0.18877	-6.87791	0.00817	-7.66077	0.00754	-8.3206	0.18974
	-8.54428	0.69515	-6.76607	0.0373	-7.78379	0.01339	-8.54428	0.69675	-8.30942	0.18578	-6.86673	0.00852	-7.64958	0.00776	-8.30942	0.18677
	-8.53309	0.6938	-6.75489	0.03996	-7.7726	0.01396	-8.53309	0.69544	-8.29824	0.18288	-6.85554	0.00891	-7.6384	0.00798	-8.29824	0.18389
	-8.52191	0.69166	-6.7437	0.04273	-7.76142	0.01454	-8.52191	0.69335	-8.28705	0.18007	-6.84436	0.00936	-7.62721	0.0082	-8.28705	0.18109
	-8.51072	0.68876	-6.73252	0.04562	-7.75024	0.01513	-8.51072	0.69049	-8.27587	0.17736	-6.83317	0.00984	-7.61603	0.00842	-8.27587	0.17841
	-8.49954	0.68514	-6.72134	0.0486	-7.73905	0.01573	-8.49954	0.6869	-8.26468	0.17477	-6.82199	0.01038	-7.60485	0.00862	-8.26468	0.17584
	-8.48836	0.68081	-6.71015	0.05167	-7.72787	0.01632	-8.48836	0.68261	-8.2535	0.17231	-6.81081	0.01095	-7.59366	0.00883	-8.2535	0.1734
	-8.47717	0.67582	-6.69897	0.05483	-7.71668	0.01692	-8.47717	0.67766	-8.24232	0.17005	-6.79962	0.01156	-7.58248	0.00903	-8.24232	0.17116
	-8.46599	0.67021	-6.68779	0.05805	-7.7055	0.01752	-8.46599	0.67209	-8.23113	0.16808	-6.78844	0.0122	-7.5713	0.00922	-8.23113	0.16921
	-8.45481	0.66405	-6.6766	0.06132	-7.69432	0.01812	-8.45481	0.66597	-8.21995	0.16633	-6.77726	0.01288	-7.56011	0.00941	-8.21995	0.16749
	-8.44362	0.65737	-6.66542	0.06464	-7.68313	0.01872	-8.44362	0.65933	-8.20877	0.16473	-6.76607	0.01358	-7.54893	0.00958	-8.20877	0.16592
	-8.43244	0.65025	-6.65424	0.06799	-7.67195	0.01931	-8.43244	0.65224	-8.19758	0.16329	-6.75489	0.0143	-7.53775	0.00975	-8.19758	0.16451
	-8.42126	0.64272	-6.64305	0.07135	-7.66077	0.0199	-8.42126	0.64475	-8.1864	0.16202	-6.7437	0.01505	-7.52656	0.0099	-8.1864	0.16327
	-8.41007	0.63485	-6.63187	0.07473	-7.64958	0.02048	-8.41007	0.63692	-8.17521	0.16091	-6.73252	0.01581	-7.51538	0.01004	-8.17521	0.1622
	-8.39889	0.62671	-6.62068	0.07809	-7.6384	0.02106	-8.39889	0.62881	-8.16403	0.15998	-6.72134	0.01658	-7.50419	0.01016	-8.16403	0.1613
	-8.3877	0.61833	-6.6095	0.08143	-7.62721	0.02164	-8.3877	0.62048	-8.15285	0.15922	-6.71015	0.01736	-7.49301	0.01027	-8.15285	0.16058
	-8.37652	0.60979	-6.59832	0.08474	-7.61603	0.02221	-8.37652	0.61198	-8.14166	0.15864	-6.69897	0.01814	-7.48183	0.01037	-8.14166	0.16005
	-8.36534	0.60114	-6.58713	0.08799	-7.60485	0.02276	-8.36534	0.60336	-8.13048	0.15825	-6.68779	0.01892	-7.47064	0.01045	-8.13048	0.1597
	-8.35415	0.59243	-6.57595	0.0912	-7.59366	0.0233	-8.35415	0.59469	-8.1193	0.15805	-6.6766	0.01969	-7.45946	0.01051	-8.1193	0.15955
	-8.34297	0.5837	-6.56477	0.09433	-7.58248	0.02384	-8.34297	0.586	-8.10811	0.15804	-6.66542	0.02045	-7.44828	0.01056	-8.10811	0.15959
	-8.33179	0.57501	-6.55358	0.09738	-7.5713	0.02437	-8.33179	0.57735	-8.09693	0.15824	-6.65424	0.0212	-7.43709	0.01059	-8.09693	0.15985
	-8.3206	0.5664	-6.5424	0.10038	-7.56011	0.02488	-8.3206	0.56878	-8.08575	0.15865	-6.64305	0.02194	-7.42591	0.0106	-8.08575	0.16031
	-8.30942	0.55791	-6.53122	0.10332	-7.54893	0.02536	-8.30942	0.56033	-8.07456	0.15927	-6.63187	0.02265	-7.41473	0.0106	-8.07456	0.161
	-8.29824	0.54959	-6.52003	0.10616	-7.53775	0.02582	-8.29824	0.55205	-8.06338	0.16011	-6.62068	0.02335	-7.40354	0.01057	-8.06338	0.16191
	-8.28705	0.54147	-6.50885	0.10889	-7.52656	0.02626	-8.28705	0.54397	-8.05219	0.16119	-6.6095	0.02402	-7.39236	0.01053	-8.05219	0.16306
	-8.27587	0.53359	-6.49766	0.11152	-7.51538	0.02667	-8.27587	0.53614	-8.04101	0.1625	-6.59832	0.02467	-7.38117	0.01047	-8.04101	0.16445
	-8.26468	0.52598	-6.48648	0.11405	-7.50419	0.02704	-8.26468	0.52857	-8.02983	0.16405	-6.58713	0.0253	-7.36999	0.01039	-8.02983	0.16609
	-8.2535	0.51866	-6.4753	0.11645	-7.49301	0.02739	-8.2535	0.52131	-8.01864	0.16586	-6.57595	0.0259	-7.35881	0.0103	-8.01864	0.16798
	-8.24232	0.51191	-6.46411	0.11878	-7.48183	0.0277	-8.24232	0.5146	-8.00746	0.16792	-6.56477	0.02647	-7.34762	0.0102	-8.00746	0.17014
	-8.23113	0.50596	-6.45293	0.12104	-7.47064	0.02797	-8.23113	0.50871	-7.99628	0.17025	-6.55358	0.02702	-7.33644	0.01008	-7.99628	0.17257
	-8.21995	0.50062	-6.44175	0.12319	-7.45946	0.02821	-8.21995	0.50343	-7.98509	0.17285	-6.5424	0.02759	-7.32526	0.00995	-7.98509	0.17528
	-8.20877	0.49568	-6.43056	0.12523	-7.44828	0.02841	-8.20877	0.49856	-7.97391	0.17572	-6.53122	0.02816	-7.31407	0.0098	-7.97391	0.17827
	-8.19758	0.49117	-6.41938	0.12718	-7.43709	0.02857	-8.19758	0.49412	-7.96272	0.17887	-6.52003	0.02872	-7.30289	0.00964	-7.96272	0.18154
	-8.1864	0.48711	-6.40819	0.12903	-7.42591	0.02868	-8.1864	0.49013	-7.95154	0.1823	-6.50885	0.02927	-7.2917	0.00946	-7.95154	0.18511
	-8.17521	0.48351	-6.39701	0.13078	-7.41473	0.02875	-8.17521	0.48661	-7.94036	0.18602	-6.49766	0.0298	-7.28052	0.00928	-7.94036	0.18897
	-8.16403	0.4804	-6.38583	0.13243	-7.40354	0.02877	-8.16403	0.48358	-7.92917	0.19006	-6.48648	0.03033	-7.26934	0.00909	-7.92917	0.19317
	-8.15285	0.4778	-6.37464	0.13399	-7.39236	0.02875	-8.15285	0.48108	-7.91799	0.19444	-6.4753	0.03085	-7.25815	0.00889	-7.91799	0.19771
	-8.14166	0.47575	-6.36346	0.13547	-7.38117	0.02867	-8.14166	0.47912	-7.90681	0.19918	-6.46411	0.03137	-7.24697	0.00868	-7.90681	0.20263
	-8.13048	0.47426	-6.35228	0.13687	-7.36999	0.02856	-8.13048	0.47774	-7.89562	0.20429	-6.45293	0.0319	-7.23579	0.00847	-7.89562	0.20792
	-8.1193	0.47336	-6.34109	0.1382	-7.35881	0.0284	-8.1193	0.47696	-7.88444	0.20966	-6.44175	0.03243	-7.2246	0.00825	-7.88444	0.21348
	-8.10811	0.47309	-6.32991	0.13948	-7.34762	0.02821	-8.10811	0.47681	-7.87326	0.21527	-6.43056	0.03296	-7.21342	0.00804	-7.87326	0.2193
	-8.09693	0.47346	-6.31873	0.1407	-7.33644	0.02798	-8.09693	0.47732	-7.86207	0.22111	-6.41938	0.03352	-7.20224	0.00782	-7.86207	0.22536
	-8.08575	0.47452	-6.30754	0.14188	-7.32526	0.0277	-8.08575	0.47853	-7.85089	0.22717	-6.40819	0.03409	-7.19105	0.0076	-7.85089	0.23164
	-8.07456	0.4763	-6.29636	0.14303	-7.31407	0.02738	-8.07456	0.48046	-7.8397	0.23342	-6.39701	0.03468	-7.17987	0.00739	-7.8397	0.23813
	-8.06338	0.47881	-6.28517	0.14415	-7.30289	0.02702	-8.06338	0.48315	-7.82852	0.23984	-6.38583	0.03529	-7.16868	0.00718	-7.82852	0.24481
	-8.05219	0.4821	-6.27399	0.14524	-7.2917	0.02662	-8.05219	0.48662	-7.81734	0.2464	-6.37464	0.03593	-7.1575	0.00699	-7.81734	0.25164
	-8.04101	0.48618	-6.26281	0.14635	-7.28052	0.02619	-8.04101	0.49091	-7.80615	0.25308	-6.36346	0.0366	-7.14632	0.0068	-7.80615	0.2586
	-8.02983	0.49109	-6.25162	0.14749	-7.26934	0.02574	-8.02983	0.49605	-7.79497	0.25985	-6.35228	0.0373	-7.13513	0.00663	-7.79497	0.26565
	-8.01864	0.49686	-6.24044	0.14866	-7.25815	0.02526	-8.01864	0.50205	-7.78379	0.26667	-6.34109	0.03803	-7.12395	0.00647	-7.78379	0.27278
	-8.00746	0.50349	-6.22926	0.14982	-7.24697	0.02477	-8.00746	0.50895	-7.7726	0.27351	-6.32991	0.03878	-7.11277	0.00634	-7.7726	0.27994
	-7.99628	0.51102	-6.21807	0.15097	-7.23579	0.02425	-7.99628	0.51676	-7.76142	0.28033	-6.31873	0.03957	-7.10158	0.00622	-7.76142	0.28709
	-7.98509	0.51945	-6.20689	0.15211	-7.2246	0.02371	-7.98509	0.5255	-7.75024	0.2871	-6.30754	0.04039	-7.0904	0.00613	-7.75024	0.29421
	-7.97391	0.5288	-6.19571	0.15326	-7.21342	0.02316	-7.97391	0.53518	-7.73905	0.29378	-6.29636	0.04123	-7.07921	0.00606	-7.73905	0.30125
	-7.96272	0.53908	-6.18452	0.15441	-7.20224	0.0226	-7.96272	0.54582	-7.72787	0.30033	-6.28517	0.04209	-7.06803	0.00602	-7.72787	0.30818
	-7.95154	0.55028	-6.17334	0.15556	-7.19105	0.02203	-7.95154	0.5574	-7.71668	0.30672	-6.27399	0.04298	-7.05685	0.00601	-7.71668	0.31496
	-7.94036	0.5624	-6.16215	0.15668	-7.17987	0.02147	-7.94036	0.56994	-7.7055	0.31291	-6.26281	0.04388	-7.04566	0.00603	-7.7055	0.32155
	-7.92917	0.57555	-6.15097	0.15777	-7.16868	0.02092	-7.92917	0.58354	-7.69432	0.31885	-6.25162	0.0448	-7.03448	0.00608	-7.69432	0.32792
	-7.91799	0.58971	-6.13979	0.15882	-7.1575	0.02039	-7.91799	0.59818	-7.68313	0.32452	-6.24044	0.04572	-7.0233	0.00617	-7.68313	0.33403
	-7.90681	0.60498	-6.1286	0.15982	-7.14632	0.01988	-7.90681	0.61398	-7.67195	0.32989	-6.22926	0.04664	-7.01211	0.00629	-7.67195	0.33986
	-7.89562	0.62133	-6.11742	0.16077	-7.13513	0.01941	-7.89562	0.63088	-7.66077	0.33492	-6.21807	0.04756	-7.00093	0.00645	-7.66077	0.34536
	-7.88444	0.63845	-6.10624	0.16165	-7.12395	0.01896	-7.88444	0.64861	-7.64958	0.33959	-6.20689	0.04847	-6.98975	0.00665	-7.64958	0.35051
	-7.87326	0.6563	-6.09505	0.16245	-7.11277	0.01856	-7.87326	0.66709	-7.6384	0.34392	-6.19571	0.04937	-6.97856	0.00689	-7.6384	0.35534
	-7.86207	0.67482	-6.08387	0.16317	-7.10158	0.01822	-7.86207	0.68629	-7.62721	0.34788	-6.18452	0.05027	-6.96738	0.00716	-7.62721	0.35982
	-7.85089	0.69393	-6.07268	0.1638	-7.0904	0.01792	-7.85089	0.70612	-7.61603	0.35141	-6.17334	0.05114	-6.95619	0.00748	-7.61603	0.36388
	-7.8397	0.71356	-6.0615	0.16433	-7.07921	0.01769	-7.8397	0.72652	-7.60485	0.35454	-6.16215	0.05198	-6.94501	0.00783	-7.60485	0.36756
	-7.82852	0.73363	-6.05032	0.16477	-7.06803	0.01753	-7.82852	0.7474	-7.59366	0.35725	-6.15097	0.05277	-6.93383	0.00823	-7.59366	0.37082
	-7.81734	0.75405	-6.03913	0.1651	-7.05685	0.01745	-7.81734	0.76868	-7.58248	0.35981	-6.13979	0.05353	-6.92264	0.00867	-7.58248	0.37395
	-7.80615	0.77472	-6.02795	0.16535	-7.04566	0.01744	-7.80615	0.79026	-7.5713	0.36225	-6.1286	0.05425	-6.91146	0.00914	-7.5713	0.37697
	-7.79497	0.79555	-6.01677	0.16555	-7.03448	0.01752	-7.79497	0.81205	-7.56011	0.36424	-6.11742	0.05491	-6.90028	0.00966	-7.56011	0.37956
	-7.78379	0.81644	-6.00558	0.16567	-7.0233	0.01769	-7.78379	0.83395	-7.54893	0.36575	-6.10624	0.05549	-6.88909	0.01021	-7.54893	0.38167
	-7.7726	0.83728	-5.9944	0.1657	-7.01211	0.01795	-7.7726	0.85584	-7.53775	0.36678	-6.09505	0.05599	-6.87791	0.0108	-7.53775	0.38329
	-7.76142	0.85796	-5.98322	0.16564	-7.00093	0.01832	-7.76142	0.87764	-7.52656	0.36733	-6.08387	0.05641	-6.86673	0.01143	-7.52656	0.38444
	-7.75024	0.87837	-5.97203	0.16555	-6.98975	0.01878	-7.75024	0.89922	-7.51538	0.3674	-6.07268	0.05674	-6.85554	0.01209	-7.51538	0.38511
	-7.73905	0.89841	-5.96085	0.16546	-6.97856	0.01934	-7.73905	0.92048	-7.50419	0.367	-6.0615	0.05699	-6.84436	0.01279	-7.50419	0.3853
	-7.72787	0.91796	-5.94966	0.16536	-6.96738	0.02002	-7.72787	0.94131	-7.49301	0.36614	-6.05032	0.05714	-6.83317	0.01352	-7.49301	0.38501
	-7.71668	0.93693	-5.93848	0.16528	-6.95619	0.0208	-7.71668	0.9616	-7.48183	0.36483	-6.03913	0.05719	-6.82199	0.01428	-7.48183	0.38427
	-7.7055	0.95521	-5.9273	0.1652	-6.94501	0.02169	-7.7055	0.98125	-7.47064	0.36308	-6.02795	0.05715	-6.81081	0.01506	-7.47064	0.38307
	-7.69432	0.97269	-5.91611	0.16514	-6.93383	0.02269	-7.69432	1.00017	-7.45946	0.36091	-6.01677	0.05702	-6.79962	0.01587	-7.45946	0.38142
	-7.68313	0.9893	-5.90493	0.16512	-6.92264	0.02381	-7.68313	1.01825	-7.44828	0.35832	-6.00558	0.05679	-6.78844	0.0167	-7.44828	0.37934
	-7.67195	1.00493	-5.89375	0.16518	-6.91146	0.02504	-7.67195	1.03541	-7.43709	0.35533	-5.9944	0.05648	-6.77726	0.01756	-7.43709	0.37683
	-7.66077	1.01952	-5.88256	0.16538	-6.90028	0.02637	-7.66077	1.05157	-7.42591	0.35195	-5.98322	0.05608	-6.76607	0.01843	-7.42591	0.3739
	-7.64958	1.03308	-5.87138	0.16575	-6.88909	0.02782	-7.64958	1.06674	-7.41473	0.3482	-5.97203	0.05562	-6.75489	0.01931	-7.41473	0.37056
	-7.6384	1.04597	-5.86019	0.1663	-6.87791	0.02938	-7.6384	1.08128	-7.40354	0.3441	-5.96085	0.05511	-6.7437	0.02021	-7.40354	0.36683
	-7.62721	1.058	-5.84901	0.16707	-6.86673	0.03105	-7.62721	1.09501	-7.39236	0.33964	-5.94966	0.05455	-6.73252	0.02112	-7.39236	0.3627
	-7.61603	1.06874	-5.83783	0.16811	-6.85554	0.03282	-7.61603	1.10747	-7.38117	0.33486	-5.93848	0.05397	-6.72134	0.02205	-7.38117	0.35821
	-7.60485	1.07831	-5.82664	0.16941	-6.84436	0.03469	-7.60485	1.11879	-7.36999	0.32975	-5.9273	0.05334	-6.71015	0.02297	-7.36999	0.35334
	-7.59366	1.08669	-5.81546	0.17101	-6.83317	0.03666	-7.59366	1.12892	-7.35881	0.32434	-5.91611	0.05267	-6.69897	0.0239	-7.35881	0.34812
	-7.58248	1.09412	-5.80428	0.17295	-6.82199	0.03872	-7.58248	1.13813	-7.34762	0.31863	-5.90493	0.05196	-6.68779	0.02482	-7.34762	0.34256
	-7.5713	1.10059	-5.79309	0.17523	-6.81081	0.04088	-7.5713	1.14639	-7.33644	0.31267	-5.89375	0.05124	-6.6766	0.02573	-7.33644	0.33669
	-7.56011	1.10557	-5.78191	0.1779	-6.79962	0.04312	-7.56011	1.15314	-7.32526	0.30645	-5.88256	0.05052	-6.66542	0.02663	-7.32526	0.33052
	-7.54893	1.10903	-5.77073	0.18098	-6.78844	0.04544	-7.54893	1.15836	-7.31407	0.29998	-5.87138	0.04981	-6.65424	0.02751	-7.31407	0.32403
	-7.53775	1.11097	-5.75954	0.18447	-6.77726	0.04784	-7.53775	1.16202	-7.30289	0.29326	-5.86019	0.04912	-6.64305	0.02838	-7.30289	0.31725
	-7.52656	1.11137	-5.74836	0.18841	-6.76607	0.05031	-7.52656	1.16412	-7.2917	0.28632	-5.84901	0.04845	-6.63187	0.02922	-7.2917	0.31018
	-7.51538	1.11026	-5.73717	0.19279	-6.75489	0.05284	-7.51538	1.16463	-7.28052	0.27932	-5.83783	0.04783	-6.62068	0.03004	-7.28052	0.30302
	-7.50419	1.10762	-5.72599	0.19763	-6.7437	0.05543	-7.50419	1.16357	-7.26934	0.27229	-5.82664	0.04726	-6.6095	0.03084	-7.26934	0.29579
	-7.49301	1.10347	-5.71481	0.20293	-6.73252	0.0581	-7.49301	1.16093	-7.25815	0.2652	-5.81546	0.04675	-6.59832	0.0316	-7.25815	0.28845
	-7.48183	1.09784	-5.70362	0.20867	-6.72134	0.06082	-7.48183	1.15672	-7.24697	0.25807	-5.80428	0.04632	-6.58713	0.03234	-7.24697	0.28104
	-7.47064	1.09075	-5.69244	0.21486	-6.71015	0.06358	-7.47064	1.15095	-7.23579	0.25079	-5.79309	0.04598	-6.57595	0.03304	-7.23579	0.27344
	-7.45946	1.08222	-5.68126	0.22146	-6.69897	0.06636	-7.45946	1.14365	-7.2246	0.24339	-5.78191	0.04573	-6.56477	0.03372	-7.2246	0.26567
	-7.44828	1.07229	-5.67007	0.22847	-6.68779	0.06917	-7.44828	1.13483	-7.21342	0.23588	-5.77073	0.0456	-6.55358	0.03436	-7.21342	0.25775
	-7.43709	1.06098	-5.65889	0.23585	-6.6766	0.07199	-7.43709	1.12451	-7.20224	0.2283	-5.75954	0.04557	-6.5424	0.03498	-7.20224	0.24972
	-7.42591	1.04835	-5.64771	0.24357	-6.66542	0.07481	-7.42591	1.11272	-7.19105	0.22066	-5.74836	0.04567	-6.53122	0.03559	-7.19105	0.2416
	-7.41473	1.03442	-5.63652	0.25159	-6.65424	0.07762	-7.41473	1.09951	-7.17987	0.21299	-5.73717	0.04589	-6.52003	0.03616	-7.17987	0.23343
	-7.40354	1.01925	-5.62534	0.25987	-6.64305	0.08042	-7.40354	1.08491	-7.16868	0.20532	-5.72599	0.04625	-6.50885	0.03671	-7.16868	0.22524
	-7.39236	1.00288	-5.61415	0.26836	-6.63187	0.08319	-7.39236	1.06895	-7.1575	0.19769	-5.71481	0.04674	-6.49766	0.03723	-7.1575	0.21707
	-7.38117	0.98536	-5.60297	0.27701	-6.62068	0.08593	-7.38117	1.05169	-7.14632	0.19012	-5.70362	0.04736	-6.48648	0.03774	-7.14632	0.20896
	-7.36999	0.96674	-5.59179	0.28577	-6.6095	0.08863	-7.36999	1.03318	-7.13513	0.18265	-5.69244	0.04812	-6.4753	0.03821	-7.13513	0.20095
	-7.35881	0.94749	-5.5806	0.29457	-6.59832	0.09129	-7.35881	1.0139	-7.12395	0.17531	-5.68126	0.04901	-6.46411	0.03866	-7.12395	0.19307
	-7.34762	0.92765	-5.56942	0.30337	-6.58713	0.09389	-7.34762	0.99393	-7.11277	0.16813	-5.67007	0.05002	-6.45293	0.0391	-7.11277	0.18536
	-7.33644	0.90705	-5.55824	0.3121	-6.57595	0.09644	-7.33644	0.97306	-7.10158	0.16115	-5.65889	0.05116	-6.44175	0.03951	-7.10158	0.17787
	-7.32526	0.88576	-5.54705	0.3207	-6.56477	0.09893	-7.32526	0.95135	-7.0904	0.15439	-5.64771	0.0524	-6.43056	0.03991	-7.0904	0.17064
	-7.31407	0.86366	-5.53587	0.32911	-6.55358	0.10135	-7.31407	0.92869	-7.07921	0.14789	-5.63652	0.05375	-6.41938	0.04028	-7.07921	0.16369
	-7.30289	0.84085	-5.52468	0.33737	-6.5424	0.10373	-7.30289	0.90515	-7.06803	0.14168	-5.62534	0.05519	-6.40819	0.04064	-7.06803	0.15707
	-7.2917	0.81739	-5.5135	0.34542	-6.53122	0.10608	-7.2917	0.88081	-7.05685	0.13579	-5.61415	0.05671	-6.39701	0.04099	-7.05685	0.15081
	-7.28052	0.79359	-5.50232	0.35314	-6.52003	0.10837	-7.28052	0.85602	-7.04566	0.13023	-5.60297	0.0583	-6.38583	0.04132	-7.04566	0.14494
	-7.26934	0.76955	-5.49113	0.36046	-6.50885	0.11058	-7.26934	0.83087	-7.03448	0.12503	-5.59179	0.05993	-6.37464	0.04165	-7.03448	0.13948
	-7.25815	0.74526	-5.47995	0.36732	-6.49766	0.11274	-7.25815	0.80536	-7.0233	0.12021	-5.5806	0.06161	-6.36346	0.04197	-7.0233	0.13447
	-7.24697	0.72081	-5.46877	0.3737	-6.48648	0.11484	-7.24697	0.77958	-7.01211	0.11579	-5.56942	0.0633	-6.35228	0.04228	-7.01211	0.12992
	-7.23579	0.69614	-5.45758	0.3796	-6.4753	0.11687	-7.23579	0.75349	-7.00093	0.11178	-5.55824	0.06499	-6.34109	0.04259	-7.00093	0.12585
	-7.2246	0.67135	-5.4464	0.38499	-6.46411	0.11887	-7.2246	0.72719	-6.98975	0.10819	-5.54705	0.06667	-6.32991	0.0429	-6.98975	0.12228
	-7.21342	0.64654	-5.43522	0.3898	-6.45293	0.12084	-7.21342	0.7008	-6.97856	0.10502	-5.53587	0.06832	-6.31873	0.04322	-6.97856	0.11921
	-7.20224	0.62181	-5.42403	0.39407	-6.44175	0.12275	-7.20224	0.67443	-6.96738	0.10229	-5.52468	0.06992	-6.30754	0.04354	-6.96738	0.11666
	-7.19105	0.59728	-5.41285	0.39785	-6.43056	0.12461	-7.19105	0.64823	-6.95619	0.09999	-5.5135	0.07146	-6.29636	0.04386	-6.95619	0.11462
	-7.17987	0.57306	-5.40166	0.40115	-6.41938	0.12643	-7.17987	0.6223	-6.94501	0.09812	-5.50232	0.07292	-6.28517	0.04419	-6.94501	0.1131
	-7.16868	0.54924	-5.39048	0.40396	-6.40819	0.12822	-7.16868	0.59678	-6.93383	0.09667	-5.49113	0.07429	-6.27399	0.04452	-6.93383	0.11209
	-7.1575	0.52595	-5.3793	0.40619	-6.39701	0.12997	-7.1575	0.57179	-6.92264	0.09564	-5.47995	0.07555	-6.26281	0.04487	-6.92264	0.11159
	-7.14632	0.5033	-5.36811	0.40782	-6.38583	0.13169	-7.14632	0.54746	-6.91146	0.09502	-5.46877	0.07669	-6.25162	0.04523	-6.91146	0.11159
	-7.13513	0.48138	-5.35693	0.40895	-6.37464	0.13337	-7.13513	0.52391	-6.90028	0.09478	-5.45758	0.07771	-6.24044	0.04561	-6.90028	0.11207
	-7.12395	0.4603	-5.34575	0.40959	-6.36346	0.13503	-7.12395	0.50126	-6.88909	0.09493	-5.4464	0.07862	-6.22926	0.04601	-6.88909	0.11302
	-7.11277	0.44017	-5.33456	0.4097	-6.35228	0.13667	-7.11277	0.47963	-6.87791	0.09545	-5.43522	0.07938	-6.21807	0.04642	-6.87791	0.11442
	-7.10158	0.42107	-5.32338	0.40936	-6.34109	0.1383	-7.10158	0.45913	-6.86673	0.09631	-5.42403	0.08	-6.20689	0.04684	-6.86673	0.11626
	-7.0904	0.4031	-5.3122	0.40861	-6.32991	0.13992	-7.0904	0.43986	-6.85554	0.0975	-5.41285	0.08052	-6.19571	0.04727	-6.85554	0.11851
	-7.07921	0.38633	-5.30101	0.40743	-6.31873	0.14153	-7.07921	0.42192	-6.84436	0.099	-5.40166	0.08094	-6.18452	0.0477	-6.84436	0.12115
	-7.06803	0.37084	-5.28983	0.40589	-6.30754	0.14314	-7.06803	0.40539	-6.83317	0.1008	-5.39048	0.08123	-6.17334	0.04814	-6.83317	0.12416
	-7.05685	0.35669	-5.27864	0.40403	-6.29636	0.14476	-7.05685	0.39035	-6.82199	0.10286	-5.3793	0.08137	-6.16215	0.04857	-6.82199	0.12752
	-7.04566	0.34395	-5.26746	0.40188	-6.28517	0.14638	-7.04566	0.37687	-6.81081	0.10519	-5.36811	0.08134	-6.15097	0.04899	-6.81081	0.13119
	-7.03448	0.33264	-5.25628	0.39951	-6.27399	0.14802	-7.03448	0.36501	-6.79962	0.10774	-5.35693	0.08117	-6.13979	0.04941	-6.79962	0.13517
	-7.0233	0.32282	-5.24509	0.39695	-6.26281	0.14969	-7.0233	0.35482	-6.78844	0.11051	-5.34575	0.08085	-6.1286	0.04981	-6.78844	0.13942
	-7.01211	0.3145	-5.23391	0.39425	-6.25162	0.1514	-7.01211	0.34633	-6.77726	0.11348	-5.33456	0.0804	-6.11742	0.0502	-6.77726	0.14391
	-7.00093	0.30772	-5.22273	0.39148	-6.24044	0.15314	-7.00093	0.33957	-6.76607	0.11663	-5.32338	0.07981	-6.10624	0.05057	-6.76607	0.14863
	-6.98975	0.30245	-5.21154	0.38868	-6.22926	0.1549	-6.98975	0.33455	-6.75489	0.11994	-5.3122	0.07909	-6.09505	0.05091	-6.75489	0.15355
	-6.97856	0.29873	-5.20036	0.38592	-6.21807	0.15667	-6.97856	0.33128	-6.7437	0.12341	-5.30101	0.07826	-6.08387	0.05123	-6.7437	0.15866
	-6.96738	0.29651	-5.18917	0.38323	-6.20689	0.15845	-6.96738	0.32976	-6.73252	0.12709	-5.28983	0.07733	-6.07268	0.05151	-6.73252	0.16402
	-6.95619	0.29579	-5.17799	0.38067	-6.19571	0.16024	-6.95619	0.32996	-6.72134	0.13096	-5.27864	0.07631	-6.0615	0.05177	-6.72134	0.16959
	-6.94501	0.29653	-5.16681	0.37832	-6.18452	0.16204	-6.94501	0.33187	-6.71015	0.13493	-5.26746	0.07521	-6.05032	0.05199	-6.71015	0.17526
	-6.93383	0.2987	-5.15562	0.37618	-6.17334	0.16381	-6.93383	0.33544	-6.69897	0.139	-5.25628	0.07405	-6.03913	0.05218	-6.69897	0.18104
	-6.92264	0.30224	-5.14444	0.37424	-6.16215	0.16555	-6.92264	0.34064	-6.68779	0.14316	-5.24509	0.07284	-6.02795	0.05233	-6.68779	0.1869
	-6.91146	0.30711	-5.13326	0.37258	-6.15097	0.16725	-6.91146	0.34742	-6.6766	0.14737	-5.23391	0.07159	-6.01677	0.05246	-6.6766	0.19279
	-6.90028	0.31323	-5.12207	0.37121	-6.13979	0.16893	-6.90028	0.3557	-6.66542	0.15161	-5.22273	0.07033	-6.00558	0.05255	-6.66542	0.19869
	-6.88909	0.32056	-5.11089	0.37012	-6.1286	0.17055	-6.88909	0.36545	-6.65424	0.15587	-5.21154	0.06905	-5.9944	0.05261	-6.65424	0.20459
	-6.87791	0.32902	-5.09971	0.36931	-6.11742	0.17209	-6.87791	0.37658	-6.64305	0.16015	-5.20036	0.06779	-5.98322	0.05264	-6.64305	0.21046
	-6.86673	0.33853	-5.08852	0.36879	-6.10624	0.17354	-6.86673	0.38901	-6.63187	0.16441	-5.18917	0.06655	-5.97203	0.05266	-6.63187	0.21629
	-6.85554	0.34901	-5.07734	0.36858	-6.09505	0.17489	-6.85554	0.40267	-6.62068	0.16866	-5.17799	0.06535	-5.96085	0.05267	-6.62068	0.22205
	-6.84436	0.36038	-5.06615	0.36867	-6.08387	0.17613	-6.84436	0.41747	-6.6095	0.17287	-5.16681	0.06419	-5.94966	0.05268	-6.6095	0.22773
	-6.83317	0.37257	-5.05497	0.36907	-6.07268	0.17724	-6.83317	0.43333	-6.59832	0.17703	-5.15562	0.06311	-5.93848	0.0527	-6.59832	0.23331
	-6.82199	0.38548	-5.04379	0.36977	-6.0615	0.17823	-6.82199	0.45015	-6.58713	0.18114	-5.14444	0.0621	-5.9273	0.05271	-6.58713	0.23877
	-6.81081	0.39903	-5.0326	0.37079	-6.05032	0.17909	-6.81081	0.46785	-6.57595	0.18517	-5.13326	0.06118	-5.91611	0.05274	-6.57595	0.24411
	-6.79962	0.41313	-5.02142	0.37211	-6.03913	0.1798	-6.79962	0.48634	-6.56477	0.18911	-5.12207	0.06034	-5.90493	0.05277	-6.56477	0.2493
	-6.78844	0.42771	-5.01024	0.37373	-6.02795	0.18039	-6.78844	0.50551	-6.55358	0.19296	-5.11089	0.05961	-5.89375	0.05283	-6.55358	0.25434
	-6.77726	0.44268	-4.99905	0.3757	-6.01677	0.18086	-6.77726	0.52528	-6.5424	0.1967	-5.09971	0.05897	-5.88256	0.05292	-6.5424	0.25927
	-6.76607	0.45794	-4.98787	0.378	-6.00558	0.18121	-6.76607	0.54555	-6.53122	0.20032	-5.08852	0.05843	-5.87138	0.05307	-6.53122	0.26407
	-6.75489	0.47344	-4.97668	0.38061	-5.9944	0.18144	-6.75489	0.56623	-6.52003	0.20381	-5.07734	0.058	-5.86019	0.05328	-6.52003	0.2687
	-6.7437	0.48913	-4.9655	0.38355	-5.98322	0.18154	-6.7437	0.58729	-6.50885	0.20716	-5.06615	0.05768	-5.84901	0.05356	-6.50885	0.27314
	-6.73252	0.50519	-4.95432	0.38681	-5.97203	0.18159	-6.73252	0.6089	-6.49766	0.21038	-5.05497	0.05748	-5.83783	0.05393	-6.49766	0.27741
	-6.72134	0.52148	-4.94313	0.39034	-5.96085	0.18159	-6.72134	0.6309	-6.48648	0.21345	-5.04379	0.05739	-5.82664	0.05439	-6.48648	0.28151
	-6.71015	0.53769	-4.93195	0.39412	-5.94966	0.18159	-6.71015	0.65294	-6.4753	0.21636	-5.0326	0.05743	-5.81546	0.05496	-6.4753	0.28542
	-6.69897	0.5538	-4.92077	0.39811	-5.93848	0.18161	-6.69897	0.67499	-6.46411	0.21912	-5.02142	0.05758	-5.80428	0.05564	-6.46411	0.28916
	-6.68779	0.56975	-4.90958	0.40232	-5.9273	0.18162	-6.68779	0.69696	-6.45293	0.2218	-5.01024	0.05784	-5.79309	0.05646	-6.45293	0.2928
	-6.6766	0.5854	-4.8984	0.40673	-5.91611	0.18164	-6.6766	0.71872	-6.44175	0.22436	-4.99905	0.05823	-5.78191	0.05741	-6.44175	0.2963
	-6.66542	0.6007	-4.88722	0.41132	-5.90493	0.1817	-6.66542	0.74015	-6.43056	0.22674	-4.98787	0.05874	-5.77073	0.05851	-6.43056	0.29961
	-6.65424	0.6156	-4.87603	0.41605	-5.89375	0.18184	-6.65424	0.76121	-6.41938	0.22901	-4.97668	0.05937	-5.75954	0.05977	-6.41938	0.30281
	-6.64305	0.63005	-4.86485	0.42093	-5.88256	0.18213	-6.64305	0.78182	-6.40819	0.2312	-4.9655	0.06012	-5.74836	0.06121	-6.40819	0.30594
	-6.63187	0.64398	-4.85366	0.42596	-5.87138	0.18262	-6.63187	0.8019	-6.39701	0.23323	-4.95432	0.06098	-5.73717	0.06282	-6.39701	0.3089
	-6.62068	0.65738	-4.84248	0.43113	-5.86019	0.18332	-6.62068	0.82139	-6.38583	0.23507	-4.94313	0.06195	-5.72599	0.06462	-6.38583	0.31169
	-6.6095	0.67019	-4.8313	0.43642	-5.84901	0.1843	-6.6095	0.84025	-6.37464	0.23676	-4.93195	0.06303	-5.71481	0.06661	-6.37464	0.31435
	-6.59832	0.68238	-4.82011	0.44188	-5.83783	0.18561	-6.59832	0.85841	-6.36346	0.23831	-4.92077	0.06422	-5.70362	0.06879	-6.36346	0.31688
	-6.58713	0.69394	-4.80893	0.44748	-5.82664	0.18726	-6.58713	0.87583	-6.35228	0.23968	-4.90958	0.0655	-5.69244	0.07117	-6.35228	0.31926
	-6.57595	0.70484	-4.79775	0.45315	-5.81546	0.18931	-6.57595	0.89248	-6.34109	0.24086	-4.8984	0.06687	-5.68126	0.07375	-6.34109	0.32148
	-6.56477	0.71506	-4.78656	0.45886	-5.80428	0.19178	-6.56477	0.90832	-6.32991	0.24187	-4.88722	0.06833	-5.67007	0.07653	-6.32991	0.32356
	-6.55358	0.72459	-4.77538	0.46458	-5.79309	0.19474	-6.55358	0.92333	-6.31873	0.2427	-4.87603	0.06986	-5.65889	0.0795	-6.31873	0.32549
	-6.5424	0.73365	-4.7642	0.47028	-5.78191	0.19822	-6.5424	0.93777	-6.30754	0.24336	-4.86485	0.07147	-5.64771	0.08266	-6.30754	0.32728
	-6.53122	0.74229	-4.75301	0.47595	-5.77073	0.20227	-6.53122	0.95169	-6.29636	0.24385	-4.85366	0.07315	-5.63652	0.086	-6.29636	0.32894
	-6.52003	0.75031	-4.74183	0.48161	-5.75954	0.20693	-6.52003	0.96484	-6.28517	0.24418	-4.84248	0.07489	-5.62534	0.08952	-6.28517	0.33046
	-6.50885	0.75773	-4.73064	0.48719	-5.74836	0.21223	-6.50885	0.9772	-6.27399	0.24435	-4.8313	0.0767	-5.61415	0.09321	-6.27399	0.33185
	-6.49766	0.7646	-4.71946	0.49269	-5.73717	0.21821	-6.49766	0.98885	-6.26281	0.24436	-4.82011	0.07856	-5.60297	0.09705	-6.26281	0.33311
	-6.48648	0.77087	-4.70828	0.49809	-5.72599	0.22489	-6.48648	0.99975	-6.25162	0.24422	-4.80893	0.08048	-5.59179	0.10103	-6.25162	0.33425
	-6.4753	0.77646	-4.69709	0.50336	-5.71481	0.2323	-6.4753	1.00978	-6.24044	0.24393	-4.79775	0.08244	-5.5806	0.10515	-6.24044	0.33526
	-6.46411	0.78138	-4.68591	0.50847	-5.70362	0.24044	-6.46411	1.01903	-6.22926	0.2435	-4.78656	0.08444	-5.56942	0.10938	-6.22926	0.33615
	-6.45293	0.78582	-4.67473	0.51337	-5.69244	0.24934	-6.45293	1.02769	-6.21807	0.24291	-4.77538	0.08645	-5.55824	0.11371	-6.21807	0.33689
	-6.44175	0.78977	-4.66354	0.51805	-5.68126	0.25899	-6.44175	1.03572	-6.20689	0.24218	-4.7642	0.08848	-5.54705	0.11812	-6.20689	0.33749
	-6.43056	0.79312	-4.65236	0.5225	-5.67007	0.26941	-6.43056	1.04296	-6.19571	0.24133	-4.75301	0.09051	-5.53587	0.12261	-6.19571	0.33797
	-6.41938	0.79597	-4.64117	0.52669	-5.65889	0.28057	-6.41938	1.04958	-6.18452	0.24039	-4.74183	0.09255	-5.52468	0.12717	-6.18452	0.33836
	-6.40819	0.79837	-4.62999	0.53059	-5.64771	0.29248	-6.40819	1.05561	-6.17334	0.23933	-4.73064	0.09458	-5.5135	0.13179	-6.17334	0.33861
	-6.39701	0.8002	-4.61881	0.53418	-5.63652	0.30511	-6.39701	1.06095	-6.16215	0.23811	-4.71946	0.0966	-5.50232	0.13644	-6.16215	0.33865
	-6.38583	0.8015	-4.60762	0.53742	-5.62534	0.31843	-6.38583	1.06562	-6.15097	0.23676	-4.70828	0.09859	-5.49113	0.1411	-6.15097	0.33852
	-6.37464	0.80233	-4.59644	0.54029	-5.61415	0.33242	-6.37464	1.06969	-6.13979	0.23536	-4.69709	0.10053	-5.47995	0.14576	-6.13979	0.3383
	-6.36346	0.80269	-4.58526	0.54277	-5.60297	0.34704	-6.36346	1.07319	-6.1286	0.23387	-4.68591	0.10243	-5.46877	0.1504	-6.1286	0.33794
	-6.35228	0.80259	-4.57407	0.54485	-5.59179	0.36227	-6.35228	1.07613	-6.11742	0.23221	-4.67473	0.10428	-5.45758	0.15501	-6.11742	0.33732
	-6.34109	0.80204	-4.56289	0.5465	-5.5806	0.37805	-6.34109	1.07854	-6.10624	0.23036	-4.66354	0.10606	-5.4464	0.1596	-6.10624	0.33642
	-6.32991	0.80106	-4.55171	0.54768	-5.56942	0.39434	-6.32991	1.08046	-6.09505	0.22833	-4.65236	0.10779	-5.43522	0.16414	-6.09505	0.33523
	-6.31873	0.79968	-4.54052	0.54838	-5.55824	0.41108	-6.31873	1.08192	-6.08387	0.22611	-4.64117	0.10944	-5.42403	0.16865	-6.08387	0.33374
	-6.30754	0.79791	-4.52934	0.54866	-5.54705	0.42824	-6.30754	1.08294	-6.07268	0.22368	-4.62999	0.11102	-5.41285	0.17312	-6.07268	0.33194
	-6.29636	0.79578	-4.51815	0.54849	-5.53587	0.44578	-6.29636	1.08357	-6.0615	0.22106	-4.61881	0.11252	-5.40166	0.17757	-6.0615	0.32981
	-6.28517	0.79328	-4.50697	0.54791	-5.52468	0.46367	-6.28517	1.08381	-6.05032	0.21824	-4.60762	0.11393	-5.39048	0.18199	-6.05032	0.32736
	-6.27399	0.79045	-4.49579	0.54695	-5.5135	0.48189	-6.27399	1.08371	-6.03913	0.21521	-4.59644	0.11526	-5.3793	0.18634	-6.03913	0.32458
	-6.26281	0.78749	-4.4846	0.54558	-5.50232	0.50036	-6.26281	1.08353	-6.02795	0.21198	-4.58526	0.11648	-5.36811	0.19062	-6.02795	0.32146
	-6.25162	0.78451	-4.47342	0.54382	-5.49113	0.51904	-6.25162	1.0834	-6.01677	0.20856	-4.57407	0.11762	-5.35693	0.19487	-6.01677	0.31803
	-6.24044	0.78138	-4.46224	0.54174	-5.47995	0.53787	-6.24044	1.08317	-6.00558	0.20494	-4.56289	0.11866	-5.34575	0.1991	-6.00558	0.31428
	-6.22926	0.77798	-4.45105	0.53935	-5.46877	0.55681	-6.22926	1.0827	-5.9944	0.20114	-4.55171	0.11958	-5.33456	0.20328	-5.9944	0.31023
	-6.21807	0.77427	-4.43987	0.53665	-5.45758	0.57587	-6.21807	1.08191	-5.98322	0.19716	-4.54052	0.1204	-5.32338	0.20746	-5.98322	0.30588
	-6.20689	0.77024	-4.42869	0.53366	-5.4464	0.59503	-6.20689	1.0808	-5.97203	0.19307	-4.52934	0.12111	-5.3122	0.21164	-5.97203	0.30135
	-6.19571	0.76597	-4.4175	0.53038	-5.43522	0.61422	-6.19571	1.07946	-5.96085	0.18888	-4.51815	0.12173	-5.30101	0.21579	-5.96085	0.29666
	-6.18452	0.76155	-4.40632	0.52684	-5.42403	0.63355	-6.18452	1.078	-5.94966	0.18463	-4.50697	0.12225	-5.28983	0.21995	-5.94966	0.29186
	-6.17334	0.75689	-4.39513	0.52307	-5.41285	0.65308	-6.17334	1.07626	-5.93848	0.18035	-4.49579	0.1227	-5.27864	0.22413	-5.93848	0.28701
	-6.16215	0.75187	-4.38395	0.51905	-5.40166	0.67285	-6.16215	1.0741	-5.9273	0.17598	-4.4846	0.12306	-5.26746	0.22832	-5.9273	0.28203
	-6.15097	0.74647	-4.37277	0.51483	-5.39048	0.69276	-6.15097	1.07149	-5.91611	0.17154	-4.47342	0.12335	-5.25628	0.23256	-5.91611	0.27694
	-6.13979	0.74075	-4.36158	0.51044	-5.3793	0.71273	-6.13979	1.06849	-5.90493	0.16704	-4.46224	0.12358	-5.24509	0.23685	-5.90493	0.27177
	-6.1286	0.73468	-4.3504	0.50593	-5.36811	0.73276	-6.1286	1.06505	-5.89375	0.1625	-4.45105	0.12376	-5.23391	0.24122	-5.89375	0.26657
	-6.11742	0.7282	-4.33922	0.50133	-5.35693	0.75297	-6.11742	1.06107	-5.88256	0.15796	-4.43987	0.12388	-5.22273	0.24568	-5.88256	0.26141
	-6.10624	0.72131	-4.32803	0.49668	-5.34575	0.77346	-6.10624	1.0565	-5.87138	0.15346	-4.42869	0.12394	-5.21154	0.25025	-5.87138	0.25634
	-6.09505	0.71399	-4.31685	0.49203	-5.33456	0.79417	-6.09505	1.05134	-5.86019	0.14899	-4.4175	0.12395	-5.20036	0.25497	-5.86019	0.25139
	-6.08387	0.70625	-4.30566	0.4874	-5.32338	0.81519	-6.08387	1.04555	-5.84901	0.14461	-4.40632	0.1239	-5.18917	0.25985	-5.84901	0.24663
	-6.07268	0.69807	-4.29448	0.48286	-5.3122	0.83658	-6.07268	1.03912	-5.83783	0.14035	-4.39513	0.1238	-5.17799	0.26492	-5.83783	0.24211
	-6.0615	0.68946	-4.2833	0.47844	-5.30101	0.8583	-6.0615	1.03203	-5.82664	0.13621	-4.38395	0.12367	-5.16681	0.27023	-5.82664	0.23786
	-6.05032	0.68044	-4.27211	0.47422	-5.28983	0.88045	-6.05032	1.02429	-5.81546	0.13222	-4.37277	0.12352	-5.15562	0.27577	-5.81546	0.23393
	-6.03913	0.671	-4.26093	0.47022	-5.27864	0.90309	-6.03913	1.0159	-5.80428	0.12841	-4.36158	0.12334	-5.14444	0.28152	-5.80428	0.23038
	-6.02795	0.66125	-4.24975	0.46646	-5.26746	0.92627	-6.02795	1.00699	-5.79309	0.12482	-4.3504	0.12316	-5.13326	0.28754	-5.79309	0.22725
	-6.01677	0.65129	-4.23856	0.46296	-5.25628	0.95007	-6.01677	0.9977	-5.78191	0.12145	-4.33922	0.12299	-5.12207	0.29383	-5.78191	0.22459
	-6.00558	0.64107	-4.22738	0.45973	-5.24509	0.97456	-6.00558	0.98796	-5.77073	0.11835	-4.32803	0.12282	-5.11089	0.30037	-5.77073	0.22245
	-5.9944	0.63054	-4.2162	0.45681	-5.23391	0.99983	-5.9944	0.97767	-5.75954	0.11552	-4.31685	0.12268	-5.09971	0.30716	-5.75954	0.22086
	-5.98322	0.61973	-4.20501	0.45419	-5.22273	1.02595	-5.98322	0.96691	-5.74836	0.113	-4.30566	0.12257	-5.08852	0.31421	-5.74836	0.21987
	-5.97203	0.60886	-4.19383	0.45189	-5.21154	1.05305	-5.97203	0.956	-5.73717	0.11079	-4.29448	0.12249	-5.07734	0.32153	-5.73717	0.21951
	-5.96085	0.59798	-4.18264	0.44991	-5.20036	1.08123	-5.96085	0.94503	-5.72599	0.10892	-4.2833	0.12247	-5.06615	0.32913	-5.72599	0.21979
	-5.94966	0.58713	-4.17146	0.44825	-5.18917	1.11054	-5.94966	0.93409	-5.71481	0.10741	-4.27211	0.12253	-5.05497	0.337	-5.71481	0.22075
	-5.93848	0.57638	-4.16028	0.44691	-5.17799	1.14114	-5.93848	0.92326	-5.70362	0.10625	-4.26093	0.12266	-5.04379	0.34516	-5.70362	0.2224
	-5.9273	0.5656	-4.14909	0.44591	-5.16681	1.17323	-5.9273	0.91242	-5.69244	0.10546	-4.24975	0.12287	-5.0326	0.35359	-5.69244	0.22475
	-5.91611	0.55489	-4.13791	0.44519	-5.15562	1.2068	-5.91611	0.90166	-5.68126	0.10503	-4.23856	0.12315	-5.02142	0.36232	-5.68126	0.2278
	-5.90493	0.54429	-4.12673	0.44475	-5.14444	1.24184	-5.90493	0.89111	-5.67007	0.10498	-4.22738	0.12351	-5.01024	0.37135	-5.67007	0.23154
	-5.89375	0.5339	-4.11554	0.44456	-5.13326	1.27854	-5.89375	0.88092	-5.65889	0.1053	-4.2162	0.12396	-4.99905	0.38071	-5.65889	0.23596
	-5.88256	0.52385	-4.10436	0.44462	-5.12207	1.31698	-5.88256	0.87136	-5.64771	0.10599	-4.20501	0.12448	-4.98787	0.39039	-5.64771	0.24105
	-5.87138	0.51422	-4.09317	0.4449	-5.11089	1.35706	-5.87138	0.8626	-5.63652	0.10702	-4.19383	0.12508	-4.97668	0.40038	-5.63652	0.24678
	-5.86019	0.50504	-4.08199	0.4454	-5.09971	1.39879	-5.86019	0.85465	-5.62534	0.1084	-4.18264	0.12577	-4.9655	0.41068	-5.62534	0.25311
	-5.84901	0.49644	-4.07081	0.44608	-5.08852	1.44222	-5.84901	0.8478	-5.61415	0.1101	-4.17146	0.12654	-4.95432	0.42127	-5.61415	0.26002
	-5.83783	0.4885	-4.05962	0.44694	-5.07734	1.48739	-5.83783	0.84221	-5.60297	0.1121	-4.16028	0.12739	-4.94313	0.43216	-5.60297	0.26745
	-5.82664	0.48124	-4.04844	0.44793	-5.06615	1.53434	-5.82664	0.83791	-5.59179	0.11439	-4.14909	0.1283	-4.93195	0.44334	-5.59179	0.27536
	-5.81546	0.47473	-4.03726	0.44905	-5.05497	1.58312	-5.81546	0.83505	-5.5806	0.11694	-4.13791	0.12929	-4.92077	0.45483	-5.5806	0.2837
	-5.80428	0.46906	-4.02607	0.45027	-5.04379	1.63376	-5.80428	0.83378	-5.56942	0.11973	-4.12673	0.13033	-4.90958	0.46662	-5.56942	0.2924
	-5.79309	0.46427	-4.01489	0.45162	-5.0326	1.68629	-5.79309	0.83424	-5.55824	0.12272	-4.11554	0.13142	-4.8984	0.47863	-5.55824	0.30142
	-5.78191	0.46043	-4.00371	0.4531	-5.02142	1.74074	-5.78191	0.83655	-5.54705	0.12589	-4.10436	0.13255	-4.88722	0.49085	-5.54705	0.31068
	-5.77073	0.45759	-3.99252	0.45465	-5.01024	1.79715	-5.77073	0.84084	-5.53587	0.1292	-4.09317	0.13373	-4.87603	0.50324	-5.53587	0.32013
	-5.75954	0.45579	-3.98134	0.45628	-4.99905	1.85571	-5.75954	0.84719	-5.52468	0.13263	-4.08199	0.13493	-4.86485	0.51578	-5.52468	0.32972
	-5.74836	0.45506	-3.97015	0.45796	-4.98787	1.91643	-5.74836	0.8557	-5.5135	0.13614	-4.07081	0.13616	-4.85366	0.52845	-5.5135	0.3394
	-5.73717	0.45542	-3.95897	0.45968	-4.97668	1.97919	-5.73717	0.86643	-5.50232	0.13971	-4.05962	0.1374	-4.84248	0.54124	-5.50232	0.34907
	-5.72599	0.45689	-3.94779	0.46143	-4.9655	2.04411	-5.72599	0.87941	-5.49113	0.14329	-4.04844	0.13864	-4.8313	0.55413	-5.49113	0.35868
	-5.71481	0.45945	-3.9366	0.46319	-4.95432	2.11112	-5.71481	0.89467	-5.47995	0.14686	-4.03726	0.13988	-4.82011	0.56716	-5.47995	0.36816
	-5.70362	0.46309	-3.92542	0.46497	-4.94313	2.18017	-5.70362	0.9122	-5.46877	0.15038	-4.02607	0.14112	-4.80893	0.58028	-5.46877	0.37746
	-5.69244	0.46779	-3.91424	0.46677	-4.93195	2.25128	-5.69244	0.93199	-5.45758	0.15386	-4.01489	0.14234	-4.79775	0.59343	-5.45758	0.38658
	-5.68126	0.47351	-3.90305	0.46861	-4.92077	2.32442	-5.68126	0.95397	-5.4464	0.15726	-4.00371	0.14354	-4.78656	0.60657	-5.4464	0.39548
	-5.67007	0.4802	-3.89187	0.47044	-4.90958	2.39953	-5.67007	0.97808	-5.43522	0.16054	-3.99252	0.14473	-4.77538	0.61963	-5.43522	0.40406
	-5.65889	0.48779	-3.88069	0.47228	-4.8984	2.47661	-5.65889	1.00422	-5.42403	0.16369	-3.98134	0.1459	-4.7642	0.63259	-5.42403	0.41233
	-5.64771	0.49622	-3.8695	0.47411	-4.88722	2.55545	-5.64771	1.03226	-5.41285	0.16668	-3.97015	0.14704	-4.75301	0.64545	-5.41285	0.42032
	-5.63652	0.50539	-3.85832	0.47598	-4.87603	2.63577	-5.63652	1.06208	-5.40166	0.16953	-3.95897	0.14815	-4.74183	0.6582	-5.40166	0.42804
	-5.62534	0.51521	-3.84713	0.4779	-4.86485	2.71747	-5.62534	1.09351	-5.39048	0.17223	-3.94779	0.14922	-4.73064	0.67078	-5.39048	0.43544
	-5.61415	0.52558	-3.83595	0.47984	-4.85366	2.80049	-5.61415	1.12636	-5.3793	0.1747	-3.9366	0.15025	-4.71946	0.68317	-5.3793	0.4424
	-5.60297	0.5364	-3.82477	0.48182	-4.84248	2.88473	-5.60297	1.16046	-5.36811	0.17694	-3.92542	0.15123	-4.70828	0.69533	-5.36811	0.4489
	-5.59179	0.54755	-3.81358	0.48384	-4.8313	2.97009	-5.59179	1.19558	-5.35693	0.17898	-3.91424	0.15216	-4.69709	0.70725	-5.35693	0.45502
	-5.5806	0.55891	-3.8024	0.48592	-4.82011	3.05675	-5.5806	1.23152	-5.34575	0.18084	-3.90305	0.15306	-4.68591	0.71891	-5.34575	0.4608
	-5.56942	0.57036	-3.79122	0.48807	-4.80893	3.14453	-5.56942	1.26806	-5.33456	0.18246	-3.89187	0.1539	-4.67473	0.73032	-5.33456	0.46614
	-5.55824	0.58177	-3.78003	0.4903	-4.79775	3.23306	-5.55824	1.30495	-5.32338	0.18386	-3.88069	0.15469	-4.66354	0.74151	-5.32338	0.47112
	-5.54705	0.59303	-3.76885	0.49259	-4.78656	3.32205	-5.54705	1.34197	-5.3122	0.18505	-3.8695	0.15543	-4.65236	0.75253	-5.3122	0.47578
	-5.53587	0.60402	-3.75766	0.49497	-4.77538	3.41127	-5.53587	1.3789	-5.30101	0.186	-3.85832	0.15613	-4.64117	0.76337	-5.30101	0.48005
	-5.52468	0.61481	-3.74648	0.49746	-4.7642	3.5006	-5.52468	1.41585	-5.28983	0.18673	-3.84713	0.15679	-4.62999	0.77395	-5.28983	0.48401
	-5.5135	0.62533	-3.7353	0.50007	-4.75301	3.58993	-5.5135	1.45264	-5.27864	0.18725	-3.83595	0.15742	-4.61881	0.78429	-5.27864	0.48769
	-5.50232	0.63524	-3.72411	0.50281	-4.74183	3.67911	-5.50232	1.48875	-5.26746	0.18756	-3.82477	0.158	-4.60762	0.79441	-5.26746	0.49109
	-5.49113	0.64446	-3.71293	0.50574	-4.73064	3.768	-5.49113	1.52395	-5.25628	0.18766	-3.81358	0.15856	-4.59644	0.80432	-5.25628	0.49427
	-5.47995	0.65287	-3.70175	0.50883	-4.71946	3.8566	-5.47995	1.55806	-5.24509	0.18757	-3.8024	0.15909	-4.58526	0.81404	-5.24509	0.49726
	-5.46877	0.6604	-3.69056	0.51211	-4.70828	3.94488	-5.46877	1.59091	-5.23391	0.1873	-3.79122	0.15959	-4.57407	0.8236	-5.23391	0.50011
	-5.45758	0.66709	-3.67938	0.51559	-4.69709	4.03267	-5.45758	1.62256	-5.22273	0.18688	-3.78003	0.16007	-4.56289	0.83302	-5.22273	0.50288
	-5.4464	0.67289	-3.6682	0.51926	-4.68591	4.1198	-5.4464	1.65291	-5.21154	0.18631	-3.76885	0.16052	-4.55171	0.84226	-5.21154	0.50562
	-5.43522	0.67763	-3.65701	0.52313	-4.67473	4.20644	-5.43522	1.68165	-5.20036	0.18563	-3.75766	0.16096	-4.54052	0.85136	-5.20036	0.50839
	-5.42403	0.68147	-3.64583	0.52724	-4.66354	4.29283	-5.42403	1.70909	-5.18917	0.18484	-3.74648	0.16138	-4.52934	0.86044	-5.18917	0.51124
	-5.41285	0.68449	-3.63464	0.53159	-4.65236	4.37916	-5.41285	1.73541	-5.17799	0.18396	-3.7353	0.1618	-4.51815	0.86956	-5.17799	0.51422
	-5.40166	0.68659	-3.62346	0.53617	-4.64117	4.46523	-5.40166	1.76059	-5.16681	0.18304	-3.72411	0.16223	-4.50697	0.8788	-5.16681	0.51746
	-5.39048	0.68771	-3.61228	0.54097	-4.62999	4.55064	-5.39048	1.78443	-5.15562	0.18208	-3.71293	0.16267	-4.49579	0.88818	-5.15562	0.52097
	-5.3793	0.68772	-3.60109	0.54599	-4.61881	4.6358	-5.3793	1.80664	-5.14444	0.1811	-3.70175	0.16313	-4.4846	0.89767	-5.14444	0.52472
	-5.36811	0.68664	-3.58991	0.55122	-4.60762	4.7208	-5.36811	1.82722	-5.13326	0.18013	-3.69056	0.1636	-4.47342	0.90733	-5.13326	0.52884
	-5.35693	0.68463	-3.57873	0.55667	-4.59644	4.80554	-5.35693	1.84655	-5.12207	0.17918	-3.67938	0.1641	-4.46224	0.91722	-5.12207	0.53336
	-5.34575	0.68173	-3.56754	0.5623	-4.58526	4.89055	-5.34575	1.86478	-5.11089	0.17826	-3.6682	0.16461	-4.45105	0.92731	-5.11089	0.53823
	-5.33456	0.67789	-3.55636	0.56808	-4.57407	4.97592	-5.33456	1.88176	-5.09971	0.17735	-3.65701	0.16515	-4.43987	0.93763	-5.09971	0.54347
	-5.32338	0.67325	-3.54518	0.57405	-4.56289	5.0614	-5.32338	1.8978	-5.08852	0.17646	-3.64583	0.16573	-4.42869	0.94818	-5.08852	0.5491
	-5.3122	0.66788	-3.53399	0.58015	-4.55171	5.14694	-5.3122	1.91307	-5.07734	0.17561	-3.63464	0.16634	-4.4175	0.95894	-5.07734	0.55514
	-5.30101	0.66177	-3.52281	0.58638	-4.54052	5.23289	-5.30101	1.92751	-5.06615	0.1748	-3.62346	0.16701	-4.40632	0.96994	-5.06615	0.56161
	-5.28983	0.655	-3.51162	0.5927	-4.52934	5.31995	-5.28983	1.94134	-5.05497	0.17404	-3.61228	0.16772	-4.39513	0.98119	-5.05497	0.56852
	-5.27864	0.64765	-3.50044	0.59913	-4.51815	5.40845	-5.27864	1.95476	-5.04379	0.17335	-3.60109	0.16847	-4.38395	0.99265	-5.04379	0.5759
	-5.26746	0.6398	-3.48926	0.60568	-4.50697	5.49845	-5.26746	1.96795	-5.0326	0.17272	-3.58991	0.16927	-4.37277	1.00432	-5.0326	0.58374
	-5.25628	0.63155	-3.47807	0.6123	-4.49579	5.59002	-5.25628	1.98113	-5.02142	0.17216	-3.57873	0.1701	-4.36158	1.01619	-5.02142	0.59206
	-5.24509	0.62299	-3.46689	0.61898	-4.4846	5.68301	-5.24509	1.9945	-5.01024	0.17168	-3.56754	0.17096	-4.3504	1.02825	-5.01024	0.60087
	-5.23391	0.6142	-3.45571	0.62569	-4.47342	5.77757	-5.23391	2.00829	-4.99905	0.1713	-3.55636	0.17186	-4.33922	1.0405	-4.99905	0.61024
	-5.22273	0.60528	-3.44452	0.63241	-4.46224	5.87392	-5.22273	2.02271	-4.98787	0.17101	-3.54518	0.17281	-4.32803	1.05288	-4.98787	0.62015
	-5.21154	0.59631	-3.43334	0.63915	-4.45105	5.97206	-5.21154	2.03804	-4.97668	0.17083	-3.53399	0.17379	-4.31685	1.06536	-4.97668	0.63058
	-5.20036	0.58741	-3.42215	0.6459	-4.43987	6.072	-5.20036	2.05456	-4.9655	0.17076	-3.52281	0.1748	-4.30566	1.07792	-4.9655	0.64156
	-5.18917	0.57865	-3.41097	0.65272	-4.42869	6.17372	-5.18917	2.07242	-4.95432	0.17083	-3.51162	0.17582	-4.29448	1.09054	-4.95432	0.65308
	-5.17799	0.57011	-3.39979	0.6596	-4.4175	6.27698	-5.17799	2.09192	-4.94313	0.17101	-3.50044	0.17688	-4.2833	1.10318	-4.94313	0.66512
	-5.16681	0.56194	-3.3886	0.6665	-4.40632	6.38183	-5.16681	2.11349	-4.93195	0.17128	-3.48926	0.17797	-4.27211	1.11585	-4.93195	0.67766
	-5.15562	0.55413	-3.37742	0.67339	-4.39513	6.48818	-5.15562	2.13711	-4.92077	0.17166	-3.47807	0.17908	-4.26093	1.12859	-4.92077	0.69071
	-5.14444	0.54667	-3.36624	0.68024	-4.38395	6.5958	-5.14444	2.16275	-4.90958	0.17213	-3.46689	0.18021	-4.24975	1.14129	-4.90958	0.70424
	-5.13326	0.53967	-3.35505	0.68713	-4.37277	6.70455	-5.13326	2.19079	-4.8984	0.17271	-3.45571	0.18136	-4.23856	1.15382	-4.8984	0.71821
	-5.12207	0.53318	-3.34387	0.69403	-4.36158	6.81429	-5.12207	2.22136	-4.88722	0.17338	-3.44452	0.18253	-4.22738	1.16617	-4.88722	0.73256
	-5.11089	0.52714	-3.33269	0.70086	-4.3504	6.9249	-5.11089	2.25432	-4.87603	0.17414	-3.43334	0.18371	-4.2162	1.1783	-4.87603	0.74724
	-5.09971	0.52158	-3.3215	0.70761	-4.33922	7.03632	-5.09971	2.28968	-4.86485	0.17497	-3.42215	0.1849	-4.20501	1.19015	-4.86485	0.76222
	-5.08852	0.51651	-3.31032	0.71427	-4.32803	7.14827	-5.08852	2.32752	-4.85366	0.17587	-3.41097	0.18613	-4.19383	1.20167	-4.85366	0.77747
	-5.07734	0.51195	-3.29913	0.72086	-4.31685	7.26038	-5.07734	2.36792	-4.84248	0.17684	-3.39979	0.1874	-4.18264	1.21289	-4.84248	0.79297
	-5.06615	0.5079	-3.28795	0.72741	-4.30566	7.37254	-5.06615	2.41091	-4.8313	0.17787	-3.3886	0.18871	-4.17146	1.22382	-4.8313	0.8087
	-5.05497	0.50435	-3.27677	0.73391	-4.29448	7.48461	-5.05497	2.45654	-4.82011	0.17898	-3.37742	0.19006	-4.16028	1.23449	-4.82011	0.8247
	-5.04379	0.50131	-3.26558	0.7403	-4.2833	7.59657	-5.04379	2.50484	-4.80893	0.18016	-3.36624	0.19142	-4.14909	1.24489	-4.80893	0.84092
	-5.0326	0.49875	-3.2544	0.74654	-4.27211	7.70851	-5.0326	2.55583	-4.79775	0.1814	-3.35505	0.19282	-4.13791	1.25484	-4.79775	0.85727
	-5.02142	0.49668	-3.24322	0.75265	-4.26093	7.82079	-5.02142	2.60953	-4.78656	0.18268	-3.34387	0.19425	-4.12673	1.26418	-4.78656	0.87368
	-5.01024	0.49507	-3.23203	0.75862	-4.24975	7.93302	-5.01024	2.66595	-4.77538	0.184	-3.33269	0.19571	-4.11554	1.27288	-4.77538	0.89008
	-4.99905	0.49395	-3.22085	0.76444	-4.23856	8.04399	-4.99905	2.72536	-4.7642	0.18534	-3.3215	0.19717	-4.10436	1.28092	-4.7642	0.90641
	-4.98787	0.49329	-3.20967	0.77007	-4.22738	8.15355	-4.98787	2.78772	-4.75301	0.1867	-3.31032	0.19866	-4.09317	1.28833	-4.75301	0.92266
	-4.97668	0.49306	-3.19848	0.7755	-4.2162	8.26214	-4.97668	2.85286	-4.74183	0.18807	-3.29913	0.20016	-4.08199	1.29505	-4.74183	0.93882
	-4.9655	0.49325	-3.1873	0.78074	-4.20501	8.36938	-4.9655	2.92091	-4.73064	0.18943	-3.28795	0.20168	-4.07081	1.30114	-4.73064	0.9548
	-4.95432	0.49383	-3.17611	0.78578	-4.19383	8.4749	-4.95432	2.99175	-4.71946	0.19081	-3.27677	0.20321	-4.05962	1.30656	-4.71946	0.97058
	-4.94313	0.49475	-3.16493	0.79063	-4.18264	8.57875	-4.94313	3.06526	-4.70828	0.19221	-3.26558	0.20475	-4.04844	1.31122	-4.70828	0.98613
	-4.93195	0.49602	-3.15375	0.79533	-4.17146	8.6808	-4.93195	3.14142	-4.69709	0.19362	-3.2544	0.20628	-4.03726	1.31514	-4.69709	1.0014
	-4.92077	0.49762	-3.14256	0.79987	-4.16028	8.78063	-4.92077	3.22016	-4.68591	0.195	-3.24322	0.2078	-4.02607	1.31834	-4.68591	1.01634
	-4.90958	0.49948	-3.13138	0.8042	-4.14909	8.87802	-4.90958	3.30133	-4.67473	0.19634	-3.23203	0.2093	-4.01489	1.32083	-4.67473	1.03093
	-4.8984	0.5015	-3.1202	0.80826	-4.13791	8.97236	-4.8984	3.38484	-4.66354	0.19763	-3.22085	0.21078	-4.00371	1.3226	-4.66354	1.0452
	-4.88722	0.50367	-3.10901	0.81206	-4.12673	9.06328	-4.88722	3.47043	-4.65236	0.19887	-3.20967	0.21223	-3.99252	1.32367	-4.65236	1.05919
	-4.87603	0.50594	-3.09783	0.81556	-4.11554	9.15062	-4.87603	3.55776	-4.64117	0.20007	-3.19848	0.21364	-3.98134	1.32407	-4.64117	1.07288
	-4.86485	0.50828	-3.08664	0.81874	-4.10436	9.23438	-4.86485	3.64668	-4.62999	0.20119	-3.1873	0.215	-3.97015	1.32387	-4.62999	1.08615
	-4.85366	0.5107	-3.07546	0.82157	-4.09317	9.31464	-4.85366	3.73715	-4.61881	0.20223	-3.17611	0.21632	-3.95897	1.32311	-4.61881	1.09903
	-4.84248	0.51316	-3.06428	0.82404	-4.08199	9.39119	-4.84248	3.82902	-4.60762	0.20317	-3.16493	0.21758	-3.94779	1.32179	-4.60762	1.11152
	-4.8313	0.51563	-3.05309	0.82615	-4.07081	9.46409	-4.8313	3.92215	-4.59644	0.20401	-3.15375	0.2188	-3.9366	1.31992	-4.59644	1.12359
	-4.82011	0.51814	-3.04191	0.82789	-4.05962	9.53318	-4.82011	4.01677	-4.58526	0.20474	-3.14256	0.21995	-3.92542	1.31757	-4.58526	1.13526
	-4.80893	0.52064	-3.03073	0.82922	-4.04844	9.59827	-4.80893	4.11265	-4.57407	0.20534	-3.13138	0.22101	-3.91424	1.3148	-4.57407	1.14656
	-4.79775	0.52306	-3.01954	0.83017	-4.03726	9.65944	-4.79775	4.20927	-4.56289	0.2058	-3.1202	0.22198	-3.90305	1.31163	-4.56289	1.15748
	-4.78656	0.52538	-3.00836	0.83071	-4.02607	9.7169	-4.78656	4.3063	-4.55171	0.20611	-3.10901	0.22285	-3.89187	1.30809	-4.55171	1.16794
	-4.77538	0.52754	-2.99718	0.83086	-4.01489	9.77125	-4.77538	4.4034	-4.54052	0.20625	-3.09783	0.22361	-3.88069	1.30417	-4.54052	1.17801
	-4.7642	0.52954	-2.98599	0.83062	-4.00371	9.82266	-4.7642	4.50042	-4.52934	0.20624	-3.08664	0.22424	-3.8695	1.29994	-4.52934	1.18779
	-4.75301	0.5314	-2.97481	0.82994	-3.99252	9.87094	-4.75301	4.59729	-4.51815	0.20607	-3.07546	0.22474	-3.85832	1.29554	-4.51815	1.19735
	-4.74183	0.53311	-2.96362	0.82878	-3.98134	9.91636	-4.74183	4.69382	-4.50697	0.20573	-3.06428	0.22508	-3.84713	1.291	-4.50697	1.20679
	-4.73064	0.53462	-2.95244	0.82717	-3.97015	9.95965	-4.73064	4.78982	-4.49579	0.20523	-3.05309	0.22528	-3.83595	1.28628	-4.49579	1.21611
	-4.71946	0.53587	-2.94126	0.8251	-3.95897	10.0009	-4.71946	4.88516	-4.4846	0.20457	-3.04191	0.22532	-3.82477	1.28138	-4.4846	1.2253
	-4.70828	0.53681	-2.93007	0.82253	-3.94779	10.0399	-4.70828	4.97979	-4.47342	0.20377	-3.03073	0.22518	-3.81358	1.27636	-4.47342	1.23445
	-4.69709	0.53742	-2.91889	0.81947	-3.9366	10.0764	-4.69709	5.07345	-4.46224	0.20283	-3.01954	0.22488	-3.8024	1.27121	-4.46224	1.24363
	-4.68591	0.53768	-2.90771	0.81591	-3.92542	10.1109	-4.68591	5.16595	-4.45105	0.20175	-3.00836	0.22441	-3.79122	1.26597	-4.45105	1.25283
	-4.67473	0.53759	-2.89652	0.81184	-3.91424	10.144	-4.67473	5.2574	-4.43987	0.20054	-2.99718	0.22378	-3.78003	1.26069	-4.43987	1.26205
	-4.66354	0.53713	-2.88534	0.80729	-3.90305	10.1757	-4.66354	5.34801	-4.42869	0.19919	-2.98599	0.22299	-3.76885	1.25536	-4.42869	1.27131
	-4.65236	0.53633	-2.87415	0.80226	-3.89187	10.2063	-4.65236	5.43799	-4.4175	0.1977	-2.97481	0.22203	-3.75766	1.25008	-4.4175	1.28059
	-4.64117	0.53518	-2.86297	0.79677	-3.88069	10.2358	-4.64117	5.5271	-4.40632	0.19608	-2.96362	0.22087	-3.74648	1.24488	-4.40632	1.28992
	-4.62999	0.53362	-2.85179	0.79079	-3.8695	10.2642	-4.62999	5.61486	-4.39513	0.19433	-2.95244	0.21954	-3.7353	1.23977	-4.39513	1.29932
	-4.61881	0.53169	-2.8406	0.78438	-3.85832	10.2918	-4.61881	5.70166	-4.38395	0.19242	-2.94126	0.21804	-3.72411	1.23486	-4.38395	1.30874
	-4.60762	0.52936	-2.82942	0.77753	-3.84713	10.3187	-4.60762	5.78758	-4.37277	0.19035	-2.93007	0.21637	-3.71293	1.23025	-4.37277	1.31819
	-4.59644	0.5266	-2.81824	0.77026	-3.83595	10.3452	-4.59644	5.87243	-4.36158	0.18813	-2.91889	0.21452	-3.70175	1.2259	-4.36158	1.32766
	-4.58526	0.52343	-2.80705	0.76261	-3.82477	10.3708	-4.58526	5.95674	-4.3504	0.18576	-2.90771	0.21251	-3.69056	1.22184	-4.3504	1.33718
	-4.57407	0.51988	-2.79587	0.75464	-3.81358	10.3956	-4.57407	6.04065	-4.33922	0.18326	-2.89652	0.21033	-3.67938	1.2181	-4.33922	1.34674
	-4.56289	0.51594	-2.78469	0.74636	-3.8024	10.4197	-4.56289	6.12385	-4.32803	0.18062	-2.88534	0.20799	-3.6682	1.2147	-4.32803	1.35632
	-4.55171	0.51156	-2.7735	0.7378	-3.79122	10.4431	-4.55171	6.20618	-4.31685	0.17785	-2.87415	0.2055	-3.65701	1.21166	-4.31685	1.36588
	-4.54052	0.50675	-2.76232	0.72895	-3.78003	10.4659	-4.54052	6.28803	-4.30566	0.17495	-2.86297	0.20289	-3.64583	1.20902	-4.30566	1.37544
	-4.52934	0.50157	-2.75113	0.71981	-3.76885	10.4884	-4.52934	6.37018	-4.29448	0.17195	-2.85179	0.20014	-3.63464	1.20681	-4.29448	1.38498
	-4.51815	0.49604	-2.73995	0.71051	-3.75766	10.5108	-4.51815	6.45298	-4.2833	0.16884	-2.8406	0.19729	-3.62346	1.2051	-4.2833	1.39449
	-4.50697	0.49018	-2.72877	0.70108	-3.74648	10.5332	-4.50697	6.53654	-4.27211	0.16564	-2.82942	0.19434	-3.61228	1.20393	-4.27211	1.40402
	-4.49579	0.48401	-2.71758	0.69153	-3.7353	10.5555	-4.49579	6.62098	-4.26093	0.16236	-2.81824	0.1913	-3.60109	1.20328	-4.26093	1.41361
	-4.4846	0.47754	-2.7064	0.68193	-3.72411	10.5786	-4.4846	6.70613	-4.24975	0.159	-2.80705	0.18819	-3.58991	1.20319	-4.24975	1.42316
	-4.47342	0.4708	-2.69522	0.67231	-3.71293	10.6029	-4.47342	6.7922	-4.23856	0.15557	-2.79587	0.18503	-3.57873	1.20366	-4.23856	1.43254
	-4.46224	0.46388	-2.68403	0.66268	-3.70175	10.6278	-4.46224	6.87954	-4.22738	0.15209	-2.78469	0.18182	-3.56754	1.20466	-4.22738	1.44177
	-4.45105	0.45677	-2.67285	0.65311	-3.69056	10.6537	-4.45105	6.96817	-4.2162	0.14858	-2.7735	0.17858	-3.55636	1.2061	-4.2162	1.45084
	-4.43987	0.44945	-2.66167	0.64361	-3.67938	10.6807	-4.43987	7.0581	-4.20501	0.14505	-2.76232	0.17532	-3.54518	1.20798	-4.20501	1.45968
	-4.42869	0.44195	-2.65048	0.63421	-3.6682	10.7089	-4.42869	7.14933	-4.19383	0.14148	-2.75113	0.17204	-3.53399	1.21025	-4.19383	1.46824
	-4.4175	0.43423	-2.6393	0.62493	-3.65701	10.7385	-4.4175	7.2416	-4.18264	0.13788	-2.73995	0.16878	-3.52281	1.21287	-4.18264	1.47653
	-4.40632	0.42634	-2.62811	0.61581	-3.64583	10.7698	-4.40632	7.335	-4.17146	0.13426	-2.72877	0.16556	-3.51162	1.21585	-4.17146	1.48462
	-4.39513	0.41829	-2.61693	0.6069	-3.63464	10.8028	-4.39513	7.42954	-4.16028	0.13064	-2.71758	0.16237	-3.50044	1.21915	-4.16028	1.49252
	-4.38395	0.41011	-2.60575	0.59823	-3.62346	10.8379	-4.38395	7.52496	-4.14909	0.12701	-2.7064	0.15925	-3.48926	1.22278	-4.14909	1.50021
	-4.37277	0.40183	-2.59456	0.58982	-3.61228	10.875	-4.37277	7.62121	-4.13791	0.12338	-2.69522	0.15621	-3.47807	1.22671	-4.13791	1.5075
	-4.36158	0.39347	-2.58338	0.58172	-3.60109	10.9137	-4.36158	7.7182	-4.12673	0.11974	-2.68403	0.15324	-3.46689	1.23091	-4.12673	1.51425
	-4.3504	0.38505	-2.5722	0.57393	-3.58991	10.9543	-4.3504	7.81588	-4.11554	0.11609	-2.67285	0.15037	-3.45571	1.23533	-4.11554	1.52039
	-4.33922	0.3766	-2.56101	0.56645	-3.57873	10.9971	-4.33922	7.91425	-4.10436	0.11245	-2.66167	0.1476	-3.44452	1.23991	-4.10436	1.52593
	-4.32803	0.36814	-2.54983	0.55932	-3.56754	11.0415	-4.32803	8.01309	-4.09317	0.10882	-2.65048	0.14494	-3.43334	1.24467	-4.09317	1.53088
	-4.31685	0.35967	-2.53864	0.55255	-3.55636	11.0877	-4.31685	8.11209	-4.08199	0.1052	-2.6393	0.1424	-3.42215	1.24958	-4.08199	1.53518
	-4.30566	0.35124	-2.52746	0.5461	-3.54518	11.1361	-4.30566	8.21118	-4.07081	0.10161	-2.62811	0.13998	-3.41097	1.25465	-4.07081	1.5389
	-4.29448	0.34283	-2.51628	0.54	-3.53399	11.1861	-4.29448	8.3103	-4.05962	0.09803	-2.61693	0.13769	-3.39979	1.25988	-4.05962	1.54199
	-4.2833	0.33449	-2.50509	0.53424	-3.52281	11.2376	-4.2833	8.4095	-4.04844	0.09449	-2.60575	0.13554	-3.3886	1.26518	-4.04844	1.54435
	-4.27211	0.32625	-2.49391	0.52881	-3.51162	11.2905	-4.27211	8.50898	-4.03726	0.09099	-2.59456	0.13353	-3.37742	1.27053	-4.03726	1.54601
	-4.26093	0.31813	-2.48273	0.52373	-3.50044	11.3455	-4.26093	8.60913	-4.02607	0.08753	-2.58338	0.13167	-3.36624	1.27594	-4.02607	1.54698
	-4.24975	0.3101	-2.47154	0.51898	-3.48926	11.4028	-4.24975	8.70958	-4.01489	0.08411	-2.5722	0.12995	-3.35505	1.28151	-4.01489	1.54728
	-4.23856	0.30219	-2.46036	0.51454	-3.47807	11.4617	-4.23856	8.80913	-4.00371	0.08076	-2.56101	0.12838	-3.34387	1.28725	-4.00371	1.5469
	-4.22738	0.2944	-2.44918	0.51042	-3.46689	11.5224	-4.22738	8.90769	-3.99252	0.07747	-2.54983	0.12697	-3.33269	1.29304	-3.99252	1.54588
	-4.2162	0.28675	-2.43799	0.50657	-3.45571	11.5845	-4.2162	9.0057	-3.98134	0.07427	-2.53864	0.12569	-3.3215	1.29882	-3.98134	1.54424
	-4.20501	0.27922	-2.42681	0.50298	-3.44452	11.6479	-4.20501	9.10279	-3.97015	0.07113	-2.52746	0.12456	-3.31032	1.30461	-3.97015	1.54205
	-4.19383	0.27181	-2.41562	0.49961	-3.43334	11.7129	-4.19383	9.19859	-3.95897	0.06807	-2.51628	0.12356	-3.29913	1.31044	-3.95897	1.53933
	-4.18264	0.26452	-2.40444	0.49643	-3.42215	11.7796	-4.18264	9.29318	-3.94779	0.06509	-2.50509	0.12269	-3.28795	1.31637	-3.94779	1.5361
	-4.17146	0.25734	-2.39326	0.49342	-3.41097	11.8482	-4.17146	9.38638	-3.9366	0.06218	-2.49391	0.12194	-3.27677	1.32236	-3.9366	1.53235
	-4.16028	0.25028	-2.38207	0.49055	-3.39979	11.919	-4.16028	9.47782	-3.92542	0.05935	-2.48273	0.12132	-3.26558	1.32835	-3.92542	1.52815
	-4.14909	0.24337	-2.37089	0.48779	-3.3886	11.992	-4.14909	9.56729	-3.91424	0.05661	-2.47154	0.12081	-3.2544	1.33435	-3.91424	1.52357
	-4.13791	0.23656	-2.35971	0.48519	-3.37742	12.0666	-4.13791	9.65411	-3.90305	0.05396	-2.46036	0.12041	-3.24322	1.34043	-3.90305	1.51865
	-4.12673	0.22984	-2.34852	0.48272	-3.36624	12.143	-4.12673	9.73787	-3.89187	0.0514	-2.44918	0.12011	-3.23203	1.34662	-3.89187	1.51338
	-4.11554	0.2232	-2.33734	0.4803	-3.35505	12.2218	-4.11554	9.81838	-3.88069	0.04892	-2.43799	0.11989	-3.22085	1.3529	-3.88069	1.50778
	-4.10436	0.21664	-2.32616	0.47795	-3.34387	12.3026	-4.10436	9.89564	-3.8695	0.04654	-2.42681	0.11975	-3.20967	1.35929	-3.8695	1.50191
	-4.09317	0.21016	-2.31497	0.47559	-3.33269	12.3848	-4.09317	9.9697	-3.85832	0.04425	-2.41562	0.11967	-3.19848	1.36574	-3.85832	1.49592
	-4.08199	0.20376	-2.30379	0.47321	-3.3215	12.4683	-4.08199	10.0403	-3.84713	0.04207	-2.40444	0.11965	-3.1873	1.37223	-3.84713	1.48985
	-4.07081	0.19744	-2.2926	0.47075	-3.31032	12.5534	-4.07081	10.1076	-3.83595	0.03997	-2.39326	0.11968	-3.17611	1.3788	-3.83595	1.48366
	-4.05962	0.1912	-2.28142	0.46821	-3.29913	12.6401	-4.05962	10.1713	-3.82477	0.03796	-2.38207	0.11975	-3.16493	1.38545	-3.82477	1.47734
	-4.04844	0.18504	-2.27024	0.46555	-3.28795	12.7287	-4.04844	10.2312	-3.81358	0.03604	-2.37089	0.11984	-3.15375	1.39224	-3.81358	1.47096
	-4.03726	0.17896	-2.25905	0.46275	-3.27677	12.8187	-4.03726	10.2874	-3.8024	0.03422	-2.35971	0.11996	-3.14256	1.39916	-3.8024	1.46452
	-4.02607	0.17297	-2.24787	0.45979	-3.26558	12.9094	-4.02607	10.3401	-3.79122	0.03248	-2.34852	0.12011	-3.13138	1.40624	-3.79122	1.45804
	-4.01489	0.16709	-2.23669	0.45669	-3.2544	13.0002	-4.01489	10.39	-3.78003	0.03082	-2.33734	0.12026	-3.1202	1.41352	-3.78003	1.45159
	-4.00371	0.16133	-2.2255	0.45342	-3.24322	13.091	-4.00371	10.4371	-3.76885	0.02926	-2.32616	0.12043	-3.10901	1.42105	-3.76885	1.44514
	-3.99252	0.15569	-2.21432	0.44997	-3.23203	13.1815	-3.99252	10.4813	-3.75766	0.02778	-2.31497	0.12058	-3.09783	1.42883	-3.75766	1.43882
	-3.98134	0.15016	-2.20313	0.44636	-3.22085	13.2714	-3.98134	10.5228	-3.74648	0.02639	-2.30379	0.12071	-3.08664	1.43688	-3.74648	1.43265
	-3.97015	0.14474	-2.19195	0.44255	-3.20967	13.3599	-3.97015	10.5624	-3.7353	0.02507	-2.2926	0.12082	-3.07546	1.44517	-3.7353	1.42664
	-3.95897	0.13944	-2.18077	0.43854	-3.19848	13.4466	-3.95897	10.6	-3.72411	0.02384	-2.28142	0.12089	-3.06428	1.4537	-3.72411	1.42093
	-3.94779	0.13426	-2.16958	0.43437	-3.1873	13.5312	-3.94779	10.6356	-3.71293	0.02269	-2.27024	0.12094	-3.05309	1.46252	-3.71293	1.4156
	-3.9366	0.12922	-2.1584	0.43002	-3.17611	13.6134	-3.9366	10.6688	-3.70175	0.02161	-2.25905	0.12094	-3.04191	1.47167	-3.70175	1.41063
	-3.92542	0.1243	-2.14722	0.4255	-3.16493	13.6933	-3.92542	10.7002	-3.69056	0.02061	-2.24787	0.12089	-3.03073	1.48116	-3.69056	1.40605
	-3.91424	0.11953	-2.13603	0.42082	-3.15375	13.7713	-3.91424	10.7303	-3.67938	0.01968	-2.23669	0.12079	-3.01954	1.49102	-3.67938	1.40187
	-3.90305	0.11488	-2.12485	0.41599	-3.14256	13.8469	-3.90305	10.7592	-3.6682	0.01882	-2.2255	0.12063	-3.00836	1.50122	-3.6682	1.39812
	-3.89187	0.11038	-2.11367	0.41102	-3.13138	13.9191	-3.89187	10.7871	-3.65701	0.01803	-2.21432	0.12043	-2.99718	1.51172	-3.65701	1.39483
	-3.88069	0.10602	-2.10248	0.4059	-3.1202	13.988	-3.88069	10.8141	-3.64583	0.0173	-2.20313	0.12017	-2.98599	1.52258	-3.64583	1.39205
	-3.8695	0.10181	-2.0913	0.40063	-3.10901	14.0536	-3.8695	10.8401	-3.63464	0.01664	-2.19195	0.11987	-2.97481	1.53374	-3.63464	1.38979
	-3.85832	0.09777	-2.08011	0.39522	-3.09783	14.1148	-3.85832	10.8655	-3.62346	0.01605	-2.18077	0.11951	-2.96362	1.54513	-3.62346	1.38815
	-3.84713	0.09388	-2.06893	0.38969	-3.08664	14.1713	-3.84713	10.8905	-3.61228	0.01551	-2.16958	0.11911	-2.95244	1.55683	-3.61228	1.38716
	-3.83595	0.09016	-2.05775	0.38406	-3.07546	14.2229	-3.83595	10.9152	-3.60109	0.01503	-2.1584	0.11868	-2.94126	1.56884	-3.60109	1.38678
	-3.82477	0.08658	-2.04656	0.37832	-3.06428	14.269	-3.82477	10.9392	-3.58991	0.01461	-2.14722	0.1182	-2.93007	1.58112	-3.58991	1.38707
	-3.81358	0.08317	-2.03538	0.37248	-3.05309	14.3096	-3.81358	10.9626	-3.57873	0.01424	-2.13603	0.11768	-2.91889	1.59362	-3.57873	1.38801
	-3.8024	0.07991	-2.0242	0.3666	-3.04191	14.3443	-3.8024	10.9855	-3.56754	0.01393	-2.12485	0.11713	-2.90771	1.60638	-3.56754	1.38955
	-3.79122	0.07682	-2.01301	0.3607	-3.03073	14.3725	-3.79122	11.0079	-3.55636	0.01366	-2.11367	0.11655	-2.89652	1.61936	-3.55636	1.39163
	-3.78003	0.07389	-2.00183	0.35475	-3.01954	14.3945	-3.78003	11.0301	-3.54518	0.01344	-2.10248	0.11594	-2.88534	1.63252	-3.54518	1.39423
	-3.76885	0.07112	-1.99064	0.34876	-3.00836	14.4102	-3.76885	11.0521	-3.53399	0.01326	-2.0913	0.11532	-2.87415	1.64584	-3.53399	1.3973
	-3.75766	0.06851	-1.97946	0.34276	-2.99718	14.4195	-3.75766	11.0743	-3.52281	0.01313	-2.08011	0.11468	-2.86297	1.65933	-3.52281	1.4008
	-3.74648	0.06605	-1.96828	0.33675	-2.98599	14.4228	-3.74648	11.0967	-3.51162	0.01303	-2.06893	0.11403	-2.85179	1.67296	-3.51162	1.4047
	-3.7353	0.06375	-1.95709	0.33074	-2.97481	14.4189	-3.7353	11.1193	-3.50044	0.01298	-2.05775	0.11338	-2.8406	1.68677	-3.50044	1.40901
	-3.72411	0.06161	-1.94591	0.32478	-2.96362	14.4078	-3.72411	11.1431	-3.48926	0.01296	-2.04656	0.11271	-2.82942	1.70072	-3.48926	1.4137
	-3.71293	0.05963	-1.93473	0.31889	-2.95244	14.3903	-3.71293	11.1683	-3.47807	0.01297	-2.03538	0.11204	-2.81824	1.7147	-3.47807	1.41875
	-3.70175	0.0578	-1.92354	0.31307	-2.94126	14.3664	-3.70175	11.1944	-3.46689	0.01302	-2.0242	0.11138	-2.80705	1.72875	-3.46689	1.42414
	-3.69056	0.05612	-1.91236	0.30735	-2.93007	14.3356	-3.69056	11.222	-3.45571	0.0131	-2.01301	0.11073	-2.79587	1.74285	-3.45571	1.42979
	-3.67938	0.05459	-1.90118	0.30175	-2.91889	14.2988	-3.67938	11.2509	-3.44452	0.01321	-2.00183	0.1101	-2.78469	1.75691	-3.44452	1.43564
	-3.6682	0.05321	-1.88999	0.29631	-2.90771	14.2566	-3.6682	11.2813	-3.43334	0.01334	-1.99064	0.10948	-2.7735	1.77086	-3.43334	1.44172
	-3.65701	0.05197	-1.87881	0.29105	-2.89652	14.2087	-3.65701	11.3135	-3.42215	0.0135	-1.97946	0.10889	-2.76232	1.78464	-3.42215	1.44799
	-3.64583	0.05088	-1.86762	0.28598	-2.88534	14.1556	-3.64583	11.3479	-3.41097	0.01369	-1.96828	0.10832	-2.75113	1.79818	-3.41097	1.45447
	-3.63464	0.04992	-1.85644	0.28114	-2.87415	14.0978	-3.63464	11.3843	-3.39979	0.0139	-1.95709	0.10778	-2.73995	1.81147	-3.39979	1.46118
	-3.62346	0.04911	-1.84526	0.27656	-2.86297	14.0363	-3.62346	11.4232	-3.3886	0.01413	-1.94591	0.10727	-2.72877	1.82448	-3.3886	1.46802
	-3.61228	0.04844	-1.83407	0.27227	-2.85179	13.9711	-3.61228	11.4644	-3.37742	0.01438	-1.93473	0.10681	-2.71758	1.83718	-3.37742	1.47497
	-3.60109	0.04789	-1.82289	0.26829	-2.8406	13.9028	-3.60109	11.5075	-3.36624	0.01465	-1.92354	0.10638	-2.7064	1.84957	-3.36624	1.48202
	-3.58991	0.04748	-1.81171	0.26465	-2.82942	13.8316	-3.58991	11.553	-3.35505	0.01494	-1.91236	0.106	-2.69522	1.86159	-3.35505	1.48927
	-3.57873	0.0472	-1.80052	0.26138	-2.81824	13.7577	-3.57873	11.6009	-3.34387	0.01525	-1.90118	0.10567	-2.68403	1.87318	-3.34387	1.49675
	-3.56754	0.04704	-1.78934	0.25848	-2.80705	13.6824	-3.56754	11.6508	-3.33269	0.01557	-1.88999	0.1054	-2.67285	1.88431	-3.33269	1.50431
	-3.55636	0.04699	-1.77816	0.25599	-2.79587	13.6066	-3.55636	11.7027	-3.3215	0.0159	-1.87881	0.10518	-2.66167	1.895	-3.3215	1.51189
	-3.54518	0.04706	-1.76697	0.25394	-2.78469	13.5307	-3.54518	11.7572	-3.31032	0.01625	-1.86762	0.10504	-2.65048	1.9052	-3.31032	1.51952
	-3.53399	0.04723	-1.75579	0.25237	-2.7735	13.4549	-3.53399	11.8135	-3.29913	0.01661	-1.85644	0.10496	-2.6393	1.91481	-3.29913	1.52721
	-3.52281	0.04751	-1.7446	0.25127	-2.76232	13.3797	-3.52281	11.8714	-3.28795	0.01697	-1.84526	0.10495	-2.62811	1.92377	-3.28795	1.53502
	-3.51162	0.04789	-1.73342	0.25068	-2.75113	13.3053	-3.51162	11.9311	-3.27677	0.01735	-1.83407	0.10503	-2.61693	1.93217	-3.27677	1.54293
	-3.50044	0.04837	-1.72224	0.25061	-2.73995	13.2326	-3.50044	11.993	-3.26558	0.01774	-1.82289	0.10519	-2.60575	1.94003	-3.26558	1.55084
	-3.48926	0.04894	-1.71105	0.25108	-2.72877	13.1622	-3.48926	12.0574	-3.2544	0.01814	-1.81171	0.10545	-2.59456	1.94726	-3.2544	1.55877
	-3.47807	0.0496	-1.69987	0.25209	-2.71758	13.0946	-3.47807	12.1236	-3.24322	0.01854	-1.80052	0.1058	-2.58338	1.95389	-3.24322	1.56677
	-3.46689	0.05035	-1.68869	0.25367	-2.7064	13.0303	-3.46689	12.1917	-3.23203	0.01895	-1.78934	0.10623	-2.5722	1.95988	-3.23203	1.57488
	-3.45571	0.05118	-1.6775	0.25581	-2.69522	12.9701	-3.45571	12.2614	-3.22085	0.01937	-1.77816	0.10675	-2.56101	1.96512	-3.22085	1.58306
	-3.44452	0.05209	-1.66632	0.25852	-2.68403	12.9144	-3.44452	12.3324	-3.20967	0.01979	-1.76697	0.10737	-2.54983	1.9698	-3.20967	1.59131
	-3.43334	0.05307	-1.65513	0.2618	-2.67285	12.8633	-3.43334	12.4051	-3.19848	0.02022	-1.75579	0.10808	-2.53864	1.9739	-3.19848	1.5996
	-3.42215	0.05413	-1.64395	0.26565	-2.66167	12.817	-3.42215	12.4796	-3.1873	0.02065	-1.7446	0.10889	-2.52746	1.97734	-3.1873	1.60789
	-3.41097	0.05526	-1.63277	0.27004	-2.65048	12.7754	-3.41097	12.5562	-3.17611	0.02109	-1.73342	0.10978	-2.51628	1.98016	-3.17611	1.6162
	-3.39979	0.05647	-1.62158	0.27498	-2.6393	12.7384	-3.39979	12.6351	-3.16493	0.02153	-1.72224	0.11075	-2.50509	1.98226	-3.16493	1.62457
	-3.3886	0.05773	-1.6104	0.28044	-2.62811	12.706	-3.3886	12.7162	-3.15375	0.02197	-1.71105	0.11182	-2.49391	1.98369	-3.15375	1.63301
	-3.37742	0.05905	-1.59922	0.28641	-2.61693	12.6785	-3.37742	12.7991	-3.14256	0.02242	-1.69987	0.11297	-2.48273	1.98458	-3.14256	1.64153
	-3.36624	0.06043	-1.58803	0.29286	-2.60575	12.6556	-3.36624	12.8837	-3.13138	0.02286	-1.68869	0.1142	-2.47154	1.985	-3.13138	1.65011
	-3.35505	0.06186	-1.57685	0.29976	-2.59456	12.6372	-3.35505	12.9708	-3.1202	0.0233	-1.6775	0.11552	-2.46036	1.98495	-3.1202	1.6588
	-3.34387	0.06334	-1.56567	0.30709	-2.58338	12.6234	-3.34387	13.06	-3.10901	0.02374	-1.66632	0.11691	-2.44918	1.98444	-3.10901	1.66765
	-3.33269	0.06486	-1.55448	0.31481	-2.5722	12.6139	-3.33269	13.1505	-3.09783	0.02418	-1.65513	0.11838	-2.43799	1.98353	-3.09783	1.67662
	-3.3215	0.06642	-1.5433	0.32287	-2.56101	12.6082	-3.3215	13.2424	-3.08664	0.02461	-1.64395	0.11991	-2.42681	1.98224	-3.08664	1.68573
	-3.31032	0.06801	-1.53211	0.33124	-2.54983	12.6065	-3.31032	13.3357	-3.07546	0.02504	-1.63277	0.1215	-2.41562	1.98048	-3.07546	1.69495
	-3.29913	0.06963	-1.52093	0.33987	-2.53864	12.6082	-3.29913	13.4306	-3.06428	0.02546	-1.62158	0.12314	-2.40444	1.9783	-3.06428	1.70424
	-3.28795	0.07128	-1.50975	0.34872	-2.52746	12.6121	-3.28795	13.5274	-3.05309	0.02587	-1.6104	0.12482	-2.39326	1.97581	-3.05309	1.71367
	-3.27677	0.07295	-1.49856	0.3578	-2.51628	12.6177	-3.27677	13.6256	-3.04191	0.02627	-1.59922	0.12653	-2.38207	1.97309	-3.04191	1.72326
	-3.26558	0.07463	-1.48738	0.36706	-2.50509	12.624	-3.26558	13.7243	-3.03073	0.02666	-1.58803	0.12827	-2.37089	1.97021	-3.03073	1.733
	-3.2544	0.07633	-1.4762	0.37641	-2.49391	12.6309	-3.2544	13.8231	-3.01954	0.02704	-1.57685	0.13004	-2.35971	1.96724	-3.01954	1.74294
	-3.24322	0.07804	-1.46501	0.38581	-2.48273	12.6382	-3.24322	13.9217	-3.00836	0.0274	-1.56567	0.13184	-2.34852	1.96415	-3.00836	1.75303
	-3.23203	0.07975	-1.45383	0.3952	-2.47154	12.6454	-3.23203	14.0199	-2.99718	0.02776	-1.55448	0.13364	-2.33734	1.96108	-2.99718	1.76326
	-3.22085	0.08146	-1.44265	0.40458	-2.46036	12.6523	-3.22085	14.1173	-2.98599	0.02809	-1.5433	0.13542	-2.32616	1.95806	-2.98599	1.77366
	-3.20967	0.08316	-1.43146	0.41389	-2.44918	12.6584	-3.20967	14.2131	-2.97481	0.02841	-1.53211	0.13716	-2.31497	1.955	-2.97481	1.78417
	-3.19848	0.08484	-1.42028	0.42313	-2.43799	12.663	-3.19848	14.307	-2.96362	0.02872	-1.52093	0.13886	-2.30379	1.95201	-2.96362	1.79472
	-3.1873	0.0865	-1.40909	0.43227	-2.42681	12.6652	-3.1873	14.3984	-2.95244	0.029	-1.50975	0.1405	-2.2926	1.94914	-2.95244	1.80537
	-3.17611	0.08814	-1.39791	0.44122	-2.41562	12.6644	-3.17611	14.4873	-2.94126	0.02927	-1.49856	0.1421	-2.28142	1.94646	-2.94126	1.81615
	-3.16493	0.08976	-1.38673	0.44994	-2.40444	12.6602	-3.16493	14.5737	-2.93007	0.02952	-1.48738	0.14365	-2.27024	1.94395	-2.93007	1.827
	-3.15375	0.09135	-1.37554	0.45841	-2.39326	12.6522	-3.15375	14.6579	-2.91889	0.02975	-1.4762	0.14511	-2.25905	1.94161	-2.91889	1.8379
	-3.14256	0.09289	-1.36436	0.46658	-2.38207	12.6401	-3.14256	14.7397	-2.90771	0.02997	-1.46501	0.14648	-2.24787	1.93943	-2.90771	1.84886
	-3.13138	0.0944	-1.35318	0.47452	-2.37089	12.624	-3.13138	14.8177	-2.89652	0.03016	-1.45383	0.14774	-2.23669	1.93741	-2.89652	1.85985
	-3.1202	0.09586	-1.34199	0.4822	-2.35971	12.6039	-3.1202	14.8922	-2.88534	0.03034	-1.44265	0.14889	-2.2255	1.93559	-2.88534	1.87085
	-3.10901	0.09727	-1.33081	0.48953	-2.34852	12.5793	-3.10901	14.963	-2.87415	0.03051	-1.43146	0.14991	-2.21432	1.93404	-2.87415	1.88185
	-3.09783	0.09863	-1.31962	0.49652	-2.33734	12.55	-3.09783	15.0289	-2.86297	0.03065	-1.42028	0.15081	-2.20313	1.93279	-2.86297	1.89287
	-3.08664	0.09992	-1.30844	0.50318	-2.32616	12.5162	-3.08664	15.0899	-2.85179	0.03077	-1.40909	0.15159	-2.19195	1.93184	-2.85179	1.90388
	-3.07546	0.10115	-1.29726	0.50946	-2.31497	12.4775	-3.07546	15.1456	-2.8406	0.03088	-1.39791	0.15224	-2.18077	1.9312	-2.8406	1.91494
	-3.06428	0.1023	-1.28607	0.5154	-2.30379	12.4342	-3.06428	15.1953	-2.82942	0.03096	-1.38673	0.15275	-2.16958	1.93092	-2.82942	1.92602
	-3.05309	0.10337	-1.27489	0.52102	-2.2926	12.3868	-3.05309	15.2391	-2.81824	0.03102	-1.37554	0.15311	-2.1584	1.93102	-2.81824	1.93702
	-3.04191	0.10437	-1.26371	0.5263	-2.28142	12.3355	-3.04191	15.2766	-2.80705	0.03106	-1.36436	0.15332	-2.14722	1.93161	-2.80705	1.94801
	-3.03073	0.10528	-1.25252	0.53129	-2.27024	12.2807	-3.03073	15.307	-2.79587	0.03109	-1.35318	0.15341	-2.13603	1.93272	-2.79587	1.95896
	-3.01954	0.10611	-1.24134	0.53601	-2.25905	12.2231	-3.01954	15.3308	-2.78469	0.03109	-1.34199	0.15338	-2.12485	1.93432	-2.78469	1.96982
	-3.00836	0.10685	-1.23016	0.54047	-2.24787	12.163	-3.00836	15.3477	-2.7735	0.03107	-1.33081	0.1532	-2.11367	1.93641	-2.7735	1.98052
	-2.99718	0.1075	-1.21897	0.54467	-2.23669	12.101	-2.99718	15.3579	-2.76232	0.03104	-1.31962	0.15287	-2.10248	1.93906	-2.76232	1.99101
	-2.98599	0.10807	-1.20779	0.54855	-2.2255	12.0382	-2.98599	15.3614	-2.75113	0.03099	-1.30844	0.15241	-2.0913	1.94227	-2.75113	2.00122
	-2.97481	0.10855	-1.1966	0.55214	-2.21432	11.9749	-2.97481	15.3574	-2.73995	0.03094	-1.29726	0.1518	-2.08011	1.94594	-2.73995	2.01119
	-2.96362	0.10892	-1.18542	0.55546	-2.20313	11.9115	-2.96362	15.3455	-2.72877	0.03087	-1.28607	0.15107	-2.06893	1.95013	-2.72877	2.0209
	-2.95244	0.10921	-1.17424	0.55855	-2.19195	11.8476	-2.95244	15.3267	-2.71758	0.0308	-1.27489	0.15024	-2.05775	1.95498	-2.71758	2.03035
	-2.94126	0.1094	-1.16305	0.56142	-2.18077	11.784	-2.94126	15.3009	-2.7064	0.03072	-1.26371	0.1493	-2.04656	1.96046	-2.7064	2.03955
	-2.93007	0.1095	-1.15187	0.56407	-2.16958	11.7212	-2.93007	15.2676	-2.69522	0.03063	-1.25252	0.14825	-2.03538	1.96654	-2.69522	2.04844
	-2.91889	0.1095	-1.14069	0.56652	-2.1584	11.6594	-2.91889	15.2277	-2.68403	0.03055	-1.24134	0.14711	-2.0242	1.97324	-2.68403	2.05697
	-2.90771	0.1094	-1.1295	0.56881	-2.14722	11.5996	-2.90771	15.1819	-2.67285	0.03046	-1.23016	0.1459	-2.01301	1.98068	-2.67285	2.06514
	-2.89652	0.10922	-1.11832	0.57099	-2.13603	11.5423	-2.89652	15.1298	-2.66167	0.03037	-1.21897	0.14464	-2.00183	1.98886	-2.66167	2.07297
	-2.88534	0.10893	-1.10714	0.57307	-2.12485	11.4879	-2.88534	15.0718	-2.65048	0.03029	-1.20779	0.14331	-1.99064	1.99777	-2.65048	2.08043
	-2.87415	0.10856	-1.09595	0.57496	-2.11367	11.4367	-2.87415	15.0086	-2.6393	0.03021	-1.1966	0.14192	-1.97946	2.00746	-2.6393	2.08742
	-2.86297	0.1081	-1.08477	0.57667	-2.10248	11.3891	-2.86297	14.9411	-2.62811	0.03014	-1.18542	0.14049	-1.96828	2.01802	-2.62811	2.09388
	-2.85179	0.10755	-1.07358	0.5782	-2.0913	11.3456	-2.85179	14.8695	-2.61693	0.03008	-1.17424	0.13904	-1.95709	2.02949	-2.61693	2.09994
	-2.8406	0.10692	-1.0624	0.57959	-2.08011	11.306	-2.8406	14.7941	-2.60575	0.03003	-1.16305	0.13758	-1.94591	2.04185	-2.60575	2.10559
	-2.82942	0.10622	-1.05122	0.58084	-2.06893	11.2702	-2.82942	14.7153	-2.59456	0.02999	-1.15187	0.13612	-1.93473	2.05522	-2.59456	2.11077
	-2.81824	0.10544	-1.04003	0.58193	-2.05775	11.2386	-2.81824	14.6334	-2.58338	0.02996	-1.14069	0.13465	-1.92354	2.06962	-2.58338	2.11552
	-2.80705	0.1046	-1.02885	0.58287	-2.04656	11.2108	-2.80705	14.5496	-2.5722	0.02994	-1.1295	0.13318	-1.91236	2.08502	-2.5722	2.11977
	-2.79587	0.1037	-1.01767	0.58368	-2.03538	11.1869	-2.79587	14.4649	-2.56101	0.02994	-1.11832	0.13174	-1.90118	2.1015	-2.56101	2.12344
	-2.78469	0.10274	-1.00648	0.58438	-2.0242	11.1666	-2.78469	14.3798	-2.54983	0.02995	-1.10714	0.13033	-1.88999	2.11905	-2.54983	2.12672
	-2.7735	0.10174	-0.9953	0.58498	-2.01301	11.1498	-2.7735	14.2945	-2.53864	0.02998	-1.09595	0.12895	-1.87881	2.13764	-2.53864	2.12957
	-2.76232	0.10067	-0.98411	0.5855	-2.00183	11.136	-2.76232	14.2093	-2.52746	0.03003	-1.08477	0.12761	-1.86762	2.15728	-2.52746	2.13192
	-2.75113	0.09956	-0.97293	0.58594	-1.99064	11.1254	-2.75113	14.1247	-2.51628	0.03009	-1.07358	0.1263	-1.85644	2.1779	-2.51628	2.13381
	-2.73995	0.09842	-0.96175	0.58635	-1.97946	11.1173	-2.73995	14.0415	-2.50509	0.03018	-1.0624	0.12505	-1.84526	2.19956	-2.50509	2.13512
	-2.72877	0.09724	-0.95056	0.58676	-1.96828	11.1111	-2.72877	13.9605	-2.49391	0.03028	-1.05122	0.12384	-1.83407	2.22226	-2.49391	2.13591
	-2.71758	0.09605	-0.93938	0.58712	-1.95709	11.1065	-2.71758	13.8821	-2.48273	0.0304	-1.04003	0.12269	-1.82289	2.2459	-2.48273	2.1363
	-2.7064	0.09483	-0.9282	0.58744	-1.94591	11.1028	-2.7064	13.8071	-2.47154	0.03054	-1.02885	0.1216	-1.81171	2.27047	-2.47154	2.13636
	-2.69522	0.09361	-0.91701	0.58779	-1.93473	11.0995	-2.69522	13.736	-2.46036	0.03071	-1.01767	0.12059	-1.80052	2.29591	-2.46036	2.13607
	-2.68403	0.09239	-0.90583	0.5882	-1.92354	11.0954	-2.68403	13.6694	-2.44918	0.03089	-1.00648	0.11964	-1.78934	2.322	-2.44918	2.13544
	-2.67285	0.09118	-0.89465	0.58859	-1.91236	11.0892	-2.67285	13.6076	-2.43799	0.0311	-0.9953	0.11878	-1.77816	2.34871	-2.43799	2.13452
	-2.66167	0.08998	-0.88346	0.58898	-1.90118	11.0806	-2.66167	13.5506	-2.42681	0.03132	-0.98411	0.11801	-1.76697	2.37596	-2.42681	2.1333
	-2.65048	0.0888	-0.87228	0.58939	-1.88999	11.0689	-2.65048	13.4984	-2.41562	0.03155	-0.97293	0.11732	-1.75579	2.40371	-2.41562	2.13171
	-2.6393	0.08764	-0.86109	0.58986	-1.87881	11.0532	-2.6393	13.451	-2.40444	0.03181	-0.96175	0.11671	-1.7446	2.43183	-2.40444	2.12976
	-2.62811	0.0865	-0.84991	0.59042	-1.86762	11.0326	-2.62811	13.4083	-2.39326	0.03207	-0.95056	0.11619	-1.73342	2.46025	-2.39326	2.12757
	-2.61693	0.0854	-0.83873	0.59103	-1.85644	11.0062	-2.61693	13.3708	-2.38207	0.03235	-0.93938	0.11576	-1.72224	2.48891	-2.38207	2.12519
	-2.60575	0.08433	-0.82754	0.59173	-1.84526	10.9737	-2.60575	13.3382	-2.37089	0.03265	-0.9282	0.11543	-1.71105	2.51773	-2.37089	2.1227
	-2.59456	0.08331	-0.81636	0.59258	-1.83407	10.9347	-2.59456	13.3104	-2.35971	0.03296	-0.91701	0.1152	-1.69987	2.54663	-2.35971	2.12017
	-2.58338	0.08234	-0.80518	0.59357	-1.82289	10.8881	-2.58338	13.2875	-2.34852	0.03328	-0.90583	0.11509	-1.68869	2.57561	-2.34852	2.11754
	-2.5722	0.08142	-0.79399	0.59471	-1.81171	10.8335	-2.5722	13.2692	-2.33734	0.03362	-0.89465	0.11507	-1.6775	2.60483	-2.33734	2.11496
	-2.56101	0.08055	-0.78281	0.596	-1.80052	10.7706	-2.56101	13.2552	-2.32616	0.03397	-0.88346	0.11517	-1.66632	2.63424	-2.32616	2.11245
	-2.54983	0.07973	-0.77162	0.5975	-1.78934	10.6981	-2.54983	13.2456	-2.31497	0.03432	-0.87228	0.11539	-1.65513	2.66381	-2.31497	2.1099
	-2.53864	0.07897	-0.76044	0.59921	-1.77816	10.6167	-2.53864	13.2397	-2.30379	0.03469	-0.86109	0.11572	-1.64395	2.6935	-2.30379	2.1074
	-2.52746	0.07826	-0.74926	0.60124	-1.76697	10.5266	-2.52746	13.2365	-2.2926	0.03505	-0.84991	0.11617	-1.63277	2.72295	-2.2926	2.10501
	-2.51628	0.07761	-0.73807	0.6036	-1.75579	10.4274	-2.51628	13.2353	-2.28142	0.03543	-0.83873	0.11673	-1.62158	2.75225	-2.28142	2.10277
	-2.50509	0.07702	-0.72689	0.60619	-1.7446	10.3185	-2.50509	13.2353	-2.27024	0.0358	-0.82754	0.11742	-1.6104	2.78136	-2.27024	2.10069
	-2.49391	0.0765	-0.71571	0.60904	-1.73342	10.1997	-2.49391	13.2362	-2.25905	0.03618	-0.81636	0.11827	-1.59922	2.81033	-2.25905	2.09873
	-2.48273	0.07604	-0.70452	0.61215	-1.72224	10.0713	-2.48273	13.2379	-2.24787	0.03656	-0.80518	0.11926	-1.58803	2.83951	-2.24787	2.09688
	-2.47154	0.07564	-0.69334	0.61544	-1.71105	9.93376	-2.47154	13.2401	-2.23669	0.03694	-0.79399	0.12038	-1.57685	2.86918	-2.23669	2.09513
	-2.46036	0.07531	-0.68216	0.61891	-1.69987	9.78731	-2.46036	13.2421	-2.2255	0.03731	-0.78281	0.12163	-1.56567	2.89938	-2.2255	2.09354
	-2.44918	0.07504	-0.67097	0.62254	-1.68869	9.63252	-2.44918	13.2439	-2.21432	0.03768	-0.77162	0.12303	-1.55448	2.92965	-2.21432	2.09215
	-2.43799	0.07484	-0.65979	0.62629	-1.6775	9.46995	-2.43799	13.2444	-2.20313	0.03804	-0.76044	0.12458	-1.5433	2.95968	-2.20313	2.09101
	-2.42681	0.07469	-0.6486	0.63016	-1.66632	9.30008	-2.42681	13.2428	-2.19195	0.0384	-0.74926	0.12628	-1.53211	2.9895	-2.19195	2.0901
	-2.41562	0.07462	-0.63742	0.6341	-1.65513	9.12347	-2.41562	13.2386	-2.18077	0.03874	-0.73807	0.12812	-1.52093	3.01915	-2.18077	2.08945
	-2.40444	0.07459	-0.62624	0.63807	-1.64395	8.94036	-2.40444	13.2313	-2.16958	0.03907	-0.72689	0.13011	-1.50975	3.04867	-2.16958	2.08911
	-2.39326	0.07463	-0.61505	0.64206	-1.63277	8.75178	-2.39326	13.2202	-2.1584	0.0394	-0.71571	0.13224	-1.49856	3.07835	-2.1584	2.08909
	-2.38207	0.07471	-0.60387	0.64605	-1.62158	8.55883	-2.38207	13.2053	-2.14722	0.03971	-0.70452	0.1345	-1.48738	3.10829	-2.14722	2.08952
	-2.37089	0.07485	-0.59269	0.65001	-1.6104	8.36147	-2.37089	13.1866	-2.13603	0.04002	-0.69334	0.1369	-1.4762	3.13831	-2.13603	2.09042
	-2.35971	0.07505	-0.5815	0.65394	-1.59922	8.1601	-2.35971	13.1641	-2.12485	0.04031	-0.68216	0.13942	-1.46501	3.16847	-2.12485	2.09176
	-2.34852	0.07529	-0.57032	0.65778	-1.58803	7.95593	-2.34852	13.1373	-2.11367	0.04059	-0.67097	0.14206	-1.45383	3.19883	-2.11367	2.09354
	-2.33734	0.07557	-0.55914	0.66142	-1.57685	7.74981	-2.33734	13.1059	-2.10248	0.04087	-0.65979	0.14481	-1.44265	3.22953	-2.10248	2.09587
	-2.32616	0.0759	-0.54795	0.6648	-1.56567	7.54225	-2.32616	13.0701	-2.0913	0.04113	-0.6486	0.14767	-1.43146	3.26068	-2.0913	2.09873
	-2.31497	0.07627	-0.53677	0.66793	-1.55448	7.33389	-2.31497	13.0293	-2.08011	0.04138	-0.63742	0.15061	-1.42028	3.2922	-2.08011	2.102
	-2.30379	0.07667	-0.52558	0.67075	-1.5433	7.12542	-2.30379	12.9841	-2.06893	0.04162	-0.62624	0.15363	-1.40909	3.32419	-2.06893	2.10579
	-2.2926	0.07711	-0.5144	0.6732	-1.53211	6.91761	-2.2926	12.9346	-2.05775	0.04185	-0.61505	0.15673	-1.39791	3.35656	-2.05775	2.11021
	-2.28142	0.07759	-0.50322	0.67538	-1.52093	6.71125	-2.28142	12.8813	-2.04656	0.04207	-0.60387	0.15988	-1.38673	3.38918	-2.04656	2.11525
	-2.27024	0.07811	-0.49203	0.67734	-1.50975	6.50703	-2.27024	12.8244	-2.03538	0.04227	-0.59269	0.16308	-1.37554	3.42197	-2.03538	2.12085
	-2.25905	0.07866	-0.48085	0.67893	-1.49856	6.30615	-2.25905	12.7645	-2.0242	0.04246	-0.5815	0.16633	-1.36436	3.45492	-2.0242	2.12709
	-2.24787	0.07924	-0.46967	0.68005	-1.48738	6.10933	-2.24787	12.702	-2.01301	0.04264	-0.57032	0.16961	-1.35318	3.48819	-2.01301	2.13406
	-2.23669	0.07985	-0.45848	0.68066	-1.4762	5.91658	-2.23669	12.6376	-2.00183	0.0428	-0.55914	0.17289	-1.34199	3.52178	-2.00183	2.14176
	-2.2255	0.08048	-0.4473	0.68087	-1.46501	5.72834	-2.2255	12.5721	-1.99064	0.04295	-0.54795	0.17615	-1.33081	3.55537	-1.99064	2.1502
	-2.21432	0.08114	-0.43611	0.68066	-1.45383	5.54511	-2.21432	12.506	-1.97946	0.04308	-0.53677	0.17939	-1.31962	3.5889	-1.97946	2.15943
	-2.20313	0.08181	-0.42493	0.67994	-1.44265	5.36728	-2.20313	12.4396	-1.96828	0.04321	-0.52558	0.1826	-1.30844	3.62226	-1.96828	2.16955
	-2.19195	0.08251	-0.41375	0.67866	-1.43146	5.19525	-2.19195	12.3727	-1.95709	0.04332	-0.5144	0.18576	-1.29726	3.65539	-1.95709	2.18058
	-2.18077	0.08321	-0.40256	0.67681	-1.42028	5.02925	-2.18077	12.3058	-1.94591	0.04341	-0.50322	0.18885	-1.28607	3.68824	-1.94591	2.19253
	-2.16958	0.08392	-0.39138	0.6744	-1.40909	4.86957	-2.16958	12.2395	-1.93473	0.0435	-0.49203	0.1919	-1.27489	3.72101	-1.93473	2.20552
	-2.1584	0.08463	-0.3802	0.67151	-1.39791	4.7162	-2.1584	12.1741	-1.92354	0.04357	-0.48085	0.1949	-1.26371	3.75348	-1.92354	2.21957
	-2.14722	0.08535	-0.36901	0.66813	-1.38673	4.56904	-2.14722	12.1105	-1.91236	0.04363	-0.46967	0.19782	-1.25252	3.78578	-1.91236	2.23465
	-2.13603	0.08607	-0.35783	0.66426	-1.37554	4.42804	-2.13603	12.0492	-1.90118	0.04368	-0.45848	0.20063	-1.24134	3.81812	-1.90118	2.25085
	-2.12485	0.08679	-0.34665	0.65992	-1.36436	4.29314	-2.12485	11.9907	-1.88999	0.04372	-0.4473	0.20336	-1.23016	3.85064	-1.88999	2.26817
	-2.11367	0.0875	-0.33546	0.65511	-1.35318	4.16455	-2.11367	11.9352	-1.87881	0.04376	-0.43611	0.20597	-1.21897	3.88291	-1.87881	2.28659
	-2.10248	0.08821	-0.32428	0.64986	-1.34199	4.04213	-2.10248	11.8832	-1.86762	0.04379	-0.42493	0.20846	-1.20779	3.91414	-1.86762	2.3061
	-2.0913	0.0889	-0.31309	0.64428	-1.33081	3.92541	-2.0913	11.8351	-1.85644	0.0438	-0.41375	0.2108	-1.1966	3.9442	-1.85644	2.32666
	-2.08011	0.08957	-0.30191	0.63842	-1.31962	3.81417	-2.08011	11.7908	-1.84526	0.04381	-0.40256	0.213	-1.18542	3.97307	-1.84526	2.34832
	-2.06893	0.09023	-0.29073	0.63225	-1.30844	3.70818	-2.06893	11.7501	-1.83407	0.04381	-0.39138	0.21505	-1.17424	4.00095	-1.83407	2.3711
	-2.05775	0.09088	-0.27954	0.62583	-1.29726	3.60702	-2.05775	11.7135	-1.82289	0.04379	-0.3802	0.21698	-1.16305	4.02766	-1.82289	2.39488
	-2.04656	0.09149	-0.26836	0.6192	-1.28607	3.51061	-2.04656	11.6806	-1.81171	0.04378	-0.36901	0.2188	-1.15187	4.05285	-1.81171	2.4197
	-2.03538	0.09208	-0.25718	0.61243	-1.27489	3.41882	-2.03538	11.6515	-1.80052	0.04375	-0.35783	0.22049	-1.14069	4.07667	-1.80052	2.44546
	-2.0242	0.09265	-0.24599	0.60554	-1.26371	3.33112	-2.0242	11.6259	-1.78934	0.04372	-0.34665	0.22205	-1.1295	4.09911	-1.78934	2.47195
	-2.01301	0.09321	-0.23481	0.59861	-1.25252	3.24737	-2.01301	11.6037	-1.77816	0.04368	-0.33546	0.22346	-1.11832	4.12058	-1.77816	2.49914
	-2.00183	0.09373	-0.22363	0.59172	-1.24134	3.16744	-2.00183	11.5845	-1.76697	0.04363	-0.32428	0.22473	-1.10714	4.14095	-1.76697	2.52696
	-1.99064	0.09421	-0.21244	0.58492	-1.23016	3.0911	-1.99064	11.5684	-1.75579	0.04357	-0.31309	0.22587	-1.09595	4.15947	-1.75579	2.55535
	-1.97946	0.09466	-0.20126	0.57817	-1.21897	3.01791	-1.97946	11.5548	-1.7446	0.0435	-0.30191	0.2269	-1.08477	4.17613	-1.7446	2.58422
	-1.96828	0.09506	-0.19007	0.57149	-1.20779	2.94719	-1.96828	11.5429	-1.73342	0.04342	-0.29073	0.22779	-1.07358	4.19091	-1.73342	2.61344
	-1.95709	0.09542	-0.17889	0.5649	-1.1966	2.87865	-1.95709	11.5327	-1.72224	0.04332	-0.27954	0.22856	-1.0624	4.20392	-1.72224	2.64299
	-1.94591	0.09574	-0.16771	0.55846	-1.18542	2.81218	-1.94591	11.5233	-1.71105	0.04321	-0.26836	0.22924	-1.05122	4.21519	-1.71105	2.67276
	-1.93473	0.09603	-0.15652	0.55221	-1.17424	2.74768	-1.93473	11.5145	-1.69987	0.04309	-0.25718	0.22982	-1.04003	4.22468	-1.69987	2.7027
	-1.92354	0.09629	-0.14534	0.54615	-1.16305	2.68485	-1.92354	11.5048	-1.68869	0.04296	-0.24599	0.23033	-1.02885	4.23251	-1.68869	2.73277
	-1.91236	0.09651	-0.13416	0.54032	-1.15187	2.62342	-1.91236	11.4931	-1.6775	0.04282	-0.23481	0.23077	-1.01767	4.23894	-1.6775	2.76316
	-1.90118	0.0967	-0.12297	0.53475	-1.14069	2.56343	-1.90118	11.4791	-1.66632	0.04266	-0.22363	0.23112	-1.00648	4.24411	-1.66632	2.79382
	-1.88999	0.09688	-0.11179	0.52947	-1.1295	2.50474	-1.88999	11.462	-1.65513	0.0425	-0.21244	0.23138	-0.9953	4.2483	-1.65513	2.82469
	-1.87881	0.09706	-0.1006	0.52449	-1.11832	2.44741	-1.87881	11.4413	-1.64395	0.04233	-0.20126	0.23156	-0.98411	4.25176	-1.64395	2.85574
	-1.86762	0.09724	-0.08942	0.51983	-1.10714	2.39131	-1.86762	11.4159	-1.63277	0.04215	-0.19007	0.23165	-0.97293	4.25457	-1.63277	2.8866
	-1.85644	0.09742	-0.07824	0.51552	-1.09595	2.33597	-1.85644	11.3848	-1.62158	0.04195	-0.17889	0.23165	-0.96175	4.25724	-1.62158	2.91734
	-1.84526	0.0976	-0.06705	0.51163	-1.08477	2.28131	-1.84526	11.3479	-1.6104	0.04175	-0.16771	0.23156	-0.95056	4.25988	-1.6104	2.94793
	-1.83407	0.0978	-0.05587	0.50814	-1.07358	2.22729	-1.83407	11.3048	-1.59922	0.04155	-0.15652	0.2314	-0.93938	4.2623	-1.59922	2.9784
	-1.82289	0.09804	-0.04469	0.50505	-1.0624	2.17395	-1.82289	11.2544	-1.58803	0.04134	-0.14534	0.23115	-0.9282	4.26463	-1.58803	3.00911
	-1.81171	0.09831	-0.0335	0.50239	-1.05122	2.12124	-1.81171	11.1965	-1.57685	0.04114	-0.13416	0.23083	-0.91701	4.26788	-1.57685	3.04036
	-1.80052	0.09864	-0.02232	0.50009	-1.04003	2.06913	-1.80052	11.1306	-1.56567	0.04094	-0.12297	0.23046	-0.90583	4.27271	-1.56567	3.07216
	-1.78934	0.09903	-0.01114	0.49811	-1.02885	2.01763	-1.78934	11.0556	-1.55448	0.04075	-0.11179	0.23004	-0.89465	4.27859	-1.55448	3.10404
	-1.77816	0.09949	4.83018e-05	0.49645	-1.01767	1.96686	-1.77816	10.9721	-1.5433	0.04056	-0.1006	0.22956	-0.88346	4.28566	-1.5433	3.13565
	-1.76697	0.10003	0.01123	0.49511	-1.00648	1.91688	-1.76697	10.8805	-1.53211	0.04036	-0.08942	0.22901	-0.87228	4.29427	-1.53211	3.16702
	-1.75579	0.10068	0.02242	0.49408	-0.9953	1.86773	-1.75579	10.7804	-1.52093	0.04015	-0.07824	0.2284	-0.86109	4.30479	-1.52093	3.19817
	-1.7446	0.10144	0.0336	0.49333	-0.98411	1.81953	-1.7446	10.6713	-1.50975	0.03995	-0.06705	0.22776	-0.84991	4.31753	-1.50975	3.22912
	-1.73342	0.1023	0.04478	0.49283	-0.97293	1.7723	-1.73342	10.5527	-1.49856	0.03975	-0.05587	0.22706	-0.83873	4.33268	-1.49856	3.2602
	-1.72224	0.10329	0.05597	0.49257	-0.96175	1.72616	-1.72224	10.4253	-1.48738	0.03955	-0.04469	0.22635	-0.82754	4.35061	-1.48738	3.29149
	-1.71105	0.10441	0.06715	0.49253	-0.95056	1.68112	-1.71105	10.2893	-1.4762	0.03936	-0.0335	0.22565	-0.81636	4.3719	-1.4762	3.32278
	-1.69987	0.10566	0.07833	0.49265	-0.93938	1.6371	-1.69987	10.1451	-1.46501	0.03917	-0.02232	0.22487	-0.80518	4.39691	-1.46501	3.35411
	-1.68869	0.10706	0.08952	0.4929	-0.9282	1.59408	-1.68869	9.99325	-1.45383	0.03898	-0.01114	0.22401	-0.79399	4.42578	-1.45383	3.38555
	-1.6775	0.1086	0.1007	0.49324	-0.91701	1.55234	-1.6775	9.83436	-1.44265	0.0388	4.83018e-05	0.22307	-0.78281	4.45885	-1.44265	3.41722
	-1.66632	0.11029	0.11189	0.49365	-0.90583	1.51202	-1.66632	9.6689	-1.43146	0.03862	0.01123	0.22206	-0.77162	4.49667	-1.43146	3.44921
	-1.65513	0.11214	0.12307	0.4941	-0.89465	1.47293	-1.65513	9.49741	-1.42028	0.03844	0.02242	0.22097	-0.76044	4.53952	-1.42028	3.48146
	-1.64395	0.11414	0.13425	0.49456	-0.88346	1.43512	-1.64395	9.32014	-1.40909	0.03828	0.0336	0.21981	-0.74926	4.58831	-1.40909	3.51406
	-1.63277	0.11628	0.14544	0.49509	-0.87228	1.39862	-1.63277	9.13811	-1.39791	0.03812	0.04478	0.21855	-0.73807	4.64328	-1.39791	3.54693
	-1.62158	0.11857	0.15662	0.49565	-0.86109	1.36349	-1.62158	8.95239	-1.38673	0.03798	0.05597	0.2172	-0.72689	4.70382	-1.38673	3.57991
	-1.6104	0.12101	0.1678	0.49615	-0.84991	1.3298	-1.6104	8.76292	-1.37554	0.03784	0.06715	0.21576	-0.71571	4.77045	-1.37554	3.61292
	-1.59922	0.12357	0.17899	0.49655	-0.83873	1.29756	-1.59922	8.57009	-1.36436	0.0377	0.07833	0.21423	-0.70452	4.84319	-1.36436	3.64594
	-1.58803	0.12627	0.19017	0.49695	-0.82754	1.26682	-1.58803	8.37506	-1.35318	0.03757	0.08952	0.21261	-0.69334	4.92174	-1.35318	3.67918
	-1.57685	0.12908	0.20135	0.4974	-0.81636	1.23768	-1.57685	8.17866	-1.34199	0.03746	0.1007	0.21089	-0.68216	5.00613	-1.34199	3.71262
	-1.56567	0.13199	0.21254	0.49776	-0.80518	1.21017	-1.56567	7.98133	-1.33081	0.03735	0.11189	0.20906	-0.67097	5.09634	-1.33081	3.74592
	-1.55448	0.13499	0.22372	0.49795	-0.79399	1.18428	-1.55448	7.78369	-1.31962	0.03724	0.12307	0.20712	-0.65979	5.19223	-1.31962	3.77901
	-1.5433	0.13806	0.23491	0.49796	-0.78281	1.16004	-1.5433	7.58635	-1.30844	0.03714	0.13425	0.20509	-0.6486	5.2936	-1.30844	3.81181
	-1.53211	0.14118	0.24609	0.49777	-0.77162	1.13756	-1.53211	7.39003	-1.29726	0.03704	0.14544	0.20296	-0.63742	5.40023	-1.29726	3.84423
	-1.52093	0.14433	0.25727	0.49739	-0.76044	1.11684	-1.52093	7.19546	-1.28607	0.03695	0.15662	0.20076	-0.62624	5.51182	-1.28607	3.87626
	-1.50975	0.1475	0.26846	0.49681	-0.74926	1.09796	-1.50975	7.00325	-1.27489	0.03686	0.1678	0.19847	-0.61505	5.62805	-1.27489	3.90812
	-1.49856	0.15068	0.27964	0.49611	-0.73807	1.08091	-1.49856	6.81463	-1.26371	0.03678	0.17899	0.19608	-0.60387	5.74882	-1.26371	3.93955
	-1.48738	0.15385	0.29082	0.49529	-0.72689	1.06557	-1.48738	6.63024	-1.25252	0.0367	0.19017	0.19365	-0.59269	5.8737	-1.25252	3.97072
	-1.4762	0.15699	0.30201	0.49436	-0.71571	1.05201	-1.4762	6.44998	-1.24134	0.03661	0.20135	0.19122	-0.5815	6.00246	-1.24134	4.00184
	-1.46501	0.16005	0.31319	0.49336	-0.70452	1.04022	-1.46501	6.27421	-1.23016	0.03653	0.21254	0.18873	-0.57032	6.13452	-1.23016	4.03306
	-1.45383	0.16306	0.32437	0.49223	-0.69334	1.03006	-1.45383	6.10337	-1.21897	0.03644	0.22372	0.18618	-0.55914	6.26878	-1.21897	4.06399
	-1.44265	0.16596	0.33556	0.49111	-0.68216	1.02147	-1.44265	5.93782	-1.20779	0.03636	0.23491	0.18358	-0.54795	6.4046	-1.20779	4.09381
	-1.43146	0.16876	0.34674	0.49004	-0.67097	1.01441	-1.43146	5.77791	-1.1966	0.03627	0.24609	0.18093	-0.53677	6.54241	-1.1966	4.12239
	-1.42028	0.17145	0.35793	0.48894	-0.65979	1.00882	-1.42028	5.62383	-1.18542	0.03619	0.25727	0.17827	-0.52558	6.68153	-1.18542	4.14975
	-1.40909	0.17402	0.36911	0.48787	-0.6486	1.00461	-1.40909	5.47585	-1.17424	0.03611	0.26846	0.17559	-0.5144	6.82015	-1.17424	4.17611
	-1.39791	0.17642	0.38029	0.48685	-0.63742	1.0017	-1.39791	5.33384	-1.16305	0.03604	0.27964	0.17297	-0.50322	6.95777	-1.16305	4.20128
	-1.38673	0.17864	0.39148	0.48592	-0.62624	1	-1.38673	5.19762	-1.15187	0.03596	0.29082	0.17044	-0.49203	7.09395	-1.15187	4.22493
	-1.37554	0.18066	0.40266	0.48513	-0.61505	0.99942	-1.37554	5.06711	-1.14069	0.0359	0.30201	0.16797	-0.48085	7.22784	-1.14069	4.24721
	-1.36436	0.18246	0.41384	0.48453	-0.60387	0.99987	-1.36436	4.94218	-1.1295	0.03584	0.31319	0.16559	-0.46967	7.35842	-1.1295	4.26813
	-1.35318	0.18406	0.42503	0.48415	-0.59269	1.00127	-1.35318	4.82313	-1.11832	0.03579	0.32437	0.16329	-0.45848	7.48489	-1.11832	4.28811
	-1.34199	0.18548	0.43621	0.48408	-0.5815	1.00352	-1.34199	4.70981	-1.10714	0.03576	0.33556	0.16111	-0.4473	7.60734	-1.10714	4.30704
	-1.33081	0.18666	0.4474	0.48441	-0.57032	1.00653	-1.33081	4.6016	-1.09595	0.03573	0.34674	0.15908	-0.43611	7.72508	-1.09595	4.32416
	-1.31962	0.18761	0.45858	0.4852	-0.55914	1.01009	-1.31962	4.4983	-1.08477	0.0357	0.35793	0.1572	-0.42493	7.83754	-1.08477	4.33944
	-1.30844	0.18831	0.46976	0.48643	-0.54795	1.01406	-1.30844	4.39967	-1.07358	0.03569	0.36911	0.15548	-0.41375	7.94405	-1.07358	4.3529
	-1.29726	0.18875	0.48095	0.48812	-0.53677	1.01851	-1.29726	4.30523	-1.0624	0.03568	0.38029	0.15396	-0.40256	8.04335	-1.0624	4.36464
	-1.28607	0.18895	0.49213	0.49037	-0.52558	1.02332	-1.28607	4.21496	-1.05122	0.03567	0.39148	0.15264	-0.39138	8.13521	-1.05122	4.37471
	-1.27489	0.18891	0.50331	0.49319	-0.5144	1.02816	-1.27489	4.12876	-1.04003	0.03568	0.40266	0.15155	-0.3802	8.22084	-1.04003	4.38306
	-1.26371	0.18863	0.5145	0.49655	-0.50322	1.03294	-1.26371	4.04605	-1.02885	0.0357	0.41384	0.1507	-0.36901	8.2996	-1.02885	4.38981
	-1.25252	0.18812	0.52568	0.50047	-0.49203	1.03762	-1.25252	3.96677	-1.01767	0.03573	0.42503	0.15011	-0.35783	8.36979	-1.01767	4.39525
	-1.24134	0.18739	0.53686	0.50499	-0.48085	1.04207	-1.24134	3.89084	-1.00648	0.03577	0.43621	0.14979	-0.34665	8.43115	-1.00648	4.39952
	-1.23016	0.18646	0.54805	0.51011	-0.46967	1.04609	-1.23016	3.81804	-0.9953	0.03582	0.4474	0.14975	-0.33546	8.48311	-0.9953	4.4029
	-1.21897	0.18533	0.55923	0.51583	-0.45848	1.04955	-1.21897	3.74792	-0.98411	0.03588	0.45858	0.15002	-0.32428	8.52556	-0.98411	4.40566
	-1.20779	0.18399	0.57042	0.52217	-0.4473	1.05245	-1.20779	3.67973	-0.97293	0.03596	0.46976	0.15058	-0.31309	8.55942	-0.97293	4.40785
	-1.1966	0.18243	0.5816	0.5291	-0.43611	1.05471	-1.1966	3.61322	-0.96175	0.03605	0.48095	0.15144	-0.30191	8.58471	-0.96175	4.41
	-1.18542	0.18067	0.59278	0.5366	-0.42493	1.05621	-1.18542	3.54831	-0.95056	0.03616	0.49213	0.15261	-0.29073	8.60113	-0.95056	4.41223
	-1.17424	0.17874	0.60397	0.54465	-0.41375	1.05687	-1.17424	3.48497	-0.93938	0.03628	0.50331	0.15407	-0.27954	8.60946	-0.93938	4.41434
	-1.16305	0.17665	0.61515	0.55321	-0.40256	1.05656	-1.16305	3.42292	-0.9282	0.03641	0.5145	0.15583	-0.26836	8.60979	-0.9282	4.41647
	-1.15187	0.1744	0.62633	0.56225	-0.39138	1.05525	-1.15187	3.36188	-0.91701	0.03657	0.52568	0.15787	-0.25718	8.60228	-0.91701	4.41965
	-1.14069	0.172	0.63752	0.57171	-0.3802	1.05306	-1.14069	3.30195	-0.90583	0.03675	0.53686	0.16018	-0.24599	8.58729	-0.90583	4.42454
	-1.1295	0.16948	0.6487	0.58157	-0.36901	1.04994	-1.1295	3.24303	-0.89465	0.03694	0.54805	0.16275	-0.23481	8.56521	-0.89465	4.4306
	-1.11832	0.16687	0.65988	0.59177	-0.35783	1.04584	-1.11832	3.18528	-0.88346	0.03714	0.55923	0.16556	-0.22363	8.53631	-0.88346	4.43798
	-1.10714	0.16417	0.67107	0.6023	-0.34665	1.04073	-1.10714	3.12855	-0.87228	0.03736	0.57042	0.16859	-0.21244	8.50145	-0.87228	4.44703
	-1.09595	0.16136	0.68225	0.61313	-0.33546	1.0345	-1.09595	3.07229	-0.86109	0.03759	0.5816	0.17181	-0.20126	8.46053	-0.86109	4.45811
	-1.08477	0.15846	0.69344	0.6241	-0.32428	1.0272	-1.08477	3.01644	-0.84991	0.03783	0.59278	0.17519	-0.19007	8.41279	-0.84991	4.47153
	-1.07358	0.15547	0.70462	0.63507	-0.31309	1.01895	-1.07358	2.96097	-0.83873	0.03807	0.60397	0.17872	-0.17889	8.35863	-0.83873	4.48749
	-1.0624	0.15241	0.7158	0.64597	-0.30191	1.00979	-1.0624	2.90595	-0.82754	0.03832	0.61515	0.18236	-0.16771	8.2985	-0.82754	4.50636
	-1.05122	0.14929	0.72699	0.6567	-0.29073	0.99972	-1.05122	2.85137	-0.81636	0.03859	0.62633	0.18607	-0.15652	8.23283	-0.81636	4.52876
	-1.04003	0.14611	0.73817	0.66717	-0.27954	0.98884	-1.04003	2.79717	-0.80518	0.03886	0.63752	0.18984	-0.14534	8.16206	-0.80518	4.55502
	-1.02885	0.14288	0.74935	0.67729	-0.26836	0.97723	-1.02885	2.74338	-0.79399	0.03914	0.6487	0.19362	-0.13416	8.08664	-0.79399	4.58529
	-1.01767	0.13964	0.76054	0.68697	-0.25718	0.965	-1.01767	2.69018	-0.78281	0.03941	0.65988	0.19739	-0.12297	8.00747	-0.78281	4.61989
	-1.00648	0.1364	0.77172	0.69612	-0.24599	0.95218	-1.00648	2.63765	-0.77162	0.0397	0.67107	0.20115	-0.11179	7.92501	-0.77162	4.6594
	-0.9953	0.13313	0.78291	0.70468	-0.23481	0.93888	-0.9953	2.58584	-0.76044	0.03999	0.68225	0.20493	-0.1006	7.83926	-0.76044	4.7041
	-0.98411	0.12985	0.79409	0.71267	-0.22363	0.92522	-0.98411	2.53489	-0.74926	0.04029	0.69344	0.20864	-0.08942	7.75056	-0.74926	4.75488
	-0.97293	0.12659	0.80527	0.71997	-0.21244	0.91126	-0.97293	2.48483	-0.73807	0.04059	0.70462	0.21221	-0.07824	7.65965	-0.73807	4.81199
	-0.96175	0.12334	0.81646	0.72655	-0.20126	0.89701	-0.96175	2.43584	-0.72689	0.04088	0.7158	0.2156	-0.06705	7.56721	-0.72689	4.87481
	-0.95056	0.12012	0.82764	0.73237	-0.19007	0.88252	-0.95056	2.388	-0.71571	0.04117	0.72699	0.2188	-0.05587	7.47315	-0.71571	4.94385
	-0.93938	0.11694	0.83882	0.73736	-0.17889	0.8679	-0.93938	2.34116	-0.70452	0.04144	0.73817	0.22176	-0.04469	7.37864	-0.70452	5.01914
	-0.9282	0.11379	0.85001	0.74144	-0.16771	0.85323	-0.9282	2.29531	-0.69334	0.0417	0.74935	0.22446	-0.0335	7.28406	-0.69334	5.10035
	-0.91701	0.11067	0.86119	0.74448	-0.15652	0.83862	-0.91701	2.2508	-0.68216	0.04196	0.76054	0.22687	-0.02232	7.18847	-0.68216	5.1875
	-0.90583	0.10762	0.87237	0.74645	-0.14534	0.82413	-0.90583	2.20784	-0.67097	0.04219	0.77172	0.22898	-0.01114	7.092	-0.67097	5.28059
	-0.89465	0.10463	0.88356	0.74751	-0.13416	0.80985	-0.89465	2.16615	-0.65979	0.04241	0.78291	0.23078	4.83018e-05	6.99552	-0.65979	5.37946
	-0.88346	0.1017	0.89474	0.74768	-0.12297	0.79587	-0.88346	2.1258	-0.6486	0.04262	0.79409	0.23228	0.01123	6.89967	-0.6486	5.48389
	-0.87228	0.09883	0.90593	0.74677	-0.11179	0.78229	-0.87228	2.08684	-0.63742	0.04281	0.80527	0.23345	0.02242	6.80423	-0.63742	5.59365
	-0.86109	0.09603	0.91711	0.74481	-0.1006	0.76913	-0.86109	2.04938	-0.62624	0.04297	0.81646	0.23434	0.0336	6.70891	-0.62624	5.70843
	-0.84991	0.09331	0.92829	0.74195	-0.08942	0.75645	-0.84991	2.01353	-0.61505	0.04312	0.82764	0.23497	0.04478	6.61362	-0.61505	5.8279
	-0.83873	0.09067	0.93948	0.73822	-0.07824	0.7443	-0.83873	1.97926	-0.60387	0.04325	0.83882	0.23527	0.05597	6.51962	-0.60387	5.95195
	-0.82754	0.08812	0.95066	0.73364	-0.06705	0.73273	-0.82754	1.94667	-0.59269	0.04337	0.85001	0.23525	0.06715	6.42691	-0.59269	6.08015
	-0.81636	0.08566	0.96184	0.7284	-0.05587	0.72173	-0.81636	1.91592	-0.5815	0.04347	0.86119	0.23488	0.07833	6.33468	-0.5815	6.21226
	-0.80518	0.08331	0.97303	0.72254	-0.04469	0.71139	-0.80518	1.88705	-0.57032	0.04357	0.87237	0.23416	0.08952	6.243	-0.57032	6.34771
	-0.79399	0.08106	0.98421	0.71614	-0.0335	0.70173	-0.79399	1.86006	-0.55914	0.04365	0.88356	0.23315	0.1007	6.1516	-0.55914	6.48532
	-0.78281	0.07893	0.99539	0.7093	-0.02232	0.69268	-0.78281	1.83497	-0.54795	0.0437	0.89474	0.23185	0.11189	6.06053	-0.54795	6.62445
	-0.77162	0.07692	1.00658	0.70207	-0.01114	0.6842	-0.77162	1.81198	-0.53677	0.04373	0.90593	0.23027	0.12307	5.96984	-0.53677	6.76553
	-0.76044	0.07504	1.01776	0.69458	4.83018e-05	0.6763	-0.76044	1.7911	-0.52558	0.04373	0.91711	0.22841	0.13425	5.87957	-0.52558	6.90786
	-0.74926	0.07331	1.02895	0.68693	0.01123	0.66896	-0.74926	1.77251	-0.5144	0.04371	0.92829	0.22633	0.14544	5.79023	-0.5144	7.04961
	-0.73807	0.07171	1.04013	0.67928	0.02242	0.66218	-0.73807	1.75623	-0.50322	0.04367	0.93948	0.22406	0.15662	5.70222	-0.50322	7.1903
	-0.72689	0.07026	1.05131	0.67194	0.0336	0.65592	-0.72689	1.74201	-0.49203	0.0436	0.95066	0.22161	0.1678	5.61508	-0.49203	7.32946
	-0.71571	0.06895	1.0625	0.66506	0.04478	0.6501	-0.71571	1.73	-0.48085	0.04352	0.96184	0.21905	0.17899	5.5285	-0.48085	7.46626
	-0.70452	0.06778	1.07368	0.65859	0.05597	0.64472	-0.70452	1.72015	-0.46967	0.04341	0.97303	0.21641	0.19017	5.44307	-0.46967	7.59964
	-0.69334	0.06676	1.08486	0.65266	0.06715	0.63968	-0.69334	1.71226	-0.45848	0.04328	0.98421	0.2137	0.20135	5.35941	-0.45848	7.72881
	-0.68216	0.06588	1.09605	0.64742	0.07833	0.63492	-0.68216	1.70626	-0.4473	0.04315	0.99539	0.21097	0.21254	5.27693	-0.4473	7.85385
	-0.67097	0.06514	1.10723	0.64302	0.08952	0.63038	-0.67097	1.70209	-0.43611	0.04301	1.00658	0.20827	0.22372	5.19499	-0.43611	7.97406
	-0.65979	0.06454	1.11842	0.6396	0.1007	0.62598	-0.65979	1.69966	-0.42493	0.04286	1.01776	0.20565	0.23491	5.11356	-0.42493	8.08885
	-0.6486	0.06408	1.1296	0.63725	0.11189	0.62167	-0.6486	1.69885	-0.41375	0.04269	1.02895	0.20311	0.24609	5.03263	-0.41375	8.19755
	-0.63742	0.06376	1.14078	0.63604	0.12307	0.61738	-0.63742	1.69955	-0.40256	0.04252	1.04013	0.20071	0.25727	4.95218	-0.40256	8.29887
	-0.62624	0.06356	1.15197	0.63608	0.13425	0.61308	-0.62624	1.70164	-0.39138	0.04234	1.05131	0.19853	0.26846	4.8722	-0.39138	8.39259
	-0.61505	0.0635	1.16315	0.63743	0.14544	0.60878	-0.61505	1.70497	-0.3802	0.04215	1.0625	0.19662	0.27964	4.79296	-0.3802	8.47998
	-0.60387	0.06356	1.17433	0.64016	0.15662	0.60447	-0.60387	1.70948	-0.36901	0.04195	1.07368	0.19495	0.29082	4.71445	-0.36901	8.56036
	-0.59269	0.06374	1.18552	0.64431	0.1678	0.59998	-0.59269	1.71502	-0.35783	0.04175	1.08486	0.19359	0.30201	4.6366	-0.35783	8.63204
	-0.5815	0.06403	1.1967	0.6499	0.17899	0.59529	-0.5815	1.72149	-0.34665	0.04155	1.09605	0.19255	0.31319	4.55937	-0.34665	8.69475
	-0.57032	0.06443	1.20788	0.65696	0.19017	0.59049	-0.57032	1.72874	-0.33546	0.04135	1.10723	0.19189	0.32437	4.4825	-0.33546	8.74791
	-0.55914	0.06493	1.21907	0.66545	0.20135	0.58571	-0.55914	1.73643	-0.32428	0.04114	1.11842	0.19165	0.33556	4.40695	-0.32428	8.79143
	-0.54795	0.06551	1.23025	0.67537	0.21254	0.58079	-0.54795	1.74438	-0.31309	0.04095	1.1296	0.19184	0.34674	4.33271	-0.31309	8.82623
	-0.53677	0.06619	1.24144	0.68666	0.22372	0.57554	-0.53677	1.75263	-0.30191	0.04076	1.14078	0.19247	0.35793	4.25885	-0.30191	8.85236
	-0.52558	0.06694	1.25262	0.69923	0.23491	0.56994	-0.52558	1.76101	-0.29073	0.04058	1.15197	0.19358	0.36911	4.18555	-0.29073	8.86949
	-0.5144	0.06776	1.2638	0.71302	0.24609	0.56399	-0.5144	1.76911	-0.27954	0.0404	1.16315	0.19517	0.38029	4.11268	-0.27954	8.87843
	-0.50322	0.06864	1.27499	0.72792	0.25727	0.55768	-0.50322	1.77696	-0.26836	0.04024	1.17433	0.19725	0.39148	4.04009	-0.26836	8.87927
	-0.49203	0.06959	1.28617	0.74379	0.26846	0.55101	-0.49203	1.78455	-0.25718	0.0401	1.18552	0.19984	0.40266	3.96795	-0.25718	8.8722
	-0.48085	0.07058	1.29735	0.76051	0.27964	0.54403	-0.48085	1.79158	-0.24599	0.03996	1.1967	0.20292	0.41384	3.89628	-0.24599	8.85758
	-0.46967	0.0716	1.30854	0.77792	0.29082	0.53674	-0.46967	1.79774	-0.23481	0.03985	1.20788	0.20651	0.42503	3.8249	-0.23481	8.83582
	-0.45848	0.07265	1.31972	0.79584	0.30201	0.5292	-0.45848	1.80286	-0.22363	0.03976	1.21907	0.21058	0.43621	3.75449	-0.22363	8.80719
	-0.4473	0.07372	1.33091	0.8141	0.31319	0.52143	-0.4473	1.80704	-0.21244	0.0397	1.23025	0.21511	0.4474	3.68525	-0.21244	8.77253
	-0.43611	0.07479	1.34209	0.83252	0.32437	0.5134	-0.43611	1.81016	-0.20126	0.03965	1.24144	0.2201	0.45858	3.61672	-0.20126	8.73174
	-0.42493	0.07587	1.35327	0.85089	0.33556	0.50522	-0.42493	1.81202	-0.19007	0.03962	1.25262	0.2255	0.46976	3.54891	-0.19007	8.68406
	-0.41375	0.07695	1.36446	0.86909	0.34674	0.49693	-0.41375	1.81248	-0.17889	0.03961	1.2638	0.23129	0.48095	3.4818	-0.17889	8.62989
	-0.40256	0.07802	1.37564	0.88692	0.35793	0.48849	-0.40256	1.81139	-0.16771	0.03962	1.27499	0.23742	0.49213	3.41577	-0.16771	8.56968
	-0.39138	0.07908	1.38682	0.90414	0.36911	0.47997	-0.39138	1.80873	-0.15652	0.03966	1.28617	0.24385	0.50331	3.35092	-0.15652	8.50389
	-0.3802	0.08014	1.39801	0.92056	0.38029	0.47142	-0.3802	1.80471	-0.14534	0.03972	1.29735	0.25052	0.5145	3.28676	-0.14534	8.43293
	-0.36901	0.08119	1.40919	0.93599	0.39148	0.46283	-0.36901	1.79926	-0.13416	0.03979	1.30854	0.2574	0.52568	3.22336	-0.13416	8.35726
	-0.35783	0.08224	1.42037	0.95031	0.40266	0.45424	-0.35783	1.79234	-0.12297	0.03988	1.31972	0.26441	0.53686	3.161	-0.12297	8.27781
	-0.34665	0.0833	1.43156	0.96324	0.41384	0.4457	-0.34665	1.78396	-0.11179	0.03998	1.33091	0.27149	0.54805	3.09982	-0.11179	8.19503
	-0.33546	0.08435	1.44274	0.97465	0.42503	0.43724	-0.33546	1.77395	-0.1006	0.0401	1.34209	0.27859	0.55923	3.03957	-0.1006	8.10892
	-0.32428	0.08538	1.45393	0.98443	0.43621	0.42892	-0.32428	1.76244	-0.08942	0.04023	1.35327	0.28563	0.57042	2.98046	-0.08942	8.01979
	-0.31309	0.08642	1.46511	0.99249	0.4474	0.42082	-0.31309	1.74965	-0.07824	0.04037	1.36446	0.29257	0.5816	2.92253	-0.07824	7.92842
	-0.30191	0.08746	1.47629	0.99883	0.45858	0.41296	-0.30191	1.73567	-0.06705	0.04052	1.37564	0.29934	0.59278	2.86567	-0.06705	7.83548
	-0.29073	0.08849	1.48748	1.00333	0.46976	0.40534	-0.29073	1.72047	-0.05587	0.04067	1.38682	0.30587	0.60397	2.8099	-0.05587	7.74088
	-0.27954	0.08952	1.49866	1.00576	0.48095	0.39797	-0.27954	1.70419	-0.04469	0.04084	1.39801	0.3121	0.61515	2.7553	-0.04469	7.64583
	-0.26836	0.09057	1.50984	1.00597	0.49213	0.3909	-0.26836	1.68701	-0.0335	0.04103	1.40919	0.31796	0.62633	2.70182	-0.0335	7.55074
	-0.25718	0.09165	1.52103	1.00396	0.50331	0.38415	-0.25718	1.66909	-0.02232	0.04123	1.42037	0.32337	0.63752	2.64949	-0.02232	7.45457
	-0.24599	0.09276	1.53221	0.9998	0.5145	0.37771	-0.24599	1.65048	-0.01114	0.04142	1.43156	0.32828	0.6487	2.59866	-0.01114	7.35743
	-0.23481	0.0939	1.54339	0.99346	0.52568	0.37159	-0.23481	1.63139	4.83018e-05	0.04162	1.44274	0.33264	0.65988	2.54929	4.83018e-05	7.26021
	-0.22363	0.09509	1.55458	0.98479	0.53686	0.36583	-0.22363	1.61204	0.01123	0.04181	1.45393	0.33639	0.67107	2.50123	0.01123	7.16354
	-0.21244	0.09632	1.56576	0.97411	0.54805	0.36043	-0.21244	1.5925	0.02242	0.04199	1.46511	0.33956	0.68225	2.4545	0.02242	7.06719
	-0.20126	0.09759	1.57695	0.96147	0.55923	0.35537	-0.20126	1.57277	0.0336	0.04216	1.47629	0.34214	0.69344	2.40885	0.0336	6.97088
	-0.19007	0.0989	1.58813	0.94682	0.57042	0.35065	-0.19007	1.55291	0.04478	0.04232	1.48748	0.34403	0.70462	2.3641	0.04478	6.87448
	-0.17889	0.10027	1.59931	0.93026	0.5816	0.34626	-0.17889	1.53307	0.05597	0.04246	1.49866	0.34517	0.7158	2.32048	0.05597	6.77928
	-0.16771	0.1017	1.6105	0.91181	0.59278	0.34218	-0.16771	1.51339	0.06715	0.04258	1.50984	0.34556	0.72699	2.27789	0.06715	6.68525
	-0.15652	0.10319	1.62168	0.89165	0.60397	0.3384	-0.15652	1.49402	0.07833	0.04268	1.52103	0.34518	0.73817	2.23595	0.07833	6.59159
	-0.14534	0.10475	1.63286	0.86992	0.61515	0.33489	-0.14534	1.47503	0.08952	0.04275	1.53221	0.34402	0.74935	2.19458	0.08952	6.49837
	-0.13416	0.10637	1.64405	0.84672	0.62633	0.33165	-0.13416	1.45654	0.1007	0.0428	1.54339	0.34209	0.76054	2.15367	0.1007	6.40529
	-0.12297	0.10805	1.65523	0.82222	0.63752	0.32863	-0.12297	1.43868	0.11189	0.04282	1.55458	0.33935	0.77172	2.11314	0.11189	6.31241
	-0.11179	0.10981	1.66642	0.79668	0.6487	0.32586	-0.11179	1.42156	0.12307	0.04281	1.56576	0.33588	0.78291	2.0729	0.12307	6.21977
	-0.1006	0.11164	1.6776	0.7703	0.65988	0.32331	-0.1006	1.40526	0.13425	0.04276	1.57695	0.33173	0.79409	2.03305	0.13425	6.12742
	-0.08942	0.11354	1.68878	0.74318	0.67107	0.32095	-0.08942	1.38982	0.14544	0.04269	1.58813	0.32683	0.80527	1.99354	0.14544	6.03588
	-0.07824	0.11549	1.69997	0.71547	0.68225	0.3188	-0.07824	1.37531	0.15662	0.0426	1.59931	0.32125	0.81646	1.95444	0.15662	5.94558
	-0.06705	0.11749	1.71115	0.6874	0.69344	0.31677	-0.06705	1.36186	0.1678	0.04247	1.6105	0.31497	0.82764	1.91575	0.1678	5.85602
	-0.05587	0.11955	1.72233	0.65916	0.70462	0.31479	-0.05587	1.34942	0.17899	0.04231	1.62168	0.30809	0.83882	1.87724	0.17899	5.76688
	-0.04469	0.12163	1.73352	0.63091	0.7158	0.31283	-0.04469	1.33807	0.19017	0.04211	1.63286	0.30066	0.85001	1.83882	0.19017	5.67884
	-0.0335	0.12375	1.7447	0.60282	0.72699	0.31087	-0.0335	1.32787	0.20135	0.0419	1.64405	0.29269	0.86119	1.80022	0.20135	5.59254
	-0.02232	0.12588	1.75588	0.57507	0.73817	0.30886	-0.02232	1.31864	0.21254	0.04166	1.65523	0.28426	0.87237	1.76138	0.21254	5.50733
	-0.01114	0.128	1.76707	0.54783	0.74935	0.30678	-0.01114	1.31031	0.22372	0.04138	1.66642	0.27544	0.88356	1.7225	0.22372	5.42255
	4.83018e-05	0.13009	1.77825	0.52126	0.76054	0.30458	4.83018e-05	1.30284	0.23491	0.04107	1.6776	0.26632	0.89474	1.68358	0.23491	5.3382
	0.01123	0.13214	1.78944	0.49551	0.77172	0.30226	0.01123	1.29621	0.24609	0.04071	1.68878	0.25691	0.90593	1.64444	0.24609	5.25428
	0.02242	0.13416	1.80062	0.47071	0.78291	0.2998	0.02242	1.29043	0.25727	0.04032	1.69997	0.24726	0.91711	1.60512	0.25727	5.17077
	0.0336	0.13612	1.8118	0.447	0.79409	0.29721	0.0336	1.28537	0.26846	0.0399	1.71115	0.23746	0.92829	1.56595	0.26846	5.08768
	0.04478	0.13802	1.82299	0.42449	0.80527	0.29447	0.04478	1.28095	0.27964	0.03944	1.72233	0.22756	0.93948	1.527	0.27964	5.00537
	0.05597	0.13982	1.83417	0.40328	0.81646	0.2916	0.05597	1.27711	0.29082	0.03895	1.73352	0.21761	0.95066	1.48811	0.29082	4.92384
	0.06715	0.14151	1.84535	0.38346	0.82764	0.28859	0.06715	1.27372	0.30201	0.03844	1.7447	0.20769	0.96184	1.44953	0.30201	4.84301
	0.07833	0.14305	1.85654	0.36511	0.83882	0.2854	0.07833	1.27062	0.31319	0.0379	1.75588	0.19786	0.97303	1.41132	0.31319	4.76286
	0.08952	0.14444	1.86772	0.34829	0.85001	0.28203	0.08952	1.26771	0.32437	0.03734	1.76707	0.18816	0.98421	1.37356	0.32437	4.68313
	0.1007	0.14565	1.8789	0.33305	0.86119	0.27842	0.1007	1.26487	0.33556	0.03677	1.77825	0.17866	0.99539	1.33637	0.33556	4.60483
	0.11189	0.14668	1.89009	0.31944	0.87237	0.2746	0.11189	1.262	0.34674	0.0362	1.78944	0.1694	1.00658	1.29981	0.34674	4.52799
	0.12307	0.1475	1.90127	0.30748	0.88356	0.27061	0.12307	1.25899	0.35793	0.03562	1.80062	0.16044	1.01776	1.26402	0.35793	4.45166
	0.13425	0.14811	1.91246	0.29718	0.89474	0.26647	0.13425	1.25575	0.36911	0.03503	1.8118	0.15183	1.02895	1.22915	0.36911	4.37606
	0.14544	0.14852	1.92364	0.28857	0.90593	0.26215	0.14544	1.25239	0.38029	0.03443	1.82299	0.14359	1.04013	1.19536	0.38029	4.30107
	0.15662	0.14872	1.93482	0.28162	0.91711	0.25767	0.15662	1.24884	0.39148	0.03383	1.83417	0.13577	1.05131	1.16297	0.39148	4.22656
	0.1678	0.14869	1.94601	0.27633	0.92829	0.25308	0.1678	1.24482	0.40266	0.03324	1.84535	0.12841	1.0625	1.13214	0.40266	4.15274
	0.17899	0.14841	1.95719	0.27268	0.93948	0.24839	0.17899	1.24025	0.41384	0.03266	1.85654	0.12152	1.07368	1.10288	0.41384	4.07964
	0.19017	0.14795	1.96837	0.27063	0.95066	0.24364	0.19017	1.23539	0.42503	0.03209	1.86772	0.11515	1.08486	1.07536	0.42503	4.0071
	0.20135	0.14735	1.97956	0.27016	0.96184	0.23888	0.20135	1.23046	0.43621	0.03154	1.8789	0.1093	1.09605	1.0497	0.43621	3.93582
	0.21254	0.14656	1.99074	0.27122	0.97303	0.23416	0.21254	1.22511	0.4474	0.03101	1.89009	0.10399	1.10723	1.02618	0.4474	3.86602
	0.22372	0.14553	2.00193	0.27377	0.98421	0.22948	0.22372	1.21902	0.45858	0.0305	1.90127	0.09924	1.11842	1.005	0.45858	3.79723
	0.23491	0.14428	2.01311	0.27775	0.99539	0.22488	0.23491	1.21218	0.46976	0.03001	1.91246	0.09506	1.1296	0.98619	0.46976	3.72951
	0.24609	0.14281	2.02429	0.2831	1.00658	0.22039	0.24609	1.20457	0.48095	0.02956	1.92364	0.09146	1.14078	0.96977	0.48095	3.6628
	0.25727	0.14114	2.03548	0.28977	1.01776	0.21608	0.25727	1.1962	0.49213	0.02914	1.93482	0.08843	1.15197	0.95584	0.49213	3.59752
	0.26846	0.13926	2.04666	0.2977	1.02895	0.21195	0.26846	1.18708	0.50331	0.02875	1.94601	0.08598	1.16315	0.94449	0.50331	3.53374
	0.27964	0.13725	2.05784	0.30683	1.04013	0.20807	0.27964	1.17738	0.5145	0.02839	1.95719	0.08411	1.17433	0.93576	0.5145	3.47098
	0.29082	0.13511	2.06903	0.31709	1.05131	0.2045	0.29082	1.16713	0.52568	0.02806	1.96837	0.0828	1.18552	0.92971	0.52568	3.40929
	0.30201	0.13282	2.08021	0.32841	1.0625	0.20129	0.30201	1.15639	0.53686	0.02777	1.97956	0.08206	1.1967	0.92635	0.53686	3.34896
	0.31319	0.13041	2.09139	0.34072	1.07368	0.19844	0.31319	1.1452	0.54805	0.02752	1.99074	0.08187	1.20788	0.92569	0.54805	3.29009
	0.32437	0.12789	2.10258	0.35397	1.08486	0.19599	0.32437	1.13352	0.55923	0.0273	2.00193	0.08223	1.21907	0.92771	0.55923	3.23244
	0.33556	0.12531	2.11376	0.36808	1.09605	0.19398	0.33556	1.12164	0.57042	0.02712	2.01311	0.08311	1.23025	0.93236	0.57042	3.17617
	0.34674	0.12268	2.12495	0.38299	1.10723	0.19244	0.34674	1.10965	0.5816	0.02697	2.02429	0.08451	1.24144	0.93958	0.5816	3.1213
	0.35793	0.12002	2.13613	0.39862	1.11842	0.1914	0.35793	1.09744	0.59278	0.02686	2.03548	0.0864	1.25262	0.94926	0.59278	3.06772
	0.36911	0.11734	2.14731	0.4149	1.1296	0.1909	0.36911	1.08518	0.60397	0.02677	2.04666	0.08878	1.2638	0.96132	0.60397	3.0154
	0.38029	0.11467	2.1585	0.43194	1.14078	0.19094	0.38029	1.07294	0.61515	0.02672	2.05784	0.09161	1.27499	0.9756	0.61515	2.96438
	0.39148	0.11202	2.16968	0.44965	1.15197	0.19153	0.39148	1.06078	0.62633	0.0267	2.06903	0.0949	1.28617	0.99194	0.62633	2.91459
	0.40266	0.10942	2.18086	0.46781	1.16315	0.1927	0.40266	1.0488	0.63752	0.0267	2.08021	0.0986	1.29735	1.01016	0.63752	2.86602
	0.41384	0.10689	2.19205	0.48634	1.17433	0.19445	0.41384	1.03712	0.6487	0.02672	2.09139	0.1027	1.30854	1.03007	0.6487	2.819
	0.42503	0.10444	2.20323	0.50518	1.18552	0.19678	0.42503	1.02582	0.65988	0.02676	2.10258	0.10718	1.31972	1.05143	0.65988	2.77344
	0.43621	0.10209	2.21442	0.52425	1.1967	0.19968	0.43621	1.01508	0.67107	0.02682	2.11376	0.11202	1.33091	1.07402	0.67107	2.7292
	0.4474	0.09986	2.2256	0.54357	1.20788	0.20315	0.4474	1.00509	0.68225	0.0269	2.12495	0.11719	1.34209	1.09759	0.68225	2.68633
	0.45858	0.09775	2.23678	0.56308	1.21907	0.20716	0.45858	0.99591	0.69344	0.02698	2.13613	0.12267	1.35327	1.12185	0.69344	2.64448
	0.46976	0.09579	2.24797	0.5826	1.23025	0.21171	0.46976	0.98756	0.70462	0.02707	2.14731	0.12844	1.36446	1.14662	0.70462	2.60338
	0.48095	0.09398	2.25915	0.60204	1.24144	0.21675	0.48095	0.98007	0.7158	0.02715	2.1585	0.13449	1.37564	1.17162	0.7158	2.56324
	0.49213	0.09233	2.27033	0.62133	1.25262	0.22226	0.49213	0.97359	0.72699	0.02723	2.16968	0.1408	1.38682	1.19652	0.72699	2.52392
	0.50331	0.09084	2.28152	0.6404	1.2638	0.22819	0.50331	0.96818	0.73817	0.0273	2.18086	0.14732	1.39801	1.22104	0.73817	2.48501
	0.5145	0.08952	2.2927	0.65918	1.27499	0.23451	0.5145	0.96378	0.74935	0.02736	2.19205	0.15402	1.40919	1.24493	0.74935	2.44639
	0.52568	0.08836	2.30388	0.67761	1.28617	0.24116	0.52568	0.96042	0.76054	0.02739	2.20323	0.16088	1.42037	1.26799	0.76054	2.40794
	0.53686	0.08736	2.31507	0.69558	1.29735	0.2481	0.53686	0.95818	0.77172	0.02741	2.21442	0.16786	1.43156	1.28982	0.77172	2.36953
	0.54805	0.08652	2.32625	0.71305	1.30854	0.25525	0.54805	0.95706	0.78291	0.02741	2.2256	0.17495	1.44274	1.31024	0.78291	2.33108
	0.55923	0.08583	2.33744	0.73006	1.31972	0.26257	0.55923	0.95703	0.79409	0.02738	2.23678	0.18214	1.45393	1.32901	0.79409	2.29272
	0.57042	0.08527	2.34862	0.7465	1.33091	0.26998	0.57042	0.95809	0.80527	0.02734	2.24797	0.18937	1.46511	1.34584	0.80527	2.25432
	0.5816	0.08485	2.3598	0.76228	1.34209	0.27743	0.5816	0.96021	0.81646	0.02727	2.25915	0.19661	1.47629	1.36057	0.81646	2.21605
	0.59278	0.08454	2.37099	0.77734	1.35327	0.28484	0.59278	0.96333	0.82764	0.02717	2.27033	0.20383	1.48748	1.37299	0.82764	2.17789
	0.60397	0.08435	2.38217	0.79151	1.36446	0.29216	0.60397	0.9674	0.83882	0.02706	2.28152	0.211	1.49866	1.38277	0.83882	2.13957
	0.61515	0.08425	2.39335	0.80472	1.37564	0.29934	0.61515	0.97235	0.85001	0.02693	2.2927	0.2181	1.50984	1.38969	0.85001	2.101
	0.62633	0.08422	2.40454	0.81691	1.38682	0.30629	0.62633	0.97811	0.86119	0.02677	2.30388	0.22511	1.52103	1.39367	0.86119	2.06187
	0.63752	0.08426	2.41572	0.82804	1.39801	0.31296	0.63752	0.9846	0.87237	0.02658	2.31507	0.23199	1.53221	1.39478	0.87237	2.02212
	0.6487	0.08434	2.4269	0.83807	1.40919	0.31927	0.6487	0.99178	0.88356	0.02637	2.32625	0.23873	1.54339	1.39288	0.88356	1.98202
	0.65988	0.08446	2.43809	0.84697	1.42037	0.32518	0.65988	0.99954	0.89474	0.02613	2.33744	0.24535	1.55458	1.38775	0.89474	1.94157
	0.67107	0.0846	2.44927	0.85473	1.43156	0.33063	0.67107	1.00786	0.90593	0.02588	2.34862	0.25181	1.56576	1.37976	0.90593	1.90059
	0.68225	0.08478	2.46046	0.86149	1.44274	0.33554	0.68225	1.01671	0.91711	0.02561	2.3598	0.25808	1.57695	1.36892	0.91711	1.85914
	0.69344	0.08496	2.47164	0.86729	1.45393	0.33989	0.69344	1.02582	0.92829	0.02532	2.37099	0.26412	1.58813	1.35514	0.92829	1.81761
	0.70462	0.08511	2.48282	0.87193	1.46511	0.34363	0.70462	1.03496	0.93948	0.02503	2.38217	0.26988	1.59931	1.33847	0.93948	1.77609
	0.7158	0.08521	2.49401	0.87537	1.47629	0.34672	0.7158	1.04401	0.95066	0.02473	2.39335	0.27533	1.6105	1.3188	0.95066	1.73445
	0.72699	0.08524	2.50519	0.87769	1.48748	0.34912	0.72699	1.05281	0.96184	0.02443	2.40454	0.28045	1.62168	1.2964	0.96184	1.69302
	0.73817	0.08521	2.51637	0.87901	1.49866	0.35075	0.73817	1.06124	0.97303	0.02414	2.41572	0.28523	1.63286	1.27136	0.97303	1.65187
	0.74935	0.08508	2.52756	0.87943	1.50984	0.35158	0.74935	1.06915	0.98421	0.02387	2.4269	0.28964	1.64405	1.24375	0.98421	1.61114
	0.76054	0.08487	2.53874	0.87896	1.52103	0.35162	0.76054	1.07642	0.99539	0.02363	2.43809	0.29371	1.65523	1.21382	0.99539	1.57097
	0.77172	0.08455	2.54993	0.87755	1.53221	0.35088	0.77172	1.08293	1.00658	0.02341	2.44927	0.29741	1.66642	1.18196	1.00658	1.53149
	0.78291	0.08413	2.56111	0.87516	1.54339	0.34935	0.78291	1.08861	1.01776	0.02323	2.46046	0.30075	1.6776	1.1483	1.01776	1.4929
	0.79409	0.08362	2.57229	0.87204	1.55458	0.347	0.79409	1.0935	1.02895	0.02309	2.47164	0.30373	1.68878	1.11282	1.02895	1.45535
	0.80527	0.083	2.58348	0.86826	1.56576	0.34389	0.80527	1.09744	1.04013	0.02299	2.48282	0.30634	1.69997	1.07574	1.04013	1.41906
	0.81646	0.08231	2.59466	0.86379	1.57695	0.34006	0.81646	1.10045	1.05131	0.02296	2.49401	0.30856	1.71115	1.03731	1.05131	1.38446
	0.82764	0.08156	2.60584	0.85874	1.58813	0.33551	0.82764	1.10252	1.0625	0.02299	2.50519	0.31041	1.72233	0.9978	1.0625	1.35175
	0.83882	0.08071	2.61703	0.85314	1.59931	0.33025	0.83882	1.10348	1.07368	0.02309	2.51637	0.31194	1.73352	0.95744	1.07368	1.32093
	0.85001	0.07977	2.62821	0.84703	1.6105	0.32429	0.85001	1.10324	1.08486	0.02326	2.52756	0.31319	1.7447	0.91649	1.08486	1.29221
	0.86119	0.07873	2.63939	0.84049	1.62168	0.3177	0.86119	1.10164	1.09605	0.02352	2.53874	0.31416	1.75588	0.87519	1.09605	1.26577
	0.87237	0.07761	2.65058	0.83367	1.63286	0.31053	0.87237	1.09866	1.10723	0.02385	2.54993	0.31482	1.76707	0.8338	1.10723	1.24192
	0.88356	0.07641	2.66176	0.82666	1.64405	0.30279	0.88356	1.09453	1.11842	0.02428	2.56111	0.31516	1.77825	0.79254	1.11842	1.22093
	0.89474	0.07514	2.67295	0.81951	1.65523	0.29456	0.89474	1.0893	1.1296	0.0248	2.57229	0.31523	1.78944	0.75165	1.1296	1.20282
	0.90593	0.07383	2.68413	0.81237	1.66642	0.28594	0.90593	1.08275	1.14078	0.02541	2.58348	0.31504	1.80062	0.71134	1.14078	1.18765
	0.91711	0.07248	2.69531	0.80525	1.6776	0.27697	0.91711	1.07497	1.15197	0.02611	2.59466	0.31462	1.8118	0.67181	1.15197	1.17554
	0.92829	0.07111	2.7065	0.79817	1.68878	0.26764	0.92829	1.06613	1.16315	0.02692	2.60584	0.31405	1.82299	0.63325	1.16315	1.16657
	0.93948	0.06974	2.71768	0.79117	1.69997	0.25804	0.93948	1.05635	1.17433	0.02782	2.61703	0.31332	1.83417	0.59583	1.17433	1.16082
	0.95066	0.06839	2.72886	0.78431	1.71115	0.24821	0.95066	1.04566	1.18552	0.02881	2.62821	0.31243	1.84535	0.5597	1.18552	1.15835
	0.96184	0.06708	2.74005	0.77762	1.72233	0.23822	0.96184	1.03436	1.1967	0.02989	2.63939	0.31139	1.85654	0.52501	1.1967	1.15916
	0.97303	0.06584	2.75123	0.77115	1.73352	0.22814	0.97303	1.02254	1.20788	0.03107	2.65058	0.31027	1.86772	0.49187	1.20788	1.16327
	0.98421	0.06468	2.76241	0.7649	1.7447	0.21803	0.98421	1.01029	1.21907	0.03233	2.66176	0.30908	1.8789	0.46039	1.21907	1.17061
	0.99539	0.06361	2.7736	0.7589	1.75588	0.20795	0.99539	0.99778	1.23025	0.03366	2.67295	0.30788	1.89009	0.43064	1.23025	1.18114
	1.00658	0.06266	2.78478	0.75314	1.76707	0.19795	1.00658	0.98512	1.24144	0.03507	2.68413	0.30669	1.90127	0.40269	1.24144	1.19475
	1.01776	0.06185	2.79597	0.74761	1.77825	0.18809	1.01776	0.9725	1.25262	0.03654	2.69531	0.30551	1.91246	0.3766	1.25262	1.2113
	1.02895	0.06119	2.80715	0.74231	1.78944	0.17843	1.02895	0.96008	1.2638	0.03806	2.7065	0.30434	1.92364	0.35239	1.2638	1.23067
	1.04013	0.06071	2.81833	0.73722	1.80062	0.169	1.04013	0.94805	1.27499	0.03963	2.71768	0.30319	1.93482	0.33008	1.27499	1.25265
	1.05131	0.06043	2.82952	0.73229	1.8118	0.15987	1.05131	0.93686	1.28617	0.04123	2.72886	0.30208	1.94601	0.30967	1.28617	1.27702
	1.0625	0.06036	2.8407	0.7275	1.82299	0.15106	1.0625	0.92671	1.29735	0.04286	2.74005	0.30102	1.95719	0.29115	1.29735	1.30355
	1.07368	0.06053	2.85188	0.72298	1.83417	0.14261	1.07368	0.91755	1.30854	0.04449	2.75123	0.30002	1.96837	0.27449	1.30854	1.33196
	1.08486	0.06093	2.86307	0.71868	1.84535	0.13457	1.08486	0.90959	1.31972	0.04612	2.76241	0.29909	1.97956	0.25967	1.31972	1.36196
	1.09605	0.06159	2.87425	0.71437	1.85654	0.12694	1.09605	0.90299	1.33091	0.04774	2.7736	0.29822	1.99074	0.24664	1.33091	1.39326
	1.10723	0.06251	2.88544	0.71	1.86772	0.11977	1.10723	0.89797	1.34209	0.04932	2.78478	0.29742	2.00193	0.23534	1.34209	1.4255
	1.11842	0.06371	2.89662	0.70553	1.8789	0.11306	1.11842	0.89471	1.35327	0.05087	2.79597	0.29668	2.01311	0.22572	1.35327	1.45834
	1.1296	0.06518	2.9078	0.70088	1.89009	0.10684	1.1296	0.89333	1.36446	0.05236	2.80715	0.296	2.02429	0.21769	1.36446	1.49155
	1.14078	0.06695	2.91899	0.6961	1.90127	0.10111	1.14078	0.89393	1.37564	0.05378	2.81833	0.29537	2.03548	0.21119	1.37564	1.52474
	1.15197	0.069	2.93017	0.69132	1.91246	0.09587	1.15197	0.89661	1.38682	0.05512	2.82952	0.29477	2.04666	0.20615	1.38682	1.55752
	1.16315	0.07134	2.94135	0.6864	1.92364	0.09114	1.16315	0.90147	1.39801	0.05637	2.8407	0.29419	2.05784	0.20247	1.39801	1.58952
	1.17433	0.07396	2.95254	0.68111	1.93482	0.08691	1.17433	0.90857	1.40919	0.05752	2.85188	0.29369	2.06903	0.20008	1.40919	1.6204
	1.18552	0.07687	2.96372	0.67542	1.94601	0.08317	1.18552	0.91795	1.42037	0.05855	2.86307	0.29327	2.08021	0.1989	1.42037	1.64991
	1.1967	0.08004	2.9749	0.6693	1.95719	0.07993	1.1967	0.92962	1.43156	0.05945	2.87425	0.2928	2.09139	0.19883	1.43156	1.67755
	1.20788	0.08347	2.98609	0.66283	1.96837	0.07716	1.20788	0.94358	1.44274	0.06022	2.88544	0.29226	2.10258	0.19979	1.44274	1.70309
	1.21907	0.08715	2.99727	0.65599	1.97956	0.07487	1.21907	0.95977	1.45393	0.06084	2.89662	0.29163	2.11376	0.2017	1.45393	1.72624
	1.23025	0.09106	3.00846	0.64866	1.99074	0.07302	1.23025	0.97814	1.46511	0.06132	2.9078	0.29087	2.12495	0.20447	1.46511	1.74672
	1.24144	0.09519	3.01964	0.64088	2.00193	0.07161	1.24144	0.99859	1.47629	0.06168	2.91899	0.28998	2.13613	0.20802	1.47629	1.76439
	1.25262	0.09949	3.03082	0.63279	2.01311	0.07062	1.25262	1.02099	1.48748	0.06191	2.93017	0.28892	2.14731	0.21228	1.48748	1.77892
	1.2638	0.10397	3.04201	0.62434	2.02429	0.07003	1.2638	1.04519	1.49866	0.06197	2.94135	0.28768	2.1585	0.21722	1.49866	1.78991
	1.27499	0.10858	3.05319	0.61547	2.03548	0.06982	1.27499	1.07101	1.50984	0.06187	2.95254	0.28623	2.16968	0.22277	1.50984	1.79712
	1.28617	0.1133	3.06437	0.60621	2.04666	0.06997	1.28617	1.09825	1.52103	0.06162	2.96372	0.28455	2.18086	0.2288	1.52103	1.80047
	1.29735	0.11809	3.07556	0.59654	2.05784	0.07046	1.29735	1.1267	1.53221	0.06122	2.9749	0.28263	2.19205	0.23523	1.53221	1.80002
	1.30854	0.12293	3.08674	0.5865	2.06903	0.07126	1.30854	1.1561	1.54339	0.06067	2.98609	0.28057	2.20323	0.242	1.54339	1.79564
	1.31972	0.12779	3.09792	0.57614	2.08021	0.07236	1.31972	1.18619	1.55458	0.05995	2.99727	0.27838	2.21442	0.24904	1.55458	1.78705
	1.33091	0.13262	3.10911	0.56551	2.09139	0.07373	1.33091	1.2167	1.56576	0.0591	3.00846	0.2759	2.2256	0.25631	1.56576	1.77473
	1.34209	0.13739	3.12029	0.55466	2.10258	0.07535	1.34209	1.24733	1.57695	0.0581	3.01964	0.2732	2.23678	0.26376	1.57695	1.75875
	1.35327	0.14206	3.13148	0.54366	2.11376	0.07721	1.35327	1.27778	1.58813	0.05697	3.03082	0.2703	2.24797	0.2713	1.58813	1.73894
	1.36446	0.14661	3.14266	0.53257	2.12495	0.07927	1.36446	1.30786	1.59931	0.05571	3.04201	0.26715	2.25915	0.27889	1.59931	1.71542
	1.37564	0.151	3.15384	0.52166	2.13613	0.08153	1.37564	1.33726	1.6105	0.05433	3.05319	0.26375	2.27033	0.28648	1.6105	1.68809
	1.38682	0.1552	3.16503	0.511	2.14731	0.08397	1.38682	1.36564	1.62168	0.05284	3.06437	0.2601	2.28152	0.29402	1.62168	1.65733
	1.39801	0.15918	3.17621	0.50045	2.1585	0.08659	1.39801	1.3927	1.63286	0.05126	3.07556	0.25619	2.2927	0.3015	1.63286	1.62328
	1.40919	0.1629	3.18739	0.49007	2.16968	0.08939	1.40919	1.41817	1.64405	0.0496	3.08674	0.25203	2.30388	0.30888	1.64405	1.58604
	1.42037	0.16634	3.19858	0.47994	2.18086	0.09231	1.42037	1.44183	1.65523	0.04786	3.09792	0.24765	2.31507	0.3161	1.65523	1.54594
	1.43156	0.16946	3.20976	0.47012	2.19205	0.09532	1.43156	1.46332	1.66642	0.04607	3.10911	0.24307	2.32625	0.32313	1.66642	1.50347
	1.44274	0.17223	3.22095	0.46067	2.20323	0.09843	1.44274	1.48243	1.6776	0.04422	3.12029	0.23829	2.33744	0.33007	1.6776	1.45884
	1.45393	0.17465	3.23213	0.45166	2.21442	0.10161	1.45393	1.49897	1.68878	0.04234	3.13148	0.23337	2.34862	0.33683	1.68878	1.41206
	1.46511	0.17671	3.24331	0.44314	2.2256	0.10486	1.46511	1.51283	1.69997	0.04043	3.14266	0.22831	2.3598	0.34332	1.69997	1.36343
	1.47629	0.17837	3.2545	0.43517	2.23678	0.10818	1.47629	1.52393	1.71115	0.03851	3.15384	0.22323	2.37099	0.34951	1.71115	1.31328
	1.48748	0.17963	3.26568	0.42781	2.24797	0.11152	1.48748	1.53208	1.72233	0.03659	3.16503	0.21817	2.38217	0.35534	1.72233	1.26195
	1.49866	0.18048	3.27686	0.42109	2.25915	0.11487	1.49866	1.53698	1.73352	0.03468	3.17621	0.21306	2.39335	0.36079	1.73352	1.20973
	1.50984	0.18087	3.28805	0.41507	2.27033	0.11821	1.50984	1.53842	1.7447	0.03279	3.18739	0.20794	2.40454	0.36585	1.7447	1.15697
	1.52103	0.18081	3.29923	0.40979	2.28152	0.12153	1.52103	1.53639	1.75588	0.03093	3.19858	0.20284	2.41572	0.37048	1.75588	1.10397
	1.53221	0.18033	3.31041	0.40528	2.2927	0.12482	1.53221	1.53101	1.76707	0.02911	3.20976	0.19779	2.4269	0.37469	1.76707	1.05106
	1.54339	0.17943	3.3216	0.40157	2.30388	0.12807	1.54339	1.52224	1.77825	0.02734	3.22095	0.19282	2.43809	0.37849	1.77825	0.99853
	1.55458	0.17807	3.33278	0.39869	2.31507	0.13124	1.55458	1.50985	1.78944	0.02562	3.23213	0.18795	2.44927	0.38186	1.78944	0.94667
	1.56576	0.17628	3.34397	0.39666	2.32625	0.13435	1.56576	1.49428	1.80062	0.02397	3.24331	0.18322	2.46046	0.38482	1.80062	0.89575
	1.57695	0.17409	3.35515	0.39549	2.33744	0.13739	1.57695	1.47562	1.8118	0.02239	3.2545	0.17864	2.47164	0.38734	1.8118	0.84602
	1.58813	0.17152	3.36633	0.39523	2.34862	0.14036	1.58813	1.45384	1.82299	0.02088	3.26568	0.17425	2.48282	0.38941	1.82299	0.79772
	1.59931	0.16858	3.37752	0.3959	2.3598	0.1432	1.59931	1.42909	1.83417	0.01945	3.27686	0.17007	2.49401	0.39102	1.83417	0.75105
	1.6105	0.16529	3.3887	0.39745	2.37099	0.14592	1.6105	1.40139	1.84535	0.01811	3.28805	0.16611	2.50519	0.39219	1.84535	0.70622
	1.62168	0.16169	3.39988	0.4	2.38217	0.14848	1.62168	1.37105	1.85654	0.01685	3.29923	0.16241	2.51637	0.39295	1.85654	0.66339
	1.63286	0.1578	3.41107	0.40356	2.39335	0.15088	1.63286	1.33824	1.86772	0.01568	3.31041	0.15896	2.52756	0.39338	1.86772	0.62271
	1.64405	0.15362	3.42225	0.40793	2.40454	0.1531	1.64405	1.30313	1.8789	0.01461	3.3216	0.1558	2.53874	0.39348	1.8789	0.58429
	1.65523	0.1492	3.43344	0.41311	2.41572	0.15513	1.65523	1.26598	1.89009	0.01362	3.33278	0.15293	2.54993	0.3932	1.89009	0.54825
	1.66642	0.14458	3.44462	0.41906	2.4269	0.15695	1.66642	1.2272	1.90127	0.01273	3.34397	0.15036	2.56111	0.39253	1.90127	0.51467
	1.6776	0.13982	3.4558	0.42573	2.43809	0.15857	1.6776	1.18708	1.91246	0.01193	3.35515	0.1481	2.57229	0.39154	1.91246	0.48359
	1.68878	0.1349	3.46699	0.43309	2.44927	0.15998	1.68878	1.14572	1.92364	0.01122	3.36633	0.14617	2.58348	0.39026	1.92364	0.45507
	1.69997	0.12988	3.47817	0.44109	2.46046	0.16119	1.69997	1.10338	1.93482	0.0106	3.37752	0.14457	2.59466	0.38871	1.93482	0.42911
	1.71115	0.12477	3.48935	0.44967	2.47164	0.1622	1.71115	1.06038	1.94601	0.01007	3.3887	0.14329	2.60584	0.38692	1.94601	0.40572
	1.72233	0.11962	3.50054	0.45878	2.48282	0.16297	1.72233	1.01701	1.95719	0.00963	3.39988	0.14239	2.61703	0.3849	1.95719	0.38489
	1.73352	0.11446	3.51172	0.46835	2.49401	0.16348	1.73352	0.97351	1.96837	0.00927	3.41107	0.14186	2.62821	0.38263	1.96837	0.36657
	1.7447	0.10933	3.5229	0.47833	2.50519	0.16375	1.7447	0.93018	1.97956	0.009	3.42225	0.14164	2.63939	0.38016	1.97956	0.35074
	1.75588	0.10425	3.53409	0.48865	2.51637	0.16378	1.75588	0.88727	1.99074	0.00881	3.43344	0.14172	2.65058	0.37753	1.99074	0.33732
	1.76707	0.09926	3.54527	0.49924	2.52756	0.1636	1.76707	0.84504	2.00193	0.00869	3.44462	0.14209	2.66176	0.37476	2.00193	0.32626
	1.77825	0.09439	3.55646	0.51006	2.53874	0.16322	1.77825	0.80374	2.01311	0.00865	3.4558	0.14275	2.67295	0.37194	2.01311	0.31748
	1.78944	0.08965	3.56764	0.52106	2.54993	0.16263	1.78944	0.76359	2.02429	0.00869	3.46699	0.14367	2.68413	0.36916	2.02429	0.31088
	1.80062	0.08509	3.57882	0.53211	2.56111	0.16179	1.80062	0.7248	2.03548	0.00879	3.47817	0.14484	2.69531	0.3664	2.03548	0.30638
	1.8118	0.08071	3.59001	0.54313	2.57229	0.16075	1.8118	0.68758	2.04666	0.00895	3.48935	0.14625	2.7065	0.3636	2.04666	0.30388
	1.82299	0.07654	3.60119	0.55407	2.58348	0.15951	1.82299	0.65209	2.05784	0.00918	3.50054	0.14789	2.71768	0.36077	2.05784	0.30327
	1.83417	0.07259	3.61237	0.56483	2.59466	0.15807	1.83417	0.61849	2.06903	0.00947	3.51172	0.14972	2.72886	0.35795	2.06903	0.30445
	1.84535	0.06889	3.62356	0.57537	2.60584	0.15646	1.84535	0.58692	2.08021	0.00982	3.5229	0.15175	2.74005	0.35513	2.08021	0.30731
	1.85654	0.06545	3.63474	0.5856	2.61703	0.15468	1.85654	0.5575	2.09139	0.01022	3.53409	0.15394	2.75123	0.35235	2.09139	0.31175
	1.86772	0.06226	3.64592	0.59547	2.62821	0.15273	1.86772	0.53032	2.10258	0.01066	3.54527	0.15629	2.76241	0.3496	2.10258	0.31764
	1.8789	0.05935	3.65711	0.60492	2.63939	0.15064	1.8789	0.50547	2.11376	0.01116	3.55646	0.15878	2.7736	0.3469	2.11376	0.32488
	1.89009	0.05672	3.66829	0.61397	2.65058	0.14843	1.89009	0.483	2.12495	0.01169	3.56764	0.1614	2.78478	0.34424	2.12495	0.33336
	1.90127	0.05437	3.67948	0.62275	2.66176	0.14613	1.90127	0.46295	2.13613	0.01227	3.57882	0.16412	2.79597	0.34163	2.13613	0.34297
	1.91246	0.0523	3.69066	0.63123	2.67295	0.14374	1.91246	0.44536	2.14731	0.01288	3.59001	0.16692	2.80715	0.33906	2.14731	0.35359
	1.92364	0.05052	3.70184	0.63916	2.68413	0.14131	1.92364	0.43022	2.1585	0.01352	3.60119	0.16978	2.81833	0.33653	2.1585	0.36523
	1.93482	0.04901	3.71303	0.64644	2.69531	0.13883	1.93482	0.41754	2.16968	0.01419	3.61237	0.17269	2.82952	0.33402	2.16968	0.37776
	1.94601	0.04778	3.72421	0.65304	2.7065	0.1363	1.94601	0.40729	2.18086	0.01489	3.62356	0.17564	2.8407	0.33153	2.18086	0.39101
	1.95719	0.04681	3.73539	0.65917	2.71768	0.13375	1.95719	0.39943	2.19205	0.0156	3.63474	0.17862	2.85188	0.32906	2.19205	0.40486
	1.96837	0.04611	3.74658	0.6648	2.72886	0.13118	1.96837	0.39391	2.20323	0.01634	3.64592	0.1816	2.86307	0.3266	2.20323	0.41921
	1.97956	0.04566	3.75776	0.66972	2.74005	0.12862	1.97956	0.39069	2.21442	0.01708	3.65711	0.18459	2.87425	0.32411	2.21442	0.43397
	1.99074	0.04545	3.76895	0.67393	2.75123	0.12608	1.99074	0.38969	2.2256	0.01784	3.66829	0.18758	2.88544	0.32155	2.2256	0.4491
	2.00193	0.04547	3.78013	0.67739	2.76241	0.12357	2.00193	0.39085	2.23678	0.0186	3.67948	0.19063	2.89662	0.31892	2.23678	0.4645
	2.01311	0.04572	3.79131	0.68011	2.7736	0.1211	2.01311	0.39409	2.24797	0.01937	3.69066	0.19374	2.9078	0.31619	2.24797	0.48004
	2.02429	0.04617	3.8025	0.6821	2.78478	0.11869	2.02429	0.3993	2.25915	0.02013	3.70184	0.19684	2.91899	0.31338	2.25915	0.49563
	2.03548	0.04682	3.81368	0.68339	2.79597	0.11633	2.03548	0.40642	2.27033	0.02089	3.71303	0.19991	2.93017	0.31055	2.27033	0.5112
	2.04666	0.04765	3.82486	0.68397	2.80715	0.11404	2.04666	0.41533	2.28152	0.02164	3.72421	0.20295	2.94135	0.30766	2.28152	0.52666
	2.05784	0.04865	3.83605	0.68399	2.81833	0.11182	2.05784	0.42594	2.2927	0.02237	3.73539	0.20605	2.95254	0.30458	2.2927	0.54198
	2.06903	0.04982	3.84723	0.68347	2.82952	0.10968	2.06903	0.43816	2.30388	0.02309	3.74658	0.2092	2.96372	0.30132	2.30388	0.55709
	2.08021	0.05112	3.85841	0.68232	2.8407	0.10761	2.08021	0.45189	2.31507	0.02379	3.75776	0.21234	2.9749	0.29784	2.31507	0.57188
	2.09139	0.05256	3.8696	0.68057	2.85188	0.10563	2.09139	0.46701	2.32625	0.02446	3.76895	0.21547	2.98609	0.29416	2.32625	0.58632
	2.10258	0.05412	3.88078	0.67829	2.86307	0.10373	2.10258	0.48344	2.33744	0.02512	3.78013	0.21858	2.99727	0.29028	2.33744	0.60054
	2.11376	0.05579	3.89197	0.67559	2.87425	0.10191	2.11376	0.50108	2.34862	0.02576	3.79131	0.22166	3.00846	0.28617	2.34862	0.6144
	2.12495	0.05755	3.90315	0.67242	2.88544	0.10015	2.12495	0.51981	2.3598	0.02636	3.8025	0.22472	3.01964	0.28186	2.3598	0.62776
	2.13613	0.0594	3.91433	0.66876	2.89662	0.09845	2.13613	0.53955	2.37099	0.02692	3.81368	0.22774	3.03082	0.2775	2.37099	0.64055
	2.14731	0.06132	3.92552	0.66464	2.9078	0.09681	2.14731	0.56019	2.38217	0.02743	3.82486	0.23074	3.04201	0.27304	2.38217	0.65265
	2.1585	0.06333	3.9367	0.66008	2.91899	0.09522	2.1585	0.58186	2.39335	0.0279	3.83605	0.23372	3.05319	0.26837	2.39335	0.66402
	2.16968	0.06542	3.94788	0.65517	2.93017	0.0937	2.16968	0.60446	2.40454	0.02831	3.84723	0.23668	3.06437	0.26351	2.40454	0.67461
	2.18086	0.06756	3.95907	0.64996	2.94135	0.09223	2.18086	0.62767	2.41572	0.02868	3.85841	0.23961	3.07556	0.25847	2.41572	0.68439
	2.19205	0.06972	3.97025	0.64439	2.95254	0.09079	2.19205	0.65139	2.4269	0.02898	3.8696	0.2425	3.08674	0.25325	2.4269	0.69332
	2.20323	0.07191	3.98143	0.63857	2.96372	0.08937	2.20323	0.67552	2.43809	0.02924	3.88078	0.24535	3.09792	0.24787	2.43809	0.70143
	2.21442	0.07411	3.99262	0.63251	2.9749	0.08796	2.21442	0.69996	2.44927	0.02943	3.89197	0.24815	3.10911	0.24237	2.44927	0.7087
	2.2256	0.07633	4.0038	0.62618	2.98609	0.08658	2.2256	0.72477	2.46046	0.02956	3.90315	0.25088	3.12029	0.23677	2.46046	0.71513
	2.23678	0.07858	4.01499	0.61957	2.99727	0.08523	2.23678	0.74984	2.47164	0.02964	3.91433	0.25355	3.13148	0.23109	2.47164	0.72072
	2.24797	0.08081	4.02617	0.6127	3.00846	0.08387	2.24797	0.77492	2.48282	0.02966	3.92552	0.25612	3.14266	0.22536	2.48282	0.72541
	2.25915	0.08301	4.03735	0.60562	3.01964	0.08252	2.25915	0.79992	2.49401	0.02962	3.9367	0.2586	3.15384	0.21966	2.49401	0.7292
	2.27033	0.08518	4.04854	0.59839	3.03082	0.0812	2.27033	0.82472	2.50519	0.02951	3.94788	0.26098	3.16503	0.21402	2.50519	0.73211
	2.28152	0.0873	4.05972	0.591	3.04201	0.07988	2.28152	0.84923	2.51637	0.02934	3.95907	0.26327	3.17621	0.20841	2.51637	0.73424
	2.2927	0.08936	4.0709	0.58343	3.05319	0.07855	2.2927	0.87337	2.52756	0.02913	3.97025	0.2654	3.18739	0.20289	2.52756	0.7357
	2.30388	0.09136	4.08209	0.57579	3.06437	0.07721	2.30388	0.89703	2.53874	0.02886	3.98143	0.26739	3.19858	0.19746	2.53874	0.73649
	2.31507	0.09328	4.09327	0.56809	3.07556	0.07585	2.31507	0.9201	2.54993	0.02853	3.99262	0.26923	3.20976	0.19216	2.54993	0.73655
	2.32625	0.09513	4.10446	0.56032	3.08674	0.07447	2.32625	0.94252	2.56111	0.02815	4.0038	0.27089	3.22095	0.18703	2.56111	0.73584
	2.33744	0.09689	4.11564	0.55249	3.09792	0.07309	2.33744	0.96434	2.57229	0.02773	4.01499	0.27235	3.23213	0.18207	2.57229	0.7345
	2.34862	0.09856	4.12682	0.54461	3.10911	0.07169	2.34862	0.98542	2.58348	0.02726	4.02617	0.27357	3.24331	0.17732	2.58348	0.73256
	2.3598	0.10012	4.13801	0.53683	3.12029	0.07028	2.3598	1.00561	2.59466	0.02676	4.03735	0.27453	3.2545	0.1728	2.59466	0.73008
	2.37099	0.10156	4.14919	0.52921	3.13148	0.06888	2.37099	1.02482	2.60584	0.02621	4.04854	0.27525	3.26568	0.16853	2.60584	0.72718
	2.38217	0.10285	4.16037	0.5217	3.14266	0.06748	2.38217	1.04284	2.61703	0.02563	4.05972	0.27573	3.27686	0.16452	2.61703	0.72385
	2.39335	0.10401	4.17156	0.51433	3.15384	0.06611	2.39335	1.05961	2.62821	0.02502	4.0709	0.27591	3.28805	0.16078	2.62821	0.72008
	2.40454	0.10501	4.18274	0.50717	3.16503	0.06477	2.40454	1.07502	2.63939	0.02437	4.08209	0.27586	3.29923	0.15734	2.63939	0.71592
	2.41572	0.10585	4.19392	0.50027	3.17621	0.06346	2.41572	1.08902	2.65058	0.02369	4.09327	0.27558	3.31041	0.1542	2.65058	0.71149
	2.4269	0.10652	4.20511	0.49362	3.18739	0.06218	2.4269	1.10154	2.66176	0.02299	4.10446	0.27501	3.3216	0.15137	2.66176	0.70684
	2.43809	0.10703	4.21629	0.48727	3.19858	0.06093	2.43809	1.11258	2.67295	0.02228	4.11564	0.27414	3.33278	0.14884	2.67295	0.70209
	2.44927	0.10736	4.22748	0.48137	3.20976	0.05973	2.44927	1.12207	2.68413	0.02155	4.12682	0.27298	3.34397	0.14664	2.68413	0.6974
	2.46046	0.10755	4.23866	0.47603	3.22095	0.05858	2.46046	1.13023	2.69531	0.02081	4.13801	0.27157	3.35515	0.14474	2.69531	0.69272
	2.47164	0.10759	4.24984	0.4712	3.23213	0.05749	2.47164	1.13707	2.7065	0.02006	4.14919	0.26995	3.36633	0.14318	2.7065	0.688
	2.48282	0.10743	4.26103	0.46687	3.24331	0.05646	2.48282	1.14232	2.71768	0.01931	4.16037	0.26811	3.37752	0.14195	2.71768	0.68328
	2.49401	0.10707	4.27221	0.4631	3.2545	0.0555	2.49401	1.14592	2.72886	0.01857	4.17156	0.26603	3.3887	0.14102	2.72886	0.6786
	2.50519	0.1065	4.28339	0.45993	3.26568	0.05462	2.50519	1.14794	2.74005	0.01783	4.18274	0.26379	3.39988	0.14045	2.74005	0.67398
	2.51637	0.10574	4.29458	0.4574	3.27686	0.05381	2.51637	1.14853	2.75123	0.0171	4.19392	0.2614	3.41107	0.14025	2.75123	0.66947
	2.52756	0.10478	4.30576	0.45557	3.28805	0.0531	2.52756	1.14781	2.76241	0.01639	4.20511	0.25884	3.42225	0.14032	2.76241	0.66508
	2.53874	0.10366	4.31695	0.45444	3.29923	0.05247	2.53874	1.14584	2.7736	0.0157	4.21629	0.25615	3.43344	0.14065	2.7736	0.66081
	2.54993	0.10238	4.32813	0.45408	3.31041	0.05194	2.54993	1.14255	2.78478	0.01502	4.22748	0.25339	3.44462	0.14124	2.78478	0.65668
	2.56111	0.1009	4.33931	0.45449	3.3216	0.05151	2.56111	1.13786	2.79597	0.01437	4.23866	0.25062	3.4558	0.14207	2.79597	0.65268
	2.57229	0.09926	4.3505	0.45569	3.33278	0.05118	2.57229	1.13206	2.80715	0.01374	4.24984	0.24783	3.46699	0.14312	2.80715	0.6488
	2.58348	0.09746	4.36168	0.45769	3.34397	0.05095	2.58348	1.12523	2.81833	0.01314	4.26103	0.24504	3.47817	0.14437	2.81833	0.64504
	2.59466	0.09549	4.37286	0.46054	3.35515	0.05083	2.59466	1.11735	2.82952	0.01258	4.27221	0.24228	3.48935	0.14582	2.82952	0.64137
	2.60584	0.09339	4.38405	0.46423	3.36633	0.05083	2.60584	1.10859	2.8407	0.01204	4.28339	0.23958	3.50054	0.14745	2.8407	0.63775
	2.61703	0.09116	4.39523	0.46871	3.37752	0.05093	2.61703	1.09898	2.85188	0.01153	4.29458	0.23698	3.51172	0.14923	2.85188	0.63429
	2.62821	0.08879	4.40641	0.47397	3.3887	0.05114	2.62821	1.08856	2.86307	0.01106	4.30576	0.23452	3.5229	0.15115	2.86307	0.63093
	2.63939	0.08631	4.4176	0.47997	3.39988	0.05149	2.63939	1.07744	2.87425	0.01062	4.31695	0.23221	3.53409	0.15319	2.87425	0.62753
	2.65058	0.08372	4.42878	0.48668	3.41107	0.05196	2.65058	1.06583	2.88544	0.01022	4.32813	0.2301	3.54527	0.15534	2.88544	0.62403
	2.66176	0.08106	4.43997	0.49405	3.42225	0.05254	2.66176	1.05384	2.89662	0.00984	4.33931	0.2282	3.55646	0.1576	2.89662	0.62039
	2.67295	0.07833	4.45115	0.50204	3.43344	0.05322	2.67295	1.04158	2.9078	0.00951	4.3505	0.22655	3.56764	0.15994	2.9078	0.61657
	2.68413	0.07554	4.46233	0.51058	3.44462	0.054	2.68413	1.02922	2.91899	0.0092	4.36168	0.22515	3.57882	0.16235	2.91899	0.61256
	2.69531	0.07271	4.47352	0.51962	3.4558	0.05488	2.69531	1.01679	2.93017	0.00893	4.37286	0.22406	3.59001	0.16479	2.93017	0.6084
	2.7065	0.06984	4.4847	0.52908	3.46699	0.05585	2.7065	1.00431	2.94135	0.00869	4.38405	0.22329	3.60119	0.16725	2.94135	0.60403
	2.71768	0.06696	4.49588	0.53889	3.47817	0.0569	2.71768	0.99187	2.95254	0.00848	4.39523	0.22282	3.61237	0.16973	2.95254	0.5993
	2.72886	0.06407	4.50707	0.54897	3.48935	0.05804	2.72886	0.97956	2.96372	0.0083	4.40641	0.22265	3.62356	0.17221	2.96372	0.59417
	2.74005	0.06119	4.51825	0.55931	3.50054	0.05926	2.74005	0.96744	2.9749	0.00816	4.4176	0.22278	3.63474	0.17466	2.9749	0.58862
	2.75123	0.05834	4.52943	0.56988	3.51172	0.06055	2.75123	0.95557	2.98609	0.00804	4.42878	0.22321	3.64592	0.17709	2.98609	0.58277
	2.76241	0.05553	4.54062	0.58049	3.5229	0.0619	2.76241	0.944	2.99727	0.00796	4.43997	0.22393	3.65711	0.17948	2.99727	0.57661
	2.7736	0.05277	4.5518	0.59102	3.53409	0.06332	2.7736	0.93277	3.00846	0.0079	4.45115	0.22493	3.66829	0.18182	3.00846	0.56996
	2.78478	0.05007	4.56299	0.60141	3.54527	0.06479	2.78478	0.92189	3.01964	0.00786	4.46233	0.2262	3.67948	0.18419	3.01964	0.56292
	2.79597	0.04744	4.57417	0.6116	3.55646	0.06631	2.79597	0.91138	3.03082	0.00786	4.47352	0.22771	3.69066	0.18656	3.03082	0.55565
	2.80715	0.04489	4.58535	0.62158	3.56764	0.06788	2.80715	0.90125	3.04201	0.00788	4.4847	0.22944	3.70184	0.18886	3.04201	0.54806
	2.81833	0.04244	4.59654	0.63132	3.57882	0.06948	2.81833	0.89148	3.05319	0.00792	4.49588	0.23137	3.71303	0.19109	3.05319	0.54004
	2.82952	0.04009	4.60772	0.64068	3.59001	0.0711	2.82952	0.88206	3.06437	0.00798	4.50707	0.23348	3.72421	0.19323	3.06437	0.53159
	2.8407	0.03783	4.6189	0.64946	3.60119	0.07275	2.8407	0.87295	3.07556	0.00807	4.51825	0.23577	3.73539	0.19533	3.07556	0.52272
	2.85188	0.0357	4.63009	0.65761	3.61237	0.07441	2.85188	0.86431	3.08674	0.00817	4.52943	0.23822	3.74658	0.1974	3.08674	0.51345
	2.86307	0.03367	4.64127	0.66506	3.62356	0.07607	2.86307	0.85608	3.09792	0.00829	4.54062	0.24076	3.75776	0.19938	3.09792	0.50381
	2.87425	0.03177	4.65246	0.67174	3.63474	0.07772	2.87425	0.84805	3.10911	0.00842	4.5518	0.24334	3.76895	0.20127	3.10911	0.49386
	2.88544	0.02999	4.66364	0.67763	3.64592	0.07937	2.88544	0.84014	3.12029	0.00857	4.56299	0.24596	3.78013	0.20304	3.12029	0.48363
	2.89662	0.02833	4.67482	0.68269	3.65711	0.08101	2.89662	0.83231	3.13148	0.00874	4.57417	0.24858	3.79131	0.20471	3.13148	0.47319
	2.9078	0.0268	4.68601	0.68687	3.66829	0.08262	2.9078	0.82449	3.14266	0.00891	4.58535	0.25118	3.8025	0.20626	3.14266	0.46258
	2.91899	0.0254	4.69719	0.69036	3.67948	0.08424	2.91899	0.81672	3.15384	0.0091	4.59654	0.25377	3.81368	0.20771	3.15384	0.45199
	2.93017	0.02413	4.70837	0.69313	3.69066	0.08585	2.93017	0.80914	3.16503	0.0093	4.60772	0.2563	3.82486	0.20903	3.16503	0.44148
	2.94135	0.02299	4.71956	0.69498	3.70184	0.08743	2.94135	0.80161	3.17621	0.00951	4.6189	0.25868	3.83605	0.21025	3.17621	0.43098
	2.95254	0.02197	4.73074	0.69611	3.71303	0.08896	2.95254	0.79386	3.18739	0.00972	4.63009	0.2609	3.84723	0.21136	3.18739	0.42055
	2.96372	0.02107	4.74192	0.69662	3.72421	0.09045	2.96372	0.78586	3.19858	0.00994	4.64127	0.26292	3.85841	0.21235	3.19858	0.41024
	2.9749	0.02029	4.75311	0.69635	3.73539	0.09191	2.9749	0.77755	3.20976	0.01016	4.65246	0.26472	3.8696	0.21321	3.20976	0.40012
	2.98609	0.01964	4.76429	0.69523	3.74658	0.09335	2.98609	0.76905	3.22095	0.01038	4.66364	0.26628	3.88078	0.21396	3.22095	0.39023
	2.99727	0.0191	4.77548	0.69325	3.75776	0.09473	2.99727	0.76032	3.23213	0.01061	4.67482	0.2676	3.89197	0.21458	3.23213	0.38063
	3.00846	0.01867	4.78666	0.69043	3.76895	0.09605	3.00846	0.7512	3.24331	0.01083	4.68601	0.26867	3.90315	0.21506	3.24331	0.37137
	3.01964	0.01836	4.79784	0.68681	3.78013	0.09731	3.01964	0.74176	3.2545	0.01105	4.69719	0.26954	3.91433	0.2154	3.2545	0.36249
	3.03082	0.01815	4.80903	0.68243	3.79131	0.09849	3.03082	0.73214	3.26568	0.01127	4.70837	0.2702	3.92552	0.21559	3.26568	0.35405
	3.04201	0.01805	4.82021	0.67736	3.8025	0.09961	3.04201	0.72227	3.27686	0.01148	4.71956	0.27057	3.9367	0.21562	3.27686	0.34607
	3.05319	0.01805	4.83139	0.67169	3.81368	0.10066	3.05319	0.71207	3.28805	0.01169	4.73074	0.2707	3.94788	0.21548	3.28805	0.33859
	3.06437	0.01815	4.84258	0.66546	3.82486	0.10164	3.06437	0.70157	3.29923	0.01189	4.74192	0.27064	3.95907	0.21519	3.29923	0.33164
	3.07556	0.01833	4.85376	0.65869	3.83605	0.10255	3.07556	0.69072	3.31041	0.01209	4.75311	0.27034	3.97025	0.2147	3.31041	0.32525
	3.08674	0.01861	4.86494	0.65144	3.84723	0.10341	3.08674	0.67958	3.3216	0.01227	4.76429	0.26977	3.98143	0.21404	3.3216	0.31944
	3.09792	0.01896	4.87613	0.64372	3.85841	0.10419	3.09792	0.66819	3.33278	0.01245	4.77548	0.26894	3.99262	0.21321	3.33278	0.31422
	3.10911	0.01939	4.88731	0.6356	3.8696	0.10489	3.10911	0.65659	3.34397	0.01263	4.78666	0.26784	4.0038	0.21219	3.34397	0.30962
	3.12029	0.0199	4.8985	0.62711	3.88078	0.10551	3.12029	0.64485	3.35515	0.01279	4.79784	0.26648	4.01499	0.21099	3.35515	0.30563
	3.13148	0.02047	4.90968	0.61842	3.89197	0.10606	3.13148	0.63301	3.36633	0.01296	4.80903	0.26489	4.02617	0.20957	3.36633	0.30231
	3.14266	0.02111	4.92086	0.60961	3.90315	0.10652	3.14266	0.62115	3.37752	0.01312	4.82021	0.26307	4.03735	0.20795	3.37752	0.29964
	3.15384	0.0218	4.93205	0.60063	3.91433	0.1069	3.15384	0.60956	3.3887	0.01329	4.83139	0.26107	4.04854	0.20618	3.3887	0.2976
	3.16503	0.02254	4.94323	0.5915	3.92552	0.10719	3.16503	0.59831	3.39988	0.01347	4.84258	0.25889	4.05972	0.20422	3.39988	0.29631
	3.17621	0.02334	4.95441	0.58225	3.9367	0.10739	3.17621	0.58724	3.41107	0.01366	4.85376	0.25656	4.0709	0.20204	3.41107	0.29577
	3.18739	0.02417	4.9656	0.57297	3.94788	0.1075	3.18739	0.57642	3.42225	0.01387	4.86494	0.25407	4.08209	0.19967	3.42225	0.29583
	3.19858	0.02504	4.97678	0.56373	3.95907	0.10753	3.19858	0.56591	3.43344	0.01408	4.87613	0.25146	4.09327	0.1971	3.43344	0.29646
	3.20976	0.02593	4.98797	0.55449	3.97025	0.10745	3.20976	0.55579	3.44462	0.01432	4.88731	0.24875	4.10446	0.19434	3.44462	0.29765
	3.22095	0.02686	4.99915	0.54532	3.98143	0.10729	3.22095	0.54611	3.4558	0.01457	4.8985	0.24593	4.11564	0.19141	3.4558	0.29938
	3.23213	0.0278	5.01033	0.53623	3.99262	0.10704	3.23213	0.53695	3.46699	0.01484	4.90968	0.24306	4.12682	0.18829	3.46699	0.30163
	3.24331	0.02876	5.02152	0.52739	4.0038	0.1067	3.24331	0.52836	3.47817	0.01515	4.92086	0.24018	4.13801	0.18504	3.47817	0.30436
	3.2545	0.02972	5.0327	0.51881	4.01499	0.10626	3.2545	0.52039	3.48935	0.01549	4.93205	0.23726	4.14919	0.18168	3.48935	0.30757
	3.26568	0.0307	5.04388	0.51044	4.02617	0.10573	3.26568	0.51312	3.50054	0.01588	4.94323	0.2343	4.16037	0.17822	3.50054	0.31121
	3.27686	0.03167	5.05507	0.5023	4.03735	0.10509	3.27686	0.50658	3.51172	0.01631	4.95441	0.23132	4.17156	0.17466	3.51172	0.31526
	3.28805	0.03265	5.06625	0.49443	4.04854	0.10438	3.28805	0.50082	3.5229	0.0168	4.9656	0.22835	4.18274	0.17103	3.5229	0.3197
	3.29923	0.03362	5.07743	0.48685	4.05972	0.10359	3.29923	0.49589	3.53409	0.01736	4.97678	0.22539	4.19392	0.16734	3.53409	0.32449
	3.31041	0.0346	5.08862	0.47961	4.0709	0.10271	3.31041	0.49182	3.54527	0.01798	4.98797	0.22245	4.20511	0.1636	3.54527	0.32961
	3.3216	0.03557	5.0998	0.47279	4.08209	0.10174	3.3216	0.48865	3.55646	0.01868	4.99915	0.21953	4.21629	0.15985	3.55646	0.33506
	3.33278	0.03653	5.11099	0.46644	4.09327	0.10068	3.33278	0.4864	3.56764	0.01947	5.01033	0.21664	4.22748	0.15614	3.56764	0.34081
	3.34397	0.0375	5.12217	0.46057	4.10446	0.09955	3.34397	0.48511	3.57882	0.02034	5.02152	0.21384	4.23866	0.1525	3.57882	0.34681
	3.35515	0.03847	5.13335	0.45523	4.11564	0.09834	3.35515	0.48479	3.59001	0.02132	5.0327	0.21113	4.24984	0.14894	3.59001	0.35302
	3.36633	0.03947	5.14454	0.45036	4.12682	0.09705	3.36633	0.48553	3.60119	0.0224	5.04388	0.20847	4.26103	0.14548	3.60119	0.35943
	3.37752	0.04048	5.15572	0.44598	4.13801	0.0957	3.37752	0.48731	3.61237	0.02359	5.05507	0.20588	4.27221	0.14215	3.61237	0.36601
	3.3887	0.04152	5.1669	0.44218	4.14919	0.09429	3.3887	0.49011	3.62356	0.0249	5.06625	0.20337	4.28339	0.13898	3.62356	0.37274
	3.39988	0.04263	5.17809	0.43897	4.16037	0.09285	3.39988	0.49412	3.63474	0.02633	5.07743	0.20093	4.29458	0.13599	3.63474	0.3796
	3.41107	0.04381	5.18927	0.43629	4.17156	0.09137	3.41107	0.49933	3.64592	0.02788	5.08862	0.19858	4.30576	0.13323	3.64592	0.38657
	3.42225	0.04505	5.20045	0.43416	4.18274	0.08986	3.42225	0.50553	3.65711	0.02957	5.0998	0.19633	4.31695	0.1307	3.65711	0.39364
	3.43344	0.04636	5.21164	0.43258	4.19392	0.08833	3.43344	0.51269	3.66829	0.03139	5.11099	0.19418	4.32813	0.12845	3.66829	0.4008
	3.44462	0.04775	5.22282	0.43157	4.20511	0.08678	3.44462	0.5208	3.67948	0.03335	5.12217	0.19217	4.33931	0.12648	3.67948	0.40817
	3.4558	0.04923	5.23401	0.43114	4.21629	0.08521	3.4558	0.52984	3.69066	0.03545	5.13335	0.19034	4.3505	0.12483	3.69066	0.41575
	3.46699	0.05083	5.24519	0.43126	4.22748	0.08365	3.46699	0.53977	3.70184	0.03769	5.14454	0.18867	4.36168	0.12352	3.70184	0.42339
	3.47817	0.05255	5.25637	0.43193	4.23866	0.08212	3.47817	0.55055	3.71303	0.04006	5.15572	0.18714	4.37286	0.12255	3.71303	0.43105
	3.48935	0.05443	5.26756	0.43313	4.24984	0.0806	3.48935	0.56214	3.72421	0.04256	5.1669	0.18575	4.38405	0.12196	3.72421	0.43874
	3.50054	0.05647	5.27874	0.43486	4.26103	0.07913	3.50054	0.57451	3.73539	0.04519	5.17809	0.18451	4.39523	0.12174	3.73539	0.44658
	3.51172	0.05871	5.28992	0.43711	4.27221	0.07769	3.51172	0.58761	3.74658	0.04796	5.18927	0.18341	4.40641	0.1219	3.74658	0.45456
	3.5229	0.06115	5.30111	0.43989	4.28339	0.07631	3.5229	0.60138	3.75776	0.05084	5.20045	0.18247	4.4176	0.12246	3.75776	0.46256
	3.53409	0.06382	5.31229	0.44314	4.29458	0.075	3.53409	0.61579	3.76895	0.05383	5.21164	0.1817	4.42878	0.12342	3.76895	0.47058
	3.54527	0.06674	5.32348	0.44679	4.30576	0.07376	3.54527	0.63076	3.78013	0.05693	5.22282	0.18114	4.43997	0.12477	3.78013	0.47856
	3.55646	0.06994	5.33466	0.45081	4.31695	0.0726	3.55646	0.64631	3.79131	0.06011	5.23401	0.1808	4.45115	0.12652	3.79131	0.48648
	3.56764	0.07343	5.34584	0.45515	4.32813	0.07155	3.56764	0.66237	3.8025	0.06337	5.24519	0.18065	4.46233	0.12866	3.8025	0.49434
	3.57882	0.07723	5.35703	0.45976	4.33931	0.07059	3.57882	0.67882	3.81368	0.06669	5.25637	0.18068	4.47352	0.13117	3.81368	0.50214
	3.59001	0.08136	5.36821	0.4646	4.3505	0.06975	3.59001	0.6956	3.82486	0.07006	5.26756	0.1809	4.4847	0.13405	3.82486	0.50982
	3.60119	0.08583	5.37939	0.46961	4.36168	0.06902	3.60119	0.71264	3.83605	0.07346	5.27874	0.18131	4.49588	0.13728	3.83605	0.51743
	3.61237	0.09064	5.39058	0.47472	4.37286	0.06844	3.61237	0.72988	3.84723	0.07687	5.28992	0.18192	4.50707	0.14085	3.84723	0.52492
	3.62356	0.09583	5.40176	0.4799	4.38405	0.06799	3.62356	0.74726	3.85841	0.08029	5.30111	0.18274	4.51825	0.14475	3.85841	0.53225
	3.63474	0.10138	5.41294	0.48507	4.39523	0.06768	3.63474	0.76471	3.8696	0.08368	5.31229	0.18375	4.52943	0.14897	3.8696	0.53939
	3.64592	0.10732	5.42413	0.49026	4.40641	0.0675	3.64592	0.78217	3.88078	0.08702	5.32348	0.18495	4.54062	0.15346	3.88078	0.54633
	3.65711	0.11365	5.43531	0.49546	4.4176	0.06745	3.65711	0.79958	3.89197	0.09031	5.33466	0.18634	4.5518	0.1582	3.89197	0.55303
	3.66829	0.12036	5.4465	0.50056	4.42878	0.06755	3.66829	0.81695	3.90315	0.09353	5.34584	0.1879	4.56299	0.16316	3.90315	0.55947
	3.67948	0.12745	5.45768	0.50543	4.43997	0.06777	3.67948	0.83445	3.91433	0.09667	5.35703	0.18963	4.57417	0.16831	3.91433	0.56562
	3.69066	0.13493	5.46886	0.51004	4.45115	0.06812	3.69066	0.85201	3.92552	0.09968	5.36821	0.19151	4.58535	0.17362	3.92552	0.5714
	3.70184	0.14277	5.48005	0.51432	4.46233	0.06861	3.70184	0.86936	3.9367	0.10255	5.37939	0.19355	4.59654	0.17907	3.9367	0.57677
	3.71303	0.15097	5.49123	0.51831	4.47352	0.06921	3.71303	0.88638	3.94788	0.10526	5.39058	0.19572	4.60772	0.18462	3.94788	0.58173
	3.72421	0.15952	5.50241	0.52201	4.4847	0.06994	3.72421	0.90301	3.95907	0.10779	5.40176	0.19801	4.6189	0.19022	3.95907	0.58624
	3.73539	0.16838	5.5136	0.52535	4.49588	0.07077	3.73539	0.91947	3.97025	0.11012	5.41294	0.20041	4.63009	0.19584	3.97025	0.59022
	3.74658	0.17755	5.52478	0.52825	4.50707	0.07171	3.74658	0.9357	3.98143	0.11223	5.42413	0.20293	4.64127	0.20145	3.98143	0.59366
	3.75776	0.18699	5.53597	0.53075	4.51825	0.07276	3.75776	0.95144	3.99262	0.11411	5.43531	0.20559	4.65246	0.207	3.99262	0.59655
	3.76895	0.19666	5.54715	0.53299	4.52943	0.0739	3.76895	0.96664	4.0038	0.11577	5.4465	0.20833	4.66364	0.21246	4.0038	0.59885
	3.78013	0.20654	5.55833	0.53491	4.54062	0.07511	3.78013	0.98124	4.01499	0.11718	5.45768	0.21112	4.67482	0.21781	4.01499	0.60052
	3.79131	0.21659	5.56952	0.53637	4.5518	0.0764	3.79131	0.99519	4.02617	0.11832	5.46886	0.21393	4.68601	0.22302	4.02617	0.60146
	3.8025	0.22676	5.5807	0.5374	4.56299	0.07774	3.8025	1.00847	4.03735	0.11919	5.48005	0.21674	4.69719	0.22808	4.03735	0.60167
	3.81368	0.23702	5.59188	0.53801	4.57417	0.07914	3.81368	1.02107	4.04854	0.11982	5.49123	0.21955	4.70837	0.23295	4.04854	0.60125
	3.82486	0.24731	5.60307	0.53824	4.58535	0.08057	3.82486	1.03291	4.05972	0.12021	5.50241	0.22235	4.71956	0.23758	4.05972	0.60016
	3.83605	0.25762	5.61425	0.53813	4.59654	0.08203	3.83605	1.04416	4.0709	0.12031	5.5136	0.22511	4.73074	0.24202	4.0709	0.59827
	3.84723	0.26789	5.62543	0.53788	4.60772	0.08351	3.84723	1.05478	4.08209	0.12014	5.52478	0.22782	4.74192	0.24626	4.08209	0.59567
	3.85841	0.27805	5.63662	0.53757	4.6189	0.08498	3.85841	1.06457	4.09327	0.11968	5.53597	0.23048	4.75311	0.25021	4.09327	0.59236
	3.8696	0.28808	5.6478	0.53712	4.63009	0.08644	3.8696	1.07354	4.10446	0.11898	5.54715	0.23311	4.76429	0.25384	4.10446	0.58833
	3.88078	0.29795	5.65899	0.53652	4.64127	0.08787	3.88078	1.08175	4.11564	0.11804	5.55833	0.23573	4.77548	0.25712	4.11564	0.58359
	3.89197	0.30756	5.67017	0.53584	4.65246	0.08926	3.89197	1.0892	4.12682	0.11685	5.56952	0.23826	4.78666	0.26001	4.12682	0.57811
	3.90315	0.31685	5.68135	0.53512	4.66364	0.0906	3.90315	1.09579	4.13801	0.11541	5.5807	0.24075	4.79784	0.2625	4.13801	0.57202
	3.91433	0.32576	5.69254	0.53445	4.67482	0.09188	3.91433	1.10142	4.14919	0.11377	5.59188	0.2432	4.80903	0.26459	4.14919	0.5654
	3.92552	0.33426	5.70372	0.53387	4.68601	0.0931	3.92552	1.10609	4.16037	0.11196	5.60307	0.24559	4.82021	0.26627	4.16037	0.55828
	3.9367	0.34232	5.7149	0.53346	4.69719	0.09426	3.9367	1.10979	4.17156	0.10998	5.61425	0.24793	4.83139	0.26757	4.17156	0.55068
	3.94788	0.34985	5.72609	0.5334	4.70837	0.09536	3.94788	1.11253	4.18274	0.10786	5.62543	0.25034	4.84258	0.26848	4.18274	0.54268
	3.95907	0.35682	5.73727	0.53376	4.71956	0.09636	3.95907	1.11431	4.19392	0.10561	5.63662	0.25282	4.85376	0.26899	4.19392	0.53435
	3.97025	0.36316	5.74845	0.53444	4.73074	0.09728	3.97025	1.115	4.20511	0.10325	5.6478	0.25527	4.86494	0.26912	4.20511	0.52569
	3.98143	0.36885	5.75964	0.5355	4.74192	0.09813	3.98143	1.1147	4.21629	0.10079	5.65899	0.25769	4.87613	0.26882	4.21629	0.51679
	3.99262	0.37386	5.77082	0.53697	4.75311	0.09887	3.99262	1.11341	4.22748	0.09827	5.67017	0.26011	4.88731	0.2681	4.22748	0.50779
	4.0038	0.37815	5.78201	0.53888	4.76429	0.09951	4.0038	1.11103	4.23866	0.09571	5.68135	0.26253	4.8985	0.26695	4.23866	0.49883
	4.01499	0.38171	5.79319	0.54126	4.77548	0.10003	4.01499	1.10755	4.24984	0.09314	5.69254	0.26497	4.90968	0.26545	4.24984	0.48991
	4.02617	0.38453	5.80437	0.54413	4.78666	0.10042	4.02617	1.10296	4.26103	0.09059	5.70372	0.26745	4.92086	0.26362	4.26103	0.48111
	4.03735	0.38666	5.81556	0.5475	4.79784	0.10069	4.03735	1.09737	4.27221	0.08808	5.7149	0.26997	4.93205	0.26144	4.27221	0.47251
	4.04854	0.38827	5.82674	0.55138	4.80903	0.10083	4.04854	1.09103	4.28339	0.08564	5.72609	0.27261	4.94323	0.25888	4.28339	0.4642
	4.05972	0.38928	5.83792	0.55577	4.82021	0.10085	4.05972	1.08387	4.29458	0.0833	5.73727	0.27538	4.95441	0.25597	4.29458	0.45628
	4.0709	0.38955	5.84911	0.56066	4.83139	0.10075	4.0709	1.07569	4.30576	0.08109	5.74845	0.27824	4.9656	0.25276	4.30576	0.44883
	4.08209	0.3891	5.86029	0.56602	4.84258	0.10055	4.08209	1.06663	4.31695	0.07902	5.75964	0.28118	4.97678	0.24928	4.31695	0.44194
	4.09327	0.38796	5.87148	0.57183	4.85376	0.10023	4.09327	1.05673	4.32813	0.07714	5.77082	0.28422	4.98797	0.2455	4.32813	0.43568
	4.10446	0.38622	5.88266	0.57806	4.86494	0.09979	4.10446	1.04609	4.33931	0.07545	5.78201	0.28736	4.99915	0.24146	4.33931	0.43013
	4.11564	0.38392	5.89384	0.58468	4.87613	0.09925	4.11564	1.03474	4.3505	0.07397	5.79319	0.2906	5.01033	0.23717	4.3505	0.42535
	4.12682	0.38102	5.90503	0.59165	4.88731	0.0986	4.12682	1.02268	4.36168	0.07274	5.80437	0.29393	5.02152	0.23271	4.36168	0.42141
	4.13801	0.37756	5.91621	0.59892	4.8985	0.09784	4.13801	1.01009	4.37286	0.07177	5.81556	0.29734	5.0327	0.22813	4.37286	0.41838
	4.14919	0.37367	5.92739	0.60646	4.90968	0.09699	4.14919	0.99718	4.38405	0.07107	5.82674	0.30087	5.04388	0.22337	4.38405	0.41632
	4.16037	0.36949	5.93858	0.6142	4.92086	0.09608	4.16037	0.98404	4.39523	0.07066	5.83792	0.3045	5.05507	0.21847	4.39523	0.41521
	4.17156	0.36498	5.94976	0.62217	4.93205	0.09509	4.17156	0.97069	4.40641	0.07055	5.84911	0.30818	5.06625	0.21346	4.40641	0.4151
	4.18274	0.36014	5.96094	0.63031	4.94323	0.09401	4.18274	0.95718	4.4176	0.07075	5.86029	0.31188	5.07743	0.20835	4.4176	0.416
	4.19392	0.35503	5.97213	0.63852	4.95441	0.09286	4.19392	0.94363	4.42878	0.07128	5.87148	0.3156	5.08862	0.20318	4.42878	0.41791
	4.20511	0.34971	5.98331	0.64692	4.9656	0.09164	4.20511	0.93011	4.43997	0.07214	5.88266	0.31929	5.0998	0.19799	4.43997	0.42084
	4.21629	0.34426	5.9945	0.65552	4.97678	0.09037	4.21629	0.91674	4.45115	0.07333	5.89384	0.32294	5.11099	0.19283	4.45115	0.42478
	4.22748	0.33873	6.00568	0.6641	4.98797	0.08904	4.22748	0.90375	4.46233	0.07486	5.90503	0.32653	5.12217	0.18769	4.46233	0.42971
	4.23866	0.3332	6.01686	0.6726	4.99915	0.08766	4.23866	0.89134	4.47352	0.07672	5.91621	0.33002	5.13335	0.18261	4.47352	0.43559
	4.24984	0.32774	6.02805	0.68103	5.01033	0.08625	4.24984	0.87954	4.4847	0.07892	5.92739	0.33339	5.14454	0.1776	4.4847	0.44241
	4.26103	0.32241	6.03923	0.68954	5.02152	0.08481	4.26103	0.8684	4.49588	0.08145	5.93858	0.33661	5.15572	0.17267	4.49588	0.45011
	4.27221	0.31727	6.05041	0.69809	5.0327	0.08337	4.27221	0.85806	4.50707	0.0843	5.94976	0.3397	5.1669	0.16787	4.50707	0.45864
	4.28339	0.3124	6.0616	0.70649	5.04388	0.0819	4.28339	0.84864	4.51825	0.08748	5.96094	0.34263	5.17809	0.1632	4.51825	0.468
	4.29458	0.30786	6.07278	0.71469	5.05507	0.08043	4.29458	0.84026	4.52943	0.09099	5.97213	0.34534	5.18927	0.15867	4.52943	0.47817
	4.30576	0.3037	6.08396	0.72268	5.06625	0.07894	4.30576	0.83302	4.54062	0.09479	5.98331	0.34789	5.20045	0.15429	4.54062	0.48901
	4.31695	0.29997	6.09515	0.73046	5.07743	0.07746	4.31695	0.82702	4.5518	0.09888	5.9945	0.35026	5.21164	0.15009	4.5518	0.50043
	4.32813	0.29674	6.10633	0.73803	5.08862	0.07599	4.32813	0.82237	4.56299	0.10323	6.00568	0.35238	5.22282	0.14608	4.56299	0.51235
	4.33931	0.29406	6.11752	0.74562	5.0998	0.07453	4.33931	0.81913	4.57417	0.10783	6.01686	0.35423	5.23401	0.14227	4.57417	0.52472
	4.3505	0.29195	6.1287	0.75324	5.11099	0.0731	4.3505	0.81739	4.58535	0.11266	6.02805	0.3558	5.24519	0.13866	4.58535	0.53746
	4.36168	0.29047	6.13988	0.76068	5.12217	0.0717	4.36168	0.81719	4.59654	0.11768	6.03923	0.35723	5.25637	0.13527	4.59654	0.55053
	4.37286	0.28974	6.15107	0.76796	5.13335	0.07036	4.37286	0.81872	4.60772	0.12289	6.05041	0.35856	5.26756	0.13209	4.60772	0.56381
	4.38405	0.28978	6.16225	0.77509	5.14454	0.06906	4.38405	0.822	4.6189	0.12825	6.0616	0.35967	5.27874	0.12914	4.6189	0.57715
	4.39523	0.29052	6.17343	0.78211	5.15572	0.0678	4.39523	0.82691	4.63009	0.13373	6.07278	0.36052	5.28992	0.12641	4.63009	0.59047
	4.40641	0.29199	6.18462	0.78902	5.1669	0.0666	4.40641	0.83346	4.64127	0.13932	6.08396	0.36113	5.30111	0.12393	4.64127	0.60368
	4.4176	0.2942	6.1958	0.79584	5.17809	0.06545	4.4176	0.84162	4.65246	0.14497	6.09515	0.36153	5.31229	0.12168	4.65246	0.61668
	4.42878	0.29714	6.20699	0.8026	5.18927	0.06436	4.42878	0.85136	4.66364	0.15066	6.10633	0.36174	5.32348	0.11965	4.66364	0.62941
	4.43997	0.30083	6.21817	0.8093	5.20045	0.06332	4.43997	0.86264	4.67482	0.15637	6.11752	0.36193	5.33466	0.11782	4.67482	0.64178
	4.45115	0.30524	6.22935	0.81603	5.21164	0.06235	4.45115	0.87541	4.68601	0.16205	6.1287	0.36213	5.34584	0.1162	4.68601	0.65374
	4.46233	0.31038	6.24054	0.82279	5.22282	0.06144	4.46233	0.88958	4.69719	0.16769	6.13988	0.36224	5.35703	0.11477	4.69719	0.66531
	4.47352	0.31623	6.25172	0.82962	5.23401	0.06062	4.47352	0.90506	4.70837	0.17326	6.15107	0.36229	5.36821	0.11352	4.70837	0.67641
	4.4847	0.32275	6.2629	0.83653	5.24519	0.05985	4.4847	0.92177	4.71956	0.17871	6.16225	0.3623	5.37939	0.11244	4.71956	0.68686
	4.49588	0.32993	6.27409	0.84347	5.25637	0.05916	4.49588	0.93959	4.73074	0.18406	6.17343	0.36233	5.39058	0.11153	4.73074	0.69678
	4.50707	0.33773	6.28527	0.85054	5.26756	0.05852	4.50707	0.95841	4.74192	0.18929	6.18462	0.3624	5.40176	0.11076	4.74192	0.7062
	4.51825	0.34616	6.29645	0.85774	5.27874	0.05796	4.51825	0.97823	4.75311	0.19432	6.1958	0.36255	5.41294	0.11012	4.75311	0.71488
	4.52943	0.35517	6.30764	0.86495	5.28992	0.05746	4.52943	0.99894	4.76429	0.19917	6.20699	0.36281	5.42413	0.10961	4.76429	0.72279
	4.54062	0.36467	6.31882	0.87221	5.30111	0.05702	4.54062	1.02027	4.77548	0.20381	6.21817	0.36323	5.43531	0.10922	4.77548	0.72987
	4.5518	0.3746	6.33001	0.87948	5.31229	0.05665	4.5518	1.04202	4.78666	0.20818	6.22935	0.36383	5.4465	0.10893	4.78666	0.73603
	4.56299	0.38494	6.34119	0.88673	5.32348	0.05634	4.56299	1.06409	4.79784	0.21226	6.24054	0.36463	5.45768	0.10871	4.79784	0.74124
	4.57417	0.39565	6.35237	0.89398	5.33466	0.05607	4.57417	1.08639	4.80903	0.21602	6.25172	0.36569	5.46886	0.10854	4.80903	0.7455
	4.58535	0.40664	6.36356	0.90135	5.34584	0.05586	4.58535	1.10879	4.82021	0.21946	6.2629	0.36702	5.48005	0.10842	4.82021	0.7488
	4.59654	0.41783	6.37474	0.90883	5.35703	0.05569	4.59654	1.13118	4.83139	0.22263	6.27409	0.36862	5.49123	0.10833	4.83139	0.75126
	4.60772	0.42913	6.38592	0.91623	5.36821	0.05555	4.60772	1.15331	4.84258	0.22551	6.28527	0.3705	5.50241	0.10828	4.84258	0.75288
	4.6189	0.44047	6.39711	0.9235	5.37939	0.05545	4.6189	1.17491	4.85376	0.22805	6.29645	0.37266	5.5136	0.10824	4.85376	0.7536
	4.63009	0.45179	6.40829	0.93061	5.39058	0.05538	4.63009	1.19584	4.86494	0.23024	6.30764	0.3751	5.52478	0.10819	4.86494	0.75343
	4.64127	0.46301	6.41948	0.93753	5.40176	0.05533	4.64127	1.21593	4.87613	0.23207	6.31882	0.37782	5.53597	0.10813	4.87613	0.75235
	4.65246	0.47406	6.43066	0.94418	5.41294	0.0553	4.65246	1.23506	4.88731	0.23355	6.33001	0.38082	5.54715	0.10807	4.88731	0.75039
	4.66364	0.48487	6.44184	0.95052	5.42413	0.05528	4.66364	1.25311	4.8985	0.23463	6.34119	0.38407	5.55833	0.108	4.8985	0.74752
	4.67482	0.49538	6.45303	0.95658	5.43531	0.05529	4.67482	1.26995	4.90968	0.23537	6.35237	0.38754	5.56952	0.10788	4.90968	0.74388
	4.68601	0.50552	6.46421	0.96234	5.4465	0.0553	4.68601	1.28548	4.92086	0.23577	6.36356	0.39126	5.5807	0.10773	4.92086	0.73957
	4.69719	0.51523	6.47539	0.9677	5.45768	0.05531	4.69719	1.29985	4.93205	0.23581	6.37474	0.39522	5.59188	0.10752	4.93205	0.7345
	4.70837	0.52448	6.48658	0.97254	5.46886	0.0553	4.70837	1.31296	4.94323	0.23547	6.38592	0.39934	5.60307	0.10727	4.94323	0.72866
	4.71956	0.53317	6.49776	0.97681	5.48005	0.05528	4.71956	1.32451	4.95441	0.23478	6.39711	0.40356	5.61425	0.10697	4.95441	0.72207
	4.73074	0.54151	6.50894	0.98055	5.49123	0.05523	4.73074	1.33489	4.9656	0.23378	6.40829	0.40784	5.62543	0.10666	4.9656	0.71489
	4.74192	0.54943	6.52013	0.98385	5.50241	0.05517	4.74192	1.34417	4.97678	0.2325	6.41948	0.41216	5.63662	0.10635	4.97678	0.70717
	4.75311	0.55674	6.53131	0.98654	5.5136	0.05507	4.75311	1.35196	4.98797	0.23088	6.43066	0.41647	5.6478	0.106	4.98797	0.69884
	4.76429	0.5634	6.5425	0.9885	5.52478	0.05494	4.76429	1.35814	4.99915	0.22896	6.44184	0.42071	5.65899	0.10562	4.99915	0.68994
	4.77548	0.56931	6.55368	0.98975	5.53597	0.05477	4.77548	1.36258	5.01033	0.22674	6.45303	0.42486	5.67017	0.1052	5.01033	0.68055
	4.78666	0.57442	6.56486	0.99024	5.54715	0.05459	4.78666	1.36528	5.02152	0.22426	6.46421	0.4289	5.68135	0.10475	5.02152	0.67082
	4.79784	0.57874	6.57605	0.98982	5.55833	0.05438	4.79784	1.36624	5.0327	0.22156	6.47539	0.4328	5.69254	0.10428	5.0327	0.66081
	4.80903	0.58224	6.58723	0.98846	5.56952	0.05412	4.80903	1.36551	5.04388	0.21861	6.48658	0.43647	5.70372	0.10379	5.04388	0.65045
	4.82021	0.58499	6.59841	0.98615	5.5807	0.05384	4.82021	1.36319	5.05507	0.21544	6.49776	0.43983	5.7149	0.1033	5.05507	0.63979
	4.83139	0.58713	6.6096	0.98295	5.59188	0.05351	4.83139	1.35957	5.06625	0.21206	6.50894	0.44287	5.72609	0.10283	5.06625	0.62888
	4.84258	0.58858	6.62078	0.97884	5.60307	0.05315	4.84258	1.35459	5.07743	0.2085	6.52013	0.44565	5.73727	0.1024	5.07743	0.61778
	4.85376	0.58929	6.63196	0.9737	5.61425	0.05276	4.85376	1.34821	5.08862	0.20479	6.53131	0.44811	5.74845	0.10199	5.08862	0.60654
	4.86494	0.58926	6.64315	0.9675	5.62543	0.05235	4.86494	1.34049	5.0998	0.20093	6.5425	0.45011	5.75964	0.10159	5.0998	0.59525
	4.87613	0.58844	6.65433	0.96038	5.63662	0.05193	4.87613	1.33141	5.11099	0.19695	6.55368	0.45164	5.77082	0.10122	5.11099	0.58396
	4.88731	0.58687	6.66552	0.9523	5.6478	0.05149	4.88731	1.32106	5.12217	0.19292	6.56486	0.45265	5.78201	0.10089	5.12217	0.57278
	4.8985	0.58456	6.6767	0.94317	5.65899	0.05102	4.8985	1.3095	5.13335	0.1889	6.57605	0.45312	5.79319	0.10059	5.13335	0.56185
	4.90968	0.58163	6.68788	0.93298	5.67017	0.05054	4.90968	1.29704	5.14454	0.18488	6.58723	0.45301	5.80437	0.10033	5.14454	0.55116
	4.92086	0.57815	6.69907	0.92176	5.68135	0.05004	4.92086	1.28385	5.15572	0.18084	6.59841	0.45233	5.81556	0.10011	5.15572	0.54066
	4.93205	0.5741	6.71025	0.90953	5.69254	0.04954	4.93205	1.26982	5.1669	0.17678	6.6096	0.45114	5.82674	0.09994	5.1669	0.5304
	4.94323	0.56945	6.72143	0.89648	5.70372	0.04903	4.94323	1.25496	5.17809	0.17274	6.62078	0.44944	5.83792	0.09982	5.17809	0.52044
	4.95441	0.56425	6.73262	0.88284	5.7149	0.04853	4.95441	1.23936	5.18927	0.16873	6.63196	0.4472	5.84911	0.09974	5.18927	0.5108
	4.9656	0.5586	6.7438	0.86849	5.72609	0.04804	4.9656	1.22321	5.20045	0.16477	6.64315	0.44441	5.86029	0.09971	5.20045	0.50153
	4.97678	0.55252	6.75499	0.85334	5.73727	0.04758	4.97678	1.20662	5.21164	0.16088	6.65433	0.44109	5.87148	0.09971	5.21164	0.49267
	4.98797	0.54604	6.76617	0.83763	5.74845	0.04714	4.98797	1.18958	5.22282	0.15713	6.66552	0.43723	5.88266	0.09975	5.22282	0.48434
	4.99915	0.5392	6.77735	0.82143	5.75964	0.04671	4.99915	1.17218	5.23401	0.15352	6.6767	0.43279	5.89384	0.09983	5.23401	0.47659
	5.01033	0.53204	6.78854	0.80459	5.77082	0.04632	5.01033	1.15452	5.24519	0.15004	6.68788	0.4278	5.90503	0.09993	5.24519	0.46935
	5.02152	0.52469	6.79972	0.78724	5.78201	0.04595	5.02152	1.13689	5.25637	0.1467	6.69907	0.42227	5.91621	0.10005	5.25637	0.46266
	5.0327	0.51721	6.8109	0.76945	5.79319	0.04561	5.0327	1.11939	5.26756	0.14353	6.71025	0.41622	5.92739	0.10019	5.26756	0.45653
	5.04388	0.50955	6.82209	0.75132	5.80437	0.04531	5.04388	1.10189	5.27874	0.14054	6.72143	0.40972	5.93858	0.10035	5.27874	0.45099
	5.05507	0.50177	6.83327	0.73296	5.81556	0.04504	5.05507	1.08449	5.28992	0.13775	6.73262	0.40284	5.94976	0.10051	5.28992	0.44609
	5.06625	0.49391	6.84445	0.7144	5.82674	0.04482	5.06625	1.06728	5.30111	0.13519	6.7438	0.39562	5.96094	0.10068	5.30111	0.44187
	5.07743	0.48601	6.85564	0.69568	5.83792	0.04463	5.07743	1.05033	5.31229	0.13286	6.75499	0.38804	5.97213	0.10084	5.31229	0.4383
	5.08862	0.47813	6.86682	0.67687	5.84911	0.04448	5.08862	1.03372	5.32348	0.13075	6.76617	0.38016	5.98331	0.10104	5.32348	0.43535
	5.0998	0.47042	6.87801	0.65807	5.86029	0.04436	5.0998	1.01774	5.33466	0.12887	6.77735	0.37203	5.9945	0.10127	5.33466	0.43303
	5.11099	0.46292	6.88919	0.63935	5.87148	0.04428	5.11099	1.00246	5.34584	0.12722	6.78854	0.36366	6.00568	0.10149	5.34584	0.43132
	5.12217	0.4556	6.90037	0.6208	5.88266	0.04424	5.12217	0.98787	5.35703	0.12581	6.79972	0.35511	6.01686	0.10171	5.35703	0.4302
	5.13335	0.44848	6.91156	0.60251	5.89384	0.04422	5.13335	0.97407	5.36821	0.12464	6.8109	0.34647	6.02805	0.10192	5.36821	0.42967
	5.14454	0.44157	6.92274	0.58454	5.90503	0.04423	5.14454	0.96099	5.37939	0.12369	6.82209	0.33784	6.03923	0.10215	5.37939	0.42968
	5.15572	0.43488	6.93392	0.56698	5.91621	0.04427	5.15572	0.94867	5.39058	0.12298	6.83327	0.32922	6.05041	0.1024	5.39058	0.43022
	5.1669	0.42857	6.94511	0.54989	5.92739	0.04433	5.1669	0.93735	5.40176	0.12249	6.84445	0.3206	6.0616	0.10263	5.40176	0.43126
	5.17809	0.42265	6.95629	0.53334	5.93858	0.04441	5.17809	0.92707	5.41294	0.12221	6.85564	0.31201	6.07278	0.10286	5.41294	0.43274
	5.18927	0.41702	6.96747	0.51739	5.94976	0.04451	5.18927	0.91767	5.42413	0.12214	6.86682	0.3035	6.08396	0.10309	5.42413	0.43468
	5.20045	0.41171	6.97866	0.5021	5.96094	0.04463	5.20045	0.9092	5.43531	0.12225	6.87801	0.2951	6.09515	0.10331	5.43531	0.43706
	5.21164	0.40674	6.98984	0.48752	5.97213	0.04475	5.21164	0.90166	5.4465	0.12255	6.88919	0.28686	6.10633	0.10354	5.4465	0.4398
	5.22282	0.4021	7.00103	0.47369	5.98331	0.04489	5.22282	0.89511	5.45768	0.12299	6.90037	0.27879	6.11752	0.10381	5.45768	0.44282
	5.23401	0.39781	7.01221	0.46066	5.9945	0.04505	5.23401	0.88956	5.46886	0.12358	6.91156	0.27096	6.1287	0.10413	5.46886	0.44604
	5.24519	0.39387	7.02339	0.44855	6.00568	0.04521	5.24519	0.88498	5.48005	0.12427	6.92274	0.26338	6.13988	0.10448	5.48005	0.44943
	5.25637	0.39028	7.03458	0.43743	6.01686	0.04538	5.25637	0.88137	5.49123	0.12506	6.93392	0.25609	6.15107	0.10486	5.49123	0.45295
	5.26756	0.38704	7.04576	0.42724	6.02805	0.04554	5.26756	0.8787	5.50241	0.12592	6.94511	0.24912	6.16225	0.10528	5.50241	0.45655
	5.27874	0.38415	7.05694	0.41796	6.03923	0.04571	5.27874	0.87696	5.5136	0.12683	6.95629	0.24249	6.17343	0.10575	5.5136	0.46018
	5.28992	0.38159	7.06813	0.40958	6.05041	0.04589	5.28992	0.87616	5.52478	0.12776	6.96747	0.23623	6.18462	0.10628	5.52478	0.46377
	5.30111	0.37939	7.07931	0.40213	6.0616	0.04607	5.30111	0.8763	5.53597	0.12868	6.97866	0.23036	6.1958	0.10687	5.53597	0.46729
	5.31229	0.3775	7.0905	0.39561	6.07278	0.04624	5.31229	0.87729	5.54715	0.12959	6.98984	0.22489	6.20699	0.10753	5.54715	0.47077
	5.32348	0.37588	7.10168	0.39001	6.08396	0.04641	5.32348	0.879	5.55833	0.13046	7.00103	0.21985	6.21817	0.10828	5.55833	0.47418
	5.33466	0.37449	7.11286	0.38533	6.09515	0.04658	5.33466	0.88138	5.56952	0.13125	7.01221	0.21523	6.22935	0.10911	5.56952	0.4774
	5.34584	0.37331	7.12405	0.38162	6.10633	0.04674	5.34584	0.88432	5.5807	0.13195	7.02339	0.21106	6.24054	0.11003	5.5807	0.48044
	5.35703	0.37231	7.13523	0.37887	6.11752	0.04691	5.35703	0.88776	5.59188	0.13255	7.03458	0.20733	6.25172	0.11105	5.59188	0.48327
	5.36821	0.37143	7.14641	0.37701	6.1287	0.0471	5.36821	0.89159	5.60307	0.13301	7.04576	0.20405	6.2629	0.11216	5.60307	0.48586
	5.37939	0.37066	7.1576	0.37602	6.13988	0.0473	5.37939	0.89571	5.61425	0.13335	7.05694	0.20123	6.27409	0.11338	5.61425	0.48824
	5.39058	0.36993	7.16878	0.3759	6.15107	0.0475	5.39058	0.90004	5.62543	0.13364	7.06813	0.19889	6.28527	0.1147	5.62543	0.49065
	5.40176	0.36922	7.17996	0.3766	6.16225	0.04771	5.40176	0.90445	5.63662	0.13387	7.07931	0.19702	6.29645	0.11613	5.63662	0.49304
	5.41294	0.36847	7.19115	0.3782	6.17343	0.04794	5.41294	0.90884	5.6478	0.13391	7.0905	0.19559	6.30764	0.11765	5.6478	0.49518
	5.42413	0.36771	7.20233	0.38067	6.18462	0.04817	5.42413	0.91325	5.65899	0.13376	7.10168	0.19461	6.31882	0.11926	5.65899	0.49707
	5.43531	0.36695	7.21352	0.38391	6.1958	0.04843	5.43531	0.91769	5.67017	0.1334	7.11286	0.19406	6.33001	0.12095	5.67017	0.49871
	5.4465	0.36608	7.2247	0.38788	6.20699	0.04871	5.4465	0.92194	5.68135	0.13284	7.12405	0.19396	6.34119	0.12272	5.68135	0.50012
	5.45768	0.36501	7.23588	0.39253	6.21817	0.04901	5.45768	0.92576	5.69254	0.13208	7.13523	0.19434	6.35237	0.12456	5.69254	0.50133
	5.46886	0.3637	7.24707	0.39781	6.22935	0.04934	5.46886	0.92904	5.70372	0.1311	7.14641	0.19514	6.36356	0.12648	5.70372	0.50234
	5.48005	0.3621	7.25825	0.40369	6.24054	0.0497	5.48005	0.9317	5.7149	0.12993	7.1576	0.19634	6.37474	0.12846	5.7149	0.50319
	5.49123	0.36025	7.26943	0.41012	6.25172	0.0501	5.49123	0.93379	5.72609	0.12859	7.16878	0.19794	6.38592	0.13048	5.72609	0.50404
	5.50241	0.35813	7.28062	0.41705	6.2629	0.05053	5.50241	0.9353	5.73727	0.12711	7.17996	0.19993	6.39711	0.13253	5.73727	0.5049
	5.5136	0.35565	7.2918	0.42443	6.27409	0.05099	5.5136	0.93607	5.74845	0.12544	7.19115	0.20227	6.40829	0.13459	5.74845	0.50567
	5.52478	0.35278	7.30298	0.43221	6.28527	0.05149	5.52478	0.93597	5.75964	0.1236	7.20233	0.20495	6.41948	0.13665	5.75964	0.50637
	5.53597	0.34955	7.31417	0.44034	6.29645	0.05203	5.53597	0.93507	5.77082	0.12159	7.21352	0.20796	6.43066	0.1387	5.77082	0.50704
	5.54715	0.34603	7.32535	0.44877	6.30764	0.05259	5.54715	0.93361	5.78201	0.11943	7.2247	0.2113	6.44184	0.14072	5.78201	0.50768
	5.55833	0.34218	7.33654	0.45744	6.31882	0.0532	5.55833	0.93146	5.79319	0.11713	7.23588	0.21493	6.45303	0.14269	5.79319	0.50831
	5.56952	0.33788	7.34772	0.4663	6.33001	0.05383	5.56952	0.92837	5.80437	0.1147	7.24707	0.21884	6.46421	0.14462	5.80437	0.50896
	5.5807	0.33312	7.3589	0.4753	6.34119	0.05449	5.5807	0.92436	5.81556	0.11217	7.25825	0.223	6.47539	0.14647	5.81556	0.50962
	5.59188	0.32793	7.37009	0.48437	6.35237	0.05518	5.59188	0.91946	5.82674	0.10957	7.26943	0.22739	6.48658	0.14822	5.82674	0.51038
	5.60307	0.3223	7.38127	0.49344	6.36356	0.0559	5.60307	0.9137	5.83792	0.10691	7.28062	0.23204	6.49776	0.14985	5.83792	0.51123
	5.61425	0.31626	7.39245	0.50247	6.37474	0.05665	5.61425	0.90715	5.84911	0.10419	7.2918	0.23693	6.50894	0.15136	5.84911	0.51211
	5.62543	0.30988	7.40364	0.51143	6.38592	0.05742	5.62543	0.90012	5.86029	0.10142	7.30298	0.24199	6.52013	0.15276	5.86029	0.51302
	5.63662	0.30323	7.41482	0.52023	6.39711	0.05819	5.63662	0.89274	5.87148	0.09862	7.31417	0.24721	6.53131	0.15402	5.87148	0.51393
	5.6478	0.29625	7.42601	0.52893	6.40829	0.05898	5.6478	0.88486	5.88266	0.0958	7.32535	0.25257	6.5425	0.15512	5.88266	0.51484
	5.65899	0.28895	7.43719	0.53747	6.41948	0.05976	5.65899	0.8765	5.89384	0.09297	7.33654	0.25804	6.55368	0.15607	5.89384	0.51574
	5.67017	0.28137	7.44837	0.54572	6.43066	0.06054	5.67017	0.86774	5.90503	0.09014	7.34772	0.26361	6.56486	0.15684	5.90503	0.5166
	5.68135	0.27353	7.45956	0.55369	6.44184	0.06131	5.68135	0.85869	5.91621	0.08734	7.3589	0.26923	6.57605	0.15742	5.91621	0.51741
	5.69254	0.26548	7.47074	0.56135	6.45303	0.06206	5.69254	0.84947	5.92739	0.08457	7.37009	0.27489	6.58723	0.15779	5.92739	0.51815
	5.70372	0.25725	7.48192	0.56865	6.46421	0.0628	5.70372	0.84016	5.93858	0.08185	7.38127	0.28054	6.59841	0.15796	5.93858	0.5188
	5.7149	0.24889	7.49311	0.57562	6.47539	0.0635	5.7149	0.83087	5.94976	0.07919	7.39245	0.28618	6.6096	0.15797	5.94976	0.51939
	5.72609	0.24051	7.50429	0.5822	6.48658	0.06417	5.72609	0.82195	5.96094	0.07659	7.40364	0.29178	6.62078	0.1578	5.96094	0.51989
	5.73727	0.23216	7.51547	0.58835	6.49776	0.0648	5.73727	0.81349	5.97213	0.07407	7.41482	0.2973	6.63196	0.15742	5.97213	0.52026
	5.74845	0.22378	7.52666	0.59407	6.50894	0.06538	5.74845	0.80536	5.98331	0.07166	7.42601	0.30272	6.64315	0.15683	5.98331	0.52058
	5.75964	0.21544	7.53784	0.59945	6.52013	0.06592	5.75964	0.79765	5.9945	0.06936	7.43719	0.30802	6.65433	0.15604	5.9945	0.52089
	5.77082	0.20715	7.54903	0.60463	6.53131	0.0664	5.77082	0.79043	6.00568	0.06719	7.44837	0.31317	6.66552	0.15505	6.00568	0.52106
	5.78201	0.19897	7.56021	0.60955	6.5425	0.06682	5.78201	0.78379	6.01686	0.06513	7.45956	0.31817	6.6767	0.15386	6.01686	0.52106
	5.79319	0.19091	7.57139	0.6142	6.55368	0.06718	5.79319	0.77778	6.02805	0.0632	7.47074	0.32301	6.68788	0.15247	6.02805	0.52091
	5.80437	0.18303	7.58258	0.61862	6.56486	0.06747	5.80437	0.77246	6.03923	0.06143	7.48192	0.32764	6.69907	0.15089	6.03923	0.52081
	5.81556	0.17534	7.59376	0.62279	6.57605	0.06767	5.81556	0.76789	6.05041	0.05982	7.49311	0.33206	6.71025	0.14914	6.05041	0.52077
	5.82674	0.16788	7.60494	0.62677	6.58723	0.0678	5.82674	0.76408	6.0616	0.05836	7.50429	0.33621	6.72143	0.14724	6.0616	0.52066
	5.83792	0.16067	7.61613	0.63052	6.59841	0.06784	5.83792	0.76107	6.07278	0.05707	7.51547	0.34008	6.73262	0.14523	6.07278	0.52045
	5.84911	0.15373	7.62731	0.63404	6.6096	0.06782	5.84911	0.75887	6.08396	0.05595	7.52666	0.34364	6.7438	0.14315	6.08396	0.52017
	5.86029	0.1471	7.6385	0.63736	6.62078	0.06772	5.86029	0.75748	6.09515	0.05501	7.53784	0.3469	6.75499	0.14094	6.09515	0.51985
	5.87148	0.14078	7.64968	0.64051	6.63196	0.06753	5.87148	0.75689	6.10633	0.05426	7.54903	0.34993	6.76617	0.13865	6.10633	0.51953
	5.88266	0.1348	7.66086	0.64354	6.64315	0.06727	5.88266	0.7571	6.11752	0.05371	7.56021	0.3527	6.77735	0.13627	6.11752	0.51945
	5.89384	0.12917	7.67205	0.64646	6.65433	0.06693	5.89384	0.75807	6.1287	0.05337	7.57139	0.35515	6.78854	0.13382	6.1287	0.51963
	5.90503	0.12391	7.68323	0.64935	6.66552	0.06651	5.90503	0.75979	6.13988	0.05324	7.58258	0.35729	6.79972	0.1313	6.13988	0.51996
	5.91621	0.11902	7.69441	0.65224	6.6767	0.066	5.91621	0.76221	6.15107	0.05334	7.59376	0.35916	6.8109	0.12873	6.15107	0.52049
	5.92739	0.11452	7.7056	0.65511	6.68788	0.06541	5.92739	0.7653	6.16225	0.05368	7.60494	0.36083	6.82209	0.12614	6.16225	0.52126
	5.93858	0.11041	7.71678	0.65798	6.69907	0.06475	5.93858	0.76903	6.17343	0.05426	7.61613	0.36224	6.83327	0.12354	6.17343	0.52233
	5.94976	0.10672	7.72796	0.66083	6.71025	0.06401	5.94976	0.7734	6.18462	0.05508	7.62731	0.36334	6.84445	0.12094	6.18462	0.52376
	5.96094	0.10344	7.73915	0.66369	6.72143	0.0632	5.96094	0.77837	6.1958	0.05617	7.6385	0.36413	6.85564	0.11836	6.1958	0.52558
	5.97213	0.10059	7.75033	0.66654	6.73262	0.06234	5.97213	0.78385	6.20699	0.05751	7.64968	0.36463	6.86682	0.11581	6.20699	0.52786
	5.98331	0.09817	7.76152	0.66934	6.7438	0.06145	5.98331	0.78998	6.21817	0.05912	7.66086	0.36485	6.87801	0.1133	6.21817	0.53062
	5.9945	0.09619	7.7727	0.67214	6.75499	0.0605	5.9945	0.79677	6.22935	0.06099	7.67205	0.36481	6.88919	0.11083	6.22935	0.53393
	6.00568	0.09466	7.78388	0.6749	6.76617	0.05951	6.00568	0.80398	6.24054	0.06314	7.68323	0.36454	6.90037	0.10841	6.24054	0.5378
	6.01686	0.09356	7.79507	0.67753	6.77735	0.05849	6.01686	0.81153	6.25172	0.06556	7.69441	0.36407	6.91156	0.10606	6.25172	0.5423
	6.02805	0.09291	7.80625	0.68002	6.78854	0.05743	6.02805	0.81948	6.2629	0.06825	7.7056	0.36341	6.92274	0.10379	6.2629	0.54743
	6.03923	0.09273	7.81743	0.68233	6.79972	0.05635	6.03923	0.82798	6.27409	0.0712	7.71678	0.36258	6.93392	0.1016	6.27409	0.5532
	6.05041	0.09302	7.82862	0.68437	6.8109	0.05525	6.05041	0.837	6.28527	0.07442	7.72796	0.36157	6.94511	0.0995	6.28527	0.55961
	6.0616	0.09377	7.8398	0.6861	6.82209	0.05414	6.0616	0.84634	6.29645	0.07789	7.73915	0.36044	6.95629	0.09749	6.29645	0.56668
	6.07278	0.09499	7.85098	0.68748	6.83327	0.05303	6.07278	0.85593	6.30764	0.08161	7.75033	0.35921	6.96747	0.09557	6.30764	0.57435
	6.08396	0.09668	7.86217	0.68845	6.84445	0.05193	6.08396	0.86577	6.31882	0.08556	7.76152	0.35785	6.97866	0.09376	6.31882	0.58264
	6.09515	0.09884	7.87335	0.68892	6.85564	0.05083	6.09515	0.87588	6.33001	0.08972	7.7727	0.3564	6.98984	0.09204	6.33001	0.59149
	6.10633	0.10149	7.88454	0.6889	6.86682	0.04974	6.10633	0.88626	6.34119	0.09409	7.78388	0.35489	7.00103	0.09043	6.34119	0.60087
	6.11752	0.10464	7.89572	0.68838	6.87801	0.04867	6.11752	0.89717	6.35237	0.09864	7.79507	0.35327	7.01221	0.08893	6.35237	0.61074
	6.1287	0.1083	7.9069	0.68726	6.88919	0.04762	6.1287	0.90864	6.36356	0.10336	7.80625	0.35155	7.02339	0.08754	6.36356	0.62109
	6.13988	0.11244	7.91809	0.68553	6.90037	0.0466	6.13988	0.92042	6.37474	0.10822	7.81743	0.34974	7.03458	0.08627	6.37474	0.6319
	6.15107	0.11708	7.92927	0.68314	6.91156	0.04561	6.15107	0.93254	6.38592	0.1132	7.82862	0.34782	7.04576	0.08512	6.38592	0.64302
	6.16225	0.12222	7.94045	0.67992	6.92274	0.04465	6.16225	0.94503	6.39711	0.11827	7.8398	0.34581	7.05694	0.08406	6.39711	0.65436
	6.17343	0.12785	7.95164	0.67584	6.93392	0.04374	6.17343	0.9579	6.40829	0.1234	7.85098	0.34371	7.06813	0.08309	6.40829	0.66583
	6.18462	0.13398	7.96282	0.67088	6.94511	0.04286	6.18462	0.97117	6.41948	0.12856	7.86217	0.34155	7.07931	0.08221	6.41948	0.67737
	6.1958	0.14059	7.97401	0.66517	6.95629	0.04203	6.1958	0.98486	6.43066	0.13373	7.87335	0.33929	7.0905	0.08142	6.43066	0.6889
	6.20699	0.14768	7.98519	0.65871	6.96747	0.04125	6.20699	0.99899	6.44184	0.13886	7.88454	0.33693	7.10168	0.08071	6.44184	0.70029
	6.21817	0.15524	7.99637	0.65135	6.97866	0.04052	6.21817	1.01355	6.45303	0.14394	7.89572	0.33446	7.11286	0.08008	6.45303	0.71149
	6.22935	0.16325	8.00756	0.64308	6.98984	0.03984	6.22935	1.02862	6.46421	0.14892	7.9069	0.33187	7.12405	0.07953	6.46421	0.72244
	6.24054	0.1717	8.01874	0.6339	7.00103	0.0392	6.24054	1.0442	6.47539	0.15378	7.91809	0.32914	7.13523	0.07908	6.47539	0.73304
	6.25172	0.18058	8.02992	0.62401	7.01221	0.03863	6.25172	1.06029	6.48658	0.15847	7.92927	0.32624	7.14641	0.07869	6.48658	0.74315
	6.2629	0.18985	8.04111	0.61358	7.02339	0.0381	6.2629	1.0769	6.49776	0.16296	7.94045	0.32315	7.1576	0.07837	6.49776	0.75264
	6.27409	0.19949	8.05229	0.60251	7.03458	0.03764	6.27409	1.09395	6.50894	0.16724	7.95164	0.31987	7.16878	0.07812	6.50894	0.76146
	6.28527	0.20947	8.06347	0.59069	7.04576	0.03723	6.28527	1.11151	6.52013	0.17128	7.96282	0.31639	7.17996	0.07793	6.52013	0.76969
	6.29645	0.21976	8.07466	0.57824	7.05694	0.03687	6.29645	1.12953	6.53131	0.17505	7.97401	0.31273	7.19115	0.07781	6.53131	0.77718
	6.30764	0.23032	8.08584	0.56523	7.06813	0.03656	6.30764	1.14787	6.5425	0.1785	7.98519	0.30891	7.20233	0.07775	6.5425	0.78374
	6.31882	0.24111	8.09703	0.55167	7.07931	0.0363	6.31882	1.16651	6.55368	0.18167	7.99637	0.30488	7.21352	0.07775	6.55368	0.78938
	6.33001	0.25209	8.10821	0.53763	7.0905	0.03609	6.33001	1.1854	6.56486	0.18451	8.00756	0.30062	7.2247	0.07781	6.56486	0.79401
	6.34119	0.26321	8.11939	0.52325	7.10168	0.03592	6.34119	1.20443	6.57605	0.18699	8.01874	0.29612	7.23588	0.07792	6.57605	0.79753
	6.35237	0.27442	8.13058	0.5086	7.11286	0.03579	6.35237	1.22358	6.58723	0.18908	8.02992	0.29143	7.24707	0.07807	6.58723	0.79988
	6.36356	0.28569	8.14176	0.49374	7.12405	0.03571	6.36356	1.24294	6.59841	0.1908	8.04111	0.2866	7.25825	0.07828	6.59841	0.80109
	6.37474	0.29699	8.15294	0.47878	7.13523	0.03567	6.37474	1.26247	6.6096	0.19223	8.05229	0.28158	7.26943	0.07853	6.6096	0.80134
	6.38592	0.30824	8.16413	0.46383	7.14641	0.03567	6.38592	1.28189	6.62078	0.19333	8.06347	0.27636	7.28062	0.07885	6.62078	0.80057
	6.39711	0.31939	8.17531	0.44894	7.1576	0.0357	6.39711	1.30108	6.63196	0.19404	8.07466	0.27098	7.2918	0.07921	6.63196	0.79866
	6.40829	0.33041	8.18649	0.4342	7.16878	0.03577	6.40829	1.32	6.64315	0.19436	8.08584	0.26549	7.30298	0.07963	6.64315	0.7956
	6.41948	0.3412	8.19768	0.41971	7.17996	0.03587	6.41948	1.33849	6.65433	0.19431	8.09703	0.25995	7.31417	0.08008	6.65433	0.79143
	6.43066	0.35169	8.20886	0.40556	7.19115	0.036	6.43066	1.35642	6.66552	0.1939	8.10821	0.2543	7.32535	0.08058	6.66552	0.78618
	6.44184	0.36183	8.22005	0.39182	7.20233	0.03617	6.44184	1.37366	6.6767	0.19312	8.11939	0.24854	7.33654	0.08113	6.6767	0.77977
	6.45303	0.3716	8.23123	0.37859	7.21352	0.03636	6.45303	1.39024	6.68788	0.19197	8.13058	0.24269	7.34772	0.08171	6.68788	0.77224
	6.46421	0.38097	8.24241	0.36592	7.2247	0.03657	6.46421	1.40611	6.69907	0.19048	8.14176	0.23676	7.3589	0.08233	6.69907	0.76364
	6.47539	0.38981	8.2536	0.3539	7.23588	0.0368	6.47539	1.42101	6.71025	0.18866	8.15294	0.23079	7.37009	0.083	6.71025	0.75403
	6.48658	0.39809	8.26478	0.34259	7.24707	0.03705	6.48658	1.4348	6.72143	0.18656	8.16413	0.22481	7.38127	0.08369	6.72143	0.74351
	6.49776	0.40574	8.27596	0.33205	7.25825	0.03732	6.49776	1.44735	6.73262	0.18423	8.17531	0.21884	7.39245	0.08441	6.73262	0.73231
	6.50894	0.41279	8.28715	0.32236	7.26943	0.0376	6.50894	1.45872	6.7438	0.18172	8.18649	0.21292	7.40364	0.08516	6.7438	0.72049
	6.52013	0.41924	8.29833	0.31355	7.28062	0.0379	6.52013	1.469	6.75499	0.179	8.19768	0.20707	7.41482	0.08594	6.75499	0.70799
	6.53131	0.42502	8.30952	0.30566	7.2918	0.03822	6.53131	1.47797	6.76617	0.17611	8.20886	0.20133	7.42601	0.08673	6.76617	0.69492
	6.5425	0.43013	8.3207	0.2987	7.30298	0.03855	6.5425	1.48545	6.77735	0.17306	8.22005	0.19573	7.43719	0.08754	6.77735	0.68137
	6.55368	0.43454	8.33188	0.29271	7.31417	0.03889	6.55368	1.49147	6.78854	0.16989	8.23123	0.1903	7.44837	0.08837	6.78854	0.66738
	6.56486	0.43816	8.34307	0.28772	7.32535	0.03923	6.56486	1.49586	6.79972	0.16664	8.24241	0.18507	7.45956	0.0892	6.79972	0.65305
	6.57605	0.44097	8.35425	0.28375	7.33654	0.03958	6.57605	1.49847	6.8109	0.16333	8.2536	0.18009	7.47074	0.09003	6.8109	0.63854
	6.58723	0.44298	8.36543	0.28079	7.34772	0.03993	6.58723	1.49924	6.82209	0.16001	8.26478	0.17537	7.48192	0.09087	6.82209	0.62398
	6.59841	0.44423	8.37662	0.27884	7.3589	0.04028	6.59841	1.49821	6.83327	0.15669	8.27596	0.17094	7.49311	0.09171	6.83327	0.60945
	6.6096	0.44484	8.3878	0.27791	7.37009	0.04063	6.6096	1.49561	6.84445	0.15342	8.28715	0.16685	7.50429	0.09254	6.84445	0.59496
	6.62078	0.44481	8.39898	0.27798	7.38127	0.04098	6.62078	1.49136	6.85564	0.15025	8.29833	0.16312	7.51547	0.09336	6.85564	0.58063
	6.63196	0.44407	8.41017	0.27904	7.39245	0.04133	6.63196	1.4853	6.86682	0.14722	8.30952	0.15977	7.52666	0.09415	6.86682	0.56653
	6.64315	0.44265	8.42135	0.28109	7.40364	0.04167	6.64315	1.47743	6.87801	0.1443	8.3207	0.15682	7.53784	0.09493	6.87801	0.5527
	6.65433	0.44055	8.43254	0.28413	7.41482	0.04201	6.65433	1.46785	6.88919	0.14153	8.33188	0.15428	7.54903	0.09571	6.88919	0.53921
	6.66552	0.43779	8.44372	0.28815	7.42601	0.04234	6.66552	1.4566	6.90037	0.13892	8.34307	0.15219	7.56021	0.09647	6.90037	0.52613
	6.6767	0.43442	8.4549	0.29308	7.43719	0.04265	6.6767	1.44359	6.91156	0.13649	8.35425	0.15056	7.57139	0.09721	6.91156	0.51351
	6.68788	0.43049	8.46609	0.29895	7.44837	0.04296	6.68788	1.42888	6.92274	0.13426	8.36543	0.14941	7.58258	0.09792	6.92274	0.50143
	6.69907	0.42605	8.47727	0.30572	7.45956	0.04325	6.69907	1.41255	6.93392	0.13224	8.37662	0.14873	7.59376	0.09861	6.93392	0.48993
	6.71025	0.42116	8.48845	0.31335	7.47074	0.04353	6.71025	1.3947	6.94511	0.13044	8.3878	0.14855	7.60494	0.09929	6.94511	0.47905
	6.72143	0.41589	8.49964	0.32183	7.48192	0.04379	6.72143	1.37558	6.95629	0.12886	8.39898	0.14887	7.61613	0.09993	6.95629	0.46884
	6.73262	0.41049	8.51082	0.33113	7.49311	0.04404	6.73262	1.35567	6.96747	0.12752	8.41017	0.14972	7.62731	0.10054	6.96747	0.45932
	6.7438	0.40505	8.52201	0.34125	7.50429	0.04426	6.7438	1.33499	6.97866	0.12642	8.42135	0.15112	7.6385	0.1011	6.97866	0.45053
	6.75499	0.39945	8.53319	0.3521	7.51547	0.04447	6.75499	1.31329	6.98984	0.12555	8.43254	0.15304	7.64968	0.10162	6.98984	0.44249
	6.76617	0.39373	8.54437	0.36366	7.52666	0.04465	6.76617	1.29088	7.00103	0.12492	8.44372	0.15549	7.66086	0.1021	7.00103	0.4352
	6.77735	0.38796	8.55556	0.37591	7.53784	0.04481	6.77735	1.26788	7.01221	0.12453	8.4549	0.15846	7.67205	0.10254	7.01221	0.42868
	6.78854	0.38218	8.56674	0.3888	7.54903	0.04496	6.78854	1.24421	7.02339	0.12436	8.46609	0.16196	7.68323	0.10296	7.02339	0.42295
	6.79972	0.37646	8.57792	0.40233	7.56021	0.04509	6.79972	1.22005	7.03458	0.12441	8.47727	0.16598	7.69441	0.10335	7.03458	0.41801
	6.8109	0.37085	8.58911	0.41645	7.57139	0.0452	6.8109	1.19555	7.04576	0.12468	8.48845	0.17052	7.7056	0.10371	7.04576	0.41386
	6.82209	0.36542	8.60029	0.43116	7.58258	0.04529	6.82209	1.17087	7.05694	0.12516	8.49964	0.17556	7.71678	0.10404	7.05694	0.41045
	6.83327	0.36021	8.61147	0.44642	7.59376	0.04536	6.83327	1.14621	7.06813	0.12586	8.51082	0.18108	7.72796	0.10433	7.06813	0.40783
	6.84445	0.35528	8.62266	0.4622	7.60494	0.04541	6.84445	1.12161	7.07931	0.12676	8.52201	0.1871	7.73915	0.1046	7.07931	0.40599
	6.85564	0.35067	8.63384	0.47861	7.61613	0.04545	6.85564	1.09717	7.0905	0.12784	8.53319	0.19358	7.75033	0.10484	7.0905	0.40485
	6.86682	0.34641	8.64503	0.49562	7.62731	0.04547	6.86682	1.07302	7.10168	0.12907	8.54437	0.20052	7.76152	0.10503	7.10168	0.40439
	6.87801	0.34255	8.65621	0.51308	7.6385	0.04547	6.87801	1.04929	7.11286	0.13046	8.55556	0.2079	7.7727	0.10521	7.11286	0.4046
	6.88919	0.33911	8.66739	0.53097	7.64968	0.04544	6.88919	1.02608	7.12405	0.13201	8.56674	0.21571	7.78388	0.10535	7.12405	0.4055
	6.90037	0.33612	8.67858	0.54927	7.66086	0.0454	6.90037	1.00352	7.13523	0.13371	8.57792	0.22393	7.79507	0.10545	7.13523	0.40712
	6.91156	0.33361	8.68976	0.56795	7.67205	0.04534	6.91156	0.98172	7.14641	0.13553	8.58911	0.23254	7.80625	0.10552	7.14641	0.40936
	6.92274	0.33157	8.70094	0.58698	7.68323	0.04527	6.92274	0.96077	7.1576	0.13744	8.60029	0.24153	7.81743	0.10554	7.1576	0.41216
	6.93392	0.33003	8.71213	0.60635	7.69441	0.04519	6.93392	0.94075	7.16878	0.13945	8.61147	0.25088	7.82862	0.10552	7.16878	0.41551
	6.94511	0.32899	8.72331	0.62606	7.7056	0.0451	6.94511	0.92174	7.17996	0.14153	8.62266	0.26057	7.8398	0.10544	7.17996	0.41939
	6.95629	0.32846	8.73449	0.64617	7.71678	0.045	6.95629	0.90382	7.19115	0.14367	8.63384	0.27061	7.85098	0.10531	7.19115	0.42375
	6.96747	0.32841	8.74568	0.66661	7.72796	0.04489	6.96747	0.88705	7.20233	0.14586	8.64503	0.28098	7.86217	0.10513	7.20233	0.42856
	6.97866	0.32886	8.75686	0.68729	7.73915	0.04478	6.97866	0.87148	7.21352	0.14811	8.65621	0.29161	7.87335	0.10489	7.21352	0.43383
	6.98984	0.32978	8.76805	0.70823	7.75033	0.04466	6.98984	0.85714	7.2247	0.15041	8.66739	0.30248	7.88454	0.10457	7.2247	0.43952
	7.00103	0.33117	8.77923	0.72942	7.76152	0.04452	7.00103	0.84407	7.23588	0.15274	8.67858	0.31356	7.89572	0.10419	7.23588	0.44559
	7.01221	0.333	8.79041	0.75077	7.7727	0.04439	7.01221	0.83229	7.24707	0.15508	8.68976	0.32482	7.9069	0.10374	7.24707	0.452
	7.02339	0.33536	8.8016	0.77225	7.78388	0.04424	7.02339	0.82201	7.25825	0.15745	8.70094	0.33624	7.91809	0.10322	7.25825	0.45872
	7.03458	0.33826	8.81278	0.7938	7.79507	0.04408	7.03458	0.81332	7.26943	0.15982	8.71213	0.3478	7.92927	0.10263	7.26943	0.46575
	7.04576	0.34158	8.82396	0.81531	7.80625	0.04391	7.04576	0.80605	7.28062	0.16224	8.72331	0.35947	7.94045	0.10195	7.28062	0.47313
	7.05694	0.34526	8.83515	0.83682	7.81743	0.04372	7.05694	0.80008	7.2918	0.16472	8.73449	0.37128	7.95164	0.10118	7.2918	0.48086
	7.06813	0.34926	8.84633	0.85828	7.82862	0.04353	7.06813	0.7954	7.30298	0.16721	8.74568	0.38316	7.96282	0.10032	7.30298	0.48883
	7.07931	0.35355	8.85752	0.87953	7.8398	0.04331	7.07931	0.79199	7.31417	0.16971	8.75686	0.39508	7.97401	0.09937	7.31417	0.497
	7.0905	0.35812	8.8687	0.90049	7.85098	0.04309	7.0905	0.78981	7.32535	0.17222	8.76805	0.40702	7.98519	0.09834	7.32535	0.50537
	7.10168	0.36293	8.87988	0.92109	7.86217	0.04285	7.10168	0.78885	7.33654	0.17475	8.77923	0.41902	7.99637	0.09721	7.33654	0.51391
	7.11286	0.36797	8.89107	0.94127	7.87335	0.04259	7.11286	0.78909	7.34772	0.17728	8.79041	0.43104	8.00756	0.09597	7.34772	0.5226
	7.12405	0.37326	8.90225	0.96096	7.88454	0.04231	7.12405	0.79059	7.3589	0.17983	8.8016	0.44301	8.01874	0.09464	7.3589	0.5314
	7.13523	0.37877	8.91343	0.98008	7.89572	0.04201	7.13523	0.7933	7.37009	0.18238	8.81278	0.45489	8.02992	0.09322	7.37009	0.54027
	7.14641	0.38442	8.92462	0.99861	7.9069	0.04169	7.14641	0.7971	7.38127	0.18494	8.82396	0.4666	8.04111	0.09174	7.38127	0.54917
	7.1576	0.39019	8.9358	1.01645	7.91809	0.04134	7.1576	0.80192	7.39245	0.18754	8.83515	0.47813	8.05229	0.09019	7.39245	0.55813
	7.16878	0.39605	8.94698	1.03353	7.92927	0.04097	7.16878	0.80771	7.40364	0.1902	8.84633	0.48945	8.06347	0.08854	7.40364	0.56714
	7.17996	0.40198	8.95817	1.04978	7.94045	0.04057	7.17996	0.81445	7.41482	0.19288	8.85752	0.50051	8.07466	0.08683	7.41482	0.57611
	7.19115	0.40806	8.96935	1.06512	7.95164	0.04013	7.19115	0.82227	7.42601	0.19556	8.8687	0.51127	8.08584	0.08505	7.42601	0.58501
	7.20233	0.41427	8.98054	1.07963	7.96282	0.03966	7.20233	0.83111	7.43719	0.19824	8.87988	0.52169	8.09703	0.0832	7.43719	0.59381
	7.21352	0.42053	8.99172	1.09334	7.97401	0.03917	7.21352	0.8408	7.44837	0.20092	8.89107	0.53179	8.10821	0.08131	7.44837	0.60245
	7.2247	0.42682	9.0029	1.10602	7.98519	0.03866	7.2247	0.85127	7.45956	0.2036	8.90225	0.54157	8.11939	0.07937	7.45956	0.61097
	7.23588	0.43308	9.01409	1.11748	7.99637	0.03812	7.23588	0.86241	7.47074	0.20629	8.91343	0.55096	8.13058	0.07739	7.47074	0.61934
	7.24707	0.43929	9.02527	1.12766	8.00756	0.03754	7.24707	0.87415	7.48192	0.20898	8.92462	0.55995	8.14176	0.07539	7.48192	0.6275
	7.25825	0.44547	9.03645	1.13662	8.01874	0.03692	7.25825	0.88648	7.49311	0.21168	8.9358	0.56851	8.15294	0.07338	7.49311	0.63545
	7.26943	0.4516	9.04764	1.14434	8.02992	0.03628	7.26943	0.89932	7.50429	0.21437	8.94698	0.57656	8.16413	0.07137	7.50429	0.64313
	7.28062	0.45762	9.05882	1.15069	8.04111	0.03561	7.28062	0.91257	7.51547	0.21703	8.95817	0.58406	8.17531	0.06937	7.51547	0.65047
	7.2918	0.46353	9.07	1.15557	8.05229	0.03492	7.2918	0.92618	7.52666	0.21964	8.96935	0.59101	8.18649	0.06738	7.52666	0.65743
	7.30298	0.46929	9.08119	1.15905	8.06347	0.0342	7.30298	0.94005	7.53784	0.22221	8.98054	0.59743	8.19768	0.06541	7.53784	0.66404
	7.31417	0.47489	9.09237	1.16113	8.07466	0.03345	7.31417	0.95411	7.54903	0.22473	8.99172	0.60327	8.20886	0.06347	7.54903	0.67036
	7.32535	0.48033	9.10356	1.16166	8.08584	0.03269	7.32535	0.96833	7.56021	0.2272	9.0029	0.60846	8.22005	0.06158	7.56021	0.67637
	7.33654	0.4856	9.11474	1.16059	8.09703	0.03192	7.33654	0.98261	7.57139	0.22961	9.01409	0.61297	8.23123	0.05974	7.57139	0.68197
	7.34772	0.49066	9.12592	1.15797	8.10821	0.03113	7.34772	0.99689	7.58258	0.23195	9.02527	0.61678	8.24241	0.05797	7.58258	0.68715
	7.3589	0.4956	9.13711	1.1539	8.11939	0.03032	7.3589	1.01118	7.59376	0.23418	9.03645	0.61986	8.2536	0.05628	7.59376	0.69194
	7.37009	0.50037	9.14829	1.1484	8.13058	0.02951	7.37009	1.02538	7.60494	0.23629	9.04764	0.6223	8.26478	0.05467	7.60494	0.69641
	7.38127	0.50489	9.15947	1.14143	8.14176	0.02868	7.38127	1.03931	7.61613	0.23828	9.05882	0.62405	8.27596	0.05315	7.61613	0.70046
	7.39245	0.50915	9.17066	1.1329	8.15294	0.02786	7.39245	1.05295	7.62731	0.24013	9.07	0.62503	8.28715	0.05174	7.62731	0.704
	7.40364	0.51316	9.18184	1.12294	8.16413	0.02704	7.40364	1.06626	7.6385	0.24181	9.08119	0.62529	8.29833	0.05043	7.6385	0.70704
	7.41482	0.51689	9.19303	1.11158	8.17531	0.02622	7.41482	1.07914	7.64968	0.24332	9.09237	0.62487	8.30952	0.04924	7.64968	0.70958
	7.42601	0.52037	9.20421	1.09895	8.18649	0.02542	7.42601	1.09164	7.66086	0.24465	9.10356	0.62375	8.3207	0.04817	7.66086	0.71161
	7.43719	0.52358	9.21539	1.0851	8.19768	0.02462	7.43719	1.1037	7.67205	0.24578	9.11474	0.62189	8.33188	0.04723	7.67205	0.71314
	7.44837	0.52644	9.22658	1.07004	8.20886	0.02384	7.44837	1.11512	7.68323	0.2468	9.12592	0.61928	8.34307	0.04641	7.68323	0.71431
	7.45956	0.52896	9.23776	1.05395	8.22005	0.02309	7.45956	1.1259	7.69441	0.2477	9.13711	0.616	8.35425	0.04572	7.69441	0.71512
	7.47074	0.53114	9.24894	1.0369	8.23123	0.02235	7.47074	1.13602	7.7056	0.24842	9.14829	0.61205	8.36543	0.04517	7.7056	0.71554
	7.48192	0.53301	9.26013	1.01888	8.24241	0.02164	7.48192	1.14545	7.71678	0.24895	9.15947	0.60738	8.37662	0.04474	7.71678	0.71557
	7.49311	0.53463	9.27131	1.00025	8.2536	0.02097	7.49311	1.15428	7.72796	0.24924	9.17066	0.60197	8.3878	0.04445	7.72796	0.71515
	7.50429	0.53592	9.28249	0.98112	8.26478	0.02033	7.50429	1.16238	7.73915	0.2493	9.18184	0.59585	8.39898	0.04428	7.73915	0.71434
	7.51547	0.53683	9.29368	0.96135	8.27596	0.01972	7.51547	1.16965	7.75033	0.24911	9.19303	0.58904	8.41017	0.04424	7.75033	0.71316
	7.52666	0.53736	9.30486	0.94106	8.28715	0.01916	7.52666	1.17608	7.76152	0.24867	9.20421	0.58164	8.42135	0.04432	7.76152	0.71155
	7.53784	0.53761	9.31605	0.92054	8.29833	0.01864	7.53784	1.18187	7.7727	0.248	9.21539	0.57368	8.43254	0.04452	7.7727	0.7096
	7.54903	0.53759	9.32723	0.8999	8.30952	0.01816	7.54903	1.18719	7.78388	0.2471	9.22658	0.56517	8.44372	0.04484	7.78388	0.70734
	7.56021	0.53724	9.33841	0.87908	8.3207	0.01773	7.56021	1.19188	7.79507	0.24593	9.23776	0.55621	8.4549	0.04527	7.79507	0.70466
	7.57139	0.53659	9.3496	0.85819	8.33188	0.01735	7.57139	1.19599	7.80625	0.24451	9.24894	0.54683	8.46609	0.04581	7.80625	0.70158
	7.58258	0.53565	9.36078	0.83734	8.34307	0.01702	7.58258	1.19955	7.81743	0.24283	9.26013	0.53701	8.47727	0.04645	7.81743	0.69811
	7.59376	0.53441	9.37196	0.81664	8.35425	0.01673	7.59376	1.20256	7.82862	0.24089	9.27131	0.52689	8.48845	0.04719	7.82862	0.69422
	7.60494	0.53289	9.38315	0.7962	8.36543	0.0165	7.60494	1.20507	7.8398	0.23872	9.28249	0.51653	8.49964	0.04801	7.8398	0.68996
	7.61613	0.53104	9.39433	0.77611	8.37662	0.01631	7.61613	1.20701	7.85098	0.23633	9.29368	0.50589	8.51082	0.04891	7.85098	0.68536
	7.62731	0.52885	9.40551	0.75647	8.3878	0.01618	7.62731	1.20836	7.86217	0.23376	9.30486	0.49505	8.52201	0.04989	7.86217	0.68044
	7.6385	0.52635	9.4167	0.7375	8.39898	0.01609	7.6385	1.20918	7.87335	0.231	9.31605	0.48419	8.53319	0.05092	7.87335	0.67517
	7.64968	0.52354	9.42788	0.71927	8.41017	0.01606	7.64968	1.2095	7.88454	0.22801	9.32723	0.47336	8.54437	0.05201	7.88454	0.66951
	7.66086	0.52044	9.43907	0.70175	8.42135	0.01608	7.66086	1.20938	7.89572	0.22481	9.33841	0.46249	8.55556	0.05315	7.89572	0.66346
	7.67205	0.51705	9.45025	0.68499	8.43254	0.01614	7.67205	1.20885	7.9069	0.22143	9.3496	0.45165	8.56674	0.05432	7.9069	0.65703
	7.68323	0.5134	9.46143	0.66907	8.44372	0.01625	7.68323	1.20802	7.91809	0.21791	9.36078	0.44091	8.57792	0.05553	7.91809	0.65027
	7.69441	0.5095	9.47262	0.65402	8.4549	0.0164	7.69441	1.20693	7.92927	0.21426	9.37196	0.43035	8.58911	0.05677	7.92927	0.64313
	7.7056	0.50541	9.4838	0.6399	8.46609	0.01659	7.7056	1.20562	7.94045	0.21045	9.38315	0.41997	8.60029	0.05802	7.94045	0.63555
	7.71678	0.50113	9.49498	0.62674	8.47727	0.01683	7.71678	1.20412	7.95164	0.20647	9.39433	0.40984	8.61147	0.0593	7.95164	0.62753
	7.72796	0.49663	9.50617	0.61457	8.48845	0.01711	7.72796	1.20235	7.96282	0.20238	9.40551	0.39998	8.62266	0.06059	7.96282	0.61908
	7.73915	0.49202	9.51735	0.60342	8.49964	0.01742	7.73915	1.20049	7.97401	0.19817	9.4167	0.39047	8.63384	0.0619	7.97401	0.61028
	7.75033	0.48733	9.52854	0.59329	8.51082	0.01777	7.75033	1.19852	7.98519	0.19388	9.42788	0.38135	8.64503	0.06322	7.98519	0.60113
	7.76152	0.48243	9.53972	0.58423	8.52201	0.01815	7.76152	1.1963	7.99637	0.18949	9.43907	0.37263	8.65621	0.06454	7.99637	0.59158
	7.7727	0.47736	9.5509	0.57624	8.53319	0.01856	7.7727	1.19389	8.00756	0.18502	9.45025	0.36434	8.66739	0.06584	8.00756	0.58161
	7.78388	0.47214	9.56209	0.56928	8.54437	0.01899	7.78388	1.19128	8.01874	0.18047	9.46143	0.35651	8.67858	0.06712	8.01874	0.57122
	7.79507	0.46672	9.57327	0.56332	8.55556	0.01945	7.79507	1.18833	8.02992	0.17585	9.47262	0.34916	8.68976	0.06839	8.02992	0.56051
	7.80625	0.46116	9.58445	0.55837	8.56674	0.01993	7.80625	1.18509	8.04111	0.17122	9.4838	0.34232	8.70094	0.06963	8.04111	0.54956
	7.81743	0.45545	9.59564	0.55439	8.57792	0.02043	7.81743	1.1815	8.05229	0.16658	9.49498	0.33599	8.71213	0.07084	8.05229	0.53835
	7.82862	0.44954	9.60682	0.55132	8.58911	0.02095	7.82862	1.17743	8.06347	0.16192	9.50617	0.33019	8.72331	0.07203	8.06347	0.52683
	7.8398	0.44348	9.618	0.54912	8.60029	0.02148	7.8398	1.17289	8.07466	0.15726	9.51735	0.32495	8.73449	0.07319	8.07466	0.51507
	7.85098	0.4373	9.62919	0.54777	8.61147	0.02203	7.85098	1.16787	8.08584	0.15262	9.52854	0.32026	8.74568	0.07433	8.08584	0.50316
	7.86217	0.43096	9.64037	0.54727	8.62266	0.02259	7.86217	1.16226	8.09703	0.14802	9.53972	0.31613	8.75686	0.07544	8.09703	0.49117
	7.87335	0.42443	9.65156	0.54758	8.63384	0.02316	7.87335	1.15595	8.10821	0.14346	9.5509	0.31256	8.76805	0.07652	8.10821	0.47906
	7.88454	0.41772	9.66274	0.54861	8.64503	0.02375	7.88454	1.14892	8.11939	0.13897	9.56209	0.30952	8.77923	0.07758	8.11939	0.46687
	7.89572	0.41081	9.67392	0.55035	8.65621	0.02434	7.89572	1.1412	8.13058	0.13456	9.57327	0.307	8.79041	0.07862	8.13058	0.45464
	7.9069	0.40372	9.68511	0.5528	8.66739	0.02494	7.9069	1.13267	8.14176	0.13026	9.58445	0.30501	8.8016	0.07964	8.14176	0.44241
	7.91809	0.39644	9.69629	0.5559	8.67858	0.02553	7.91809	1.12332	8.15294	0.12616	9.59564	0.30352	8.81278	0.08063	8.15294	0.43032
	7.92927	0.38899	9.70747	0.55964	8.68976	0.02613	7.92927	1.1131	8.16413	0.12226	9.60682	0.30249	8.82396	0.08157	8.16413	0.41844
	7.94045	0.38137	9.71866	0.56399	8.70094	0.02672	7.94045	1.10185	8.17531	0.11851	9.618	0.3019	8.83515	0.08249	8.17531	0.40673
	7.95164	0.37358	9.72984	0.56883	8.71213	0.02731	7.95164	1.08956	8.18649	0.11495	9.62919	0.30172	8.84633	0.08338	8.18649	0.39524
	7.96282	0.3657	9.74103	0.57412	8.72331	0.0279	7.96282	1.07625	8.19768	0.11157	9.64037	0.30193	8.85752	0.08424	8.19768	0.38405
	7.97401	0.35782	9.75221	0.57982	8.73449	0.02848	7.97401	1.06216	8.20886	0.10841	9.65156	0.30253	8.8687	0.08505	8.20886	0.37321
	7.98519	0.34996	9.76339	0.58595	8.74568	0.02907	7.98519	1.04733	8.22005	0.10548	9.66274	0.3035	8.87988	0.08583	8.22005	0.36278
	7.99637	0.34206	9.77458	0.59252	8.75686	0.02964	7.99637	1.03153	8.23123	0.10279	9.67392	0.30481	8.89107	0.08656	8.23123	0.35282
	8.00756	0.33407	9.78576	0.59951	8.76805	0.03022	8.00756	1.01469	8.24241	0.10036	9.68511	0.30646	8.90225	0.08727	8.24241	0.3434
	8.01874	0.326	9.79694	0.60688	8.77923	0.03079	8.01874	0.99682	8.2536	0.09821	9.69629	0.30844	8.91343	0.08793	8.2536	0.33457
	8.02992	0.31787	9.80813	0.61462	8.79041	0.03136	8.02992	0.97815	8.26478	0.09635	9.70747	0.31067	8.92462	0.08857	8.26478	0.32639
	8.04111	0.30971	9.81931	0.62271	8.8016	0.03192	8.04111	0.95891	8.27596	0.0948	9.71866	0.31313	8.9358	0.08917	8.27596	0.3189
	8.05229	0.30157	9.83049	0.63118	8.81278	0.03247	8.05229	0.93899	8.28715	0.09358	9.72984	0.3158	8.94698	0.08974	8.28715	0.31217
	8.06347	0.29343	9.84168	0.64009	8.82396	0.03302	8.06347	0.91831	8.29833	0.09269	9.74103	0.31865	8.95817	0.09027	8.29833	0.30625
	8.07466	0.28533	9.85286	0.64943	8.83515	0.03355	8.07466	0.89702	8.30952	0.09214	9.75221	0.32167	8.96935	0.09077	8.30952	0.30115
	8.08584	0.27729	9.86405	0.65922	8.84633	0.03408	8.08584	0.87521	8.3207	0.09194	9.76339	0.32485	8.98054	0.09125	8.3207	0.29693
	8.09703	0.26935	9.87523	0.66948	8.85752	0.03459	8.09703	0.85293	8.33188	0.09211	9.77458	0.3282	8.99172	0.09169	8.33188	0.29362
	8.10821	0.26154	9.88641	0.68017	8.8687	0.03508	8.10821	0.83029	8.34307	0.09264	9.78576	0.33171	9.0029	0.09211	8.34307	0.29124
	8.11939	0.25389	9.8976	0.69131	8.87988	0.03556	8.11939	0.80746	8.35425	0.09355	9.79694	0.33536	9.01409	0.09249	8.35425	0.28983
	8.13058	0.24645	9.90878	0.70293	8.89107	0.03603	8.13058	0.78456	8.36543	0.09482	9.80813	0.33915	9.02527	0.09283	8.36543	0.28939
	8.14176	0.23925	9.91996	0.71505	8.90225	0.03648	8.14176	0.76167	8.37662	0.09647	9.81931	0.3431	9.03645	0.09313	8.37662	0.28994
	8.15294	0.23242	9.93115	0.72767	8.91343	0.03691	8.15294	0.73907	8.3878	0.09848	9.83049	0.34721	9.04764	0.09339	8.3878	0.29147
	8.16413	0.22602	9.94233	0.74078	8.92462	0.03733	8.16413	0.71689	8.39898	0.10085	9.84168	0.35149	9.05882	0.09362	8.39898	0.294
	8.17531	0.21997	9.95351	0.75439	8.9358	0.03773	8.17531	0.69514	8.41017	0.10357	9.85286	0.35597	9.07	0.09381	8.41017	0.29754
	8.18649	0.21431	9.9647	0.76845	8.94698	0.0381	8.18649	0.67394	8.42135	0.10664	9.86405	0.36071	9.08119	0.09396	8.42135	0.30208
	8.19768	0.20909	9.97588	0.78294	8.95817	0.03846	8.19768	0.65343	8.43254	0.11003	9.87523	0.36572	9.09237	0.09406	8.43254	0.3076
	8.20886	0.20434	9.98707	0.79787	8.96935	0.03878	8.20886	0.63374	8.44372	0.11374	9.88641	0.37093	9.10356	0.09411	8.44372	0.31408
	8.22005	0.20009	9.99825	0.8132	8.98054	0.03909	8.22005	0.615	8.4549	0.11774	9.8976	0.37633	9.11474	0.0941	8.4549	0.32147
	8.23123	0.19639	10.0094	0.82903	8.99172	0.03937	8.23123	0.59733	8.46609	0.12202	9.90878	0.38192	9.12592	0.09405	8.46609	0.32978
	8.24241	0.19327	10.0206	0.84538	9.0029	0.03963	8.24241	0.58084	8.47727	0.12654	9.91996	0.38771	9.13711	0.09394	8.47727	0.33897
	8.2536	0.19076	10.0318	0.86208	9.01409	0.03985	8.2536	0.56563	8.48845	0.1313	9.93115	0.39373	9.14829	0.09378	8.48845	0.349
	8.26478	0.1889	10.043	0.87909	9.02527	0.04004	8.26478	0.55182	8.49964	0.13627	9.94233	0.39997	9.15947	0.09357	8.49964	0.35983
	8.27596	0.18771	10.0542	0.89636	9.03645	0.0402	8.27596	0.53948	8.51082	0.14141	9.95351	0.40646	9.17066	0.09329	8.51082	0.3714
	8.28715	0.18722	10.0654	0.91377	9.04764	0.04032	8.28715	0.52874	8.52201	0.14668	9.9647	0.41321	9.18184	0.09295	8.52201	0.38366
	8.29833	0.18747	10.0765	0.93125	9.05882	0.04042	8.29833	0.51966	8.53319	0.15206	9.97588	0.42019	9.19303	0.09256	8.53319	0.39657
	8.30952	0.18845	10.0877	0.9487	9.07	0.04047	8.30952	0.51227	8.54437	0.15752	9.98707	0.42738	9.20421	0.09211	8.54437	0.41005
	8.3207	0.1902	10.0989	0.96605	9.08119	0.0405	8.3207	0.50664	8.55556	0.16302	9.99825	0.43481	9.21539	0.0916	8.55556	0.42407
	8.33188	0.19273	10.1101	0.9832	9.09237	0.04049	8.33188	0.50279	8.56674	0.16853	10.0094	0.44248	9.22658	0.09104	8.56674	0.43856
	8.34307	0.19604	10.1213	1.0001	9.10356	0.04044	8.34307	0.50078	8.57792	0.17402	10.0206	0.45036	9.23776	0.09043	8.57792	0.45348
	8.35425	0.20014	10.1325	1.01674	9.11474	0.04036	8.35425	0.50063	8.58911	0.17945	10.0318	0.4584	9.24894	0.08978	8.58911	0.46875
	8.36543	0.20504	10.1436	1.03303	9.12592	0.04023	8.36543	0.50233	8.60029	0.18482	10.043	0.4666	9.26013	0.08907	8.60029	0.48437
	8.37662	0.21073	10.1548	1.04877	9.13711	0.04008	8.37662	0.50589	8.61147	0.19011	10.0542	0.47491	9.27131	0.08831	8.61147	0.5003
	8.3878	0.2172	10.166	1.0638	9.14829	0.03989	8.3878	0.51129	8.62266	0.19525	10.0654	0.48334	9.28249	0.08752	8.62266	0.51641
	8.39898	0.22444	10.1772	1.07804	9.15947	0.03966	8.39898	0.51852	8.63384	0.20029	10.0765	0.49183	9.29368	0.08667	8.63384	0.53279
	8.41017	0.23244	10.1884	1.09136	9.17066	0.03939	8.41017	0.52754	8.64503	0.20518	10.0877	0.50031	9.30486	0.08578	8.64503	0.54938
	8.42135	0.24117	10.1996	1.10368	9.18184	0.03909	8.42135	0.53834	8.65621	0.20985	10.0989	0.50873	9.31605	0.08486	8.65621	0.56599
	8.43254	0.25061	10.2107	1.11491	9.19303	0.03875	8.43254	0.55088	8.66739	0.21427	10.1101	0.51704	9.32723	0.08391	8.66739	0.58259
	8.44372	0.26074	10.2219	1.12519	9.20421	0.03838	8.44372	0.56513	8.67858	0.21843	10.1213	0.52521	9.33841	0.08293	8.67858	0.59911
	8.4549	0.2715	10.2331	1.1345	9.21539	0.03798	8.4549	0.58098	8.68976	0.22231	10.1325	0.53324	9.3496	0.08192	8.68976	0.61551
	8.46609	0.28288	10.2443	1.14252	9.22658	0.03755	8.46609	0.59842	8.70094	0.22589	10.1436	0.54109	9.36078	0.08088	8.70094	0.63176
	8.47727	0.29481	10.2555	1.14914	9.23776	0.0371	8.47727	0.61736	8.71213	0.22916	10.1548	0.54866	9.37196	0.07982	8.71213	0.6478
	8.48845	0.30732	10.2667	1.15452	9.24894	0.03663	8.48845	0.63777	8.72331	0.23217	10.166	0.55585	9.38315	0.07875	8.72331	0.66368
	8.49964	0.32033	10.2778	1.15864	9.26013	0.03613	8.49964	0.65958	8.73449	0.23492	10.1772	0.5626	9.39433	0.07767	8.73449	0.67939
	8.51082	0.33377	10.289	1.16134	9.27131	0.03562	8.51082	0.68267	8.74568	0.23735	10.1884	0.56885	9.40551	0.07659	8.74568	0.69484
	8.52201	0.34757	10.3002	1.16256	9.28249	0.03509	8.52201	0.70697	8.75686	0.23948	10.1996	0.57455	9.4167	0.07552	8.75686	0.70999
	8.53319	0.36167	10.3114	1.16235	9.29368	0.03455	8.53319	0.73233	8.76805	0.24131	10.2107	0.57966	9.42788	0.07446	8.76805	0.72485
	8.54437	0.37602	10.3226	1.16071	9.30486	0.034	8.54437	0.75867	8.77923	0.24298	10.2219	0.58423	9.43907	0.07342	8.77923	0.73958
	8.55556	0.39054	10.3338	1.15745	9.31605	0.03344	8.55556	0.7859	8.79041	0.24449	10.2331	0.58825	9.45025	0.07238	8.79041	0.75416
	8.56674	0.40518	10.3449	1.15259	9.32723	0.03289	8.56674	0.81392	8.8016	0.24576	10.2443	0.59156	9.46143	0.07137	8.8016	0.76842
	8.57792	0.41987	10.3561	1.14627	9.33841	0.03233	8.57792	0.84263	8.81278	0.24681	10.2555	0.59414	9.47262	0.07037	8.81278	0.78233
	8.58911	0.43455	10.3673	1.13863	9.3496	0.03177	8.58911	0.87196	8.82396	0.24762	10.2667	0.59604	9.4838	0.0694	8.82396	0.79579
	8.60029	0.44922	10.3785	1.12973	9.36078	0.03122	8.60029	0.90186	8.83515	0.24822	10.2778	0.59724	9.49498	0.06845	8.83515	0.80884
	8.61147	0.46381	10.3897	1.1195	9.37196	0.03068	8.61147	0.93226	8.84633	0.24863	10.289	0.5977	9.50617	0.06754	8.84633	0.82147
	8.62266	0.4782	10.4009	1.10793	9.38315	0.03016	8.62266	0.963	8.85752	0.24886	10.3002	0.59738	9.51735	0.06667	8.85752	0.83361
	8.63384	0.49251	10.4121	1.09507	9.39433	0.02964	8.63384	0.99429	8.8687	0.24894	10.3114	0.59633	9.52854	0.06584	8.8687	0.84526
	8.64503	0.50667	10.4232	1.08104	9.40551	0.02914	8.64503	1.02604	8.87988	0.24888	10.3226	0.59453	9.53972	0.06505	8.87988	0.8564
	8.65621	0.52044	10.4344	1.06614	9.4167	0.02866	8.65621	1.05787	8.89107	0.24871	10.3338	0.59189	9.5509	0.06432	8.89107	0.86707
	8.66739	0.53378	10.4456	1.05042	9.42788	0.0282	8.66739	1.08969	8.90225	0.24846	10.3449	0.58842	9.56209	0.06363	8.90225	0.8773
	8.67858	0.54663	10.4568	1.03374	9.43907	0.02776	8.67858	1.12143	8.91343	0.24814	10.3561	0.58413	9.57327	0.063	8.91343	0.88703
	8.68976	0.55893	10.468	1.01622	9.45025	0.02735	8.68976	1.153	8.92462	0.2478	10.3673	0.57915	9.58445	0.06241	8.92462	0.89632
	8.70094	0.57064	10.4792	0.99791	9.46143	0.02695	8.70094	1.18434	8.9358	0.24746	10.3785	0.57357	9.59564	0.06188	8.9358	0.90514
	8.71213	0.58172	10.4903	0.97891	9.47262	0.02658	8.71213	1.21538	8.94698	0.24712	10.3897	0.56733	9.60682	0.0614	8.94698	0.91342
	8.72331	0.59218	10.5015	0.95939	9.4838	0.02623	8.72331	1.24613	8.95817	0.24682	10.4009	0.56041	9.618	0.06097	8.95817	0.92115
	8.73449	0.60199	10.5127	0.93942	9.49498	0.0259	8.73449	1.27664	8.96935	0.24655	10.4121	0.55285	9.62919	0.06058	8.96935	0.92833
	8.74568	0.61109	10.5239	0.91903	9.50617	0.0256	8.74568	1.30677	8.98054	0.24635	10.4232	0.54471	9.64037	0.06023	8.98054	0.93502
	8.75686	0.6195	10.5351	0.89833	9.51735	0.02533	8.75686	1.33643	8.99172	0.24622	10.4344	0.53612	9.65156	0.05993	8.99172	0.94119
	8.76805	0.62718	10.5463	0.87741	9.52854	0.02508	8.76805	1.36563	9.0029	0.24618	10.4456	0.5271	9.66274	0.05967	9.0029	0.94676
	8.77923	0.63426	10.5574	0.85633	9.53972	0.02486	8.77923	1.39447	9.01409	0.24626	10.4568	0.51765	9.67392	0.05945	9.01409	0.95172
	8.79041	0.64071	10.5686	0.83515	9.5509	0.02466	8.79041	1.42284	9.02527	0.24647	10.468	0.5078	9.68511	0.05928	9.02527	0.95607
	8.8016	0.64649	10.5798	0.81391	9.56209	0.02448	8.8016	1.45066	9.03645	0.24679	10.4792	0.49761	9.69629	0.05915	9.03645	0.95978
	8.81278	0.65161	10.591	0.7927	9.57327	0.02432	8.81278	1.47788	9.04764	0.24727	10.4903	0.48713	9.70747	0.05906	9.04764	0.96296
	8.82396	0.65594	10.6022	0.77158	9.58445	0.02418	8.82396	1.50426	9.05882	0.24794	10.5015	0.47646	9.71866	0.05901	9.05882	0.96562
	8.83515	0.65957	10.6134	0.7506	9.59564	0.02406	8.83515	1.52994	9.07	0.24881	10.5127	0.46564	9.72984	0.05899	9.07	0.96765
	8.84633	0.6625	10.6245	0.72982	9.60682	0.02396	8.84633	1.55486	9.08119	0.24984	10.5239	0.45468	9.74103	0.05899	9.08119	0.96909
	8.85752	0.66469	10.6357	0.70929	9.618	0.02387	8.85752	1.5788	9.09237	0.25101	10.5351	0.44363	9.75221	0.05902	9.09237	0.96994
	8.8687	0.66613	10.6469	0.68905	9.62919	0.0238	8.8687	1.6017	9.10356	0.25233	10.5463	0.43255	9.76339	0.05907	9.10356	0.97018
	8.87988	0.66686	10.6581	0.66913	9.64037	0.02373	8.87988	1.62351	9.11474	0.25378	10.5574	0.42148	9.77458	0.05915	9.11474	0.96977
	8.89107	0.66695	10.6693	0.64958	9.65156	0.02368	8.89107	1.64424	9.12592	0.25535	10.5686	0.41047	9.78576	0.05926	9.12592	0.96868
	8.90225	0.66648	10.6805	0.63044	9.66274	0.02364	8.90225	1.66391	9.13711	0.25704	10.5798	0.39951	9.79694	0.05939	9.13711	0.96698
	8.91343	0.66542	10.6916	0.61161	9.67392	0.0236	8.91343	1.68242	9.14829	0.25885	10.591	0.38865	9.80813	0.05954	9.14829	0.96468
	8.92462	0.6638	10.7028	0.59316	9.68511	0.02358	8.92462	1.69973	9.15947	0.26074	10.6022	0.3779	9.81931	0.05972	9.15947	0.96169
	8.9358	0.66163	10.714	0.57517	9.69629	0.02356	8.9358	1.71581	9.17066	0.26272	10.6134	0.3673	9.83049	0.05991	9.17066	0.95798
	8.94698	0.65895	10.7252	0.5576	9.70747	0.02354	8.94698	1.73058	9.18184	0.26476	10.6245	0.35688	9.84168	0.06013	9.18184	0.95356
	8.95817	0.65578	10.7364	0.54039	9.71866	0.02353	8.95817	1.74402	9.19303	0.26686	10.6357	0.34665	9.85286	0.06037	9.19303	0.94846
	8.96935	0.65222	10.7476	0.52358	9.72984	0.02352	8.96935	1.75613	9.20421	0.26903	10.6469	0.33663	9.86405	0.06065	9.20421	0.94278
	8.98054	0.64836	10.7587	0.50716	9.74103	0.0235	8.98054	1.76708	9.21539	0.27128	10.6581	0.32683	9.87523	0.06097	9.21539	0.93656
	8.99172	0.6442	10.7699	0.49115	9.75221	0.02349	8.99172	1.77691	9.22658	0.27355	10.6693	0.31728	9.88641	0.0613	9.22658	0.92976
	9.0029	0.63972	10.7811	0.47557	9.76339	0.02347	9.0029	1.78537	9.23776	0.27585	10.6805	0.30797	9.8976	0.06167	9.23776	0.9225
	9.01409	0.63498	10.7923	0.4605	9.77458	0.02345	9.01409	1.79231	9.24894	0.27818	10.6916	0.29889	9.90878	0.06207	9.24894	0.91479
	9.02527	0.63001	10.8035	0.44597	9.78576	0.02344	9.02527	1.79772	9.26013	0.28049	10.7028	0.29009	9.91996	0.0625	9.26013	0.90657
	9.03645	0.62484	10.8147	0.43192	9.79694	0.02342	9.03645	1.80166	9.27131	0.28277	10.714	0.28158	9.93115	0.06297	9.27131	0.89798
	9.04764	0.61951	10.8258	0.41839	9.80813	0.0234	9.04764	1.80417	9.28249	0.28502	10.7252	0.27333	9.94233	0.06347	9.28249	0.88906
	9.05882	0.61402	10.837	0.4054	9.81931	0.02337	9.05882	1.80513	9.29368	0.28721	10.7364	0.26531	9.95351	0.064	9.29368	0.87978
	9.07	0.60847	10.8482	0.39301	9.83049	0.02335	9.07	1.80451	9.30486	0.28935	10.7476	0.25753	9.9647	0.06457	9.30486	0.87018
	9.08119	0.60296	10.8594	0.38123	9.84168	0.02333	9.08119	1.80251	9.31605	0.29146	10.7587	0.24999	9.97588	0.06517	9.31605	0.8605
	9.09237	0.59751	10.8706	0.3701	9.85286	0.02331	9.09237	1.79913	9.32723	0.29354	10.7699	0.2427	9.98707	0.06581	9.32723	0.8508
	9.10356	0.59208	10.8818	0.35968	9.86405	0.02329	9.10356	1.79418	9.33841	0.29553	10.7811	0.23567	9.99825	0.06648	9.33841	0.84095
	9.11474	0.58667	10.8929	0.35007	9.87523	0.02328	9.11474	1.78761	9.3496	0.29745	10.7923	0.22893	10.0094	0.06718	9.3496	0.83102
	9.12592	0.58134	10.9041	0.34128	9.88641	0.02328	9.12592	1.77955	9.36078	0.29932	10.8035	0.22249	10.0206	0.06792	9.36078	0.82111
	9.13711	0.57613	10.9153	0.33329	9.8976	0.02328	9.13711	1.77011	9.37196	0.30116	10.8147	0.21631	10.0318	0.06869	9.37196	0.81133
	9.14829	0.57107	10.9265	0.32613	9.90878	0.02328	9.14829	1.75936	9.38315	0.30302	10.8258	0.21041	10.043	0.0695	9.38315	0.80174
	9.15947	0.56615	10.9377	0.31986	9.91996	0.02329	9.15947	1.74724	9.39433	0.30487	10.837	0.2048	10.0542	0.07034	9.39433	0.79238
	9.17066	0.56142	10.9489	0.31454	9.93115	0.02331	9.17066	1.73372	9.40551	0.30663	10.8482	0.19953	10.0654	0.0712	9.40551	0.7832
	9.18184	0.55694	10.9601	0.31019	9.94233	0.02334	9.18184	1.71897	9.4167	0.3084	10.8594	0.19461	10.0765	0.07207	9.4167	0.77439
	9.19303	0.55275	10.9712	0.30687	9.95351	0.02338	9.19303	1.70308	9.42788	0.31017	10.8706	0.19001	10.0877	0.07296	9.42788	0.76599
	9.20421	0.5489	10.9824	0.30462	9.9647	0.02343	9.20421	1.68623	9.43907	0.31187	10.8818	0.18577	10.0989	0.07385	9.43907	0.75792
	9.21539	0.54542	10.9936	0.30347	9.97588	0.02349	9.21539	1.6685	9.45025	0.3135	10.8929	0.18192	10.1101	0.07475	9.45025	0.75023
	9.22658	0.54227	11.0048	0.30347	9.98707	0.02357	9.22658	1.64987	9.46143	0.31507	10.9041	0.17847	10.1213	0.07564	9.46143	0.74295
	9.23776	0.53954	11.016	0.30462	9.99825	0.02366	9.23776	1.6306	9.47262	0.31659	10.9153	0.17541	10.1325	0.07652	9.47262	0.73612
	9.24894	0.53723	11.0272	0.30697	10.0094	0.02376	9.24894	1.61076	9.4838	0.31805	10.9265	0.17278	10.1436	0.0774	9.4838	0.72976
	9.26013	0.5353	11.0383	0.31054	10.0206	0.02388	9.26013	1.59031	9.49498	0.31946	10.9377	0.17058	10.1548	0.07826	9.49498	0.7239
	9.27131	0.53377	11.0495	0.31536	10.0318	0.02402	9.27131	1.56964	9.50617	0.32084	10.9489	0.16888	10.166	0.07908	9.50617	0.71857
	9.28249	0.53266	11.0607	0.32144	10.043	0.02416	9.28249	1.54888	9.51735	0.32218	10.9601	0.16767	10.1772	0.07987	9.51735	0.7138
	9.29368	0.53196	11.0719	0.32881	10.0542	0.02432	9.29368	1.52787	9.52854	0.3235	10.9712	0.16696	10.1884	0.08061	9.52854	0.7096
	9.30486	0.5317	11.0831	0.33746	10.0654	0.0245	9.30486	1.50676	9.53972	0.3248	10.9824	0.16677	10.1996	0.08129	9.53972	0.70599
	9.31605	0.5319	11.0943	0.34739	10.0765	0.02468	9.31605	1.48588	9.5509	0.3261	10.9936	0.16712	10.2107	0.08192	9.5509	0.70298
	9.32723	0.53256	11.1054	0.3586	10.0877	0.02487	9.32723	1.46535	9.56209	0.32739	11.0048	0.16803	10.2219	0.0825	9.56209	0.70055
	9.33841	0.53367	11.1166	0.37105	10.0989	0.02507	9.33841	1.44508	9.57327	0.32866	11.016	0.1695	10.2331	0.08303	9.57327	0.69866
	9.3496	0.53522	11.1278	0.38472	10.1101	0.02528	9.3496	1.42519	9.58445	0.32999	11.0272	0.17155	10.2443	0.08349	9.58445	0.69741
	9.36078	0.53732	11.139	0.39959	10.1213	0.0255	9.36078	1.40588	9.59564	0.33137	11.0383	0.17419	10.2555	0.08387	9.59564	0.69677
	9.37196	0.53998	11.1502	0.41562	10.1325	0.02571	9.37196	1.38731	9.60682	0.33271	11.0495	0.17742	10.2667	0.08418	9.60682	0.6966
	9.38315	0.54312	11.1614	0.43278	10.1436	0.02593	9.38315	1.36947	9.618	0.334	11.0607	0.18127	10.2778	0.08441	9.618	0.69686
	9.39433	0.54667	11.1725	0.45101	10.1548	0.02615	9.39433	1.35242	9.62919	0.33523	11.0719	0.18572	10.289	0.08457	9.62919	0.69753
	9.40551	0.5506	11.1837	0.47024	10.166	0.02637	9.40551	1.33622	9.64037	0.33639	11.0831	0.19078	10.3002	0.08463	9.64037	0.69855
	9.4167	0.555	11.1949	0.49039	10.1772	0.02657	9.4167	1.32116	9.65156	0.33747	11.0943	0.19645	10.3114	0.08461	9.65156	0.69993
	9.42788	0.55983	11.2061	0.51138	10.1884	0.02677	9.42788	1.3073	9.66274	0.33846	11.1054	0.20271	10.3226	0.08449	9.66274	0.70164
	9.43907	0.56496	11.2173	0.53315	10.1996	0.02696	9.43907	1.29447	9.67392	0.33936	11.1166	0.20955	10.3338	0.08427	9.67392	0.70362
	9.45025	0.57037	11.2285	0.55559	10.2107	0.02713	9.45025	1.28271	9.68511	0.3402	11.1278	0.21695	10.3449	0.08394	9.68511	0.70594
	9.46143	0.57601	11.2396	0.57864	10.2219	0.0273	9.46143	1.27203	9.69629	0.34097	11.139	0.22489	10.3561	0.08353	9.69629	0.70857
	9.47262	0.58185	11.2508	0.60221	10.2331	0.02745	9.47262	1.26245	9.70747	0.34162	11.1502	0.23336	10.3673	0.08302	9.70747	0.71135
	9.4838	0.58784	11.262	0.62624	10.2443	0.02759	9.4838	1.25397	9.71866	0.34212	11.1614	0.24233	10.3785	0.08243	9.71866	0.71426
	9.49498	0.59393	11.2732	0.65062	10.2555	0.0277	9.49498	1.24658	9.72984	0.34247	11.1725	0.25179	10.3897	0.08175	9.72984	0.71726
	9.50617	0.60008	11.2844	0.67527	10.2667	0.0278	9.50617	1.24025	9.74103	0.34266	11.1837	0.26167	10.4009	0.08099	9.74103	0.7203
	9.51735	0.60623	11.2956	0.70006	10.2778	0.02787	9.51735	1.23498	9.75221	0.34267	11.1949	0.27195	10.4121	0.08015	9.75221	0.72336
	9.52854	0.61233	11.3067	0.72491	10.289	0.02793	9.52854	1.23071	9.76339	0.34255	11.2061	0.28257	10.4232	0.07922	9.76339	0.72647
	9.53972	0.6184	11.3179	0.74974	10.3002	0.02795	9.53972	1.22749	9.77458	0.34231	11.2173	0.29351	10.4344	0.07823	9.77458	0.72966
	9.5509	0.62442	11.3291	0.77451	10.3114	0.02796	9.5509	1.22532	9.78576	0.34196	11.2285	0.3047	10.4456	0.07719	9.78576	0.73293
	9.56209	0.63034	11.3403	0.79916	10.3226	0.02794	9.56209	1.2241	9.79694	0.34146	11.2396	0.31611	10.4568	0.07608	9.79694	0.73621
	9.57327	0.63603	11.3515	0.82359	10.3338	0.02788	9.57327	1.22367	9.80813	0.34082	11.2508	0.3277	10.468	0.07491	9.80813	0.73951
	9.58445	0.64153	11.3627	0.84781	10.3449	0.0278	9.58445	1.22408	9.81931	0.34002	11.262	0.33946	10.4792	0.07369	9.81931	0.74284
	9.59564	0.64676	11.3738	0.87184	10.3561	0.02769	9.59564	1.22521	9.83049	0.33911	11.2732	0.35136	10.4903	0.07242	9.83049	0.74623
	9.60682	0.65158	11.385	0.89569	10.3673	0.02755	9.60682	1.22686	9.84168	0.33811	11.2844	0.36328	10.5015	0.07112	9.84168	0.74973
	9.618	0.65592	11.3962	0.91936	10.3785	0.02739	9.618	1.22892	9.85286	0.33703	11.2956	0.37518	10.5127	0.0698	9.85286	0.75338
	9.62919	0.65975	11.4074	0.9428	10.3897	0.0272	9.62919	1.23132	9.86405	0.33593	11.3067	0.38701	10.5239	0.06844	9.86405	0.7573
	9.64037	0.66302	11.4186	0.96596	10.4009	0.02699	9.64037	1.23402	9.87523	0.33477	11.3179	0.39873	10.5351	0.06706	9.87523	0.76146
	9.65156	0.66575	11.4298	0.98882	10.4121	0.02675	9.65156	1.23701	9.88641	0.33352	11.3291	0.41033	10.5463	0.06566	9.88641	0.76576
	9.66274	0.66799	11.4409	1.01133	10.4232	0.02648	9.66274	1.24023	9.8976	0.33217	11.3403	0.42177	10.5574	0.06425	9.8976	0.77016
	9.67392	0.66962	11.4521	1.03346	10.4344	0.0262	9.67392	1.24357	9.90878	0.33072	11.3515	0.43299	10.5686	0.06284	9.90878	0.77471
	9.68511	0.67062	11.4633	1.05537	10.4456	0.02589	9.68511	1.24699	9.91996	0.32921	11.3627	0.44399	10.5798	0.06141	9.91996	0.77942
	9.69629	0.67094	11.4745	1.07718	10.4568	0.02557	9.69629	1.2504	9.93115	0.32763	11.3738	0.45478	10.591	0.05999	9.93115	0.78433
	9.70747	0.6706	11.4857	1.0988	10.468	0.02523	9.70747	1.25378	9.94233	0.326	11.385	0.46533	10.6022	0.05857	9.94233	0.78944
	9.71866	0.66964	11.4969	1.12032	10.4792	0.02486	9.71866	1.25716	9.95351	0.32435	11.3962	0.47563	10.6134	0.05717	9.95351	0.79482
	9.72984	0.66802	11.508	1.1418	10.4903	0.02448	9.72984	1.26037	9.9647	0.32267	11.4074	0.48568	10.6245	0.05577	9.9647	0.80046
	9.74103	0.66564	11.5192	1.16315	10.5015	0.02409	9.74103	1.26326	9.97588	0.32099	11.4186	0.49549	10.6357	0.05438	9.97588	0.80635
	9.75221	0.66251	11.5304	1.18434	10.5127	0.02369	9.75221	1.26582	9.98707	0.31931	11.4298	0.505	10.6469	0.05301	9.98707	0.8125
	9.76339	0.65869	11.5416	1.20544	10.5239	0.02327	9.76339	1.26811	9.99825	0.31767	11.4409	0.5142	10.6581	0.05166	9.99825	0.81896
	9.77458	0.65425	11.5528	1.22647	10.5351	0.02285	9.77458	1.27022	10.0094	0.31609	11.4521	0.52307	10.6693	0.05033	10.0094	0.82575
	9.78576	0.64921	11.564	1.24745	10.5463	0.02241	9.78576	1.27215	10.0206	0.31453	11.4633	0.5317	10.6805	0.04903	10.0206	0.83281
	9.79694	0.64352	11.5752	1.26843	10.5574	0.02197	9.79694	1.27382	10.0318	0.31301	11.4745	0.54014	10.6916	0.04775	10.0318	0.84011
	9.80813	0.63721	11.5863	1.28945	10.5686	0.02153	9.80813	1.27523	10.043	0.31154	11.4857	0.54838	10.7028	0.0465	10.043	0.84763
	9.81931	0.63032	11.5975	1.31049	10.5798	0.02107	9.81931	1.2764	10.0542	0.3101	11.4969	0.55646	10.714	0.04527	10.0542	0.85535
	9.83049	0.62287	11.6087	1.33153	10.591	0.02062	9.83049	1.2774	10.0654	0.30875	11.508	0.56446	10.7252	0.04406	10.0654	0.86328
	9.84168	0.6149	11.6199	1.35264	10.6022	0.02017	9.84168	1.27832	10.0765	0.30748	11.5192	0.57233	10.7364	0.04289	10.0765	0.87138
	9.85286	0.60645	11.6311	1.37385	10.6134	0.01971	9.85286	1.27919	10.0877	0.30625	11.5304	0.58007	10.7476	0.04173	10.0877	0.87952
	9.86405	0.59756	11.6423	1.39505	10.6245	0.01926	9.86405	1.28008	10.0989	0.30507	11.5416	0.58773	10.7587	0.0406	10.0989	0.88765
	9.87523	0.58825	11.6534	1.41615	10.6357	0.01881	9.87523	1.28101	10.1101	0.30394	11.5528	0.59534	10.7699	0.03949	10.1101	0.89573
	9.88641	0.57852	11.6646	1.43706	10.6469	0.01836	9.88641	1.28196	10.1213	0.30285	11.564	0.60291	10.7811	0.03841	10.1213	0.9037
	9.8976	0.56843	11.6758	1.45771	10.6581	0.01791	9.8976	1.28301	10.1325	0.30183	11.5752	0.61047	10.7923	0.03736	10.1325	0.91159
	9.90878	0.55802	11.687	1.47804	10.6693	0.01747	9.90878	1.28423	10.1436	0.30098	11.5863	0.61806	10.8035	0.03635	10.1436	0.91948
	9.91996	0.54736	11.6982	1.49794	10.6805	0.01704	9.91996	1.2857	10.1548	0.3003	11.5975	0.62569	10.8147	0.03537	10.1548	0.92722
	9.93115	0.53648	11.7094	1.51733	10.6916	0.01661	9.93115	1.28746	10.166	0.29967	11.6087	0.6334	10.8258	0.03441	10.166	0.9346
	9.94233	0.52555	11.7205	1.53627	10.7028	0.01618	9.94233	1.28967	10.1772	0.29907	11.6199	0.64126	10.837	0.03349	10.1772	0.94153
	9.95351	0.51462	11.7317	1.55469	10.714	0.01576	9.95351	1.29239	10.1884	0.29851	11.6311	0.64935	10.8482	0.0326	10.1884	0.94796
	9.9647	0.50362	11.7429	1.57243	10.7252	0.01535	9.9647	1.2955	10.1996	0.29799	11.6423	0.65763	10.8594	0.03175	10.1996	0.95383
	9.97588	0.49262	11.7541	1.58944	10.7364	0.01495	9.97588	1.29905	10.2107	0.29751	11.6534	0.66606	10.8706	0.03094	10.2107	0.95909
	9.98707	0.48164	11.7653	1.60548	10.7476	0.01455	9.98707	1.30308	10.2219	0.2971	11.6646	0.6746	10.8818	0.03017	10.2219	0.96383
	9.99825	0.47076	11.7765	1.62049	10.7587	0.01415	9.99825	1.30761	10.2331	0.29676	11.6758	0.68325	10.8929	0.02944	10.2331	0.96804
	10.0094	0.46003	11.7876	1.63433	10.7699	0.01376	10.0094	1.31282	10.2443	0.29649	11.687	0.69199	10.9041	0.02876	10.2443	0.97154
	10.0206	0.44961	11.7988	1.64687	10.7811	0.01339	10.0206	1.31887	10.2555	0.29628	11.6982	0.70079	10.9153	0.02812	10.2555	0.97429
	10.0318	0.43953	11.81	1.65813	10.7923	0.01302	10.0318	1.32562	10.2667	0.29626	11.7094	0.70964	10.9265	0.02753	10.2667	0.97647
	10.043	0.42973	11.8212	1.66788	10.8035	0.01266	10.043	1.33298	10.2778	0.29644	11.7205	0.71855	10.9377	0.02698	10.2778	0.97809
	10.0542	0.42027	11.8324	1.67589	10.8147	0.01231	10.0542	1.34096	10.289	0.29673	11.7317	0.72751	10.9489	0.02648	10.289	0.979
	10.0654	0.41116	11.8436	1.68215	10.8258	0.01197	10.0654	1.34943	10.3002	0.29712	11.7429	0.73645	10.9601	0.02604	10.3002	0.97914
	10.0765	0.40244	11.8547	1.68663	10.837	0.01164	10.0765	1.35836	10.3114	0.29763	11.7541	0.74532	10.9712	0.02566	10.3114	0.97857
	10.0877	0.39413	11.8659	1.68943	10.8482	0.01132	10.0877	1.3677	10.3226	0.29827	11.7653	0.75407	10.9824	0.02534	10.3226	0.97729
	10.0989	0.38627	11.8771	1.69043	10.8594	0.01102	10.0989	1.37739	10.3338	0.29904	11.7765	0.76261	10.9936	0.02508	10.3338	0.97519
	10.1101	0.3789	11.8883	1.68944	10.8706	0.01073	10.1101	1.38738	10.3449	0.29995	11.7876	0.77087	11.0048	0.02489	10.3449	0.97231
	10.1213	0.37207	11.8995	1.68641	10.8818	0.01046	10.1213	1.39766	10.3561	0.30101	11.7988	0.77878	11.016	0.02476	10.3561	0.96866
	10.1325	0.3658	11.9107	1.68125	10.8929	0.0102	10.1325	1.40826	10.3673	0.30222	11.81	0.78633	11.0272	0.0247	10.3673	0.96439
	10.1436	0.36016	11.9218	1.67419	10.9041	0.00996	10.1436	1.41912	10.3785	0.30358	11.8212	0.79345	11.0383	0.0247	10.3785	0.95959
	10.1548	0.35513	11.933	1.66533	10.9153	0.00974	10.1548	1.43005	10.3897	0.30511	11.8324	0.80001	11.0495	0.02478	10.3897	0.95419
	10.166	0.35075	11.9442	1.65451	10.9265	0.00954	10.166	1.44091	10.4009	0.30686	11.8436	0.80595	11.0607	0.02493	10.4009	0.94826
	10.1772	0.34701	11.9554	1.64186	10.9377	0.00935	10.1772	1.45162	10.4121	0.30884	11.8547	0.81125	11.0719	0.02515	10.4121	0.94184
	10.1884	0.34394	11.9666	1.6274	10.9489	0.00919	10.1884	1.46207	10.4232	0.31097	11.8659	0.816	11.0831	0.02545	10.4232	0.9349
	10.1996	0.34156	11.9778	1.6112	10.9601	0.00904	10.1996	1.4722	10.4344	0.31322	11.8771	0.82012	11.0943	0.02582	10.4344	0.92757
	10.2107	0.33988	11.9889	1.59333	10.9712	0.00892	10.2107	1.48192	10.4456	0.3156	11.8883	0.82346	11.1054	0.02627	10.4456	0.91989
	10.2219	0.33894	12.0001	1.57367	10.9824	0.00881	10.2219	1.49143	10.4568	0.31807	11.8995	0.82596	11.1166	0.02678	10.4568	0.9118
	10.2331	0.33874	12.0113	1.55232	10.9936	0.00874	10.2331	1.50069	10.468	0.32062	11.9107	0.82756	11.1278	0.02737	10.468	0.90334
	10.2443	0.33928	12.0225	1.52943	11.0048	0.00868	10.2443	1.50938	10.4792	0.32322	11.9218	0.82834	11.139	0.02802	10.4792	0.89453
	10.2555	0.34055	12.0337	1.50516	11.016	0.00864	10.2555	1.51739	10.4903	0.32585	11.933	0.82837	11.1502	0.02874	10.4903	0.88541
	10.2667	0.34263	12.0449	1.4797	11.0272	0.00863	10.2667	1.52495	10.5015	0.3285	11.9442	0.8275	11.1614	0.02953	10.5015	0.87608
	10.2778	0.34553	12.056	1.45314	11.0383	0.00864	10.2778	1.53204	10.5127	0.33113	11.9554	0.82574	11.1725	0.03037	10.5127	0.86657
	10.289	0.34917	12.0672	1.4257	11.0495	0.00868	10.289	1.53844	10.5239	0.33369	11.9666	0.82313	11.1837	0.03127	10.5239	0.85681
	10.3002	0.35351	12.0784	1.39746	11.0607	0.00874	10.3002	1.54403	10.5351	0.33618	11.9778	0.81971	11.1949	0.03223	10.5351	0.84687
	10.3114	0.35853	12.0896	1.36841	11.0719	0.00882	10.3114	1.54884	10.5463	0.33857	11.9889	0.81544	11.2061	0.03322	10.5463	0.83678
	10.3226	0.3642	12.1008	1.33867	11.0831	0.00892	10.3226	1.55285	10.5574	0.34081	12.0001	0.81019	11.2173	0.03427	10.5574	0.82654
	10.3338	0.37051	12.112	1.30843	11.0943	0.00905	10.3338	1.55584	10.5686	0.34285	12.0113	0.804	11.2285	0.03535	10.5686	0.81616
	10.3449	0.37742	12.1232	1.27796	11.1054	0.00919	10.3449	1.55781	10.5798	0.34465	12.0225	0.79689	11.2396	0.03646	10.5798	0.80557
	10.3561	0.38488	12.1343	1.24739	11.1166	0.00936	10.3561	1.55884	10.591	0.34617	12.0337	0.78893	11.2508	0.03759	10.591	0.7948
	10.3673	0.39287	12.1455	1.21679	11.1278	0.00955	10.3673	1.55906	10.6022	0.34739	12.0449	0.78016	11.262	0.03875	10.6022	0.78386
	10.3785	0.40134	12.1567	1.18624	11.139	0.00976	10.3785	1.55846	10.6134	0.34826	12.056	0.77064	11.2732	0.03993	10.6134	0.77273
	10.3897	0.41023	12.1679	1.15579	11.1502	0.00999	10.3897	1.55694	10.6245	0.34876	12.0672	0.7604	11.2844	0.04112	10.6245	0.76141
	10.4009	0.41949	12.1791	1.1256	11.1614	0.01023	10.4009	1.5544	10.6357	0.34886	12.0784	0.74947	11.2956	0.04232	10.6357	0.7499
	10.4121	0.42905	12.1903	1.09577	11.1725	0.01049	10.4121	1.55087	10.6469	0.34852	12.0896	0.73791	11.3067	0.04351	10.6469	0.73816
	10.4232	0.43891	12.2014	1.06646	11.1837	0.01077	10.4232	1.54643	10.6581	0.34776	12.1008	0.72578	11.3179	0.04469	10.6581	0.72625
	10.4344	0.44899	12.2126	1.03779	11.1949	0.01105	10.4344	1.54133	10.6693	0.34666	12.112	0.71312	11.3291	0.04587	10.6693	0.71427
	10.4456	0.45919	12.2238	1.00976	11.2061	0.01136	10.4456	1.5355	10.6805	0.3452	12.1232	0.70009	11.3403	0.04703	10.6805	0.70221
	10.4568	0.46946	12.235	0.98244	11.2173	0.01167	10.4568	1.52877	10.6916	0.34328	12.1343	0.68675	11.3515	0.04817	10.6916	0.68993
	10.468	0.47974	12.2462	0.95591	11.2285	0.01199	10.468	1.52118	10.7028	0.34086	12.1455	0.6731	11.3627	0.04928	10.7028	0.67745
	10.4792	0.4899	12.2574	0.93023	11.2396	0.01231	10.4792	1.51267	10.714	0.33808	12.1567	0.6592	11.3738	0.05037	10.714	0.66493
	10.4903	0.49987	12.2685	0.90549	11.2508	0.01265	10.4903	1.50327	10.7252	0.33494	12.1679	0.64507	11.385	0.05143	10.7252	0.65233
	10.5015	0.5096	12.2797	0.88173	11.262	0.01299	10.5015	1.49308	10.7364	0.3313	12.1791	0.63077	11.3962	0.05247	10.7364	0.63949
	10.5127	0.51901	12.2909	0.85907	11.2732	0.01334	10.5127	1.48212	10.7476	0.32717	12.1903	0.61636	11.4074	0.05348	10.7476	0.62643
	10.5239	0.528	12.3021	0.83763	11.2844	0.01369	10.5239	1.4703	10.7587	0.32257	12.2014	0.60185	11.4186	0.05446	10.7587	0.61316
	10.5351	0.53661	12.3133	0.81743	11.2956	0.01404	10.5351	1.45778	10.7699	0.31753	12.2126	0.58729	11.4298	0.0554	10.7699	0.59972
	10.5463	0.5448	12.3245	0.79842	11.3067	0.01439	10.5463	1.44462	10.7811	0.31206	12.2238	0.57273	11.4409	0.0563	10.7811	0.58614
	10.5574	0.5524	12.3356	0.78064	11.3179	0.01474	10.5574	1.43069	10.7923	0.30621	12.235	0.55819	11.4521	0.05716	10.7923	0.5725
	10.5686	0.55931	12.3468	0.76411	11.3291	0.01508	10.5686	1.41598	10.8035	0.3	12.2462	0.54375	11.4633	0.05797	10.8035	0.55884
	10.5798	0.56547	12.358	0.74886	11.3403	0.01542	10.5798	1.40046	10.8147	0.29348	12.2574	0.52944	11.4745	0.05875	10.8147	0.54515
	10.591	0.57089	12.3692	0.73494	11.3515	0.01576	10.591	1.3842	10.8258	0.28669	12.2685	0.51528	11.4857	0.05949	10.8258	0.53151
	10.6022	0.57553	12.3804	0.72249	11.3627	0.01608	10.6022	1.36728	10.837	0.27967	12.2797	0.50131	11.4969	0.0602	10.837	0.51796
	10.6134	0.57933	12.3916	0.7116	11.3738	0.01641	10.6134	1.34964	10.8482	0.27248	12.2909	0.48759	11.508	0.06088	10.8482	0.50461
	10.6245	0.58224	12.4027	0.70216	11.385	0.01673	10.6245	1.33132	10.8594	0.26518	12.3021	0.47423	11.5192	0.06154	10.8594	0.49154
	10.6357	0.58424	12.4139	0.69405	11.3962	0.01704	10.6357	1.31234	10.8706	0.25781	12.3133	0.46124	11.5304	0.06216	10.8706	0.47876
	10.6469	0.58534	12.4251	0.68726	11.4074	0.01734	10.6469	1.29274	10.8818	0.25049	12.3245	0.44856	11.5416	0.06274	10.8818	0.46644
	10.6581	0.58557	12.4363	0.68178	11.4186	0.01764	10.6581	1.27261	10.8929	0.24334	12.3356	0.43623	11.5528	0.06329	10.8929	0.45471
	10.6693	0.58503	12.4475	0.67761	11.4298	0.01792	10.6693	1.25209	10.9041	0.23634	12.3468	0.42428	11.564	0.06381	10.9041	0.44357
	10.6805	0.58376	12.4587	0.67472	11.4409	0.01821	10.6805	1.23124	10.9153	0.2295	12.358	0.41273	11.5752	0.0643	10.9153	0.43303
	10.6916	0.58162	12.4698	0.67309	11.4521	0.01848	10.6916	1.20984	10.9265	0.22286	12.3692	0.40164	11.5863	0.06476	10.9265	0.42316
	10.7028	0.57857	12.481	0.67271	11.4633	0.01874	10.7028	1.18791	10.9377	0.21648	12.3804	0.3911	11.5975	0.06519	10.9377	0.41404
	10.714	0.57476	12.4922	0.67354	11.4745	0.01899	10.714	1.16569	10.9489	0.21041	12.3916	0.38118	11.6087	0.06559	10.9489	0.40577
	10.7252	0.57022	12.5034	0.67556	11.4857	0.01924	10.7252	1.14317	10.9601	0.20471	12.4027	0.37183	11.6199	0.06597	10.9601	0.39842
	10.7364	0.56487	12.5146	0.67873	11.4969	0.01948	10.7364	1.12021	10.9712	0.19943	12.4139	0.36301	11.6311	0.06632	10.9712	0.39206
	10.7476	0.55877	12.5258	0.68301	11.508	0.01971	10.7476	1.09689	10.9824	0.19462	12.4251	0.35471	11.6423	0.06665	10.9824	0.38673
	10.7587	0.55196	12.5369	0.68836	11.5192	0.01994	10.7587	1.07327	10.9936	0.19032	12.4363	0.34698	11.6534	0.06696	10.9936	0.38252
	10.7699	0.54452	12.5481	0.69474	11.5304	0.02015	10.7699	1.04943	11.0048	0.18657	12.4475	0.33982	11.6646	0.06724	11.0048	0.37948
	10.7811	0.53653	12.5593	0.7021	11.5416	0.02036	10.7811	1.02549	11.016	0.18341	12.4587	0.33325	11.6758	0.06749	11.016	0.37767
	10.7923	0.52813	12.5705	0.7104	11.5528	0.02057	10.7923	1.00165	11.0272	0.18089	12.4698	0.32728	11.687	0.06771	11.0272	0.37713
	10.8035	0.51937	12.5817	0.71958	11.564	0.02076	10.8035	0.97799	11.0383	0.17903	12.481	0.32192	11.6982	0.0679	11.0383	0.37791
	10.8147	0.51025	12.5929	0.72983	11.5752	0.02095	10.8147	0.95447	11.0495	0.17786	12.4922	0.3172	11.7094	0.06805	11.0495	0.38006
	10.8258	0.50085	12.604	0.74109	11.5863	0.02112	10.8258	0.93121	11.0607	0.1774	12.5034	0.31311	11.7205	0.06818	11.0607	0.38359
	10.837	0.49126	12.6152	0.75304	11.5975	0.0213	10.837	0.9083	11.0719	0.17768	12.5146	0.30967	11.7317	0.06827	11.0719	0.38855
	10.8482	0.48165	12.6264	0.76562	11.6087	0.02146	10.8482	0.88597	11.0831	0.17872	12.5258	0.30688	11.7429	0.06834	11.0831	0.39495
	10.8594	0.47209	12.6376	0.77874	11.6199	0.02162	10.8594	0.86434	11.0943	0.18051	12.5369	0.30474	11.7541	0.06838	11.0943	0.40278
	10.8706	0.46258	12.6488	0.79234	11.6311	0.02177	10.8706	0.84341	11.1054	0.18307	12.5481	0.30326	11.7653	0.06839	11.1054	0.41205
	10.8818	0.45318	12.66	0.80634	11.6423	0.02192	10.8818	0.82331	11.1166	0.18639	12.5593	0.30243	11.7765	0.06835	11.1166	0.42273
	10.8929	0.44397	12.6712	0.82068	11.6534	0.02206	10.8929	0.80424	11.1278	0.19048	12.5705	0.30225	11.7876	0.06827	11.1278	0.4348
	10.9041	0.43502	12.6823	0.83526	11.6646	0.02219	10.9041	0.78626	11.139	0.1953	12.5817	0.30272	11.7988	0.06815	11.139	0.44822
	10.9153	0.42639	12.6935	0.85001	11.6758	0.02232	10.9153	0.76942	11.1502	0.20087	12.5929	0.30386	11.81	0.068	11.1502	0.46297
	10.9265	0.41814	12.7047	0.86499	11.687	0.02243	10.9265	0.75381	11.1614	0.20714	12.604	0.30567	11.8212	0.06781	11.1614	0.479
	10.9377	0.41033	12.7159	0.88021	11.6982	0.02253	10.9377	0.73954	11.1725	0.21409	12.6152	0.3081	11.8324	0.06756	11.1725	0.49625
	10.9489	0.40303	12.7271	0.89546	11.7094	0.02263	10.9489	0.72675	11.1837	0.22169	12.6264	0.31112	11.8436	0.06726	11.1837	0.51464
	10.9601	0.39629	12.7383	0.91056	11.7205	0.02272	10.9601	0.71552	11.1949	0.22991	12.6376	0.31471	11.8547	0.0669	11.1949	0.53408
	10.9712	0.39014	12.7494	0.92544	11.7317	0.0228	10.9712	0.70592	11.2061	0.2387	12.6488	0.31886	11.8659	0.0665	11.2061	0.55449
	10.9824	0.38466	12.7606	0.94008	11.7429	0.02288	10.9824	0.69809	11.2173	0.24801	12.66	0.32354	11.8771	0.06605	11.2173	0.57578
	10.9936	0.3799	12.7718	0.95442	11.7541	0.02295	10.9936	0.69211	11.2285	0.2578	12.6712	0.32874	11.8883	0.06554	11.2285	0.59785
	11.0048	0.3758	12.783	0.96847	11.7653	0.023	11.0048	0.68795	11.2396	0.26802	12.6823	0.33442	11.8995	0.06499	11.2396	0.62059
	11.016	0.3724	12.7942	0.98214	11.7765	0.02305	11.016	0.68566	11.2508	0.27861	12.6935	0.34057	11.9107	0.06437	11.2508	0.6439
	11.0272	0.36969	12.8054	0.99522	11.7876	0.02309	11.0272	0.68529	11.262	0.28951	12.7047	0.3472	11.9218	0.06371	11.262	0.66773
	11.0383	0.36769	12.8165	1.00777	11.7988	0.02311	11.0383	0.68688	11.2732	0.3007	12.7159	0.35435	11.933	0.06301	11.2732	0.69199
	11.0495	0.36639	12.8277	1.01981	11.81	0.02312	11.0495	0.69043	11.2844	0.31212	12.7271	0.3619	11.9442	0.06226	11.2844	0.71652
	11.0607	0.3658	12.8389	1.0312	11.8212	0.02312	11.0607	0.69598	11.2956	0.32366	12.7383	0.36981	11.9554	0.06147	11.2956	0.74115
	11.0719	0.3659	12.8501	1.04182	11.8324	0.0231	11.0719	0.70353	11.3067	0.33525	12.7494	0.37803	11.9666	0.06064	11.3067	0.76577
	11.0831	0.36674	12.8613	1.05166	11.8436	0.02306	11.0831	0.71313	11.3179	0.34683	12.7606	0.38654	11.9778	0.05977	11.3179	0.79025
	11.0943	0.36831	12.8725	1.0607	11.8547	0.02301	11.0943	0.72475	11.3291	0.35834	12.7718	0.39532	11.9889	0.05886	11.3291	0.81454
	11.1054	0.3705	12.8836	1.06888	11.8659	0.02294	11.1054	0.73829	11.3403	0.36972	12.783	0.40441	12.0001	0.05792	11.3403	0.83852
	11.1166	0.37331	12.8948	1.07619	11.8771	0.02285	11.1166	0.75372	11.3515	0.3809	12.7942	0.4138	12.0113	0.05693	11.3515	0.86206
	11.1278	0.37669	12.906	1.08266	11.8883	0.02275	11.1278	0.77096	11.3627	0.39184	12.8054	0.42334	12.0225	0.05591	11.3627	0.88512
	11.139	0.3806	12.9172	1.0883	11.8995	0.02263	11.139	0.78995	11.3738	0.40251	12.8165	0.43306	12.0337	0.05486	11.3738	0.90767
	11.1502	0.38501	12.9284	1.0932	11.9107	0.02249	11.1502	0.81062	11.385	0.41286	12.8277	0.44295	12.0449	0.05379	11.385	0.92963
	11.1614	0.38992	12.9396	1.09738	11.9218	0.02233	11.1614	0.83292	11.3962	0.42292	12.8389	0.45294	12.056	0.05269	11.3962	0.95102
	11.1725	0.39527	12.9507	1.1008	11.933	0.02216	11.1725	0.85677	11.4074	0.43267	12.8501	0.46298	12.0672	0.05158	11.4074	0.97184
	11.1837	0.40099	12.9619	1.10359	11.9442	0.02197	11.1837	0.88199	11.4186	0.44198	12.8613	0.47303	12.0784	0.05045	11.4186	0.99193
	11.1949	0.40703	12.9731	1.10586	11.9554	0.02176	11.1949	0.90847	11.4298	0.45076	12.8725	0.48307	12.0896	0.0493	11.4298	1.01116
	11.2061	0.41334	12.9843	1.10748	11.9666	0.02153	11.2061	0.93607	11.4409	0.45895	12.8836	0.49306	12.1008	0.04814	11.4409	1.02944
	11.2173	0.41987	12.9955	1.10844	11.9778	0.02129	11.2173	0.96468	11.4521	0.46651	12.8948	0.50298	12.112	0.04698	11.4521	1.04674
	11.2285	0.42657	13.0067	1.10883	11.9889	0.02103	11.2285	0.99415	11.4633	0.47343	12.906	0.5128	12.1232	0.0458	11.4633	1.0631
	11.2396	0.43339	13.0178	1.1087	12.0001	0.02075	11.2396	1.02434	11.4745	0.47967	12.9172	0.52253	12.1343	0.04463	11.4745	1.07856
	11.2508	0.44033	13.029	1.10808	12.0113	0.02045	11.2508	1.05519	11.4857	0.48524	12.9284	0.53218	12.1455	0.04346	11.4857	1.0931
	11.262	0.44742	13.0402	1.10715	12.0225	0.02014	11.262	1.08665	11.4969	0.49028	12.9396	0.54169	12.1567	0.0423	11.4969	1.10693
	11.2732	0.45462	13.0514	1.10609	12.0337	0.01981	11.2732	1.11858	11.508	0.49476	12.9507	0.55102	12.1679	0.04114	11.508	1.1201
	11.2844	0.46178	13.0626	1.10492	12.0449	0.01946	11.2844	1.15073	11.5192	0.49852	12.9619	0.56017	12.1791	0.03999	11.5192	1.1324
	11.2956	0.46881	13.0738	1.10359	12.056	0.0191	11.2956	1.1829	11.5304	0.50156	12.9731	0.56917	12.1903	0.03886	11.5304	1.14378
	11.3067	0.47566	13.0849	1.10216	12.0672	0.01873	11.3067	1.21495	11.5416	0.50393	12.9843	0.578	12.2014	0.03773	11.5416	1.15439
	11.3179	0.48229	13.0961	1.10071	12.0784	0.01834	11.3179	1.24676	11.5528	0.50564	12.9955	0.58665	12.2126	0.03662	11.5528	1.16428
	11.3291	0.48871	13.1073	1.09934	12.0896	0.01795	11.3291	1.2783	11.564	0.50665	13.0067	0.59509	12.2238	0.03553	11.564	1.17337
	11.3403	0.49488	13.1185	1.09812	12.1008	0.01754	11.3403	1.30946	11.5752	0.50695	13.0178	0.60323	12.235	0.03446	11.5752	1.18172
	11.3515	0.5007	13.1297	1.09718	12.112	0.01712	11.3515	1.34004	11.5863	0.50656	13.029	0.61109	12.2462	0.0334	11.5863	1.18938
	11.3627	0.50618	13.1409	1.09661	12.1232	0.01669	11.3627	1.37007	11.5975	0.50551	13.0402	0.61869	12.2574	0.03238	11.5975	1.19639
	11.3738	0.51132	13.152	1.09647	12.1343	0.01625	11.3738	1.39957	11.6087	0.50381	13.0514	0.62611	12.2685	0.03138	11.6087	1.2028
	11.385	0.51607	13.1632	1.09686	12.1455	0.01582	11.385	1.42848	11.6199	0.50161	13.0626	0.6333	12.2797	0.0304	11.6199	1.20884
	11.3962	0.52036	13.1744	1.09792	12.1567	0.01537	11.3962	1.45676	11.6311	0.49894	13.0738	0.64017	12.2909	0.02946	11.6311	1.21462
	11.4074	0.52418	13.1856	1.0998	12.1679	0.01492	11.4074	1.48433	11.6423	0.49575	13.0849	0.64673	12.3021	0.02856	11.6423	1.22003
	11.4186	0.52757	13.1968	1.10246	12.1791	0.01447	11.4186	1.51116	11.6534	0.49204	13.0961	0.65299	12.3133	0.0277	11.6534	1.22505
	11.4298	0.53052	13.208	1.1059	12.1903	0.01403	11.4298	1.53726	11.6646	0.48779	13.1073	0.65896	12.3245	0.02689	11.6646	1.22963
	11.4409	0.53295	13.2192	1.11016	12.2014	0.01358	11.4409	1.56249	11.6758	0.48305	13.1185	0.66463	12.3356	0.02611	11.6758	1.23379
	11.4521	0.53482	13.2303	1.11542	12.2126	0.01313	11.4521	1.58675	11.687	0.47784	13.1297	0.67	12.3468	0.02538	11.687	1.23754
	11.4633	0.53612	13.2415	1.12167	12.2238	0.01269	11.4633	1.61023	11.6982	0.47218	13.1409	0.6751	12.358	0.02469	11.6982	1.24088
	11.4745	0.53685	13.2527	1.12883	12.235	0.01225	11.4745	1.63302	11.7094	0.46612	13.152	0.67993	12.3692	0.02405	11.7094	1.24381
	11.4857	0.53702	13.2639	1.13687	12.2462	0.01182	11.4857	1.65506	11.7205	0.4597	13.1632	0.68452	12.3804	0.02346	11.7205	1.24643
	11.4969	0.53672	13.2751	1.14567	12.2574	0.0114	11.4969	1.67652	11.7317	0.45304	13.1744	0.68897	12.3916	0.02293	11.7317	1.24883
	11.508	0.53599	13.2863	1.15518	12.2685	0.01099	11.508	1.6975	11.7429	0.44616	13.1856	0.6934	12.4027	0.02246	11.7429	1.25095
	11.5192	0.53475	13.2974	1.16535	12.2797	0.01059	11.5192	1.71783	11.7541	0.439	13.1968	0.69771	12.4139	0.02203	11.7541	1.25271
	11.5304	0.53297	13.3086	1.17613	12.2909	0.0102	11.5304	1.73747	11.7653	0.4316	13.208	0.70189	12.4251	0.02166	11.7653	1.25406
	11.5416	0.53077	13.3198	1.18744	12.3021	0.00982	11.5416	1.75658	11.7765	0.424	13.2192	0.70594	12.4363	0.02135	11.7765	1.25496
	11.5528	0.52817	13.331	1.19917	12.3133	0.00946	11.5528	1.77521	11.7876	0.41622	13.2303	0.70988	12.4475	0.02109	11.7876	1.25535
	11.564	0.52509	13.3422	1.21122	12.3245	0.00912	11.564	1.7933	11.7988	0.40839	13.2415	0.71372	12.4587	0.02089	11.7988	1.25532
	11.5752	0.52157	13.3534	1.22348	12.3356	0.00879	11.5752	1.81094	11.81	0.40056	13.2527	0.71738	12.4698	0.02075	11.81	1.25489
	11.5863	0.51764	13.3645	1.23583	12.3468	0.00849	11.5863	1.82822	11.8212	0.39264	13.2639	0.72088	12.481	0.02066	11.8212	1.25389
	11.5975	0.51334	13.3757	1.24814	12.358	0.0082	11.5975	1.84513	11.8324	0.38465	13.2751	0.72422	12.4922	0.02063	11.8324	1.25221
	11.6087	0.50867	13.3869	1.26028	12.3692	0.00793	11.6087	1.86166	11.8436	0.37661	13.2863	0.7274	12.5034	0.02065	11.8436	1.24982
	11.6199	0.50375	13.3981	1.27224	12.3804	0.00769	11.6199	1.878	11.8547	0.36856	13.2974	0.73037	12.5146	0.02073	11.8547	1.24672
	11.6311	0.49863	13.4093	1.28395	12.3916	0.00746	11.6311	1.89425	11.8659	0.36053	13.3086	0.73315	12.5258	0.02086	11.8659	1.24303
	11.6423	0.49337	13.4205	1.29512	12.4027	0.00726	11.6423	1.91034	11.8771	0.35254	13.3198	0.73573	12.5369	0.02104	11.8771	1.23871
	11.6534	0.48796	13.4316	1.30565	12.4139	0.00708	11.6534	1.92616	11.8883	0.34467	13.331	0.73807	12.5481	0.02127	11.8883	1.23367
	11.6646	0.48235	13.4428	1.31545	12.4251	0.00692	11.6646	1.9416	11.8995	0.33694	13.3422	0.74014	12.5593	0.02155	11.8995	1.22789
	11.6758	0.47658	13.454	1.3243	12.4363	0.00679	11.6758	1.95661	11.9107	0.3293	13.3534	0.74194	12.5705	0.02187	11.9107	1.22124
	11.687	0.47069	13.4652	1.33203	12.4475	0.00667	11.687	1.97115	11.9218	0.32179	13.3645	0.74344	12.5817	0.02224	11.9218	1.21385
	11.6982	0.46469	13.4764	1.33857	12.4587	0.00658	11.6982	1.98516	11.933	0.31441	13.3757	0.7446	12.5929	0.02264	11.933	1.20579
	11.7094	0.45863	13.4876	1.34393	12.4698	0.00652	11.7094	1.99859	11.9442	0.30719	13.3869	0.74542	12.604	0.02309	11.9442	1.19694
	11.7205	0.45259	13.4987	1.34829	12.481	0.00647	11.7205	2.01158	11.9554	0.30014	13.3981	0.74595	12.6152	0.02357	11.9554	1.18736
	11.7317	0.44663	13.5099	1.35151	12.4922	0.00644	11.7317	2.02412	11.9666	0.29329	13.4093	0.74621	12.6264	0.02408	11.9666	1.17706
	11.7429	0.4407	13.5211	1.35324	12.5034	0.00644	11.7429	2.03602	11.9778	0.28662	13.4205	0.74607	12.6376	0.02461	11.9778	1.16611
	11.7541	0.43482	13.5323	1.35344	12.5146	0.00646	11.7541	2.04721	11.9889	0.28015	13.4316	0.74558	12.6488	0.02517	11.9889	1.15445
	11.7653	0.42902	13.5435	1.35202	12.5258	0.00649	11.7653	2.0575	12.0001	0.27387	13.4428	0.74474	12.66	0.02574	12.0001	1.14198
	11.7765	0.4233	13.5547	1.34891	12.5369	0.00655	11.7765	2.06685	12.0113	0.26779	13.454	0.74343	12.6712	0.02632	12.0113	1.12872
	11.7876	0.41769	13.5658	1.34407	12.5481	0.00662	11.7876	2.07511	12.0225	0.26194	13.4652	0.74159	12.6823	0.02692	12.0225	1.11475
	11.7988	0.41216	13.577	1.33767	12.5593	0.00671	11.7988	2.08214	12.0337	0.25635	13.4764	0.73923	12.6935	0.02751	12.0337	1.10014
	11.81	0.40675	13.5882	1.32998	12.5705	0.00681	11.81	2.088	12.0449	0.25097	13.4876	0.73635	12.7047	0.02812	12.0449	1.08493
	11.8212	0.40145	13.5994	1.3209	12.5817	0.00693	11.8212	2.09245	12.056	0.2458	13.4987	0.73316	12.7159	0.02872	12.056	1.06913
	11.8324	0.39624	13.6106	1.31035	12.5929	0.00706	11.8324	2.09522	12.0672	0.24082	13.5099	0.72962	12.7271	0.02932	12.0672	1.05279
	11.8436	0.39113	13.6218	1.2984	12.604	0.00721	11.8436	2.09634	12.0784	0.23601	13.5211	0.72551	12.7383	0.02991	12.0784	1.03592
	11.8547	0.38612	13.6329	1.28521	12.6152	0.00736	11.8547	2.09576	12.0896	0.23138	13.5323	0.72083	12.7494	0.03049	12.0896	1.01859
	11.8659	0.3812	13.6441	1.27093	12.6264	0.00753	11.8659	2.09356	12.1008	0.22694	13.5435	0.71561	12.7606	0.03105	12.1008	1.00086
	11.8771	0.37634	13.6553	1.25554	12.6376	0.0077	11.8771	2.08963	12.112	0.22263	13.5547	0.70983	12.7718	0.03159	12.112	0.98273
	11.8883	0.37156	13.6665	1.23917	12.6488	0.00788	11.8883	2.08375	12.1232	0.21847	13.5658	0.70351	12.783	0.03212	12.1232	0.96437
	11.8995	0.36682	13.6777	1.22202	12.66	0.00807	11.8995	2.07587	12.1343	0.21444	13.577	0.69668	12.7942	0.03263	12.1343	0.94582
	11.9107	0.36211	13.6889	1.20418	12.6712	0.00825	11.9107	2.06585	12.1455	0.21052	13.5882	0.68949	12.8054	0.03311	12.1455	0.92708
	11.9218	0.35741	13.7	1.18576	12.6823	0.00844	11.9218	2.05394	12.1567	0.20669	13.5994	0.68196	12.8165	0.03356	12.1567	0.90819
	11.933	0.35271	13.7112	1.16712	12.6935	0.00863	11.933	2.0402	12.1679	0.20295	13.6106	0.67403	12.8277	0.03399	12.1679	0.88916
	11.9442	0.348	13.7224	1.14843	12.7047	0.00882	11.9442	2.02448	12.1791	0.19929	13.6218	0.66574	12.8389	0.03439	12.1791	0.87006
	11.9554	0.3433	13.7336	1.12962	12.7159	0.00902	11.9554	2.00692	12.1903	0.19571	13.6329	0.65722	12.8501	0.03475	12.1903	0.85092
	11.9666	0.33861	13.7448	1.11085	12.7271	0.0092	11.9666	1.98753	12.2014	0.19223	13.6441	0.64853	12.8613	0.03508	12.2014	0.83181
	11.9778	0.33389	13.756	1.09229	12.7383	0.00939	11.9778	1.96638	12.2126	0.18887	13.6553	0.63965	12.8725	0.03537	12.2126	0.81279
	11.9889	0.32913	13.7672	1.07407	12.7494	0.00956	11.9889	1.94349	12.2238	0.18557	13.6665	0.6306	12.8836	0.03562	12.2238	0.79383
	12.0001	0.32427	13.7783	1.05633	12.7606	0.00973	12.0001	1.91868	12.235	0.18231	13.6777	0.62146	12.8948	0.03583	12.235	0.77496
	12.0113	0.31928	13.7895	1.03922	12.7718	0.0099	12.0113	1.89205	12.2462	0.17911	13.6889	0.61227	12.906	0.03601	12.2462	0.75627
	12.0225	0.31422	13.8007	1.02294	12.783	0.01005	12.0225	1.86379	12.2574	0.17598	13.7	0.60308	12.9172	0.03615	12.2574	0.73779
	12.0337	0.30911	13.8119	1.00759	12.7942	0.0102	12.0337	1.83408	12.2685	0.17287	13.7112	0.59404	12.9284	0.03626	12.2685	0.71953
	12.0449	0.30397	13.8231	0.99324	12.8054	0.01034	12.0449	1.80313	12.2797	0.1698	13.7224	0.58523	12.9396	0.03633	12.2797	0.70151
	12.056	0.29876	13.8343	0.97995	12.8165	0.01046	12.056	1.771	12.2909	0.16677	13.7336	0.57658	12.9507	0.03638	12.2909	0.68382
	12.0672	0.2934	13.8454	0.96782	12.8277	0.01057	12.0672	1.73782	12.3021	0.16379	13.7448	0.56815	12.9619	0.03638	12.3021	0.66658
	12.0784	0.28789	13.8566	0.9569	12.8389	0.01068	12.0784	1.7037	12.3133	0.16087	13.756	0.55999	12.9731	0.03636	12.3133	0.64981
	12.0896	0.28224	13.8678	0.94735	12.8501	0.01076	12.0896	1.6686	12.3245	0.15805	13.7672	0.55215	12.9843	0.03631	12.3245	0.63349
	12.1008	0.27646	13.879	0.9392	12.8613	0.01084	12.1008	1.63266	12.3356	0.15532	13.7783	0.54467	12.9955	0.03622	12.3356	0.61766
	12.112	0.27055	13.8902	0.93238	12.8725	0.0109	12.112	1.5961	12.3468	0.15268	13.7895	0.53758	13.0067	0.03611	12.3468	0.60233
	12.1232	0.26453	13.9014	0.92691	12.8836	0.01094	12.1232	1.55918	12.358	0.15014	13.8007	0.53097	13.0178	0.03597	12.358	0.58755
	12.1343	0.25842	13.9125	0.92279	12.8948	0.01097	12.1343	1.52207	12.3692	0.14771	13.8119	0.52489	13.029	0.0358	12.3692	0.5734
	12.1455	0.25222	13.9237	0.92005	12.906	0.01099	12.1455	1.48483	12.3804	0.14544	13.8231	0.51933	13.0402	0.03561	12.3804	0.56
	12.1567	0.24596	13.9349	0.91869	12.9172	0.01099	12.1567	1.44757	12.3916	0.14335	13.8343	0.51435	13.0514	0.03541	12.3916	0.54747
	12.1679	0.23965	13.9461	0.91862	12.9284	0.01099	12.1679	1.41036	12.4027	0.14145	13.8454	0.50992	13.0626	0.03519	12.4027	0.53574
	12.1791	0.23331	13.9573	0.91982	12.9396	0.01097	12.1791	1.37339	12.4139	0.13972	13.8566	0.50601	13.0738	0.03496	12.4139	0.52475
	12.1903	0.22698	13.9685	0.9223	12.9507	0.01093	12.1903	1.33677	12.4251	0.13818	13.8678	0.50263	13.0849	0.03471	12.4251	0.51455
	12.2014	0.22073	13.9796	0.92605	12.9619	0.01089	12.2014	1.30077	12.4363	0.13684	13.879	0.49977	13.0961	0.03444	12.4363	0.50517
	12.2126	0.21461	13.9908	0.93094	12.9731	0.01084	12.2126	1.26553	12.4475	0.13572	13.8902	0.49742	13.1073	0.03417	12.4475	0.49664
	12.2238	0.20859	14.002	0.93688	12.9843	0.01078	12.2238	1.23104	12.4587	0.13483	13.9014	0.49557	13.1185	0.03389	12.4587	0.48897
	12.235	0.20266	14.0132	0.94383	12.9955	0.01071	12.235	1.19736	12.4698	0.13418	13.9125	0.49421	13.1297	0.03359	12.4698	0.48221
	12.2462	0.19686	14.0244	0.95181	13.0067	0.01063	12.2462	1.16459	12.481	0.13378	13.9237	0.49337	13.1409	0.0333	12.481	0.47637
	12.2574	0.19121	14.0356	0.96084	13.0178	0.01054	12.2574	1.13284	12.4922	0.13364	13.9349	0.49303	13.152	0.033	12.4922	0.47147
	12.2685	0.18573	14.0467	0.97074	13.029	0.01045	12.2685	1.10221	12.5034	0.13376	13.9461	0.4931	13.1632	0.0327	12.5034	0.46752
	12.2797	0.18046	14.0579	0.98148	13.0402	0.01034	12.2797	1.07278	12.5146	0.13414	13.9573	0.49358	13.1744	0.0324	12.5146	0.46455
	12.2909	0.17543	14.0691	0.99302	13.0514	0.01024	12.2909	1.04469	12.5258	0.1348	13.9685	0.49446	13.1856	0.03212	12.5258	0.46254
	12.3021	0.17066	14.0803	1.00516	13.0626	0.01013	12.3021	1.01812	12.5369	0.13572	13.9796	0.49573	13.1968	0.03185	12.5369	0.46151
	12.3133	0.16618	14.0915	1.0179	13.0738	0.01002	12.3133	0.99308	12.5481	0.13692	13.9908	0.49733	13.208	0.03159	12.5481	0.46145
	12.3245	0.16201	14.1027	1.0313	13.0849	0.00991	12.3245	0.96955	12.5593	0.13838	14.002	0.49923	13.2192	0.03134	12.5593	0.46236
	12.3356	0.15815	14.1138	1.04525	13.0961	0.00979	12.3356	0.94759	12.5705	0.14011	14.0132	0.50138	13.2303	0.0311	12.5705	0.46423
	12.3468	0.15465	14.125	1.05956	13.1073	0.00968	12.3468	0.92725	12.5817	0.14208	14.0244	0.5038	13.2415	0.03088	12.5817	0.46704
	12.358	0.15151	14.1362	1.07417	13.1185	0.00956	12.358	0.90857	12.5929	0.14432	14.0356	0.50652	13.2527	0.03067	12.5929	0.47083
	12.3692	0.14877	14.1474	1.08902	13.1297	0.00945	12.3692	0.89165	12.604	0.14682	14.0467	0.50948	13.2639	0.03047	12.604	0.47558
	12.3804	0.14647	14.1586	1.10408	13.1409	0.00934	12.3804	0.87664	12.6152	0.14953	14.0579	0.51262	13.2751	0.03028	12.6152	0.4812
	12.3916	0.14461	14.1698	1.11927	13.152	0.00924	12.3916	0.86367	12.6264	0.15246	14.0691	0.51592	13.2863	0.03011	12.6264	0.48765
	12.4027	0.1432	14.1809	1.13466	13.1632	0.00913	12.4027	0.85262	12.6376	0.15558	14.0803	0.51933	13.2974	0.02995	12.6376	0.4949
	12.4139	0.14225	14.1921	1.15037	13.1744	0.00904	12.4139	0.84337	12.6488	0.15888	14.0915	0.52291	13.3086	0.0298	12.6488	0.50291
	12.4251	0.14175	14.2033	1.16621	13.1856	0.00895	12.4251	0.83593	12.66	0.16236	14.1027	0.52674	13.3198	0.02966	12.66	0.51164
	12.4363	0.14173	14.2145	1.18203	13.1968	0.00887	12.4363	0.8303	12.6712	0.16598	14.1138	0.53075	13.331	0.02954	12.6712	0.52104
[truncated: 1,152 more rows]
