# Supplementary material for: Thermodynamic framework for assessing dissolutive wetting behaviors in metallic systems
Source: Nat Commun. 2025 Dec 3;17:313. doi: 10.1038/s41467-025-67008-9 (PMC12789441; doi:10.1038/s41467-025-67008-9)
Supplement: Supplementary file 10 — Source Data [file 41467_2025_67008_MOESM10_ESM.zip › Separate Source Data files/Supplementary Fig. 8a.xlsx]

## Sheet: Sheet1
	Cu-4s		Cu-3p		Cu-3d		Cu-total		Ti-4s		Ti-3p		Ti-3d		Ti-total
	Energy(eV)	DOS(electrons/eV)	Energy(eV)	DOS(electrons/eV)	Energy(eV)	DOS(electrons/eV)	Energy(eV)	DOS(electrons/eV)	Energy(eV)	DOS(electrons/eV)	Energy(eV)	DOS(electrons/eV)	Energy(eV)	DOS(electrons/eV)	Energy(eV)	DOS(electrons/eV)
	-59.2549	0	-59.2549	0	-59.2549	0	-59.2549	0	-59.2549	0	-59.2549	0	-59.2549	0	-59.2549	0
	-59.2444	0	-59.2444	0	-59.2444	0	-59.2444	0	-59.2444	0	-59.2444	0	-59.2444	0	-59.2444	0
	-57.7122	0.000111666	-57.7961	0.000103195	-57.6597	0.000102171	-57.8276	0.000106058	-58.1739	0.000292328	-34.4779	0.000292044	-8.97682	0.000259543	-58.1739	0.00029233
	-57.7017	0.000125528	-57.7857	0.000118589	-57.6492	0.000113284	-57.8171	0.000122889	-58.1634	0.000370937	-34.4674	0.000370577	-8.96633	0.00027528	-58.1634	0.000370939
	-57.6912	0.000140722	-57.7752	0.000135904	-57.6387	0.00012526	-57.8066	0.000142	-58.153	0.000469391	-34.4569	0.000468935	-8.95584	0.000291811	-58.153	0.000469393
	-57.6807	0.000157322	-57.7647	0.000155319	-57.6283	0.000138121	-57.7961	0.000163632	-58.1425	0.000592342	-34.4464	0.000883874	-8.94534	0.000309163	-58.1425	0.000592345
	-57.6702	0.000175396	-57.7542	0.000177019	-57.6178	0.000151884	-57.7857	0.00018804	-58.132	0.000745444	-34.4359	0.00112	-8.93485	0.000327363	-58.132	0.000745448
	-57.6597	0.000195009	-57.7437	0.000201197	-57.6073	0.00016656	-57.7752	0.000215496	-58.1215	0.000935538	-34.4254	0.0014	-8.92435	0.000346438	-58.1215	0.000935544
	-57.6492	0.000216219	-57.7332	0.000228048	-57.5968	0.00018215	-57.7647	0.000246281	-58.111	0.00117	-34.4149	0.00176	-8.91386	0.000366416	-58.111	0.00117
	-57.6387	0.000239077	-57.7227	0.000257772	-57.5863	0.000198653	-57.7542	0.00028069	-58.1005	0.00146	-34.4044	0.0025	-8.90336	0.000387324	-58.1005	0.00146
	-57.6283	0.000263624	-57.7122	0.000290569	-57.5758	0.000216055	-57.7437	0.000319028	-58.09	0.00182	-34.3939	0.00312	-8.89287	0.000409188	-58.09	0.00182
	-57.6178	0.000289893	-57.7017	0.000326639	-57.5653	0.000234336	-57.7332	0.000361604	-58.0795	0.00226	-34.3834	0.00389	-8.88238	0.000432034	-58.0795	0.00226
	-57.6073	0.000317902	-57.6912	0.000366176	-57.5548	0.000253464	-57.7227	0.000408736	-58.069	0.00279	-34.373	0.00484	-8.87188	0.000455892	-58.069	0.00279
	-57.5968	0.00034766	-57.6807	0.00040937	-57.5443	0.0002734	-57.7122	0.000460741	-58.0585	0.00345	-34.3625	0.00601	-8.86139	0.000480787	-58.0585	0.00345
	-57.5863	0.000379158	-57.6702	0.000456402	-57.5338	0.000294093	-57.7017	0.000517934	-58.048	0.00425	-34.352	0.00743	-8.85089	0.000506748	-58.048	0.00425
	-57.5758	0.000412372	-57.6597	0.000507437	-57.5233	0.000315483	-57.6912	0.000580627	-58.0375	0.00521	-34.3415	0.00917	-8.8404	0.000533801	-58.0375	0.00521
	-57.5653	0.000447263	-57.6492	0.000562629	-57.5128	0.000337498	-57.6807	0.000649118	-58.027	0.00638	-34.331	0.01129	-8.8299	0.000561977	-58.027	0.00638
	-57.5548	0.000483772	-57.6387	0.000622108	-57.5023	0.000360056	-57.6702	0.000723693	-58.0165	0.00779	-34.3205	0.01385	-8.81941	0.000591302	-58.0165	0.00779
	-57.5443	0.000521823	-57.6283	0.000685983	-57.4918	0.000383066	-57.6597	0.000804618	-58.006	0.00949	-34.31	0.01695	-8.80892	0.000621805	-58.006	0.00949
	-57.5338	0.000561319	-57.6178	0.000754338	-57.4813	0.000406426	-57.6492	0.000892132	-57.9955	0.01152	-34.2995	0.02068	-8.79842	0.000653514	-57.9955	0.01152
	-57.5233	0.000602144	-57.6073	0.000827222	-57.4708	0.000430025	-57.6387	0.000986444	-57.9851	0.01395	-34.289	0.02518	-8.78793	0.000686456	-57.9851	0.01395
	-57.5128	0.000644162	-57.5968	0.000904655	-57.4603	0.000453744	-57.6283	0.00109	-57.9746	0.01685	-34.2785	0.03056	-8.77743	0.00072066	-57.9746	0.01685
	-57.5023	0.000687218	-57.5863	0.000986616	-57.4498	0.000477454	-57.6178	0.0012	-57.9641	0.02029	-34.268	0.037	-8.76694	0.000756149	-57.9641	0.02029
	-57.4918	0.000731136	-57.5758	0.00107	-57.4393	0.000501021	-57.6073	0.00131	-57.9536	0.02437	-34.2575	0.04467	-8.75644	0.000792948	-57.9536	0.02437
	-57.4813	0.000775722	-57.5653	0.00116	-57.4288	0.000524307	-57.5968	0.00143	-57.9431	0.02918	-34.247	0.05378	-8.74595	0.000831079	-57.9431	0.02918
	-57.4708	0.000820764	-57.5548	0.00126	-57.4184	0.000547166	-57.5863	0.00156	-57.9326	0.03485	-34.2365	0.06458	-8.73546	0.00087056	-57.9326	0.03485
	-57.4603	0.000866034	-57.5443	0.00136	-57.4079	0.000569452	-57.5758	0.0017	-57.9221	0.04151	-34.226	0.07734	-8.72496	0.000911404	-57.9221	0.04151
	-57.4498	0.000911288	-57.5338	0.00146	-57.3974	0.000591016	-57.5653	0.00185	-57.9116	0.04931	-34.2155	0.09237	-8.71447	0.000953623	-57.9116	0.04931
	-57.4393	0.000956271	-57.5233	0.00157	-57.3869	0.00061171	-57.5548	0.002	-57.9011	0.0584	-34.205	0.11002	-8.70397	0.000997322	-57.9011	0.0584
	-57.4288	0.001	-57.5128	0.00168	-57.3764	0.000631388	-57.5443	0.00215	-57.8906	0.06899	-34.1945	0.13068	-8.69348	0.00104	-57.8906	0.06899
	-57.4184	0.00104	-57.5023	0.00179	-57.3659	0.000649908	-57.5338	0.00232	-57.8801	0.08127	-34.184	0.15482	-8.68298	0.00109	-57.8801	0.08127
	-57.4079	0.00109	-57.4918	0.0019	-57.3554	0.000667131	-57.5233	0.00248	-57.8696	0.09547	-34.1736	0.18291	-8.67249	0.00114	-57.8696	0.09547
	-57.3974	0.00113	-57.4813	0.00202	-57.3449	0.000682927	-57.5128	0.00266	-57.8591	0.11185	-34.1631	0.21552	-8.662	0.00119	-57.8591	0.11185
	-57.3869	0.00117	-57.4708	0.00214	-57.3344	0.000697176	-57.5023	0.00284	-57.8486	0.13067	-34.1526	0.25325	-8.6515	0.00124	-57.8486	0.13067
	-57.3764	0.00121	-57.4603	0.00225	-57.3239	0.000709765	-57.4918	0.00302	-57.8381	0.15224	-34.1421	0.29679	-8.64101	0.00129	-57.8381	0.15225
	-57.3659	0.00124	-57.4498	0.00237	-57.3134	0.000720595	-57.4813	0.0032	-57.8276	0.17689	-34.1316	0.34687	-8.63051	0.00135	-57.8276	0.17689
	-57.3554	0.00127	-57.4393	0.00249	-57.3029	0.000729578	-57.4708	0.00339	-57.8171	0.20496	-34.1211	0.40431	-8.62002	0.0014	-57.8171	0.20497
	-57.3449	0.0013	-57.4288	0.0026	-57.2924	0.000736643	-57.4603	0.00357	-57.8066	0.23684	-34.1106	0.46999	-8.60952	0.00146	-57.8066	0.23684
	-57.3344	0.00133	-57.4184	0.00272	-57.2819	0.00074173	-57.4498	0.00376	-57.7961	0.27292	-34.1001	0.54486	-8.59903	0.00151	-57.7961	0.27292
	-57.3239	0.00135	-57.4079	0.00283	-57.2714	0.0007448	-57.4393	0.00395	-57.7857	0.31363	-34.0896	0.62995	-8.58854	0.00157	-57.7857	0.31363
	-57.3134	0.00138	-57.3974	0.00294	-57.261	0.000745826	-57.4288	0.00413	-57.7752	0.35942	-34.0791	0.72637	-8.57804	0.00163	-57.7752	0.35942
	-57.3029	0.00139	-57.3869	0.00304	-57.2505	0.000745826	-57.4184	0.00431	-57.7647	0.41077	-34.0686	0.83529	-8.56755	0.00169	-57.7647	0.41077
	-57.2924	0.00141	-57.3764	0.00314	-57.24	0.0007448	-57.4079	0.00448	-57.7542	0.46816	-34.0581	0.95794	-8.55705	0.00175	-57.7542	0.46816
	-57.2819	0.00142	-57.3659	0.00323	-57.2295	0.00074173	-57.3974	0.00465	-57.7437	0.5321	-34.0476	1.09565	-8.54656	0.00181	-57.7437	0.5321
	-57.2714	0.00142	-57.3554	0.00331	-57.219	0.000736643	-57.3869	0.00482	-57.7332	0.60311	-34.0371	1.24977	-8.53607	0.00187	-57.7332	0.60312
	-57.261	0.00142	-57.3449	0.00339	-57.2085	0.000729578	-57.3764	0.00497	-57.7227	0.68172	-34.0266	1.42172	-8.52557	0.00193	-57.7227	0.68173
	-57.2505	0.00142	-57.3344	0.00346	-57.198	0.000720595	-57.3659	0.00512	-57.7122	0.76846	-34.0162	1.61297	-8.51508	0.00199	-57.7122	0.76847
	-57.24	0.00142	-57.3239	0.00353	-57.1875	0.000709765	-57.3554	0.00525	-57.7017	0.86385	-34.0057	1.82501	-8.50458	0.00205	-57.7017	0.86386
	-57.2295	0.00142	-57.3134	0.00358	-57.177	0.000697176	-57.3449	0.00538	-57.6912	0.96842	-33.9952	2.05935	-8.49409	0.0021	-57.6912	0.96842
	-57.219	0.00141	-57.3029	0.00362	-57.1665	0.000682927	-57.3344	0.00549	-57.6807	1.08265	-33.9847	2.31752	-8.48359	0.00216	-57.6807	1.08266
	-57.2085	0.00139	-57.2924	0.00366	-57.156	0.000667131	-57.3239	0.00559	-57.6702	1.20704	-33.9742	2.60103	-8.4731	0.00222	-57.6702	1.20704
	-57.198	0.00138	-57.2819	0.00368	-57.1455	0.000649908	-57.3134	0.00567	-57.6597	1.34201	-33.9637	2.91135	-8.46261	0.00228	-57.6597	1.34202
	-57.1875	0.00135	-57.2714	0.0037	-57.135	0.000631388	-57.3029	0.00575	-57.6492	1.48797	-33.9532	3.24991	-8.45211	0.00233	-57.6492	1.48798
	-57.177	0.00133	-57.261	0.0037	-57.1245	0.00061171	-57.2924	0.0058	-57.6387	1.64527	-33.9427	3.61807	-8.44162	0.00239	-57.6387	1.64528
	-57.1665	0.0013	-57.2505	0.0037	-57.114	0.000591016	-57.2819	0.00584	-57.6283	1.81421	-33.9322	4.01707	-8.43112	0.00244	-57.6283	1.81422
	-57.156	0.00127	-57.24	0.0037	-57.1035	0.000569452	-57.2714	0.00587	-57.6178	1.99498	-33.9217	4.44806	-8.42063	0.00249	-57.6178	1.99499
	-57.1455	0.00124	-57.2295	0.00368	-57.093	0.000547166	-57.261	0.00587	-57.6073	2.18774	-33.9112	4.91202	-8.41013	0.00254	-57.6073	2.18775
	-57.135	0.00121	-57.219	0.00366	-57.0825	0.000524307	-57.2505	0.00587	-57.5968	2.39252	-33.9007	5.40976	-8.39964	0.00259	-57.5968	2.39254
	-57.1245	0.00117	-57.2085	0.00362	-57.072	0.000501021	-57.24	0.00587	-57.5863	2.60928	-33.8902	5.94189	-8.38915	0.00264	-57.5863	2.6093
	-57.114	0.00113	-57.198	0.00358	-57.0615	0.000477454	-57.2295	0.00584	-57.5758	2.83786	-33.8797	6.50878	-8.37865	0.00269	-57.5758	2.83787
	-57.1035	0.00109	-57.1875	0.00353	-57.0511	0.000453744	-57.219	0.0058	-57.5653	3.07797	-33.8692	7.11055	-8.36816	0.00273	-57.5653	3.07799
	-57.093	0.00104	-57.177	0.00346	-57.0406	0.000430025	-57.2085	0.00575	-57.5548	3.32922	-33.8587	7.74704	-8.35766	0.00278	-57.5548	3.32924
	-57.0825	0.001	-57.1665	0.00339	-57.0301	0.000406426	-57.198	0.00567	-57.5443	3.59107	-33.8482	8.41778	-8.34717	0.00282	-57.5443	3.59109
	-57.072	0.000956271	-57.156	0.00331	-57.0196	0.000383066	-57.1875	0.00559	-57.5338	3.86288	-33.8377	9.12195	-8.33667	0.00287	-57.5338	3.8629
	-57.0615	0.000911288	-57.1455	0.00323	-57.0091	0.000360056	-57.177	0.00549	-57.5233	4.14383	-33.8272	9.85842	-8.32618	0.00291	-57.5233	4.14385
	-57.0511	0.000866034	-57.135	0.00314	-56.9986	0.000337498	-57.1665	0.00538	-57.5128	4.43299	-33.8167	10.6257	-8.31569	0.00295	-57.5128	4.43301
	-57.0406	0.000820764	-57.1245	0.00304	-56.9881	0.000315483	-57.156	0.00525	-57.5023	4.72929	-33.8063	11.4218	-8.30519	0.00299	-57.5023	4.72932
	-57.0301	0.000775722	-57.114	0.00294	-56.9776	0.000294093	-57.1455	0.00512	-57.4918	5.03153	-33.7958	12.2445	-8.2947	0.00303	-57.4918	5.03155
	-57.0196	0.000731136	-57.1035	0.00283	-56.9671	0.0002734	-57.135	0.00497	-57.4813	5.33836	-33.7853	13.0912	-8.2842	0.00306	-57.4813	5.33839
	-57.0091	0.000687218	-57.093	0.00272	-56.9566	0.000253464	-57.1245	0.00482	-57.4708	5.64833	-33.7748	13.9587	-8.27371	0.0031	-57.4708	5.64836
	-56.9986	0.000644162	-57.0825	0.0026	-56.9461	0.000234336	-57.114	0.00465	-57.4603	5.95986	-33.7643	14.8437	-8.26321	0.00313	-57.4603	5.9599
	-56.9881	0.000602144	-57.072	0.00249	-56.9356	0.000216055	-57.1035	0.00448	-57.4498	6.27129	-33.7538	15.7423	-8.25272	0.00316	-57.4498	6.27133
	-56.9776	0.000561319	-57.0615	0.00237	-56.9251	0.000198653	-57.093	0.00431	-57.4393	6.58085	-33.7433	16.6504	-8.24223	0.00319	-57.4393	6.58089
	-56.9671	0.000521823	-57.0511	0.00225	-56.9146	0.00018215	-57.0825	0.00413	-57.4288	6.8867	-33.7328	17.5635	-8.23173	0.00321	-57.4288	6.88674
	-56.9566	0.000483772	-57.0406	0.00214	-56.9041	0.00016656	-57.072	0.00395	-57.4184	7.18696	-33.7223	18.4768	-8.22124	0.00324	-57.4184	7.187
	-56.9461	0.000447263	-57.0301	0.00202	-56.8937	0.000151884	-57.0615	0.00376	-57.4079	7.47968	-33.7118	19.3853	-8.21074	0.00326	-57.4079	7.47972
	-56.9356	0.000412372	-57.0196	0.0019	-56.8832	0.000138121	-57.0511	0.00357	-57.3974	7.76292	-33.7013	20.2838	-8.20025	0.00329	-57.3974	7.76296
	-56.9251	0.000379158	-57.0091	0.00179	-56.8727	0.00012526	-57.0406	0.00339	-57.3869	8.03474	-33.6908	21.1668	-8.18975	0.00331	-57.3869	8.03478
	-56.9146	0.00034766	-56.9986	0.00168	-56.8622	0.000113284	-57.0301	0.0032	-57.3764	8.2932	-33.6803	22.0289	-8.17926	0.00333	-57.3764	8.29325
	-56.9041	0.000317902	-56.9881	0.00157	-56.8517	0.000102171	-57.0196	0.00302	-57.3659	8.53645	-33.6698	22.8644	-8.16877	0.00335	-57.3659	8.5365
	-56.8937	0.000289893	-56.9776	0.00146	-56.8412	9.18955e-05	-57.0091	0.00284	-57.3554	8.76267	-33.6593	23.6678	-8.15827	0.00337	-57.3554	8.76272
	-56.8832	0.000263624	-56.9671	0.00136	-34.0686	0.00011032	-56.9986	0.00266	-57.3449	8.97016	-33.6489	24.4335	-8.14778	0.00339	-57.3449	8.97021
	-56.8727	0.000239077	-56.9566	0.00126	-34.0581	0.000126817	-56.9881	0.00248	-57.3344	9.15732	-33.6384	25.1562	-8.13728	0.0034	-57.3344	9.15737
	-56.8622	0.000216219	-56.9461	0.00116	-34.0476	0.000145389	-56.9776	0.00232	-57.3239	9.32267	-33.6279	25.8306	-8.12679	0.00342	-57.3239	9.32272
	-56.8517	0.000195009	-56.9356	0.00107	-34.0371	0.00016623	-56.9671	0.00215	-57.3134	9.46492	-33.6174	26.4518	-8.11629	0.00344	-57.3134	9.46497
	-56.8412	0.000175396	-56.9251	0.000986616	-34.0266	0.000189547	-56.9566	0.002	-57.3029	9.58291	-33.6069	27.0151	-8.1058	0.00346	-57.3029	9.58297
	-56.8307	0.000157322	-56.9146	0.000904655	-34.0162	0.000215551	-56.9461	0.00185	-57.2924	9.6757	-33.5964	27.5162	-8.09531	0.00347	-57.2924	9.67576
	-56.8202	0.000140722	-56.9041	0.000827222	-34.0057	0.000244461	-56.9356	0.0017	-57.2819	9.74253	-33.5859	27.9513	-8.08481	0.00349	-57.2819	9.74259
	-56.8097	0.000125528	-56.8937	0.000754338	-33.9952	0.000276501	-56.9251	0.00156	-57.2714	9.78285	-33.5754	28.3169	-8.07432	0.00351	-57.2714	9.7829
	-56.7992	0.000111666	-56.8832	0.000685983	-33.9847	0.000311896	-56.9146	0.00143	-57.261	9.79633	-33.5649	28.6102	-8.06382	0.00353	-57.261	9.79638
	-56.7887	9.90621e-05	-56.8727	0.000622108	-33.9742	0.000350874	-56.9041	0.00131	-57.2505	9.79633	-33.5544	28.8423	-8.05333	0.00356	-57.2505	9.79638
	-34.0686	0.000111058	-56.8622	0.000562629	-33.9637	0.000393658	-56.8937	0.0012	-57.24	9.78285	-33.5439	29.0113	-8.04283	0.00359	-57.24	9.7829
	-34.0581	0.000127452	-56.8517	0.000507437	-33.9532	0.000440468	-56.8832	0.00109	-57.2295	9.74253	-33.5334	29.1025	-8.03234	0.00363	-57.2295	9.74259
	-34.0476	0.000145872	-56.8412	0.000456402	-33.9427	0.000491515	-56.8727	0.000986444	-57.219	9.6757	-33.5229	29.1285	-8.02185	0.00366	-57.219	9.67576
	-34.0371	0.000166503	-56.8307	0.00040937	-33.9322	0.000546999	-56.8622	0.000892132	-57.2085	9.58291	-33.5124	29.0891	-8.01135	0.00371	-57.2085	9.58297
	-34.0266	0.000189539	-56.8202	0.000366176	-33.9217	0.000607105	-56.8517	0.000804618	-57.198	9.46492	-33.5019	28.9713	-8.00086	0.00375	-57.198	9.46497
	-34.0162	0.000215178	-56.8097	0.000326639	-33.9112	0.000671998	-56.8412	0.000723693	-57.1875	9.32267	-33.4914	28.7759	-7.99036	0.0038	-57.1875	9.32272
	-34.0057	0.000243626	-56.7992	0.000290569	-33.9007	0.000741821	-56.8307	0.000649118	-57.177	9.15732	-33.4809	28.518	-7.97987	0.00385	-57.177	9.15737
	-33.9952	0.00027509	-56.7887	0.000257772	-33.8902	0.000816692	-56.8202	0.000580627	-57.1665	8.97016	-33.4704	28.1996	-7.96937	0.00391	-57.1665	8.97021
	-33.9847	0.000309779	-56.7782	0.000228048	-33.8797	0.000896695	-56.8097	0.000517934	-57.156	8.76267	-33.4599	27.8099	-7.95888	0.00398	-57.156	8.76272
	-33.9742	0.0003479	-56.7677	0.000201197	-33.8692	0.00098188	-56.7992	0.000460741	-57.1455	8.53645	-33.4494	27.3518	-7.94839	0.00405	-57.1455	8.5365
	-33.9637	0.000389656	-56.7572	0.000177019	-33.8587	0.00107	-56.7887	0.000408736	-57.135	8.2932	-33.439	26.829	-7.93789	0.00413	-57.135	8.29325
	-33.9532	0.000435247	-56.7467	0.000155319	-33.8482	0.00117	-56.7782	0.000361604	-57.1245	8.03474	-33.4285	26.2455	-7.9274	0.00422	-57.1245	8.03478
	-33.9427	0.000484858	-56.7362	0.000135904	-33.8377	0.00127	-56.7677	0.000319028	-57.114	7.76292	-33.418	25.6057	-7.9169	0.00432	-57.114	7.76296
	-33.9322	0.000538667	-56.7257	0.000118589	-33.8272	0.00137	-56.7572	0.00028069	-57.1035	7.47968	-33.4075	24.9144	-7.90641	0.00442	-57.1035	7.47972
	-33.9217	0.000596831	-56.7152	0.000103195	-33.8167	0.00148	-56.7467	0.000246281	-57.093	7.18696	-33.397	24.1765	-7.89591	0.00454	-57.093	7.187
	-33.9112	0.000659491	-56.7047	8.95531e-05	-33.8063	0.0016	-56.7362	0.000215496	-57.0825	6.8867	-33.3865	23.3975	-7.88542	0.00467	-57.0825	6.88674
	-33.9007	0.000726763	-34.1106	0.000108807	-33.7958	0.00172	-56.7257	0.00018804	-57.072	6.58085	-33.376	22.5828	-7.87493	0.0048	-57.072	6.58089
	-33.8902	0.000798734	-34.1001	0.000126122	-33.7853	0.00184	-56.7152	0.000163632	-57.0615	6.27129	-33.3655	21.7379	-7.86443	0.00495	-57.0615	6.27133
	-33.8797	0.000875464	-34.0896	0.000145795	-33.7748	0.00197	-56.7047	0.000142	-57.0511	5.95986	-33.355	20.8683	-7.85394	0.00512	-57.0511	5.9599
	-33.8692	0.000956976	-34.0791	0.000168082	-33.7643	0.0021	-56.6943	0.000122889	-57.0406	5.64833	-33.3445	19.9797	-7.84344	0.00529	-57.0406	5.64836
	-33.8587	0.00104	-34.0686	0.000193252	-33.7538	0.00223	-56.6838	0.000106058	-57.0301	5.33836	-33.334	19.0775	-7.83295	0.00548	-57.0301	5.33839
	-33.8482	0.00113	-34.0581	0.000221589	-33.7433	0.00236	-56.6733	9.12799e-05	-57.0196	5.03153	-33.3235	18.1671	-7.82245	0.00568	-57.0196	5.03155
	-33.8377	0.00123	-34.0476	0.000253395	-33.7328	0.0025	-34.1631	0.000106271	-57.0091	4.72929	-33.313	17.2537	-7.81196	0.0059	-57.0091	4.72932
	-33.8272	0.00133	-34.0371	0.000288982	-33.7223	0.00263	-34.1526	0.000124972	-56.9986	4.43299	-33.3025	16.3422	-7.80147	0.00613	-56.9986	4.43301
	-33.8167	0.00143	-34.0266	0.000328675	-33.7118	0.00277	-34.1421	0.000146565	-56.9881	4.14383	-33.292	15.4372	-7.79097	0.00638	-56.9881	4.14385
	-33.8063	0.00154	-34.0162	0.00037281	-33.7013	0.00291	-34.1316	0.000171425	-56.9776	3.86288	-33.2816	14.5432	-7.78048	0.00664	-56.9776	3.8629
	-33.7958	0.00165	-34.0057	0.000421728	-33.6908	0.00304	-34.1211	0.00019996	-56.9671	3.59107	-33.2711	13.6641	-7.76998	0.00693	-56.9671	3.59109
	-33.7853	0.00177	-33.9952	0.000475775	-33.6803	0.00317	-34.1106	0.000232614	-56.9566	3.32922	-33.2606	12.8037	-7.75949	0.00722	-56.9566	3.32924
	-33.7748	0.00189	-33.9847	0.000535297	-33.6698	0.0033	-34.1001	0.00026987	-56.9461	3.07797	-33.2501	11.9652	-7.749	0.00754	-56.9461	3.07799
	-33.7643	0.00201	-33.9742	0.000600638	-33.6593	0.00342	-34.0896	0.000312247	-56.9356	2.83786	-33.2396	11.1516	-7.7385	0.00787	-56.9356	2.83787
	-33.7538	0.00213	-33.9637	0.000672133	-33.6489	0.00354	-34.0791	0.000360302	-56.9251	2.60928	-33.2291	10.3653	-7.72801	0.00823	-56.9251	2.6093
	-33.7433	0.00226	-33.9532	0.000750105	-33.6384	0.00365	-34.0686	0.000414629	-56.9146	2.39252	-33.2186	9.60863	-7.71751	0.0086	-56.9146	2.39254
	-33.7328	0.00238	-33.9427	0.00083486	-33.6279	0.00376	-34.0581	0.000475859	-56.9041	2.18774	-33.2081	8.88323	-7.70702	0.00899	-56.9041	2.18775
	-33.7223	0.00251	-33.9322	0.000926681	-33.6174	0.00386	-34.0476	0.000544656	-56.8937	1.99498	-33.1976	8.19052	-7.69652	0.0094	-56.8937	1.99499
	-33.7118	0.00263	-33.9217	0.00103	-33.6069	0.00395	-34.0371	0.000621716	-56.8832	1.81421	-33.1871	7.53154	-7.68603	0.00983	-56.8832	1.81422
	-33.7013	0.00275	-33.9112	0.00113	-33.5964	0.00403	-34.0266	0.000707761	-56.8727	1.64527	-33.1766	6.90696	-7.67554	0.01029	-56.8727	1.64528
	-33.6908	0.00288	-33.9007	0.00125	-33.5859	0.0041	-34.0162	0.000803539	-56.8622	1.48797	-33.1661	6.31714	-7.66504	0.01076	-56.8622	1.48798
	-33.6803	0.00299	-33.8902	0.00137	-33.5754	0.00417	-34.0057	0.000909816	-56.8517	1.34201	-33.1556	5.76217	-7.65455	0.01125	-56.8517	1.34202
	-33.6698	0.00311	-33.8797	0.0015	-33.5649	0.00422	-33.9952	0.00103	-56.8412	1.20704	-33.1451	5.24182	-7.64405	0.01176	-56.8412	1.20704
	-33.6593	0.00322	-33.8692	0.00164	-33.5544	0.00426	-33.9847	0.00116	-56.8307	1.08265	-33.1346	4.75564	-7.63356	0.01228	-56.8307	1.08266
	-33.6489	0.00333	-33.8587	0.00178	-33.5439	0.00429	-33.9742	0.0013	-56.8202	0.96842	-33.1241	4.30295	-7.62306	0.01283	-56.8202	0.96842
	-33.6384	0.00343	-33.8482	0.00194	-33.5334	0.00431	-33.9637	0.00146	-56.8097	0.86385	-33.1136	3.88289	-7.61257	0.01338	-56.8097	0.86386
	-33.6279	0.00352	-33.8377	0.0021	-33.5229	0.00432	-33.9532	0.00163	-56.7992	0.76846	-33.1031	3.49441	-7.60208	0.01396	-56.7992	0.76847
	-33.6174	0.0036	-33.8272	0.00227	-33.5124	0.00433	-33.9427	0.00181	-56.7887	0.68172	-33.0926	3.13635	-7.59158	0.01454	-56.7887	0.68173
	-33.6069	0.00368	-33.8167	0.00244	-33.5019	0.00432	-33.9322	0.00201	-56.7782	0.60311	-33.0822	2.8074	-7.58109	0.01514	-56.7782	0.60312
	-33.5964	0.00375	-33.8063	0.00262	-33.4914	0.0043	-33.9217	0.00223	-56.7677	0.5321	-33.0717	2.5062	-7.57059	0.01575	-56.7677	0.5321
	-33.5859	0.00381	-33.7958	0.00281	-33.4809	0.00427	-33.9112	0.00246	-56.7572	0.46816	-33.0612	2.2313	-7.5601	0.01638	-56.7572	0.46816
	-33.5754	0.00387	-33.7853	0.00301	-33.4704	0.00423	-33.9007	0.00272	-56.7467	0.41077	-33.0507	1.9812	-7.5496	0.01701	-56.7467	0.41077
	-33.5649	0.00391	-33.7748	0.0032	-33.4599	0.00418	-33.8902	0.00298	-56.7362	0.35942	-33.0402	1.75441	-7.53911	0.01764	-56.7362	0.35942
	-33.5544	0.00394	-33.7643	0.00341	-33.4494	0.00412	-33.8797	0.00327	-56.7257	0.31363	-33.0297	1.5494	-7.52862	0.01828	-56.7257	0.31363
	-33.5439	0.00396	-33.7538	0.00361	-33.439	0.00405	-33.8692	0.00358	-56.7152	0.27292	-33.0192	1.36466	-7.51812	0.01893	-56.7152	0.27292
	-33.5334	0.00398	-33.7433	0.00382	-33.4285	0.00397	-33.8587	0.0039	-56.7047	0.23684	-33.0087	1.19872	-7.50763	0.01957	-56.7047	0.23684
	-33.5229	0.00398	-33.7328	0.00403	-33.418	0.00388	-33.8482	0.00424	-56.6943	0.20496	-32.9982	1.05013	-7.49713	0.02022	-56.6943	0.20497
	-33.5124	0.00398	-33.7223	0.00423	-33.4075	0.00378	-33.8377	0.0046	-56.6838	0.17689	-32.9877	0.91747	-7.48664	0.02086	-56.6838	0.17689
	-33.5019	0.00396	-33.7118	0.00444	-33.397	0.00368	-33.8272	0.00497	-56.6733	0.15224	-32.9772	0.79942	-7.47614	0.02151	-56.6733	0.15225
	-33.4914	0.00394	-33.7013	0.00464	-33.3865	0.00357	-33.8167	0.00536	-56.6628	0.13067	-32.9667	0.69469	-7.46565	0.02214	-56.6628	0.13067
	-33.4809	0.00391	-33.6908	0.00484	-33.376	0.00345	-33.8063	0.00577	-56.6523	0.11185	-32.9562	0.60205	-7.45516	0.02277	-56.6523	0.11185
	-33.4704	0.00386	-33.6803	0.00504	-33.3655	0.00333	-33.7958	0.00619	-56.6418	0.09547	-32.9457	0.52036	-7.44466	0.02338	-56.6418	0.09547
	-33.4599	0.00381	-33.6698	0.00523	-33.355	0.0032	-33.7853	0.00662	-56.6313	0.08127	-32.9352	0.44854	-7.43417	0.02397	-56.6313	0.08127
	-33.4494	0.00375	-33.6593	0.00541	-33.3445	0.00307	-33.7748	0.00706	-56.6208	0.06899	-32.9247	0.3856	-7.42367	0.02455	-56.6208	0.06899
	-33.439	0.00368	-33.6489	0.00558	-33.334	0.00294	-33.7643	0.00751	-56.6103	0.0584	-32.9143	0.33059	-7.41318	0.02512	-56.6103	0.0584
	-33.4285	0.0036	-33.6384	0.00574	-33.3235	0.0028	-33.7538	0.00797	-56.5998	0.04931	-32.9038	0.28267	-7.40268	0.02566	-56.5998	0.04931
	-33.418	0.00351	-33.6279	0.00589	-33.313	0.00267	-33.7433	0.00844	-56.5893	0.04151	-32.8933	0.24104	-7.39219	0.02617	-56.5893	0.04151
	-33.4075	0.00342	-33.6174	0.00603	-33.3025	0.00253	-33.7328	0.0089	-56.5788	0.03485	-32.8828	0.20499	-7.3817	0.02666	-56.5788	0.03485
	-33.397	0.00332	-33.6069	0.00616	-33.292	0.00239	-33.7223	0.00937	-56.5683	0.02918	-32.8723	0.17387	-7.3712	0.02711	-56.5683	0.02918
	-33.3865	0.00321	-33.5964	0.00627	-33.2816	0.00226	-33.7118	0.00984	-56.5578	0.02437	-32.8618	0.14707	-7.36071	0.02754	-56.5578	0.02437
	-33.376	0.0031	-33.5859	0.00636	-33.2711	0.00213	-33.7013	0.0103	-56.5473	0.02029	-32.8513	0.12407	-7.35021	0.02792	-56.5473	0.02029
	-33.3655	0.00299	-33.5754	0.00644	-33.2606	0.002	-33.6908	0.01076	-56.5368	0.01685	-32.8408	0.10438	-7.33972	0.02829	-56.5368	0.01685
	-33.355	0.00287	-33.5649	0.00651	-33.2501	0.00187	-33.6803	0.0112	-56.5264	0.01395	-32.8303	0.08758	-7.32922	0.02862	-56.5264	0.01395
	-33.3445	0.00275	-33.5544	0.00656	-33.2396	0.00175	-33.6698	0.01163	-56.5159	0.01152	-32.8198	0.07329	-7.31873	0.02892	-56.5159	0.01152
	-33.334	0.00262	-33.5439	0.00659	-33.2291	0.00163	-33.6593	0.01205	-56.5054	0.00949	-32.8093	0.06116	-7.30824	0.02917	-56.5054	0.00949
	-33.3235	0.0025	-33.5334	0.00661	-33.2186	0.00151	-33.6489	0.01244	-56.4949	0.00779	-32.7988	0.0509	-7.29774	0.02938	-56.4949	0.00779
	-33.313	0.00237	-33.5229	0.00661	-33.2081	0.0014	-33.6384	0.01282	-56.4844	0.00638	-32.7883	0.04225	-7.28725	0.02955	-56.4844	0.00638
	-33.3025	0.00225	-33.5124	0.0066	-33.1976	0.00129	-33.6279	0.01317	-56.4739	0.00521	-32.7778	0.03498	-7.27675	0.02968	-56.4739	0.00521
	-33.292	0.00213	-33.5019	0.00657	-33.1871	0.00119	-33.6174	0.01349	-56.4634	0.00425	-32.7673	0.02888	-7.26626	0.02976	-56.4634	0.00425
	-33.2816	0.002	-33.4914	0.00652	-33.1766	0.00109	-33.6069	0.01379	-56.4529	0.00345	-32.7568	0.02377	-7.25576	0.0298	-56.4529	0.00345
	-33.2711	0.00188	-33.4809	0.00646	-33.1661	0.001	-33.5964	0.01405	-56.4424	0.00279	-32.7463	0.01952	-7.24527	0.02979	-56.4424	0.00279
	-33.2606	0.00176	-33.4704	0.00638	-33.1556	0.000915357	-33.5859	0.01428	-56.4319	0.00226	-32.7358	0.01599	-7.23478	0.02974	-56.4319	0.00226
	-33.2501	0.00165	-33.4599	0.00629	-33.1451	0.000834151	-33.5754	0.01447	-56.4214	0.00182	-32.7253	0.01306	-7.22428	0.02965	-56.4214	0.00182
	-33.2396	0.00154	-33.4494	0.00618	-33.1346	0.000758096	-33.5649	0.01463	-56.4109	0.00146	-32.7149	0.01063	-7.21379	0.02952	-56.4109	0.00146
	-33.2291	0.00143	-33.439	0.00606	-33.1241	0.000687114	-33.5544	0.01476	-56.4004	0.00117	-32.7044	0.00864	-7.20329	0.02935	-56.4004	0.00117
	-33.2186	0.00132	-33.4285	0.00593	-33.1136	0.000621096	-33.5439	0.01485	-56.3899	0.000935538	-32.6939	0.007	-7.1928	0.02914	-56.3899	0.000935544
	-33.2081	0.00122	-33.418	0.00578	-33.1031	0.000559904	-33.5334	0.0149	-56.3794	0.000745444	-32.6834	0.00565	-7.1823	0.02889	-56.3794	0.000745448
	-33.1976	0.00113	-33.4075	0.00562	-33.0926	0.000503378	-33.5229	0.01492	-56.3689	0.000592342	-32.6729	0.00456	-7.17181	0.02861	-56.3689	0.000592345
	-33.1871	0.00104	-33.397	0.00545	-33.0822	0.000451336	-33.5124	0.0149	-56.3584	0.000469391	-32.6624	0.00366	-7.16132	0.02829	-56.3584	0.000469393
	-33.1766	0.000952795	-33.3865	0.00527	-33.0717	0.00040358	-33.5019	0.01485	-56.3479	0.000370937	-32.6519	0.00293	-7.15082	0.02793	-56.3479	0.000370939
	-33.1661	0.000871557	-33.376	0.00508	-33.0612	0.000359903	-33.4914	0.01476	-56.3374	0.000292328	-32.6414	0.00234	-7.14033	0.02754	-56.3374	0.00029233
	-33.1556	0.000795098	-33.3655	0.00489	-33.0507	0.000320085	-33.4809	0.01463	-56.327	0	-32.6309	0.00164	-7.12983	0.02711	-56.327	0
	-33.1451	0.000723391	-33.355	0.00469	-33.0402	0.000283903	-33.4704	0.01448	-9.40709	0.000267822	-32.6204	0.00131	-7.11934	0.02665	-34.4779	0.000292046
	-33.1346	0.000656377	-33.3445	0.00449	-33.0297	0.00025113	-33.4599	0.01428	-9.39659	0.000321474	-32.6099	0.00104	-7.10884	0.02618	-34.4674	0.000370579
	-33.1241	0.000593966	-33.334	0.00428	-33.0192	0.00022154	-33.4494	0.01405	-9.3861	0.000384892	-32.5994	0.000592193	-7.09835	0.02568	-34.4569	0.000468937
	-33.1136	0.00053604	-33.3235	0.00408	-33.0087	0.000194908	-33.439	0.01379	-9.37561	0.000459641	-32.5889	0.000469273	-7.08786	0.02516	-34.4464	0.000883877
	-33.1031	0.00048246	-33.313	0.00387	-32.9982	0.000171014	-33.4285	0.0135	-9.36511	0.000547496	-32.5784	0.000370844	-7.07736	0.02462	-34.4359	0.00112
	-33.0926	0.000433064	-33.3025	0.00366	-32.9877	0.000149644	-33.418	0.01317	-9.35462	0.000650458	-32.5679	0.000292255	-7.06687	0.02407	-34.4254	0.0014
	-33.0822	0.000387678	-33.292	0.00346	-32.9772	0.00013059	-33.4075	0.01282	-9.34412	0.000770776	-32.5574	0	-7.05637	0.02351	-34.4149	0.00176
	-33.0717	0.000346113	-33.2816	0.00325	-32.9667	0.000113654	-33.397	0.01245	-9.33363	0.00091097	-9.2077	0.000259131	-7.04588	0.02294	-34.4044	0.0025
	-33.0612	0.000308171	-33.2711	0.00305	-32.9562	9.86467e-05	-33.3865	0.01205	-9.32314	0.00107	-9.1972	0.000272665	-7.03538	0.02236	-34.3939	0.00312
	-33.0507	0.000273649	-33.2606	0.00286	-9.09226	0.000100005	-33.376	0.01163	-9.31264	0.00126	-9.18671	0.000286185	-7.02489	0.0218	-34.3834	0.00389
	-33.0402	0.000242339	-33.2501	0.00267	-9.08177	0.000107435	-33.3655	0.0112	-9.30215	0.00148	-9.17622	0.000299626	-7.0144	0.02124	-34.373	0.00484
	-33.0297	0.000214032	-33.2396	0.00249	-9.07127	0.000115347	-33.355	0.01076	-9.29165	0.00174	-9.16572	0.000312923	-7.0039	0.0207	-34.3625	0.00601
	-33.0192	0.000188522	-33.2291	0.00231	-9.06078	0.000123764	-33.3445	0.0103	-9.28116	0.00203	-9.15523	0.000326011	-6.99341	0.02016	-34.352	0.00743
	-33.0087	0.000165605	-33.2186	0.00214	-9.05028	0.000132713	-33.334	0.00984	-9.27066	0.00236	-9.14473	0.000338824	-6.98291	0.01964	-34.3415	0.00917
	-32.9982	0.000145082	-33.2081	0.00198	-9.03979	0.00014222	-33.3235	0.00938	-9.26017	0.00274	-9.13424	0.000351299	-6.97242	0.01915	-34.331	0.01129
	-32.9877	0.000126759	-33.1976	0.00182	-9.0293	0.000152311	-33.313	0.00891	-9.24968	0.00317	-9.12374	0.000363372	-6.96193	0.01869	-34.3205	0.01385
	-32.9772	0.000110451	-33.1871	0.00167	-9.0188	0.000163012	-33.3025	0.00844	-9.23918	0.00366	-9.11325	0.000374984	-6.95143	0.01826	-34.31	0.01695
	-32.9667	9.5982e-05	-33.1766	0.00153	-9.00831	0.000174411	-33.292	0.00798	-9.22869	0.00422	-9.10276	0.000386081	-6.94094	0.01786	-34.2995	0.02068
	-9.65895	0.000100655	-33.1661	0.0014	-8.99781	0.000186532	-33.2816	0.00752	-9.21819	0.00485	-9.09226	0.00039661	-6.93044	0.0175	-34.289	0.02518
	-9.64846	0.000118898	-33.1556	0.00128	-8.98732	0.000199378	-33.2711	0.00706	-9.2077	0.00555	-9.08177	0.000406524	-6.91995	0.01718	-34.2785	0.03056
	-9.63796	0.000140062	-33.1451	0.00116	-8.97682	0.000212945	-33.2606	0.00662	-9.1972	0.00634	-9.07127	0.000415784	-6.90945	0.01691	-34.268	0.037
	-9.62747	0.00016711	-33.1346	0.00105	-8.96633	0.000227228	-33.2501	0.00619	-9.18671	0.00723	-9.06078	0.000424353	-6.89896	0.0167	-34.2575	0.04467
	-9.61697	0.000196025	-33.1241	0.000951664	-8.95584	0.000242279	-33.2396	0.00577	-9.17622	0.00821	-9.05028	0.000432205	-6.88847	0.01653	-34.247	0.05378
	-9.60648	0.000229335	-33.1136	0.000858072	-8.94534	0.000258125	-33.2291	0.00537	-9.16572	0.00931	-9.03979	0.000439318	-6.87797	0.01643	-34.2365	0.06458
	-9.59599	0.000272717	-33.1031	0.0007716	-8.93485	0.000274792	-33.2186	0.00497	-9.15523	0.01052	-9.0293	0.000445678	-6.86748	0.01639	-34.226	0.07734
	-9.58549	0.00031792	-33.0926	0.000691974	-8.92435	0.000292306	-33.2081	0.0046	-9.14473	0.01187	-9.0188	0.00045128	-6.85698	0.01641	-34.2155	0.09237
	-9.575	0.000369698	-33.0822	0.000618893	-8.91386	0.000310694	-33.1976	0.00424	-9.13424	0.01335	-9.00831	0.000456664	-6.84649	0.01651	-34.205	0.11002
	-9.5645	0.000428857	-33.0717	0.00055204	-8.90336	0.000329982	-33.1871	0.0039	-9.12374	0.01497	-8.99781	0.000461836	-6.83599	0.01668	-34.1945	0.13069
	-9.55401	0.000496275	-33.0612	0.000491082	-8.89287	0.000350199	-33.1766	0.00358	-9.11325	0.01675	-8.98732	0.00046627	-6.8255	0.01692	-34.184	0.15482
	-9.54351	0.000572913	-33.0507	0.000435679	-8.88238	0.000371373	-33.1661	0.00327	-9.10276	0.01869	-8.97682	0.000469974	-6.81501	0.01724	-34.1736	0.18291
	-9.53302	0.000659816	-33.0402	0.000385485	-8.87188	0.000393532	-33.1556	0.00299	-9.09226	0.0208	-8.96633	0.000472968	-6.80451	0.01764	-34.1631	0.21552
	-9.52253	0.000758121	-33.0297	0.000340155	-8.86139	0.000416708	-33.1451	0.00272	-9.08177	0.02309	-8.95584	0.000475285	-6.79402	0.01813	-34.1526	0.25325
	-9.51203	0.000869058	-33.0192	0.000299347	-8.85089	0.000440929	-33.1346	0.00247	-9.07127	0.02556	-8.94534	0.000476961	-6.78352	0.01869	-34.1421	0.29679
	-9.50154	0.000993957	-33.0087	0.000262725	-8.8404	0.000466228	-33.1241	0.00223	-9.06078	0.02823	-8.93485	0.000478039	-6.77303	0.01934	-34.1316	0.34687
	-9.49104	0.00113	-32.9982	0.000229962	-8.8299	0.000492637	-33.1136	0.00202	-9.05028	0.0311	-8.92435	0.000478565	-6.76253	0.02007	-34.1211	0.40431
	-9.48055	0.00129	-32.9877	0.000200742	-8.81941	0.00052019	-33.1031	0.00181	-9.03979	0.03417	-8.91386	0.000478594	-6.75204	0.02088	-34.1106	0.46999
	-9.47005	0.00147	-32.9772	0.000174764	-8.80892	0.000548918	-33.0926	0.00163	-9.0293	0.03745	-8.90336	0.000478181	-6.74155	0.02178	-34.1001	0.54486
	-9.45956	0.00166	-32.9667	0.000151737	-8.79842	0.000578857	-33.0822	0.00146	-9.0188	0.04095	-8.89287	0.000477387	-6.73105	0.02276	-34.0896	0.62995
	-9.44907	0.00188	-32.9562	0.000131389	-8.78793	0.000610039	-33.0717	0.0013	-9.00831	0.04465	-8.88238	0.000476276	-6.72056	0.02382	-34.0791	0.72637
	-9.43857	0.00213	-32.9457	0.000113464	-8.77743	0.000642498	-33.0612	0.00116	-8.99781	0.04857	-8.87188	0.000474914	-6.71006	0.02495	-34.0686	0.83529
	-9.42808	0.00239	-32.9352	9.77196e-05	-8.76694	0.000676265	-33.0507	0.00103	-8.98732	0.05271	-8.86139	0.000473367	-6.69957	0.02616	-34.0581	0.95795
	-9.41758	0.00269	-8.14778	0.000103566	-8.75644	0.000711371	-33.0402	0.000911726	-8.97682	0.05706	-8.85089	0.000471704	-6.68907	0.02745	-34.0476	1.09565
	-9.40709	0.00302	-8.13728	0.000114961	-8.74595	0.000747844	-33.0297	0.000805317	-8.96633	0.06162	-8.8404	0.000469993	-6.67858	0.02879	-34.0371	1.24977
	-9.39659	0.00339	-8.12679	0.000127581	-8.73546	0.000785708	-33.0192	0.000709409	-8.95584	0.06639	-8.8299	0.0004683	-6.66809	0.03021	-34.0266	1.42172
	-9.3861	0.00379	-8.11629	0.000141507	-8.72496	0.000824985	-33.0087	0.000623238	-8.94534	0.07135	-8.81941	0.000466692	-6.65759	0.03168	-34.0162	1.61297
	-9.37561	0.00423	-8.1058	0.00015718	-8.71447	0.00086569	-32.9982	0.000546058	-8.93485	0.07651	-8.80892	0.000465232	-6.6471	0.0332	-34.0057	1.82501
	-9.36511	0.00472	-8.09531	0.00017406	-8.70397	0.000908026	-32.9877	0.000477145	-8.92435	0.08184	-8.79842	0.000463983	-6.6366	0.03477	-33.9952	2.05936
	-9.35462	0.00525	-8.08481	0.000192516	-8.69348	0.000951996	-32.9772	0.000415805	-8.91386	0.08736	-8.78793	0.000463002	-6.62611	0.03639	-33.9847	2.31753
	-9.34412	0.00583	-8.07432	0.000212637	-8.68298	0.0009974	-32.9667	0.000361373	-8.90336	0.09303	-8.77743	0.000462343	-6.61561	0.03804	-33.9742	2.60104
	-9.33363	0.00647	-8.06382	0.00023451	-8.67249	0.00104	-32.9562	0.000313219	-8.89287	0.09885	-8.76694	0.000462058	-6.60512	0.03972	-33.9637	2.91136
	-9.32314	0.00717	-8.05333	0.000258227	-8.662	0.00109	-32.9457	0.00027075	-8.88238	0.1048	-8.75644	0.000462193	-6.59463	0.04143	-33.9532	3.24992
	-9.31264	0.00793	-8.04283	0.000283876	-8.6515	0.00114	-32.9352	0.000233408	-8.87188	0.11088	-8.74595	0.000462789	-6.58413	0.04315	-33.9427	3.61808
	-9.30215	0.00877	-8.03234	0.000311782	-8.64101	0.0012	-32.9247	0.000200673	-8.86139	0.11706	-8.73546	0.000463882	-6.57364	0.04488	-33.9322	4.01709
	-9.29165	0.00968	-8.02185	0.000341641	-8.63051	0.00125	-32.9143	0.000172064	-8.85089	0.12334	-8.72496	0.000465503	-6.56314	0.04662	-33.9217	4.44808
	-9.28116	0.01067	-8.01135	0.000373734	-8.62002	0.0013	-32.9038	0.000147135	-8.8404	0.12968	-8.71447	0.000467676	-6.55265	0.04836	-33.9112	4.91204
	-9.27066	0.01175	-8.00086	0.00040817	-8.60952	0.00136	-32.8933	0.000125479	-8.8299	0.13609	-8.70397	0.000470547	-6.54215	0.05009	-33.9007	5.40978
	-9.26017	0.01293	-7.99036	0.000445063	-8.59903	0.00141	-32.8828	0.000106721	-8.81941	0.14254	-8.69348	0.00047413	-6.53166	0.0518	-33.8902	5.94191
	-9.24968	0.01421	-7.97987	0.000484536	-8.58854	0.00147	-32.8723	9.05225e-05	-8.80892	0.14901	-8.68298	0.000478301	-6.52117	0.0535	-33.8797	6.5088
	-9.23918	0.01559	-7.96937	0.000526725	-8.57804	0.00153	-9.65895	0.000100915	-8.79842	0.15549	-8.67249	0.00048321	-6.51067	0.05519	-33.8692	7.11058
	-9.22869	0.0171	-7.95888	0.000571781	-8.56755	0.00159	-9.64846	0.000119206	-8.78793	0.16197	-8.662	0.000488848	-6.50018	0.05687	-33.8587	7.74707
	-9.21819	0.01874	-7.94839	0.000619935	-8.55705	0.00165	-9.63796	0.000140424	-8.77743	0.16843	-8.6515	0.000495049	-6.48968	0.05852	-33.8482	8.4178
	-9.2077	0.02051	-7.93789	0.000671276	-8.54656	0.00171	-9.62747	0.00016754	-8.76694	0.17485	-8.64101	0.000501795	-6.47919	0.06013	-33.8377	9.12198
	-9.1972	0.02243	-7.9274	0.000726072	-8.53607	0.00177	-9.61697	0.00019653	-8.75644	0.18123	-8.63051	0.000509051	-6.46869	0.06171	-33.8272	9.85845
	-9.18671	0.0245	-7.9169	0.000784577	-8.52557	0.00183	-9.60648	0.000229925	-8.74595	0.18755	-8.62002	0.000516789	-6.4582	0.06324	-33.8167	10.6257
	-9.17622	0.02675	-7.90641	0.000847084	-8.51508	0.00189	-9.59599	0.000273414	-8.73546	0.1938	-8.60952	0.000524974	-6.44771	0.06472	-33.8063	11.4218
	-9.16572	0.02918	-7.89591	0.000913944	-8.50458	0.00195	-9.58549	0.000318731	-8.72496	0.19996	-8.59903	0.000533555	-6.43721	0.06615	-33.7958	12.2446
	-9.15523	0.03179	-7.88542	0.000985521	-8.49409	0.00201	-9.575	0.00037064	-8.71447	0.20604	-8.58854	0.000542489	-6.42672	0.06752	-33.7853	13.0912
	-9.14473	0.03462	-7.87493	0.00106	-8.48359	0.00207	-9.5645	0.000429948	-8.70397	0.21209	-8.57804	0.000551724	-6.41622	0.06887	-33.7748	13.9588
	-9.13424	0.03765	-7.86443	0.00114	-8.4731	0.00213	-9.55401	0.000497535	-8.69348	0.21809	-8.56755	0.000561206	-6.40573	0.07017	-33.7643	14.8438
	-9.12374	0.04092	-7.85394	0.00123	-8.46261	0.00218	-9.54351	0.000574366	-8.68298	0.22397	-8.55705	0.000570876	-6.39523	0.07144	-33.7538	15.7424
	-9.11325	0.04443	-7.84344	0.00133	-8.45211	0.00224	-9.53302	0.000661487	-8.67249	0.22988	-8.54656	0.000580674	-6.38474	0.07267	-33.7433	16.6504
	-9.10276	0.04819	-7.83295	0.00143	-8.44162	0.0023	-9.52253	0.000760037	-8.662	0.2358	-8.53607	0.000590539	-6.37425	0.07384	-33.7328	17.5635
	-9.09226	0.05221	-7.82245	0.00154	-8.43112	0.00235	-9.51203	0.00087125	-8.6515	0.24158	-8.52557	0.000600407	-6.36375	0.07496	-33.7223	18.4768
	-9.08177	0.05651	-7.81196	0.00167	-8.42063	0.00241	-9.50154	0.00099646	-8.64101	0.24722	-8.51508	0.000610214	-6.35326	0.07603	-33.7118	19.3854
	-9.07127	0.0611	-7.80147	0.0018	-8.41013	0.00246	-9.49104	0.00114	-8.63051	0.2527	-8.50458	0.000619898	-6.34276	0.07704	-33.7013	20.2839
	-9.06078	0.06599	-7.79097	0.00194	-8.39964	0.00252	-9.48055	0.00129	-8.62002	0.25801	-8.49409	0.000629395	-6.33227	0.07803	-33.6908	21.1669
	-9.05028	0.07118	-7.78048	0.0021	-8.38915	0.00257	-9.47005	0.00147	-8.60952	0.26316	-8.48359	0.000638645	-6.32177	0.07898	-33.6803	22.0289
	-9.03979	0.07668	-7.76998	0.00227	-8.37865	0.00262	-9.45956	0.00167	-8.59903	0.26813	-8.4731	0.000647589	-6.31128	0.07989	-33.6698	22.8645
	-9.0293	0.08251	-7.75949	0.00246	-8.36816	0.00267	-9.44907	0.00189	-8.58854	0.27291	-8.46261	0.000656172	-6.30079	0.08075	-33.6593	23.6679
	-9.0188	0.08867	-7.749	0.00266	-8.35766	0.00272	-9.43857	0.00213	-8.57804	0.27748	-8.45211	0.00066434	-6.29029	0.08158	-33.6489	24.4336
	-9.00831	0.09518	-7.7385	0.00288	-8.34717	0.00277	-9.42808	0.0024	-8.56755	0.28185	-8.44162	0.000672047	-6.2798	0.08238	-33.6384	25.1563
	-8.99781	0.10205	-7.72801	0.00313	-8.33667	0.00282	-9.41758	0.0027	-8.55705	0.286	-8.43112	0.000679248	-6.2693	0.08314	-33.6279	25.8307
	-8.98732	0.10926	-7.71751	0.0034	-8.32618	0.00287	-9.40709	0.00303	-8.54656	0.28992	-8.42063	0.000685911	-6.25881	0.08387	-33.6174	26.4519
	-8.97682	0.1168	-7.70702	0.00369	-8.31569	0.00292	-9.39659	0.0034	-8.53607	0.29361	-8.41013	0.000692009	-6.24831	0.08457	-33.6069	27.0152
	-8.96633	0.12467	-7.69652	0.00401	-8.30519	0.00296	-9.3861	0.0038	-8.52557	0.29703	-8.39964	0.000697489	-6.23782	0.08524	-33.5964	27.5163
	-8.95584	0.13286	-7.68603	0.00437	-8.2947	0.00301	-9.37561	0.00424	-8.51508	0.3002	-8.38915	0.000702341	-6.22733	0.08589	-33.5859	27.9514
	-8.94534	0.14137	-7.67554	0.00475	-8.2842	0.00305	-9.36511	0.00473	-8.50458	0.30309	-8.37865	0.000707061	-6.21683	0.08651	-33.5754	28.317
	-8.93485	0.15019	-7.66504	0.00517	-8.27371	0.00309	-9.35462	0.00526	-8.49409	0.30569	-8.36816	0.000711633	-6.20634	0.08711	-33.5649	28.6103
	-8.92435	0.1593	-7.65455	0.00563	-8.26321	0.00313	-9.34412	0.00584	-8.48359	0.30799	-8.35766	0.00071569	-6.19584	0.08768	-33.5544	28.8424
	-8.91386	0.16869	-7.64405	0.00613	-8.25272	0.00317	-9.33363	0.00648	-8.4731	0.30999	-8.34717	0.000719276	-6.18535	0.08824	-33.5439	29.0114
	-8.90336	0.17835	-7.63356	0.00666	-8.24223	0.0032	-9.32314	0.00718	-8.46261	0.31166	-8.33667	0.000722232	-6.17486	0.08878	-33.5334	29.1026
	-8.89287	0.18825	-7.62306	0.00724	-8.23173	0.00324	-9.31264	0.00795	-8.45211	0.31301	-8.32618	0.000724501	-6.16436	0.08931	-33.5229	29.1286
	-8.88238	0.19839	-7.61257	0.00787	-8.22124	0.00327	-9.30215	0.00879	-8.44162	0.31401	-8.31569	0.000726089	-6.15387	0.08982	-33.5124	29.0892
	-8.87188	0.20874	-7.60208	0.00854	-8.21074	0.0033	-9.29165	0.0097	-8.43112	0.31467	-8.30519	0.000727006	-6.14337	0.09032	-33.5019	28.9714
	-8.86139	0.21928	-7.59158	0.00926	-8.20025	0.00333	-9.28116	0.0107	-8.42063	0.31499	-8.2947	0.000727264	-6.13288	0.09085	-33.4914	28.776
	-8.85089	0.22998	-7.58109	0.01004	-8.18975	0.00336	-9.27066	0.01178	-8.41013	0.31495	-8.2842	0.000726881	-6.12238	0.09139	-33.4809	28.518
	-8.8404	0.24084	-7.57059	0.01086	-8.17926	0.00339	-9.26017	0.01296	-8.39964	0.31455	-8.27371	0.000725878	-6.11189	0.09193	-33.4704	28.1997
	-8.8299	0.25182	-7.5601	0.01173	-8.16877	0.00342	-9.24968	0.01424	-8.38915	0.3138	-8.26321	0.000724285	-6.1014	0.09245	-33.4599	27.81
	-8.81941	0.2629	-7.5496	0.01266	-8.15827	0.00345	-9.23918	0.01563	-8.37865	0.3129	-8.25272	0.000722123	-6.0909	0.09295	-33.4494	27.3519
	-8.80892	0.27406	-7.53911	0.01364	-8.14778	0.00347	-9.22869	0.01714	-8.36816	0.31186	-8.24223	0.000719418	-6.08041	0.09345	-33.439	26.8291
	-8.79842	0.28528	-7.52862	0.01467	-8.13728	0.0035	-9.21819	0.01878	-8.35766	0.31054	-8.23173	0.000716206	-6.06991	0.09394	-33.4285	26.2456
	-8.78793	0.29653	-7.51812	0.01576	-8.12679	0.00352	-9.2077	0.02055	-8.34717	0.309	-8.22124	0.000712518	-6.05942	0.09441	-33.418	25.6058
	-8.77743	0.3078	-7.50763	0.01689	-8.11629	0.00355	-9.1972	0.02248	-8.33667	0.30718	-8.21074	0.00070839	-6.04892	0.09487	-33.4075	24.9144
	-8.76694	0.31907	-7.49713	0.01807	-8.1058	0.00357	-9.18671	0.02456	-8.32618	0.30503	-8.20025	0.000703856	-6.03843	0.0953	-33.397	24.1766
	-8.75644	0.33032	-7.48664	0.0193	-8.09531	0.00359	-9.17622	0.02681	-8.31569	0.30257	-8.18975	0.000698954	-6.02794	0.09571	-33.3865	23.3976
	-8.74595	0.34153	-7.47614	0.02057	-8.08481	0.00362	-9.16572	0.02924	-8.30519	0.29981	-8.17926	0.000693721	-6.01744	0.09609	-33.376	22.5829
	-8.73546	0.35269	-7.46565	0.02187	-8.07432	0.00365	-9.15523	0.03186	-8.2947	0.29677	-8.16877	0.000688197	-6.00695	0.09645	-33.3655	21.7379
	-8.72496	0.36378	-7.45516	0.02321	-8.06382	0.00368	-9.14473	0.03469	-8.2842	0.29347	-8.15827	0.00068242	-5.99645	0.09679	-33.355	20.8683
	-8.71447	0.37479	-7.44466	0.02458	-8.05333	0.00371	-9.13424	0.03773	-8.27371	0.28992	-8.14778	0.000676454	-5.98596	0.09711	-33.3445	19.9797
	-8.70397	0.38583	-7.43417	0.02598	-8.04283	0.00375	-9.12374	0.041	-8.26321	0.28616	-8.13728	0.000670303	-5.97546	0.0974	-33.334	19.0776
	-8.69348	0.39688	-7.42367	0.02739	-8.03234	0.00379	-9.11325	0.04452	-8.25272	0.2822	-8.12679	0.00066403	-5.96497	0.09766	-33.3235	18.1672
	-8.68298	0.40781	-7.41318	0.02881	-8.02185	0.00384	-9.10276	0.04828	-8.24223	0.27806	-8.11629	0.000657679	-5.95448	0.0979	-33.313	17.2538
	-8.67249	0.41884	-7.40268	0.03023	-8.01135	0.00389	-9.09226	0.05232	-8.23173	0.27377	-8.1058	0.000651715	-5.94398	0.09811	-33.3025	16.3422
	-8.662	0.42997	-7.39219	0.03166	-8.00086	0.00394	-9.08177	0.05662	-8.22124	0.26936	-8.09531	0.000645467	-5.93349	0.09829	-33.292	15.4373
	-8.6515	0.44094	-7.3817	0.03307	-7.99036	0.004	-9.07127	0.06122	-8.21074	0.26486	-8.08481	0.000639311	-5.92299	0.09844	-33.2816	14.5432
	-8.64101	0.45173	-7.3712	0.03446	-7.97987	0.00406	-9.06078	0.06611	-8.20025	0.26029	-8.07432	0.000633328	-5.9125	0.09857	-33.2711	13.6642
	-8.63051	0.46232	-7.36071	0.03582	-7.96937	0.00413	-9.05028	0.07132	-8.18975	0.25568	-8.06382	0.000627906	-5.902	0.09869	-33.2606	12.8037
	-8.62002	0.47271	-7.35021	0.03715	-7.95888	0.00421	-9.03979	0.07683	-8.17926	0.25105	-8.05333	0.000623314	-5.89151	0.0988	-33.2501	11.9652
	-8.60952	0.48287	-7.33972	0.03843	-7.94839	0.0043	-9.0293	0.08267	-8.16877	0.24644	-8.04283	0.000619288	-5.88102	0.0989	-33.2396	11.1516
	-8.59903	0.49279	-7.32922	0.03966	-7.93789	0.00439	-9.0188	0.08884	-8.15827	0.24187	-8.03234	0.000616601	-5.87052	0.09899	-33.2291	10.3653
	-8.58854	0.50244	-7.31873	0.04083	-7.9274	0.00449	-9.00831	0.09537	-8.14778	0.23736	-8.02185	0.000613763	-5.86003	0.09907	-33.2186	9.60865
	-8.57804	0.5118	-7.30824	0.04193	-7.9169	0.00461	-8.99781	0.10225	-8.13728	0.23295	-8.01135	0.000611579	-5.84953	0.09915	-33.2081	8.88325
	-8.56755	0.52085	-7.29774	0.04295	-7.90641	0.00473	-8.98732	0.10947	-8.12679	0.22865	-8.00086	0.000610153	-5.83904	0.09922	-33.1976	8.19055
	-8.55705	0.52958	-7.28725	0.04389	-7.89591	0.00486	-8.97682	0.11703	-8.11629	0.22448	-7.99036	0.000609599	-5.82854	0.0993	-33.1871	7.53156
	-8.54656	0.53795	-7.27675	0.04474	-7.88542	0.00501	-8.96633	0.12491	-8.1058	0.22048	-7.97987	0.000610041	-5.81805	0.09939	-33.1766	6.90697
	-8.53607	0.54594	-7.26626	0.04549	-7.87493	0.00517	-8.95584	0.13312	-8.09531	0.21665	-7.96937	0.000611614	-5.80756	0.09951	-33.1661	6.31716
	-8.52557	0.55353	-7.25576	0.04614	-7.86443	0.00534	-8.94534	0.14165	-8.08481	0.21302	-7.95888	0.000614468	-5.79706	0.09968	-33.1556	5.76218
	-8.51508	0.56069	-7.24527	0.04668	-7.85394	0.00553	-8.93485	0.15048	-8.07432	0.20961	-7.94839	0.000618768	-5.78657	0.09991	-33.1451	5.24183
	-8.50458	0.5674	-7.23478	0.04711	-7.84344	0.00573	-8.92435	0.15961	-8.06382	0.20652	-7.93789	0.000624688	-5.77607	0.1002	-33.1346	4.75565
	-8.49409	0.57362	-7.22428	0.04746	-7.83295	0.00595	-8.91386	0.16902	-8.05333	0.20381	-7.9274	0.000632425	-5.76558	0.10059	-33.1241	4.30296
	-8.48359	0.57934	-7.21379	0.04774	-7.82245	0.00618	-8.90336	0.17869	-8.04283	0.20142	-7.9169	0.000642196	-5.75508	0.10108	-33.1136	3.8829
	-8.4731	0.58452	-7.20329	0.04789	-7.81196	0.00643	-8.89287	0.18862	-8.03234	0.19931	-7.90641	0.000654237	-5.74459	0.10165	-33.1031	3.49442
	-8.46261	0.58916	-7.1928	0.04792	-7.80147	0.00669	-8.88238	0.19878	-8.02185	0.19748	-7.89591	0.000669185	-5.7341	0.10231	-33.0926	3.13635
	-8.45211	0.59322	-7.1823	0.04785	-7.79097	0.00697	-8.87188	0.20915	-8.01135	0.19594	-7.88542	0.000686676	-5.7236	0.10308	-33.0822	2.80741
	-8.44162	0.59669	-7.17181	0.04768	-7.78048	0.00727	-8.86139	0.21972	-8.00086	0.1947	-7.87493	0.000707327	-5.71311	0.10396	-33.0717	2.50621
	-8.43112	0.59954	-7.16132	0.04739	-7.76998	0.00759	-8.85089	0.23045	-7.99036	0.19377	-7.86443	0.000731495	-5.70261	0.10497	-33.0612	2.2313
	-8.42063	0.60178	-7.15082	0.04699	-7.75949	0.00793	-8.8404	0.24133	-7.97987	0.19316	-7.85394	0.000759575	-5.69212	0.10612	-33.0507	1.98121
	-8.41013	0.60339	-7.14033	0.04647	-7.749	0.00829	-8.8299	0.25234	-7.96937	0.19286	-7.84344	0.000792004	-5.68162	0.10741	-33.0402	1.75441
	-8.39964	0.60435	-7.12983	0.04585	-7.7385	0.00866	-8.81941	0.26344	-7.95888	0.19288	-7.83295	0.000829266	-5.67113	0.10887	-33.0297	1.5494
	-8.38915	0.60468	-7.11934	0.04513	-7.72801	0.00906	-8.80892	0.27463	-7.94839	0.19322	-7.82245	0.000871898	-5.66064	0.11049	-33.0192	1.36467
	-8.37865	0.60478	-7.10884	0.04433	-7.71751	0.00947	-8.79842	0.28588	-7.93789	0.19389	-7.81196	0.000920495	-5.65014	0.11229	-33.0087	1.19872
	-8.36816	0.60465	-7.09835	0.04345	-7.70702	0.00991	-8.78793	0.29717	-7.9274	0.19488	-7.80147	0.000975714	-5.63965	0.11428	-32.9982	1.05013
	-8.35766	0.604	-7.08786	0.04249	-7.69652	0.01036	-8.77743	0.30848	-7.9169	0.1962	-7.79097	0.00104	-5.62915	0.11646	-32.9877	0.91748
	-8.34717	0.60292	-7.07736	0.04145	-7.68603	0.01084	-8.76694	0.31978	-7.90641	0.19783	-7.78048	0.00111	-5.61866	0.11884	-32.9772	0.79942
	-8.33667	0.60132	-7.06687	0.04036	-7.67554	0.01133	-8.75644	0.33107	-7.89591	0.19979	-7.76998	0.00119	-5.60816	0.12142	-32.9667	0.69469
	-8.32618	0.59911	-7.05637	0.03921	-7.66504	0.01185	-8.74595	0.34231	-7.88542	0.20206	-7.75949	0.00128	-5.59767	0.12422	-32.9562	0.60205
	-8.31569	0.59631	-7.04588	0.03801	-7.65455	0.01238	-8.73546	0.35351	-7.87493	0.20464	-7.749	0.00138	-5.58718	0.12722	-32.9457	0.52036
	-8.30519	0.59293	-7.03538	0.03678	-7.64405	0.01293	-8.72496	0.36464	-7.86443	0.20752	-7.7385	0.00149	-5.57668	0.13043	-32.9352	0.44854
	-8.2947	0.58901	-7.02489	0.03553	-7.63356	0.0135	-8.71447	0.37569	-7.85394	0.21071	-7.72801	0.00162	-5.56619	0.13386	-32.9247	0.3856
	-8.2842	0.58457	-7.0144	0.03426	-7.62306	0.01408	-8.70397	0.38677	-7.84344	0.21419	-7.71751	0.00176	-5.55569	0.13753	-32.9143	0.33059
	-8.27371	0.57964	-7.0039	0.03299	-7.61257	0.01467	-8.69348	0.39787	-7.83295	0.21796	-7.70702	0.00192	-5.5452	0.14141	-32.9038	0.28267
	-8.26321	0.57426	-6.99341	0.03173	-7.60208	0.01529	-8.68298	0.40884	-7.82245	0.22201	-7.69652	0.00209	-5.5347	0.14549	-32.8933	0.24104
	-8.25272	0.56844	-6.98291	0.03048	-7.59158	0.01591	-8.67249	0.41992	-7.81196	0.22633	-7.68603	0.00229	-5.52421	0.14976	-32.8828	0.205
	-8.24223	0.56225	-6.97242	0.02925	-7.58109	0.01655	-8.662	0.4311	-7.80147	0.23091	-7.67554	0.00251	-5.51372	0.15422	-32.8723	0.17387
	-8.23173	0.55571	-6.96193	0.02806	-7.57059	0.01719	-8.6515	0.44212	-7.79097	0.23575	-7.66504	0.00275	-5.50322	0.15883	-32.8618	0.14707
	-8.22124	0.54886	-6.95143	0.02691	-7.5601	0.01785	-8.64101	0.45296	-7.78048	0.24083	-7.65455	0.00301	-5.49273	0.16361	-32.8513	0.12407
	-8.21074	0.54176	-6.94094	0.02582	-7.5496	0.01851	-8.63051	0.46361	-7.76998	0.24615	-7.64405	0.00331	-5.48223	0.16853	-32.8408	0.10438
	-8.20025	0.53442	-6.93044	0.02478	-7.53911	0.01918	-8.62002	0.47405	-7.75949	0.2517	-7.63356	0.00363	-5.47174	0.17358	-32.8303	0.08758
	-8.18975	0.52691	-6.91995	0.02381	-7.52862	0.01986	-8.60952	0.48427	-7.749	0.25747	-7.62306	0.00399	-5.46124	0.17875	-32.8198	0.07329
	-8.17926	0.51927	-6.90945	0.02293	-7.51812	0.02054	-8.59903	0.49424	-7.7385	0.26345	-7.61257	0.00438	-5.45075	0.18401	-32.8093	0.06116
	-8.16877	0.51152	-6.89896	0.02212	-7.50763	0.02122	-8.58854	0.50394	-7.72801	0.26963	-7.60208	0.0048	-5.44026	0.18936	-32.7988	0.0509
	-8.15827	0.50373	-6.88847	0.02141	-7.49713	0.02191	-8.57804	0.51336	-7.71751	0.27608	-7.59158	0.00527	-5.42976	0.19478	-32.7883	0.04225
	-8.14778	0.49593	-6.87797	0.02079	-7.48664	0.02259	-8.56755	0.52248	-7.70702	0.2828	-7.58109	0.00577	-5.41927	0.20025	-32.7778	0.03498
	-8.13728	0.48815	-6.86748	0.02028	-7.47614	0.02329	-8.55705	0.53126	-7.69652	0.28969	-7.57059	0.00632	-5.40877	0.20577	-32.7673	0.02888
	-8.12679	0.48045	-6.85698	0.01988	-7.46565	0.02397	-8.54656	0.53969	-7.68603	0.29684	-7.5601	0.00692	-5.39828	0.21134	-32.7568	0.02377
	-8.11629	0.47285	-6.84649	0.01959	-7.45516	0.02465	-8.53607	0.54774	-7.67554	0.30425	-7.5496	0.00756	-5.38779	0.21694	-32.7463	0.01952
	-8.1058	0.4654	-6.83599	0.01942	-7.44466	0.02532	-8.52557	0.55539	-7.66504	0.31179	-7.53911	0.00826	-5.37729	0.22253	-32.7358	0.01599
	-8.09531	0.45814	-6.8255	0.01938	-7.43417	0.02598	-8.51508	0.56261	-7.65455	0.31944	-7.52862	0.00901	-5.3668	0.2281	-32.7253	0.01306
	-8.08481	0.4511	-6.81501	0.01947	-7.42367	0.02662	-8.50458	0.56938	-7.64405	0.32718	-7.51812	0.00981	-5.3563	0.23363	-32.7149	0.01063
	-8.07432	0.44433	-6.80451	0.01969	-7.41318	0.02725	-8.49409	0.57566	-7.63356	0.33499	-7.50763	0.01066	-5.34581	0.23915	-32.7044	0.00864
	-8.06382	0.43802	-6.79402	0.02004	-7.40268	0.02786	-8.48359	0.58144	-7.62306	0.34286	-7.49713	0.01158	-5.33531	0.24462	-32.6939	0.007
	-8.05333	0.43238	-6.78352	0.02053	-7.39219	0.02846	-8.4731	0.58668	-7.61257	0.35076	-7.48664	0.01255	-5.32482	0.25002	-32.6834	0.00565
	-8.04283	0.42727	-6.77303	0.02116	-7.3817	0.02903	-8.46261	0.59137	-7.60208	0.35867	-7.47614	0.01358	-5.31433	0.25534	-32.6729	0.00456
	-8.03234	0.42256	-6.76253	0.02194	-7.3712	0.02957	-8.45211	0.59549	-7.59158	0.36658	-7.46565	0.01467	-5.30383	0.26058	-32.6624	0.00366
	-8.02185	0.41827	-6.75204	0.02285	-7.36071	0.03009	-8.44162	0.59901	-7.58109	0.37445	-7.45516	0.01581	-5.29334	0.26573	-32.6519	0.00293
	-8.01135	0.41444	-6.74155	0.02391	-7.35021	0.03059	-8.43112	0.60193	-7.57059	0.38227	-7.44466	0.01701	-5.28284	0.27086	-32.6414	0.00234
	-8.00086	0.4111	-6.73105	0.02511	-7.33972	0.03106	-8.42063	0.60422	-7.5601	0.39001	-7.43417	0.01827	-5.27235	0.27597	-32.6309	0.00164
	-7.99036	0.40828	-6.72056	0.02646	-7.32922	0.03151	-8.41013	0.60588	-7.5496	0.39764	-7.42367	0.01958	-5.26185	0.28103	-32.6204	0.00131
	-7.97987	0.406	-6.71006	0.02795	-7.31873	0.03193	-8.39964	0.6069	-7.53911	0.40513	-7.41318	0.02094	-5.25136	0.28602	-32.6099	0.00104
	-7.96937	0.40429	-6.69957	0.02958	-7.30824	0.03232	-8.38915	0.60727	-7.52862	0.41246	-7.40268	0.02235	-5.24087	0.29095	-32.5994	0.000592195
	-7.95888	0.40318	-6.68907	0.03135	-7.29774	0.03267	-8.37865	0.60742	-7.51812	0.4196	-7.39219	0.0238	-5.23037	0.29581	-32.5889	0.000469274
	-7.94839	0.4027	-6.67858	0.03326	-7.28725	0.03299	-8.36816	0.60735	-7.50763	0.42651	-7.3817	0.02529	-5.21988	0.30062	-32.5784	0.000370845
	-7.93789	0.40287	-6.66809	0.03531	-7.27675	0.03327	-8.35766	0.60675	-7.49713	0.43317	-7.3712	0.02681	-5.20938	0.30539	-32.5679	0.000292256
	-7.9274	0.40372	-6.65759	0.03749	-7.26626	0.03351	-8.34717	0.60572	-7.48664	0.43964	-7.36071	0.02837	-5.19889	0.31012	-32.5574	0
	-7.9169	0.40527	-6.6471	0.0398	-7.25576	0.03371	-8.33667	0.60417	-7.47614	0.44591	-7.35021	0.02995	-5.18839	0.31488	-9.41758	0.00028713
	-7.90641	0.40754	-6.6366	0.04223	-7.24527	0.03387	-8.32618	0.60201	-7.46565	0.45183	-7.33972	0.03154	-5.1779	0.31968	-9.40709	0.000339508
	-7.89591	0.41055	-6.62611	0.04478	-7.23478	0.03399	-8.31569	0.59926	-7.45516	0.45737	-7.32922	0.03314	-5.16741	0.32449	-9.39659	0.00040085
	-7.88542	0.41431	-6.61561	0.04745	-7.22428	0.03407	-8.30519	0.59593	-7.44466	0.46252	-7.31873	0.03475	-5.15691	0.32932	-9.3861	0.000472553
	-7.87493	0.41884	-6.60512	0.05023	-7.21379	0.03412	-8.2947	0.59205	-7.43417	0.46724	-7.30824	0.03635	-5.14642	0.33424	-9.37561	0.000556198
	-7.86443	0.42415	-6.59463	0.05311	-7.20329	0.03413	-8.2842	0.58765	-7.42367	0.47159	-7.29774	0.03793	-5.13592	0.33927	-9.36511	0.000653575
	-7.85394	0.43024	-6.58413	0.0561	-7.1928	0.0341	-8.27371	0.58276	-7.41318	0.47553	-7.28725	0.03949	-5.12543	0.34437	-9.35462	0.000766695
	-7.84344	0.43713	-6.57364	0.05917	-7.1823	0.03403	-8.26321	0.57742	-7.40268	0.47898	-7.27675	0.04102	-5.11493	0.34957	-9.34412	0.000897816
	-7.83295	0.44481	-6.56314	0.06233	-7.17181	0.03392	-8.25272	0.57165	-7.39219	0.48191	-7.26626	0.04251	-5.10444	0.35488	-9.33363	0.00105
	-7.82245	0.45328	-6.55265	0.06557	-7.16132	0.03377	-8.24223	0.5655	-7.3817	0.48431	-7.25576	0.04395	-5.09395	0.36032	-9.32314	0.00122
	-7.81196	0.46253	-6.54215	0.06887	-7.15082	0.03357	-8.23173	0.55899	-7.3712	0.48615	-7.24527	0.04533	-5.08345	0.36591	-9.31264	0.00143
	-7.80147	0.47256	-6.53166	0.07224	-7.14033	0.03334	-8.22124	0.55219	-7.36071	0.48744	-7.23478	0.04664	-5.07296	0.37166	-9.30215	0.00166
	-7.79097	0.48335	-6.52117	0.07567	-7.12983	0.03307	-8.21074	0.54512	-7.35021	0.48816	-7.22428	0.04788	-5.06246	0.37757	-9.29165	0.00193
	-7.78048	0.49488	-6.51067	0.07915	-7.11934	0.03276	-8.20025	0.53782	-7.33972	0.48859	-7.21379	0.04904	-5.05197	0.38367	-9.28116	0.00223
	-7.76998	0.50714	-6.50018	0.08269	-7.10884	0.03241	-8.18975	0.53035	-7.32922	0.48872	-7.20329	0.0501	-5.04147	0.38999	-9.27066	0.00258
	-7.75949	0.52009	-6.48968	0.08626	-7.09835	0.03204	-8.17926	0.52273	-7.31873	0.48828	-7.1928	0.05107	-5.03098	0.39651	-9.26017	0.00298
	-7.749	0.53371	-6.47919	0.08985	-7.08786	0.03164	-8.16877	0.51503	-7.30824	0.48727	-7.1823	0.05195	-5.02049	0.40324	-9.24968	0.00343
	-7.7385	0.54797	-6.46869	0.09346	-7.07736	0.03121	-8.15827	0.50727	-7.29774	0.48569	-7.17181	0.05274	-5.00999	0.41021	-9.23918	0.00393
	-7.72801	0.56284	-6.4582	0.09708	-7.06687	0.03075	-8.14778	0.4995	-7.28725	0.48362	-7.16132	0.05341	-4.9995	0.41741	-9.22869	0.00451
	-7.71751	0.57837	-6.44771	0.10069	-7.05637	0.03027	-8.13728	0.49176	-7.27675	0.48109	-7.15082	0.05396	-4.989	0.42483	-9.21819	0.00515
	-7.70702	0.59453	-6.43721	0.1043	-7.04588	0.02976	-8.12679	0.48409	-7.26626	0.47802	-7.14033	0.05439	-4.97851	0.43246	-9.2077	0.00587
	-7.69652	0.61116	-6.42672	0.1079	-7.03538	0.02924	-8.11629	0.47653	-7.25576	0.47442	-7.12983	0.05469	-4.96801	0.44036	-9.1972	0.00668
	-7.68603	0.62843	-6.41622	0.11149	-7.02489	0.02871	-8.1058	0.46913	-7.24527	0.47032	-7.11934	0.05486	-4.95752	0.44854	-9.18671	0.00759
	-7.67554	0.64629	-6.40573	0.11507	-7.0144	0.02818	-8.09531	0.46191	-7.23478	0.46572	-7.10884	0.05494	-4.94703	0.45692	-9.17622	0.00859
	-7.66504	0.66446	-6.39523	0.11864	-7.0039	0.02765	-8.08481	0.45491	-7.22428	0.46065	-7.09835	0.05494	-4.93653	0.46551	-9.16572	0.00971
	-7.65455	0.68288	-6.38474	0.12218	-6.99341	0.02711	-8.07432	0.44819	-7.21379	0.45514	-7.08786	0.0548	-4.92604	0.47434	-9.15523	0.01094
	-7.64405	0.70149	-6.37425	0.12568	-6.98291	0.02658	-8.06382	0.44193	-7.20329	0.4492	-7.07736	0.05454	-4.91554	0.48341	-9.14473	0.0123
	-7.63356	0.72023	-6.36375	0.12912	-6.97242	0.02607	-8.05333	0.43635	-7.1928	0.44285	-7.06687	0.05415	-4.90505	0.49267	-9.13424	0.0138
	-7.62306	0.73903	-6.35326	0.1325	-6.96193	0.02558	-8.04283	0.4313	-7.1823	0.43617	-7.05637	0.05364	-4.89455	0.50212	-9.12374	0.01544
	-7.61257	0.75782	-6.34276	0.13582	-6.95143	0.02511	-8.03234	0.42666	-7.17181	0.42917	-7.04588	0.053	-4.88406	0.51176	-9.11325	0.01724
	-7.60208	0.77654	-6.33227	0.13909	-6.94094	0.02466	-8.02185	0.42245	-7.16132	0.42184	-7.03538	0.05226	-4.87357	0.52155	-9.10276	0.0192
	-7.59158	0.79512	-6.32177	0.14232	-6.93044	0.02424	-8.01135	0.4187	-7.15082	0.4142	-7.02489	0.05141	-4.86307	0.5315	-9.09226	0.02133
	-7.58109	0.81349	-6.31128	0.14546	-6.91995	0.02386	-8.00086	0.41545	-7.14033	0.40629	-7.0144	0.05046	-4.85258	0.54159	-9.08177	0.02364
	-7.57059	0.83158	-6.30079	0.14851	-6.90945	0.02352	-7.99036	0.41272	-7.12983	0.39812	-7.0039	0.04941	-4.84208	0.55184	-9.07127	0.02613
	-7.5601	0.84932	-6.29029	0.15152	-6.89896	0.02322	-7.97987	0.41054	-7.11934	0.38972	-6.99341	0.04828	-4.83159	0.5622	-9.06078	0.02882
	-7.5496	0.86665	-6.2798	0.15446	-6.88847	0.02298	-7.96937	0.40895	-7.10884	0.38123	-6.98291	0.04708	-4.82109	0.5727	-9.05028	0.0317
	-7.53911	0.8835	-6.2693	0.15731	-6.87797	0.0228	-7.95888	0.40796	-7.09835	0.37268	-6.97242	0.04582	-4.8106	0.58335	-9.03979	0.03479
	-7.52862	0.8998	-6.25881	0.16007	-6.86748	0.02268	-7.94839	0.40762	-7.08786	0.36398	-6.96193	0.04452	-4.80011	0.59409	-9.0293	0.03809
	-7.51812	0.9155	-6.24831	0.16272	-6.85698	0.02263	-7.93789	0.40794	-7.07736	0.35513	-6.95143	0.04318	-4.78961	0.60495	-9.0188	0.0416
	-7.50763	0.93051	-6.23782	0.16526	-6.84649	0.02265	-7.9274	0.40894	-7.06687	0.34617	-6.94094	0.04179	-4.77912	0.61585	-9.00831	0.04533
	-7.49713	0.9449	-6.22733	0.16771	-6.83599	0.02275	-7.9169	0.41066	-7.05637	0.33711	-6.93044	0.04038	-4.76862	0.62677	-8.99781	0.04927
	-7.48664	0.95896	-6.21683	0.17004	-6.8255	0.02293	-7.90641	0.41312	-7.04588	0.32798	-6.91995	0.03894	-4.75813	0.63771	-8.98732	0.05342
	-7.47614	0.97251	-6.20634	0.17227	-6.81501	0.0232	-7.89591	0.41632	-7.03538	0.31881	-6.90945	0.0375	-4.74763	0.64865	-8.97682	0.05779
	-7.46565	0.98514	-6.19584	0.17439	-6.80451	0.02357	-7.88542	0.4203	-7.02489	0.30964	-6.89896	0.03605	-4.73714	0.65957	-8.96633	0.06237
	-7.45516	0.99678	-6.18535	0.1764	-6.79402	0.02403	-7.87493	0.42507	-7.0144	0.3005	-6.88847	0.03462	-4.72665	0.67042	-8.95584	0.06715
	-7.44466	1.00741	-6.17486	0.17829	-6.78352	0.02459	-7.86443	0.43063	-7.0039	0.29139	-6.87797	0.0332	-4.71615	0.6812	-8.94534	0.07214
	-7.43417	1.01695	-6.16436	0.18008	-6.77303	0.02524	-7.85394	0.437	-6.99341	0.28231	-6.86748	0.0318	-4.70566	0.69187	-8.93485	0.07731
	-7.42367	1.02548	-6.15387	0.18176	-6.76253	0.026	-7.84344	0.44419	-6.98291	0.27329	-6.85698	0.03044	-4.69516	0.70242	-8.92435	0.08267
	-7.41318	1.03298	-6.14337	0.18335	-6.75204	0.02687	-7.83295	0.45219	-6.97242	0.26448	-6.84649	0.02912	-4.68467	0.71285	-8.91386	0.0882
	-7.40268	1.03925	-6.13288	0.1849	-6.74155	0.02784	-7.82245	0.461	-6.96193	0.25589	-6.83599	0.02785	-4.67417	0.72312	-8.90336	0.09389
	-7.39219	1.04428	-6.12238	0.18639	-6.73105	0.02892	-7.81196	0.47062	-6.95143	0.24742	-6.8255	0.02663	-4.66368	0.73322	-8.89287	0.09973
	-7.3817	1.04803	-6.11189	0.18778	-6.72056	0.0301	-7.80147	0.48105	-6.94094	0.23911	-6.81501	0.02548	-4.65319	0.74312	-8.88238	0.10571
	-7.3712	1.05048	-6.1014	0.18909	-6.71006	0.03139	-7.79097	0.49226	-6.93044	0.23098	-6.80451	0.02439	-4.64269	0.75278	-8.87188	0.11181
	-7.36071	1.05161	-6.0909	0.1903	-6.69957	0.03278	-7.78048	0.50425	-6.91995	0.22304	-6.79402	0.02337	-4.6322	0.76222	-8.86139	0.11802
	-7.35021	1.05141	-6.08041	0.19141	-6.68907	0.03427	-7.76998	0.517	-6.90945	0.21531	-6.78352	0.02243	-4.6217	0.77145	-8.85089	0.12432
	-7.33972	1.05019	-6.06991	0.19242	-6.67858	0.03586	-7.75949	0.53048	-6.89896	0.20783	-6.77303	0.02156	-4.61121	0.78041	-8.8404	0.13069
	-7.32922	1.04797	-6.05942	0.19337	-6.66809	0.03754	-7.749	0.54466	-6.88847	0.20061	-6.76253	0.02078	-4.60072	0.7891	-8.8299	0.13712
	-7.31873	1.04446	-6.04892	0.19425	-6.65759	0.03931	-7.7385	0.55952	-6.87797	0.19367	-6.75204	0.02008	-4.59022	0.79756	-8.81941	0.14359
	-7.30824	1.0396	-6.03843	0.19504	-6.6471	0.04117	-7.72801	0.57502	-6.86748	0.18703	-6.74155	0.01946	-4.57973	0.8058	-8.80892	0.1501
	-7.29774	1.03342	-6.02794	0.19574	-6.6366	0.04312	-7.71751	0.59124	-6.85698	0.1807	-6.73105	0.01893	-4.56923	0.81374	-8.79842	0.15661
	-7.28725	1.02599	-6.01744	0.19634	-6.62611	0.04513	-7.70702	0.60813	-6.84649	0.17472	-6.72056	0.01848	-4.55874	0.82138	-8.78793	0.16312
	-7.27675	1.01734	-6.00695	0.19686	-6.61561	0.04722	-7.69652	0.62553	-6.83599	0.16908	-6.71006	0.01812	-4.54824	0.82869	-8.77743	0.16961
	-7.26626	1.00743	-5.99645	0.19733	-6.60512	0.04938	-7.68603	0.64363	-6.8255	0.16382	-6.69957	0.01785	-4.53775	0.83567	-8.76694	0.17607
	-7.25576	0.99631	-5.98596	0.19773	-6.59463	0.05159	-7.67554	0.66237	-6.81501	0.15892	-6.68907	0.01765	-4.52726	0.84231	-8.75644	0.18248
	-7.24527	0.98401	-5.97546	0.19806	-6.58413	0.05386	-7.66504	0.68148	-6.80451	0.15442	-6.67858	0.01754	-4.51676	0.84865	-8.74595	0.18884
	-7.23478	0.97057	-5.96497	0.19832	-6.57364	0.05617	-7.65455	0.70089	-6.79402	0.15031	-6.66809	0.0175	-4.50627	0.85475	-8.73546	0.19513
	-7.22428	0.9564	-5.95448	0.19853	-6.56314	0.05852	-7.64405	0.72055	-6.78352	0.14661	-6.65759	0.01753	-4.49577	0.86064	-8.72496	0.20134
	-7.21379	0.94155	-5.94398	0.19868	-6.55265	0.06091	-7.63356	0.74039	-6.77303	0.1433	-6.6471	0.01764	-4.48528	0.86629	-8.71447	0.20746
	-7.20329	0.92572	-5.93349	0.19878	-6.54215	0.06332	-7.62306	0.76035	-6.76253	0.1404	-6.6366	0.01782	-4.47478	0.87172	-8.70397	0.21355
	-7.1928	0.90897	-5.92299	0.19883	-6.53166	0.06576	-7.61257	0.78036	-6.75204	0.13791	-6.62611	0.01806	-4.46429	0.87692	-8.69348	0.2196
	-7.1823	0.89148	-5.9125	0.19886	-6.52117	0.06821	-7.60208	0.80037	-6.74155	0.1358	-6.61561	0.01836	-4.4538	0.88188	-8.68298	0.22554
	-7.17181	0.87332	-5.902	0.19889	-6.51067	0.07069	-7.59158	0.82029	-6.73105	0.13409	-6.60512	0.01871	-4.4433	0.8866	-8.67249	0.2315
	-7.16132	0.85443	-5.89151	0.1989	-6.50018	0.07319	-7.58109	0.84007	-6.72056	0.13276	-6.59463	0.01912	-4.43281	0.89111	-8.662	0.23748
	-7.15082	0.83487	-5.88102	0.19891	-6.48968	0.0757	-7.57059	0.85963	-6.71006	0.13179	-6.58413	0.01957	-4.42231	0.8954	-8.6515	0.24332
	-7.14033	0.81471	-5.87052	0.19892	-6.47919	0.07821	-7.5601	0.8789	-6.69957	0.13118	-6.57364	0.02006	-4.41182	0.89948	-8.64101	0.24901
	-7.12983	0.79404	-5.86003	0.19893	-6.46869	0.0807	-7.5496	0.89783	-6.68907	0.1309	-6.56314	0.02059	-4.40132	0.90341	-8.63051	0.25455
	-7.11934	0.77292	-5.84953	0.19895	-6.4582	0.08319	-7.53911	0.91633	-6.67858	0.13094	-6.55265	0.02115	-4.39083	0.9072	-8.62002	0.25993
	-7.10884	0.75151	-5.83904	0.19899	-6.44771	0.08566	-7.52862	0.93434	-6.66809	0.13127	-6.54215	0.02174	-4.38034	0.9108	-8.60952	0.26514
	-7.09835	0.72989	-5.82854	0.19906	-6.43721	0.0881	-7.51812	0.95179	-6.65759	0.13189	-6.53166	0.02235	-4.36984	0.91426	-8.59903	0.27018
	-7.08786	0.70805	-5.81805	0.19917	-6.42672	0.09053	-7.50763	0.96863	-6.6471	0.13275	-6.52117	0.02298	-4.35935	0.91762	-8.58854	0.27502
	-7.07736	0.68608	-5.80756	0.19934	-6.41622	0.09295	-7.49713	0.98488	-6.6366	0.13385	-6.51067	0.02363	-4.34885	0.92091	-8.57804	0.27966
	-7.06687	0.66405	-5.79706	0.19962	-6.40573	0.09537	-7.48664	1.00085	-6.62611	0.13515	-6.50018	0.02429	-4.33836	0.92412	-8.56755	0.2841
	-7.05637	0.64205	-5.78657	0.20003	-6.39523	0.09777	-7.47614	1.01636	-6.61561	0.13664	-6.48968	0.02497	-4.32786	0.92723	-8.55705	0.28832
	-7.04588	0.62015	-5.77607	0.20054	-6.38474	0.10015	-7.46565	1.03098	-6.60512	0.13828	-6.47919	0.02565	-4.31737	0.93031	-8.54656	0.29231
	-7.03538	0.59844	-5.76558	0.20121	-6.37425	0.10251	-7.45516	1.04465	-6.59463	0.14005	-6.46869	0.02633	-4.30688	0.93336	-8.53607	0.29606
	-7.02489	0.57711	-5.75508	0.20206	-6.36375	0.10484	-7.44466	1.05731	-6.58413	0.14194	-6.4582	0.02702	-4.29638	0.93636	-8.52557	0.29956
	-7.0144	0.55624	-5.74459	0.20304	-6.35326	0.10715	-7.43417	1.0689	-6.57364	0.14392	-6.44771	0.02771	-4.28589	0.93935	-8.51508	0.3028
	-7.0039	0.53578	-5.7341	0.20415	-6.34276	0.10943	-7.42367	1.07949	-6.56314	0.14596	-6.43721	0.0284	-4.27539	0.94236	-8.50458	0.30575
	-6.99341	0.51582	-5.7236	0.20542	-6.33227	0.11171	-7.41318	1.08904	-6.55265	0.14806	-6.42672	0.02909	-4.2649	0.94536	-8.49409	0.30842
	-6.98291	0.49641	-5.71311	0.20686	-6.32177	0.11399	-7.40268	1.09735	-6.54215	0.15018	-6.41622	0.0298	-4.2544	0.94833	-8.48359	0.31079
	-6.97242	0.47774	-5.70261	0.20847	-6.31128	0.11625	-7.39219	1.1044	-6.53166	0.15232	-6.40573	0.03053	-4.24391	0.95131	-8.4731	0.31286
	-6.96193	0.45986	-5.69212	0.21026	-6.30079	0.11849	-7.3817	1.11013	-6.52117	0.15446	-6.39523	0.03127	-4.23342	0.9543	-8.46261	0.31459
	-6.95143	0.44274	-5.68162	0.21226	-6.29029	0.12072	-7.3712	1.11451	-6.51067	0.1567	-6.38474	0.03202	-4.22292	0.95728	-8.45211	0.316
	-6.94094	0.42645	-5.67113	0.21445	-6.2798	0.12296	-7.36071	1.11753	-6.50018	0.15904	-6.37425	0.03277	-4.21243	0.96027	-8.44162	0.31707
	-6.93044	0.41105	-5.66064	0.21687	-6.2693	0.12518	-7.35021	1.11914	-6.48968	0.16135	-6.36375	0.03354	-4.20193	0.9633	-8.43112	0.31779
	-6.91995	0.3966	-5.65014	0.2195	-6.25881	0.12738	-7.33972	1.11968	-6.47919	0.16362	-6.35326	0.03431	-4.19144	0.96638	-8.42063	0.31816
	-6.90945	0.38314	-5.63965	0.22235	-6.24831	0.12958	-7.32922	1.11915	-6.46869	0.16586	-6.34276	0.03509	-4.18094	0.96949	-8.41013	0.31818
	-6.89896	0.37073	-5.62915	0.22544	-6.23782	0.13176	-7.31873	1.11722	-6.4582	0.16804	-6.33227	0.03589	-4.17045	0.97268	-8.39964	0.31784
	-6.88847	0.35942	-5.61866	0.22875	-6.22733	0.13394	-7.30824	1.11385	-6.44771	0.17016	-6.32177	0.03671	-4.15996	0.97597	-8.38915	0.31714
	-6.87797	0.34924	-5.60816	0.2323	-6.21683	0.1361	-7.29774	1.10905	-6.43721	0.17222	-6.31128	0.03754	-4.14946	0.9793	-8.37865	0.31629
	-6.86748	0.34024	-5.59767	0.23608	-6.20634	0.13826	-7.28725	1.10287	-6.42672	0.17422	-6.30079	0.0384	-4.13897	0.98268	-8.36816	0.3153
	-6.85698	0.33245	-5.58718	0.24008	-6.19584	0.14041	-7.27675	1.09535	-6.41622	0.17616	-6.29029	0.03929	-4.12847	0.98614	-8.35766	0.31403
	-6.84649	0.3259	-5.57668	0.24431	-6.18535	0.14255	-7.26626	1.08644	-6.40573	0.17804	-6.2798	0.04021	-4.11798	0.98978	-8.34717	0.31254
	-6.83599	0.32061	-5.56619	0.24879	-6.17486	0.14469	-7.25576	1.07616	-6.39523	0.17988	-6.2693	0.04117	-4.10748	0.99349	-8.33667	0.31077
	-6.8255	0.3166	-5.55569	0.25356	-6.16436	0.14682	-7.24527	1.06456	-6.38474	0.18168	-6.25881	0.04216	-4.09699	0.9972	-8.32618	0.30866
	-6.81501	0.31388	-5.5452	0.25856	-6.15387	0.14894	-7.23478	1.05167	-6.37425	0.18344	-6.24831	0.04319	-4.0865	1.00093	-8.31569	0.30625
	-6.80451	0.31246	-5.5347	0.26373	-6.14337	0.15107	-7.22428	1.03793	-6.36375	0.18516	-6.23782	0.04427	-4.076	1.00465	-8.30519	0.30353
	-6.79402	0.31232	-5.52421	0.26907	-6.13288	0.15323	-7.21379	1.02341	-6.35326	0.18687	-6.22733	0.04539	-4.06551	1.00835	-8.2947	0.30053
	-6.78352	0.31347	-5.51372	0.27454	-6.12238	0.15542	-7.20329	1.00774	-6.34276	0.18855	-6.21683	0.04655	-4.05501	1.01201	-8.2842	0.29726
	-6.77303	0.31589	-5.50322	0.28013	-6.11189	0.15758	-7.1928	0.99099	-6.33227	0.19025	-6.20634	0.04777	-4.04452	1.01562	-8.27371	0.29375
	-6.76253	0.31955	-5.49273	0.28582	-6.1014	0.15973	-7.1823	0.97336	-6.32177	0.19196	-6.19584	0.04903	-4.03402	1.01916	-8.26321	0.29001
	-6.75204	0.32443	-5.48223	0.29158	-6.0909	0.16185	-7.17181	0.95492	-6.31128	0.19367	-6.18535	0.05035	-4.02353	1.02262	-8.25272	0.28608
	-6.74155	0.33049	-5.47174	0.29739	-6.08041	0.16394	-7.16132	0.93558	-6.30079	0.19539	-6.17486	0.05171	-4.01304	1.02596	-8.24223	0.28197
	-6.73105	0.33769	-5.46124	0.30322	-6.06991	0.16602	-7.15082	0.91543	-6.29029	0.19718	-6.16436	0.05313	-4.00254	1.02917	-8.23173	0.2777
	-6.72056	0.34597	-5.45075	0.30904	-6.05942	0.16806	-7.14033	0.89453	-6.2798	0.19904	-6.15387	0.05461	-3.99205	1.03224	-8.22124	0.27332
	-6.71006	0.35528	-5.44026	0.31483	-6.04892	0.17008	-7.12983	0.87296	-6.2693	0.20092	-6.14337	0.05613	-3.98155	1.03516	-8.21074	0.26883
	-6.69957	0.36555	-5.42976	0.32056	-6.03843	0.17204	-7.11934	0.85081	-6.25881	0.20283	-6.13288	0.05771	-3.97106	1.03796	-8.20025	0.26428
	-6.68907	0.37672	-5.41927	0.32622	-6.02794	0.17394	-7.10884	0.82825	-6.24831	0.20475	-6.12238	0.05932	-3.96056	1.0407	-8.18975	0.25969
	-6.67858	0.3887	-5.40877	0.33179	-6.01744	0.17577	-7.09835	0.80538	-6.23782	0.2067	-6.11189	0.06097	-3.95007	1.04329	-8.17926	0.25508
	-6.66809	0.40142	-5.39828	0.33728	-6.00695	0.17754	-7.08786	0.78218	-6.22733	0.20866	-6.1014	0.06264	-3.93958	1.04568	-8.16877	0.25048
	-6.65759	0.41479	-5.38779	0.34266	-5.99645	0.17924	-7.07736	0.75874	-6.21683	0.21064	-6.0909	0.06432	-3.92908	1.04785	-8.15827	0.24592
	-6.6471	0.42873	-5.37729	0.34784	-5.98596	0.18088	-7.06687	0.73516	-6.20634	0.21263	-6.08041	0.06603	-3.91859	1.04982	-8.14778	0.24143
	-6.6366	0.44313	-5.3668	0.3528	-5.97546	0.18244	-7.05637	0.71153	-6.19584	0.21461	-6.06991	0.06773	-3.90809	1.0516	-8.13728	0.23702
	-6.62611	0.45792	-5.3563	0.35753	-5.96497	0.18391	-7.04588	0.68793	-6.18535	0.21659	-6.05942	0.06943	-3.8976	1.05315	-8.12679	0.23273
	-6.61561	0.47298	-5.34581	0.36204	-5.95448	0.1853	-7.03538	0.66446	-6.17486	0.21855	-6.04892	0.07112	-3.8871	1.05447	-8.11629	0.22858
	-6.60512	0.48823	-5.33531	0.3663	-5.94398	0.18661	-7.02489	0.64135	-6.16436	0.22052	-6.03843	0.07278	-3.87661	1.05557	-8.1058	0.22458
	-6.59463	0.50357	-5.32482	0.37026	-5.93349	0.18782	-7.0144	0.61868	-6.15387	0.22249	-6.02794	0.07441	-3.86612	1.05645	-8.09531	0.22077
	-6.58413	0.5189	-5.31433	0.37391	-5.92299	0.18893	-7.0039	0.59643	-6.14337	0.22442	-6.01744	0.076	-3.85562	1.05708	-8.08481	0.21715
	-6.57364	0.53413	-5.30383	0.37725	-5.9125	0.18996	-6.99341	0.57466	-6.13288	0.2263	-6.00695	0.07754	-3.84513	1.05748	-8.07432	0.21376
	-6.56314	0.54917	-5.29334	0.38026	-5.902	0.19093	-6.98291	0.55347	-6.12238	0.22814	-5.99645	0.07902	-3.83463	1.05766	-8.06382	0.21068
	-6.55265	0.56395	-5.28284	0.38303	-5.89151	0.19183	-6.97242	0.53306	-6.11189	0.22988	-5.98596	0.08044	-3.82414	1.0576	-8.05333	0.20799
	-6.54215	0.57836	-5.27235	0.38559	-5.88102	0.19267	-6.96193	0.5135	-6.1014	0.23151	-5.97546	0.08177	-3.81365	1.0573	-8.04283	0.20563
	-6.53166	0.59235	-5.26185	0.38786	-5.87052	0.19345	-6.95143	0.49476	-6.0909	0.23302	-5.96497	0.08301	-3.80315	1.05673	-8.03234	0.20355
	-6.52117	0.60583	-5.25136	0.38982	-5.86003	0.19417	-6.94094	0.47693	-6.08041	0.2344	-5.95448	0.08417	-3.79266	1.05587	-8.02185	0.20175
	-6.51067	0.61908	-5.24087	0.39153	-5.84953	0.19483	-6.93044	0.46007	-6.06991	0.23562	-5.94398	0.08525	-3.78216	1.05481	-8.01135	0.20026
	-6.50018	0.63203	-5.23037	0.39298	-5.83904	0.19545	-6.91995	0.44427	-6.05942	0.23672	-5.93349	0.0862	-3.77167	1.05349	-8.00086	0.19906
	-6.48968	0.6443	-5.21988	0.39416	-5.82854	0.19604	-6.90945	0.42958	-6.04892	0.23769	-5.92299	0.08702	-3.76117	1.05197	-7.99036	0.19818
	-6.47919	0.6559	-5.20938	0.39508	-5.81805	0.19661	-6.89896	0.41607	-6.03843	0.23847	-5.9125	0.08771	-3.75068	1.05024	-7.97987	0.19762
	-6.46869	0.6668	-5.19889	0.39574	-5.80756	0.19719	-6.88847	0.4038	-6.02794	0.23904	-5.902	0.08826	-3.74019	1.04823	-7.96937	0.19738
	-6.4582	0.6769	-5.18839	0.39622	-5.79706	0.19784	-6.87797	0.39283	-6.01744	0.23939	-5.89151	0.08866	-3.72969	1.04596	-7.95888	0.19747
	-6.44771	0.68619	-5.1779	0.39653	-5.78657	0.1986	-6.86748	0.3832	-6.00695	0.2395	-5.88102	0.08893	-3.7192	1.04346	-7.94839	0.1979
	-6.43721	0.69466	-5.16741	0.39666	-5.77607	0.19946	-6.85698	0.37496	-5.99645	0.23941	-5.87052	0.08906	-3.7087	1.04074	-7.93789	0.19865
	-6.42672	0.70228	-5.15691	0.39663	-5.76558	0.20047	-6.84649	0.36814	-5.98596	0.23909	-5.86003	0.08905	-3.69821	1.03777	-7.9274	0.19974
	-6.41622	0.70924	-5.14642	0.39655	-5.75508	0.20164	-6.83599	0.36279	-5.97546	0.23854	-5.84953	0.08887	-3.68771	1.03457	-7.9169	0.20116
	-6.40573	0.71556	-5.13592	0.39644	-5.74459	0.20298	-6.8255	0.35892	-5.96497	0.23773	-5.83904	0.08855	-3.67722	1.03118	-7.90641	0.20291
	-6.39523	0.72117	-5.12543	0.39626	-5.7341	0.20448	-6.81501	0.35656	-5.95448	0.2367	-5.82854	0.08808	-3.66673	1.02764	-7.89591	0.205
	-6.38474	0.72611	-5.11493	0.39602	-5.7236	0.20619	-6.80451	0.35571	-5.94398	0.23543	-5.81805	0.08746	-3.65623	1.02402	-7.88542	0.20741
	-6.37425	0.73029	-5.10444	0.39577	-5.71311	0.20814	-6.79402	0.35639	-5.93349	0.23388	-5.80756	0.08671	-3.64574	1.02032	-7.87493	0.21015
	-6.36375	0.73374	-5.09395	0.39552	-5.70261	0.21035	-6.78352	0.35859	-5.92299	0.23205	-5.79706	0.08587	-3.63524	1.01654	-7.86443	0.21321
	-6.35326	0.73654	-5.08345	0.39532	-5.69212	0.21285	-6.77303	0.3623	-5.9125	0.22995	-5.78657	0.08497	-3.62475	1.01268	-7.85394	0.21659
	-6.34276	0.73875	-5.07296	0.39518	-5.68162	0.21569	-6.76253	0.36749	-5.902	0.22757	-5.77607	0.08398	-3.61425	1.00874	-7.84344	0.22027
	-6.33227	0.74041	-5.06246	0.39512	-5.67113	0.21888	-6.75204	0.37415	-5.89151	0.22492	-5.76558	0.0829	-3.60376	1.00478	-7.83295	0.22427
	-6.32177	0.74159	-5.05197	0.39515	-5.66064	0.22245	-6.74155	0.38224	-5.88102	0.22206	-5.75508	0.08173	-3.59327	1.00083	-7.82245	0.22856
	-6.31128	0.74224	-5.04147	0.39531	-5.65014	0.22645	-6.73105	0.39172	-5.87052	0.219	-5.74459	0.08048	-3.58277	0.9969	-7.81196	0.23315
	-6.30079	0.74241	-5.03098	0.39559	-5.63965	0.23088	-6.72056	0.40253	-5.86003	0.2157	-5.7341	0.07916	-3.57228	0.99301	-7.80147	0.23802
	-6.29029	0.7422	-5.02049	0.39603	-5.62915	0.23578	-6.71006	0.41462	-5.84953	0.21216	-5.7236	0.0778	-3.56178	0.98914	-7.79097	0.24317
	-6.2798	0.74166	-5.00999	0.39664	-5.61866	0.24117	-6.69957	0.42791	-5.83904	0.20839	-5.71311	0.0764	-3.55129	0.98534	-7.78048	0.24858
	-6.2693	0.74078	-4.9995	0.39743	-5.60816	0.24707	-6.68907	0.44234	-5.82854	0.20442	-5.70261	0.07497	-3.54079	0.98165	-7.76998	0.25427
	-6.25881	0.73959	-4.989	0.39839	-5.59767	0.2535	-6.67858	0.45782	-5.81805	0.20025	-5.69212	0.07354	-3.5303	0.97808	-7.75949	0.26021
	-6.24831	0.73813	-4.97851	0.39952	-5.58718	0.26048	-6.66809	0.47427	-5.80756	0.1959	-5.68162	0.07212	-3.51981	0.97462	-7.749	0.26639
	-6.23782	0.73645	-4.96801	0.40086	-5.57668	0.26802	-6.65759	0.49159	-5.79706	0.19143	-5.67113	0.07073	-3.50931	0.97132	-7.7385	0.27282
	-6.22733	0.73457	-4.95752	0.40241	-5.56619	0.27616	-6.6471	0.5097	-5.78657	0.18689	-5.66064	0.06938	-3.49882	0.96817	-7.72801	0.27947
	-6.21683	0.73253	-4.94703	0.40412	-5.55569	0.28492	-6.6366	0.52848	-5.77607	0.18227	-5.65014	0.06808	-3.48832	0.96522	-7.71751	0.28644
	-6.20634	0.73036	-4.93653	0.406	-5.5452	0.2943	-6.62611	0.54783	-5.76558	0.17755	-5.63965	0.06685	-3.47783	0.96249	-7.70702	0.29371
	-6.19584	0.72809	-4.92604	0.40808	-5.5347	0.30424	-6.61561	0.56766	-5.75508	0.17276	-5.62915	0.06571	-3.46733	0.95998	-7.69652	0.30118
	-6.18535	0.72572	-4.91554	0.41034	-5.52421	0.31475	-6.60512	0.58784	-5.74459	0.16789	-5.61866	0.06466	-3.45684	0.95767	-7.68603	0.30896
	-6.17486	0.72328	-4.90505	0.41276	-5.51372	0.32582	-6.59463	0.60827	-5.7341	0.16297	-5.60816	0.06372	-3.44635	0.95562	-7.67554	0.31705
	-6.16436	0.7208	-4.89455	0.41531	-5.50322	0.33743	-6.58413	0.62886	-5.7236	0.15801	-5.59767	0.0629	-3.43585	0.95381	-7.66504	0.3253
	-6.15387	0.71827	-4.88406	0.41799	-5.49273	0.34957	-6.57364	0.64947	-5.71311	0.15304	-5.58718	0.06221	-3.42536	0.95224	-7.65455	0.3337
	-6.14337	0.71582	-4.87357	0.42075	-5.48223	0.36222	-6.56314	0.67003	-5.70261	0.14808	-5.57668	0.06166	-3.41486	0.95098	-7.64405	0.34224
	-6.13288	0.71358	-4.86307	0.4236	-5.47174	0.37535	-6.55265	0.69042	-5.69212	0.14313	-5.56619	0.06125	-3.40437	0.95008	-7.63356	0.3509
	-6.12238	0.71145	-4.85258	0.42658	-5.46124	0.38894	-6.54215	0.71056	-5.68162	0.13823	-5.55569	0.06099	-3.39387	0.94947	-7.62306	0.35967
	-6.11189	0.70936	-4.84208	0.42968	-5.45075	0.40296	-6.53166	0.73035	-5.67113	0.13338	-5.5452	0.06088	-3.38338	0.94914	-7.61257	0.36852
	-6.1014	0.7073	-4.83159	0.43283	-5.44026	0.41738	-6.52117	0.74971	-5.66064	0.1286	-5.5347	0.06092	-3.37289	0.94907	-7.60208	0.37743
	-6.0909	0.70519	-4.82109	0.43601	-5.42976	0.43217	-6.51067	0.76892	-5.65014	0.12392	-5.52421	0.06112	-3.36239	0.94924	-7.59158	0.38639
	-6.08041	0.70303	-4.8106	0.43922	-5.41927	0.4473	-6.50018	0.78791	-5.63965	0.11934	-5.51372	0.06146	-3.3519	0.94969	-7.58109	0.39537
	-6.06991	0.70079	-4.80011	0.44246	-5.40877	0.46275	-6.48968	0.80626	-5.62915	0.11488	-5.50322	0.06196	-3.3414	0.95042	-7.57059	0.40435
	-6.05942	0.69852	-4.78961	0.44572	-5.39828	0.47851	-6.47919	0.82396	-5.61866	0.11056	-5.49273	0.06259	-3.33091	0.95141	-7.5601	0.41331
	-6.04892	0.69618	-4.77912	0.44896	-5.38779	0.49457	-6.46869	0.84097	-5.60816	0.10637	-5.48223	0.06336	-3.32041	0.95271	-7.5496	0.42221
	-6.03843	0.69372	-4.76862	0.45218	-5.37729	0.51082	-6.4582	0.85717	-5.59767	0.10235	-5.47174	0.06426	-3.30992	0.95432	-7.53911	0.43103
	-6.02794	0.69112	-4.75813	0.45542	-5.3668	0.52724	-6.44771	0.87255	-5.58718	0.09848	-5.46124	0.06527	-3.29943	0.95622	-7.52862	0.43975
	-6.01744	0.68835	-4.74763	0.45868	-5.3563	0.54383	-6.43721	0.88706	-5.57668	0.0948	-5.45075	0.0664	-3.28893	0.9584	-7.51812	0.44833
	-6.00695	0.68542	-4.73714	0.46189	-5.34581	0.56058	-6.42672	0.90071	-5.56619	0.09131	-5.44026	0.06761	-3.27844	0.96084	-7.50763	0.45674
	-5.99645	0.68237	-4.72665	0.46502	-5.33531	0.57746	-6.41622	0.91368	-5.55569	0.08803	-5.42976	0.06891	-3.26794	0.96356	-7.49713	0.46496
	-5.98596	0.67919	-4.71615	0.4681	-5.32482	0.59442	-6.40573	0.92599	-5.5452	0.08496	-5.41927	0.07028	-3.25745	0.96657	-7.48664	0.47305
	-5.97546	0.67584	-4.70566	0.47113	-5.31433	0.61143	-6.39523	0.93758	-5.5347	0.08208	-5.40877	0.07171	-3.24695	0.96988	-7.47614	0.48099
	-5.96497	0.6723	-4.69516	0.47406	-5.30383	0.62849	-6.38474	0.94845	-5.52421	0.0794	-5.39828	0.07317	-3.23646	0.97344	-7.46565	0.48864
	-5.95448	0.66859	-4.68467	0.47691	-5.29334	0.64562	-6.37425	0.95848	-5.51372	0.07692	-5.38779	0.07466	-3.22597	0.97724	-7.45516	0.49595
	-5.94398	0.66469	-4.67417	0.47966	-5.28284	0.66294	-6.36375	0.9677	-5.50322	0.07463	-5.37729	0.07616	-3.21547	0.98135	-7.44466	0.50291
	-5.93349	0.66058	-4.66368	0.48233	-5.27235	0.68043	-6.35326	0.97619	-5.49273	0.07254	-5.3668	0.07765	-3.20498	0.98575	-7.43417	0.50948
	-5.92299	0.65624	-4.65319	0.48493	-5.26185	0.698	-6.34276	0.984	-5.48223	0.07065	-5.3563	0.07913	-3.19448	0.99037	-7.42367	0.51572
	-5.9125	0.65174	-4.64269	0.48744	-5.25136	0.71571	-6.33227	0.99122	-5.47174	0.06894	-5.34581	0.08058	-3.18399	0.99519	-7.41318	0.52159
	-5.902	0.64714	-4.6322	0.48984	-5.24087	0.73364	-6.32177	0.9979	-5.46124	0.06742	-5.33531	0.08201	-3.17349	1.0002	-7.40268	0.52698
	-5.89151	0.64242	-4.6217	0.49216	-5.23037	0.75179	-6.31128	1.00395	-5.45075	0.06608	-5.32482	0.08337	-3.163	1.00534	-7.39219	0.53188
	-5.88102	0.6376	-4.61121	0.49439	-5.21988	0.77012	-6.30079	1.00941	-5.44026	0.06491	-5.31433	0.08465	-3.15251	1.01059	-7.3817	0.53625
	-5.87052	0.6327	-4.60072	0.4965	-5.20938	0.78867	-6.29029	1.01444	-5.42976	0.06391	-5.30383	0.08585	-3.14201	1.01592	-7.3712	0.54008
	-5.86003	0.62765	-4.59022	0.49853	-5.19889	0.80745	-6.2798	1.01908	-5.41927	0.06307	-5.29334	0.08695	-3.13152	1.02132	-7.36071	0.54335
	-5.84953	0.62247	-4.57973	0.50047	-5.18839	0.82662	-6.2693	1.02327	-5.40877	0.06238	-5.28284	0.08795	-3.12102	1.02675	-7.35021	0.54603
	-5.83904	0.61718	-4.56923	0.50229	-5.1779	0.84622	-6.25881	1.02703	-5.39828	0.06184	-5.27235	0.08884	-3.11053	1.03219	-7.33972	0.54842
	-5.82854	0.6118	-4.55874	0.50401	-5.16741	0.86622	-6.24831	1.03043	-5.38779	0.06143	-5.26185	0.08962	-3.10003	1.03761	-7.32922	0.55048
	-5.81805	0.60636	-4.54824	0.50562	-5.15691	0.88668	-6.23782	1.03347	-5.37729	0.06115	-5.25136	0.09026	-3.08954	1.04303	-7.31873	0.55195
	-5.80756	0.60088	-4.53775	0.50712	-5.14642	0.90784	-6.22733	1.03621	-5.3668	0.06099	-5.24087	0.09083	-3.07905	1.04841	-7.30824	0.55279
	-5.79706	0.5955	-4.52726	0.50853	-5.13592	0.92977	-6.21683	1.03868	-5.3563	0.06093	-5.23037	0.09131	-3.06855	1.05374	-7.29774	0.553
	-5.78657	0.59027	-4.51676	0.50984	-5.12543	0.95236	-6.20634	1.0409	-5.34581	0.06097	-5.21988	0.09166	-3.05806	1.05901	-7.28725	0.55267
	-5.77607	0.58515	-4.50627	0.51106	-5.11493	0.97567	-6.19584	1.04289	-5.33531	0.06109	-5.20938	0.0919	-3.04756	1.0642	-7.27675	0.55179
	-5.76558	0.58028	-4.49577	0.5122	-5.10444	0.99981	-6.18535	1.04467	-5.32482	0.06129	-5.19889	0.09201	-3.03707	1.06935	-7.26626	0.55029
	-5.75508	0.57567	-4.48528	0.51325	-5.09395	1.02484	-6.17486	1.04626	-5.31433	0.06155	-5.18839	0.092	-3.02658	1.07441	-7.25576	0.54817
	-5.74459	0.57122	-4.47478	0.51421	-5.08345	1.05083	-6.16436	1.0477	-5.30383	0.06188	-5.1779	0.09187	-3.01608	1.07933	-7.24527	0.54544
	-5.7341	0.56696	-4.46429	0.5151	-5.07296	1.07784	-6.15387	1.04897	-5.29334	0.06225	-5.16741	0.09162	-3.00559	1.08411	-7.23478	0.5421
	-5.7236	0.56291	-4.4538	0.51588	-5.06246	1.10593	-6.14337	1.05024	-5.28284	0.06267	-5.15691	0.09126	-2.99509	1.08876	-7.22428	0.53818
	-5.71311	0.55911	-4.4433	0.51655	-5.05197	1.13519	-6.13288	1.05172	-5.27235	0.06313	-5.14642	0.09081	-2.9846	1.09332	-7.21379	0.5337
	-5.70261	0.55558	-4.43281	0.51713	-5.04147	1.16568	-6.12238	1.05325	-5.26185	0.06362	-5.13592	0.09028	-2.9741	1.09775	-7.20329	0.52865
	-5.69212	0.55236	-4.42231	0.51761	-5.03098	1.19746	-6.11189	1.05472	-5.25136	0.06414	-5.12543	0.08967	-2.96361	1.10203	-7.1928	0.52306
	-5.68162	0.54946	-4.41182	0.51799	-5.02049	1.23059	-6.1014	1.05613	-5.24087	0.06467	-5.11493	0.08898	-2.95312	1.10622	-7.1823	0.51701
	-5.67113	0.54692	-4.40132	0.51826	-5.00999	1.26517	-6.0909	1.05734	-5.23037	0.06521	-5.10444	0.08823	-2.94262	1.11032	-7.17181	0.51051
	-5.66064	0.54475	-4.39083	0.51841	-4.9995	1.30124	-6.08041	1.05838	-5.21988	0.06576	-5.09395	0.08743	-2.93213	1.11433	-7.16132	0.50353
	-5.65014	0.54297	-4.38034	0.51843	-4.989	1.33879	-6.06991	1.05923	-5.20938	0.06632	-5.08345	0.08659	-2.92163	1.11826	-7.15082	0.49609
	-5.63965	0.5416	-4.36984	0.51832	-4.97851	1.37787	-6.05942	1.05994	-5.19889	0.06688	-5.07296	0.08572	-2.91114	1.12209	-7.14033	0.48821
	-5.62915	0.54064	-4.35935	0.51811	-4.96801	1.41863	-6.04892	1.06051	-5.18839	0.06744	-5.06246	0.08482	-2.90064	1.12581	-7.12983	0.47992
	-5.61866	0.54012	-4.34885	0.51777	-4.95752	1.46111	-6.03843	1.0608	-5.1779	0.06801	-5.05197	0.08392	-2.89015	1.12941	-7.11934	0.47123
	-5.60816	0.54002	-4.33836	0.51731	-4.94703	1.50521	-6.02794	1.06079	-5.16741	0.06856	-5.04147	0.08303	-2.87966	1.13291	-7.10884	0.46235
	-5.59767	0.54036	-4.32786	0.51674	-4.93653	1.55098	-6.01744	1.06047	-5.15691	0.0691	-5.03098	0.08214	-2.86916	1.13636	-7.09835	0.4533
	-5.58718	0.54113	-4.31737	0.51612	-4.92604	1.59853	-6.00695	1.05982	-5.14642	0.06963	-5.02049	0.08128	-2.85867	1.13972	-7.08786	0.44394
	-5.57668	0.54233	-4.30688	0.51544	-4.91554	1.6479	-5.99645	1.05893	-5.13592	0.07017	-5.00999	0.08046	-2.84817	1.14302	-7.07736	0.43429
	-5.56619	0.54404	-4.29638	0.51465	-4.90505	1.699	-5.98596	1.0578	-5.12543	0.0707	-4.9995	0.07968	-2.83768	1.14629	-7.06687	0.42438
	-5.55569	0.54636	-4.28589	0.5138	-4.89455	1.75188	-5.97546	1.05634	-5.11493	0.07121	-4.989	0.07895	-2.82718	1.1495	-7.05637	0.41425
	-5.5452	0.54915	-4.27539	0.51289	-4.88406	1.80654	-5.96497	1.05454	-5.10444	0.07171	-4.97851	0.07829	-2.81669	1.15269	-7.04588	0.40393
	-5.5347	0.5523	-4.2649	0.5119	-4.87357	1.86293	-5.95448	1.05242	-5.09395	0.07221	-4.96801	0.07771	-2.8062	1.15587	-7.03538	0.39343
	-5.52421	0.55578	-4.2544	0.51083	-4.86307	1.92103	-5.94398	1.04998	-5.08345	0.07271	-4.95752	0.07722	-2.7957	1.15901	-7.02489	0.38284
	-5.51372	0.55955	-4.24391	0.50971	-4.85258	1.98091	-5.93349	1.04717	-5.07296	0.0732	-4.94703	0.07682	-2.78521	1.16211	-7.0144	0.3722
	-5.50322	0.56359	-4.23342	0.50854	-4.84208	2.04257	-5.92299	1.044	-5.06246	0.07369	-4.93653	0.0765	-2.77471	1.16514	-7.0039	0.36149
	-5.49273	0.56785	-4.22292	0.50729	-4.83159	2.10589	-5.9125	1.04056	-5.05197	0.07418	-4.92604	0.07628	-2.76422	1.1681	-6.99341	0.35075
	-5.48223	0.57231	-4.21243	0.506	-4.82109	2.17097	-5.902	1.03695	-5.04147	0.07467	-4.91554	0.07616	-2.75372	1.17097	-6.98291	0.34001
	-5.47174	0.57691	-4.20193	0.50469	-4.8106	2.23782	-5.89151	1.03315	-5.03098	0.07517	-4.90505	0.07614	-2.74323	1.17374	-6.97242	0.32945
	-5.46124	0.58161	-4.19144	0.50337	-4.80011	2.30633	-5.88102	1.02918	-5.02049	0.07567	-4.89455	0.07623	-2.73274	1.17637	-6.96193	0.3191
	-5.45075	0.58639	-4.18094	0.50202	-4.78961	2.37653	-5.87052	1.02508	-5.00999	0.07618	-4.88406	0.07642	-2.72224	1.17886	-6.95143	0.30886
	-5.44026	0.59118	-4.17045	0.50067	-4.77912	2.44819	-5.86003	1.02075	-4.9995	0.07671	-4.87357	0.07672	-2.71175	1.18118	-6.94094	0.29877
	-5.42976	0.59596	-4.15996	0.49935	-4.76862	2.52122	-5.84953	1.01626	-4.989	0.07726	-4.86307	0.07712	-2.70125	1.1833	-6.93044	0.28885
	-5.41927	0.60072	-4.14946	0.49803	-4.75813	2.5957	-5.83904	1.01162	-4.97851	0.07781	-4.85258	0.07763	-2.69076	1.18516	-6.91995	0.27916
	-5.40877	0.60543	-4.13897	0.49671	-4.74763	2.67159	-5.82854	1.0069	-4.96801	0.07839	-4.84208	0.07824	-2.68026	1.18672	-6.90945	0.26973
	-5.39828	0.61013	-4.12847	0.49543	-4.73714	2.74861	-5.81805	1.00214	-4.95752	0.07898	-4.83159	0.07896	-2.66977	1.18795	-6.89896	0.26058
	-5.38779	0.61475	-4.11798	0.49423	-4.72665	2.82662	-5.80756	0.99741	-4.94703	0.07959	-4.82109	0.07979	-2.65928	1.18883	-6.88847	0.25176
	-5.37729	0.61916	-4.10748	0.49309	-4.71615	2.90562	-5.79706	0.99296	-4.93653	0.08022	-4.8106	0.08071	-2.64878	1.18931	-6.87797	0.24329
	-5.3668	0.6233	-4.09699	0.49199	-4.70566	2.98547	-5.78657	0.9889	-4.92604	0.08088	-4.80011	0.08175	-2.63829	1.18937	-6.86748	0.23522
	-5.3563	0.62717	-4.0865	0.49097	-4.69516	3.06604	-5.77607	0.98515	-4.91554	0.08155	-4.78961	0.08288	-2.62779	1.189	-6.85698	0.22756
	-5.34581	0.63078	-4.076	0.49002	-4.68467	3.14733	-5.76558	0.98196	-4.90505	0.08225	-4.77912	0.0841	-2.6173	1.18816	-6.84649	0.22035
	-5.33531	0.6341	-4.06551	0.48912	-4.67417	3.22916	-5.75508	0.97938	-4.89455	0.08296	-4.76862	0.08542	-2.6068	1.18684	-6.83599	0.21361
	-5.32482	0.63705	-4.05501	0.48828	-4.66368	3.31143	-5.74459	0.97723	-4.88406	0.0837	-4.75813	0.08683	-2.59631	1.18497	-6.8255	0.20737
	-5.31433	0.63961	-4.04452	0.4875	-4.65319	3.39401	-5.7341	0.97559	-4.87357	0.08445	-4.74763	0.08833	-2.58582	1.18256	-6.81501	0.20165
	-5.30383	0.64178	-4.03402	0.4868	-4.64269	3.47674	-5.7236	0.97452	-4.86307	0.08522	-4.73714	0.08991	-2.57532	1.17959	-6.80451	0.19646
	-5.29334	0.64358	-4.02353	0.48618	-4.6322	3.55956	-5.71311	0.9741	-4.85258	0.08603	-4.72665	0.09157	-2.56483	1.17602	-6.79402	0.19181
	-5.28284	0.64516	-4.01304	0.48563	-4.6217	3.64249	-5.70261	0.9744	-4.84208	0.08688	-4.71615	0.09329	-2.55433	1.17177	-6.78352	0.18773
	-5.27235	0.64646	-4.00254	0.48514	-4.61121	3.72542	-5.69212	0.97548	-4.83159	0.08774	-4.70566	0.09508	-2.54384	1.1668	-6.77303	0.18421
	-5.26185	0.64737	-3.99205	0.48472	-4.60072	3.80821	-5.68162	0.97741	-4.82109	0.08862	-4.69516	0.09693	-2.53334	1.16117	-6.76253	0.18125
	-5.25136	0.64791	-3.98155	0.48438	-4.59022	3.89102	-5.67113	0.98026	-4.8106	0.08951	-4.68467	0.09884	-2.52285	1.15491	-6.75204	0.17887
	-5.24087	0.64812	-3.97106	0.48412	-4.57973	3.97386	-5.66064	0.98407	-4.80011	0.09044	-4.67417	0.1008	-2.51236	1.14799	-6.74155	0.17705
	-5.23037	0.648	-3.96056	0.484	-4.56923	4.05658	-5.65014	0.98891	-4.78961	0.09139	-4.66368	0.1028	-2.50186	1.14039	-6.73105	0.17578
	-5.21988	0.64751	-3.95007	0.48401	-4.55874	4.13914	-5.63965	0.99483	-4.77912	0.09235	-4.65319	0.10484	-2.49137	1.13214	-6.72056	0.17506
	-5.20938	0.64669	-3.93958	0.48409	-4.54824	4.2215	-5.62915	1.00186	-4.76862	0.09333	-4.64269	0.10691	-2.48087	1.12334	-6.71006	0.17487
	-5.19889	0.64552	-3.92908	0.48426	-4.53775	4.30374	-5.61866	1.01004	-4.75813	0.09434	-4.6322	0.109	-2.47038	1.11404	-6.69957	0.17519
	-5.18839	0.64408	-3.91859	0.48453	-4.52726	4.38602	-5.60816	1.0194	-4.74763	0.09539	-4.6217	0.11112	-2.45988	1.10418	-6.68907	0.176
	-5.1779	0.64239	-3.90809	0.48487	-4.51676	4.46833	-5.59767	1.02995	-4.73714	0.09645	-4.61121	0.11327	-2.44939	1.09379	-6.67858	0.17727
	-5.16741	0.64043	-3.8976	0.48528	-4.50627	4.55104	-5.58718	1.0417	-4.72665	0.09752	-4.60072	0.11542	-2.4389	1.08293	-6.66809	0.17898
	-5.15691	0.63822	-3.8871	0.48577	-4.49577	4.63433	-5.57668	1.05466	-4.71615	0.09861	-4.59022	0.11758	-2.4284	1.07162	-6.65759	0.1811
	-5.14642	0.63591	-3.87661	0.48634	-4.48528	4.71799	-5.56619	1.06899	-4.70566	0.09971	-4.57973	0.11974	-2.41791	1.05995	-6.6471	0.1836
	-5.13592	0.63354	-3.86612	0.48699	-4.47478	4.80215	-5.55569	1.08484	-4.69516	0.10082	-4.56923	0.12188	-2.40741	1.04797	-6.6366	0.18644
	-5.12543	0.63101	-3.85562	0.48772	-4.46429	4.88693	-5.5452	1.102	-4.68467	0.10194	-4.55874	0.12401	-2.39692	1.03567	-6.62611	0.1896
	-5.11493	0.62834	-3.84513	0.48853	-4.4538	4.97221	-5.5347	1.12027	-4.67417	0.10308	-4.54824	0.1261	-2.38642	1.0231	-6.61561	0.19303
	-5.10444	0.62556	-3.83463	0.48942	-4.4433	5.05802	-5.52421	1.13959	-4.66368	0.10424	-4.53775	0.12817	-2.37593	1.01035	-6.60512	0.19671
	-5.09395	0.6227	-3.82414	0.49039	-4.43281	5.14455	-5.51372	1.15991	-4.65319	0.10542	-4.52726	0.1302	-2.36544	0.99749	-6.59463	0.2006
	-5.08345	0.6198	-3.81365	0.49145	-4.42231	5.23186	-5.50322	1.18116	-4.64269	0.10664	-4.51676	0.13219	-2.35494	0.98455	-6.58413	0.20466
	-5.07296	0.61686	-3.80315	0.49259	-4.41182	5.32005	-5.49273	1.20325	-4.6322	0.10786	-4.50627	0.13413	-2.34445	0.9716	-6.57364	0.20886
	-5.06246	0.61392	-3.79266	0.49377	-4.40132	5.40939	-5.48223	1.22611	-4.6217	0.10911	-4.49577	0.13602	-2.33395	0.95876	-6.56314	0.21317
	-5.05197	0.61101	-3.78216	0.49503	-4.39083	5.4998	-5.47174	1.24965	-4.61121	0.11036	-4.48528	0.13786	-2.32346	0.9461	-6.55265	0.21757
	-5.04147	0.60815	-3.77167	0.49635	-4.38034	5.59103	-5.46124	1.27377	-4.60072	0.11163	-4.47478	0.13966	-2.31296	0.93366	-6.54215	0.22201
	-5.03098	0.60536	-3.76117	0.49774	-4.36984	5.68331	-5.45075	1.29839	-4.59022	0.11291	-4.46429	0.14141	-2.30247	0.9215	-6.53166	0.22647
	-5.02049	0.60266	-3.75068	0.49918	-4.35935	5.77681	-5.44026	1.32339	-4.57973	0.1142	-4.4538	0.14309	-2.29198	0.90968	-6.52117	0.23094
	-5.00999	0.60003	-3.74019	0.50065	-4.34885	5.87148	-5.42976	1.34868	-4.56923	0.11551	-4.4433	0.14471	-2.28148	0.89824	-6.51067	0.23552
	-4.9995	0.5975	-3.72969	0.50217	-4.33836	5.96725	-5.41927	1.37424	-4.55874	0.11683	-4.43281	0.14626	-2.27099	0.88723	-6.50018	0.24021
	-4.989	0.59505	-3.7192	0.50374	-4.32786	6.06419	-5.40877	1.39997	-4.54824	0.11817	-4.42231	0.14774	-2.26049	0.87672	-6.48968	0.24483
	-4.97851	0.59269	-3.7087	0.50536	-4.31737	6.16251	-5.39828	1.42592	-4.53775	0.11952	-4.41182	0.14915	-2.25	0.86675	-6.47919	0.2494
	-4.96801	0.59051	-3.69821	0.50701	-4.30688	6.26207	-5.38779	1.45197	-4.52726	0.1209	-4.40132	0.15048	-2.23951	0.85734	-6.46869	0.2539
	-4.95752	0.58851	-3.68771	0.5087	-4.29638	6.36274	-5.37729	1.47781	-4.51676	0.12229	-4.39083	0.15172	-2.22901	0.8485	-6.4582	0.25829
	-4.94703	0.58661	-3.67722	0.51044	-4.28589	6.46471	-5.3668	1.50334	-4.50627	0.12369	-4.38034	0.15287	-2.21852	0.84026	-6.44771	0.26258
	-4.93653	0.5848	-3.66673	0.51224	-4.27539	6.56793	-5.3563	1.52852	-4.49577	0.12512	-4.36984	0.15393	-2.20802	0.83262	-6.43721	0.26676
	-4.92604	0.58316	-3.65623	0.51413	-4.2649	6.67222	-5.34581	1.5534	-4.48528	0.12656	-4.35935	0.1549	-2.19753	0.82559	-6.42672	0.27083
	-4.91554	0.58169	-3.64574	0.51611	-4.2544	6.77743	-5.33531	1.57786	-4.47478	0.12802	-4.34885	0.15578	-2.18703	0.81914	-6.41622	0.27482
	-4.90505	0.5803	-3.63524	0.51819	-4.24391	6.88352	-5.32482	1.60173	-4.46429	0.12952	-4.33836	0.15657	-2.17654	0.81329	-6.40573	0.27875
	-4.89455	0.57899	-3.62475	0.52039	-4.23342	6.9904	-5.31433	1.62495	-4.4538	0.13106	-4.32786	0.15727	-2.16605	0.808	-6.39523	0.28259
	-4.88406	0.57774	-3.61425	0.52269	-4.22292	7.09789	-5.30383	1.64751	-4.4433	0.13262	-4.31737	0.1579	-2.15555	0.80325	-6.38474	0.28637
	-4.87357	0.57653	-3.60376	0.5251	-4.21243	7.20598	-5.29334	1.66946	-4.43281	0.1342	-4.30688	0.15845	-2.14506	0.79903	-6.37425	0.29005
	-4.86307	0.57536	-3.59327	0.52761	-4.20193	7.31486	-5.28284	1.69114	-4.42231	0.13578	-4.29638	0.15893	-2.13456	0.79531	-6.36375	0.29366
	-4.85258	0.57425	-3.58277	0.53023	-4.19144	7.42442	-5.27235	1.71248	-4.41182	0.13736	-4.28589	0.15934	-2.12407	0.79205	-6.35326	0.2972
	-4.84208	0.57322	-3.57228	0.53295	-4.18094	7.53426	-5.26185	1.73323	-4.40132	0.13894	-4.27539	0.15969	-2.11357	0.78918	-6.34276	0.30069
	-4.83159	0.5722	-3.56178	0.53578	-4.17045	7.64501	-5.25136	1.75343	-4.39083	0.14052	-4.2649	0.15998	-2.10308	0.78666	-6.33227	0.30417
	-4.82109	0.5712	-3.55129	0.53872	-4.15996	7.75687	-5.24087	1.77329	-4.38034	0.14209	-4.2544	0.16021	-2.09259	0.78446	-6.32177	0.30764
	-4.8106	0.57023	-3.54079	0.54179	-4.14946	7.86938	-5.23037	1.79277	-4.36984	0.14364	-4.24391	0.16039	-2.08209	0.78253	-6.31128	0.3111
	-4.80011	0.56926	-3.5303	0.54501	-4.13897	7.9822	-5.21988	1.8118	-4.35935	0.14517	-4.23342	0.16052	-2.0716	0.7808	-6.30079	0.31454
	-4.78961	0.56832	-3.51981	0.54834	-4.12847	8.09541	-5.20938	1.83044	-4.34885	0.14668	-4.22292	0.1606	-2.0611	0.77921	-6.29029	0.31805
	-4.77912	0.56737	-3.50931	0.5518	-4.11798	8.20948	-5.19889	1.84872	-4.33836	0.14816	-4.21243	0.16064	-2.05061	0.7777	-6.2798	0.32163
	-4.76862	0.56638	-3.49882	0.55538	-4.10748	8.32375	-5.18839	1.86692	-4.32786	0.14961	-4.20193	0.16066	-2.04011	0.77617	-6.2693	0.32523
	-4.75813	0.56541	-3.48832	0.55911	-4.09699	8.43778	-5.1779	1.88514	-4.31737	0.15103	-4.19144	0.16066	-2.02962	0.77456	-6.25881	0.32886
	-4.74763	0.56445	-3.47783	0.563	-4.0865	8.55178	-5.16741	1.90331	-4.30688	0.15241	-4.18094	0.16065	-2.01913	0.77282	-6.24831	0.33252
	-4.73714	0.56342	-3.46733	0.56704	-4.076	8.66551	-5.15691	1.92153	-4.29638	0.15375	-4.17045	0.16064	-2.00863	0.77093	-6.23782	0.33621
	-4.72665	0.56232	-3.45684	0.5712	-4.06551	8.77876	-5.14642	1.9403	-4.28589	0.15505	-4.15996	0.16064	-1.99814	0.76888	-6.22733	0.33994
	-4.71615	0.56116	-3.44635	0.5755	-4.05501	8.8913	-5.13592	1.95975	-4.27539	0.15629	-4.14946	0.16066	-1.98764	0.76655	-6.21683	0.3437
	-4.70566	0.55993	-3.43585	0.57993	-4.04452	9.00304	-5.12543	1.97963	-4.2649	0.15749	-4.13897	0.16068	-1.97715	0.76383	-6.20634	0.3475
	-4.69516	0.55861	-3.42536	0.58446	-4.03402	9.11395	-5.11493	2.00003	-4.2544	0.15862	-4.12847	0.16071	-1.96665	0.76069	-6.19584	0.35133
	-4.68467	0.5572	-3.41486	0.58912	-4.02353	9.22386	-5.10444	2.02113	-4.24391	0.15969	-4.11798	0.16077	-1.95616	0.75707	-6.18535	0.35518
	-4.67417	0.5557	-3.40437	0.59388	-4.01304	9.33262	-5.09395	2.04306	-4.23342	0.16069	-4.10748	0.16086	-1.94567	0.75292	-6.17486	0.35904
	-4.66368	0.55411	-3.39387	0.59874	-4.00254	9.44001	-5.08345	2.06594	-4.22292	0.16159	-4.09699	0.16097	-1.93517	0.74819	-6.16436	0.36297
	-4.65319	0.55244	-3.38338	0.60367	-3.99205	9.54601	-5.07296	2.08989	-4.21243	0.1624	-4.0865	0.16113	-1.92468	0.74286	-6.15387	0.36693
	-4.64269	0.55067	-3.37289	0.60866	-3.98155	9.65069	-5.06246	2.11496	-4.20193	0.16311	-4.076	0.16133	-1.91418	0.73695	-6.14337	0.37087
	-4.6322	0.5488	-3.36239	0.61369	-3.97106	9.75414	-5.05197	2.14135	-4.19144	0.16371	-4.06551	0.16158	-1.90369	0.73043	-6.13288	0.37486
	-4.6217	0.54687	-3.3519	0.61877	-3.96056	9.85665	-5.04147	2.16914	-4.18094	0.16419	-4.05501	0.16187	-1.89319	0.72324	-6.12238	0.37885
	-4.61121	0.54484	-3.3414	0.62388	-3.95007	9.95796	-5.03098	2.19841	-4.17045	0.16456	-4.04452	0.16221	-1.8827	0.71545	-6.11189	0.38277
	-4.60072	0.54272	-3.33091	0.62901	-3.93958	10.0577	-5.02049	2.22928	-4.15996	0.16482	-4.03402	0.1626	-1.87221	0.70707	-6.1014	0.3866
	-4.59022	0.54056	-3.32041	0.63419	-3.92908	10.1559	-5.00999	2.26184	-4.14946	0.16495	-4.02353	0.16305	-1.86171	0.69805	-6.0909	0.3903
	-4.57973	0.53831	-3.30992	0.63938	-3.91859	10.2526	-4.9995	2.29617	-4.13897	0.16494	-4.01304	0.16356	-1.85122	0.68844	-6.08041	0.39387
	-4.56923	0.53595	-3.29943	0.64457	-3.90809	10.348	-4.989	2.33223	-4.12847	0.16479	-4.00254	0.16411	-1.84072	0.67826	-6.06991	0.39728
	-4.55874	0.53345	-3.28893	0.64973	-3.8976	10.4416	-4.97851	2.37007	-4.11798	0.16452	-3.99205	0.16472	-1.83023	0.66753	-6.05942	0.40056
	-4.54824	0.53082	-3.27844	0.65485	-3.8871	10.5338	-4.96801	2.40999	-4.10748	0.16411	-3.98155	0.1654	-1.81973	0.6563	-6.04892	0.40368
	-4.53775	0.52806	-3.26794	0.65992	-3.87661	10.6246	-4.95752	2.45203	-4.09699	0.16355	-3.97106	0.16612	-1.80924	0.64459	-6.03843	0.40655
	-4.52726	0.52517	-3.25745	0.66495	-3.86612	10.7139	-4.94703	2.49595	-4.0865	0.16287	-3.96056	0.1669	-1.79875	0.63245	-6.02794	0.40916
	-4.51676	0.52216	-3.24695	0.66992	-3.85562	10.8017	-4.93653	2.54177	-4.076	0.16206	-3.95007	0.16774	-1.78825	0.61994	-6.01744	0.41148
	-4.50627	0.51903	-3.23646	0.67481	-3.84513	10.8878	-4.92604	2.58977	-4.06551	0.16111	-3.93958	0.16862	-1.77776	0.60711	-6.00695	0.41349
	-4.49577	0.51579	-3.22597	0.67963	-3.83463	10.9723	-4.91554	2.63993	-4.05501	0.16	-3.92908	0.16955	-1.76726	0.59404	-5.99645	0.41521
	-4.48528	0.51243	-3.21547	0.68439	-3.82414	11.0551	-4.90505	2.69206	-4.04452	0.15874	-3.91859	0.17053	-1.75677	0.58076	-5.98596	0.41664
	-4.47478	0.50898	-3.20498	0.6891	-3.81365	11.1366	-4.89455	2.74619	-4.03402	0.15735	-3.90809	0.17155	-1.74627	0.56735	-5.97546	0.41771
	-4.46429	0.50542	-3.19448	0.69373	-3.80315	11.2164	-4.88406	2.80226	-4.02353	0.15583	-3.8976	0.17261	-1.73578	0.55388	-5.96497	0.41841
	-4.4538	0.50173	-3.18399	0.69823	-3.79266	11.2939	-4.87357	2.86021	-4.01304	0.15418	-3.8871	0.17371	-1.72529	0.54041	-5.95448	0.41877
	-4.4433	0.49788	-3.17349	0.70262	-3.78216	11.3696	-4.86307	2.91999	-4.00254	0.1524	-3.87661	0.17484	-1.71479	0.52703	-5.94398	0.41878
	-4.43281	0.49392	-3.163	0.7069	-3.77167	11.4434	-4.85258	2.98174	-3.99205	0.15048	-3.86612	0.17599	-1.7043	0.51382	-5.93349	0.41837
	-4.42231	0.48986	-3.15251	0.71102	-3.76117	11.5153	-4.84208	3.04547	-3.98155	0.14844	-3.85562	0.17717	-1.6938	0.50084	-5.92299	0.41751
	-4.41182	0.48566	-3.14201	0.71501	-3.75068	11.5853	-4.83159	3.11092	-3.97106	0.14628	-3.84513	0.17837	-1.68331	0.48819	-5.9125	0.41623
	-4.40132	0.48134	-3.13152	0.71885	-3.74019	11.6527	-4.82109	3.17819	-3.96056	0.14402	-3.83463	0.17959	-1.67281	0.47594	-5.902	0.41452
	-4.39083	0.47689	-3.12102	0.72252	-3.72969	11.7178	-4.8106	3.24727	-3.95007	0.14166	-3.82414	0.18083	-1.66232	0.46416	-5.89151	0.41238
	-4.38034	0.47231	-3.11053	0.72601	-3.7192	11.7808	-4.80011	3.31805	-3.93958	0.13919	-3.81365	0.18209	-1.65183	0.45293	-5.88102	0.40989
	-4.36984	0.46758	-3.10003	0.72935	-3.7087	11.8419	-4.78961	3.39057	-3.92908	0.13664	-3.80315	0.18336	-1.64133	0.44232	-5.87052	0.40706
	-4.35935	0.46272	-3.08954	0.73255	-3.69821	11.9004	-4.77912	3.46451	-3.91859	0.13403	-3.79266	0.18463	-1.63084	0.4324	-5.86003	0.40381
	-4.34885	0.45776	-3.07905	0.73559	-3.68771	11.9564	-4.76862	3.53978	-3.90809	0.13134	-3.78216	0.18589	-1.62034	0.42321	-5.84953	0.40018
	-4.33836	0.45267	-3.06855	0.73847	-3.67722	12.0102	-4.75813	3.61653	-3.8976	0.12857	-3.77167	0.18714	-1.60985	0.41482	-5.83904	0.39616
	-4.32786	0.44746	-3.05806	0.7412	-3.66673	12.0623	-4.74763	3.69471	-3.8871	0.12575	-3.76117	0.18839	-1.59935	0.40728	-5.82854	0.39179
	-4.31737	0.44216	-3.04756	0.74377	-3.65623	12.1132	-4.73714	3.77392	-3.87661	0.12288	-3.75068	0.18962	-1.58886	0.40063	-5.81805	0.3871
	-4.30688	0.43674	-3.03707	0.7462	-3.64574	12.1626	-4.72665	3.85396	-3.86612	0.11996	-3.74019	0.19083	-1.57837	0.39491	-5.80756	0.38211
	-4.29638	0.4312	-3.02658	0.7485	-3.63524	12.211	-4.71615	3.93488	-3.85562	0.11701	-3.72969	0.19202	-1.56787	0.39013	-5.79706	0.37698
	-4.28589	0.42558	-3.01608	0.75065	-3.62475	12.2583	-4.70566	4.01653	-3.84513	0.11402	-3.7192	0.19318	-1.55738	0.38633	-5.78657	0.37177
	-4.27539	0.41988	-3.00559	0.75263	-3.61425	12.3047	-4.69516	4.09871	-3.83463	0.11101	-3.7087	0.19433	-1.54688	0.38352	-5.77607	0.36645
	-4.2649	0.41408	-2.99509	0.7545	-3.60376	12.3508	-4.68467	4.18144	-3.82414	0.10798	-3.69821	0.19544	-1.53639	0.3817	-5.76558	0.36104
	-4.2544	0.40817	-2.9846	0.75626	-3.59327	12.3964	-4.67417	4.26452	-3.81365	0.10495	-3.68771	0.19652	-1.52589	0.38087	-5.75508	0.35556
	-4.24391	0.40216	-2.9741	0.75788	-3.58277	12.4418	-4.66368	4.34787	-3.80315	0.10192	-3.67722	0.19757	-1.5154	0.38103	-5.74459	0.35002
	-4.23342	0.39606	-2.96361	0.75936	-3.57228	12.4872	-4.65319	4.43139	-3.79266	0.09889	-3.66673	0.1986	-1.50491	0.38215	-5.7341	0.34444
	-4.22292	0.38985	-2.95312	0.7607	-3.56178	12.5322	-4.64269	4.51484	-3.78216	0.09587	-3.65623	0.19961	-1.49441	0.38421	-5.7236	0.33889
	-4.21243	0.38354	-2.94262	0.7619	-3.55129	12.5769	-4.6322	4.5982	-3.77167	0.09287	-3.64574	0.20061	-1.48392	0.38718	-5.71311	0.3334
	-4.20193	0.37715	-2.93213	0.76295	-3.54079	12.6219	-4.6217	4.68152	-3.76117	0.08988	-3.63524	0.20159	-1.47342	0.39102	-5.70261	0.32802
	-4.19144	0.37069	-2.92163	0.76388	-3.5303	12.6672	-4.61121	4.76464	-3.75068	0.08691	-3.62475	0.20255	-1.46293	0.39569	-5.69212	0.32279
	-4.18094	0.36415	-2.91114	0.76465	-3.51981	12.713	-4.60072	4.84743	-3.74019	0.08397	-3.61425	0.20348	-1.45243	0.40115	-5.68162	0.31776
	-4.17045	0.35757	-2.90064	0.76526	-3.50931	12.7596	-4.59022	4.93011	-3.72969	0.08105	-3.60376	0.20441	-1.44194	0.40733	-5.67113	0.31298
	-4.15996	0.35096	-2.89015	0.76571	-3.49882	12.8069	-4.57973	5.01264	-3.7192	0.07816	-3.59327	0.20532	-1.43145	0.41419	-5.66064	0.30847
	-4.14946	0.3443	-2.87966	0.76596	-3.48832	12.8559	-4.56923	5.09482	-3.7087	0.0753	-3.58277	0.20622	-1.42095	0.42166	-5.65014	0.30429
	-4.13897	0.33759	-2.86916	0.76602	-3.47783	12.9068	-4.55874	5.1766	-3.69821	0.07248	-3.57228	0.2071	-1.41046	0.42968	-5.63965	0.30047
	-4.12847	0.33086	-2.85867	0.76587	-3.46733	12.9591	-4.54824	5.25794	-3.68771	0.0697	-3.56178	0.20796	-1.39996	0.43819	-5.62915	0.29705
	-4.11798	0.32413	-2.84817	0.76554	-3.45684	13.0128	-4.53775	5.33892	-3.67722	0.06697	-3.55129	0.20881	-1.38947	0.44714	-5.61866	0.29406
	-4.10748	0.31741	-2.83768	0.765	-3.44635	13.0679	-4.52726	5.41972	-3.66673	0.06427	-3.54079	0.20964	-1.37898	0.45646	-5.60816	0.29152
	-4.09699	0.31069	-2.82718	0.76423	-3.43585	13.1245	-4.51676	5.50033	-3.65623	0.06164	-3.5303	0.21046	-1.36848	0.46608	-5.59767	0.28947
	-4.0865	0.30398	-2.81669	0.76323	-3.42536	13.1822	-4.50627	5.58113	-3.64574	0.05906	-3.51981	0.21128	-1.35799	0.47595	-5.58718	0.28791
	-4.076	0.29727	-2.8062	0.762	-3.41486	13.2412	-4.49577	5.66231	-3.63524	0.05655	-3.50931	0.21209	-1.34749	0.48602	-5.57668	0.28689
	-4.06551	0.29058	-2.7957	0.76053	-3.40437	13.3017	-4.48528	5.74367	-3.62475	0.0541	-3.49882	0.2129	-1.337	0.49623	-5.56619	0.28642
	-4.05501	0.28391	-2.78521	0.75882	-3.39387	13.3632	-4.47478	5.82535	-3.61425	0.05171	-3.48832	0.21369	-1.3265	0.50662	-5.55569	0.28655
	-4.04452	0.27729	-2.77471	0.75685	-3.38338	13.4258	-4.46429	5.90745	-3.60376	0.04938	-3.47783	0.21449	-1.31601	0.51718	-5.5452	0.28725
	-4.03402	0.27072	-2.76422	0.75462	-3.37289	13.4892	-4.4538	5.98981	-3.59327	0.04711	-3.46733	0.21528	-1.30552	0.52779	-5.5347	0.2885
	-4.02353	0.26419	-2.75372	0.75211	-3.36239	13.5536	-4.4433	6.07246	-3.58277	0.0449	-3.45684	0.21606	-1.29502	0.53841	-5.52421	0.29028
	-4.01304	0.25772	-2.74323	0.74934	-3.3519	13.6189	-4.43281	6.15561	-3.57228	0.04275	-3.44635	0.21684	-1.28453	0.54906	-5.51372	0.2926
	-4.00254	0.2513	-2.73274	0.74628	-3.3414	13.685	-4.42231	6.23933	-3.56178	0.04067	-3.43585	0.21762	-1.27403	0.55981	-5.50322	0.29542
	-3.99205	0.24495	-2.72224	0.74292	-3.33091	13.7518	-4.41182	6.32371	-3.55129	0.03865	-3.42536	0.21837	-1.26354	0.57057	-5.49273	0.29874
	-3.98155	0.23868	-2.71175	0.7393	-3.32041	13.8191	-4.40132	6.40899	-3.54079	0.03669	-3.41486	0.21912	-1.25304	0.58128	-5.48223	0.30254
	-3.97106	0.2325	-2.70125	0.7354	-3.30992	13.8868	-4.39083	6.49511	-3.5303	0.0348	-3.40437	0.21986	-1.24255	0.59198	-5.47174	0.30678
	-3.96056	0.22644	-2.69076	0.73126	-3.29943	13.9546	-4.38034	6.58176	-3.51981	0.03298	-3.39387	0.22058	-1.23206	0.60264	-5.46124	0.31144
	-3.95007	0.22051	-2.68026	0.72687	-3.28893	14.0226	-4.36984	6.66922	-3.50931	0.03122	-3.38338	0.22129	-1.22156	0.61328	-5.45075	0.31648
	-3.93958	0.21467	-2.66977	0.72222	-3.27844	14.0903	-4.35935	6.75764	-3.49882	0.02954	-3.37289	0.22198	-1.21107	0.62392	-5.44026	0.32188
	-3.92908	0.20895	-2.65928	0.71731	-3.26794	14.158	-4.34885	6.84701	-3.48832	0.02792	-3.36239	0.22266	-1.20057	0.63463	-5.42976	0.3276
	-3.91859	0.20336	-2.64878	0.71215	-3.25745	14.2256	-4.33836	6.93724	-3.47783	0.02637	-3.3519	0.22331	-1.19008	0.6454	-5.41927	0.3336
	-3.90809	0.19789	-2.63829	0.70677	-3.24695	14.2929	-4.32786	7.02839	-3.46733	0.02489	-3.3414	0.22395	-1.17958	0.65621	-5.40877	0.33985
	-3.8976	0.19255	-2.62779	0.70122	-3.23646	14.3591	-4.31737	7.12079	-3.45684	0.02347	-3.33091	0.22458	-1.16909	0.66711	-5.39828	0.34635
	-3.8871	0.18734	-2.6173	0.69549	-3.22597	14.4243	-4.30688	7.21425	-3.44635	0.02213	-3.32041	0.22518	-1.1586	0.6781	-5.38779	0.35304
	-3.87661	0.18226	-2.6068	0.68956	-3.21547	14.4886	-4.29638	7.3086	-3.43585	0.02085	-3.30992	0.22579	-1.1481	0.68922	-5.37729	0.35985
	-3.86612	0.17732	-2.59631	0.68346	-3.20498	14.5521	-4.28589	7.4041	-3.42536	0.01964	-3.29943	0.22643	-1.13761	0.70052	-5.3668	0.36674
	-3.85562	0.17251	-2.58582	0.67724	-3.19448	14.6143	-4.27539	7.5007	-3.41486	0.01849	-3.28893	0.2271	-1.12711	0.71213	-5.3563	0.37369
	-3.84513	0.16785	-2.57532	0.67091	-3.18399	14.6746	-4.2649	7.59821	-3.40437	0.01741	-3.27844	0.22775	-1.11662	0.72406	-5.34581	0.38069
	-3.83463	0.16332	-2.56483	0.66447	-3.17349	14.7327	-4.2544	7.69644	-3.39387	0.0164	-3.26794	0.2284	-1.10612	0.73626	-5.33531	0.38771
	-3.82414	0.15895	-2.55433	0.65793	-3.163	14.7885	-4.24391	7.7954	-3.38338	0.01544	-3.25745	0.22905	-1.09563	0.74877	-5.32482	0.39467
	-3.81365	0.15472	-2.54384	0.65129	-3.15251	14.8416	-4.23342	7.895	-3.37289	0.01455	-3.24695	0.22968	-1.08514	0.76162	-5.31433	0.40155
	-3.80315	0.15063	-2.53334	0.64459	-3.14201	14.8917	-4.22292	7.99502	-3.36239	0.01372	-3.23646	0.2303	-1.07464	0.77484	-5.30383	0.4083
	-3.79266	0.14667	-2.52285	0.63787	-3.13152	14.9389	-4.21243	8.09551	-3.3519	0.01295	-3.22597	0.2309	-1.06415	0.78845	-5.29334	0.41493
	-3.78216	0.14285	-2.51236	0.63113	-3.12102	14.9827	-4.20193	8.1967	-3.3414	0.01223	-3.21547	0.23149	-1.05365	0.80254	-5.28284	0.42148
	-3.77167	0.13916	-2.50186	0.62439	-3.11053	15.0232	-4.19144	8.29848	-3.33091	0.01157	-3.20498	0.23207	-1.04316	0.81712	-5.27235	0.42794
	-3.76117	0.13561	-2.49137	0.61766	-3.10003	15.0607	-4.18094	8.40043	-3.32041	0.01096	-3.19448	0.23265	-1.03266	0.83217	-5.26185	0.43426
	-3.75068	0.13219	-2.48087	0.61099	-3.08954	15.0952	-4.17045	8.50326	-3.30992	0.0104	-3.18399	0.23322	-1.02217	0.84773	-5.25136	0.44042
	-3.74019	0.1289	-2.47038	0.6044	-3.07905	15.1266	-4.15996	8.60718	-3.29943	0.0099	-3.17349	0.23378	-1.01168	0.86379	-5.24087	0.44644
	-3.72969	0.12573	-2.45988	0.59788	-3.06855	15.1544	-4.14946	8.71171	-3.28893	0.00944	-3.163	0.23432	-1.00118	0.88031	-5.23037	0.45232
	-3.7192	0.12267	-2.44939	0.59145	-3.05806	15.1786	-4.13897	8.8165	-3.27844	0.00902	-3.15251	0.23485	-0.99069	0.89728	-5.21988	0.45805
	-3.7087	0.11973	-2.4389	0.58514	-3.04756	15.199	-4.12847	8.92169	-3.26794	0.00865	-3.14201	0.23536	-0.98019	0.91472	-5.20938	0.46361
	-3.69821	0.11691	-2.4284	0.57893	-3.03707	15.216	-4.11798	9.02784	-3.25745	0.00832	-3.13152	0.23586	-0.9697	0.9326	-5.19889	0.46901
	-3.68771	0.1142	-2.41791	0.57285	-3.02658	15.229	-4.10748	9.13425	-3.24695	0.00803	-3.12102	0.23635	-0.9592	0.95092	-5.18839	0.47431
	-3.67722	0.11159	-2.40741	0.5669	-3.01608	15.2382	-4.09699	9.24046	-3.23646	0.00778	-3.11053	0.23682	-0.94871	0.96968	-5.1779	0.47955
	-3.66673	0.1091	-2.39692	0.56109	-3.00559	15.2438	-4.0865	9.34673	-3.22597	0.00757	-3.10003	0.23726	-0.93822	0.98887	-5.16741	0.48466
	-3.65623	0.10672	-2.38642	0.55541	-2.99509	15.2459	-4.076	9.4528	-3.21547	0.00739	-3.08954	0.2377	-0.92772	1.00847	-5.15691	0.48967
	-3.64574	0.10445	-2.37593	0.54987	-2.9846	15.2444	-4.06551	9.55846	-3.20498	0.00725	-3.07905	0.23812	-0.91723	1.02855	-5.14642	0.49469
	-3.63524	0.1023	-2.36544	0.54447	-2.9741	15.2392	-4.05501	9.66349	-3.19448	0.00714	-3.06855	0.23853	-0.90673	1.0491	-5.13592	0.49973
	-3.62475	0.10027	-2.35494	0.53921	-2.96361	15.2302	-4.04452	9.76782	-3.18399	0.00705	-3.05806	0.23893	-0.89624	1.07014	-5.12543	0.50474
	-3.61425	0.09835	-2.34445	0.53409	-2.95312	15.2174	-4.03402	9.87147	-3.17349	0.007	-3.04756	0.2393	-0.88574	1.09175	-5.11493	0.50976
	-3.60376	0.09652	-2.33395	0.52912	-2.94262	15.2009	-4.02353	9.97424	-3.163	0.00697	-3.03707	0.23966	-0.87525	1.11382	-5.10444	0.51482
	-3.59327	0.0948	-2.32346	0.52428	-2.93213	15.1808	-4.01304	10.076	-3.15251	0.00697	-3.02658	0.23999	-0.86476	1.13629	-5.09395	0.51996
	-3.58277	0.09318	-2.31296	0.51957	-2.92163	15.1575	-4.00254	10.1765	-3.14201	0.00699	-3.01608	0.2403	-0.85426	1.15917	-5.08345	0.5252
	-3.57228	0.09166	-2.30247	0.51498	-2.91114	15.1304	-3.99205	10.2757	-3.13152	0.00703	-3.00559	0.24058	-0.84377	1.18247	-5.07296	0.53057
	-3.56178	0.09024	-2.29198	0.5105	-2.90064	15.0995	-3.98155	10.3737	-3.12102	0.00709	-2.99509	0.24082	-0.83327	1.2064	-5.06246	0.53608
	-3.55129	0.08893	-2.28148	0.50613	-2.89015	15.065	-3.97106	10.4708	-3.11053	0.00717	-2.9846	0.24102	-0.82278	1.23114	-5.05197	0.54178
	-3.54079	0.08771	-2.27099	0.50188	-2.87966	15.0269	-3.96056	10.5671	-3.10003	0.00727	-2.9741	0.24117	-0.81228	1.25654	-5.04147	0.54769
	-3.5303	0.0866	-2.26049	0.49773	-2.86916	14.9857	-3.95007	10.6625	-3.08954	0.00739	-2.96361	0.24128	-0.80179	1.28241	-5.03098	0.55382
	-3.51981	0.08558	-2.25	0.49369	-2.85867	14.9411	-3.93958	10.7564	-3.07905	0.00752	-2.95312	0.24134	-0.7913	1.30878	-5.02049	0.56019
	-3.50931	0.08467	-2.23951	0.48977	-2.84817	14.8937	-3.92908	10.8491	-3.06855	0.00767	-2.94262	0.24134	-0.7808	1.33566	-5.00999	0.56685
	-3.49882	0.08386	-2.22901	0.48595	-2.83768	14.8436	-3.91859	10.9405	-3.05806	0.00783	-2.93213	0.24128	-0.77031	1.36309	-4.9995	0.5738
	-3.48832	0.08315	-2.21852	0.4822	-2.82718	14.7909	-3.90809	11.0307	-3.04756	0.008	-2.92163	0.24115	-0.75981	1.39121	-4.989	0.58104
	-3.47783	0.08254	-2.20802	0.47851	-2.81669	14.7363	-3.8976	11.1194	-3.03707	0.00818	-2.91114	0.24096	-0.74932	1.42015	-4.97851	0.58856
	-3.46733	0.08203	-2.19753	0.47487	-2.8062	14.68	-3.8871	11.2069	-3.02658	0.00837	-2.90064	0.24068	-0.73882	1.44978	-4.96801	0.59646
	-3.45684	0.08162	-2.18703	0.47126	-2.7957	14.6218	-3.87661	11.2932	-3.01608	0.00857	-2.89015	0.24033	-0.72833	1.48003	-4.95752	0.60474
	-3.44635	0.08131	-2.17654	0.46769	-2.78521	14.5624	-3.86612	11.3782	-3.00559	0.00878	-2.87966	0.23989	-0.71784	1.51091	-4.94703	0.61333
	-3.43585	0.08109	-2.16605	0.46413	-2.77471	14.5015	-3.85562	11.4619	-2.99509	0.00899	-2.86916	0.23937	-0.70734	1.54244	-4.93653	0.62223
	-3.42536	0.08097	-2.15555	0.46061	-2.76422	14.4392	-3.84513	11.5442	-2.9846	0.00921	-2.85867	0.23875	-0.69685	1.5746	-4.92604	0.6315
	-3.41486	0.08094	-2.14506	0.4571	-2.75372	14.376	-3.83463	11.6251	-2.9741	0.00943	-2.84817	0.23803	-0.68635	1.60744	-4.91554	0.64112
	-3.40437	0.081	-2.13456	0.4536	-2.74323	14.3124	-3.82414	11.7045	-2.96361	0.00966	-2.83768	0.23721	-0.67586	1.6412	-4.90505	0.65106
	-3.39387	0.08115	-2.12407	0.45011	-2.73274	14.2484	-3.81365	11.7828	-2.95312	0.00988	-2.82718	0.23628	-0.66536	1.67575	-4.89455	0.66132
	-3.38338	0.0814	-2.11357	0.4466	-2.72224	14.1844	-3.80315	11.8596	-2.94262	0.01011	-2.81669	0.23525	-0.65487	1.71092	-4.88406	0.67188
	-3.37289	0.08172	-2.10308	0.44308	-2.71175	14.1209	-3.79266	11.9343	-2.93213	0.01034	-2.8062	0.23412	-0.64438	1.74678	-4.87357	0.68272
	-3.36239	0.08212	-2.09259	0.43954	-2.70125	14.0581	-3.78216	12.0075	-2.92163	0.01056	-2.7957	0.23289	-0.63388	1.78315	-4.86307	0.69384
	-3.3519	0.08261	-2.08209	0.43598	-2.69076	13.9962	-3.77167	12.0789	-2.91114	0.01079	-2.78521	0.23155	-0.62339	1.81986	-4.85258	0.70525
	-3.3414	0.08316	-2.0716	0.43239	-2.68026	13.9355	-3.76117	12.1486	-2.90064	0.01101	-2.77471	0.23011	-0.61289	1.85682	-4.84208	0.71696
	-3.33091	0.08379	-2.0611	0.42879	-2.66977	13.876	-3.75068	12.2166	-2.89015	0.01122	-2.76422	0.22858	-0.6024	1.89397	-4.83159	0.7289
	-3.32041	0.08448	-2.05061	0.42515	-2.65928	13.8181	-3.74019	12.2823	-2.87966	0.01143	-2.75372	0.22694	-0.59191	1.93116	-4.82109	0.74111
	-3.30992	0.08524	-2.04011	0.42146	-2.64878	13.7622	-3.72969	12.3457	-2.86916	0.01164	-2.74323	0.22521	-0.58141	1.96827	-4.8106	0.75358
	-3.29943	0.08606	-2.02962	0.41772	-2.63829	13.7086	-3.7192	12.4072	-2.85867	0.01184	-2.73274	0.22338	-0.57092	2.00517	-4.80011	0.76627
	-3.28893	0.08694	-2.01913	0.41394	-2.62779	13.6575	-3.7087	12.4669	-2.84817	0.01203	-2.72224	0.22144	-0.56042	2.04174	-4.78961	0.77921
	-3.27844	0.08786	-2.00863	0.41013	-2.6173	13.609	-3.69821	12.5243	-2.83768	0.01222	-2.71175	0.2194	-0.54993	2.07788	-4.77912	0.79231
	-3.26794	0.08884	-1.99814	0.4063	-2.6068	13.5633	-3.68771	12.5793	-2.82718	0.0124	-2.70125	0.21727	-0.53943	2.11348	-4.76862	0.80552
	-3.25745	0.08987	-1.98764	0.40241	-2.59631	13.5207	-3.67722	12.6322	-2.81669	0.01257	-2.69076	0.21507	-0.52894	2.14832	-4.75813	0.81887
	-3.24695	0.09093	-1.97715	0.39845	-2.58582	13.4813	-3.66673	12.6837	-2.8062	0.01274	-2.68026	0.21278	-0.51845	2.18229	-4.74763	0.83237
	-3.23646	0.09203	-1.96665	0.39443	-2.57532	13.4451	-3.65623	12.734	-2.7957	0.0129	-2.66977	0.21043	-0.50795	2.21526	-4.73714	0.84593
	-3.22597	0.09317	-1.95616	0.39035	-2.56483	13.412	-3.64574	12.7832	-2.78521	0.01305	-2.65928	0.20801	-0.49746	2.24714	-4.72665	0.8595
	-3.21547	0.09433	-1.94567	0.38621	-2.55433	13.3817	-3.63524	12.8315	-2.77471	0.01319	-2.64878	0.20553	-0.48696	2.27782	-4.71615	0.8731
	-3.20498	0.09552	-1.93517	0.38199	-2.54384	13.354	-3.62475	12.879	-2.76422	0.01333	-2.63829	0.20302	-0.47647	2.30717	-4.70566	0.88666
	-3.19448	0.09674	-1.92468	0.37768	-2.53334	13.329	-3.61425	12.9258	-2.75372	0.01345	-2.62779	0.20048	-0.46597	2.33508	-4.69516	0.90017
	-3.18399	0.09797	-1.91418	0.3733	-2.52285	13.307	-3.60376	12.9725	-2.74323	0.01357	-2.6173	0.19791	-0.45548	2.36187	-4.68467	0.91363
	-3.17349	0.09923	-1.90369	0.36884	-2.51236	13.2877	-3.59327	13.0188	-2.73274	0.01368	-2.6068	0.19531	-0.44499	2.38785	-4.67417	0.92701
	-3.163	0.10049	-1.89319	0.36429	-2.50186	13.2706	-3.58277	13.0652	-2.72224	0.01378	-2.59631	0.19269	-0.43449	2.41258	-4.66368	0.94026
	-3.15251	0.10177	-1.8827	0.35965	-2.49137	13.2555	-3.57228	13.1119	-2.71175	0.01388	-2.58582	0.19008	-0.424	2.43562	-4.65319	0.95338
	-3.14201	0.10304	-1.87221	0.35494	-2.48087	13.2425	-3.56178	13.1582	-2.70125	0.01397	-2.57532	0.18748	-0.4135	2.45741	-4.64269	0.96632
	-3.13152	0.10432	-1.86171	0.35014	-2.47038	13.2314	-3.55129	13.2046	-2.69076	0.01405	-2.56483	0.18488	-0.40301	2.47796	-4.6322	0.97908
	-3.12102	0.1056	-1.85122	0.34528	-2.45988	13.2217	-3.54079	13.2514	-2.68026	0.01413	-2.55433	0.1823	-0.39251	2.49682	-4.6217	0.99168
	-3.11053	0.10687	-1.84072	0.34035	-2.44939	13.2131	-3.5303	13.2988	-2.66977	0.0142	-2.54384	0.17975	-0.38202	2.51403	-4.61121	1.00404
	-3.10003	0.10813	-1.83023	0.33537	-2.4389	13.206	-3.51981	13.3469	-2.65928	0.01426	-2.53334	0.17723	-0.37153	2.53031	-4.60072	1.01614
	-3.08954	0.10939	-1.81973	0.33034	-2.4284	13.1998	-3.50931	13.3961	-2.64878	0.01432	-2.52285	0.17475	-0.36103	2.54574	-4.59022	1.02805
	-3.07905	0.11064	-1.80924	0.32529	-2.41791	13.1941	-3.49882	13.4462	-2.63829	0.01437	-2.51236	0.17233	-0.35054	2.55982	-4.57973	1.03974
	-3.06855	0.11187	-1.79875	0.32023	-2.40741	13.1888	-3.48832	13.4982	-2.62779	0.01442	-2.50186	0.16997	-0.34004	2.57266	-4.56923	1.05114
	-3.05806	0.11308	-1.78825	0.31517	-2.39692	13.1833	-3.47783	13.5523	-2.6173	0.01447	-2.49137	0.16767	-0.32955	2.58446	-4.55874	1.06222
	-3.04756	0.11427	-1.77776	0.31014	-2.38642	13.1768	-3.46733	13.6082	-2.6068	0.01451	-2.48087	0.16545	-0.31905	2.59531	-4.54824	1.07296
	-3.03707	0.11545	-1.76726	0.30517	-2.37593	13.1692	-3.45684	13.6656	-2.59631	0.01455	-2.47038	0.1633	-0.30856	2.60545	-4.53775	1.08336
	-3.02658	0.1166	-1.75677	0.30028	-2.36544	13.1604	-3.44635	13.7248	-2.58582	0.01459	-2.45988	0.16123	-0.29807	2.61541	-4.52726	1.09341
	-3.01608	0.11773	-1.74627	0.29549	-2.35494	13.1499	-3.43585	13.7856	-2.57532	0.01462	-2.44939	0.15924	-0.28757	2.62548	-4.51676	1.10312
	-3.00559	0.11883	-1.73578	0.29082	-2.34445	13.1372	-3.42536	13.8476	-2.56483	0.01465	-2.4389	0.15735	-0.27708	2.63572	-4.50627	1.11257
	-2.99509	0.11991	-1.72529	0.28629	-2.33395	13.1224	-3.41486	13.9113	-2.55433	0.01468	-2.4284	0.15555	-0.26658	2.64635	-4.49577	1.12178
	-2.9846	0.12095	-1.71479	0.28195	-2.32346	13.1052	-3.40437	13.9766	-2.54384	0.01471	-2.41791	0.15383	-0.25609	2.65747	-4.48528	1.13071
	-2.9741	0.12196	-1.7043	0.27781	-2.31296	13.0854	-3.39387	14.0431	-2.53334	0.01474	-2.40741	0.1522	-0.24559	2.66942	-4.47478	1.13939
	-2.96361	0.12294	-1.6938	0.27393	-2.30247	13.0631	-3.38338	14.1108	-2.52285	0.01477	-2.39692	0.15066	-0.2351	2.6825	-4.46429	1.14785
	-2.95312	0.12388	-1.68331	0.27035	-2.29198	13.0381	-3.37289	14.1796	-2.51236	0.01479	-2.38642	0.1492	-0.22461	2.69695	-4.4538	1.15603
	-2.94262	0.12478	-1.67281	0.2671	-2.28148	13.0104	-3.36239	14.2494	-2.50186	0.01483	-2.37593	0.14782	-0.21411	2.71309	-4.4433	1.16392
	-2.93213	0.12565	-1.66232	0.26421	-2.27099	12.9797	-3.3519	14.3203	-2.49137	0.01486	-2.36544	0.14653	-0.20362	2.73125	-4.43281	1.17157
	-2.92163	0.12647	-1.65183	0.26171	-2.26049	12.9465	-3.3414	14.392	-2.48087	0.0149	-2.35494	0.14531	-0.19312	2.75188	-4.42231	1.17892
	-2.91114	0.12725	-1.64133	0.25964	-2.25	12.9108	-3.33091	14.4646	-2.47038	0.01494	-2.34445	0.14417	-0.18263	2.77532	-4.41182	1.18599
	-2.90064	0.12798	-1.63084	0.25803	-2.23951	12.8726	-3.32041	14.5378	-2.45988	0.01498	-2.33395	0.1431	-0.17213	2.8017	-4.40132	1.19284
	-2.89015	0.12867	-1.62034	0.2569	-2.22901	12.8317	-3.30992	14.6114	-2.44939	0.01503	-2.32346	0.1421	-0.16164	2.8313	-4.39083	1.19944
	-2.87966	0.1293	-1.60985	0.25629	-2.21852	12.7887	-3.29943	14.6852	-2.4389	0.01508	-2.31296	0.14116	-0.15115	2.86443	-4.38034	1.20576
	-2.86916	0.12987	-1.59935	0.25622	-2.20802	12.744	-3.28893	14.7592	-2.4284	0.01514	-2.30247	0.14027	-0.14065	2.90139	-4.36984	1.21183
	-2.85867	0.13039	-1.58886	0.25671	-2.19753	12.6977	-3.27844	14.8331	-2.41791	0.01521	-2.29198	0.13944	-0.13016	2.9428	-4.35935	1.21769
	-2.84817	0.13086	-1.57837	0.25778	-2.18703	12.6496	-3.26794	14.9067	-2.40741	0.01529	-2.28148	0.13866	-0.11966	2.98885	-4.34885	1.22337
	-2.83768	0.13126	-1.56787	0.25946	-2.17654	12.6002	-3.25745	14.9805	-2.39692	0.01537	-2.27099	0.13792	-0.10917	3.03949	-4.33836	1.22884
	-2.82718	0.1316	-1.55738	0.26174	-2.16605	12.5498	-3.24695	15.0538	-2.38642	0.01546	-2.26049	0.13723	-0.09867	3.09525	-4.32786	1.23411
	-2.81669	0.13187	-1.54688	0.26464	-2.15555	12.4984	-3.23646	15.126	-2.37593	0.01555	-2.25	0.13658	-0.08818	3.15634	-4.31737	1.23924
	-2.8062	0.13208	-1.53639	0.26816	-2.14506	12.4465	-3.22597	15.1971	-2.36544	0.01566	-2.23951	0.13596	-0.07769	3.22261	-4.30688	1.24423
	-2.7957	0.13222	-1.52589	0.27229	-2.13456	12.3944	-3.21547	15.2673	-2.35494	0.01578	-2.22901	0.13539	-0.06719	3.29419	-4.29638	1.24904
	-2.78521	0.1323	-1.5154	0.27704	-2.12407	12.3423	-3.20498	15.3368	-2.34445	0.01591	-2.21852	0.13483	-0.0567	3.3712	-4.28589	1.25374
	-2.77471	0.13231	-1.50491	0.28237	-2.11357	12.2906	-3.19448	15.4048	-2.33395	0.01604	-2.20802	0.13429	-0.0462	3.45375	-4.27539	1.25835
	-2.76422	0.13225	-1.49441	0.28828	-2.10308	12.2394	-3.18399	15.4708	-2.32346	0.01619	-2.19753	0.13376	-0.03571	3.54186	-4.2649	1.26283
	-2.75372	0.13212	-1.48392	0.29473	-2.09259	12.1889	-3.17349	15.5346	-2.31296	0.01635	-2.18703	0.13322	-0.02521	3.63587	-4.2544	1.26717
	-2.74323	0.13192	-1.47342	0.30171	-2.08209	12.1391	-3.163	15.5959	-2.30247	0.01653	-2.17654	0.13268	-0.01472	3.73594	-4.24391	1.27139
	-2.73274	0.13165	-1.46293	0.30917	-2.0716	12.0905	-3.15251	15.6544	-2.29198	0.01671	-2.16605	0.13214	-0.00423	3.84209	-4.23342	1.27551
	-2.72224	0.13131	-1.45243	0.31707	-2.0611	12.0434	-3.14201	15.7097	-2.28148	0.01691	-2.15555	0.13159	0.00627	3.95402	-4.22292	1.27947
	-2.71175	0.1309	-1.44194	0.32538	-2.05061	11.998	-3.13152	15.7621	-2.27099	0.01713	-2.14506	0.13103	0.01676	4.07118	-4.21243	1.2833
	-2.70125	0.13043	-1.43145	0.33403	-2.04011	11.954	-3.12102	15.8108	-2.26049	0.01736	-2.13456	0.13047	0.02726	4.19338	-4.20193	1.28706
	-2.69076	0.12991	-1.42095	0.34299	-2.02962	11.9116	-3.11053	15.8561	-2.25	0.0176	-2.12407	0.1299	0.03775	4.32049	-4.19144	1.29076
	-2.68026	0.12932	-1.41046	0.3522	-2.01913	11.8712	-3.10003	15.8981	-2.23951	0.01786	-2.11357	0.12932	0.04825	4.45218	-4.18094	1.29433
	-2.66977	0.12867	-1.39996	0.3616	-2.00863	11.833	-3.08954	15.9372	-2.22901	0.01813	-2.10308	0.12871	0.05874	4.58803	-4.17045	1.29788
	-2.65928	0.12796	-1.38947	0.37112	-1.99814	11.7968	-3.07905	15.9728	-2.21852	0.01841	-2.09259	0.12809	0.06923	4.72767	-4.15996	1.30143
	-2.64878	0.12719	-1.37898	0.38072	-1.98764	11.7623	-3.06855	16.0047	-2.20802	0.01871	-2.08209	0.12746	0.07973	4.87067	-4.14946	1.30491
	-2.63829	0.12638	-1.36848	0.39033	-1.97715	11.7292	-3.05806	16.0328	-2.19753	0.01902	-2.0716	0.12681	0.09022	5.01697	-4.13897	1.30829
	-2.62779	0.12552	-1.35799	0.39988	-1.96665	11.6974	-3.04756	16.0571	-2.18703	0.01933	-2.0611	0.12614	0.10072	5.16608	-4.12847	1.31165
	-2.6173	0.12461	-1.34749	0.40932	-1.95616	11.6669	-3.03707	16.0776	-2.17654	0.01966	-2.05061	0.12544	0.11121	5.31705	-4.11798	1.31507
	-2.6068	0.12367	-1.337	0.4186	-1.94567	11.6371	-3.02658	16.0941	-2.16605	0.02	-2.04011	0.12472	0.12171	5.46931	-4.10748	1.31846
	-2.59631	0.12268	-1.3265	0.42771	-1.93517	11.6078	-3.01608	16.1066	-2.15555	0.02034	-2.02962	0.12397	0.1322	5.62226	-4.09699	1.32173
	-2.58582	0.12167	-1.31601	0.43661	-1.92468	11.5788	-3.00559	16.1153	-2.14506	0.02069	-2.01913	0.12321	0.14269	5.77527	-4.0865	1.32494
	-2.57532	0.12062	-1.30552	0.44521	-1.91418	11.55	-2.99509	16.1203	-2.13456	0.02105	-2.00863	0.12242	0.15319	5.9278	-4.076	1.32805
	-2.56483	0.11955	-1.29502	0.45344	-1.90369	11.521	-2.9846	16.1216	-2.12407	0.02141	-1.99814	0.12161	0.16368	6.0792	-4.06551	1.33104
	-2.55433	0.11845	-1.28453	0.46131	-1.89319	11.4913	-2.9741	16.119	-2.11357	0.02178	-1.98764	0.12077	0.17418	6.22913	-4.05501	1.33388
	-2.54384	0.11733	-1.27403	0.46883	-1.8827	11.4606	-2.96361	16.1125	-2.10308	0.02214	-1.97715	0.1199	0.18467	6.37695	-4.04452	1.33657
	-2.53334	0.11619	-1.26354	0.47591	-1.87221	11.4279	-2.95312	16.102	-2.09259	0.02251	-1.96665	0.11901	0.19516	6.52162	-4.03402	1.33911
	-2.52285	0.11504	-1.25304	0.48251	-1.86171	11.3927	-2.94262	16.0876	-2.08209	0.02287	-1.95616	0.11808	0.20566	6.66251	-4.02353	1.3415
	-2.51236	0.11389	-1.24255	0.48859	-1.85122	11.3542	-2.93213	16.0694	-2.0716	0.02322	-1.94567	0.11712	0.21615	6.79892	-4.01304	1.3437
	-2.50186	0.11274	-1.23206	0.49414	-1.84072	11.3119	-2.92163	16.0478	-2.0611	0.02357	-1.93517	0.11614	0.22665	6.93026	-4.00254	1.34568
	-2.49137	0.11158	-1.22156	0.49916	-1.83023	11.2651	-2.91114	16.0223	-2.05061	0.02392	-1.92468	0.11511	0.23714	7.05597	-3.99205	1.34744
	-2.48087	0.11043	-1.21107	0.50366	-1.81973	11.2134	-2.90064	15.9927	-2.04011	0.02425	-1.91418	0.11406	0.24764	7.17685	-3.98155	1.34899
	-2.47038	0.10929	-1.20057	0.5077	-1.80924	11.1564	-2.89015	15.9593	-2.02962	0.02457	-1.90369	0.11297	0.25813	7.29272	-3.97106	1.35037
	-2.45988	0.10816	-1.19008	0.51122	-1.79875	11.0936	-2.87966	15.9222	-2.01913	0.02487	-1.89319	0.11184	0.26862	7.40178	-3.96056	1.35162
	-2.44939	0.10705	-1.17958	0.51417	-1.78825	11.0245	-2.86916	15.8816	-2.00863	0.02516	-1.8827	0.11069	0.27912	7.50394	-3.95007	1.35269
	-2.4389	0.10596	-1.16909	0.51658	-1.77776	10.9488	-2.85867	15.8374	-1.99814	0.02545	-1.87221	0.1095	0.28961	7.59904	-3.93958	1.3535
	-2.4284	0.10489	-1.1586	0.51843	-1.76726	10.8661	-2.84817	15.7901	-1.98764	0.02571	-1.86171	0.10828	0.30011	7.68653	-3.92908	1.35405
	-2.41791	0.10385	-1.1481	0.51975	-1.75677	10.7763	-2.83768	15.7398	-1.97715	0.02596	-1.85122	0.10703	0.3106	7.76611	-3.91859	1.35438
	-2.40741	0.10284	-1.13761	0.52056	-1.74627	10.6789	-2.82718	15.6867	-1.96665	0.02618	-1.84072	0.10576	0.3211	7.83883	-3.90809	1.35449
	-2.39692	0.10185	-1.12711	0.52098	-1.73578	10.5736	-2.81669	15.6314	-1.95616	0.02638	-1.83023	0.10447	0.33159	7.9054	-3.8976	1.35433
	-2.38642	0.1009	-1.11662	0.521	-1.72529	10.4601	-2.8062	15.574	-1.94567	0.02655	-1.81973	0.10316	0.34208	7.96413	-3.8871	1.35393
	-2.37593	0.09999	-1.10612	0.52061	-1.71479	10.3381	-2.7957	15.5146	-1.93517	0.0267	-1.80924	0.10184	0.35258	8.01417	-3.87661	1.35328
	-2.36544	0.09911	-1.09563	0.51984	-1.7043	10.2077	-2.78521	15.4535	-1.92468	0.02681	-1.79875	0.10052	0.36307	8.05558	-3.86612	1.3524
	-2.35494	0.09826	-1.08514	0.51872	-1.6938	10.069	-2.77471	15.3907	-1.91418	0.0269	-1.78825	0.0992	0.37357	8.08852	-3.85562	1.35126
	-2.34445	0.09746	-1.07464	0.5173	-1.68331	9.92188	-2.76422	15.3261	-1.90369	0.02695	-1.77776	0.09791	0.38406	8.11412	-3.84513	1.34987
	-2.33395	0.09669	-1.06415	0.5156	-1.67281	9.76673	-2.75372	15.2602	-1.89319	0.02698	-1.76726	0.09665	0.39456	8.13291	-3.83463	1.34826
	-2.32346	0.09596	-1.05365	0.51376	-1.66232	9.60371	-2.74323	15.1936	-1.8827	0.02696	-1.75677	0.09542	0.40505	8.14478	-3.82414	1.34641
	-2.31296	0.09528	-1.04316	0.51181	-1.65183	9.43276	-2.73274	15.1264	-1.87221	0.02692	-1.74627	0.09422	0.41554	8.14994	-3.81365	1.34434
	-2.30247	0.09464	-1.03266	0.50972	-1.64133	9.25493	-2.72224	15.0586	-1.86171	0.02684	-1.73578	0.09307	0.42604	8.14832	-3.80315	1.34201
	-2.29198	0.09405	-1.02217	0.50756	-1.63084	9.07061	-2.71175	14.991	-1.85122	0.02672	-1.72529	0.09198	0.43653	8.14028	-3.79266	1.33939
	-2.28148	0.0935	-1.01168	0.50534	-1.62034	8.87983	-2.70125	14.9239	-1.84072	0.02657	-1.71479	0.09095	0.44703	8.12734	-3.78216	1.33656
	-2.27099	0.09301	-1.00118	0.50308	-1.60985	8.68328	-2.69076	14.8574	-1.83023	0.02639	-1.7043	0.09	0.45752	8.11002	-3.77167	1.3335
	-2.26049	0.09257	-0.99069	0.5008	-1.59935	8.48124	-2.68026	14.7917	-1.81973	0.02618	-1.6938	0.08913	0.46802	8.08794	-3.76117	1.33023
	-2.25	0.09219	-0.98019	0.49854	-1.58886	8.27428	-2.66977	14.7269	-1.80924	0.02593	-1.68331	0.08837	0.47851	8.06167	-3.75068	1.32677
	-2.23951	0.09186	-0.9697	0.49633	-1.57837	8.06303	-2.65928	14.6633	-1.79875	0.02565	-1.67281	0.0877	0.489	8.03166	-3.74019	1.32303
	-2.22901	0.09159	-0.9592	0.49418	-1.56787	7.84787	-2.64878	14.6015	-1.78825	0.02534	-1.66232	0.08716	0.4995	7.99844	-3.72969	1.31903
	-2.21852	0.09138	-0.94871	0.49216	-1.55738	7.62973	-2.63829	14.5417	-1.77776	0.02501	-1.65183	0.08675	0.50999	7.96257	-3.7192	1.31481
	-2.20802	0.09123	-0.93822	0.49028	-1.54688	7.40944	-2.62779	14.4842	-1.76726	0.02465	-1.64133	0.08647	0.52049	7.92498	-3.7087	1.31037
	-2.19753	0.09114	-0.92772	0.48855	-1.53639	7.18744	-2.6173	14.4291	-1.75677	0.02426	-1.63084	0.08634	0.53098	7.88616	-3.69821	1.3057
	-2.18703	0.09112	-0.91723	0.48701	-1.52589	6.96406	-2.6068	14.3765	-1.74627	0.02384	-1.62034	0.08635	0.54148	7.84636	-3.68771	1.3008
	-2.17654	0.09116	-0.90673	0.48567	-1.5154	6.74008	-2.59631	14.3268	-1.73578	0.0234	-1.60985	0.08652	0.55197	7.80603	-3.67722	1.29571
	-2.16605	0.09126	-0.89624	0.48458	-1.50491	6.51623	-2.58582	14.2802	-1.72529	0.02294	-1.59935	0.08686	0.56246	7.76569	-3.66673	1.29051
	-2.15555	0.09142	-0.88574	0.48376	-1.49441	6.29311	-2.57532	14.2366	-1.71479	0.02246	-1.58886	0.08737	0.57296	7.72745	-3.65623	1.28527
	-2.14506	0.09165	-0.87525	0.4832	-1.48392	6.07139	-2.56483	14.196	-1.7043	0.02196	-1.57837	0.08805	0.58345	7.6917	-3.64574	1.27999
	-2.13456	0.09194	-0.86476	0.48288	-1.47342	5.85167	-2.55433	14.1581	-1.6938	0.02144	-1.56787	0.0889	0.59395	7.6579	-3.63524	1.27468
	-2.12407	0.0923	-0.85426	0.48283	-1.46293	5.63457	-2.54384	14.1226	-1.68331	0.02091	-1.55738	0.08992	0.60444	7.62635	-3.62475	1.26933
	-2.11357	0.09271	-0.84377	0.48306	-1.45243	5.42067	-2.53334	14.0898	-1.67281	0.02038	-1.54688	0.09111	0.61494	7.59699	-3.61425	1.26394
	-2.10308	0.09318	-0.83327	0.48366	-1.44194	5.21052	-2.52285	14.0599	-1.66232	0.01983	-1.53639	0.09246	0.62543	7.57002	-3.60376	1.25858
	-2.09259	0.09371	-0.82278	0.48466	-1.43145	5.00481	-2.51236	14.0328	-1.65183	0.01929	-1.52589	0.09398	0.63592	7.54503	-3.59327	1.25326
	-2.08209	0.09429	-0.81228	0.48599	-1.42095	4.80401	-2.50186	14.0077	-1.64133	0.01874	-1.5154	0.09564	0.64642	7.52212	-3.58277	1.24802
	-2.0716	0.09492	-0.80179	0.48763	-1.41046	4.60836	-2.49137	13.9847	-1.63084	0.01819	-1.50491	0.09745	0.65691	7.50134	-3.57228	1.24286
	-2.0611	0.09561	-0.7913	0.48961	-1.39996	4.41818	-2.48087	13.9639	-1.62034	0.01764	-1.49441	0.09939	0.66741	7.48272	-3.56178	1.23778
	-2.05061	0.09633	-0.7808	0.49192	-1.38947	4.23377	-2.47038	13.9451	-1.60985	0.0171	-1.48392	0.10145	0.6779	7.46621	-3.55129	1.2328
	-2.04011	0.0971	-0.77031	0.49459	-1.37898	4.05536	-2.45988	13.9277	-1.59935	0.01657	-1.47342	0.10361	0.6884	7.45178	-3.54079	1.22798
	-2.02962	0.0979	-0.75981	0.49766	-1.36848	3.88314	-2.44939	13.9116	-1.58886	0.01605	-1.46293	0.10586	0.69889	7.43934	-3.5303	1.22334
	-2.01913	0.09873	-0.74932	0.50116	-1.35799	3.71726	-2.4389	13.8971	-1.57837	0.01554	-1.45243	0.10817	0.70938	7.42876	-3.51981	1.21888
	-2.00863	0.09958	-0.73882	0.50508	-1.34749	3.55779	-2.4284	13.8836	-1.56787	0.01504	-1.44194	0.11054	0.71988	7.42034	-3.50931	1.21463
	-1.99814	0.10045	-0.72833	0.50939	-1.337	3.40477	-2.41791	13.8708	-1.55738	0.01457	-1.43145	0.11295	0.73037	7.41392	-3.49882	1.2106
	-1.98764	0.10134	-0.71784	0.51413	-1.3265	3.25835	-2.40741	13.8586	-1.54688	0.01411	-1.42095	0.11537	0.74087	7.40886	-3.48832	1.20683
	-1.97715	0.10222	-0.70734	0.51929	-1.31601	3.11852	-2.39692	13.8462	-1.53639	0.01368	-1.41046	0.11778	0.75136	7.40498	-3.47783	1.20335
	-1.96665	0.10311	-0.69685	0.52486	-1.30552	2.98507	-2.38642	13.8331	-1.52589	0.01327	-1.39996	0.12017	0.76186	7.40204	-3.46733	1.20014
	-1.95616	0.10399	-0.68635	0.53087	-1.29502	2.85784	-2.37593	13.8191	-1.5154	0.01289	-1.38947	0.12251	0.77235	7.39979	-3.45684	1.19721
	-1.94567	0.10485	-0.67586	0.53736	-1.28453	2.73679	-2.36544	13.804	-1.50491	0.01254	-1.37898	0.12478	0.78284	7.39804	-3.44635	1.19459
	-1.93517	0.10569	-0.66536	0.54432	-1.27403	2.62194	-2.35494	13.7874	-1.49441	0.01221	-1.36848	0.12697	0.79334	7.39845	-3.43585	1.19228
	-1.92468	0.10648	-0.65487	0.5517	-1.26354	2.51292	-2.34445	13.7687	-1.48392	0.01192	-1.35799	0.12906	0.80383	7.4008	-3.42536	1.19024
	-1.91418	0.10724	-0.64438	0.55952	-1.25304	2.40939	-2.33395	13.7482	-1.47342	0.01165	-1.34749	0.13103	0.81433	7.40289	-3.41486	1.18859
	-1.90369	0.10795	-0.63388	0.56775	-1.24255	2.3112	-2.32346	13.7255	-1.46293	0.01142	-1.337	0.13287	0.82482	7.40445	-3.40437	1.18735
	-1.89319	0.10861	-0.62339	0.57633	-1.23206	2.21813	-2.31296	13.7003	-1.45243	0.01122	-1.3265	0.1346	0.83532	7.40619	-3.39387	1.18645
	-1.8827	0.1092	-0.61289	0.58524	-1.22156	2.12988	-2.30247	13.6727	-1.44194	0.01105	-1.31601	0.13622	0.84581	7.4085	-3.38338	1.18588
	-1.87221	0.10972	-0.6024	0.59449	-1.21107	2.04622	-2.29198	13.6427	-1.43145	0.01091	-1.30552	0.13767	0.8563	7.41023	-3.37289	1.1856
	-1.86171	0.11018	-0.59191	0.60405	-1.20057	1.96702	-2.28148	13.6101	-1.42095	0.0108	-1.29502	0.13895	0.8668	7.4105	-3.36239	1.18562
	-1.85122	0.11056	-0.58141	0.61385	-1.19008	1.89191	-2.27099	13.5746	-1.41046	0.01072	-1.28453	0.14007	0.87729	7.41007	-3.3519	1.18595
	-1.84072	0.11087	-0.57092	0.62385	-1.17958	1.82052	-2.26049	13.5368	-1.39996	0.01067	-1.27403	0.14105	0.88779	7.40917	-3.3414	1.1866
	-1.83023	0.11111	-0.56042	0.63401	-1.16909	1.75261	-2.25	13.4967	-1.38947	0.01065	-1.26354	0.14185	0.89828	7.40666	-3.33091	1.18756
	-1.81973	0.11126	-0.54993	0.64432	-1.1586	1.6879	-2.23951	13.4542	-1.37898	0.01066	-1.25304	0.14246	0.90878	7.4019	-3.32041	1.18885
	-1.80924	0.11136	-0.53943	0.65472	-1.1481	1.62617	-2.22901	13.4092	-1.36848	0.01069	-1.24255	0.14287	0.91927	7.39476	-3.30992	1.19051
	-1.79875	0.11138	-0.52894	0.66514	-1.13761	1.5673	-2.21852	13.3623	-1.35799	0.01075	-1.23206	0.14309	0.92976	7.3851	-3.29943	1.19254
	-1.78825	0.11134	-0.51845	0.67554	-1.12711	1.51124	-2.20802	13.3138	-1.34749	0.01083	-1.22156	0.14312	0.94026	7.37281	-3.28893	1.19493
	-1.77776	0.11124	-0.50795	0.68586	-1.11662	1.45771	-2.19753	13.2637	-1.337	0.01093	-1.21107	0.14298	0.95075	7.3578	-3.27844	1.19761
	-1.76726	0.11109	-0.49746	0.69607	-1.10612	1.40648	-2.18703	13.212	-1.3265	0.01104	-1.20057	0.14268	0.96125	7.34062	-3.26794	1.20061
	-1.75677	0.11091	-0.48696	0.70612	-1.09563	1.35739	-2.17654	13.1591	-1.31601	0.01117	-1.19008	0.14222	0.97174	7.32124	-3.25745	1.20394
	-1.74627	0.11069	-0.47647	0.71593	-1.08514	1.31033	-2.16605	13.1052	-1.30552	0.01132	-1.17958	0.14161	0.98223	7.299	-3.24695	1.20759
	-1.73578	0.11044	-0.46597	0.72546	-1.07464	1.2652	-2.15555	13.0505	-1.29502	0.01147	-1.16909	0.14085	0.99273	7.27392	-3.23646	1.21152
	-1.72529	0.11018	-0.45548	0.73471	-1.06415	1.2219	-2.14506	12.9952	-1.28453	0.01164	-1.1586	0.13995	1.00322	7.24601	-3.22597	1.21571
	-1.71479	0.10992	-0.44499	0.74368	-1.05365	1.18047	-2.13456	12.9399	-1.27403	0.01181	-1.1481	0.13892	1.01372	7.21531	-3.21547	1.22023
	-1.7043	0.10967	-0.43449	0.75227	-1.04316	1.14084	-2.12407	12.8848	-1.26354	0.01199	-1.13761	0.13779	1.02421	7.18266	-3.20498	1.22507
	-1.6938	0.10945	-0.424	0.7604	-1.03266	1.10283	-2.11357	12.83	-1.25304	0.01217	-1.12711	0.13657	1.03471	7.14813	-3.19448	1.23016
	-1.68331	0.10929	-0.4135	0.76813	-1.02217	1.06644	-2.10308	12.7757	-1.24255	0.01235	-1.11662	0.13529	1.0452	7.11153	-3.18399	1.23547
	-1.67281	0.10918	-0.40301	0.77541	-1.01168	1.03161	-2.09259	12.7221	-1.23206	0.01253	-1.10612	0.13393	1.05569	7.07352	-3.17349	1.24097
	-1.66232	0.10916	-0.39251	0.7822	-1.00118	0.99824	-2.08209	12.6694	-1.22156	0.0127	-1.09563	0.13253	1.06619	7.03374	-3.163	1.24664
	-1.65183	0.10923	-0.38202	0.78845	-0.99069	0.96628	-2.0716	12.6178	-1.21107	0.01288	-1.08514	0.13109	1.07668	6.99176	-3.15251	1.25241
	-1.64133	0.10941	-0.37153	0.79421	-0.98019	0.93571	-2.0611	12.5678	-1.20057	0.01305	-1.07464	0.12962	1.08718	6.94768	-3.14201	1.25827
	-1.63084	0.10972	-0.36103	0.79945	-0.9697	0.9065	-2.05061	12.5195	-1.19008	0.01321	-1.06415	0.12815	1.09767	6.90203	-3.13152	1.26421
	-1.62034	0.11016	-0.35054	0.80404	-0.9592	0.8786	-2.04011	12.4726	-1.17958	0.01337	-1.05365	0.12669	1.10817	6.85611	-3.12102	1.27019
	-1.60985	0.11076	-0.34004	0.80806	-0.94871	0.85203	-2.02962	12.4273	-1.16909	0.01351	-1.04316	0.12526	1.11866	6.80998	-3.11053	1.27617
	-1.59935	0.11152	-0.32955	0.81154	-0.93822	0.82675	-2.01913	12.3839	-1.1586	0.01364	-1.03266	0.12386	1.12915	6.76268	-3.10003	1.28215
	-1.58886	0.11247	-0.31905	0.81435	-0.92772	0.8027	-2.00863	12.3427	-1.1481	0.01376	-1.02217	0.12249	1.13965	6.71412	-3.08954	1.28811
	-1.57837	0.1136	-0.30856	0.81651	-0.91723	0.77989	-1.99814	12.3036	-1.13761	0.01386	-1.01168	0.12118	1.15014	6.66452	-3.07905	1.29406
	-1.56787	0.11494	-0.29807	0.8181	-0.90673	0.75829	-1.98764	12.2661	-1.12711	0.01395	-1.00118	0.11992	1.16064	6.61485	-3.06855	1.29995
	-1.55738	0.11649	-0.28757	0.81923	-0.89624	0.73785	-1.97715	12.2298	-1.11662	0.01403	-0.99069	0.11872	1.17113	6.56532	-3.05806	1.30576
	-1.54688	0.11824	-0.27708	0.81991	-0.88574	0.71858	-1.96665	12.195	-1.10612	0.01409	-0.98019	0.11758	1.18163	6.5154	-3.04756	1.3115
	-1.53639	0.12022	-0.26658	0.82008	-0.87525	0.70043	-1.95616	12.1613	-1.09563	0.01413	-0.9697	0.11651	1.19212	6.46529	-3.03707	1.31718
	-1.52589	0.12241	-0.25609	0.81973	-0.86476	0.68333	-1.94567	12.1282	-1.08514	0.01415	-0.9592	0.11551	1.20261	6.41521	-3.02658	1.32277
	-1.5154	0.12481	-0.24559	0.81898	-0.85426	0.66723	-1.93517	12.0955	-1.07464	0.01416	-0.94871	0.1146	1.21311	6.36612	-3.01608	1.32821
	-1.50491	0.12742	-0.2351	0.81786	-0.84377	0.65209	-1.92468	12.0629	-1.06415	0.01414	-0.93822	0.11377	1.2236	6.31821	-3.00559	1.33346
	-1.49441	0.13023	-0.22461	0.81635	-0.83327	0.638	-1.91418	12.0305	-1.05365	0.01412	-0.92772	0.11302	1.2341	6.27135	-2.99509	1.33857
	-1.48392	0.13323	-0.21411	0.8145	-0.82278	0.62496	-1.90369	11.9978	-1.04316	0.01408	-0.91723	0.11236	1.24459	6.2259	-2.9846	1.34355
	-1.47342	0.13642	-0.20362	0.81236	-0.81228	0.61284	-1.89319	11.9642	-1.03266	0.01403	-0.90673	0.11179	1.25509	6.18216	-2.9741	1.34835
	-1.46293	0.13976	-0.19312	0.81003	-0.80179	0.60154	-1.8827	11.9294	-1.02217	0.01396	-0.89624	0.11131	1.26558	6.14053	-2.96361	1.35297
	-1.45243	0.14326	-0.18263	0.80755	-0.7913	0.59103	-1.87221	11.8926	-1.01168	0.01387	-0.88574	0.11093	1.27607	6.1009	-2.95312	1.35744
	-1.44194	0.14688	-0.17213	0.80495	-0.7808	0.58126	-1.86171	11.853	-1.00118	0.01377	-0.87525	0.11064	1.28657	6.06319	-2.94262	1.36177
	-1.43145	0.15062	-0.16164	0.80228	-0.77031	0.5722	-1.85122	11.81	-0.99069	0.01366	-0.86476	0.11044	1.29706	6.02763	-2.93213	1.36594
	-1.42095	0.15443	-0.15115	0.79961	-0.75981	0.56387	-1.84072	11.7631	-0.98019	0.01353	-0.85426	0.11033	1.30756	5.9944	-2.92163	1.36998
	-1.41046	0.15831	-0.14065	0.79698	-0.74932	0.55627	-1.83023	11.7116	-0.9697	0.01339	-0.84377	0.11031	1.31805	5.96374	-2.91114	1.37384
	-1.39996	0.16222	-0.13016	0.79457	-0.73882	0.54934	-1.81973	11.655	-0.9592	0.01324	-0.83327	0.1104	1.32855	5.93582	-2.90064	1.37749
	-1.38947	0.16614	-0.11966	0.7924	-0.72833	0.54299	-1.80924	11.5931	-0.94871	0.01308	-0.82278	0.11061	1.33904	5.91083	-2.89015	1.38096
	-1.37898	0.17005	-0.10917	0.79043	-0.71784	0.53719	-1.79875	11.5252	-0.93822	0.01291	-0.81228	0.1109	1.34953	5.88894	-2.87966	1.38424
	-1.36848	0.17391	-0.09867	0.78882	-0.70734	0.53193	-1.78825	11.451	-0.92772	0.01272	-0.80179	0.11128	1.36003	5.87029	-2.86916	1.38736
	-1.35799	0.1777	-0.08818	0.78764	-0.69685	0.52717	-1.77776	11.3702	-0.91723	0.01254	-0.7913	0.11176	1.37052	5.85566	-2.85867	1.3903
	-1.34749	0.18139	-0.07769	0.78684	-0.68635	0.52291	-1.76726	11.2824	-0.90673	0.01234	-0.7808	0.11233	1.38102	5.8452	-2.84817	1.39308
	-1.337	0.18496	-0.06719	0.78643	-0.67586	0.51918	-1.75677	11.1875	-0.89624	0.01214	-0.77031	0.113	1.39151	5.83831	-2.83768	1.39571
	-1.3265	0.18841	-0.0567	0.78643	-0.66536	0.51593	-1.74627	11.0851	-0.88574	0.01194	-0.75981	0.11378	1.40201	5.83506	-2.82718	1.39818
	-1.31601	0.19172	-0.0462	0.78685	-0.65487	0.51312	-1.73578	10.9749	-0.87525	0.01174	-0.74932	0.1147	1.4125	5.83664	-2.81669	1.40051
	-1.30552	0.19485	-0.03571	0.78774	-0.64438	0.51075	-1.72529	10.8566	-0.86476	0.01153	-0.73882	0.11573	1.42299	5.84305	-2.8062	1.40272
	-1.29502	0.19778	-0.02521	0.78915	-0.63388	0.50877	-1.71479	10.73	-0.85426	0.01132	-0.72833	0.11688	1.43349	5.85313	-2.7957	1.4048
	-1.28453	0.20051	-0.01472	0.79113	-0.62339	0.50715	-1.7043	10.5952	-0.84377	0.01111	-0.71784	0.11816	1.44398	5.86741	-2.78521	1.40671
	-1.27403	0.20308	-0.00423	0.79374	-0.61289	0.50586	-1.6938	10.4523	-0.83327	0.0109	-0.70734	0.11956	1.45448	5.88582	-2.77471	1.40845
	-1.26354	0.20542	0.00627	0.79692	-0.6024	0.50496	-1.68331	10.3015	-0.82278	0.0107	-0.69685	0.12109	1.46497	5.90824	-2.76422	1.41
	-1.25304	0.20751	0.01676	0.80061	-0.59191	0.50441	-1.67281	10.143	-0.81228	0.0105	-0.68635	0.12277	1.47547	5.93451	-2.75372	1.41136
	-1.24255	0.20935	0.02726	0.80483	-0.58141	0.50413	-1.66232	9.97708	-0.80179	0.0103	-0.67586	0.12461	1.48596	5.9638	-2.74323	1.41252
	-1.23206	0.21094	0.03775	0.8096	-0.57092	0.5041	-1.65183	9.80371	-0.7913	0.0101	-0.66536	0.12661	1.49645	5.99586	-2.73274	1.41343
	-1.22156	0.21228	0.04825	0.81483	-0.56042	0.50429	-1.64133	9.62398	-0.7808	0.00992	-0.65487	0.12875	1.50695	6.03049	-2.72224	1.41408
	-1.21107	0.21337	0.05874	0.82049	-0.54993	0.5047	-1.63084	9.43835	-0.77031	0.00974	-0.64438	0.13106	1.51744	6.06738	-2.71175	1.41446
	-1.20057	0.21423	0.06923	0.82654	-0.53943	0.50529	-1.62034	9.24689	-0.75981	0.00956	-0.63388	0.13352	1.52794	6.10653	-2.70125	1.41454
	-1.19008	0.21484	0.07973	0.83295	-0.52894	0.50606	-1.60985	9.05033	-0.74932	0.0094	-0.62339	0.13615	1.53843	6.14758	-2.69076	1.41428
	-1.17958	0.21519	0.09022	0.83972	-0.51845	0.50696	-1.59935	8.84898	-0.73882	0.00925	-0.61289	0.13893	1.54893	6.18994	-2.68026	1.41363
	-1.16909	0.21528	0.10072	0.84682	-0.50795	0.50799	-1.58886	8.64346	-0.72833	0.00911	-0.6024	0.1419	1.55942	6.23319	-2.66977	1.41258
	-1.1586	0.21511	0.11121	0.85413	-0.49746	0.50914	-1.57837	8.43442	-0.71784	0.00898	-0.59191	0.14506	1.56991	6.27695	-2.65928	1.4111
	-1.1481	0.21471	0.12171	0.86159	-0.48696	0.51038	-1.56787	8.22227	-0.70734	0.00886	-0.58141	0.14838	1.58041	6.3208	-2.64878	1.40917
	-1.13761	0.21409	0.1322	0.86916	-0.47647	0.51169	-1.55738	8.00795	-0.69685	0.00876	-0.57092	0.15185	1.5909	6.36467	-2.63829	1.40676
	-1.12711	0.21329	0.14269	0.8768	-0.46597	0.51307	-1.54688	7.79233	-0.68635	0.00868	-0.56042	0.15548	1.6014	6.40811	-2.62779	1.4039
	-1.11662	0.2123	0.15319	0.88445	-0.45548	0.51452	-1.53639	7.57582	-0.67586	0.00861	-0.54993	0.15927	1.61189	6.45035	-2.6173	1.40054
	-1.10612	0.21114	0.16368	0.89203	-0.44499	0.51608	-1.52589	7.35876	-0.66536	0.00856	-0.53943	0.16321	1.62239	6.49093	-2.6068	1.39666
	-1.09563	0.20982	0.17418	0.89949	-0.43449	0.51767	-1.5154	7.14192	-0.65487	0.00853	-0.52894	0.16729	1.63288	6.52941	-2.59631	1.39222
	-1.08514	0.20836	0.18467	0.90675	-0.424	0.5193	-1.50491	6.92601	-0.64438	0.00852	-0.51845	0.1715	1.64337	6.56534	-2.58582	1.38723
	-1.07464	0.20677	0.19516	0.91377	-0.4135	0.52102	-1.49441	6.71162	-0.63388	0.00853	-0.50795	0.17584	1.65387	6.59831	-2.57532	1.38169
	-1.06415	0.20507	0.20566	0.92047	-0.40301	0.52277	-1.48392	6.49936	-0.62339	0.00856	-0.49746	0.1803	1.66436	6.62788	-2.56483	1.37555
	-1.05365	0.20331	0.21615	0.92673	-0.39251	0.52455	-1.47342	6.2898	-0.61289	0.00861	-0.48696	0.18487	1.67486	6.65471	-2.55433	1.36876
	-1.04316	0.20149	0.22665	0.93246	-0.38202	0.52635	-1.46293	6.0835	-0.6024	0.00867	-0.47647	0.18954	1.68535	6.67935	-2.54384	1.36126
	-1.03266	0.19962	0.23714	0.93761	-0.37153	0.52818	-1.45243	5.881	-0.59191	0.00876	-0.46597	0.19429	1.69585	6.70061	-2.53334	1.35313
	-1.02217	0.19773	0.24764	0.94224	-0.36103	0.53003	-1.44194	5.68278	-0.58141	0.00886	-0.45548	0.19912	1.70634	6.71766	-2.52285	1.34443
	-1.01168	0.19581	0.25813	0.94632	-0.35054	0.5318	-1.43145	5.48946	-0.57092	0.00898	-0.44499	0.20401	1.71683	6.7301	-2.51236	1.33511
	-1.00118	0.19387	0.26862	0.94968	-0.34004	0.53349	-1.42095	5.30144	-0.56042	0.00912	-0.43449	0.20895	1.72733	6.73784	-2.50186	1.32519
	-0.99069	0.19193	0.27912	0.95234	-0.32955	0.5351	-1.41046	5.11886	-0.54993	0.00928	-0.424	0.21393	1.73782	6.74027	-2.49137	1.31468
	-0.98019	0.18999	0.28961	0.95429	-0.31905	0.53661	-1.39996	4.942	-0.53943	0.00946	-0.4135	0.21897	1.74832	6.73655	-2.48087	1.30369
	-0.9697	0.18806	0.30011	0.95541	-0.30856	0.53801	-1.38947	4.77103	-0.52894	0.00965	-0.40301	0.22405	1.75881	6.72698	-2.47038	1.29228
	-0.9592	0.18615	0.3106	0.95572	-0.29807	0.53935	-1.37898	4.60612	-0.51845	0.00985	-0.39251	0.22916	1.7693	6.71141	-2.45988	1.28039
	-0.94871	0.18428	0.3211	0.95531	-0.28757	0.54063	-1.36848	4.44738	-0.50795	0.01007	-0.38202	0.23431	1.7798	6.68914	-2.44939	1.26806
	-0.93822	0.18245	0.33159	0.95417	-0.27708	0.54183	-1.35799	4.29484	-0.49746	0.01031	-0.37153	0.23945	1.79029	6.66057	-2.4389	1.25536
	-0.92772	0.18066	0.34208	0.95215	-0.26658	0.54295	-1.34749	4.14851	-0.48696	0.01055	-0.36103	0.24456	1.80079	6.62597	-2.4284	1.24231
	-0.91723	0.17892	0.35258	0.9492	-0.25609	0.54395	-1.337	4.00833	-0.47647	0.0108	-0.35054	0.24961	1.81128	6.58486	-2.41791	1.22899
	-0.90673	0.17724	0.36307	0.94535	-0.24559	0.5449	-1.3265	3.87446	-0.46597	0.01106	-0.34004	0.25458	1.82178	6.53774	-2.40741	1.21545
	-0.89624	0.17562	0.37357	0.94061	-0.2351	0.54579	-1.31601	3.74684	-0.45548	0.01132	-0.32955	0.25946	1.83227	6.48465	-2.39692	1.2017
	-0.88574	0.17406	0.38406	0.93508	-0.22461	0.54657	-1.30552	3.62513	-0.44499	0.01159	-0.31905	0.26422	1.84276	6.42535	-2.38642	1.18776
	-0.87525	0.17257	0.39456	0.92891	-0.21411	0.54726	-1.29502	3.50905	-0.43449	0.01186	-0.30856	0.26886	1.85326	6.35996	-2.37593	1.17373
	-0.86476	0.17114	0.40505	0.92213	-0.20362	0.54784	-1.28453	3.39862	-0.424	0.01213	-0.29807	0.27334	1.86375	6.28815	-2.36544	1.15968
	-0.85426	0.16976	0.41554	0.91473	-0.19312	0.54835	-1.27403	3.29385	-0.4135	0.0124	-0.28757	0.27773	1.87425	6.2101	-2.35494	1.14564
	-0.84377	0.16843	0.42604	0.90677	-0.18263	0.54879	-1.26354	3.19426	-0.40301	0.01267	-0.27708	0.282	1.88474	6.12606	-2.34445	1.13168
	-0.83327	0.16721	0.43653	0.89821	-0.17213	0.54914	-1.25304	3.09941	-0.39251	0.01293	-0.26658	0.28608	1.89524	6.03647	-2.33395	1.11791
	-0.82278	0.1661	0.44703	0.88923	-0.16164	0.54941	-1.24255	3.00914	-0.38202	0.01318	-0.25609	0.28995	1.90573	5.94161	-2.32346	1.10439
	-0.81228	0.16507	0.45752	0.8799	-0.15115	0.54961	-1.23206	2.92322	-0.37153	0.01344	-0.24559	0.29362	1.91622	5.84165	-2.31296	1.09117
	-0.80179	0.1641	0.46802	0.87023	-0.14065	0.54974	-1.22156	2.84132	-0.36103	0.01368	-0.2351	0.29707	1.92672	5.73693	-2.30247	1.0783
	-0.7913	0.1632	0.47851	0.86032	-0.13016	0.54994	-1.21107	2.76324	-0.35054	0.01392	-0.22461	0.30028	1.93721	5.62867	-2.29198	1.06584
	-0.7808	0.16236	0.489	0.85019	-0.11966	0.55019	-1.20057	2.68895	-0.34004	0.01415	-0.21411	0.30322	1.94771	5.51723	-2.28148	1.05382
	-0.77031	0.16158	0.4995	0.83994	-0.10917	0.55038	-1.19008	2.61797	-0.32955	0.01436	-0.20362	0.30589	1.9582	5.40276	-2.27099	1.04228
	-0.75981	0.16088	0.50999	0.82964	-0.09867	0.55064	-1.17958	2.54988	-0.31905	0.01457	-0.19312	0.30829	1.9687	5.28563	-2.26049	1.0313
	-0.74932	0.16028	0.52049	0.81942	-0.08818	0.551	-1.16909	2.48447	-0.30856	0.01476	-0.18263	0.31039	1.97919	5.16571	-2.25	1.02093
	-0.73882	0.15977	0.53098	0.80935	-0.07769	0.55135	-1.1586	2.42145	-0.29807	0.01494	-0.17213	0.3122	1.98968	5.04396	-2.23951	1.01116
	-0.72833	0.15933	0.54148	0.79949	-0.06719	0.5517	-1.1481	2.36062	-0.28757	0.01511	-0.16164	0.31371	2.00018	4.9208	-2.22901	1.00202
	-0.71784	0.15896	0.55197	0.7899	-0.0567	0.55202	-1.13761	2.30196	-0.27708	0.01527	-0.15115	0.31491	2.01067	4.79609	-2.21852	0.99351
	-0.70734	0.15867	0.56246	0.78065	-0.0462	0.55233	-1.12711	2.2455	-0.26658	0.01543	-0.14065	0.31581	2.02117	4.67099	-2.20802	0.98562
	-0.69685	0.15846	0.57296	0.77191	-0.03571	0.55264	-1.11662	2.19102	-0.25609	0.01557	-0.13016	0.31647	2.03166	4.54591	-2.19753	0.97836
	-0.68635	0.15833	0.58345	0.76374	-0.02521	0.55298	-1.10612	2.13823	-0.24559	0.01571	-0.11966	0.31687	2.04216	4.42072	-2.18703	0.9717
	-0.67586	0.15828	0.59395	0.75615	-0.01472	0.55341	-1.09563	2.08705	-0.2351	0.01584	-0.10917	0.31698	2.05265	4.2958	-2.17654	0.96563
	-0.66536	0.15832	0.60444	0.74919	-0.00423	0.55394	-1.08514	2.03741	-0.22461	0.01596	-0.09867	0.31685	2.06314	4.17132	-2.16605	0.96013
	-0.65487	0.15845	0.61494	0.74289	0.00627	0.55452	-1.07464	1.98926	-0.21411	0.01607	-0.08818	0.31656	2.07364	4.04764	-2.15555	0.95518
	-0.64438	0.15867	0.62543	0.7373	0.01676	0.55513	-1.06415	1.94258	-0.20362	0.01617	-0.07769	0.31604	2.08413	3.92511	-2.14506	0.95075
	-0.63388	0.15898	0.63592	0.73238	0.02726	0.55577	-1.05365	1.89754	-0.19312	0.01627	-0.06719	0.31528	2.09463	3.80431	-2.13456	0.94684
	-0.62339	0.15937	0.64642	0.72816	0.03775	0.55646	-1.04316	1.85414	-0.18263	0.01636	-0.0567	0.31425	2.10512	3.68579	-2.12407	0.94337
	-0.61289	0.15984	0.65691	0.72466	0.04825	0.55721	-1.03266	1.81218	-0.17213	0.01645	-0.0462	0.31296	2.11562	3.56961	-2.11357	0.94028
	-0.6024	0.16041	0.66741	0.72188	0.05874	0.55797	-1.02217	1.77172	-0.16164	0.01654	-0.03571	0.31144	2.12611	3.45582	-2.10308	0.93752
	-0.59191	0.16108	0.6779	0.71982	0.06923	0.55875	-1.01168	1.73276	-0.15115	0.01663	-0.02521	0.30972	2.1366	3.3447	-2.09259	0.93507
	-0.58141	0.16181	0.6884	0.71847	0.07973	0.55954	-1.00118	1.69519	-0.14065	0.01672	-0.01472	0.30783	2.1471	3.23651	-2.08209	0.93286
	-0.57092	0.16262	0.69889	0.71782	0.09022	0.56038	-0.99069	1.65901	-0.13016	0.01681	-0.00423	0.30577	2.15759	3.13139	-2.0716	0.93083
	-0.56042	0.16349	0.70938	0.71785	0.10072	0.56127	-0.98019	1.62424	-0.11966	0.01691	0.00627	0.30355	2.16809	3.02972	-2.0611	0.92892
	-0.54993	0.16441	0.71988	0.71855	0.11121	0.56213	-0.9697	1.59088	-0.10917	0.01702	0.01676	0.30117	2.17858	2.93164	-2.05061	0.92706
	-0.53943	0.16538	0.73037	0.71989	0.12171	0.56297	-0.9592	1.55894	-0.09867	0.01713	0.02726	0.29868	2.18908	2.83716	-2.04011	0.92514
	-0.52894	0.1664	0.74087	0.72182	0.1322	0.56375	-0.94871	1.52847	-0.08818	0.01724	0.03775	0.29611	2.19957	2.7464	-2.02962	0.9231
	-0.51845	0.16746	0.75136	0.7243	0.14269	0.56447	-0.93822	1.49948	-0.07769	0.01737	0.04825	0.29346	2.21006	2.65938	-2.01913	0.92089
	-0.50795	0.16855	0.76186	0.72728	0.15319	0.56516	-0.92772	1.47191	-0.06719	0.0175	0.05874	0.29071	2.22056	2.57615	-2.00863	0.91852
	-0.49746	0.16968	0.77235	0.73072	0.16368	0.56579	-0.91723	1.44582	-0.0567	0.01765	0.06923	0.2879	2.23105	2.49676	-1.99814	0.91594
	-0.48696	0.17084	0.78284	0.73456	0.17418	0.5663	-0.90673	1.42121	-0.0462	0.0178	0.07973	0.28504	2.24155	2.42122	-1.98764	0.91304
	-0.47647	0.17201	0.79334	0.73893	0.18467	0.56669	-0.89624	1.39804	-0.03571	0.01796	0.09022	0.28216	2.25204	2.34951	-1.97715	0.9097
	-0.46597	0.1732	0.80383	0.74377	0.19516	0.56693	-0.88574	1.3764	-0.02521	0.01813	0.10072	0.27929	2.26254	2.28161	-1.96665	0.90588
	-0.45548	0.17441	0.81433	0.74885	0.20566	0.56699	-0.87525	1.3562	-0.01472	0.01831	0.11121	0.2764	2.27303	2.21748	-1.95616	0.90153
	-0.44499	0.17566	0.82482	0.7541	0.21615	0.56682	-0.86476	1.33734	-0.00423	0.01851	0.12171	0.27352	2.28352	2.15704	-1.94567	0.89659
	-0.43449	0.17691	0.83532	0.75959	0.22665	0.56639	-0.85426	1.31981	0.00627	0.01871	0.1322	0.27067	2.29402	2.1002	-1.93517	0.89102
	-0.424	0.17817	0.84581	0.76531	0.23714	0.56568	-0.84377	1.30359	0.01676	0.01892	0.14269	0.26784	2.30451	2.0469	-1.92468	0.88478
	-0.4135	0.17946	0.8563	0.77108	0.24764	0.56472	-0.83327	1.28886	0.02726	0.01914	0.15319	0.26507	2.31501	1.99702	-1.91418	0.87791
	-0.40301	0.18078	0.8668	0.77676	0.25813	0.56351	-0.82278	1.27571	0.03775	0.01936	0.16368	0.26236	2.3255	1.95043	-1.90369	0.87035
	-0.39251	0.18209	0.87729	0.78233	0.26862	0.56198	-0.81228	1.2639	0.04825	0.01958	0.17418	0.2597	2.336	1.907	-1.89319	0.86206
	-0.38202	0.1834	0.88779	0.78775	0.27912	0.56012	-0.80179	1.25328	0.05874	0.01981	0.18467	0.2571	2.34649	1.86662	-1.8827	0.8531
	-0.37153	0.18472	0.89828	0.79294	0.28961	0.55795	-0.7913	1.24384	0.06923	0.02005	0.19516	0.25456	2.35698	1.82994	-1.87221	0.84348
	-0.36103	0.18605	0.90878	0.79785	0.30011	0.55541	-0.7808	1.23554	0.07973	0.02028	0.20566	0.25208	2.36748	1.79679	-1.86171	0.83317
	-0.35054	0.18735	0.91927	0.80244	0.3106	0.55252	-0.77031	1.22837	0.09022	0.02051	0.21615	0.24965	2.37797	1.76634	-1.85122	0.82219
	-0.34004	0.18863	0.92976	0.8066	0.3211	0.54932	-0.75981	1.22241	0.10072	0.02075	0.22665	0.24727	2.38847	1.73841	-1.84072	0.81059
	-0.32955	0.18987	0.94026	0.81028	0.33159	0.54583	-0.74932	1.21772	0.11121	0.02097	0.23714	0.24495	2.39896	1.71278	-1.83023	0.79839
	-0.31905	0.19107	0.95075	0.81345	0.34208	0.54196	-0.73882	1.21419	0.12171	0.0212	0.24764	0.24268	2.40946	1.68937	-1.81973	0.78563
	-0.30856	0.19223	0.96125	0.81617	0.35258	0.53767	-0.72833	1.21171	0.1322	0.02142	0.25813	0.24047	2.41995	1.668	-1.80924	0.77236
	-0.29807	0.19336	0.97174	0.81842	0.36307	0.53298	-0.71784	1.21028	0.14269	0.02164	0.26862	0.23831	2.43044	1.64846	-1.79875	0.75862
	-0.28757	0.19444	0.98223	0.82004	0.37357	0.52788	-0.70734	1.20989	0.15319	0.02186	0.27912	0.23621	2.44094	1.63061	-1.78825	0.74449
	-0.27708	0.19549	0.99273	0.82099	0.38406	0.52243	-0.69685	1.2105	0.16368	0.02208	0.28961	0.23417	2.45143	1.61431	-1.77776	0.73004
	-0.26658	0.1965	1.00322	0.82127	0.39456	0.51671	-0.68635	1.21211	0.17418	0.02229	0.30011	0.23217	2.46193	1.59945	-1.76726	0.71534
	-0.25609	0.19745	1.01372	0.82083	0.40505	0.5107	-0.67586	1.21483	0.18467	0.0225	0.3106	0.23024	2.47242	1.5859	-1.75677	0.70044
	-0.24559	0.19836	1.02421	0.81974	0.41554	0.5044	-0.66536	1.21858	0.19516	0.0227	0.3211	0.22839	2.48292	1.5736	-1.74627	0.68542
	-0.2351	0.19923	1.03471	0.81799	0.42604	0.49784	-0.65487	1.22327	0.20566	0.02288	0.33159	0.22663	2.49341	1.56245	-1.73578	0.67035
	-0.22461	0.20002	1.0452	0.81552	0.43653	0.49102	-0.64438	1.22894	0.21615	0.02306	0.34208	0.22491	2.5039	1.55229	-1.72529	0.65533
	-0.21411	0.20076	1.05569	0.81243	0.44703	0.48401	-0.63388	1.2355	0.22665	0.02322	0.35258	0.22322	2.5144	1.54312	-1.71479	0.64044
	-0.20362	0.20142	1.06619	0.80874	0.45752	0.47686	-0.62339	1.24285	0.23714	0.02336	0.36307	0.22157	2.52489	1.53498	-1.7043	0.62577
	-0.19312	0.20201	1.07668	0.80439	0.46802	0.46958	-0.61289	1.25094	0.24764	0.02349	0.37357	0.21995	2.53539	1.52769	-1.6938	0.61141
	-0.18263	0.20253	1.08718	0.79935	0.47851	0.46221	-0.6024	1.25985	0.25813	0.02361	0.38406	0.21838	2.54588	1.52106	-1.68331	0.59746
	-0.17213	0.20297	1.09767	0.79373	0.489	0.45475	-0.59191	1.26953	0.26862	0.02371	0.39456	0.2169	2.55637	1.51502	-1.67281	0.58402
	-0.16164	0.20332	1.10817	0.78768	0.4995	0.44725	-0.58141	1.27979	0.27912	0.0238	0.40505	0.2155	2.56687	1.50948	-1.66232	0.57116
	-0.15115	0.20359	1.11866	0.78126	0.50999	0.43974	-0.57092	1.29056	0.28961	0.02387	0.41554	0.21421	2.57736	1.5044	-1.65183	0.55897
	-0.14065	0.20377	1.12915	0.7744	0.52049	0.43229	-0.56042	1.30179	0.30011	0.02392	0.42604	0.21302	2.58786	1.49971	-1.64133	0.54753
	-0.13016	0.20389	1.13965	0.76702	0.53098	0.42493	-0.54993	1.31342	0.3106	0.02396	0.43653	0.21193	2.59835	1.49533	-1.63084	0.53692
	-0.11966	0.20396	1.15014	0.75916	0.54148	0.41768	-0.53943	1.32539	0.3211	0.02398	0.44703	0.21096	2.60885	1.49162	-1.62034	0.5272
	-0.10917	0.20393	1.16064	0.75096	0.55197	0.41057	-0.52894	1.3376	0.33159	0.02399	0.45752	0.21011	2.61934	1.48858	-1.60985	0.51845
	-0.09867	0.20385	1.17113	0.74246	0.56246	0.40364	-0.51845	1.34996	0.34208	0.02399	0.46802	0.20941	2.62983	1.48584	-1.59935	0.51071
	-0.08818	0.20374	1.18163	0.73364	0.57296	0.39697	-0.50795	1.3624	0.35258	0.02397	0.47851	0.20886	2.64033	1.48329	-1.58886	0.50405
	-0.07769	0.20354	1.19212	0.72456	0.58345	0.39058	-0.49746	1.37489	0.36307	0.02393	0.489	0.20848	2.65082	1.48078	-1.57837	0.49849
	-0.06719	0.20325	1.20261	0.71526	0.59395	0.38448	-0.48696	1.38733	0.37357	0.02388	0.4995	0.20828	2.66132	1.47826	-1.56787	0.49407
	-0.0567	0.20286	1.21311	0.70591	0.60444	0.37868	-0.47647	1.39963	0.38406	0.02381	0.50999	0.20828	2.67181	1.47568	-1.55738	0.49082
	-0.0462	0.20235	1.2236	0.69655	0.61494	0.37321	-0.46597	1.41173	0.39456	0.02374	0.52049	0.20851	2.68231	1.47298	-1.54688	0.48874
	-0.03571	0.20174	1.2341	0.68717	0.62543	0.36807	-0.45548	1.42365	0.40505	0.02365	0.53098	0.20898	2.6928	1.4703	-1.53639	0.48784
	-0.02521	0.20105	1.24459	0.67788	0.63592	0.36326	-0.44499	1.43541	0.41554	0.02356	0.54148	0.20971	2.70329	1.46755	-1.52589	0.48812
	-0.01472	0.20029	1.25509	0.66872	0.64642	0.3588	-0.43449	1.44685	0.42604	0.02347	0.55197	0.21069	2.71379	1.46451	-1.5154	0.48956
	-0.00423	0.19945	1.26558	0.65972	0.65691	0.35468	-0.424	1.45787	0.43653	0.02336	0.56246	0.21195	2.72428	1.46111	-1.50491	0.49214
	0.00627	0.19855	1.27607	0.65094	0.66741	0.35091	-0.4135	1.46862	0.44703	0.02324	0.57296	0.21353	2.73478	1.45729	-1.49441	0.49581
	0.01676	0.19754	1.28657	0.64241	0.6779	0.34748	-0.40301	1.47896	0.45752	0.02312	0.58345	0.21544	2.74527	1.453	-1.48392	0.50054
	0.02726	0.19646	1.29706	0.6342	0.6884	0.34441	-0.39251	1.48883	0.46802	0.02298	0.59395	0.21768	2.75577	1.44829	-1.47342	0.50628
	0.03775	0.1953	1.30756	0.62635	0.69889	0.34168	-0.38202	1.4982	0.47851	0.02284	0.60444	0.22024	2.76626	1.44311	-1.46293	0.51297
	0.04825	0.19408	1.31805	0.6189	0.70938	0.33928	-0.37153	1.50712	0.489	0.02269	0.61494	0.22314	2.77675	1.43734	-1.45243	0.52054
	0.05874	0.19278	1.32855	0.61191	0.71988	0.33722	-0.36103	1.51554	0.4995	0.02254	0.62543	0.22636	2.78725	1.43097	-1.44194	0.52892
	0.06923	0.1914	1.33904	0.60541	0.73037	0.33548	-0.35054	1.52319	0.50999	0.02238	0.63592	0.2299	2.79774	1.42396	-1.43145	0.53804
	0.07973	0.18996	1.34953	0.59944	0.74087	0.33404	-0.34004	1.53018	0.52049	0.02222	0.64642	0.23377	2.80824	1.41627	-1.42095	0.54782
	0.09022	0.18846	1.36003	0.59403	0.75136	0.33287	-0.32955	1.5365	0.53098	0.02206	0.65691	0.23796	2.81873	1.40797	-1.41046	0.55818
	0.10072	0.18691	1.37052	0.58926	0.76186	0.33197	-0.31905	1.54203	0.54148	0.0219	0.66741	0.24247	2.82923	1.39915	-1.39996	0.56904
	0.11121	0.1853	1.38102	0.58517	0.77235	0.3313	-0.30856	1.54676	0.55197	0.02175	0.6779	0.24728	2.83972	1.38972	-1.38947	0.5803
	0.12171	0.18364	1.39151	0.5817	0.78284	0.33085	-0.29807	1.55081	0.56246	0.0216	0.6884	0.25239	2.85021	1.37958	-1.37898	0.5919
	0.1322	0.18192	1.40201	0.57886	0.79334	0.33067	-0.28757	1.5543	0.57296	0.02146	0.69889	0.25779	2.86071	1.369	-1.36848	0.60375
	0.14269	0.18017	1.4125	0.57671	0.80383	0.33074	-0.27708	1.55724	0.58345	0.02134	0.70938	0.26346	2.8712	1.35808	-1.35799	0.61577
	0.15319	0.1784	1.42299	0.57523	0.81433	0.33096	-0.26658	1.55953	0.59395	0.02123	0.71988	0.26939	2.8817	1.34663	-1.34749	0.62788
	0.16368	0.1766	1.43349	0.5744	0.82482	0.33131	-0.25609	1.56114	0.60444	0.02114	0.73037	0.27555	2.89219	1.33464	-1.337	0.64003
	0.17418	0.17477	1.44398	0.57422	0.83532	0.33181	-0.24559	1.56224	0.61494	0.02108	0.74087	0.28194	2.90269	1.32233	-1.3265	0.65226
	0.18467	0.1729	1.45448	0.57468	0.84581	0.33247	-0.2351	1.56287	0.62543	0.02103	0.75136	0.28852	2.91318	1.30975	-1.31601	0.66457
	0.19516	0.17099	1.46497	0.5759	0.8563	0.33322	-0.22461	1.56294	0.63592	0.021	0.76186	0.29527	2.92367	1.29675	-1.30552	0.67678
	0.20566	0.16905	1.47547	0.57785	0.8668	0.334	-0.21411	1.56251	0.64642	0.02099	0.77235	0.30217	2.93417	1.28356	-1.29502	0.68883
	0.21615	0.16707	1.48596	0.58038	0.87729	0.33481	-0.20362	1.56163	0.65691	0.02101	0.78284	0.3092	2.94466	1.27023	-1.28453	0.70077
	0.22665	0.16505	1.49645	0.58345	0.88779	0.33564	-0.19312	1.5604	0.66741	0.02106	0.79334	0.31641	2.95516	1.25671	-1.27403	0.71267
	0.23714	0.16299	1.50695	0.58705	0.89828	0.33645	-0.18263	1.55887	0.6779	0.02114	0.80383	0.32379	2.96565	1.24305	-1.26354	0.72441
	0.24764	0.1609	1.51744	0.59113	0.90878	0.33719	-0.17213	1.55706	0.6884	0.02124	0.81433	0.33119	2.97615	1.22936	-1.25304	0.73591
	0.25813	0.1588	1.52794	0.59569	0.91927	0.33787	-0.16164	1.55502	0.69889	0.02138	0.82482	0.3386	2.98664	1.21571	-1.24255	0.74719
	0.26862	0.15665	1.53843	0.60076	0.92976	0.33844	-0.15115	1.5528	0.70938	0.02155	0.83532	0.34598	2.99713	1.20237	-1.23206	0.75825
	0.27912	0.15448	1.54893	0.60624	0.94026	0.33889	-0.14065	1.55049	0.71988	0.02176	0.84581	0.35336	3.00763	1.18944	-1.22156	0.7691
	0.28961	0.15228	1.55942	0.61205	0.95075	0.33919	-0.13016	1.5484	0.73037	0.022	0.8563	0.36067	3.01812	1.17685	-1.21107	0.77978
	0.30011	0.15005	1.56991	0.61815	0.96125	0.33938	-0.11966	1.54654	0.74087	0.02227	0.8668	0.36784	3.02862	1.16472	-1.20057	0.79036
	0.3106	0.14778	1.58041	0.62448	0.97174	0.33942	-0.10917	1.54474	0.75136	0.02258	0.87729	0.37484	3.03911	1.15321	-1.19008	0.80083
	0.3211	0.14547	1.5909	0.63102	0.98223	0.33929	-0.09867	1.54331	0.76186	0.02293	0.88779	0.38165	3.04961	1.14234	-1.17958	0.81119
	0.33159	0.14315	1.6014	0.63773	0.99273	0.33896	-0.08818	1.54237	0.77235	0.02331	0.89828	0.38823	3.0601	1.13209	-1.16909	0.82147
	0.34208	0.14078	1.61189	0.64454	1.00322	0.33844	-0.07769	1.54174	0.78284	0.02373	0.90878	0.39457	3.07059	1.12254	-1.1586	0.83169
	0.35258	0.13838	1.62239	0.65138	1.01372	0.33771	-0.06719	1.54138	0.79334	0.02419	0.91927	0.40065	3.08109	1.11372	-1.1481	0.8419
	0.36307	0.13594	1.63288	0.65822	1.02421	0.3368	-0.0567	1.5413	0.80383	0.02467	0.92976	0.40638	3.09158	1.10568	-1.13761	0.85217
	0.37357	0.13347	1.64337	0.66501	1.03471	0.33569	-0.0462	1.54154	0.81433	0.02519	0.94026	0.41175	3.10208	1.09847	-1.12711	0.86266
	0.38406	0.13098	1.65387	0.67169	1.0452	0.33438	-0.03571	1.54212	0.82482	0.02574	0.95075	0.41672	3.11257	1.0921	-1.11662	0.87337
	0.39456	0.12848	1.66436	0.67821	1.05569	0.33291	-0.02521	1.54318	0.83532	0.02631	0.96125	0.42133	3.12307	1.08658	-1.10612	0.88428
	0.40505	0.12597	1.67486	0.68463	1.06619	0.33128	-0.01472	1.54483	0.84581	0.0269	0.97174	0.42555	3.13356	1.08193	-1.09563	0.89542
	0.41554	0.12346	1.68535	0.691	1.07668	0.32945	-0.00423	1.54713	0.8563	0.02752	0.98223	0.4293	3.14405	1.07813	-1.08514	0.90685
	0.42604	0.12095	1.69585	0.69717	1.08718	0.32742	0.00627	1.54999	0.8668	0.02816	0.99273	0.43256	3.15455	1.07516	-1.07464	0.91861
	0.43653	0.11843	1.70634	0.70304	1.09767	0.32521	0.01676	1.55328	0.87729	0.02881	1.00322	0.43532	3.16504	1.07301	-1.06415	0.93074
	0.44703	0.11594	1.71683	0.70859	1.10817	0.3229	0.02726	1.55706	0.88779	0.02947	1.01372	0.43755	3.17554	1.07163	-1.05365	0.94334
	0.45752	0.11346	1.72733	0.71376	1.11866	0.32051	0.03775	1.56137	0.89828	0.03015	1.02421	0.43928	3.18603	1.07097	-1.04316	0.95646
	0.46802	0.11101	1.73782	0.71847	1.12915	0.31799	0.04825	1.56612	0.90878	0.03082	1.03471	0.44049	3.19653	1.07099	-1.03266	0.97006
	0.47851	0.1086	1.74832	0.72266	1.13965	0.31532	0.05874	1.57124	0.91927	0.03149	1.0452	0.44117	3.20702	1.07161	-1.02217	0.98418
	0.489	0.10622	1.75881	0.72635	1.15014	0.31251	0.06923	1.57669	0.92976	0.03216	1.05569	0.44143	3.21751	1.07278	-1.01168	0.99884
	0.4995	0.10389	1.7693	0.7295	1.16064	0.30961	0.07973	1.58245	0.94026	0.03281	1.06619	0.44127	3.22801	1.07443	-1.00118	1.014
	0.50999	0.10161	1.7798	0.73203	1.17113	0.30664	0.09022	1.58856	0.95075	0.03345	1.07668	0.44056	3.2385	1.07671	-0.99069	1.02966
	0.52049	0.0994	1.79029	0.73396	1.18163	0.30359	0.10072	1.59499	0.96125	0.03407	1.08718	0.43934	3.249	1.07956	-0.98019	1.04583
	0.53098	0.09727	1.80079	0.73529	1.19212	0.30047	0.11121	1.60156	0.97174	0.03468	1.09767	0.43767	3.25949	1.08264	-0.9697	1.0625
	0.54148	0.09522	1.81128	0.73598	1.20261	0.2973	0.12171	1.6082	0.98223	0.03525	1.10817	0.43564	3.26999	1.08587	-0.9592	1.07967
	0.55197	0.09325	1.82178	0.73608	1.21311	0.29413	0.1322	1.61483	0.99273	0.0358	1.11866	0.43322	3.28048	1.08916	-0.94871	1.09736
	0.56246	0.09139	1.83227	0.73558	1.2236	0.29098	0.14269	1.62143	1.00322	0.03631	1.12915	0.43035	3.29097	1.09246	-0.93822	1.11554
	0.57296	0.08964	1.84276	0.73445	1.2341	0.28785	0.15319	1.628	1.01372	0.03679	1.13965	0.42705	3.30147	1.09567	-0.92772	1.13421
	0.58345	0.08801	1.85326	0.73267	1.24459	0.28478	0.16368	1.63442	1.02421	0.03723	1.15014	0.42333	3.31196	1.09873	-0.91723	1.15344
	0.59395	0.0865	1.86375	0.73018	1.25509	0.28178	0.17418	1.64056	1.03471	0.03763	1.16064	0.41924	3.32246	1.10158	-0.90673	1.17323
	0.60444	0.08513	1.87425	0.72697	1.26558	0.27887	0.18467	1.64633	1.0452	0.03799	1.17113	0.41482	3.33295	1.10454	-0.89624	1.19359
	0.61494	0.08389	1.88474	0.72306	1.27607	0.27606	0.19516	1.65169	1.05569	0.03831	1.18163	0.41007	3.34344	1.10756	-0.88574	1.21462
	0.62543	0.08278	1.89524	0.71849	1.28657	0.27336	0.20566	1.65652	1.06619	0.03861	1.19212	0.40503	3.35394	1.11021	-0.87525	1.2362
	0.63592	0.08181	1.90573	0.71329	1.29706	0.27081	0.21615	1.66062	1.07668	0.03885	1.20261	0.39973	3.36443	1.11243	-0.86476	1.25826
	0.64642	0.08098	1.91622	0.70745	1.30756	0.2684	0.22665	1.6639	1.08718	0.03905	1.21311	0.39431	3.37493	1.1142	-0.85426	1.28082
	0.65691	0.08029	1.92672	0.70102	1.31805	0.26617	0.23714	1.66627	1.09767	0.03921	1.2236	0.3888	3.38542	1.11585	-0.84377	1.30389
	0.66741	0.07974	1.93721	0.69417	1.32855	0.26413	0.24764	1.66786	1.10817	0.03934	1.2341	0.38315	3.39592	1.11738	-0.83327	1.3277
	0.6779	0.07934	1.94771	0.68695	1.33904	0.2623	0.25813	1.66863	1.11866	0.03943	1.24459	0.37739	3.40641	1.11838	-0.82278	1.35244
	0.6884	0.07908	1.9582	0.67933	1.34953	0.26068	0.26862	1.66831	1.12915	0.03949	1.25509	0.37157	3.4169	1.11885	-0.81228	1.37793
	0.69889	0.07896	1.9687	0.67135	1.36003	0.2593	0.27912	1.66695	1.13965	0.0395	1.26558	0.36572	3.4274	1.11879	-0.80179	1.40399
	0.70938	0.07898	1.97919	0.66299	1.37052	0.25819	0.28961	1.66452	1.15014	0.03948	1.27607	0.35988	3.43789	1.11834	-0.7913	1.43064
	0.71988	0.07915	1.98968	0.65435	1.38102	0.25735	0.30011	1.66087	1.16064	0.03942	1.28657	0.35407	3.44839	1.11751	-0.7808	1.45791
	0.73037	0.07945	2.00018	0.64549	1.39151	0.25678	0.3106	1.65602	1.17113	0.03933	1.29706	0.34833	3.45888	1.11618	-0.77031	1.48583
	0.74087	0.07988	2.01067	0.63641	1.40201	0.25647	0.3211	1.6501	1.18163	0.03921	1.30756	0.34271	3.46938	1.11435	-0.75981	1.51456
	0.75136	0.08043	2.02117	0.62726	1.4125	0.25647	0.33159	1.64314	1.19212	0.03906	1.31805	0.33721	3.47987	1.11206	-0.74932	1.54425
	0.76186	0.08111	2.03166	0.6181	1.42299	0.25677	0.34208	1.63489	1.20261	0.03888	1.32855	0.33189	3.49036	1.10932	-0.73882	1.57476
	0.77235	0.08189	2.04216	0.60891	1.43349	0.25734	0.35258	1.62526	1.21311	0.03869	1.33904	0.32677	3.50086	1.10617	-0.72833	1.60602
	0.78284	0.08278	2.05265	0.59976	1.44398	0.25818	0.36307	1.61427	1.2236	0.03848	1.34953	0.32186	3.51135	1.10262	-0.71784	1.63805
	0.79334	0.08379	2.06314	0.59069	1.45448	0.25929	0.37357	1.60196	1.2341	0.03826	1.36003	0.31721	3.52185	1.0987	-0.70734	1.67086
	0.80383	0.08489	2.07364	0.58174	1.46497	0.2607	0.38406	1.58848	1.24459	0.03802	1.37052	0.31291	3.53234	1.09444	-0.69685	1.70445
	0.81433	0.08608	2.08413	0.57299	1.47547	0.2624	0.39456	1.57409	1.25509	0.03777	1.38102	0.30897	3.54284	1.08987	-0.68635	1.73889
	0.82482	0.08733	2.09463	0.5645	1.48596	0.26432	0.40505	1.55879	1.26558	0.03751	1.39151	0.30535	3.55333	1.08502	-0.67586	1.77442
	0.83532	0.08864	2.10512	0.55636	1.49645	0.26647	0.41554	1.5426	1.27607	0.03725	1.40201	0.30204	3.56382	1.0799	-0.66536	1.81092
	0.84581	0.09001	2.11562	0.5486	1.50695	0.26881	0.42604	1.52556	1.28657	0.03698	1.4125	0.29907	3.57432	1.07454	-0.65487	1.8482
	0.8563	0.09142	2.12611	0.54124	1.51744	0.27134	0.43653	1.50766	1.29706	0.03671	1.42299	0.29644	3.58481	1.06896	-0.64438	1.88636
	0.8668	0.09286	2.1366	0.53434	1.52794	0.27405	0.44703	1.48918	1.30756	0.03643	1.43349	0.29417	3.59531	1.06342	-0.63388	1.9252
	0.87729	0.09431	2.1471	0.52795	1.53843	0.27692	0.45752	1.47022	1.31805	0.03616	1.44398	0.29225	3.6058	1.05794	-0.62339	1.96457
	0.88779	0.09577	2.15759	0.52208	1.54893	0.27992	0.46802	1.45083	1.32855	0.03589	1.45448	0.2907	3.6163	1.05239	-0.61289	2.00436
	0.89828	0.09722	2.16809	0.51679	1.55942	0.28303	0.47851	1.43113	1.33904	0.03562	1.46497	0.28956	3.62679	1.04677	-0.6024	2.04454
	0.90878	0.09865	2.17858	0.51212	1.56991	0.28622	0.489	1.41117	1.34953	0.03536	1.47547	0.28883	3.63728	1.04096	-0.59191	2.08498
	0.91927	0.10004	2.18908	0.50806	1.58041	0.28945	0.4995	1.39108	1.36003	0.0351	1.48596	0.28845	3.64778	1.03496	-0.58141	2.1255
	0.92976	0.10139	2.19957	0.50465	1.5909	0.29273	0.50999	1.37099	1.37052	0.03485	1.49645	0.28844	3.65827	1.02879	-0.57092	2.16601
	0.94026	0.10267	2.21006	0.50186	1.6014	0.29602	0.52049	1.35111	1.38102	0.03461	1.50695	0.28878	3.66877	1.02243	-0.56042	2.20635
	0.95075	0.10389	2.22056	0.49971	1.61189	0.29929	0.53098	1.33156	1.39151	0.03437	1.51744	0.28947	3.67926	1.01587	-0.54993	2.24644
	0.96125	0.10504	2.23105	0.49819	1.62239	0.3025	0.54148	1.3124	1.40201	0.03414	1.52794	0.29052	3.68976	1.00911	-0.53943	2.28615
	0.97174	0.10612	2.24155	0.49732	1.63288	0.30563	0.55197	1.29373	1.4125	0.03392	1.53843	0.29195	3.70025	1.00245	-0.52894	2.32526
	0.98223	0.10709	2.25204	0.49707	1.64337	0.30866	0.56246	1.27568	1.42299	0.0337	1.54893	0.29373	3.71074	0.99587	-0.51845	2.36365
	0.99273	0.10796	2.26254	0.49744	1.65387	0.31155	0.57296	1.25851	1.43349	0.03349	1.55942	0.29582	3.72124	0.98906	-0.50795	2.40117
	1.00322	0.10871	2.27303	0.49842	1.66436	0.31429	0.58345	1.24232	1.44398	0.03329	1.56991	0.29821	3.73173	0.982	-0.49746	2.43774
	1.01372	0.10935	2.28352	0.49998	1.67486	0.31688	0.59395	1.22713	1.45448	0.0331	1.58041	0.30088	3.74223	0.97471	-0.48696	2.47324
	1.02421	0.10986	2.29402	0.50211	1.68535	0.31935	0.60444	1.213	1.46497	0.03294	1.5909	0.30382	3.75272	0.96715	-0.47647	2.50751
	1.03471	0.11025	2.30451	0.50477	1.69585	0.32164	0.61494	1.19999	1.47547	0.0328	1.6014	0.30702	3.76322	0.95934	-0.46597	2.54042
	1.0452	0.11051	2.31501	0.50796	1.70634	0.32372	0.62543	1.18814	1.48596	0.03266	1.61189	0.31044	3.77371	0.95131	-0.45548	2.57231
	1.05569	0.11066	2.3255	0.51163	1.71683	0.32556	0.63592	1.17745	1.49645	0.03254	1.62239	0.31409	3.7842	0.94309	-0.44499	2.60345
	1.06619	0.11069	2.336	0.51575	1.72733	0.32714	0.64642	1.16793	1.50695	0.03243	1.63288	0.31793	3.7947	0.93466	-0.43449	2.63339
	1.07668	0.1106	2.34649	0.5203	1.73782	0.32843	0.65691	1.15962	1.51744	0.03233	1.64337	0.32194	3.80519	0.92601	-0.424	2.66168
	1.08718	0.11037	2.35698	0.52536	1.74832	0.32937	0.66741	1.15252	1.52794	0.03224	1.65387	0.32612	3.81569	0.91717	-0.4135	2.68878
	1.09767	0.11003	2.36748	0.5309	1.75881	0.32998	0.6779	1.14664	1.53843	0.03218	1.66436	0.33043	3.82618	0.90813	-0.40301	2.71467
	1.10817	0.1096	2.37797	0.53684	1.7693	0.33024	0.6884	1.14195	1.54893	0.03213	1.67486	0.33495	3.83668	0.89892	-0.39251	2.73891
	1.11866	0.10908	2.38847	0.54313	1.7798	0.33012	0.69889	1.13846	1.55942	0.0321	1.68535	0.33968	3.84717	0.88963	-0.38202	2.76153
	1.12915	0.10845	2.39896	0.54968	1.79029	0.32965	0.70938	1.13611	1.56991	0.03209	1.69585	0.34448	3.85766	0.88029	-0.37153	2.7832
	1.13965	0.10771	2.40946	0.5565	1.80079	0.32883	0.71988	1.13491	1.58041	0.0321	1.70634	0.34933	3.86816	0.87079	-0.36103	2.80399
	1.15014	0.10687	2.41995	0.56355	1.81128	0.32764	0.73037	1.13482	1.5909	0.03214	1.71683	0.3542	3.87865	0.86115	-0.35054	2.82335
	1.16064	0.10594	2.43044	0.57075	1.82178	0.3261	0.74087	1.13573	1.6014	0.0322	1.72733	0.35908	3.88915	0.85156	-0.34004	2.84139
	1.17113	0.10494	2.44094	0.57805	1.83227	0.32422	0.75136	1.1376	1.61189	0.03229	1.73782	0.36393	3.89964	0.84209	-0.32955	2.85828
	1.18163	0.10386	2.45143	0.58542	1.84276	0.32197	0.76186	1.14036	1.62239	0.0324	1.74832	0.36871	3.91014	0.8326	-0.31905	2.8741
	1.19212	0.10271	2.46193	0.59283	1.85326	0.31936	0.77235	1.14391	1.63288	0.03254	1.75881	0.37343	3.92063	0.82302	-0.30856	2.88906
	1.20261	0.1015	2.47242	0.60026	1.86375	0.31636	0.78284	1.1482	1.64337	0.03271	1.7693	0.37803	3.93112	0.81338	-0.29807	2.90368
	1.21311	0.10025	2.48292	0.60775	1.87425	0.31299	0.79334	1.15339	1.65387	0.03291	1.7798	0.3825	3.94162	0.80371	-0.28757	2.91831
	1.2236	0.09898	2.49341	0.61527	1.88474	0.30925	0.80383	1.15941	1.66436	0.03315	1.79029	0.38683	3.95211	0.794	-0.27708	2.93299
	1.2341	0.09768	2.5039	0.62273	1.89524	0.30517	0.81433	1.16589	1.67486	0.03342	1.80079	0.39101	3.96261	0.78429	-0.26658	2.94785
	1.24459	0.09637	2.5144	0.63015	1.90573	0.30077	0.82482	1.17273	1.68535	0.03373	1.81128	0.39497	3.9731	0.77458	-0.25609	2.96299
	1.25509	0.09507	2.52489	0.63756	1.91622	0.29605	0.83532	1.18004	1.69585	0.03408	1.82178	0.39876	3.9836	0.76492	-0.24559	2.97875
	1.26558	0.09379	2.53539	0.64488	1.92672	0.29104	0.84581	1.18779	1.70634	0.03445	1.83227	0.40233	3.99409	0.75535	-0.2351	2.9954
	1.27607	0.09252	2.54588	0.65204	1.93721	0.28581	0.8563	1.19572	1.71683	0.03486	1.84276	0.40562	4.00458	0.74586	-0.22461	3.01318
	1.28657	0.09129	2.55637	0.65902	1.94771	0.28039	0.8668	1.20362	1.72733	0.03529	1.85326	0.40862	4.01508	0.73644	-0.21411	3.03238
	1.29706	0.09011	2.56687	0.66581	1.9582	0.27478	0.87729	1.21145	1.73782	0.03575	1.86375	0.41127	4.02557	0.72711	-0.20362	3.05331
	1.30756	0.08898	2.57736	0.67239	1.9687	0.26899	0.88779	1.21916	1.74832	0.03624	1.87425	0.41358	4.03607	0.71788	-0.19312	3.07644
	1.31805	0.08792	2.58786	0.67873	1.97919	0.26303	0.89828	1.2266	1.75881	0.03675	1.88474	0.41551	4.04656	0.70871	-0.18263	3.10208
	1.32855	0.08693	2.59835	0.68481	1.98968	0.25693	0.90878	1.23369	1.7693	0.03728	1.89524	0.41708	4.05706	0.6996	-0.17213	3.13035
	1.33904	0.08602	2.60885	0.69075	2.00018	0.25073	0.91927	1.24035	1.7798	0.03782	1.90573	0.41827	4.06755	0.69059	-0.16164	3.16155
	1.34953	0.0852	2.61934	0.69659	2.01067	0.24443	0.92976	1.24642	1.79029	0.03837	1.91622	0.41905	4.07804	0.68167	-0.15115	3.19597
	1.36003	0.08448	2.62983	0.7022	2.02117	0.2381	0.94026	1.25184	1.80079	0.03892	1.92672	0.41942	4.08854	0.67285	-0.14065	3.23391
	1.37052	0.08388	2.64033	0.70752	2.03166	0.23176	0.95075	1.25653	1.81128	0.03948	1.93721	0.41948	4.09903	0.66411	-0.13016	3.27607
	1.38102	0.08342	2.65082	0.71249	2.04216	0.22543	0.96125	1.26059	1.82178	0.04003	1.94771	0.41924	4.10953	0.65541	-0.11966	3.32263
	1.39151	0.08307	2.66132	0.71709	2.05265	0.21912	0.97174	1.26396	1.83227	0.04057	1.9582	0.41862	4.12002	0.64675	-0.10917	3.37348
	1.40201	0.08283	2.67181	0.7213	2.06314	0.21285	0.98223	1.26642	1.84276	0.0411	1.9687	0.41763	4.13051	0.63816	-0.09867	3.42923
	1.4125	0.08272	2.68231	0.72515	2.07364	0.20664	0.99273	1.26792	1.85326	0.0416	1.97919	0.41623	4.14101	0.6297	-0.08818	3.49015
	1.42299	0.08272	2.6928	0.72866	2.08413	0.20051	1.00322	1.26842	1.86375	0.04207	1.98968	0.41445	4.1515	0.62132	-0.07769	3.55602
	1.43349	0.08284	2.70329	0.73177	2.09463	0.19451	1.01372	1.2679	1.87425	0.0425	2.00018	0.41231	4.162	0.61294	-0.06719	3.62697
	1.44398	0.08309	2.71379	0.73445	2.10512	0.18865	1.02421	1.2664	1.88474	0.0429	2.01067	0.40979	4.17249	0.60457	-0.0567	3.70309
	1.45448	0.08345	2.72428	0.73663	2.11562	0.18296	1.03471	1.26393	1.89524	0.04325	2.02117	0.407	4.18299	0.59627	-0.0462	3.78451
	1.46497	0.08394	2.73478	0.7383	2.12611	0.17744	1.0452	1.2604	1.90573	0.04355	2.03166	0.40396	4.19348	0.58807	-0.03571	3.87126
	1.47547	0.08456	2.74527	0.73943	2.1366	0.17212	1.05569	1.25599	1.91622	0.0438	2.04216	0.40063	4.20397	0.57989	-0.02521	3.96372
	1.48596	0.08528	2.75577	0.74009	2.1471	0.167	1.06619	1.25072	1.92672	0.04398	2.05265	0.39702	4.21447	0.57169	-0.01472	4.06209
	1.49645	0.08612	2.76626	0.74027	2.15759	0.16211	1.07668	1.24443	1.93721	0.0441	2.06314	0.39315	4.22496	0.56346	-0.00423	4.16638
	1.50695	0.08705	2.77675	0.73988	2.16809	0.15746	1.08718	1.23713	1.94771	0.04416	2.07364	0.38903	4.23546	0.55516	0.00627	4.27628
	1.51744	0.08809	2.78725	0.73894	2.17858	0.15307	1.09767	1.22897	1.9582	0.04416	2.08413	0.3847	4.24595	0.54679	0.01676	4.39128
	1.52794	0.08921	2.79774	0.73745	2.18908	0.14893	1.10817	1.22018	1.9687	0.04411	2.09463	0.38023	4.25645	0.53832	0.02726	4.5112
	1.53843	0.09043	2.80824	0.73536	2.19957	0.14506	1.11866	1.21086	1.97919	0.04399	2.10512	0.37568	4.26694	0.52979	0.03775	4.63596
	1.54893	0.09173	2.81873	0.73268	2.21006	0.14146	1.12915	1.20084	1.98968	0.0438	2.11562	0.37105	4.27743	0.52116	0.04825	4.76522
	1.55942	0.09309	2.82923	0.7295	2.22056	0.13813	1.13965	1.19005	2.00018	0.04356	2.12611	0.36634	4.28793	0.51246	0.05874	4.89856
	1.56991	0.09452	2.83972	0.7258	2.23105	0.13508	1.15014	1.17853	2.01067	0.04325	2.1366	0.36157	4.29842	0.50368	0.06923	5.03562
	1.58041	0.09599	2.85021	0.7215	2.24155	0.1323	1.16064	1.1665	2.02117	0.04286	2.1471	0.35679	4.30892	0.49488	0.07973	5.17599
	1.5909	0.0975	2.86071	0.71672	2.25204	0.12979	1.17113	1.15404	2.03166	0.0424	2.15759	0.35202	4.31941	0.48614	0.09022	5.31965
	1.6014	0.09905	2.8712	0.71151	2.26254	0.12755	1.18163	1.14109	2.04216	0.04187	2.16809	0.34734	4.32991	0.47743	0.10072	5.46612
	1.61189	0.10062	2.8817	0.70584	2.27303	0.12557	1.19212	1.12773	2.05265	0.04126	2.17858	0.34277	4.3404	0.4687	0.11121	5.61442
	1.62239	0.1022	2.89219	0.69968	2.28352	0.12384	1.20261	1.11406	2.06314	0.04059	2.18908	0.33833	4.35089	0.45996	0.12171	5.76403
	1.63288	0.10378	2.90269	0.69311	2.29402	0.12237	1.21311	1.10029	2.07364	0.03986	2.19957	0.33404	4.36139	0.45121	0.1322	5.91434
	1.64337	0.10535	2.91318	0.68614	2.30451	0.12113	1.2236	1.08651	2.08413	0.03907	2.21006	0.3299	4.37188	0.44245	0.14269	6.06475
	1.65387	0.10691	2.92367	0.67873	2.31501	0.12013	1.2341	1.0727	2.09463	0.03823	2.22056	0.32594	4.38238	0.4337	0.15319	6.21474
	1.66436	0.10843	2.93417	0.67098	2.3255	0.11933	1.24459	1.05903	2.10512	0.03734	2.23105	0.32218	4.39287	0.42498	0.16368	6.36364
	1.67486	0.10994	2.94466	0.66293	2.336	0.11875	1.25509	1.04557	2.11562	0.03642	2.24155	0.31865	4.40337	0.41631	0.17418	6.51113
	1.68535	0.11142	2.95516	0.65456	2.34649	0.11835	1.26558	1.03238	2.12611	0.03546	2.25204	0.31535	4.41386	0.40772	0.18467	6.65655
	1.69585	0.11287	2.96565	0.64591	2.35698	0.11817	1.27607	1.01952	2.1366	0.03447	2.26254	0.31231	4.42435	0.39922	0.19516	6.79888
	1.70634	0.11427	2.97615	0.63705	2.36748	0.11819	1.28657	1.00707	2.1471	0.03346	2.27303	0.30953	4.43485	0.39084	0.20566	6.93747
	1.71683	0.11562	2.98664	0.62801	2.37797	0.11836	1.29706	0.99511	2.15759	0.03242	2.28352	0.30704	4.44534	0.38266	0.21615	7.07162
	1.72733	0.1169	2.99713	0.61892	2.38847	0.11868	1.30756	0.98373	2.16809	0.03139	2.29402	0.30484	4.45584	0.3747	0.22665	7.20075
	1.73782	0.1181	3.00763	0.60983	2.39896	0.11913	1.31805	0.97299	2.17858	0.03035	2.30451	0.30294	4.46633	0.36698	0.23714	7.32428
	1.74832	0.11919	3.01812	0.60076	2.40946	0.11969	1.32855	0.96297	2.18908	0.02931	2.31501	0.30135	4.47683	0.35952	0.24764	7.44303
	1.75881	0.12019	3.02862	0.59182	2.41995	0.12036	1.33904	0.95373	2.19957	0.02829	2.3255	0.30006	4.48732	0.3524	0.25813	7.5568
	1.7693	0.12108	3.03911	0.58311	2.43044	0.12111	1.34953	0.94533	2.21006	0.02728	2.336	0.29907	4.49781	0.34564	0.26862	7.6638
	1.7798	0.12185	3.04961	0.57466	2.44094	0.12192	1.36003	0.93781	2.22056	0.02629	2.34649	0.2984	4.50831	0.33923	0.27912	7.76394
	1.79029	0.12249	3.0601	0.56641	2.45143	0.12278	1.37052	0.93133	2.23105	0.02532	2.35698	0.29809	4.5188	0.33321	0.28961	7.85707
	1.80079	0.123	3.07059	0.5584	2.46193	0.12368	1.38102	0.92594	2.24155	0.02439	2.36748	0.29814	4.5293	0.32763	0.30011	7.94262
	1.81128	0.12338	3.08109	0.5507	2.47242	0.1246	1.39151	0.92155	2.25204	0.02349	2.37797	0.29856	4.53979	0.32253	0.3106	8.02031
	1.82178	0.12363	3.09158	0.54333	2.48292	0.12554	1.40201	0.91817	2.26254	0.02264	2.38847	0.29932	4.55029	0.31794	0.3211	8.09121
	1.83227	0.12376	3.10208	0.53633	2.49341	0.12649	1.4125	0.91589	2.27303	0.02183	2.39896	0.30037	4.56078	0.31391	0.33159	8.15602
	1.84276	0.12374	3.11257	0.52975	2.5039	0.12743	1.42299	0.91472	2.28352	0.02107	2.40946	0.30169	4.57127	0.31047	0.34208	8.21303
	1.85326	0.12359	3.12307	0.52361	2.5144	0.12837	1.43349	0.91458	2.29402	0.02036	2.41995	0.30327	4.58177	0.30769	0.35258	8.26136
	1.86375	0.12329	3.13356	0.51795	2.52489	0.12931	1.44398	0.91548	2.30451	0.0197	2.43044	0.30509	4.59226	0.30563	0.36307	8.30108
	1.87425	0.12285	3.14405	0.51279	2.53539	0.13021	1.45448	0.91742	2.31501	0.0191	2.44094	0.30715	4.60276	0.30429	0.37357	8.33236
	1.88474	0.12226	3.15455	0.50814	2.54588	0.13107	1.46497	0.92054	2.3255	0.01855	2.45143	0.30941	4.61325	0.30369	0.38406	8.35632
	1.89524	0.12153	3.16504	0.50402	2.55637	0.13188	1.47547	0.9248	2.336	0.01807	2.46193	0.31187	4.62375	0.30386	0.39456	8.37354
	1.90573	0.12066	3.17554	0.50045	2.56687	0.13263	1.48596	0.92999	2.34649	0.01765	2.47242	0.31452	4.63424	0.30486	0.40505	8.38393
	1.91622	0.11966	3.18603	0.49743	2.57736	0.13331	1.49645	0.93604	2.35698	0.01729	2.48292	0.31737	4.64473	0.3067	0.41554	8.38771
	1.92672	0.11852	3.19653	0.49497	2.58786	0.13393	1.50695	0.94291	2.36748	0.01698	2.49341	0.32039	4.65523	0.30942	0.42604	8.38481
	1.93721	0.11731	3.20702	0.49305	2.59835	0.13447	1.51744	0.95055	2.37797	0.01674	2.5039	0.32356	4.66572	0.31304	0.43653	8.37556
	1.94771	0.11603	3.21751	0.49169	2.60885	0.13495	1.52794	0.95895	2.38847	0.01656	2.5144	0.32688	4.67622	0.31759	0.44703	8.36154
	1.9582	0.11464	3.22801	0.49086	2.61934	0.13539	1.53843	0.9681	2.39896	0.01644	2.52489	0.33032	4.68671	0.32309	0.45752	8.34325
	1.9687	0.11315	3.2385	0.49065	2.62983	0.13577	1.54893	0.97789	2.40946	0.01637	2.53539	0.33387	4.69721	0.32956	0.46802	8.32033
	1.97919	0.11156	3.249	0.49105	2.64033	0.13607	1.55942	0.98817	2.41995	0.01636	2.54588	0.3375	4.7077	0.337	0.47851	8.29337
	1.98968	0.10989	3.25949	0.49195	2.65082	0.13628	1.56991	0.99888	2.43044	0.0164	2.55637	0.34122	4.71819	0.34543	0.489	8.26283
	2.00018	0.10814	3.26999	0.49331	2.66132	0.13639	1.58041	1.00992	2.44094	0.01649	2.56687	0.345	4.72869	0.35485	0.4995	8.22925
	2.01067	0.10633	3.28048	0.49513	2.67181	0.13641	1.5909	1.02126	2.45143	0.01663	2.57736	0.34884	4.73918	0.36524	0.50999	8.19323
	2.02117	0.10449	3.29097	0.49738	2.68231	0.13634	1.6014	1.03281	2.46193	0.01682	2.58786	0.35272	4.74968	0.37661	0.52049	8.15571
	2.03166	0.10263	3.30147	0.50003	2.6928	0.1362	1.61189	1.04444	2.47242	0.01705	2.59835	0.35663	4.76017	0.38893	0.53098	8.11721
	2.04216	0.10075	3.31196	0.50306	2.70329	0.13596	1.62239	1.05608	2.48292	0.01732	2.60885	0.36067	4.77067	0.40217	0.54148	8.07797
	2.05265	0.09886	3.32246	0.50645	2.71379	0.13564	1.63288	1.06763	2.49341	0.01763	2.61934	0.36487	4.78116	0.41632	0.55197	8.03847
	2.06314	0.09696	3.33295	0.51028	2.72428	0.13521	1.64337	1.07902	2.5039	0.01798	2.62983	0.36912	4.79165	0.43133	0.56246	7.99924
	2.07364	0.09507	3.34344	0.51453	2.73478	0.13468	1.65387	1.09014	2.5144	0.01835	2.64033	0.37339	4.80215	0.44716	0.57296	7.96244
	2.08413	0.0932	3.35394	0.51907	2.74527	0.13405	1.66436	1.10093	2.52489	0.01876	2.65082	0.37764	4.81264	0.46376	0.58345	7.92848
	2.09463	0.09136	3.36443	0.52387	2.75577	0.13332	1.67486	1.11145	2.53539	0.01918	2.66132	0.38185	4.82314	0.48112	0.59395	7.89681
	2.10512	0.08957	3.37493	0.52892	2.76626	0.13249	1.68535	1.12177	2.54588	0.01963	2.67181	0.38602	4.83363	0.49916	0.60444	7.86774
	2.11562	0.08785	3.38542	0.53429	2.77675	0.13157	1.69585	1.13168	2.55637	0.0201	2.68231	0.39015	4.84413	0.51779	0.61494	7.8412
	2.12611	0.08619	3.39592	0.53996	2.78725	0.13054	1.70634	1.14103	2.56687	0.02058	2.6928	0.39425	4.85462	0.53695	0.62543	7.8174
	2.1366	0.0846	3.40641	0.54582	2.79774	0.12941	1.71683	1.14977	2.57736	0.02107	2.70329	0.3983	4.86511	0.55661	0.63592	7.79593
	2.1471	0.0831	3.4169	0.55185	2.80824	0.12818	1.72733	1.1578	2.58786	0.02158	2.71379	0.40228	4.87561	0.5767	0.64642	7.77689
	2.15759	0.0817	3.4274	0.55804	2.81873	0.12686	1.73782	1.16499	2.59835	0.02209	2.72428	0.40615	4.8861	0.59708	0.65691	7.76032
	2.16809	0.0804	3.43789	0.56453	2.82923	0.12546	1.74832	1.17122	2.60885	0.0226	2.73478	0.4099	4.8966	0.61765	0.66741	7.74625
	2.17858	0.07922	3.44839	0.5713	2.83972	0.12398	1.75881	1.17652	2.61934	0.02314	2.74527	0.41352	4.90709	0.63834	0.6779	7.73463
	2.18908	0.07815	3.45888	0.57819	2.85021	0.1224	1.7693	1.18081	2.62983	0.02367	2.75577	0.417	4.91758	0.65903	0.6884	7.72542
	2.19957	0.07721	3.46938	0.58518	2.86071	0.12075	1.7798	1.184	2.64033	0.0242	2.76626	0.42033	4.92808	0.67966	0.69889	7.71851
	2.21006	0.0764	3.47987	0.59226	2.8712	0.11904	1.79029	1.1861	2.65082	0.02471	2.77675	0.42348	4.93857	0.70011	0.70938	7.71377
	2.22056	0.07572	3.49036	0.59942	2.8817	0.11725	1.80079	1.18713	2.66132	0.02522	2.78725	0.42645	4.94907	0.72032	0.71988	7.71149
	2.23105	0.07517	3.50086	0.60665	2.89219	0.11539	1.81128	1.187	2.67181	0.02572	2.79774	0.42922	4.95956	0.74018	0.73037	7.71147
	2.24155	0.07476	3.51135	0.61393	2.90269	0.11347	1.82178	1.18582	2.68231	0.02619	2.80824	0.43176	4.97006	0.7596	0.74087	7.71307
	2.25204	0.07449	3.52185	0.62125	2.91318	0.1115	1.83227	1.18356	2.6928	0.02666	2.81873	0.4341	4.98055	0.77854	0.75136	7.71608
	2.26254	0.07435	3.53234	0.6286	2.92367	0.10946	1.84276	1.18016	2.70329	0.0271	2.82923	0.43627	4.99104	0.79702	0.76186	7.72024
	2.27303	0.07435	3.54284	0.63597	2.93417	0.10738	1.85326	1.17562	2.71379	0.02752	2.83972	0.43821	5.00154	0.81494	0.77235	7.72528
	2.28352	0.07448	3.55333	0.64333	2.94466	0.10526	1.86375	1.16983	2.72428	0.02791	2.85021	0.43987	5.01203	0.83215	0.78284	7.73097
	2.29402	0.07474	3.56382	0.65068	2.95516	0.10311	1.87425	1.1628	2.73478	0.02828	2.86071	0.44127	5.02253	0.84864	0.79334	7.73905
	2.30451	0.07512	3.57432	0.65799	2.96565	0.10091	1.88474	1.15456	2.74527	0.02861	2.8712	0.44242	5.03302	0.86436	0.80383	7.74926
	2.31501	0.07561	3.58481	0.66523	2.97615	0.09868	1.89524	1.14519	2.75577	0.02892	2.8817	0.44329	5.04352	0.87914	0.81433	7.75927
	2.3255	0.07622	3.59531	0.67256	2.98664	0.09643	1.90573	1.13472	2.76626	0.02921	2.89219	0.44385	5.05401	0.89299	0.82482	7.76878
	2.336	0.07693	3.6058	0.67993	2.99713	0.09417	1.91622	1.12316	2.77675	0.02945	2.90269	0.44408	5.0645	0.9058	0.83532	7.77848
	2.34649	0.07773	3.6163	0.68725	3.00763	0.09192	1.92672	1.11058	2.78725	0.02967	2.91318	0.44395	5.075	0.9175	0.84581	7.78876
	2.35698	0.07863	3.62679	0.69449	3.01812	0.08967	1.93721	1.09729	2.79774	0.02985	2.92367	0.44346	5.08549	0.92809	0.8563	7.79841
	2.36748	0.07961	3.63728	0.70153	3.02862	0.08745	1.94771	1.08338	2.80824	0.02999	2.93417	0.44267	5.09599	0.93756	0.8668	7.80649
	2.37797	0.08067	3.64778	0.70834	3.03911	0.08525	1.9582	1.06875	2.81873	0.0301	2.94466	0.44158	5.10648	0.9459	0.87729	7.81372
	2.38847	0.08178	3.65827	0.7149	3.04961	0.08308	1.9687	1.05349	2.82923	0.03018	2.95516	0.44013	5.11698	0.95308	0.88779	7.8203
	2.39896	0.08294	3.66877	0.72117	3.0601	0.08095	1.97919	1.03758	2.83972	0.03022	2.96565	0.43832	5.12747	0.95902	0.89828	7.82503
	2.40946	0.08414	3.67926	0.7271	3.07059	0.07885	1.98968	1.02117	2.85021	0.03023	2.97615	0.43616	5.13796	0.96371	0.90878	7.82729
	2.41995	0.08539	3.68976	0.73265	3.08109	0.0768	2.00018	1.00436	2.86071	0.0302	2.98664	0.43365	5.14846	0.96715	0.91927	7.8269
	2.43044	0.08665	3.70025	0.73789	3.09158	0.07479	2.01067	0.98716	2.8712	0.03014	2.99713	0.43088	5.15895	0.96943	0.92976	7.82364
	2.44094	0.0879	3.71074	0.7428	3.10208	0.07285	2.02117	0.96984	2.8817	0.03005	3.00763	0.42786	5.16945	0.97055	0.94026	7.81737
	2.45143	0.08914	3.72124	0.74722	3.11257	0.07097	2.03166	0.95249	2.89219	0.02992	3.01812	0.42456	5.17994	0.97045	0.95075	7.80797
	2.46193	0.09036	3.73173	0.75113	3.12307	0.06916	2.04216	0.9351	2.90269	0.02976	3.02862	0.42105	5.19044	0.96922	0.96125	7.79603
	2.47242	0.09155	3.74223	0.75448	3.13356	0.06743	2.05265	0.91774	2.91318	0.02956	3.03911	0.41743	5.20093	0.96688	0.97174	7.78146
	2.48292	0.09271	3.75272	0.75727	3.14405	0.06578	2.06314	0.9005	2.92367	0.02932	3.04961	0.41369	5.21142	0.96352	0.98223	7.76356
	2.49341	0.09384	3.76322	0.75945	3.15455	0.06421	2.07364	0.88345	2.93417	0.02906	3.0601	0.40972	5.22192	0.95917	0.99273	7.74228
	2.5039	0.0949	3.77371	0.76106	3.16504	0.06274	2.08413	0.8667	2.94466	0.02878	3.07059	0.40554	5.23241	0.95379	1.00322	7.71763
	2.5144	0.09589	3.7842	0.76212	3.17554	0.06135	2.09463	0.85037	2.95516	0.02846	3.08109	0.40117	5.24291	0.94741	1.01372	7.68965
	2.52489	0.09682	3.7947	0.76258	3.18603	0.06006	2.10512	0.83459	2.96565	0.02812	3.09158	0.39664	5.2534	0.94011	1.02421	7.65916
	2.53539	0.09767	3.80519	0.76245	3.19653	0.05887	2.11562	0.81941	2.97615	0.02775	3.10208	0.39198	5.2639	0.93201	1.03471	7.62625
	2.54588	0.09842	3.81569	0.7617	3.20702	0.05778	2.12611	0.80487	2.98664	0.02736	3.11257	0.38721	5.27439	0.92338	1.0452	7.59069
	2.55637	0.09907	3.82618	0.76036	3.21751	0.05679	2.1366	0.79106	2.99713	0.02696	3.12307	0.38236	5.28488	0.91419	1.05569	7.55326
	2.56687	0.09962	3.83668	0.75844	3.22801	0.0559	2.1471	0.77806	3.00763	0.02656	3.13356	0.37746	5.29538	0.9044	1.06619	7.51362
	2.57736	0.10006	3.84717	0.75606	3.2385	0.05512	2.15759	0.76589	3.01812	0.02614	3.14405	0.37253	5.30587	0.89405	1.07668	7.47118
	2.58786	0.10039	3.85766	0.75323	3.249	0.05445	2.16809	0.75466	3.02862	0.02571	3.15455	0.36761	5.31637	0.88311	1.08718	7.42607
	2.59835	0.1006	3.86816	0.7499	3.25949	0.05388	2.17858	0.7444	3.03911	0.02527	3.16504	0.36271	5.32686	0.87161	1.09767	7.37891
	2.60885	0.10073	3.87865	0.74609	3.26999	0.0534	2.18908	0.73515	3.04961	0.02483	3.17554	0.35787	5.33736	0.85961	1.10817	7.33109
	2.61934	0.10077	3.88915	0.74183	3.28048	0.05303	2.19957	0.72692	3.0601	0.02438	3.18603	0.35312	5.34785	0.84716	1.11866	7.28262
	2.62983	0.10071	3.89964	0.73719	3.29097	0.05275	2.21006	0.71972	3.07059	0.02394	3.19653	0.34847	5.35834	0.8343	1.12915	7.23252
	2.64033	0.10055	3.91014	0.73209	3.30147	0.05256	2.22056	0.71356	3.08109	0.0235	3.20702	0.34396	5.36884	0.8211	1.13965	7.18067
	2.65082	0.10027	3.92063	0.72654	3.31196	0.05245	2.23105	0.70844	3.09158	0.02306	3.21751	0.3396	5.37933	0.80759	1.15014	7.12732
	2.66132	0.09987	3.93112	0.72056	3.32246	0.05244	2.24155	0.70438	3.10208	0.02264	3.22801	0.33541	5.38983	0.79385	1.16064	7.07351
	2.67181	0.09936	3.94162	0.7142	3.33295	0.05252	2.25204	0.70135	3.11257	0.02223	3.2385	0.33153	5.40032	0.77993	1.17113	7.01947
	2.68231	0.09875	3.95211	0.7075	3.34344	0.05268	2.26254	0.69934	3.12307	0.02183	3.249	0.32799	5.41082	0.76583	1.18163	6.96467
	2.6928	0.09805	3.96261	0.70051	3.35394	0.05293	2.27303	0.69834	3.13356	0.02145	3.25949	0.32466	5.42131	0.75163	1.19212	6.90938
	2.70329	0.09725	3.9731	0.69327	3.36443	0.05324	2.28352	0.6983	3.14405	0.0211	3.26999	0.32156	5.4318	0.73736	1.20261	6.85383
	2.71379	0.09635	3.9836	0.68589	3.37493	0.05363	2.29402	0.69921	3.15455	0.02076	3.28048	0.3187	5.4423	0.72301	1.21311	6.79912
	2.72428	0.09535	3.99409	0.67841	3.38542	0.05408	2.30451	0.70102	3.16504	0.02046	3.29097	0.31607	5.45279	0.70864	1.2236	6.7455
	2.73478	0.09426	4.00458	0.67085	3.39592	0.05461	2.31501	0.7037	3.17554	0.02018	3.30147	0.3137	5.46329	0.69429	1.2341	6.69276
	2.74527	0.09307	4.01508	0.66325	3.40641	0.0552	2.3255	0.70718	3.18603	0.01993	3.31196	0.31156	5.47378	0.67992	1.24459	6.64131
	2.75577	0.09181	4.02557	0.65565	3.4169	0.05584	2.336	0.71143	3.19653	0.01971	3.32246	0.30968	5.48428	0.66562	1.25509	6.59151
	2.76626	0.09047	4.03607	0.6481	3.4274	0.05653	2.34649	0.71638	3.20702	0.01953	3.33295	0.30806	5.49477	0.65141	1.26558	6.54377
	2.77675	0.08905	4.04656	0.64062	3.43789	0.05728	2.35698	0.72216	3.21751	0.01938	3.34344	0.30669	5.50526	0.63723	1.27607	6.49802
	2.78725	0.08756	4.05706	0.63325	3.44839	0.05809	2.36748	0.7287	3.22801	0.01927	3.35394	0.30556	5.51576	0.6231	1.28657	6.45424
	2.79774	0.08601	4.06755	0.62602	3.45888	0.05894	2.37797	0.73587	3.2385	0.01921	3.36443	0.30465	5.52625	0.60904	1.29706	6.41267
	2.80824	0.0844	4.07804	0.61898	3.46938	0.05983	2.38847	0.7436	3.249	0.01919	3.37493	0.30394	5.53675	0.59509	1.30756	6.37353
	2.81873	0.08275	4.08854	0.61219	3.47987	0.06076	2.39896	0.75174	3.25949	0.01921	3.38542	0.30345	5.54724	0.58133	1.31805	6.33711
	2.82923	0.08105	4.09903	0.60567	3.49036	0.06171	2.40946	0.76033	3.26999	0.01927	3.39592	0.30315	5.55774	0.56773	1.32855	6.3036
	2.83972	0.07932	4.10953	0.59942	3.50086	0.06269	2.41995	0.7693	3.28048	0.01936	3.40641	0.30302	5.56823	0.55426	1.33904	6.27322
	2.85021	0.07755	4.12002	0.59346	3.51135	0.06369	2.43044	0.7785	3.29097	0.0195	3.4169	0.30303	5.57872	0.54094	1.34953	6.24616
	2.86071	0.07575	4.13051	0.58788	3.52185	0.06471	2.44094	0.78786	3.30147	0.01967	3.4274	0.30318	5.58922	0.52778	1.36003	6.22259
	2.8712	0.07394	4.14101	0.58273	3.53234	0.06575	2.45143	0.79734	3.31196	0.01988	3.43789	0.30354	5.59971	0.51478	1.37052	6.20341
	2.8817	0.0721	4.1515	0.57796	3.54284	0.0668	2.46193	0.80687	3.32246	0.02013	3.44839	0.30407	5.61021	0.50194	1.38102	6.18878
	2.89219	0.07025	4.162	0.57355	3.55333	0.06787	2.47242	0.8164	3.33295	0.02041	3.45888	0.30468	5.6207	0.48945	1.39151	6.17803
	2.90269	0.0684	4.17249	0.5695	3.56382	0.06894	2.48292	0.826	3.34344	0.02073	3.46938	0.30535	5.6312	0.47731	1.40201	6.17124
	2.91318	0.06655	4.18299	0.56587	3.57432	0.07001	2.49341	0.83559	3.35394	0.02108	3.47987	0.30605	5.64169	0.46537	1.4125	6.16963
	2.92367	0.0647	4.19348	0.56272	3.58481	0.07108	2.5039	0.84506	3.36443	0.02145	3.49036	0.30676	5.65218	0.45367	1.42299	6.1732
	2.93417	0.06286	4.20397	0.56002	3.59531	0.07217	2.5144	0.85441	3.37493	0.02185	3.50086	0.30747	5.66268	0.44223	1.43349	6.18079
	2.94466	0.06105	4.21447	0.55775	3.6058	0.07327	2.52489	0.86368	3.38542	0.02228	3.51135	0.30816	5.67317	0.43103	1.44398	6.19295
	2.95516	0.05925	4.22496	0.55592	3.6163	0.07437	2.53539	0.87275	3.39592	0.02272	3.52185	0.30881	5.68367	0.42009	1.45448	6.20962
	2.96565	0.05747	4.23546	0.55443	3.62679	0.07547	2.54588	0.88153	3.40641	0.02318	3.53234	0.30939	5.69416	0.40944	1.46497	6.23074
	2.97615	0.05572	4.24595	0.55325	3.63728	0.07655	2.55637	0.88998	3.4169	0.02366	3.54284	0.30991	5.70465	0.39907	1.47547	6.25613
	2.98664	0.05399	4.25645	0.55238	3.64778	0.07761	2.56687	0.89806	3.4274	0.02415	3.55333	0.31034	5.71515	0.389	1.48596	6.28492
	2.99713	0.0523	4.26694	0.55179	3.65827	0.07865	2.57736	0.90576	3.43789	0.02466	3.56382	0.31068	5.72564	0.37925	1.49645	6.31684
	3.00763	0.05066	4.27743	0.55146	3.66877	0.07967	2.58786	0.91304	3.44839	0.02517	3.57432	0.31091	5.73614	0.36983	1.50695	6.35171
	3.01812	0.04906	4.28793	0.55137	3.67926	0.08066	2.59835	0.91988	3.45888	0.02568	3.58481	0.31102	5.74663	0.36076	1.51744	6.38918
	3.02862	0.0475	4.29842	0.55149	3.68976	0.08162	2.60885	0.92643	3.46938	0.0262	3.59531	0.31108	5.75713	0.35204	1.52794	6.42929
	3.03911	0.046	4.30892	0.55183	3.70025	0.08256	2.61934	0.93275	3.47987	0.02671	3.6058	0.3111	5.76762	0.34367	1.53843	6.47171
	3.04961	0.04455	4.31941	0.55239	3.71074	0.08347	2.62983	0.93868	3.49036	0.02722	3.6163	0.31109	5.77811	0.33567	1.54893	6.5158
	3.0601	0.04316	4.32991	0.5531	3.72124	0.08433	2.64033	0.94414	3.50086	0.02772	3.62679	0.31107	5.78861	0.32803	1.55942	6.56112
	3.07059	0.04182	4.3404	0.55393	3.73173	0.08516	2.65082	0.94904	3.51135	0.02821	3.63728	0.3109	5.7991	0.32077	1.56991	6.60725
	3.08109	0.04055	4.35089	0.55483	3.74223	0.08593	2.66132	0.95335	3.52185	0.0287	3.64778	0.3106	5.8096	0.31388	1.58041	6.65378
	3.09158	0.03934	4.36139	0.55578	3.75272	0.08666	2.67181	0.95707	3.53234	0.02917	3.65827	0.31017	5.82009	0.30738	1.5909	6.70063
	3.10208	0.0382	4.37188	0.55675	3.76322	0.08734	2.68231	0.96024	3.54284	0.02963	3.66877	0.30961	5.83059	0.30125	1.6014	6.74733
	3.11257	0.03713	4.38238	0.5577	3.77371	0.08798	2.6928	0.9629	3.55333	0.03008	3.67926	0.30893	5.84108	0.29551	1.61189	6.79308
	3.12307	0.03613	4.39287	0.5586	3.7842	0.08857	2.70329	0.96498	3.56382	0.03052	3.68976	0.30813	5.85157	0.2902	1.62239	6.83741
	3.13356	0.0352	4.40337	0.55947	3.7947	0.08912	2.71379	0.96644	3.57432	0.03095	3.70025	0.30727	5.86207	0.28529	1.63288	6.87988
	3.14405	0.03435	4.41386	0.56028	3.80519	0.08962	2.72428	0.9672	3.58481	0.03137	3.71074	0.30637	5.87256	0.28075	1.64337	6.92
	3.15455	0.03358	4.42435	0.56097	3.81569	0.09007	2.73478	0.96724	3.59531	0.03181	3.72124	0.30539	5.88306	0.27657	1.65387	6.95734
	3.16504	0.03289	4.43485	0.5615	3.82618	0.09048	2.74527	0.96655	3.6058	0.03225	3.73173	0.30433	5.89355	0.27274	1.66436	6.99146
	3.17554	0.03228	4.44534	0.56187	3.83668	0.09084	2.75577	0.96522	3.6163	0.03271	3.74223	0.30323	5.90405	0.26925	1.67486	7.02309
	3.18603	0.03175	4.45584	0.56205	3.84717	0.09117	2.76626	0.96323	3.62679	0.03318	3.75272	0.30208	5.91454	0.2661	1.68535	7.05276
	3.19653	0.0313	4.46633	0.56217	3.85766	0.09147	2.77675	0.9605	3.63728	0.03365	3.76322	0.30091	5.92503	0.2633	1.69585	7.07917
	3.20702	0.03093	4.47683	0.5622	3.86816	0.09173	2.78725	0.95705	3.64778	0.03414	3.77371	0.29976	5.93553	0.2608	1.70634	7.10144
	3.21751	0.03065	4.48732	0.56207	3.87865	0.09195	2.79774	0.95288	3.65827	0.03464	3.7842	0.29864	5.94602	0.25868	1.71683	7.11916
	3.22801	0.03044	4.49781	0.56177	3.88915	0.09214	2.80824	0.94795	3.66877	0.03516	3.7947	0.29755	5.95652	0.25693	1.72733	7.13221
	3.2385	0.03033	4.50831	0.56122	3.89964	0.0923	2.81873	0.94229	3.67926	0.0357	3.80519	0.2965	5.96701	0.25546	1.73782	7.13996
	3.249	0.0303	4.5188	0.56042	3.91014	0.09243	2.82923	0.93602	3.68976	0.03627	3.81569	0.29552	5.97751	0.25424	1.74832	7.14151
	3.25949	0.03035	4.5293	0.55943	3.92063	0.09252	2.83972	0.9291	3.70025	0.03688	3.82618	0.29461	5.988	0.25328	1.75881	7.13716
	3.26999	0.03049	4.53979	0.55823	3.93112	0.09257	2.85021	0.92145	3.71074	0.03753	3.83668	0.29379	5.99849	0.25255	1.7693	7.12672
	3.28048	0.0307	4.55029	0.55687	3.94162	0.09259	2.86071	0.91323	3.72124	0.03823	3.84717	0.29312	6.00899	0.25204	1.7798	7.10946
	3.29097	0.03099	4.56078	0.55534	3.95211	0.09258	2.8712	0.90449	3.73173	0.03898	3.85766	0.29261	6.01948	0.25175	1.79029	7.08577
	3.30147	0.03136	4.57127	0.55361	3.96261	0.09253	2.8817	0.89519	3.74223	0.03979	3.86816	0.29224	6.02998	0.25166	1.80079	7.0559
	3.31196	0.03181	4.58177	0.55182	3.9731	0.09246	2.89219	0.88533	3.75272	0.04065	3.87865	0.292	6.04047	0.25177	1.81128	7.01932
	3.32246	0.03233	4.59226	0.55004	3.9836	0.09238	2.90269	0.87498	3.76322	0.04158	3.88915	0.29196	6.05097	0.25206	1.82178	6.97653
	3.33295	0.03293	4.60276	0.54816	3.99409	0.09228	2.91318	0.86418	3.77371	0.04259	3.89964	0.29212	6.06146	0.25258	1.83227	6.92755
	3.34344	0.03361	4.61325	0.54615	4.00458	0.09216	2.92367	0.85289	3.7842	0.04366	3.91014	0.29245	6.07195	0.25335	1.84276	6.87206
	3.35394	0.03437	4.62375	0.54404	4.01508	0.09203	2.93417	0.84122	3.7947	0.04482	3.92063	0.29294	6.08245	0.25429	1.85326	6.81017
	3.36443	0.03519	4.63424	0.54187	4.02557	0.09188	2.94466	0.82924	3.80519	0.04605	3.93112	0.29359	6.09294	0.25537	1.86375	6.74149
	3.37493	0.03608	4.64473	0.53965	4.03607	0.09173	2.95516	0.81691	3.81569	0.04736	3.94162	0.29439	6.10344	0.2566	1.87425	6.66619
	3.38542	0.03704	4.65523	0.53742	4.04656	0.09156	2.96565	0.8043	3.82618	0.04875	3.95211	0.29535	6.11393	0.25796	1.88474	6.58447
	3.39592	0.03807	4.66572	0.5352	4.05706	0.09137	2.97615	0.79145	3.83668	0.05022	3.96261	0.29646	6.12443	0.25944	1.89524	6.4968
	3.40641	0.03916	4.67622	0.53304	4.06755	0.09118	2.98664	0.77843	3.84717	0.05176	3.9731	0.29773	6.13492	0.26104	1.90573	6.40343
	3.4169	0.04032	4.68671	0.53094	4.07804	0.09097	2.99713	0.7654	3.85766	0.05339	3.9836	0.29915	6.14541	0.26275	1.91622	6.3045
	3.4274	0.04154	4.69721	0.52896	4.08854	0.09076	3.00763	0.75241	3.86816	0.05508	3.99409	0.30071	6.15591	0.26458	1.92672	6.20033
	3.43789	0.04282	4.7077	0.5271	4.09903	0.09054	3.01812	0.73949	3.87865	0.05685	4.00458	0.30241	6.1664	0.2665	1.93721	6.09225
	3.44839	0.04417	4.71819	0.52544	4.10953	0.0903	3.02862	0.72676	3.88915	0.05867	4.01508	0.30423	6.1769	0.26852	1.94771	5.98063
	3.45888	0.04558	4.72869	0.52398	4.12002	0.09005	3.03911	0.71436	3.89964	0.06056	4.02557	0.30622	6.18739	0.27063	1.9582	5.86554
	3.46938	0.04705	4.73918	0.52274	4.13051	0.0898	3.04961	0.70229	3.91014	0.0625	4.03607	0.30835	6.19789	0.27287	1.9687	5.74737
	3.47987	0.04858	4.74968	0.52171	4.14101	0.08955	3.0601	0.69051	3.92063	0.06447	4.04656	0.31059	6.20838	0.27524	1.97919	5.62592
	3.49036	0.05017	4.76017	0.52096	4.1515	0.08929	3.07059	0.67908	3.93112	0.06649	4.05706	0.31292	6.21887	0.27769	1.98968	5.50222
	3.50086	0.05182	4.77067	0.52049	4.162	0.08902	3.08109	0.66804	3.94162	0.06853	4.06755	0.31535	6.22937	0.28026	2.00018	5.37667
	3.51135	0.05353	4.78116	0.52029	4.17249	0.08874	3.09158	0.65746	3.95211	0.07058	4.07804	0.31787	6.23986	0.28295	2.01067	5.24912
	3.52185	0.05531	4.79165	0.52035	4.18299	0.08847	3.10208	0.64738	3.96261	0.07265	4.08854	0.3205	6.25036	0.28572	2.02117	5.12085
	3.53234	0.05715	4.80215	0.52069	4.19348	0.0882	3.11257	0.63785	3.9731	0.0747	4.09903	0.32325	6.26085	0.28856	2.03166	4.99227
	3.54284	0.05907	4.81264	0.52129	4.20397	0.08793	3.12307	0.62891	3.9836	0.07675	4.10953	0.32605	6.27135	0.29148	2.04216	4.86322
	3.55333	0.06105	4.82314	0.52233	4.21447	0.08766	3.13356	0.62059	3.99409	0.07876	4.12002	0.32891	6.28184	0.29446	2.05265	4.73409
	3.56382	0.06311	4.83363	0.52381	4.22496	0.08738	3.14405	0.61292	4.00458	0.08074	4.13051	0.33185	6.29233	0.29751	2.06314	4.60506
	3.57432	0.06525	4.84413	0.52553	4.23546	0.08708	3.15455	0.60593	4.01508	0.08267	4.14101	0.33485	6.30283	0.30063	2.07364	4.47654
	3.58481	0.06746	4.85462	0.5275	4.24595	0.08677	3.16504	0.59965	4.02557	0.08454	4.1515	0.33791	6.31332	0.30381	2.08413	4.34888
	3.59531	0.06979	4.86511	0.52972	4.25645	0.08644	3.17554	0.59408	4.03607	0.08639	4.162	0.341	6.32382	0.30708	2.09463	4.22277
	3.6058	0.07223	4.87561	0.53219	4.26694	0.08608	3.18603	0.58924	4.04656	0.08819	4.17249	0.34414	6.33431	0.31042	2.10512	4.09882
	3.6163	0.07478	4.8861	0.53485	4.27743	0.08571	3.19653	0.58514	4.05706	0.08991	4.18299	0.34739	6.34481	0.31384	2.11562	3.97709
	3.62679	0.07743	4.8966	0.53767	4.28793	0.08532	3.20702	0.58177	4.06755	0.09151	4.19348	0.35077	6.3553	0.31737	2.12611	3.85762
	3.63728	0.08018	4.90709	0.54063	4.29842	0.08491	3.21751	0.57912	4.07804	0.09301	4.20397	0.3542	6.36579	0.32098	2.1366	3.74074
	3.64778	0.08305	4.91758	0.54371	4.30892	0.08449	3.22801	0.5772	4.08854	0.09438	4.21447	0.35768	6.37629	0.32478	2.1471	3.62675
	3.65827	0.08603	4.92808	0.54688	4.31941	0.08406	3.2385	0.5761	4.09903	0.09563	4.22496	0.36117	6.38678	0.32879	2.15759	3.51584
	3.66877	0.08914	4.93857	0.55012	4.32991	0.08363	3.249	0.5758	4.10953	0.09673	4.23546	0.36465	6.39728	0.33294	2.16809	3.40844
	3.67926	0.09238	4.94907	0.55341	4.3404	0.08317	3.25949	0.57618	4.12002	0.09769	4.24595	0.36811	6.40777	0.33723	2.17858	3.30476
	3.68976	0.09575	4.95956	0.55673	4.35089	0.0827	3.26999	0.57721	4.13051	0.0985	4.25645	0.37154	6.41827	0.34168	2.18908	3.20481
	3.70025	0.09926	4.97006	0.56005	4.36139	0.08221	3.28048	0.57886	4.14101	0.09915	4.26694	0.37492	6.42876	0.3463	2.19957	3.10873
	3.71074	0.10293	4.98055	0.56336	4.37188	0.08169	3.29097	0.58111	4.1515	0.09965	4.27743	0.37824	6.43925	0.35108	2.21006	3.01655
	3.72124	0.10675	4.99104	0.56666	4.38238	0.08116	3.30147	0.58394	4.162	0.09999	4.28793	0.38149	6.44975	0.35603	2.22056	2.92838
	3.73173	0.11072	5.00154	0.57001	4.39287	0.0806	3.31196	0.58732	4.17249	0.10017	4.29842	0.38466	6.46024	0.36116	2.23105	2.84427
	3.74223	0.11485	5.01203	0.57338	4.40337	0.08003	3.32246	0.59122	4.18299	0.10027	4.30892	0.38775	6.47074	0.36647	2.24155	2.76425
	3.75272	0.11914	5.02253	0.57669	4.41386	0.07943	3.33295	0.59573	4.19348	0.10025	4.31941	0.39074	6.48123	0.37197	2.25204	2.68835
	3.76322	0.12359	5.03302	0.57993	4.42435	0.07882	3.34344	0.60083	4.20397	0.10006	4.32991	0.39361	6.49173	0.37766	2.26254	2.61656
	3.77371	0.12822	5.04352	0.58305	4.43485	0.07818	3.35394	0.60636	4.21447	0.09971	4.3404	0.39635	6.50222	0.38361	2.27303	2.54884
	3.7842	0.13304	5.05401	0.58605	4.44534	0.07754	3.36443	0.6123	4.22496	0.0992	4.35089	0.39895	6.51271	0.38979	2.28352	2.48515
	3.7947	0.13802	5.0645	0.58892	4.45584	0.07688	3.37493	0.61862	4.23546	0.09854	4.36139	0.40139	6.52321	0.39616	2.29402	2.4254
	3.80519	0.14319	5.075	0.59167	4.46633	0.07622	3.38542	0.62541	4.24595	0.09772	4.37188	0.40362	6.5337	0.4027	2.30451	2.36954
	3.81569	0.14852	5.08549	0.59443	4.47683	0.07557	3.39592	0.63264	4.25645	0.09675	4.38238	0.40563	6.5442	0.4094	2.31501	2.31747
	3.82618	0.15404	5.09599	0.5972	4.48732	0.07491	3.40641	0.64018	4.26694	0.09564	4.39287	0.40738	6.55469	0.4163	2.3255	2.26904
	3.83668	0.15975	5.10648	0.59983	4.49781	0.07424	3.4169	0.64801	4.27743	0.0944	4.40337	0.40887	6.56518	0.42339	2.336	2.22414
	3.84717	0.16563	5.11698	0.60234	4.50831	0.07356	3.4274	0.65611	4.28793	0.09303	4.41386	0.41008	6.57568	0.43061	2.34649	2.18267
	3.85766	0.17168	5.12747	0.60472	4.5188	0.07288	3.43789	0.66463	4.29842	0.09154	4.42435	0.41098	6.58617	0.43793	2.35698	2.14531
	3.86816	0.1779	5.13796	0.60696	4.5293	0.0722	3.44839	0.67357	4.30892	0.08994	4.43485	0.41155	6.59667	0.44531	2.36748	2.11191
	3.87865	0.18428	5.14846	0.60908	4.53979	0.07153	3.45888	0.68271	4.31941	0.08824	4.44534	0.41179	6.60716	0.45273	2.37797	2.08164
	3.88915	0.19081	5.15895	0.61111	4.55029	0.07086	3.46938	0.69206	4.32991	0.08646	4.45584	0.41169	6.61766	0.46014	2.38847	2.0543
	3.89964	0.19748	5.16945	0.61304	4.56078	0.0702	3.47987	0.7016	4.3404	0.0846	4.46633	0.4113	6.62815	0.46754	2.39896	2.02959
	3.91014	0.20426	5.17994	0.61484	4.57127	0.06955	3.49036	0.7113	4.35089	0.0827	4.47683	0.41061	6.63864	0.47489	2.40946	2.00743
	3.92063	0.21116	5.19044	0.61656	4.58177	0.06894	3.50086	0.72116	4.36139	0.08078	4.48732	0.40961	6.64914	0.48212	2.41995	1.98763
	3.93112	0.21816	5.20093	0.6182	4.59226	0.06837	3.51135	0.73115	4.37188	0.07881	4.49781	0.40829	6.65963	0.48918	2.43044	1.96995
	3.94162	0.22524	5.21142	0.61982	4.60276	0.06783	3.52185	0.74128	4.38238	0.07681	4.50831	0.40659	6.67013	0.49604	2.44094	1.95424
	3.95211	0.23238	5.22192	0.62141	4.61325	0.06732	3.53234	0.75151	4.39287	0.0748	4.5188	0.4045	6.68062	0.50265	2.45143	1.94035
	3.96261	0.23959	5.23241	0.62293	4.62375	0.06683	3.54284	0.76184	4.40337	0.07278	4.5293	0.40209	6.69112	0.50894	2.46193	1.92814
	3.9731	0.24683	5.24291	0.6244	4.63424	0.06638	3.55333	0.77225	4.41386	0.07077	4.53979	0.39937	6.70161	0.51489	2.47242	1.91747
	3.9836	0.2541	5.2534	0.62582	4.64473	0.06597	3.56382	0.78273	4.42435	0.06878	4.55029	0.39634	6.7121	0.52051	2.48292	1.90829
	3.99409	0.26142	5.2639	0.62724	4.65523	0.0656	3.57432	0.79324	4.43485	0.06683	4.56078	0.39303	6.7226	0.52575	2.49341	1.90047
	4.00458	0.26879	5.27439	0.62877	4.66572	0.06527	3.58481	0.80378	4.44534	0.06495	4.57127	0.38941	6.73309	0.53048	2.5039	1.89383
	4.01508	0.27616	5.28488	0.63034	4.67622	0.06499	3.59531	0.81452	4.45584	0.06315	4.58177	0.38559	6.74359	0.5347	2.5144	1.88835
	4.02557	0.28347	5.29538	0.63191	4.68671	0.06475	3.6058	0.82544	4.46633	0.06144	4.59226	0.38164	6.75408	0.53837	2.52489	1.88405
	4.03607	0.29071	5.30587	0.63346	4.69721	0.06457	3.6163	0.8364	4.47683	0.05982	4.60276	0.37747	6.76458	0.54141	2.53539	1.88074
	4.04656	0.29785	5.31637	0.63495	4.7077	0.06445	3.62679	0.84739	4.48732	0.05831	4.61325	0.37309	6.77507	0.54385	2.54588	1.8782
	4.05706	0.30488	5.32686	0.63638	4.71819	0.06439	3.63728	0.85827	4.49781	0.05694	4.62375	0.36852	6.78556	0.54566	2.55637	1.87634
	4.06755	0.31179	5.33736	0.63774	4.72869	0.06439	3.64778	0.869	4.50831	0.0557	4.63424	0.36382	6.79606	0.54687	2.56687	1.87507
	4.07804	0.31857	5.34785	0.63902	4.73918	0.06445	3.65827	0.87958	4.5188	0.05461	4.64473	0.359	6.80655	0.54748	2.57736	1.87431
	4.08854	0.32517	5.35834	0.64021	4.74968	0.06456	3.66877	0.88999	4.5293	0.0537	4.65523	0.35412	6.81705	0.54738	2.58786	1.874
	4.09903	0.33158	5.36884	0.64129	4.76017	0.06475	3.67926	0.90014	4.53979	0.05298	4.66572	0.3492	6.82754	0.54656	2.59835	1.87404
	4.10953	0.33776	5.37933	0.64225	4.77067	0.06499	3.68976	0.91002	4.55029	0.05245	4.67622	0.34429	6.83804	0.54501	2.60885	1.8749
	4.12002	0.34371	5.38983	0.64312	4.78116	0.06529	3.70025	0.91971	4.56078	0.05214	4.68671	0.33942	6.84853	0.54281	2.61934	1.87659
	4.13051	0.34945	5.40032	0.6439	4.79165	0.06565	3.71074	0.92919	4.57127	0.05206	4.69721	0.33463	6.85902	0.53999	2.62983	1.87863
	4.14101	0.35497	5.41082	0.64452	4.80215	0.06607	3.72124	0.9383	4.58177	0.05221	4.7077	0.32995	6.86952	0.5365	2.64033	1.88088
	4.1515	0.3602	5.42131	0.645	4.81264	0.06653	3.73173	0.947	4.59226	0.05262	4.71819	0.32543	6.88001	0.53229	2.65082	1.88314
	4.162	0.36512	5.4318	0.64535	4.82314	0.06706	3.74223	0.95526	4.60276	0.0533	4.72869	0.32109	6.89051	0.52742	2.66132	1.88534
	4.17249	0.36974	5.4423	0.64547	4.83363	0.06765	3.75272	0.96307	4.61325	0.05425	4.73918	0.31695	6.901	0.52191	2.67181	1.88742
	4.18299	0.37413	5.45279	0.64549	4.84413	0.06828	3.76322	0.97039	4.62375	0.05548	4.74968	0.31306	6.9115	0.51579	2.68231	1.88933
	4.19348	0.37828	5.46329	0.64537	4.85462	0.06894	3.77371	0.97727	4.63424	0.05701	4.76017	0.30947	6.92199	0.50908	2.6928	1.8912
	4.20397	0.3821	5.47378	0.645	4.86511	0.06964	3.7842	0.98373	4.64473	0.05883	4.77067	0.30621	6.93248	0.50177	2.70329	1.89295
	4.21447	0.38556	5.48428	0.64442	4.87561	0.07037	3.7947	0.98973	4.65523	0.06096	4.78116	0.30325	6.94298	0.49391	2.71379	1.8943
	4.22496	0.38866	5.49477	0.64363	4.8861	0.07112	3.80519	0.99525	4.66572	0.06341	4.79165	0.30059	6.95347	0.48555	2.72428	1.89517
	4.23546	0.39138	5.50526	0.64254	4.8966	0.07189	3.81569	1.0003	4.67622	0.06616	4.80215	0.29824	6.96397	0.47676	2.73478	1.89547
	4.24595	0.39371	5.51576	0.64117	4.90709	0.07266	3.82618	1.00489	4.68671	0.06922	4.81264	0.2962	6.97446	0.46758	2.74527	1.89513
	4.25645	0.39565	5.52625	0.6395	4.91758	0.07343	3.83668	1.00903	4.69721	0.0726	4.82314	0.29452	6.98496	0.45805	2.75577	1.89421
	4.26694	0.39719	5.53675	0.63758	4.92808	0.07419	3.84717	1.01286	4.7077	0.07628	4.83363	0.29318	6.99545	0.44824	2.76626	1.89265
	4.27743	0.39833	5.54724	0.63548	4.93857	0.07494	3.85766	1.01639	4.71819	0.08026	4.84413	0.29214	7.00594	0.43817	2.77675	1.89028
	4.28793	0.39909	5.55774	0.63316	4.94907	0.07568	3.86816	1.01954	4.72869	0.08454	4.85462	0.29138	7.01644	0.42791	2.78725	1.88709
	4.29842	0.39945	5.56823	0.63056	4.95956	0.0764	3.87865	1.02233	4.73918	0.0891	4.86511	0.29088	7.02693	0.41748	2.79774	1.88303
	4.30892	0.3995	5.57872	0.62776	4.97006	0.0771	3.88915	1.02478	4.74968	0.09394	4.87561	0.29064	7.03743	0.40696	2.80824	1.87802
	4.31941	0.39933	5.58922	0.62475	4.98055	0.07775	3.89964	1.02697	4.76017	0.09903	4.8861	0.29061	7.04792	0.39639	2.81873	1.87217
	4.32991	0.39888	5.59971	0.62151	4.99104	0.07837	3.91014	1.02879	4.77067	0.10436	4.8966	0.29079	7.05842	0.38581	2.82923	1.8656
	4.3404	0.39808	5.61021	0.61806	5.00154	0.07896	3.92063	1.03022	4.78116	0.10992	4.90709	0.29114	7.06891	0.37525	2.83972	1.85815
	4.35089	0.39695	5.6207	0.6146	5.01203	0.07951	3.93112	1.03129	4.79165	0.11568	4.91758	0.29164	7.0794	0.36478	2.85021	1.84968
	4.36139	0.39548	5.6312	0.61116	5.02253	0.08001	3.94162	1.03203	4.80215	0.12162	4.92808	0.29225	7.0899	0.35444	2.86071	1.84047
	4.37188	0.39368	5.64169	0.60757	5.03302	0.08046	3.95211	1.03246	4.81264	0.12772	4.93857	0.29295	7.10039	0.34426	2.8712	1.83065
	4.38238	0.39157	5.65218	0.60391	5.04352	0.08085	3.96261	1.03263	4.82314	0.13395	4.94907	0.29372	7.11089	0.33426	2.8817	1.81997
	4.39287	0.38915	5.66268	0.6002	5.05401	0.08118	3.9731	1.03256	4.83363	0.14028	4.95956	0.29454	7.12138	0.32449	2.89219	1.80841
	4.40337	0.38646	5.67317	0.59642	5.0645	0.08145	3.9836	1.03236	4.84413	0.14668	4.97006	0.29536	7.13188	0.31501	2.90269	1.79616
	4.41386	0.38351	5.68367	0.59266	5.075	0.08167	3.99409	1.0321	4.85462	0.15314	4.98055	0.29615	7.14237	0.30582	2.91318	1.78325
	4.42435	0.38032	5.69416	0.58893	5.08549	0.08185	4.00458	1.0318	4.86511	0.1596	4.99104	0.29688	7.15286	0.29689	2.92367	1.76954
	4.43485	0.37691	5.70465	0.58522	5.09599	0.08197	4.01508	1.03144	4.87561	0.16605	5.00154	0.29761	7.16336	0.28825	2.93417	1.75529
	4.44534	0.37333	5.71515	0.58155	5.10648	0.08204	4.02557	1.03101	4.8861	0.17245	5.01203	0.29829	7.17385	0.27991	2.94466	1.74059
	4.45584	0.36959	5.72564	0.57795	5.11698	0.08204	4.03607	1.03054	4.8966	0.17878	5.02253	0.29886	7.18435	0.27189	2.95516	1.7253
	4.46633	0.36581	5.73614	0.57446	5.12747	0.08198	4.04656	1.03003	4.90709	0.185	5.03302	0.29928	7.19484	0.2642	2.96565	1.70949
	4.47683	0.36202	5.74663	0.5711	5.13796	0.08186	4.05706	1.0295	4.91758	0.19109	5.04352	0.29956	7.20534	0.25684	2.97615	1.69327
	4.48732	0.35813	5.75713	0.56787	5.14846	0.08168	4.06755	1.02899	4.92808	0.19701	5.05401	0.29969	7.21583	0.2498	2.98664	1.67672
	4.49781	0.3542	5.76762	0.56481	5.15895	0.08145	4.07804	1.02852	4.93857	0.20274	5.0645	0.29966	7.22632	0.24308	2.99713	1.66022
	4.50831	0.35024	5.77811	0.56193	5.16945	0.08117	4.08854	1.02812	4.94907	0.20833	5.075	0.29945	7.23682	0.23669	3.00763	1.64385
	4.5188	0.34628	5.78861	0.55924	5.17994	0.08083	4.09903	1.02778	4.95956	0.21376	5.08549	0.29913	7.24731	0.23062	3.01812	1.62755
	4.5293	0.34236	5.7991	0.55677	5.19044	0.08044	4.10953	1.02748	4.97006	0.21893	5.09599	0.29871	7.25781	0.22489	3.02862	1.61148
	4.53979	0.33851	5.8096	0.55452	5.20093	0.08	4.12002	1.02722	4.98055	0.22383	5.10648	0.29813	7.2683	0.21949	3.03911	1.59591
	4.55029	0.33478	5.82009	0.55253	5.21142	0.07953	4.13051	1.02714	4.99104	0.22844	5.11698	0.29737	7.2788	0.2144	3.04961	1.58086
	4.56078	0.33121	5.83059	0.55079	5.22192	0.07901	4.14101	1.02725	5.00154	0.23276	5.12747	0.29641	7.28929	0.20962	3.0601	1.5662
	4.57127	0.32781	5.84108	0.54937	5.23241	0.07846	4.1515	1.02745	5.01203	0.23679	5.13796	0.29527	7.29978	0.20514	3.07059	1.55201
	4.58177	0.32467	5.85157	0.5484	5.24291	0.07787	4.162	1.02768	5.02253	0.24049	5.14846	0.29396	7.31028	0.20098	3.08109	1.53839
	4.59226	0.32188	5.86207	0.54784	5.2534	0.07725	4.17249	1.02798	5.03302	0.24387	5.15895	0.29248	7.32077	0.19712	3.09158	1.52539
	4.60276	0.31939	5.87256	0.54758	5.2639	0.0766	4.18299	1.02846	5.04352	0.24692	5.16945	0.29082	7.33127	0.19353	3.10208	1.51309
	4.61325	0.3172	5.88306	0.54763	5.27439	0.07595	4.19348	1.02921	5.05401	0.24965	5.17994	0.289	7.34176	0.19019	3.11257	1.50154
	4.62375	0.31532	5.89355	0.548	5.28488	0.07529	4.20397	1.03005	5.0645	0.25206	5.19044	0.28703	7.35225	0.1871	3.12307	1.49077
	4.63424	0.31378	5.90405	0.54868	5.29538	0.0746	4.21447	1.03097	5.075	0.25431	5.20093	0.28493	7.36275	0.18425	3.13356	1.48084
	4.64473	0.31261	5.91454	0.54974	5.30587	0.07391	4.22496	1.03196	5.08549	0.25641	5.21142	0.2827	7.37324	0.18163	3.14405	1.47175
	4.65523	0.31183	5.92503	0.55118	5.31637	0.07319	4.23546	1.03289	5.09599	0.25825	5.22192	0.28037	7.38374	0.17924	3.15455	1.46353
	4.66572	0.31146	5.93553	0.55296	5.32686	0.07246	4.24595	1.03373	5.10648	0.25981	5.23241	0.27794	7.39423	0.17708	3.16504	1.45618
	4.67622	0.31152	5.94602	0.55519	5.33736	0.07172	4.25645	1.03446	5.11698	0.26109	5.24291	0.27544	7.40473	0.17513	3.17554	1.44968
	4.68671	0.31201	5.95652	0.55789	5.34785	0.07096	4.26694	1.03506	5.12747	0.26211	5.2534	0.27288	7.41522	0.17338	3.18603	1.44402
	4.69721	0.31296	5.96701	0.56094	5.35834	0.07019	4.27743	1.03551	5.13796	0.2629	5.2639	0.27027	7.42571	0.17182	3.19653	1.43917
	4.7077	0.31437	5.97751	0.56436	5.36884	0.06941	4.28793	1.03578	5.14846	0.26349	5.27439	0.26767	7.43621	0.17047	3.20702	1.4351
	4.71819	0.31626	5.988	0.56814	5.37933	0.06862	4.29842	1.03586	5.15895	0.26386	5.28488	0.26506	7.4467	0.1693	3.21751	1.43176
	4.72869	0.31863	5.99849	0.5723	5.38983	0.06782	4.30892	1.03583	5.16945	0.26403	5.29538	0.26246	7.4572	0.16834	3.22801	1.4291
	4.73918	0.32146	6.00899	0.57684	5.40032	0.06703	4.31941	1.03578	5.17994	0.26401	5.30587	0.25989	7.46769	0.1676	3.2385	1.42745
	4.74968	0.32476	6.01948	0.58176	5.41082	0.06622	4.32991	1.03561	5.19044	0.26381	5.31637	0.25732	7.47819	0.16705	3.249	1.42673
	4.76017	0.32852	6.02998	0.58708	5.42131	0.06541	4.3404	1.03518	5.20093	0.26345	5.32686	0.25478	7.48868	0.16668	3.25949	1.42651
	4.77067	0.33272	6.04047	0.59279	5.4318	0.06461	4.35089	1.03448	5.21142	0.26293	5.33736	0.25227	7.49917	0.16648	3.26999	1.4267
	4.78116	0.33735	6.05097	0.59894	5.4423	0.06379	4.36139	1.03347	5.22192	0.26227	5.34785	0.2498	7.50967	0.16645	3.28048	1.42722
	4.79165	0.3424	6.06146	0.60569	5.45279	0.06299	4.37188	1.03213	5.23241	0.26148	5.35834	0.24737	7.52016	0.16658	3.29097	1.42803
	4.80215	0.34783	6.07195	0.613	5.46329	0.06219	4.38238	1.03043	5.24291	0.26056	5.36884	0.24501	7.53066	0.1669	3.30147	1.42904
	4.81264	0.35364	6.08245	0.62072	5.47378	0.06138	4.39287	1.02836	5.2534	0.25951	5.37933	0.24271	7.54115	0.16739	3.31196	1.43018
	4.82314	0.35982	6.09294	0.62884	5.48428	0.06057	4.40337	1.02596	5.2639	0.25835	5.38983	0.24053	7.55165	0.16804	3.32246	1.43139
	4.83363	0.36635	6.10344	0.63736	5.49477	0.05975	4.41386	1.02323	5.27439	0.25707	5.40032	0.23848	7.56214	0.16888	3.33295	1.43301
	4.84413	0.37316	6.11393	0.64626	5.50526	0.05893	4.42435	1.02011	5.28488	0.25568	5.41082	0.23652	7.57263	0.16991	3.34344	1.43499
	4.85462	0.38022	6.12443	0.65554	5.51576	0.05811	4.43485	1.01659	5.29538	0.25417	5.42131	0.2347	7.58313	0.1711	3.35394	1.43685
	4.86511	0.38758	6.13492	0.66518	5.52625	0.05728	4.44534	1.01273	5.30587	0.25254	5.4318	0.23302	7.59362	0.17245	3.36443	1.43853
	4.87561	0.39521	6.14541	0.67517	5.53675	0.05645	4.45584	1.00852	5.31637	0.25078	5.4423	0.23147	7.60412	0.17395	3.37493	1.43999
	4.8861	0.40297	6.15591	0.68549	5.54724	0.05562	4.46633	1.0042	5.32686	0.24889	5.45279	0.23012	7.61461	0.1756	3.38542	1.44158
	4.8966	0.41084	6.1664	0.69612	5.55774	0.0548	4.47683	0.99979	5.33736	0.24687	5.46329	0.22899	7.62511	0.17739	3.39592	1.44325
	4.90709	0.41876	6.1769	0.70703	5.56823	0.05397	4.48732	0.99511	5.34785	0.24471	5.47378	0.22803	7.6356	0.17933	3.40641	1.44458
	4.91758	0.4267	6.18739	0.71819	5.57872	0.05315	4.49781	0.99021	5.35834	0.2424	5.48428	0.22726	7.64609	0.18143	3.4169	1.44554
	4.92808	0.43463	6.19789	0.72965	5.58922	0.05234	4.50831	0.98502	5.36884	0.23993	5.49477	0.22671	7.65659	0.18369	3.4274	1.44613
	4.93857	0.4425	6.20838	0.74137	5.59971	0.05153	4.5188	0.97958	5.37933	0.23731	5.50526	0.22635	7.66708	0.18607	3.43789	1.44653
	4.94907	0.45027	6.21887	0.75326	5.61021	0.05072	4.5293	0.97399	5.38983	0.2346	5.51576	0.22622	7.67758	0.18857	3.44839	1.44675
	4.95956	0.45792	6.22937	0.76534	5.6207	0.04994	4.53979	0.96827	5.40032	0.23181	5.52625	0.22633	7.68807	0.1912	3.45888	1.44654
	4.97006	0.46541	6.23986	0.77763	5.6312	0.04917	4.55029	0.96251	5.41082	0.22886	5.53675	0.22669	7.69857	0.19394	3.46938	1.4459
	4.98055	0.47274	6.25036	0.79003	5.64169	0.04842	4.56078	0.95675	5.42131	0.22584	5.54724	0.22734	7.70906	0.19678	3.47987	1.44482
	4.99104	0.47992	6.26085	0.80244	5.65218	0.04769	4.57127	0.95097	5.4318	0.22277	5.55774	0.22829	7.71955	0.19971	3.49036	1.4433
	5.00154	0.48694	6.27135	0.8148	5.66268	0.04697	4.58177	0.94543	5.4423	0.21953	5.56823	0.22954	7.73005	0.20271	3.50086	1.44136
	5.01203	0.49373	6.28184	0.82706	5.67317	0.04626	4.59226	0.94029	5.45279	0.21614	5.57872	0.23109	7.74054	0.20578	3.51135	1.43899
	5.02253	0.50029	6.29233	0.83915	5.68367	0.04558	4.60276	0.93538	5.46329	0.21259	5.58922	0.23296	7.75104	0.20889	3.52185	1.43621
	5.03302	0.50662	6.30283	0.85108	5.69416	0.04492	4.61325	0.93066	5.47378	0.2089	5.59971	0.23515	7.76153	0.21203	3.53234	1.433
	5.04352	0.51261	6.31332	0.86279	5.70465	0.04428	4.62375	0.92619	5.48428	0.20508	5.61021	0.23767	7.77203	0.21519	3.54284	1.42942
	5.05401	0.51827	6.32382	0.87425	5.71515	0.04366	4.63424	0.92203	5.49477	0.20115	5.6207	0.24055	7.78252	0.21835	3.55333	1.42544
	5.0645	0.52358	6.33431	0.88545	5.72564	0.04306	4.64473	0.91823	5.50526	0.19711	5.6312	0.2438	7.79301	0.22153	3.56382	1.4211
	5.075	0.5285	6.34481	0.89635	5.73614	0.04249	4.65523	0.91485	5.51576	0.19297	5.64169	0.24739	7.80351	0.22471	3.57432	1.4164
	5.08549	0.53304	6.3553	0.90687	5.74663	0.04195	4.66572	0.91194	5.52625	0.18875	5.65218	0.25133	7.814	0.22785	3.58481	1.41135
	5.09599	0.53721	6.36579	0.91691	5.75713	0.04143	4.67622	0.90954	5.53675	0.18446	5.66268	0.25561	7.8245	0.23094	3.59531	1.40631
	5.10648	0.541	6.37629	0.92657	5.76762	0.04093	4.68671	0.90771	5.54724	0.18016	5.67317	0.26023	7.83499	0.23397	3.6058	1.40129
	5.11698	0.54444	6.38678	0.93586	5.77811	0.04046	4.69721	0.9065	5.55774	0.17588	5.68367	0.26518	7.84549	0.23694	3.6163	1.39619
	5.12747	0.5475	6.39728	0.94463	5.78861	0.04002	4.7077	0.90592	5.56823	0.17159	5.69416	0.27044	7.85598	0.23987	3.62679	1.39101
	5.13796	0.55016	6.40777	0.95282	5.7991	0.0396	4.71819	0.90608	5.57872	0.16733	5.70465	0.27602	7.86647	0.24274	3.63728	1.38551
	5.14846	0.55244	6.41827	0.96044	5.8096	0.0392	4.72869	0.907	5.58922	0.16312	5.71515	0.28188	7.87697	0.24551	3.64778	1.3797
	5.15895	0.55434	6.42876	0.96748	5.82009	0.03883	4.73918	0.90864	5.59971	0.15898	5.72564	0.28801	7.88746	0.24816	3.65827	1.3736
	5.16945	0.55585	6.43925	0.97387	5.83059	0.03847	4.74968	0.91103	5.61021	0.15492	5.73614	0.29443	7.89796	0.25068	3.66877	1.3672
	5.17994	0.55699	6.44975	0.97964	5.84108	0.03815	4.76017	0.91422	5.6207	0.15099	5.74663	0.3011	7.90845	0.25307	3.67926	1.3605
	5.19044	0.55776	6.46024	0.98485	5.85157	0.03785	4.77067	0.9182	5.6312	0.1472	5.75713	0.30797	7.91895	0.25535	3.68976	1.35351
	5.20093	0.55818	6.47074	0.98947	5.86207	0.03757	4.78116	0.92293	5.64169	0.14357	5.76762	0.31502	7.92944	0.25751	3.70025	1.3466
	5.21142	0.55834	6.48123	0.99345	5.87256	0.03732	4.79165	0.9284	5.65218	0.1401	5.77811	0.32223	7.93993	0.2595	3.71074	1.33977
	5.22192	0.55824	6.49173	0.99686	5.88306	0.03708	4.80215	0.93458	5.66268	0.13681	5.78861	0.32956	7.95043	0.26135	3.72124	1.33267
	5.23241	0.55782	6.50222	0.99997	5.89355	0.03687	4.81264	0.94146	5.67317	0.13371	5.7991	0.33698	7.96092	0.26306	3.73173	1.32532
	5.24291	0.55708	6.51271	1.00273	5.90405	0.03667	4.82314	0.94921	5.68367	0.13083	5.8096	0.34447	7.97142	0.26458	3.74223	1.31772
	5.2534	0.55605	6.52321	1.00491	5.91454	0.03649	4.83363	0.9578	5.69416	0.12815	5.82009	0.35201	7.98191	0.26593	3.75272	1.30988
	5.2639	0.55481	6.5337	1.00653	5.92503	0.03634	4.84413	0.96697	5.70465	0.1257	5.83059	0.35955	7.99241	0.26712	3.76322	1.30184
	5.27439	0.55343	6.5442	1.00762	5.93553	0.0362	4.85462	0.97665	5.71515	0.12347	5.84108	0.36711	8.0029	0.26816	3.77371	1.29366
	5.28488	0.55183	6.55469	1.00833	5.94602	0.03608	4.86511	0.98694	5.72564	0.12146	5.85157	0.37474	8.01339	0.26903	3.7842	1.2854
	5.29538	0.55004	6.56518	1.00871	5.95652	0.036	4.87561	0.99777	5.73614	0.11968	5.86207	0.38241	8.02389	0.26972	3.7947	1.27703
	5.30587	0.54808	6.57568	1.0087	5.96701	0.03593	4.8861	1.00894	5.74663	0.11811	5.87256	0.38998	8.03438	0.27025	3.80519	1.26857
	5.31637	0.54588	6.58617	1.00829	5.97751	0.03587	4.8966	1.02039	5.75713	0.11676	5.88306	0.39744	8.04488	0.27065	3.81569	1.26004
	5.32686	0.54343	6.59667	1.00752	5.988	0.03583	4.90709	1.03204	5.76762	0.11562	5.89355	0.40477	8.05537	0.27094	3.82618	1.25148
	5.33736	0.54074	6.60716	1.0064	5.99849	0.0358	4.91758	1.04384	5.77811	0.11467	5.90405	0.41195	8.06587	0.27105	3.83668	1.24292
	5.34785	0.53783	6.61766	1.00495	6.00899	0.03579	4.92808	1.0557	5.78861	0.11391	5.91454	0.41902	8.07636	0.27098	3.84717	1.23451
	5.35834	0.53469	6.62815	1.00328	6.01948	0.0358	4.93857	1.06756	5.7991	0.11333	5.92503	0.42597	8.08685	0.27076	3.85766	1.22629
	5.36884	0.53132	6.63864	1.00139	6.02998	0.03582	4.94907	1.07937	5.8096	0.1129	5.93553	0.43273	8.09735	0.27038	3.86816	1.21811
	5.37933	0.52773	6.64914	0.99938	6.04047	0.03585	4.95956	1.09106	5.82009	0.11262	5.94602	0.43943	8.10784	0.26986	3.87865	1.21
	5.38983	0.52395	6.65963	0.99726	6.05097	0.03591	4.97006	1.10255	5.83059	0.11246	5.95652	0.44606	8.11834	0.26919	3.88915	1.20219
	5.40032	0.51998	6.67013	0.99494	6.06146	0.03599	4.98055	1.11385	5.84108	0.11243	5.96701	0.45249	8.12883	0.26837	3.89964	1.19477
	5.41082	0.51579	6.68062	0.99243	6.07195	0.0361	4.99104	1.12496	5.85157	0.11251	5.97751	0.45873	8.13932	0.26741	3.91014	1.18755
	5.42131	0.51141	6.69112	0.98973	6.08245	0.03624	5.00154	1.13592	5.86207	0.11268	5.988	0.46477	8.14982	0.2663	3.92063	1.18043
	5.4318	0.50684	6.70161	0.98687	6.09294	0.03639	5.01203	1.14662	5.87256	0.11292	5.99849	0.47064	8.16031	0.26509	3.93112	1.17346
	5.4423	0.50204	6.7121	0.98395	6.10344	0.03656	5.02253	1.15699	5.88306	0.11321	6.00899	0.47633	8.17081	0.2638	3.94162	1.16663
	5.45279	0.49711	6.7226	0.98095	6.11393	0.03675	5.03302	1.167	5.89355	0.11354	6.01948	0.48186	8.1813	0.2624	3.95211	1.15994
	5.46329	0.49206	6.73309	0.97777	6.12443	0.03697	5.04352	1.1765	5.90405	0.1139	6.02998	0.48725	8.1918	0.26089	3.96261	1.1534
	5.47378	0.48678	6.74359	0.97443	6.13492	0.0372	5.05401	1.18551	5.91454	0.11427	6.04047	0.4925	8.20229	0.25925	3.9731	1.14702
	5.48428	0.48135	6.75408	0.97092	6.14541	0.03745	5.0645	1.19396	5.92503	0.11466	6.05097	0.49763	8.21278	0.25749	3.9836	1.14081
	5.49477	0.47576	6.76458	0.96719	6.15591	0.03772	5.075	1.20184	5.93553	0.11504	6.06146	0.5028	8.22328	0.25562	3.99409	1.13482
	5.50526	0.46995	6.77507	0.9633	6.1664	0.03802	5.08549	1.20931	5.94602	0.11548	6.07195	0.5081	8.23377	0.25364	4.00458	1.12901
	5.51576	0.46394	6.78556	0.95923	6.1769	0.03833	5.09599	1.21638	5.95652	0.11597	6.08245	0.51337	8.24427	0.25155	4.01508	1.12335
	5.52625	0.45772	6.79606	0.95496	6.18739	0.03866	5.10648	1.22287	5.96701	0.11643	6.09294	0.51859	8.25476	0.24937	4.02557	1.11787
	5.53675	0.45134	6.80655	0.95045	6.19789	0.03901	5.11698	1.22882	5.97751	0.11686	6.10344	0.52376	8.26526	0.2471	4.03607	1.11262
	5.54724	0.44486	6.81705	0.9457	6.20838	0.03938	5.12747	1.2342	5.988	0.11725	6.11393	0.5289	8.27575	0.24473	4.04656	1.10749
	5.55774	0.43825	6.82754	0.94067	6.21887	0.03977	5.13796	1.23898	5.99849	0.11759	6.12443	0.53401	8.28624	0.24237	4.05706	1.10243
	5.56823	0.43146	6.83804	0.93531	6.22937	0.04017	5.14846	1.24321	6.00899	0.11789	6.13492	0.5391	8.29674	0.24001	4.06755	1.09746
	5.57872	0.42455	6.84853	0.92964	6.23986	0.04059	5.15895	1.24691	6.01948	0.11816	6.14541	0.54419	8.30723	0.23759	4.07804	1.09255
	5.58922	0.41754	6.85902	0.92365	6.25036	0.04103	5.16945	1.25006	6.02998	0.11838	6.15591	0.54926	8.31773	0.23512	4.08854	1.08773
	5.59971	0.41038	6.86952	0.91728	6.26085	0.04148	5.17994	1.25266	6.04047	0.11857	6.1664	0.55434	8.32822	0.23259	4.09903	1.08298
	5.61021	0.40311	6.88001	0.91057	6.27135	0.04194	5.19044	1.25476	6.05097	0.11873	6.1769	0.5594	8.33872	0.23002	4.10953	1.0782
	5.6207	0.39584	6.89051	0.90359	6.28184	0.0424	5.20093	1.25639	6.06146	0.11886	6.18739	0.56446	8.34921	0.2274	4.12002	1.07336
	5.6312	0.38859	6.901	0.8963	6.29233	0.04286	5.21142	1.25768	6.07195	0.119	6.19789	0.56955	8.3597	0.22473	4.13051	1.06851
	5.64169	0.38126	6.9115	0.8887	6.30283	0.04333	5.22192	1.25866	6.08245	0.11915	6.20838	0.57467	8.3702	0.22203	4.14101	1.06371
	5.65218	0.37389	6.92199	0.88074	6.31332	0.0438	5.23241	1.25921	6.09294	0.11929	6.21887	0.57977	8.38069	0.21933	4.1515	1.05889
	5.66268	0.36649	6.93248	0.87232	6.32382	0.04428	5.24291	1.25935	6.10344	0.11941	6.22937	0.58488	8.39119	0.21664	4.162	1.05392
	5.67317	0.35906	6.94298	0.86341	6.33431	0.04475	5.2534	1.25911	6.11393	0.11954	6.23986	0.58997	8.40168	0.21396	4.17249	1.04888
	5.68367	0.35164	6.95347	0.85405	6.34481	0.04521	5.2639	1.25865	6.12443	0.11967	6.25036	0.59499	8.41218	0.21126	4.18299	1.04392
	5.69416	0.34425	6.96397	0.84428	6.3553	0.04567	5.27439	1.25815	6.13492	0.1198	6.26085	0.59993	8.42267	0.20856	4.19348	1.03908
	5.70465	0.33688	6.97446	0.83409	6.36579	0.04612	5.28488	1.25746	6.14541	0.11994	6.27135	0.60477	8.43316	0.20589	4.20397	1.03416
	5.71515	0.32956	6.98496	0.82351	6.37629	0.04657	5.29538	1.25655	6.15591	0.1201	6.28184	0.60944	8.44366	0.20325	4.21447	1.02908
	5.72564	0.3223	6.99545	0.81257	6.38678	0.04701	5.30587	1.25544	6.1664	0.12028	6.29233	0.61391	8.45415	0.20062	4.22496	1.02384
	5.73614	0.31514	7.00594	0.80127	6.39728	0.04744	5.31637	1.25402	6.1769	0.12048	6.30283	0.6182	8.46465	0.19804	4.23546	1.01836
	5.74663	0.30809	7.01644	0.78965	6.40777	0.04786	5.32686	1.25227	6.18739	0.12071	6.31332	0.6223	8.47514	0.19548	4.24595	1.01262
	5.75713	0.30115	7.02693	0.7777	6.41827	0.04827	5.33736	1.2502	6.19789	0.12096	6.32382	0.62614	8.48564	0.19298	4.25645	1.00661
	5.76762	0.29433	7.03743	0.76551	6.42876	0.04866	5.34785	1.24781	6.20838	0.12125	6.33431	0.62973	8.49613	0.19053	4.26694	1.00035
	5.77811	0.28763	7.04792	0.75314	6.43925	0.04904	5.35834	1.24509	6.21887	0.12157	6.34481	0.63303	8.50662	0.18814	4.27743	0.9938
	5.78861	0.28107	7.05842	0.74054	6.44975	0.04941	5.36884	1.24202	6.22937	0.12192	6.3553	0.63602	8.51712	0.18583	4.28793	0.98699
	5.7991	0.27465	7.06891	0.72777	6.46024	0.04977	5.37933	1.23859	6.23986	0.12232	6.36579	0.63862	8.52761	0.18361	4.29842	0.97988
	5.8096	0.26839	7.0794	0.71496	6.47074	0.05012	5.38983	1.23489	6.25036	0.12275	6.37629	0.64083	8.53811	0.18148	4.30892	0.97257
	5.82009	0.26228	7.0899	0.70219	6.48123	0.05045	5.40032	1.23091	6.26085	0.12324	6.38678	0.64266	8.5486	0.17943	4.31941	0.96512
	5.83059	0.25635	7.10039	0.68944	6.49173	0.05078	5.41082	1.22653	6.27135	0.12381	6.39728	0.64405	8.5591	0.17752	4.32991	0.9575
	5.84108	0.25059	7.11089	0.67672	6.50222	0.0511	5.42131	1.22183	6.28184	0.12442	6.40777	0.64498	8.56959	0.17572	4.3404	0.94965
	5.85157	0.24508	7.12138	0.6641	6.51271	0.05141	5.4318	1.21679	6.29233	0.12507	6.41827	0.64547	8.58008	0.17403	4.35089	0.94161
	5.86207	0.2398	7.13188	0.65167	6.52321	0.05171	5.4423	1.21131	6.30283	0.12578	6.42876	0.64551	8.59058	0.17244	4.36139	0.93337
	5.87256	0.23471	7.14237	0.63944	6.5337	0.052	5.45279	1.20559	6.31332	0.12654	6.43925	0.64508	8.60107	0.17096	4.37188	0.92489
	5.88306	0.22979	7.15286	0.62738	6.5442	0.05228	5.46329	1.19962	6.32382	0.12737	6.44975	0.64422	8.61157	0.16959	4.38238	0.91614
	5.89355	0.22504	7.16336	0.61554	6.55469	0.05256	5.47378	1.19316	6.33431	0.12828	6.46024	0.64307	8.62206	0.16833	4.39287	0.90715
	5.90405	0.22047	7.17385	0.60395	6.56518	0.05284	5.48428	1.18633	6.34481	0.12925	6.47074	0.64159	8.63256	0.16719	4.40337	0.89796
	5.91454	0.21608	7.18435	0.59267	6.57568	0.05311	5.49477	1.17914	6.3553	0.13031	6.48123	0.63967	8.64305	0.16617	4.41386	0.88856
	5.92503	0.21187	7.19484	0.58173	6.58617	0.05337	5.50526	1.17143	6.36579	0.13144	6.49173	0.63734	8.65354	0.16528	4.42435	0.87898
	5.93553	0.20784	7.20534	0.57116	6.59667	0.05363	5.51576	1.16321	6.37629	0.13271	6.50222	0.63482	8.66404	0.16451	4.43485	0.86922
	5.94602	0.20403	7.21583	0.56097	6.60716	0.05389	5.52625	1.1545	6.38678	0.13414	6.51271	0.63212	8.67453	0.1639	4.44534	0.8594
	5.95652	0.20045	7.22632	0.5512	6.61766	0.05413	5.53675	1.14537	6.39728	0.13569	6.52321	0.62907	8.68503	0.16345	4.45584	0.84953
	5.96701	0.19704	7.23682	0.54188	6.62815	0.05438	5.54724	1.13596	6.40777	0.13735	6.5337	0.6257	8.69552	0.16316	4.46633	0.83971
	5.97751	0.19378	7.24731	0.533	6.63864	0.05462	5.55774	1.1262	6.41827	0.13915	6.5442	0.62205	8.70602	0.16303	4.47683	0.82995
	5.988	0.19069	7.25781	0.52467	6.64914	0.05485	5.56823	1.11599	6.42876	0.14109	6.55469	0.6182	8.71651	0.16307	4.48732	0.82032
	5.99849	0.18775	7.2683	0.51689	6.65963	0.05508	5.57872	1.10546	6.43925	0.14318	6.56518	0.6142	8.727	0.16325	4.49781	0.81087
	6.00899	0.18496	7.2788	0.50962	6.67013	0.05531	5.58922	1.09462	6.44975	0.14541	6.57568	0.61003	8.7375	0.1636	4.50831	0.80152
	6.01948	0.18233	7.28929	0.50287	6.68062	0.05552	5.59971	1.08342	6.46024	0.14779	6.58617	0.60572	8.74799	0.16413	4.5188	0.79232
	6.02998	0.17986	7.29978	0.49665	6.69112	0.05572	5.61021	1.07189	6.47074	0.15034	6.59667	0.60131	8.75849	0.16486	4.5293	0.78342
	6.04047	0.17753	7.31028	0.49097	6.70161	0.05591	5.6207	1.06038	6.48123	0.15306	6.60716	0.59682	8.76898	0.16575	4.53979	0.77487
	6.05097	0.17535	7.32077	0.48584	6.7121	0.0561	5.6312	1.04892	6.49173	0.15594	6.61766	0.59228	8.77948	0.16681	4.55029	0.76674
	6.06146	0.17335	7.33127	0.4812	6.7226	0.05627	5.64169	1.03725	6.50222	0.15901	6.62815	0.58776	8.78997	0.16806	4.56078	0.75909
	6.07195	0.17154	7.34176	0.47706	6.73309	0.05643	5.65218	1.02548	6.51271	0.16226	6.63864	0.58329	8.80046	0.16951	4.57127	0.75193
	6.08245	0.16989	7.35225	0.4734	6.74359	0.05657	5.66268	1.01365	6.52321	0.16568	6.64914	0.57888	8.81096	0.17113	4.58177	0.74549
	6.09294	0.16838	7.36275	0.47021	6.75408	0.05669	5.67317	1.00174	6.5337	0.16926	6.65963	0.57453	8.82145	0.17292	4.59226	0.7399
	6.10344	0.16702	7.37324	0.46747	6.76458	0.05679	5.68367	0.98988	6.5442	0.17301	6.67013	0.57027	8.83195	0.17488	4.60276	0.73506
	6.11393	0.16581	7.38374	0.46524	6.77507	0.05687	5.69416	0.9781	6.55469	0.1769	6.68062	0.5661	8.84244	0.17701	4.61325	0.73102
	6.12443	0.16474	7.39423	0.46349	6.78556	0.05693	5.70465	0.96638	6.56518	0.18094	6.69112	0.56204	8.85294	0.17931	4.62375	0.72787
	6.13492	0.16381	7.40473	0.46215	6.79606	0.05697	5.71515	0.95477	6.57568	0.18511	6.70161	0.55812	8.86343	0.18177	4.63424	0.72568
	6.14541	0.16302	7.41522	0.4612	6.80655	0.057	5.72564	0.94331	6.58617	0.18938	6.7121	0.55436	8.87392	0.18441	4.64473	0.72453
	6.15591	0.16238	7.42571	0.46061	6.81705	0.057	5.73614	0.93209	6.59667	0.19376	6.7226	0.55074	8.88442	0.18721	4.65523	0.7245
	6.1664	0.16188	7.43621	0.46038	6.82754	0.05697	5.74663	0.92114	6.60716	0.1982	6.73309	0.54724	8.89491	0.19016	4.66572	0.72564
	6.1769	0.16152	7.4467	0.4605	6.83804	0.05691	5.75713	0.91045	6.61766	0.2027	6.74359	0.54387	8.90541	0.19323	4.67622	0.72803
	6.18739	0.1613	7.4572	0.46098	6.84853	0.05682	5.76762	0.90007	6.62815	0.20723	6.75408	0.54061	8.9159	0.19642	4.68671	0.73173
	6.19789	0.16123	7.46769	0.46187	6.85902	0.05671	5.77811	0.89002	6.63864	0.21177	6.76458	0.53747	8.92639	0.19972	4.69721	0.73678
	6.20838	0.16132	7.47819	0.46313	6.86952	0.05657	5.78861	0.88032	6.64914	0.21629	6.77507	0.53443	8.93689	0.20312	4.7077	0.74323
	6.21887	0.16154	7.48868	0.46465	6.88001	0.0564	5.7991	0.87101	6.65963	0.22075	6.78556	0.5315	8.94738	0.20658	4.71819	0.75112
	6.22937	0.16192	7.49917	0.46643	6.89051	0.0562	5.8096	0.86211	6.67013	0.22513	6.79606	0.52869	8.95788	0.21011	4.72869	0.76047
	6.23986	0.1625	7.50967	0.46844	6.901	0.05596	5.82009	0.85364	6.68062	0.22939	6.80655	0.52597	8.96837	0.21368	4.73918	0.7713
	6.25036	0.16328	7.52016	0.47068	6.9115	0.0557	5.83059	0.84561	6.69112	0.2335	6.81705	0.52333	8.97887	0.21728	4.74968	0.7836
	6.26085	0.16422	7.53066	0.47314	6.92199	0.0554	5.84108	0.83811	6.70161	0.23744	6.82754	0.52074	8.98936	0.22088	4.76017	0.79743
	6.27135	0.16532	7.54115	0.47586	6.93248	0.05506	5.85157	0.83133	6.7121	0.24121	6.83804	0.51813	8.99985	0.22447	4.77067	0.81275
	6.28184	0.16659	7.55165	0.47881	6.94298	0.0547	5.86207	0.82522	6.7226	0.24476	6.84853	0.51553	9.01035	0.22802	4.78116	0.82949
	6.29233	0.16802	7.56214	0.48198	6.95347	0.0543	5.87256	0.81961	6.73309	0.24806	6.85902	0.51294	9.02084	0.23153	4.79165	0.8476
	6.30283	0.16964	7.57263	0.48539	6.96397	0.05388	5.88306	0.8145	6.74359	0.25107	6.86952	0.51031	9.03134	0.23501	4.80215	0.86703
	6.31332	0.17145	7.58313	0.48904	6.97446	0.05343	5.89355	0.8099	6.75408	0.25377	6.88001	0.50761	9.04183	0.23841	4.81264	0.88769
	6.32382	0.17346	7.59362	0.49285	6.98496	0.05296	5.90405	0.80582	6.76458	0.25614	6.89051	0.50486	9.05233	0.24172	4.82314	0.90958
	6.33431	0.17567	7.60412	0.49683	6.99545	0.05246	5.91454	0.80231	6.77507	0.25816	6.901	0.50199	9.06282	0.24493	4.83363	0.93261
	6.34481	0.1781	7.61461	0.50098	7.00594	0.05194	5.92503	0.79939	6.78556	0.25982	6.9115	0.49898	9.07331	0.248	4.84413	0.95661
	6.3553	0.18076	7.62511	0.50529	7.01644	0.0514	5.93553	0.79699	6.79606	0.2613	6.92199	0.49577	9.08381	0.25089	4.85462	0.98146
	6.36579	0.18365	7.6356	0.50974	7.02693	0.05084	5.94602	0.79531	6.80655	0.26258	6.93248	0.49237	9.0943	0.25362	4.86511	1.0071
	6.37629	0.18678	7.64609	0.51444	7.03743	0.05027	5.95652	0.79434	6.81705	0.26346	6.94298	0.48876	9.1048	0.25617	4.87561	1.03339
	6.38678	0.19019	7.65659	0.51936	7.04792	0.04968	5.96701	0.7939	6.82754	0.26393	6.95347	0.48497	9.11529	0.2585	4.8861	1.06015
	6.39728	0.19387	7.66708	0.52442	7.05842	0.04908	5.97751	0.79401	6.83804	0.264	6.96397	0.48101	9.12579	0.26061	4.8966	1.08723
	6.40777	0.19782	7.67758	0.52961	7.06891	0.04847	5.988	0.79466	6.84853	0.26366	6.97446	0.47684	9.13628	0.2625	4.90709	1.11448
	6.41827	0.20206	7.68807	0.53499	7.0794	0.04786	5.99849	0.79585	6.85902	0.26291	6.98496	0.47248	9.14677	0.26415	4.91758	1.14176
	6.42876	0.20661	7.69857	0.54056	7.0899	0.04725	6.00899	0.79759	6.86952	0.26178	6.99545	0.46796	9.15727	0.26551	4.92808	1.16892
	6.43925	0.21147	7.70906	0.54624	7.10039	0.04664	6.01948	0.79989	6.88001	0.26029	7.00594	0.46326	9.16776	0.26659	4.93857	1.19581
	6.44975	0.21666	7.71955	0.55204	7.11089	0.04603	6.02998	0.80275	6.89051	0.25848	7.01644	0.45842	9.17826	0.26737	4.94907	1.22237
	6.46024	0.22222	7.73005	0.55797	7.12138	0.04542	6.04047	0.80618	6.901	0.25633	7.02693	0.45341	9.18875	0.26786	4.95956	1.24848
	6.47074	0.22816	7.74054	0.56397	7.13188	0.04483	6.05097	0.8102	6.9115	0.25387	7.03743	0.44827	9.19925	0.26808	4.97006	1.27388
	6.48123	0.23444	7.75104	0.57005	7.14237	0.04425	6.06146	0.81503	6.92199	0.25108	7.04792	0.44302	9.20974	0.26804	4.98055	1.29852
	6.49173	0.24109	7.76153	0.57618	7.15286	0.04367	6.07195	0.82064	6.93248	0.24799	7.05842	0.43766	9.22023	0.26771	4.99104	1.32234
	6.50222	0.24811	7.77203	0.58235	7.16336	0.04311	6.08245	0.82684	6.94298	0.24463	7.06891	0.43223	9.23073	0.26709	5.00154	1.3453
	6.51271	0.25549	7.78252	0.58855	7.17385	0.04256	6.09294	0.83362	6.95347	0.24103	7.0794	0.42681	9.24122	0.26619	5.01203	1.36723
	6.52321	0.26321	7.79301	0.59482	7.18435	0.04202	6.10344	0.84095	6.96397	0.23724	7.0899	0.42148	9.25172	0.26498	5.02253	1.388
	6.5337	0.27126	7.80351	0.60113	7.19484	0.04151	6.11393	0.84883	6.97446	0.23324	7.10039	0.41623	9.26221	0.26348	5.03302	1.40751
	6.5442	0.27962	7.814	0.60742	7.20534	0.04101	6.12443	0.85725	6.98496	0.22907	7.11089	0.41106	9.27271	0.26171	5.04352	1.42562
	6.55469	0.2883	7.8245	0.61367	7.21583	0.04053	6.13492	0.86619	6.99545	0.22475	7.12138	0.40601	9.2832	0.25969	5.05401	1.44234
	6.56518	0.29726	7.83499	0.61986	7.22632	0.04008	6.14541	0.87565	7.00594	0.2203	7.13188	0.40111	9.29369	0.25742	5.0645	1.45752
	6.57568	0.3065	7.84549	0.62598	7.23682	0.03964	6.15591	0.8856	7.01644	0.21576	7.14237	0.39638	9.30419	0.25493	5.075	1.47125
	6.58617	0.31598	7.85598	0.63209	7.24731	0.03922	6.1664	0.89601	7.02693	0.21115	7.15286	0.39184	9.31468	0.25224	5.08549	1.48363
	6.59667	0.32567	7.86647	0.63816	7.25781	0.03883	6.1769	0.90688	7.03743	0.20651	7.16336	0.38755	9.32518	0.24935	5.09599	1.49452
	6.60716	0.33554	7.87697	0.64416	7.2683	0.03846	6.18739	0.91815	7.04792	0.20188	7.17385	0.38354	9.33567	0.24629	5.10648	1.50383
	6.61766	0.34554	7.88746	0.65014	7.2788	0.03812	6.19789	0.9299	7.05842	0.19725	7.18435	0.37987	9.34617	0.24306	5.11698	1.51153
	6.62815	0.35568	7.89796	0.656	7.28929	0.0378	6.20838	0.94207	7.06891	0.19263	7.19484	0.37664	9.35666	0.23966	5.12747	1.51754
	6.63864	0.36589	7.90845	0.66167	7.29978	0.03751	6.21887	0.95457	7.0794	0.18807	7.20534	0.37384	9.36715	0.2361	5.13796	1.52188
	6.64914	0.37612	7.91895	0.66719	7.31028	0.03724	6.22937	0.96743	7.0899	0.18357	7.21583	0.37145	9.37765	0.2324	5.14846	1.5246
	6.65963	0.38632	7.92944	0.67253	7.32077	0.037	6.23986	0.98072	7.10039	0.17916	7.22632	0.3695	9.38814	0.22864	5.15895	1.52577
	6.67013	0.39644	7.93993	0.67761	7.33127	0.03678	6.25036	0.99434	7.11089	0.17485	7.23682	0.36801	9.39864	0.22482	5.16945	1.5254
	6.68062	0.40643	7.95043	0.6825	7.34176	0.03658	6.26085	1.00813	7.12138	0.17067	7.24731	0.367	9.40913	0.22091	5.17994	1.52346
	6.69112	0.41625	7.96092	0.68716	7.35225	0.03639	6.27135	1.02206	7.13188	0.16662	7.25781	0.3665	9.41963	0.21695	5.19044	1.52006
	6.70161	0.42583	7.97142	0.69151	7.36275	0.03623	6.28184	1.03604	7.14237	0.16272	7.2683	0.36651	9.43012	0.21292	5.20093	1.51526
	6.7121	0.4352	7.98191	0.69552	7.37324	0.03609	6.29233	1.05004	7.15286	0.15898	7.2788	0.36705	9.44061	0.20885	5.21142	1.50915
	6.7226	0.44432	7.99241	0.69924	7.38374	0.03596	6.30283	1.06406	7.16336	0.1554	7.28929	0.36814	9.45111	0.20476	5.22192	1.50181
	6.73309	0.45305	8.0029	0.70263	7.39423	0.03585	6.31332	1.07804	7.17385	0.15201	7.29978	0.36977	9.4616	0.20066	5.23241	1.49321
	6.74359	0.46136	8.01339	0.70564	7.40473	0.03575	6.32382	1.09198	7.18435	0.14883	7.31028	0.37194	9.4721	0.19657	5.24291	1.48341
	6.75408	0.46919	8.02389	0.70827	7.41522	0.03567	6.33431	1.10587	7.19484	0.14592	7.32077	0.37465	9.48259	0.19248	5.2534	1.4725
	6.76458	0.47651	8.03438	0.71051	7.42571	0.03559	6.34481	1.11967	7.20534	0.14324	7.33127	0.37786	9.49309	0.18842	5.2639	1.46063
	6.77507	0.48329	8.04488	0.7124	7.43621	0.03553	6.3553	1.1333	7.21583	0.14077	7.34176	0.38154	9.50358	0.1844	5.27439	1.44812
	6.78556	0.48949	8.05537	0.71396	7.4467	0.03547	6.36579	1.14667	7.22632	0.13852	7.35225	0.38568	9.51407	0.18043	5.28488	1.43492
	6.79606	0.49518	8.06587	0.71507	7.4572	0.03543	6.37629	1.15992	7.23682	0.1365	7.36275	0.39024	9.52457	0.17652	5.29538	1.42102
	6.80655	0.50033	8.07636	0.71572	7.46769	0.03539	6.38678	1.17306	7.24731	0.1347	7.37324	0.39518	9.53506	0.17272	5.30587	1.40648
	6.81705	0.50487	8.08685	0.71588	7.47819	0.03536	6.39728	1.18594	7.25781	0.13313	7.38374	0.40048	9.54556	0.16902	5.31637	1.39121
	6.82754	0.50877	8.09735	0.71559	7.48868	0.03533	6.40777	1.1985	7.2683	0.1318	7.39423	0.40609	9.55605	0.16542	5.32686	1.37528
	6.83804	0.51204	8.10784	0.71485	7.49917	0.03531	6.41827	1.21078	7.2788	0.1307	7.40473	0.41196	9.56655	0.16193	5.33736	1.35875
	6.84853	0.51476	8.11834	0.71365	7.50967	0.03528	6.42876	1.22275	7.28929	0.12984	7.41522	0.41804	9.57704	0.15855	5.34785	1.34166
	6.85902	0.51696	8.12883	0.71202	7.52016	0.03525	6.43925	1.23438	7.29978	0.12923	7.42571	0.42428	9.58753	0.15529	5.35834	1.32407
	6.86952	0.51854	8.13932	0.70988	7.53066	0.03522	6.44975	1.24571	7.31028	0.12885	7.43621	0.43062	9.59803	0.15216	5.36884	1.30604
	6.88001	0.51948	8.14982	0.70723	7.54115	0.03518	6.46024	1.25684	7.32077	0.12872	7.4467	0.43702	9.60852	0.14916	5.37933	1.28761
	6.89051	0.51979	8.16031	0.7042	7.55165	0.03515	6.47074	1.26775	7.33127	0.12881	7.4572	0.44345	9.61902	0.14631	5.38983	1.26898
	6.901	0.5195	8.17081	0.70085	7.56214	0.03512	6.48123	1.27834	7.34176	0.12914	7.46769	0.44985	9.62951	0.1436	5.40032	1.25023
	6.9115	0.51864	8.1813	0.6971	7.57263	0.03509	6.49173	1.28873	7.35225	0.1297	7.47819	0.45615	9.64001	0.14106	5.41082	1.23121
	6.92199	0.5172	8.1918	0.69289	7.58313	0.03505	6.50222	1.29918	7.36275	0.13047	7.48868	0.46229	9.6505	0.13869	5.42131	1.21217
	6.93248	0.51521	8.20229	0.68824	7.59362	0.03501	6.51271	1.30963	7.37324	0.13146	7.49917	0.4682	9.66099	0.13652	5.4318	1.19315
	6.94298	0.5127	8.21278	0.68314	7.60412	0.03497	6.52321	1.31983	7.38374	0.13266	7.50967	0.47384	9.67149	0.13452	5.4423	1.174
	6.95347	0.50976	8.22328	0.67762	7.61461	0.03492	6.5337	1.32979	7.39423	0.13406	7.52016	0.47917	9.68198	0.1327	5.45279	1.1549
	6.96397	0.50645	8.23377	0.67168	7.62511	0.03487	6.5442	1.33953	7.40473	0.13565	7.53066	0.48414	9.69248	0.13107	5.46329	1.13588
	6.97446	0.50279	8.24427	0.66537	7.6356	0.03481	6.55469	1.34919	7.41522	0.13742	7.54115	0.48883	9.70297	0.12962	5.47378	1.11685
	6.98496	0.49882	8.25476	0.65878	7.64609	0.03475	6.56518	1.35882	7.42571	0.13937	7.55165	0.4932	9.71346	0.12837	5.48428	1.09797
	6.99545	0.49461	8.26526	0.65194	7.65659	0.03469	6.57568	1.36831	7.43621	0.14146	7.56214	0.49719	9.72396	0.12729	5.49477	1.07927
	7.00594	0.49017	8.27575	0.6448	7.66708	0.03463	6.58617	1.37764	7.4467	0.14371	7.57263	0.50089	9.73445	0.1264	5.50526	1.0607
	7.01644	0.48555	8.28624	0.63759	7.67758	0.03456	6.59667	1.38682	7.4572	0.1461	7.58313	0.5042	9.74495	0.12569	5.51576	1.0423
	7.02693	0.48081	8.29674	0.63032	7.68807	0.0345	6.60716	1.39582	7.46769	0.14863	7.59362	0.507	9.75544	0.12517	5.52625	1.02411
	7.03743	0.47599	8.30723	0.62291	7.69857	0.03444	6.61766	1.40463	7.47819	0.15126	7.60412	0.50927	9.76594	0.12483	5.53675	1.00623
	7.04792	0.47117	8.31773	0.61538	7.70906	0.03438	6.62815	1.41333	7.48868	0.15398	7.61461	0.51102	9.77643	0.12467	5.54724	0.98883
	7.05842	0.46636	8.32822	0.60778	7.71955	0.03432	6.63864	1.42189	7.49917	0.15676	7.62511	0.51223	9.78692	0.1247	5.55774	0.9719
	7.06891	0.46162	8.33872	0.60015	7.73005	0.03426	6.64914	1.43035	7.50967	0.1596	7.6356	0.51295	9.79742	0.1249	5.56823	0.95539
	7.0794	0.45701	8.34921	0.59248	7.74054	0.0342	6.65963	1.43867	7.52016	0.16249	7.64609	0.51325	9.80791	0.12529	5.57872	0.93936
	7.0899	0.45257	8.3597	0.58482	7.75104	0.03415	6.67013	1.44669	7.53066	0.16541	7.65659	0.5131	9.81841	0.12586	5.58922	0.92386
	7.10039	0.44832	8.3702	0.57725	7.76153	0.03409	6.68062	1.45438	7.54115	0.16834	7.66708	0.51247	9.8289	0.1266	5.59971	0.9089
	7.11089	0.44428	8.38069	0.56981	7.77203	0.03404	6.69112	1.46169	7.55165	0.17126	7.67758	0.51136	9.8394	0.1275	5.61021	0.89454
	7.12138	0.44052	8.39119	0.56253	7.78252	0.03399	6.70161	1.46861	7.56214	0.17419	7.68807	0.50985	9.84989	0.12856	5.6207	0.881
	7.13188	0.43711	8.40168	0.55542	7.79301	0.03395	6.7121	1.47524	7.57263	0.17714	7.69857	0.50797	9.86038	0.12976	5.6312	0.86831
	7.14237	0.43404	8.41218	0.5485	7.80351	0.03391	6.7226	1.48154	7.58313	0.18004	7.70906	0.5057	9.87088	0.1311	5.64169	0.85633
	7.15286	0.43128	8.42267	0.5418	7.814	0.03388	6.73309	1.48725	7.59362	0.18288	7.71955	0.50315	9.88137	0.13258	5.65218	0.8451
	7.16336	0.42882	8.43316	0.53536	7.8245	0.03385	6.74359	1.49236	7.60412	0.18565	7.73005	0.50036	9.89187	0.13418	5.66268	0.83465
	7.17385	0.42668	8.44366	0.5292	7.83499	0.03382	6.75408	1.4968	7.61461	0.18835	7.74054	0.49728	9.90236	0.13588	5.67317	0.82497
	7.18435	0.42486	8.45415	0.52335	7.84549	0.0338	6.76458	1.5005	7.62511	0.19094	7.75104	0.49396	9.91286	0.13767	5.68367	0.8161
	7.19484	0.42338	8.46465	0.51783	7.85598	0.03378	6.77507	1.50346	7.6356	0.19343	7.76153	0.49043	9.92335	0.13955	5.69416	0.80804
	7.20534	0.42222	8.47514	0.51264	7.86647	0.03377	6.78556	1.50565	7.64609	0.19581	7.77203	0.48673	9.93384	0.14152	5.70465	0.80079
	7.21583	0.42136	8.48564	0.50782	7.87697	0.03376	6.79606	1.50711	7.65659	0.19807	7.78252	0.48289	9.94434	0.14354	5.71515	0.79435
	7.22632	0.42081	8.49613	0.50337	7.88746	0.03376	6.80655	1.50778	7.66708	0.20021	7.79301	0.47901	9.95483	0.1456	5.72564	0.78872
	7.23682	0.42055	8.50662	0.49931	7.89796	0.03376	6.81705	1.50756	7.67758	0.20223	7.80351	0.47511	9.96533	0.1477	5.73614	0.78393
	7.24731	0.42056	8.51712	0.49564	7.90845	0.03376	6.82754	1.5064	7.68807	0.20413	7.814	0.47116	9.97582	0.1498	5.74663	0.77997
	7.25781	0.42088	8.52761	0.49238	7.91895	0.03375	6.83804	1.50426	7.69857	0.20593	7.8245	0.4672	9.98632	0.15195	5.75713	0.77677
	7.2683	0.42151	8.53811	0.48952	7.92944	0.03375	6.84853	1.50122	7.70906	0.20762	7.83499	0.46325	9.99681	0.15411	5.76762	0.77432
	7.2788	0.42235	8.5486	0.48712	7.93993	0.03374	6.85902	1.49732	7.71955	0.20926	7.84549	0.45932	10.0073	0.15625	5.77811	0.77257
	7.28929	0.42339	8.5591	0.48526	7.95043	0.03374	6.86952	1.4924	7.73005	0.21089	7.85598	0.45544	10.0178	0.15835	5.78861	0.7715
	7.29978	0.4246	8.56959	0.48389	7.96092	0.03373	6.88001	1.48645	7.74054	0.21242	7.86647	0.45162	10.0283	0.1604	5.7991	0.77108
	7.31028	0.426	8.58008	0.48293	7.97142	0.03371	6.89051	1.47957	7.75104	0.21385	7.87697	0.44788	10.0388	0.16238	5.8096	0.77126
	7.32077	0.42756	8.59058	0.48237	7.98191	0.03368	6.901	1.47176	7.76153	0.21519	7.88746	0.44423	10.0493	0.16428	5.82009	0.772
	7.33127	0.4292	8.60107	0.4822	7.99241	0.03365	6.9115	1.46303	7.77203	0.21646	7.89796	0.44067	10.0598	0.16608	5.83059	0.77326
	7.34176	0.43089	8.61157	0.48244	8.0029	0.03362	6.92199	1.45334	7.78252	0.21766	7.90845	0.43722	10.0703	0.16777	5.84108	0.77505
	7.35225	0.4326	8.62206	0.48308	8.01339	0.03357	6.93248	1.44259	7.79301	0.21881	7.91895	0.43394	10.0808	0.1694	5.85157	0.77745
	7.36275	0.4343	8.63256	0.48414	8.02389	0.03351	6.94298	1.43081	7.80351	0.21991	7.92944	0.43084	10.0913	0.17094	5.86207	0.78038
	7.37324	0.43596	8.64305	0.48561	8.03438	0.03343	6.95347	1.41811	7.814	0.22098	7.93993	0.42784	10.1017	0.17234	5.87256	0.78365
	7.38374	0.43762	8.65354	0.48749	8.04488	0.03335	6.96397	1.40461	7.8245	0.22204	7.95043	0.42504	10.1122	0.17361	5.88306	0.78722
	7.39423	0.43924	8.66404	0.48978	8.05537	0.03326	6.97446	1.39031	7.83499	0.2231	7.96092	0.42242	10.1227	0.17473	5.89355	0.79105
	7.40473	0.44076	8.67453	0.49257	8.06587	0.03315	6.98496	1.37529	7.84549	0.22417	7.97142	0.41988	10.1332	0.17572	5.90405	0.7951
	7.41522	0.44214	8.68503	0.49593	8.07636	0.03303	6.99545	1.35964	7.85598	0.22532	7.98191	0.41742	10.1437	0.17655	5.91454	0.7994
	7.42571	0.44337	8.69552	0.49978	8.08685	0.0329	7.00594	1.34339	7.86647	0.22654	7.99241	0.41504	10.1542	0.17722	5.92503	0.80393
	7.43621	0.44443	8.70602	0.5041	8.09735	0.03275	7.01644	1.32661	7.87697	0.22778	8.0029	0.41274	10.1647	0.17773	5.93553	0.80858
	7.4467	0.44537	8.71651	0.5089	8.10784	0.03259	7.02693	1.30935	7.88746	0.22905	8.01339	0.41048	10.1752	0.17807	5.94602	0.81359
	7.4572	0.44624	8.727	0.5142	8.11834	0.03242	7.03743	1.29178	7.89796	0.23035	8.02389	0.40827	10.1857	0.17826	5.95652	0.81896
	7.46769	0.44698	8.7375	0.51999	8.12883	0.03223	7.04792	1.27399	7.90845	0.2317	8.03438	0.4061	10.1962	0.17828	5.96701	0.82438
	7.47819	0.44755	8.74799	0.52642	8.13932	0.03203	7.05842	1.25599	7.91895	0.23309	8.04488	0.40399	10.2067	0.17815	5.97751	0.82983
	7.48868	0.44789	8.75849	0.5335	8.14982	0.03182	7.06891	1.23786	7.92944	0.23451	8.05537	0.40196	10.2172	0.1779	5.988	0.8353
	7.49917	0.44799	8.76898	0.54114	8.16031	0.03159	7.0794	1.21983	7.93993	0.23596	8.06587	0.39996	10.2277	0.17754	5.99849	0.84078
	7.50967	0.44787	8.77948	0.54935	8.17081	0.03136	7.0899	1.20201	7.95043	0.23744	8.07636	0.39796	10.2382	0.17707	6.00899	0.84627
	7.52016	0.44752	8.78997	0.5582	8.1813	0.03112	7.10039	1.1844	7.96092	0.23894	8.08685	0.39595	10.2487	0.17649	6.01948	0.85177
	7.53066	0.44701	8.80046	0.5677	8.1918	0.03086	7.11089	1.16703	7.97142	0.24044	8.09735	0.39395	10.2592	0.17581	6.02998	0.85729
	7.54115	0.44636	8.81096	0.57783	8.20229	0.03059	7.12138	1.15003	7.98191	0.24195	8.10784	0.39196	10.2697	0.17504	6.04047	0.86284
	7.55165	0.44553	8.82145	0.58861	8.21278	0.03031	7.13188	1.13361	7.99241	0.24347	8.11834	0.38997	10.2802	0.17418	6.05097	0.86841
	7.56214	0.44452	8.83195	0.60005	8.22328	0.03001	7.14237	1.11773	8.0029	0.24498	8.12883	0.38797	10.2906	0.17325	6.06146	0.87424
	7.57263	0.44336	8.84244	0.61215	8.23377	0.02971	7.15286	1.10233	8.01339	0.24645	8.13932	0.38594	10.3011	0.17225	6.07195	0.88045
	7.58313	0.44205	8.85294	0.62493	8.24427	0.02939	7.16336	1.08747	8.02389	0.24789	8.14982	0.38389	10.3116	0.17121	6.08245	0.88681
	7.59362	0.44058	8.86343	0.63839	8.25476	0.02906	7.17385	1.07319	8.03438	0.24926	8.16031	0.38186	10.3221	0.1701	6.09294	0.89325
	7.60412	0.43897	8.87392	0.65253	8.26526	0.02873	7.18435	1.05956	8.04488	0.25058	8.17081	0.3799	10.3326	0.16896	6.10344	0.89978
	7.61461	0.43724	8.88442	0.66736	8.27575	0.02839	7.19484	1.04662	8.05537	0.25184	8.1813	0.37797	10.3431	0.16778	6.11393	0.90639
	7.62511	0.43541	8.89491	0.68292	8.28624	0.02804	7.20534	1.03439	8.06587	0.25299	8.1918	0.37601	10.3536	0.16658	6.12443	0.91311
	7.6356	0.43351	8.90541	0.69914	8.29674	0.02769	7.21583	1.02287	8.07636	0.25403	8.20229	0.37407	10.3641	0.16536	6.13492	0.91994
	7.64609	0.43161	8.9159	0.71594	8.30723	0.02734	7.22632	1.01209	8.08685	0.25494	8.21278	0.37216	10.3746	0.16416	6.14541	0.92688
	7.65659	0.4297	8.92639	0.73327	8.31773	0.02699	7.23682	1.00206	8.09735	0.25573	8.22328	0.37023	10.3851	0.16299	6.15591	0.93394
	7.66708	0.42777	8.93689	0.75109	8.32822	0.02663	7.24731	0.99278	8.10784	0.25639	8.23377	0.3683	10.3956	0.16183	6.1664	0.94112
	7.67758	0.42584	8.94738	0.76936	8.33872	0.02628	7.25781	0.98439	8.11834	0.25688	8.24427	0.36638	10.4061	0.16071	6.1769	0.9484
	7.68807	0.42402	8.95788	0.78801	8.34921	0.02592	7.2683	0.97687	8.12883	0.25721	8.25476	0.36445	10.4166	0.15962	6.18739	0.9558
	7.69857	0.42234	8.96837	0.80697	8.3597	0.02557	7.2788	0.97009	8.13932	0.25736	8.26526	0.36253	10.4271	0.1586	6.19789	0.96338
	7.70906	0.42071	8.97887	0.82619	8.3702	0.02522	7.28929	0.96406	8.14982	0.25732	8.27575	0.36063	10.4376	0.15766	6.20838	0.97116
	7.71955	0.41918	8.98936	0.84558	8.38069	0.02489	7.29978	0.95875	8.16031	0.25716	8.28624	0.35878	10.4481	0.15677	6.21887	0.97903
	7.73005	0.41777	8.99985	0.86507	8.39119	0.02455	7.31028	0.95421	8.17081	0.25702	8.29674	0.35697	10.4586	0.15595	6.22937	0.98707
	7.74054	0.41645	9.01035	0.88456	8.40168	0.02423	7.32077	0.9504	8.1813	0.25682	8.30723	0.35524	10.469	0.1552	6.23986	0.99524
	7.75104	0.41525	9.02084	0.90401	8.41218	0.02391	7.33127	0.94718	8.1918	0.25642	8.31773	0.35359	10.4795	0.15451	6.25036	1.00346
	7.76153	0.41416	9.03134	0.9234	8.42267	0.02359	7.34176	0.94453	8.20229	0.25582	8.32822	0.35202	10.49	0.15392	6.26085	1.01173
	7.77203	0.41319	9.04183	0.94265	8.43316	0.02329	7.35225	0.94239	8.21278	0.25502	8.33872	0.35054	10.5005	0.1534	6.27135	1.02006
	7.78252	0.41234	9.05233	0.96158	8.44366	0.02299	7.36275	0.94074	8.22328	0.25402	8.34921	0.3491	10.511	0.15297	6.28184	1.02832
	7.79301	0.41165	9.06282	0.98014	8.45415	0.02271	7.37324	0.93952	8.23377	0.25283	8.3597	0.3477	10.5215	0.15261	6.29233	1.03649
	7.80351	0.41111	9.07331	0.9982	8.46465	0.02243	7.38374	0.93881	8.24427	0.25144	8.3702	0.34638	10.532	0.15231	6.30283	1.04461
	7.814	0.41069	9.08381	1.01564	8.47514	0.02217	7.39423	0.93858	8.25476	0.24987	8.38069	0.34516	10.5425	0.15209	6.31332	1.05265
	7.8245	0.41038	9.0943	1.03248	8.48564	0.02191	7.40473	0.93866	8.26526	0.24813	8.39119	0.34399	10.553	0.15192	6.32382	1.06059
	7.83499	0.41021	9.1048	1.04857	8.49613	0.02167	7.41522	0.93901	8.27575	0.24621	8.40168	0.34288	10.5635	0.15179	6.33431	1.06842
	7.84549	0.41016	9.11529	1.06375	8.50662	0.02144	7.42571	0.93957	8.28624	0.24413	8.41218	0.3418	10.574	0.1517	6.34481	1.07613
	7.85598	0.41026	9.12579	1.07794	8.51712	0.02122	7.43621	0.94034	8.29674	0.2419	8.42267	0.34076	10.5845	0.15162	6.3553	1.08369
	7.86647	0.41049	9.13628	1.09113	8.52761	0.02102	7.4467	0.94134	8.30723	0.23953	8.43316	0.33977	10.595	0.15156	6.36579	1.09104
	7.87697	0.41078	9.14677	1.10324	8.53811	0.02083	7.4572	0.94264	8.31773	0.23703	8.44366	0.33881	10.6055	0.1515	6.37629	1.09832
	7.88746	0.4111	9.15727	1.11414	8.5486	0.02066	7.46769	0.94424	8.32822	0.23441	8.45415	0.3379	10.616	0.15143	6.38678	1.10559
	7.89796	0.41144	9.16776	1.12376	8.5591	0.02051	7.47819	0.94604	8.33872	0.23167	8.46465	0.33701	10.6265	0.15134	6.39728	1.11268
	7.90845	0.41179	9.17826	1.13209	8.56959	0.02037	7.48868	0.94788	8.34921	0.22884	8.47514	0.33615	10.637	0.15122	6.40777	1.11956
	7.91895	0.41216	9.18875	1.13911	8.58008	0.02025	7.49917	0.94973	8.3597	0.22592	8.48564	0.33533	10.6474	0.15107	6.41827	1.1263
	7.92944	0.41254	9.19925	1.14488	8.59058	0.02014	7.50967	0.95159	8.3702	0.22292	8.49613	0.33453	10.6579	0.15086	6.42876	1.13291
	7.93993	0.41285	9.20974	1.14942	8.60107	0.02004	7.52016	0.95345	8.38069	0.21988	8.50662	0.33377	10.6684	0.1506	6.43925	1.13934
	7.95043	0.41308	9.22023	1.15262	8.61157	0.01997	7.53066	0.95536	8.39119	0.21681	8.51712	0.33308	10.6789	0.15029	6.44975	1.14566
	7.96092	0.4132	9.23073	1.15446	8.62206	0.0199	7.54115	0.9574	8.40168	0.21372	8.52761	0.33246	10.6894	0.14994	6.46024	1.15202
	7.97142	0.41318	9.24122	1.15488	8.63256	0.01986	7.55165	0.95949	8.41218	0.21058	8.53811	0.33188	10.6999	0.14954	6.47074	1.15841
	7.98191	0.41301	9.25172	1.15383	8.64305	0.01983	7.56214	0.96161	8.42267	0.20742	8.5486	0.33147	10.7104	0.14905	6.48123	1.1647
	7.99241	0.41274	9.26221	1.15132	8.65354	0.01981	7.57263	0.96384	8.43316	0.20428	8.5591	0.33124	10.7209	0.14846	6.49173	1.17095
	8.0029	0.41233	9.27271	1.14744	8.66404	0.01982	7.58313	0.96614	8.44366	0.20119	8.56959	0.33108	10.7314	0.14777	6.50222	1.17743
	8.01339	0.41173	9.2832	1.14228	8.67453	0.01984	7.59362	0.96844	8.45415	0.1981	8.58008	0.33099	10.7419	0.14701	6.51271	1.18417
	8.02389	0.41094	9.29369	1.13581	8.68503	0.01988	7.60412	0.97077	8.46465	0.195	8.59058	0.331	10.7524	0.1462	6.52321	1.1909
	8.03438	0.40996	9.30419	1.1282	8.69552	0.01994	7.61461	0.97315	8.47514	0.1919	8.60107	0.3311	10.7629	0.14529	6.5337	1.19766
	8.04488	0.40876	9.31468	1.1195	8.70602	0.02002	7.62511	0.97557	8.48564	0.18882	8.61157	0.33132	10.7734	0.14427	6.5442	1.20445
	8.05537	0.40735	9.32518	1.10974	8.71651	0.02011	7.6356	0.97807	8.49613	0.18575	8.62206	0.33169	10.7839	0.14314	6.55469	1.2114
	8.06587	0.40572	9.33567	1.09911	8.727	0.02022	7.64609	0.98079	8.50662	0.18271	8.63256	0.33223	10.7944	0.14191	6.56518	1.21853
	8.07636	0.40385	9.34617	1.08758	8.7375	0.02036	7.65659	0.98375	8.51712	0.17976	8.64305	0.33298	10.8049	0.14057	6.57568	1.22575
	8.08685	0.40175	9.35666	1.07512	8.74799	0.02051	7.66708	0.98682	8.52761	0.1769	8.65354	0.33395	10.8154	0.13914	6.58617	1.23303
	8.09735	0.39948	9.36715	1.0618	8.75849	0.02069	7.67758	0.99001	8.53811	0.17409	8.66404	0.33515	10.8259	0.13763	6.59667	1.24038
	8.10784	0.39705	9.37765	1.04777	8.76898	0.02088	7.68807	0.99352	8.5486	0.17134	8.67453	0.33667	10.8363	0.13606	6.60716	1.24775
	8.11834	0.39454	9.38814	1.03321	8.77948	0.0211	7.69857	0.99734	8.5591	0.16867	8.68503	0.33855	10.8468	0.13441	6.61766	1.25512
	8.12883	0.39197	9.39864	1.01816	8.78997	0.02134	7.70906	1.00132	8.56959	0.16607	8.69552	0.3408	10.8573	0.13269	6.62815	1.26254
	8.13932	0.3892	9.40913	1.00269	8.80046	0.0216	7.71955	1.00554	8.58008	0.16354	8.70602	0.34343	10.8678	0.13092	6.63864	1.26995
	8.14982	0.38627	9.41963	0.98688	8.81096	0.02188	7.73005	1.00999	8.59058	0.1611	8.71651	0.34648	10.8783	0.12911	6.64914	1.27728
	8.16031	0.38322	9.43012	0.97073	8.82145	0.02219	7.74054	1.01463	8.60107	0.15874	8.727	0.34999	10.8888	0.12726	6.65963	1.28447
	8.17081	0.38008	9.44061	0.95432	8.83195	0.02251	7.75104	1.01944	8.61157	0.15649	8.7375	0.35397	10.8993	0.12537	6.67013	1.29144
	8.1813	0.37686	9.45111	0.93775	8.84244	0.02286	7.76153	1.02443	8.62206	0.15435	8.74799	0.35856	10.9098	0.12346	6.68062	1.29813
	8.1918	0.37354	9.4616	0.92108	8.85294	0.02322	7.77203	1.02958	8.63256	0.15232	8.75849	0.36379	10.9203	0.12153	6.69112	1.30448
	8.20229	0.37014	9.4721	0.90439	8.86343	0.02361	7.78252	1.03489	8.64305	0.15042	8.76898	0.3696	10.9308	0.1196	6.70161	1.31046
	8.21278	0.36669	9.48259	0.88774	8.87392	0.02402	7.79301	1.04042	8.65354	0.14865	8.77948	0.37603	10.9413	0.11767	6.7121	1.31608
	8.22328	0.3632	9.49309	0.8712	8.88442	0.02445	7.80351	1.04615	8.66404	0.14703	8.78997	0.38311	10.9518	0.11577	6.7226	1.32125
	8.23377	0.3597	9.50358	0.85485	8.89491	0.0249	7.814	1.05198	8.67453	0.14557	8.80046	0.39089	10.9623	0.11389	6.73309	1.32578
	8.24427	0.35621	9.51407	0.83873	8.90541	0.02538	7.8245	1.0579	8.68503	0.14428	8.81096	0.39935	10.9728	0.11204	6.74359	1.32964
	8.25476	0.35275	9.52457	0.8229	8.9159	0.02586	7.83499	1.0639	8.69552	0.14316	8.82145	0.4085	10.9833	0.11023	6.75408	1.33275
	8.26526	0.34933	9.53506	0.80749	8.92639	0.02637	7.84549	1.06994	8.70602	0.14224	8.83195	0.41836	10.9938	0.10847	6.76458	1.33502
	8.27575	0.34598	9.54556	0.79256	8.93689	0.02688	7.85598	1.07613	8.71651	0.14151	8.84244	0.42892	11.0043	0.10676	6.77507	1.33645
	8.28624	0.34272	9.55605	0.77807	8.94738	0.02741	7.86647	1.08243	8.727	0.14097	8.85294	0.44019	11.0147	0.10512	6.78556	1.33698
	8.29674	0.33956	9.56655	0.76412	8.95788	0.02795	7.87697	1.08871	8.7375	0.14063	8.86343	0.45216	11.0252	0.10355	6.79606	1.33686
	8.30723	0.33652	9.57704	0.75074	8.96837	0.02849	7.88746	1.095	8.74799	0.14052	8.87392	0.46484	11.0357	0.10206	6.80655	1.33603
	8.31773	0.3336	9.58753	0.73795	8.97887	0.02905	7.89796	1.1012	8.75849	0.14063	8.88442	0.4782	11.0462	0.10065	6.81705	1.33417
	8.32822	0.33083	9.59803	0.72577	8.98936	0.0296	7.90845	1.10722	8.76898	0.14096	8.89491	0.49217	11.0567	0.09933	6.82754	1.33124
	8.33872	0.32821	9.60852	0.71419	8.99985	0.03016	7.91895	1.11311	8.77948	0.14151	8.90541	0.50673	11.0672	0.09811	6.83804	1.32714
	8.34921	0.32575	9.61902	0.70328	9.01035	0.03071	7.92944	1.11883	8.78997	0.14231	8.9159	0.52183	11.0777	0.09699	6.84853	1.32199
	8.3597	0.32345	9.62951	0.69308	9.02084	0.03126	7.93993	1.12421	8.80046	0.14338	8.92639	0.53743	11.0882	0.09598	6.85902	1.31585
	8.3702	0.32137	9.64001	0.68358	9.03134	0.03181	7.95043	1.12931	8.81096	0.14466	8.93689	0.55345	11.0987	0.09506	6.86952	1.30859
	8.38069	0.31954	9.6505	0.6749	9.04183	0.03234	7.96092	1.13409	8.82145	0.14617	8.94738	0.56985	11.1092	0.09425	6.88001	1.3002
	8.39119	0.31796	9.66099	0.66711	9.05233	0.03287	7.97142	1.1384	8.83195	0.1479	8.95788	0.58654	11.1197	0.09355	6.89051	1.29075
	8.40168	0.31659	9.67149	0.66008	9.06282	0.03339	7.98191	1.14222	8.84244	0.14985	8.96837	0.60346	11.1302	0.09295	6.901	1.28023
	8.41218	0.3154	9.68198	0.65381	9.07331	0.03388	7.99241	1.14563	8.85294	0.15201	8.97887	0.62052	11.1407	0.09244	6.9115	1.26864
	8.42267	0.31439	9.69248	0.6483	9.08381	0.03436	8.0029	1.14858	8.86343	0.15439	8.98936	0.63764	11.1512	0.09202	6.92199	1.25593
	8.43316	0.31362	9.70297	0.64355	9.0943	0.03482	8.01339	1.15093	8.87392	0.15698	8.99985	0.65474	11.1617	0.0917	6.93248	1.24214
	8.44366	0.31308	9.71346	0.63957	9.1048	0.03525	8.02389	1.15272	8.88442	0.15978	9.01035	0.67172	11.1722	0.09149	6.94298	1.2273
	8.45415	0.31272	9.72396	0.63635	9.11529	0.03565	8.03438	1.1539	8.89491	0.16275	9.02084	0.68851	11.1827	0.09138	6.95347	1.21156
	8.46465	0.31253	9.73445	0.63389	9.12579	0.03602	8.04488	1.15451	8.90541	0.1659	9.03134	0.70507	11.1932	0.09135	6.96397	1.19501
	8.47514	0.31251	9.74495	0.6322	9.13628	0.03637	8.05537	1.15457	8.9159	0.16922	9.04183	0.72128	11.2036	0.09141	6.97446	1.17766
	8.48564	0.31265	9.75544	0.63131	9.14677	0.03668	8.06587	1.15395	8.92639	0.17268	9.05233	0.73706	11.2142	0.09154	6.98496	1.1596
	8.49613	0.31295	9.76594	0.63121	9.15727	0.03695	8.07636	1.1526	8.93689	0.17629	9.06282	0.75235	11.2246	0.09175	6.99545	1.14094
	8.50662	0.3134	9.77643	0.63188	9.16776	0.03719	8.08685	1.15053	8.94738	0.18002	9.07331	0.76703	11.2351	0.09202	7.00594	1.12174
	8.51712	0.31407	9.78692	0.63332	9.17826	0.03739	8.09735	1.14782	8.95788	0.18387	9.08381	0.78102	11.2456	0.09234	7.01644	1.10209
	8.52761	0.31493	9.79742	0.63555	9.18875	0.03755	8.10784	1.14449	8.96837	0.18782	9.0943	0.79435	11.2561	0.09272	7.02693	1.08204
	8.53811	0.31595	9.80791	0.63855	9.19925	0.03767	8.11834	1.14061	8.97887	0.19186	9.1048	0.80689	11.2666	0.09316	7.03743	1.06174
	8.5486	0.31715	9.81841	0.64228	9.20974	0.03776	8.12883	1.13622	8.98936	0.19597	9.11529	0.81852	11.2771	0.09363	7.04792	1.04129
	8.5591	0.31853	9.8289	0.64668	9.22023	0.03781	8.13932	1.13111	8.99985	0.20015	9.12579	0.82919	11.2876	0.09414	7.05842	1.02071
	8.56959	0.32005	9.8394	0.65175	9.23073	0.03781	8.14982	1.12532	9.01035	0.20438	9.13628	0.83888	11.2981	0.09468	7.06891	1.00012
	8.58008	0.32171	9.84989	0.65743	9.24122	0.03778	8.16031	1.11901	9.02084	0.20864	9.14677	0.84758	11.3086	0.09524	7.0794	0.97966
	8.59058	0.32351	9.86038	0.66373	9.25172	0.0377	8.17081	1.11229	9.03134	0.21294	9.15727	0.85516	11.3191	0.09583	7.0899	0.95949
	8.60107	0.32544	9.87088	0.67064	9.26221	0.03758	8.1813	1.10507	9.04183	0.21724	9.16776	0.86162	11.3296	0.09642	7.10039	0.93965
	8.61157	0.32751	9.88137	0.67809	9.27271	0.03742	8.1918	1.09729	9.05233	0.22159	9.17826	0.86708	11.3401	0.09703	7.11089	0.92017
	8.62206	0.32972	9.89187	0.68602	9.2832	0.03723	8.20229	1.08897	9.06282	0.22598	9.18875	0.87147	11.3506	0.09765	7.12138	0.90117
	8.63256	0.33207	9.90236	0.69438	9.29369	0.037	8.21278	1.08014	9.07331	0.2304	9.19925	0.87474	11.3611	0.09827	7.13188	0.88275
	8.64305	0.33456	9.91286	0.70312	9.30419	0.03673	8.22328	1.07083	9.08381	0.23482	9.20974	0.87698	11.3716	0.0989	7.14237	0.86492
	8.65354	0.3372	9.92335	0.71222	9.31468	0.03644	8.23377	1.06109	9.0943	0.23929	9.22023	0.8782	11.382	0.09952	7.15286	0.84772
	8.66404	0.34	9.93384	0.72165	9.32518	0.03611	8.24427	1.05096	9.1048	0.24378	9.23073	0.87838	11.3925	0.10014	7.16336	0.83121
	8.67453	0.343	9.94434	0.73133	9.33567	0.03576	8.25476	1.04058	9.11529	0.24822	9.24122	0.87748	11.403	0.10077	7.17385	0.81545
	8.68503	0.34627	9.95483	0.74121	9.34617	0.03538	8.26526	1.03	9.12579	0.25262	9.25172	0.87551	11.4135	0.10139	7.18435	0.80059
	8.69552	0.34974	9.96533	0.75123	9.35666	0.03497	8.27575	1.01917	9.13628	0.25698	9.26221	0.8725	11.424	0.10198	7.19484	0.78675
	8.70602	0.3534	9.97582	0.7613	9.36715	0.03454	8.28624	1.00835	9.14677	0.2613	9.27271	0.86857	11.4345	0.10255	7.20534	0.77392
	8.71651	0.35725	9.98632	0.77142	9.37765	0.03409	8.29674	0.99758	9.15727	0.26558	9.2832	0.86384	11.445	0.10309	7.21583	0.76202
	8.727	0.3613	9.99681	0.78156	9.38814	0.03363	8.30723	0.98677	9.16776	0.26981	9.29369	0.85832	11.4555	0.10361	7.22632	0.75111
	8.7375	0.36556	10.0073	0.79159	9.39864	0.03315	8.31773	0.97597	9.17826	0.274	9.30419	0.85199	11.466	0.10411	7.23682	0.7412
	8.74799	0.37007	10.0178	0.80151	9.40913	0.03266	8.32822	0.96524	9.18875	0.27816	9.31468	0.84494	11.4765	0.10457	7.24731	0.73232
	8.75849	0.37483	10.0283	0.81127	9.41963	0.03217	8.33872	0.95464	9.19925	0.28228	9.32518	0.83724	11.487	0.10499	7.25781	0.72452
	8.76898	0.37984	10.0388	0.82073	9.43012	0.03166	8.34921	0.94416	9.20974	0.28639	9.33567	0.82897	11.4975	0.10539	7.2683	0.7178
	8.77948	0.3851	10.0493	0.82985	9.44061	0.03114	8.3597	0.93385	9.22023	0.29048	9.34617	0.82017	11.508	0.10577	7.2788	0.71215
	8.78997	0.3907	10.0598	0.8386	9.45111	0.03062	8.3702	0.92384	9.23073	0.29454	9.35666	0.81086	11.5185	0.10611	7.28929	0.7076
	8.80046	0.39667	10.0703	0.84697	9.4616	0.0301	8.38069	0.91424	9.24122	0.29856	9.36715	0.80113	11.529	0.10643	7.29978	0.70414
	8.81096	0.40294	10.0808	0.85507	9.4721	0.02958	8.39119	0.90504	9.25172	0.30253	9.37765	0.79109	11.5395	0.10674	7.31028	0.70178
	8.82145	0.40951	10.0913	0.86287	9.48259	0.02906	8.40168	0.89623	9.26221	0.30646	9.38814	0.78085	11.55	0.10702	7.32077	0.70049
	8.83195	0.41637	10.1017	0.87019	9.49309	0.02854	8.41218	0.88781	9.27271	0.31035	9.39864	0.77037	11.5605	0.10729	7.33127	0.7002
	8.84244	0.42353	10.1122	0.87693	9.50358	0.02803	8.42267	0.87979	9.2832	0.31419	9.40913	0.75972	11.5709	0.10755	7.34176	0.70088
	8.85294	0.43101	10.1227	0.88312	9.51407	0.02752	8.43316	0.87227	9.29369	0.31799	9.41963	0.74894	11.5814	0.1078	7.35225	0.70248
	8.86343	0.43883	10.1332	0.88877	9.52457	0.02702	8.44366	0.86528	9.30419	0.32179	9.43012	0.73805	11.5919	0.10803	7.36275	0.70496
	8.87392	0.44701	10.1437	0.89385	9.53506	0.02654	8.45415	0.85878	9.31468	0.32557	9.44061	0.72709	11.6024	0.10827	7.37324	0.70827
	8.88442	0.45558	10.1542	0.89831	9.54556	0.02607	8.46465	0.85279	9.32518	0.32929	9.45111	0.71612	11.6129	0.10849	7.38374	0.71238
	8.89491	0.4645	10.1647	0.90216	9.55605	0.02561	8.47514	0.84732	9.33567	0.33294	9.4616	0.70515	11.6234	0.10871	7.39423	0.71723
	8.90541	0.4737	10.1752	0.90543	9.56655	0.02516	8.48564	0.84238	9.34617	0.33652	9.4721	0.69423	11.6339	0.10892	7.40473	0.72274
	8.9159	0.48316	10.1857	0.90812	9.57704	0.02473	8.49613	0.83799	9.35666	0.33999	9.48259	0.68339	11.6444	0.10913	7.41522	0.72884
	8.92639	0.49288	10.1962	0.91022	9.58753	0.02431	8.50662	0.83415	9.36715	0.34335	9.49309	0.67265	11.6549	0.10935	7.42571	0.73547
	8.93689	0.50284	10.2067	0.91175	9.59803	0.02391	8.51712	0.83093	9.37765	0.34659	9.50358	0.66212	11.6654	0.1096	7.43621	0.74255
	8.94738	0.513	10.2172	0.91287	9.60852	0.02353	8.52761	0.82834	9.38814	0.34975	9.51407	0.65183	11.6759	0.10986	7.4467	0.75003
	8.95788	0.52334	10.2277	0.91367	9.61902	0.02316	8.53811	0.8263	9.39864	0.35282	9.52457	0.64171	11.6864	0.11013	7.4572	0.75789
	8.96837	0.53383	10.2382	0.9141	9.62951	0.02282	8.5486	0.82493	9.40913	0.35573	9.53506	0.63192	11.6969	0.11041	7.46769	0.76608
	8.97887	0.54444	10.2487	0.91414	9.64001	0.02249	8.5591	0.8243	9.41963	0.35845	9.54556	0.62248	11.7074	0.11069	7.47819	0.77446
	8.98936	0.55513	10.2592	0.91381	9.6505	0.02218	8.56959	0.82431	9.43012	0.36095	9.55605	0.61326	11.7179	0.11099	7.48868	0.78294
	8.99985	0.56586	10.2697	0.91321	9.66099	0.0219	8.58008	0.82489	9.44061	0.36321	9.56655	0.60428	11.7284	0.11131	7.49917	0.79144
	9.01035	0.57659	10.2802	0.91237	9.67149	0.02163	8.59058	0.82601	9.45111	0.36521	9.57704	0.59554	11.7389	0.11164	7.50967	0.79989
	9.02084	0.58729	10.2906	0.91129	9.68198	0.02139	8.60107	0.82769	9.4616	0.36694	9.58753	0.58715	11.7493	0.11199	7.52016	0.80824
	9.03134	0.59791	10.3011	0.91009	9.69248	0.02116	8.61157	0.82992	9.4721	0.36837	9.59803	0.57914	11.7599	0.11234	7.53066	0.81645
	9.04183	0.60841	10.3116	0.90878	9.70297	0.02096	8.62206	0.83271	9.48259	0.36949	9.60852	0.5714	11.7703	0.11273	7.54115	0.82455
	9.05233	0.61879	10.3221	0.90733	9.71346	0.02078	8.63256	0.83606	9.49309	0.37029	9.61902	0.56395	11.7808	0.11314	7.55165	0.8325
	9.06282	0.62904	10.3326	0.90576	9.72396	0.02062	8.64305	0.84	9.50358	0.37076	9.62951	0.5568	11.7913	0.11357	7.56214	0.84026
	9.07331	0.63903	10.3431	0.90413	9.73445	0.02049	8.65354	0.84451	9.51407	0.37087	9.64001	0.54997	11.8018	0.114	7.57263	0.84793
	9.08381	0.6487	10.3536	0.90248	9.74495	0.02037	8.66404	0.8496	9.52457	0.37064	9.6505	0.5435	11.8123	0.11445	7.58313	0.85535
	9.0943	0.65801	10.3641	0.90085	9.75544	0.02027	8.67453	0.85542	9.53506	0.37019	9.66099	0.5374	11.8228	0.11491	7.59362	0.86233
	9.1048	0.66691	10.3746	0.89936	9.76594	0.0202	8.68503	0.86207	9.54556	0.36953	9.67149	0.53166	11.8333	0.11536	7.60412	0.86887
	9.11529	0.67539	10.3851	0.89806	9.77643	0.02015	8.69552	0.86946	9.55605	0.3685	9.68198	0.52635	11.8438	0.11582	7.61461	0.87497
	9.12579	0.68342	10.3956	0.89688	9.78692	0.02012	8.70602	0.87752	9.56655	0.36713	9.69248	0.52149	11.8543	0.11627	7.62511	0.88057
	9.13628	0.691	10.4061	0.89585	9.79742	0.0201	8.71651	0.88627	9.57704	0.36542	9.70297	0.51703	11.8648	0.1167	7.6356	0.88571
	9.14677	0.69808	10.4166	0.89501	9.80791	0.02011	8.727	0.89572	9.58753	0.36343	9.71346	0.513	11.8753	0.11712	7.64609	0.89049
	9.15727	0.70454	10.4271	0.89443	9.81841	0.02014	8.7375	0.90591	9.59803	0.36117	9.72396	0.50939	11.8858	0.11752	7.65659	0.89487
	9.16776	0.71035	10.4376	0.89414	9.8289	0.02018	8.74799	0.917	9.60852	0.3586	9.73445	0.50622	11.8963	0.11792	7.66708	0.89875
	9.17826	0.71549	10.4481	0.89408	9.8394	0.02024	8.75849	0.92902	9.61902	0.35573	9.74495	0.5035	11.9068	0.1183	7.67758	0.90216
	9.18875	0.71997	10.4586	0.89427	9.84989	0.02032	8.76898	0.94186	9.62951	0.3526	9.75544	0.50124	11.9173	0.11864	7.68807	0.90519
	9.19925	0.72381	10.469	0.89475	9.86038	0.02041	8.77948	0.95556	9.64001	0.34924	9.76594	0.49945	11.9278	0.11897	7.69857	0.90785
	9.20974	0.72707	10.4795	0.89553	9.87088	0.02051	8.78997	0.97024	9.6505	0.34569	9.77643	0.49818	11.9383	0.11928	7.70906	0.9101
	9.22023	0.72973	10.49	0.89667	9.88137	0.02063	8.80046	0.98597	9.66099	0.342	9.78692	0.49744	11.9487	0.11956	7.71955	0.91212
	9.23073	0.73168	10.5005	0.89819	9.89187	0.02076	8.81096	1.00266	9.67149	0.33816	9.79742	0.49719	11.9592	0.11979	7.73005	0.91396
[truncated: 1,452 more rows]
