# Supplementary material for: Thermodynamic framework for assessing dissolutive wetting behaviors in metallic systems
Source: Nat Commun. 2025 Dec 3;17:313. doi: 10.1038/s41467-025-67008-9 (PMC12789441; doi:10.1038/s41467-025-67008-9)
Supplement: Supplementary file 10 — Source Data [file 41467_2025_67008_MOESM10_ESM.zip › Separate Source Data files/Supplementary Fig. 8b.xlsx]

## Sheet: Sheet1
	Cu-4s		Cu-3p		Cu-3d		Cu-total		Ni-4s		Ni-3p		Ni-3d		Ni-total
	Energy(eV)	DOS(electrons/eV)	Energy(eV)	DOS(electrons/eV)	Energy(eV)	DOS(electrons/eV)	Energy(eV)	DOS(electrons/eV)	Energy(eV)	DOS(electrons/eV)	Energy(eV)	DOS(electrons/eV)	Energy(eV)	DOS(electrons/eV)	Energy(eV)	DOS(electrons/eV)
	-11.1067	0	-11.1067	0	-11.1067	0	-11.1067	0	-11.1067	0	-11.1067	0	-11.1067	0	-11.1067	0
	-11.0955	0	-11.0955	0	-11.0955	0	-11.0955	0	-11.0955	0	-11.0955	0	-11.0955	0	-11.0955	0
	-9.74981	0.000106538	-9.35731	0.000105304	-9.22274	0.000105753	-9.74981	0.000108318	-9.57038	0.000110824	-7.87704	0.000103818	-8.90874	0.000103272	-9.57038	0.000114103
	-9.73859	0.000127248	-9.3461	0.000112668	-9.21153	0.000113727	-9.73859	0.000129373	-9.55917	0.000127942	-7.86583	0.000122117	-8.89753	0.000108449	-9.55917	0.000131671
	-9.72738	0.000151506	-9.33488	0.000120168	-9.20031	0.000122201	-9.72738	0.000154037	-9.54795	0.000147426	-7.85461	0.000143268	-8.88632	0.000113803	-9.54795	0.000151653
	-9.71617	0.000179822	-9.32367	0.000127766	-9.1891	0.000131201	-9.71617	0.000182826	-9.53674	0.000169568	-7.8434	0.000167639	-8.8751	0.000119339	-9.53674	0.000174345
	-9.70495	0.000212761	-9.31245	0.000135418	-9.17788	0.000140756	-9.70495	0.000216315	-9.52552	0.000194697	-7.83218	0.000195633	-8.86389	0.000125062	-9.52552	0.00020008
	-9.69374	0.000259706	-9.30124	0.000143077	-9.16667	0.000150896	-9.69374	0.000263915	-9.51431	0.000223176	-7.82097	0.000227687	-8.85267	0.000130976	-9.51431	0.000229224
	-9.68252	0.000306335	-9.29003	0.000150695	-9.15546	0.000161649	-9.68252	0.000311286	-9.5031	0.000255413	-7.80975	0.000264272	-8.84146	0.000137087	-9.5031	0.000262187
	-9.67131	0.000360309	-9.27881	0.00015822	-9.14424	0.000173044	-9.67131	0.000366113	-9.49188	0.000291861	-7.79854	0.000305893	-8.83025	0.000143399	-9.49188	0.000299425
	-9.66009	0.000422597	-9.2676	0.0001656	-9.13303	0.000185112	-9.66009	0.000429382	-9.48067	0.000333023	-7.78733	0.000353088	-8.81903	0.000149916	-9.48067	0.000341446
	-9.64888	0.00049427	-9.25638	0.00017278	-9.12181	0.000197881	-9.64888	0.000502176	-9.46945	0.000379462	-7.77611	0.000406428	-8.80782	0.000156644	-9.46945	0.000388811
	-9.63767	0.000576502	-9.24517	0.000179705	-9.1106	0.00021138	-9.63767	0.000585687	-9.45824	0.0004318	-7.7649	0.00046651	-8.7966	0.000163585	-9.45824	0.000442149
	-9.62645	0.000670581	-9.23396	0.000186322	-9.09939	0.000225744	-9.62645	0.000681217	-9.44703	0.00049073	-7.75368	0.000533958	-8.78539	0.000170744	-9.44703	0.000502152
	-9.61524	0.000777911	-9.22274	0.000192575	-9.08817	0.000241001	-9.61524	0.000790191	-9.43581	0.00055702	-7.74247	0.000609417	-8.77417	0.000178255	-9.43581	0.00056959
	-9.60402	0.000900022	-9.21153	0.000198413	-9.07696	0.000257066	-9.60402	0.000914157	-9.4246	0.00063152	-7.73126	0.000693549	-8.76296	0.00018612	-9.4246	0.000645313
	-9.59281	0.00104	-9.20031	0.000203787	-9.06574	0.000273963	-9.59281	0.00105	-9.41338	0.000715166	-7.72004	0.000787023	-8.75175	0.000194199	-9.41338	0.000730259
	-9.5816	0.0012	-9.1891	0.000208649	-9.05453	0.000291791	-9.5816	0.00121	-9.40217	0.000808993	-7.70883	0.000890513	-8.74053	0.000202488	-9.40217	0.000825462
	-9.57038	0.00137	-9.17788	0.000212957	-9.04331	0.000310436	-9.57038	0.00139	-9.39095	0.000914135	-7.69761	0.001	-8.72932	0.000210979	-9.39095	0.000932055
	-9.55917	0.00157	-9.16667	0.000216672	-9.0321	0.000329982	-9.55917	0.0016	-9.37974	0.00103	-7.6864	0.00113	-8.7181	0.000219677	-9.37974	0.00105
	-9.54795	0.0018	-9.15546	0.000219759	-9.02089	0.000350448	-9.54795	0.00182	-9.36853	0.00117	-7.67518	0.00127	-8.70689	0.000228549	-9.36853	0.00119
	-9.53674	0.00205	-9.14424	0.00022219	-9.00967	0.000371853	-9.53674	0.00208	-9.35731	0.00131	-7.66397	0.00142	-8.69568	0.000237595	-9.35731	0.00134
	-9.52552	0.00233	-9.13303	0.000223944	-8.99846	0.000394217	-9.52552	0.00236	-9.3461	0.00148	-7.65276	0.00158	-8.68446	0.000246795	-9.3461	0.0015
	-9.51431	0.00264	-9.12181	0.000225002	-8.98724	0.00041756	-9.51431	0.00268	-9.33488	0.00166	-7.64154	0.00176	-8.67325	0.000256133	-9.33488	0.00169
	-9.5031	0.00299	-9.1106	0.000225356	-8.97603	0.000441902	-9.5031	0.00303	-9.32367	0.00187	-7.63033	0.00195	-8.66203	0.000265591	-9.32367	0.00189
	-9.49188	0.00338	-9.09939	0.000225356	-8.96482	0.000467263	-9.49188	0.00342	-9.31245	0.00209	-7.61911	0.00215	-8.65082	0.000275147	-9.31245	0.00212
	-9.48067	0.00381	-9.08817	0.000225002	-8.9536	0.000493666	-9.48067	0.00386	-9.30124	0.00235	-7.6079	0.00237	-8.6396	0.000284779	-9.30124	0.00238
	-9.46945	0.00428	-9.07696	0.000223944	-8.94239	0.000521134	-9.46945	0.00434	-9.29003	0.00263	-7.59669	0.00261	-8.62839	0.000294462	-9.29003	0.00266
	-9.45824	0.00481	-9.06574	0.00022219	-8.93117	0.000549692	-9.45824	0.00487	-9.27881	0.00294	-7.58547	0.00286	-8.61718	0.00030417	-9.27881	0.00297
	-9.44703	0.00539	-9.05453	0.000219759	-8.91996	0.000579367	-9.44703	0.00546	-9.2676	0.00328	-7.57426	0.00312	-8.60596	0.000313877	-9.2676	0.00332
	-9.43581	0.00603	-9.04331	0.000216672	-8.90874	0.000610188	-9.43581	0.00611	-9.25638	0.00365	-7.56304	0.0034	-8.59475	0.000323556	-9.25638	0.00369
	-9.4246	0.00673	-9.0321	0.000212957	-8.89753	0.000642187	-9.4246	0.00682	-9.24517	0.00407	-7.55183	0.00369	-8.58353	0.000333179	-9.24517	0.00411
	-9.41338	0.00751	-9.02089	0.00020865	-8.88632	0.000675397	-9.41338	0.0076	-9.23396	0.00452	-7.54061	0.00399	-8.57232	0.00034272	-9.23396	0.00457
	-9.40217	0.00836	-9.00967	0.000203787	-8.8751	0.000709852	-9.40217	0.00846	-9.22274	0.00502	-7.5294	0.00431	-8.5611	0.000352151	-9.22274	0.00507
	-9.39095	0.00929	-8.99846	0.000198413	-8.86389	0.000745591	-9.39095	0.0094	-9.21153	0.00556	-7.51819	0.00463	-8.54989	0.000361449	-9.21153	0.00561
	-9.37974	0.01031	-8.98724	0.000192575	-8.85267	0.000782649	-9.37974	0.01044	-9.20031	0.00615	-7.50697	0.00497	-8.53868	0.000370589	-9.20031	0.00621
	-9.36853	0.01144	-8.97603	0.000186322	-8.84146	0.000821065	-9.36853	0.01158	-9.1891	0.0068	-7.49576	0.00532	-8.52746	0.000379548	-9.1891	0.00685
	-9.35731	0.01267	-8.96482	0.000179705	-8.83025	0.000860875	-9.35731	0.01282	-9.17788	0.00749	-7.48454	0.00567	-8.51625	0.000388308	-9.17788	0.00755
	-9.3461	0.01402	-8.9536	0.00017278	-8.81903	0.000902113	-9.3461	0.01417	-9.16667	0.00825	-7.47333	0.00603	-8.50503	0.00039685	-9.16667	0.0083
	-9.33488	0.01548	-8.94239	0.0001656	-8.80782	0.000944813	-9.33488	0.01565	-9.15546	0.00906	-7.46212	0.00639	-8.49382	0.000405163	-9.15546	0.00912
	-9.32367	0.01708	-8.93117	0.00015822	-8.7966	0.000989001	-9.32367	0.01726	-9.14424	0.00993	-7.4509	0.00676	-8.48261	0.000413229	-9.14424	0.00999
	-9.31245	0.01883	-8.91996	0.000150695	-8.78539	0.00103	-9.31245	0.01902	-9.13303	0.01086	-7.43969	0.00712	-8.47139	0.000421072	-9.13303	0.01093
	-9.30124	0.02073	-8.90874	0.000143077	-8.77417	0.00108	-9.30124	0.02094	-9.12181	0.01186	-7.42847	0.00748	-8.46018	0.000428633	-9.12181	0.01193
	-9.29003	0.0228	-8.89753	0.000135418	-8.76296	0.00113	-9.29003	0.02302	-9.1106	0.01292	-7.41726	0.00784	-8.44896	0.000436399	-9.1106	0.01299
	-9.27881	0.02506	-8.88632	0.000127766	-8.75175	0.00118	-9.27881	0.02529	-9.09939	0.01405	-7.40604	0.00819	-8.43775	0.000444364	-9.09939	0.01412
	-9.2676	0.02751	-8.8751	0.000120168	-8.74053	0.00124	-9.2676	0.02775	-9.08817	0.01525	-7.39483	0.00853	-8.42653	0.000452056	-9.08817	0.01532
	-9.25638	0.03017	-8.86389	0.000112668	-8.72932	0.00129	-9.25638	0.03042	-9.07696	0.01651	-7.38362	0.00886	-8.41532	0.000459471	-9.07696	0.01659
	-9.24517	0.03305	-8.85267	0.000105304	-8.7181	0.00135	-9.24517	0.03332	-9.06574	0.01783	-7.3724	0.00917	-8.40411	0.000466608	-9.06574	0.01791
	-9.23396	0.03617	-8.84146	9.81121e-05	-8.70689	0.00141	-9.23396	0.03645	-9.05453	0.01922	-7.36119	0.00947	-8.39289	0.000473468	-9.05453	0.01931
	-9.22274	0.03954	-8.0004	0.000109516	-8.69568	0.00146	-9.22274	0.03984	-9.04331	0.02067	-7.34997	0.00975	-8.38168	0.000480054	-9.04331	0.02076
	-9.21153	0.04319	-7.98918	0.000130583	-8.68446	0.00152	-9.21153	0.0435	-9.0321	0.02218	-7.33876	0.01001	-8.37046	0.00048637	-9.0321	0.02227
	-9.20031	0.04711	-7.97797	0.000155338	-8.67325	0.00159	-9.20031	0.04744	-9.02089	0.02375	-7.32755	0.01025	-8.35925	0.000492424	-9.02089	0.02384
	-9.1891	0.05134	-7.96675	0.000184459	-8.66203	0.00165	-9.1891	0.05168	-9.00967	0.02537	-7.31633	0.01046	-8.34804	0.000498229	-9.00967	0.02546
	-9.17788	0.05588	-7.95554	0.000218642	-8.65082	0.00171	-9.17788	0.05623	-8.99846	0.02704	-7.30512	0.01064	-8.33682	0.000503786	-8.99846	0.02714
	-9.16667	0.06074	-7.94433	0.000258678	-8.6396	0.00177	-9.16667	0.06111	-8.98724	0.02876	-7.2939	0.0108	-8.32561	0.000509159	-8.98724	0.02886
	-9.15546	0.06594	-7.93311	0.000305459	-8.62839	0.00184	-9.15546	0.06632	-8.97603	0.03051	-7.28269	0.01093	-8.31439	0.000514278	-8.97603	0.03062
	-9.14424	0.0715	-7.9219	0.000359991	-8.61718	0.0019	-9.14424	0.07189	-8.96482	0.03231	-7.27147	0.01103	-8.30318	0.000519197	-8.96482	0.03241
	-9.13303	0.07741	-7.91068	0.000423405	-8.60596	0.00196	-9.13303	0.07782	-8.9536	0.03414	-7.26026	0.01111	-8.29196	0.00052393	-8.9536	0.03424
	-9.12181	0.08369	-7.89947	0.000496959	-8.59475	0.00203	-9.12181	0.08411	-8.94239	0.03599	-7.24905	0.01118	-8.28075	0.000528497	-8.94239	0.0361
	-9.1106	0.09034	-7.88825	0.000582055	-8.58353	0.00209	-9.1106	0.09078	-8.93117	0.03787	-7.23783	0.01122	-8.26954	0.000532917	-8.93117	0.03798
	-9.09939	0.0974	-7.87704	0.000680245	-8.57232	0.00215	-9.09939	0.09786	-8.91996	0.03976	-7.22662	0.01122	-8.25832	0.000537213	-8.91996	0.03988
	-9.08817	0.10487	-7.86583	0.000793235	-8.5611	0.00222	-9.08817	0.10534	-8.90874	0.04166	-7.2154	0.0112	-8.24711	0.00054141	-8.90874	0.04179
	-9.07696	0.11272	-7.85461	0.000922896	-8.54989	0.00228	-9.07696	0.1132	-8.89753	0.04358	-7.20419	0.01115	-8.23589	0.000545534	-8.89753	0.04371
	-9.06574	0.12094	-7.8434	0.00107	-8.53868	0.00234	-9.06574	0.12144	-8.88632	0.04549	-7.19298	0.01107	-8.22468	0.000549617	-8.88632	0.04563
	-9.05453	0.12954	-7.83218	0.00124	-8.52746	0.0024	-9.05453	0.13005	-8.8751	0.04741	-7.18176	0.01096	-8.21347	0.000553691	-8.8751	0.04754
	-9.04331	0.13848	-7.82097	0.00143	-8.51625	0.00246	-9.04331	0.13901	-8.86389	0.04932	-7.17055	0.01082	-8.20225	0.000557794	-8.86389	0.04946
	-9.0321	0.14778	-7.80975	0.00165	-8.50503	0.00251	-9.0321	0.14832	-8.85267	0.05122	-7.15933	0.01066	-8.19104	0.00056201	-8.85267	0.05136
	-9.02089	0.1574	-7.79854	0.0019	-8.49382	0.00257	-9.02089	0.15796	-8.84146	0.0531	-7.14812	0.01047	-8.17982	0.000566328	-8.84146	0.05325
	-9.00967	0.16734	-7.78733	0.00218	-8.48261	0.00262	-9.00967	0.16791	-8.83025	0.05497	-7.1369	0.01026	-8.16861	0.000570821	-8.83025	0.05513
	-8.99846	0.17756	-7.77611	0.00249	-8.47139	0.00267	-8.99846	0.17816	-8.81903	0.05683	-7.12569	0.01004	-8.15739	0.00057553	-8.81903	0.05699
	-8.98724	0.18806	-7.7649	0.00284	-8.46018	0.00273	-8.98724	0.18867	-8.80782	0.05866	-7.11448	0.00979	-8.14618	0.000580528	-8.80782	0.05883
	-8.97603	0.1988	-7.75368	0.00323	-8.44896	0.00278	-8.97603	0.19943	-8.7966	0.06047	-7.10326	0.00954	-8.13497	0.000586447	-8.7966	0.06065
	-8.96482	0.20977	-7.74247	0.00367	-8.43775	0.00283	-8.96482	0.21041	-8.78539	0.06226	-7.09205	0.00927	-8.12375	0.000593354	-8.78539	0.06244
	-8.9536	0.22092	-7.73126	0.00415	-8.42653	0.00288	-8.9536	0.22158	-8.77417	0.06409	-7.08083	0.00899	-8.11254	0.000600751	-8.77417	0.06428
	-8.94239	0.23223	-7.72004	0.00468	-8.41532	0.00293	-8.94239	0.23292	-8.76296	0.06596	-7.06962	0.00871	-8.10132	0.00060871	-8.76296	0.06616
	-8.93117	0.24368	-7.70883	0.00527	-8.40411	0.00298	-8.93117	0.24439	-8.75175	0.06781	-7.05841	0.00843	-8.09011	0.000617308	-8.75175	0.06801
	-8.91996	0.25524	-7.69761	0.00592	-8.39289	0.00303	-8.91996	0.25597	-8.74053	0.06962	-7.04719	0.00815	-8.0789	0.000626628	-8.74053	0.06983
	-8.90874	0.26687	-7.6864	0.00662	-8.38168	0.00307	-8.90874	0.26762	-8.72932	0.0714	-7.03598	0.00788	-8.06768	0.000636757	-8.72932	0.07162
	-8.89753	0.27855	-7.67518	0.00739	-8.37046	0.00312	-8.89753	0.27933	-8.7181	0.07315	-7.02476	0.0076	-8.05647	0.000647789	-8.7181	0.07337
	-8.88632	0.29026	-7.66397	0.00822	-8.35925	0.00316	-8.88632	0.29106	-8.70689	0.07486	-7.01355	0.00734	-8.04525	0.000659819	-8.70689	0.0751
	-8.8751	0.30196	-7.65276	0.00913	-8.34804	0.0032	-8.8751	0.30279	-8.69568	0.07654	-7.00233	0.00709	-8.03404	0.000672949	-8.69568	0.07678
	-8.86389	0.31363	-7.64154	0.0101	-8.33682	0.00323	-8.86389	0.31449	-8.68446	0.07817	-6.99112	0.00686	-8.02282	0.000687283	-8.68446	0.07842
	-8.85267	0.32526	-7.63033	0.01114	-8.32561	0.00327	-8.85267	0.32615	-8.67325	0.07976	-6.97991	0.00664	-8.01161	0.000702928	-8.67325	0.08002
	-8.84146	0.33683	-7.61911	0.01226	-8.31439	0.0033	-8.84146	0.33775	-8.66203	0.0813	-6.96869	0.00644	-8.0004	0.000720024	-8.66203	0.08157
	-8.83025	0.34831	-7.6079	0.01345	-8.30318	0.00334	-8.83025	0.34927	-8.65082	0.0828	-6.95748	0.00626	-7.98918	0.000738657	-8.65082	0.08308
	-8.81903	0.3597	-7.59669	0.01471	-8.29196	0.00337	-8.81903	0.36069	-8.6396	0.08424	-6.94626	0.00611	-7.97797	0.000758923	-8.6396	0.08453
	-8.80782	0.37098	-7.58547	0.01604	-8.28075	0.0034	-8.80782	0.37201	-8.62839	0.08562	-6.93505	0.00598	-7.96675	0.000780957	-8.62839	0.08592
	-8.7966	0.38215	-7.57426	0.01744	-8.26954	0.00343	-8.7966	0.38321	-8.61718	0.08694	-6.92383	0.00588	-7.95554	0.000804874	-8.61718	0.08725
	-8.78539	0.39319	-7.56304	0.01891	-8.25832	0.00346	-8.78539	0.39429	-8.60596	0.08819	-6.91262	0.00582	-7.94433	0.000830791	-8.60596	0.08851
	-8.77417	0.40451	-7.55183	0.02044	-8.24711	0.00348	-8.77417	0.40565	-8.59475	0.08937	-6.90141	0.00578	-7.93311	0.000858825	-8.59475	0.0897
	-8.76296	0.41611	-7.54061	0.02203	-8.23589	0.00351	-8.76296	0.4173	-8.58353	0.09047	-6.89019	0.00579	-7.9219	0.000889089	-8.58353	0.09081
	-8.75175	0.42756	-7.5294	0.02367	-8.22468	0.00354	-8.75175	0.42879	-8.57232	0.09149	-6.87898	0.00582	-7.91068	0.000921697	-8.57232	0.09184
	-8.74053	0.43884	-7.51819	0.02536	-8.21347	0.00356	-8.74053	0.44012	-8.5611	0.09243	-6.86776	0.0059	-7.89947	0.00095676	-8.5611	0.09278
	-8.72932	0.44994	-7.50697	0.02709	-8.20225	0.00359	-8.72932	0.45127	-8.54989	0.09326	-6.85655	0.00601	-7.88825	0.000994385	-8.54989	0.09363
	-8.7181	0.46086	-7.49576	0.02885	-8.19104	0.00362	-8.7181	0.46225	-8.53868	0.094	-6.84534	0.00617	-7.87704	0.00103	-8.53868	0.09437
	-8.70689	0.47157	-7.48454	0.03063	-8.17982	0.00364	-8.70689	0.47301	-8.52746	0.09464	-6.83412	0.00636	-7.86583	0.00108	-8.52746	0.09502
	-8.69568	0.48207	-7.47333	0.03242	-8.16861	0.00367	-8.69568	0.48356	-8.51625	0.09517	-6.82291	0.00659	-7.85461	0.00112	-8.51625	0.09556
	-8.68446	0.49233	-7.46212	0.03422	-8.15739	0.0037	-8.68446	0.49388	-8.50503	0.09559	-6.81169	0.00687	-7.8434	0.00117	-8.50503	0.09599
	-8.67325	0.50234	-7.4509	0.03601	-8.14618	0.00373	-8.67325	0.50395	-8.49382	0.0959	-6.80048	0.00718	-7.83218	0.00122	-8.49382	0.0963
	-8.66203	0.51208	-7.43969	0.03778	-8.13497	0.00376	-8.66203	0.51375	-8.48261	0.09609	-6.78926	0.00754	-7.82097	0.00128	-8.48261	0.0965
	-8.65082	0.52153	-7.42847	0.03951	-8.12375	0.00381	-8.65082	0.52326	-8.47139	0.09616	-6.77805	0.00794	-7.80975	0.00134	-8.47139	0.09658
	-8.6396	0.53065	-7.41726	0.0412	-8.11254	0.00385	-8.6396	0.53244	-8.46018	0.09612	-6.76684	0.00837	-7.79854	0.0014	-8.46018	0.09655
	-8.62839	0.53943	-7.40604	0.04284	-8.10132	0.0039	-8.62839	0.54128	-8.44896	0.09608	-6.75562	0.00884	-7.78733	0.00147	-8.44896	0.09651
	-8.61718	0.54784	-7.39483	0.0444	-8.09011	0.00396	-8.61718	0.54975	-8.43775	0.09603	-6.74441	0.00935	-7.77611	0.00153	-8.43775	0.09647
	-8.60596	0.55584	-7.38362	0.04589	-8.0789	0.00401	-8.60596	0.55781	-8.42653	0.09587	-6.73319	0.0099	-7.7649	0.00161	-8.42653	0.09632
	-8.59475	0.5634	-7.3724	0.04728	-8.06768	0.00408	-8.59475	0.56543	-8.41532	0.09559	-6.72198	0.01048	-7.75368	0.00168	-8.41532	0.09605
	-8.58353	0.57049	-7.36119	0.04857	-8.05647	0.00415	-8.58353	0.57258	-8.40411	0.0952	-6.71077	0.01109	-7.74247	0.00176	-8.40411	0.09567
	-8.57232	0.57707	-7.34997	0.04975	-8.04525	0.00422	-8.57232	0.57923	-8.39289	0.0947	-6.69955	0.01173	-7.73126	0.00184	-8.39289	0.09517
	-8.5611	0.58311	-7.33876	0.05081	-8.03404	0.00431	-8.5611	0.58533	-8.38168	0.0941	-6.68834	0.01239	-7.72004	0.00193	-8.38168	0.09458
	-8.54989	0.58858	-7.32755	0.05173	-8.02282	0.0044	-8.54989	0.59087	-8.37046	0.09339	-6.67712	0.01308	-7.70883	0.00202	-8.37046	0.09388
	-8.53868	0.59345	-7.31633	0.05251	-8.01161	0.0045	-8.53868	0.59579	-8.35925	0.09259	-6.66591	0.01378	-7.69761	0.00211	-8.35925	0.09308
	-8.52746	0.59768	-7.30512	0.05315	-8.0004	0.00461	-8.52746	0.60008	-8.34804	0.0917	-6.65469	0.01451	-7.6864	0.0022	-8.34804	0.0922
	-8.51625	0.60126	-7.2939	0.05364	-7.98918	0.00473	-8.51625	0.60372	-8.33682	0.09074	-6.64348	0.01524	-7.67518	0.0023	-8.33682	0.09124
	-8.50503	0.60415	-7.28269	0.05397	-7.97797	0.00487	-8.50503	0.60667	-8.32561	0.0897	-6.63227	0.01599	-7.66397	0.0024	-8.32561	0.09021
	-8.49382	0.60634	-7.27147	0.0542	-7.96675	0.00501	-8.49382	0.60891	-8.31439	0.08859	-6.62105	0.01674	-7.65276	0.0025	-8.31439	0.08911
	-8.48261	0.60782	-7.26026	0.05433	-7.95554	0.00517	-8.48261	0.61044	-8.30318	0.08743	-6.60984	0.0175	-7.64154	0.0026	-8.30318	0.08795
	-8.47139	0.60858	-7.24905	0.05434	-7.94433	0.00535	-8.47139	0.61126	-8.29196	0.08622	-6.59862	0.01826	-7.63033	0.00271	-8.29196	0.08674
	-8.46018	0.60861	-7.23783	0.0542	-7.93311	0.00553	-8.46018	0.61134	-8.28075	0.08497	-6.58741	0.01901	-7.61911	0.00282	-8.28075	0.0855
	-8.44896	0.60864	-7.22662	0.0539	-7.9219	0.00573	-8.44896	0.61141	-8.26954	0.08369	-6.5762	0.01976	-7.6079	0.00292	-8.26954	0.08422
	-8.43775	0.60866	-7.2154	0.05345	-7.91068	0.00595	-8.43775	0.61149	-8.25832	0.08238	-6.56498	0.0205	-7.59669	0.00303	-8.25832	0.08292
	-8.42653	0.60796	-7.20419	0.05286	-7.89947	0.00619	-8.42653	0.61084	-8.24711	0.08107	-6.55377	0.02122	-7.58547	0.00314	-8.24711	0.08161
	-8.41532	0.60655	-7.19298	0.05212	-7.88825	0.00644	-8.41532	0.60948	-8.23589	0.07975	-6.54255	0.02193	-7.57426	0.00325	-8.23589	0.08029
	-8.40411	0.60443	-7.18176	0.05125	-7.87704	0.00671	-8.40411	0.60741	-8.22468	0.07843	-6.53134	0.02261	-7.56304	0.00336	-8.22468	0.07898
	-8.39289	0.60163	-7.17055	0.05025	-7.86583	0.007	-8.39289	0.60466	-8.21347	0.07712	-6.52012	0.02327	-7.55183	0.00347	-8.21347	0.07768
	-8.38168	0.59817	-7.15933	0.04914	-7.85461	0.00731	-8.38168	0.60125	-8.20225	0.07584	-6.50891	0.02391	-7.54061	0.00358	-8.20225	0.07639
	-8.37046	0.59409	-7.14812	0.04793	-7.8434	0.00764	-8.37046	0.5972	-8.19104	0.07457	-6.4977	0.02452	-7.5294	0.00369	-8.19104	0.07514
	-8.35925	0.58941	-7.1369	0.04662	-7.83218	0.00799	-8.35925	0.59256	-8.17982	0.07335	-6.48648	0.0251	-7.51819	0.0038	-8.17982	0.07391
	-8.34804	0.58417	-7.12569	0.04523	-7.82097	0.00836	-8.34804	0.58737	-8.16861	0.07216	-6.47527	0.02565	-7.50697	0.0039	-8.16861	0.07273
	-8.33682	0.57843	-7.11448	0.04378	-7.80975	0.00875	-8.33682	0.58166	-8.15739	0.07102	-6.46405	0.02617	-7.49576	0.004	-8.15739	0.0716
	-8.32561	0.57222	-7.10326	0.04227	-7.79854	0.00916	-8.32561	0.57549	-8.14618	0.06994	-6.45284	0.02667	-7.48454	0.0041	-8.14618	0.07052
	-8.31439	0.5656	-7.09205	0.04073	-7.78733	0.00959	-8.31439	0.5689	-8.13497	0.06897	-6.44163	0.02715	-7.47333	0.0042	-8.13497	0.06955
	-8.30318	0.55861	-7.08083	0.03916	-7.77611	0.01005	-8.30318	0.56194	-8.12375	0.06812	-6.43041	0.02764	-7.46212	0.00429	-8.12375	0.06871
	-8.29196	0.5513	-7.06962	0.03759	-7.7649	0.01054	-8.29196	0.55467	-8.11254	0.06734	-6.4192	0.02809	-7.4509	0.00437	-8.11254	0.06794
	-8.28075	0.54374	-7.05841	0.03602	-7.75368	0.01104	-8.28075	0.54714	-8.10132	0.06663	-6.40798	0.02852	-7.43969	0.00445	-8.10132	0.06725
	-8.26954	0.53596	-7.04719	0.03447	-7.74247	0.01156	-8.26954	0.53939	-8.09011	0.06601	-6.39677	0.02891	-7.42847	0.00453	-8.09011	0.06663
	-8.25832	0.52804	-7.03598	0.03295	-7.73126	0.0121	-8.25832	0.5315	-8.0789	0.06546	-6.38555	0.02928	-7.41726	0.0046	-8.0789	0.06609
	-8.24711	0.52002	-7.02476	0.03147	-7.72004	0.01266	-8.24711	0.5235	-8.06768	0.06499	-6.37434	0.02962	-7.40604	0.00467	-8.06768	0.06563
	-8.23589	0.51194	-7.01355	0.03004	-7.70883	0.01324	-8.23589	0.51545	-8.05647	0.06461	-6.36313	0.02993	-7.39483	0.00473	-8.05647	0.06527
	-8.22468	0.50387	-7.00233	0.02867	-7.69761	0.01384	-8.22468	0.50741	-8.04525	0.06432	-6.35191	0.03022	-7.38362	0.00478	-8.04525	0.06499
	-8.21347	0.49585	-6.99112	0.02739	-7.6864	0.01445	-8.21347	0.49942	-8.03404	0.06413	-6.3407	0.03049	-7.3724	0.00483	-8.03404	0.06481
	-8.20225	0.48793	-6.97991	0.02618	-7.67518	0.01508	-8.20225	0.49152	-8.02282	0.06403	-6.32948	0.03074	-7.36119	0.00487	-8.02282	0.06473
	-8.19104	0.48017	-6.96869	0.02508	-7.66397	0.01572	-8.19104	0.48379	-8.01161	0.06403	-6.31827	0.03097	-7.34997	0.00491	-8.01161	0.06475
	-8.17982	0.47259	-6.95748	0.02409	-7.65276	0.01638	-8.17982	0.47624	-8.0004	0.06413	-6.30706	0.03118	-7.33876	0.00493	-8.0004	0.06487
	-8.16861	0.46525	-6.94626	0.0232	-7.64154	0.01705	-8.16861	0.46892	-7.98918	0.06434	-6.29584	0.03137	-7.32755	0.00495	-7.98918	0.0651
	-8.15739	0.45818	-6.93505	0.02245	-7.63033	0.01773	-8.15739	0.46189	-7.97797	0.06465	-6.28463	0.03155	-7.31633	0.00496	-7.97797	0.06543
	-8.14618	0.45144	-6.92383	0.02182	-7.61911	0.01841	-8.14618	0.45518	-7.96675	0.06507	-6.27341	0.03172	-7.30512	0.00496	-7.96675	0.06588
	-8.13497	0.44544	-6.91262	0.02134	-7.6079	0.01911	-8.13497	0.44921	-7.95554	0.0656	-6.2622	0.03187	-7.2939	0.00495	-7.95554	0.06644
	-8.12375	0.44021	-6.90141	0.021	-7.59669	0.0198	-8.12375	0.44404	-7.94433	0.06624	-6.25098	0.03202	-7.28269	0.00494	-7.94433	0.06711
	-8.11254	0.43542	-6.89019	0.02081	-7.58547	0.02051	-8.11254	0.43929	-7.93311	0.06699	-6.23977	0.03216	-7.27147	0.00492	-7.93311	0.06789
	-8.10132	0.43107	-6.87898	0.02077	-7.57426	0.02121	-8.10132	0.43499	-7.9219	0.06785	-6.22856	0.03228	-7.26026	0.00489	-7.9219	0.06879
	-8.09011	0.42721	-6.86776	0.0209	-7.56304	0.02191	-8.09011	0.43119	-7.91068	0.06882	-6.21734	0.0324	-7.24905	0.00486	-7.91068	0.06981
	-8.0789	0.42386	-6.85655	0.02119	-7.55183	0.02263	-8.0789	0.4279	-7.89947	0.06991	-6.20613	0.03252	-7.23783	0.00482	-7.89947	0.07094
	-8.06768	0.42104	-6.84534	0.02164	-7.54061	0.02334	-8.06768	0.42516	-7.88825	0.0711	-6.19491	0.03263	-7.22662	0.00477	-7.88825	0.07219
	-8.05647	0.41879	-6.83412	0.02227	-7.5294	0.02405	-8.05647	0.42299	-7.87704	0.07241	-6.1837	0.03274	-7.2154	0.00472	-7.87704	0.07355
	-8.04525	0.41714	-6.82291	0.02307	-7.51819	0.02474	-8.04525	0.42141	-7.86583	0.07383	-6.17248	0.03285	-7.20419	0.00466	-7.86583	0.07502
	-8.03404	0.41609	-6.81169	0.02404	-7.50697	0.02542	-8.03404	0.42047	-7.85461	0.07535	-6.16127	0.03295	-7.19298	0.0046	-7.85461	0.07661
	-8.02282	0.41569	-6.80048	0.02519	-7.49576	0.02609	-8.02282	0.42017	-7.8434	0.07698	-6.15006	0.03306	-7.18176	0.00453	-7.8434	0.07832
	-8.01161	0.41596	-6.78926	0.02651	-7.48454	0.02673	-8.01161	0.42055	-7.83218	0.07871	-6.13884	0.03315	-7.17055	0.00445	-7.83218	0.08013
	-8.0004	0.41691	-6.77805	0.028	-7.47333	0.02736	-8.0004	0.42163	-7.82097	0.08054	-6.12763	0.03325	-7.15933	0.00437	-7.82097	0.08204
	-7.98918	0.41856	-6.76684	0.02967	-7.46212	0.02796	-7.98918	0.42343	-7.80975	0.08246	-6.11641	0.03335	-7.14812	0.00428	-7.80975	0.08407
	-7.97797	0.42094	-6.75562	0.0315	-7.4509	0.02853	-7.97797	0.42597	-7.79854	0.08452	-6.1052	0.03344	-7.1369	0.0042	-7.79854	0.08623
	-7.96675	0.42407	-6.74441	0.0335	-7.43969	0.02908	-7.96675	0.42926	-7.78733	0.0867	-6.09399	0.03353	-7.12569	0.00411	-7.78733	0.08852
	-7.95554	0.42795	-6.73319	0.03566	-7.42847	0.02959	-7.95554	0.43334	-7.77611	0.08899	-6.08277	0.03361	-7.11448	0.00401	-7.77611	0.09093
	-7.94433	0.4326	-6.72198	0.03798	-7.41726	0.03008	-7.94433	0.4382	-7.7649	0.09137	-6.07156	0.03368	-7.10326	0.00392	-7.7649	0.09344
	-7.93311	0.43802	-6.71077	0.04045	-7.40604	0.03054	-7.93311	0.44386	-7.75368	0.09382	-6.06034	0.03373	-7.09205	0.00383	-7.75368	0.09604
	-7.9219	0.44424	-6.69955	0.04306	-7.39483	0.03098	-7.9219	0.45033	-7.74247	0.09634	-6.04913	0.03376	-7.08083	0.00373	-7.74247	0.09871
	-7.91068	0.45124	-6.68834	0.04581	-7.38362	0.03137	-7.91068	0.45762	-7.73126	0.09891	-6.03791	0.03378	-7.06962	0.00365	-7.73126	0.10145
	-7.89947	0.45904	-6.67712	0.0487	-7.3724	0.03173	-7.89947	0.46573	-7.72004	0.10153	-6.0267	0.03377	-7.05841	0.00356	-7.72004	0.10425
	-7.88825	0.46763	-6.66591	0.0517	-7.36119	0.03204	-7.88825	0.47465	-7.70883	0.10419	-6.01549	0.03375	-7.04719	0.00348	-7.70883	0.1071
	-7.87704	0.47699	-6.65469	0.05482	-7.34997	0.0323	-7.87704	0.48438	-7.69761	0.10687	-6.00427	0.0337	-7.03598	0.0034	-7.69761	0.10999
	-7.86583	0.48713	-6.64348	0.05803	-7.33876	0.03252	-7.86583	0.49493	-7.6864	0.10958	-5.99306	0.03364	-7.02476	0.00333	-7.6864	0.11291
	-7.85461	0.49803	-6.63227	0.06135	-7.32755	0.03269	-7.85461	0.50626	-7.67518	0.11229	-5.98184	0.03355	-7.01355	0.00326	-7.67518	0.11586
	-7.8434	0.50967	-6.62105	0.06474	-7.31633	0.03281	-7.8434	0.51838	-7.66397	0.11501	-5.97063	0.03345	-7.00233	0.0032	-7.66397	0.11882
	-7.83218	0.52204	-6.60984	0.06821	-7.30512	0.03288	-7.83218	0.53126	-7.65276	0.11771	-5.95942	0.03332	-6.99112	0.00315	-7.65276	0.12179
	-7.82097	0.5351	-6.59862	0.07174	-7.2939	0.0329	-7.82097	0.54489	-7.64154	0.1204	-5.9482	0.03317	-6.97991	0.0031	-7.64154	0.12476
	-7.80975	0.54883	-6.58741	0.07533	-7.28269	0.03287	-7.80975	0.55923	-7.63033	0.12305	-5.93699	0.03301	-6.96869	0.00307	-7.63033	0.1277
	-7.79854	0.56345	-6.5762	0.07896	-7.27147	0.0328	-7.79854	0.57451	-7.61911	0.12565	-5.92577	0.03283	-6.95748	0.00305	-7.61911	0.13062
	-7.78733	0.57892	-6.56498	0.08262	-7.26026	0.0327	-7.78733	0.59069	-7.6079	0.12821	-5.91456	0.03263	-6.94626	0.00303	-7.6079	0.1335
	-7.77611	0.59505	-6.55377	0.08629	-7.24905	0.03256	-7.77611	0.6076	-7.59669	0.13069	-5.90334	0.03242	-6.93505	0.00303	-7.59669	0.13633
	-7.7649	0.61181	-6.54255	0.08996	-7.23783	0.03238	-7.7649	0.62519	-7.58547	0.1331	-5.89213	0.0322	-6.92383	0.00305	-7.58547	0.13909
	-7.75368	0.62903	-6.53134	0.09363	-7.22662	0.03215	-7.75368	0.6433	-7.57426	0.13541	-5.88092	0.03199	-6.91262	0.00307	-7.57426	0.14178
	-7.74247	0.64664	-6.52012	0.09728	-7.2154	0.03188	-7.74247	0.66187	-7.56304	0.13763	-5.8697	0.03177	-6.90141	0.00312	-7.56304	0.14439
	-7.73126	0.66459	-6.50891	0.10091	-7.20419	0.03156	-7.73126	0.68084	-7.55183	0.13982	-5.85849	0.03155	-6.89019	0.00317	-7.55183	0.14697
	-7.72004	0.68282	-6.4977	0.1045	-7.19298	0.0312	-7.72004	0.70017	-7.54061	0.14196	-5.84727	0.03131	-6.87898	0.00324	-7.54061	0.14953
	-7.70883	0.70127	-6.48648	0.10805	-7.18176	0.0308	-7.70883	0.71978	-7.5294	0.14397	-5.83606	0.03107	-6.86776	0.00333	-7.5294	0.15196
	-7.69761	0.71986	-6.47527	0.11155	-7.17055	0.03036	-7.69761	0.73961	-7.51819	0.14583	-5.82485	0.03084	-6.85655	0.00344	-7.51819	0.15426
	-7.6864	0.73852	-6.46405	0.11499	-7.15933	0.02988	-7.6864	0.75959	-7.50697	0.14753	-5.81363	0.03061	-6.84534	0.00356	-7.50697	0.1564
	-7.67518	0.7572	-6.45284	0.11837	-7.14812	0.02938	-7.67518	0.77967	-7.49576	0.14907	-5.80242	0.03039	-6.83412	0.0037	-7.49576	0.15839
	-7.66397	0.77581	-6.44163	0.12176	-7.1369	0.02885	-7.66397	0.79975	-7.48454	0.15042	-5.7912	0.03019	-6.82291	0.00385	-7.48454	0.16019
	-7.65276	0.79427	-6.43041	0.12515	-7.12569	0.0283	-7.65276	0.81978	-7.47333	0.15159	-5.77999	0.03001	-6.81169	0.00402	-7.47333	0.16181
	-7.64154	0.81253	-6.4192	0.12847	-7.11448	0.02772	-7.64154	0.83967	-7.46212	0.15256	-5.76877	0.02986	-6.80048	0.00421	-7.46212	0.16324
	-7.63033	0.83049	-6.40798	0.13174	-7.10326	0.02714	-7.63033	0.85936	-7.4509	0.15333	-5.75756	0.02973	-6.78926	0.00442	-7.4509	0.16446
	-7.61911	0.84809	-6.39677	0.13497	-7.09205	0.02654	-7.61911	0.87876	-7.43969	0.15389	-5.74635	0.02963	-6.77805	0.00464	-7.43969	0.16547
	-7.6079	0.86525	-6.38555	0.1381	-7.08083	0.02596	-7.6079	0.8978	-7.42847	0.15425	-5.73513	0.02957	-6.76684	0.00487	-7.42847	0.16626
	-7.59669	0.88189	-6.37434	0.14115	-7.06962	0.02539	-7.59669	0.9164	-7.41726	0.15438	-5.72392	0.02955	-6.75562	0.00513	-7.41726	0.16682
	-7.58547	0.89794	-6.36313	0.14412	-7.05841	0.02484	-7.58547	0.93448	-7.40604	0.1544	-5.7127	0.02957	-6.74441	0.00539	-7.40604	0.16725
	-7.57426	0.91344	-6.35191	0.14698	-7.04719	0.02431	-7.57426	0.95209	-7.39483	0.15429	-5.70149	0.02964	-6.73319	0.00567	-7.39483	0.16755
	-7.56304	0.92833	-6.3407	0.14975	-7.03598	0.02379	-7.56304	0.96915	-7.38362	0.15396	-5.69028	0.02976	-6.72198	0.00596	-7.38362	0.1676
	-7.55183	0.9429	-6.32948	0.15242	-7.02476	0.0233	-7.55183	0.98596	-7.3724	0.15341	-5.67906	0.02993	-6.71077	0.00627	-7.3724	0.16742
	-7.54061	0.95708	-6.31827	0.155	-7.01355	0.02285	-7.54061	1.00245	-7.36119	0.15264	-5.66785	0.03017	-6.69955	0.00658	-7.36119	0.16699
	-7.5294	0.97029	-6.30706	0.15747	-7.00233	0.02243	-7.5294	1.018	-7.34997	0.15166	-5.65663	0.03047	-6.68834	0.00691	-7.34997	0.16631
	-7.51819	0.98247	-6.29584	0.15984	-6.99112	0.02206	-7.51819	1.03257	-7.33876	0.15046	-5.64542	0.03084	-6.67712	0.00724	-7.33876	0.1654
	-7.50697	0.99355	-6.28463	0.16211	-6.97991	0.02174	-7.50697	1.04606	-7.32755	0.14905	-5.6342	0.03127	-6.66591	0.00758	-7.32755	0.16424
	-7.49576	1.00345	-6.27341	0.16428	-6.96869	0.02148	-7.49576	1.05839	-7.31633	0.14744	-5.62299	0.03176	-6.65469	0.00792	-7.31633	0.16285
	-7.48454	1.01212	-6.2622	0.16636	-6.95748	0.02128	-7.48454	1.06949	-7.30512	0.14563	-5.61178	0.03232	-6.64348	0.00827	-7.30512	0.16123
	-7.47333	1.01951	-6.25098	0.16833	-6.94626	0.02116	-7.47333	1.07929	-7.2939	0.14363	-5.60056	0.03294	-6.63227	0.00862	-7.2939	0.15938
	-7.46212	1.02555	-6.23977	0.1702	-6.93505	0.02111	-7.46212	1.08773	-7.28269	0.14145	-5.58935	0.03362	-6.62105	0.00897	-7.28269	0.15731
	-7.4509	1.03022	-6.22856	0.17198	-6.92383	0.02114	-7.4509	1.09476	-7.27147	0.13909	-5.57813	0.03436	-6.60984	0.00932	-7.27147	0.15504
	-7.43969	1.03348	-6.21734	0.17365	-6.91262	0.02125	-7.43969	1.10033	-7.26026	0.1366	-5.56692	0.03515	-6.59862	0.00967	-7.26026	0.15261
	-7.42847	1.03536	-6.20613	0.17524	-6.90141	0.02146	-7.42847	1.10447	-7.24905	0.13404	-5.55571	0.03599	-6.58741	0.01003	-7.24905	0.15008
	-7.41726	1.03586	-6.19491	0.17672	-6.89019	0.02177	-7.41726	1.10714	-7.23783	0.1314	-5.54449	0.03688	-6.5762	0.01038	-7.23783	0.14743
	-7.40604	1.03532	-6.1837	0.17816	-6.87898	0.02218	-7.40604	1.1087	-7.22662	0.12862	-5.53328	0.0378	-6.56498	0.01073	-7.22662	0.14461
	-7.39483	1.03373	-6.17248	0.17955	-6.86776	0.02269	-7.39483	1.10911	-7.2154	0.12572	-5.52206	0.03876	-6.55377	0.01108	-7.2154	0.14164
	-7.38362	1.03064	-6.16127	0.1809	-6.85655	0.02331	-7.38362	1.1079	-7.20419	0.12271	-5.51085	0.03975	-6.54255	0.01141	-7.20419	0.13852
	-7.3724	1.02605	-6.15006	0.18221	-6.84534	0.02403	-7.3724	1.10506	-7.19298	0.1196	-5.49963	0.04076	-6.53134	0.01174	-7.19298	0.13527
	-7.36119	1.01997	-6.13884	0.18343	-6.83412	0.02487	-7.36119	1.10058	-7.18176	0.11641	-5.48842	0.04178	-6.52012	0.01207	-7.18176	0.1319
	-7.34997	1.01241	-6.12763	0.18459	-6.82291	0.02582	-7.34997	1.09446	-7.17055	0.11315	-5.47721	0.0428	-6.50891	0.01238	-7.17055	0.12842
	-7.33876	1.00338	-6.11641	0.18568	-6.81169	0.02688	-7.33876	1.08671	-7.15933	0.10983	-5.46599	0.04382	-6.4977	0.01269	-7.15933	0.12486
	-7.32755	0.99293	-6.1052	0.18671	-6.80048	0.02805	-7.32755	1.07735	-7.14812	0.10646	-5.45478	0.04484	-6.48648	0.01298	-7.14812	0.12121
	-7.31633	0.98109	-6.09399	0.18768	-6.78926	0.02934	-7.31633	1.06641	-7.1369	0.10305	-5.44356	0.04583	-6.47527	0.01327	-7.1369	0.11752
	-7.30512	0.96791	-6.08277	0.18855	-6.77805	0.03073	-7.30512	1.05393	-7.12569	0.09963	-5.43235	0.0468	-6.46405	0.01355	-7.12569	0.11377
	-7.2939	0.95343	-6.07156	0.18932	-6.76684	0.03222	-7.2939	1.03997	-7.11448	0.0962	-5.42113	0.04773	-6.45284	0.01382	-7.11448	0.11
	-7.28269	0.93772	-6.06034	0.18999	-6.75562	0.03382	-7.28269	1.02456	-7.10326	0.09277	-5.40992	0.04862	-6.44163	0.01409	-7.10326	0.10622
	-7.27147	0.92126	-6.04913	0.19057	-6.74441	0.03551	-7.27147	1.00825	-7.09205	0.08936	-5.39871	0.04947	-6.43041	0.01436	-7.09205	0.10245
	-7.26026	0.90424	-6.03791	0.19104	-6.73319	0.0373	-7.26026	0.99127	-7.08083	0.08599	-5.38749	0.05026	-6.4192	0.01463	-7.08083	0.09871
	-7.24905	0.8864	-6.0267	0.19141	-6.72198	0.03917	-7.24905	0.9733	-7.06962	0.08271	-5.37628	0.051	-6.40798	0.01488	-7.06962	0.09507
	-7.23783	0.8677	-6.01549	0.19169	-6.71077	0.04113	-7.23783	0.95427	-7.05841	0.07953	-5.36506	0.05168	-6.39677	0.01514	-7.05841	0.09152
	-7.22662	0.84811	-6.00427	0.19186	-6.69955	0.04315	-7.22662	0.93416	-7.04719	0.07641	-5.35385	0.05229	-6.38555	0.01539	-7.04719	0.08804
	-7.2154	0.82771	-5.99306	0.19194	-6.68834	0.04525	-7.2154	0.91303	-7.03598	0.07337	-5.34264	0.05283	-6.37434	0.01563	-7.03598	0.08464
	-7.20419	0.8066	-5.98184	0.19193	-6.67712	0.04741	-7.20419	0.89101	-7.02476	0.07042	-5.33142	0.05331	-6.36313	0.01586	-7.02476	0.08135
	-7.19298	0.78485	-5.97063	0.19183	-6.66591	0.04961	-7.19298	0.86817	-7.01355	0.06757	-5.32021	0.05372	-6.35191	0.01609	-7.01355	0.07818
	-7.18176	0.76258	-5.95942	0.19166	-6.65469	0.05186	-7.18176	0.84462	-7.00233	0.06484	-5.30899	0.05407	-6.3407	0.01632	-7.00233	0.07513
	-7.17055	0.73985	-5.9482	0.19141	-6.64348	0.05415	-7.17055	0.82046	-6.99112	0.06222	-5.29778	0.05436	-6.32948	0.01654	-6.99112	0.07223
	-7.15933	0.71678	-5.93699	0.1911	-6.63227	0.05647	-7.15933	0.79581	-6.97991	0.05974	-5.28656	0.05456	-6.31827	0.01676	-6.97991	0.06948
	-7.14812	0.69346	-5.92577	0.19072	-6.62105	0.05881	-7.14812	0.77077	-6.96869	0.05739	-5.27535	0.05469	-6.30706	0.01697	-6.96869	0.0669
	-7.1369	0.67	-5.91456	0.19027	-6.60984	0.06116	-7.1369	0.74547	-6.95748	0.05519	-5.26414	0.05474	-6.29584	0.01718	-6.95748	0.0645
	-7.12569	0.64649	-5.90334	0.18978	-6.59862	0.06354	-7.12569	0.72002	-6.94626	0.05314	-5.25292	0.05472	-6.28463	0.01739	-6.94626	0.06228
	-7.11448	0.62303	-5.89213	0.1893	-6.58741	0.06593	-7.11448	0.69454	-6.93505	0.05126	-5.24171	0.05463	-6.27341	0.0176	-6.93505	0.06027
	-7.10326	0.59974	-5.88092	0.18887	-6.5762	0.06834	-7.10326	0.66915	-6.92383	0.04954	-5.23049	0.05448	-6.2622	0.0178	-6.92383	0.05847
	-7.09205	0.57671	-5.8697	0.18847	-6.56498	0.07072	-7.09205	0.64398	-6.91262	0.04798	-5.21928	0.05426	-6.25098	0.01801	-6.91262	0.05688
	-7.08083	0.55417	-5.85849	0.18806	-6.55377	0.07309	-7.08083	0.61929	-6.90141	0.04661	-5.20807	0.05399	-6.23977	0.01821	-6.90141	0.05551
	-7.06962	0.53235	-5.84727	0.18767	-6.54255	0.07543	-7.06962	0.59533	-6.89019	0.04541	-5.19685	0.05367	-6.22856	0.01841	-6.89019	0.05437
	-7.05841	0.51121	-5.83606	0.18737	-6.53134	0.07774	-7.05841	0.57207	-6.87898	0.04439	-5.18564	0.05331	-6.21734	0.01861	-6.87898	0.05346
	-7.04719	0.49071	-5.82485	0.18718	-6.52012	0.08001	-7.04719	0.54949	-6.86776	0.04355	-5.17442	0.05292	-6.20613	0.01881	-6.86776	0.05278
	-7.03598	0.47094	-5.81363	0.18706	-6.50891	0.08224	-7.03598	0.52768	-6.85655	0.04289	-5.16321	0.0525	-6.19491	0.01901	-6.85655	0.05234
	-7.02476	0.45198	-5.80242	0.18702	-6.4977	0.08444	-7.02476	0.50675	-6.84534	0.04241	-5.15199	0.05206	-6.1837	0.01921	-6.84534	0.05213
	-7.01355	0.4339	-5.7912	0.18711	-6.48648	0.08659	-7.01355	0.48679	-6.83412	0.0421	-5.14078	0.05161	-6.17248	0.01942	-6.83412	0.05216
	-7.00233	0.4168	-5.77999	0.18734	-6.47527	0.0887	-7.00233	0.4679	-6.82291	0.04197	-5.12957	0.05115	-6.16127	0.01963	-6.82291	0.05241
	-6.99112	0.40073	-5.76877	0.18773	-6.46405	0.09077	-6.99112	0.45017	-6.81169	0.042	-5.11835	0.05069	-6.15006	0.01984	-6.81169	0.05289
	-6.97991	0.38576	-5.75756	0.18829	-6.45284	0.0928	-6.97991	0.43368	-6.80048	0.0422	-5.10714	0.05023	-6.13884	0.02004	-6.80048	0.0536
	-6.96869	0.37195	-5.74635	0.18905	-6.44163	0.09484	-6.96869	0.41851	-6.78926	0.04256	-5.09592	0.04978	-6.12763	0.02025	-6.78926	0.05451
	-6.95748	0.35936	-5.73513	0.19004	-6.43041	0.09689	-6.95748	0.40473	-6.77805	0.04306	-5.08471	0.04936	-6.11641	0.02046	-6.77805	0.05563
	-6.94626	0.34804	-5.72392	0.19127	-6.4192	0.09891	-6.94626	0.3924	-6.76684	0.04371	-5.0735	0.04896	-6.1052	0.02066	-6.76684	0.05695
	-6.93505	0.33802	-5.7127	0.19276	-6.40798	0.10092	-6.93505	0.38157	-6.75562	0.04449	-5.06228	0.0486	-6.09399	0.02086	-6.75562	0.05846
	-6.92383	0.32934	-5.70149	0.19455	-6.39677	0.10291	-6.92383	0.3723	-6.74441	0.04539	-5.05107	0.04828	-6.08277	0.02105	-6.74441	0.06014
	-6.91262	0.32204	-5.69028	0.19664	-6.38555	0.10487	-6.91262	0.36463	-6.73319	0.04641	-5.03985	0.048	-6.07156	0.02124	-6.73319	0.06198
	-6.90141	0.31612	-5.67906	0.19905	-6.37434	0.10682	-6.90141	0.35858	-6.72198	0.04753	-5.02864	0.04777	-6.06034	0.02141	-6.72198	0.06397
	-6.89019	0.3116	-5.66785	0.20183	-6.36313	0.10876	-6.89019	0.35417	-6.71077	0.04874	-5.01742	0.04758	-6.04913	0.02158	-6.71077	0.0661
	-6.87898	0.30848	-5.65663	0.20502	-6.35191	0.11067	-6.87898	0.35143	-6.69955	0.05003	-5.00621	0.04744	-6.03791	0.02173	-6.69955	0.06834
	-6.86776	0.30677	-5.64542	0.20859	-6.3407	0.11257	-6.86776	0.35035	-6.68834	0.0514	-4.995	0.04735	-6.0267	0.02188	-6.68834	0.0707
	-6.85655	0.30644	-5.6342	0.21253	-6.32948	0.11446	-6.85655	0.35093	-6.67712	0.05282	-4.98378	0.0473	-6.01549	0.02201	-6.67712	0.07314
	-6.84534	0.30748	-5.62299	0.21682	-6.31827	0.11633	-6.84534	0.35316	-6.66591	0.0543	-4.97257	0.04731	-6.00427	0.02214	-6.66591	0.07566
	-6.83412	0.30985	-5.61178	0.22146	-6.30706	0.1182	-6.83412	0.357	-6.65469	0.05581	-4.96135	0.04737	-5.99306	0.02225	-6.65469	0.07823
	-6.82291	0.31353	-5.60056	0.22644	-6.29584	0.12006	-6.82291	0.36242	-6.64348	0.05734	-4.95014	0.04749	-5.98184	0.02234	-6.64348	0.08085
	-6.81169	0.31845	-5.58935	0.23176	-6.28463	0.12191	-6.81169	0.36938	-6.63227	0.0589	-4.93893	0.04765	-5.97063	0.02243	-6.63227	0.0835
	-6.80048	0.32458	-5.57813	0.23739	-6.27341	0.12376	-6.80048	0.37783	-6.62105	0.06046	-4.92771	0.04787	-5.95942	0.0225	-6.62105	0.08617
	-6.78926	0.33184	-5.56692	0.24331	-6.2622	0.12562	-6.78926	0.38769	-6.60984	0.06203	-4.9165	0.04813	-5.9482	0.02257	-6.60984	0.08885
	-6.77805	0.34017	-5.55571	0.2495	-6.25098	0.12747	-6.77805	0.3989	-6.59862	0.06361	-4.90528	0.04844	-5.93699	0.02262	-6.59862	0.09154
	-6.76684	0.34949	-5.54449	0.25593	-6.23977	0.12932	-6.76684	0.41138	-6.58741	0.0652	-4.89407	0.0488	-5.92577	0.02266	-6.58741	0.09424
	-6.75562	0.35972	-5.53328	0.26257	-6.22856	0.13117	-6.75562	0.42504	-6.5762	0.0668	-4.88285	0.04922	-5.91456	0.02269	-6.5762	0.09695
	-6.74441	0.37078	-5.52206	0.26938	-6.21734	0.13302	-6.74441	0.43979	-6.56498	0.06837	-4.87164	0.04968	-5.90334	0.02271	-6.56498	0.0996
	-6.73319	0.38256	-5.51085	0.27631	-6.20613	0.13487	-6.73319	0.45552	-6.55377	0.06991	-4.86043	0.05017	-5.89213	0.02273	-6.55377	0.1022
	-6.72198	0.39498	-5.49963	0.28334	-6.19491	0.13671	-6.72198	0.47213	-6.54255	0.07139	-4.84921	0.0507	-5.88092	0.02275	-6.54255	0.10473
	-6.71077	0.40793	-5.48842	0.29041	-6.1837	0.13858	-6.71077	0.48951	-6.53134	0.07283	-4.838	0.05126	-5.8697	0.02276	-6.53134	0.10719
	-6.69955	0.42132	-5.47721	0.29748	-6.17248	0.14047	-6.69955	0.50754	-6.52012	0.07422	-4.82678	0.05185	-5.85849	0.02277	-6.52012	0.10956
	-6.68834	0.43505	-5.46599	0.30451	-6.16127	0.14238	-6.68834	0.52611	-6.50891	0.07556	-4.81557	0.05247	-5.84727	0.02278	-6.50891	0.11185
	-6.67712	0.449	-5.45478	0.31145	-6.15006	0.14431	-6.67712	0.5451	-6.4977	0.07683	-4.80436	0.05313	-5.83606	0.0228	-6.4977	0.11404
	-6.66591	0.46308	-5.44356	0.3183	-6.13884	0.14624	-6.66591	0.5644	-6.48648	0.07805	-4.79314	0.05381	-5.82485	0.02283	-6.48648	0.11614
	-6.65469	0.4772	-5.43235	0.32502	-6.12763	0.14815	-6.65469	0.58388	-6.47527	0.07922	-4.78193	0.05451	-5.81363	0.02286	-6.47527	0.11814
	-6.64348	0.49125	-5.42113	0.33151	-6.11641	0.15004	-6.64348	0.60343	-6.46405	0.08033	-4.77071	0.05523	-5.80242	0.0229	-6.46405	0.12005
	-6.63227	0.50513	-5.40992	0.33773	-6.1052	0.15193	-6.63227	0.62294	-6.45284	0.08139	-4.7595	0.05596	-5.7912	0.02296	-6.45284	0.12187
	-6.62105	0.51877	-5.39871	0.34371	-6.09399	0.15381	-6.62105	0.64232	-6.44163	0.0824	-4.74828	0.05671	-5.77999	0.02304	-6.44163	0.12364
	-6.60984	0.53222	-5.38749	0.34939	-6.08277	0.15564	-6.60984	0.6616	-6.43041	0.08338	-4.73707	0.05747	-5.76877	0.02314	-6.43041	0.12538
	-6.59862	0.5454	-5.37628	0.35473	-6.07156	0.15741	-6.59862	0.68068	-6.4192	0.08431	-4.72586	0.05823	-5.75756	0.02327	-6.4192	0.12703
	-6.58741	0.55838	-5.36506	0.3597	-6.06034	0.15912	-6.58741	0.69964	-6.40798	0.08522	-4.71464	0.059	-5.74635	0.02343	-6.40798	0.12862
	-6.5762	0.57108	-5.35385	0.36425	-6.04913	0.16076	-6.5762	0.71838	-6.39677	0.08612	-4.70343	0.05976	-5.73513	0.02361	-6.39677	0.13017
	-6.56498	0.58319	-5.34264	0.36843	-6.03791	0.16234	-6.56498	0.73653	-6.38555	0.08698	-4.69221	0.06051	-5.72392	0.02384	-6.38555	0.13164
	-6.55377	0.59464	-5.33142	0.37222	-6.0267	0.16384	-6.55377	0.75402	-6.37434	0.08782	-4.681	0.06125	-5.7127	0.02411	-6.37434	0.13307
	-6.54255	0.60539	-5.32021	0.37555	-6.01549	0.16526	-6.54255	0.77078	-6.36313	0.08865	-4.66978	0.06199	-5.70149	0.02442	-6.36313	0.13445
	-6.53134	0.61541	-5.30899	0.37846	-6.00427	0.1666	-6.53134	0.78678	-6.35191	0.08945	-4.65857	0.06271	-5.69028	0.02478	-6.35191	0.13576
	-6.52012	0.62469	-5.29778	0.38092	-5.99306	0.16785	-6.52012	0.80198	-6.3407	0.09021	-4.64736	0.06342	-5.67906	0.0252	-6.3407	0.13702
	-6.50891	0.63319	-5.28656	0.38295	-5.98184	0.169	-6.50891	0.81634	-6.32948	0.09094	-4.63614	0.0641	-5.66785	0.02567	-6.32948	0.13822
	-6.4977	0.64093	-5.27535	0.38454	-5.97063	0.17008	-6.4977	0.82987	-6.31827	0.09165	-4.62493	0.06477	-5.65663	0.02622	-6.31827	0.13937
	-6.48648	0.64789	-5.26414	0.38576	-5.95942	0.17107	-6.48648	0.84253	-6.30706	0.09232	-4.61371	0.06541	-5.64542	0.02683	-6.30706	0.14047
	-6.47527	0.65411	-5.25292	0.38662	-5.9482	0.172	-6.47527	0.85436	-6.29584	0.09297	-4.6025	0.06602	-5.6342	0.0275	-6.29584	0.14152
	-6.46405	0.6596	-5.24171	0.38707	-5.93699	0.17286	-6.46405	0.86535	-6.28463	0.09358	-4.59129	0.06661	-5.62299	0.02825	-6.28463	0.14253
	-6.45284	0.66443	-5.23049	0.38712	-5.92577	0.17364	-6.45284	0.87559	-6.27341	0.09417	-4.58007	0.06716	-5.61178	0.02906	-6.27341	0.14349
	-6.44163	0.66892	-5.21928	0.38682	-5.91456	0.17434	-6.44163	0.88551	-6.2622	0.09473	-4.56886	0.06769	-5.60056	0.02994	-6.2622	0.14441
	-6.43041	0.67309	-5.20807	0.38623	-5.90334	0.17498	-6.43041	0.89513	-6.25098	0.09525	-4.55764	0.06817	-5.58935	0.03089	-6.25098	0.14528
	-6.4192	0.67671	-5.19685	0.38537	-5.89213	0.17561	-6.4192	0.90409	-6.23977	0.09574	-4.54643	0.06862	-5.57813	0.03191	-6.23977	0.14611
	-6.40798	0.67987	-5.18564	0.38431	-5.88092	0.17627	-6.40798	0.91253	-6.22856	0.0962	-4.53521	0.06904	-5.56692	0.03299	-6.22856	0.1469
	-6.39677	0.68258	-5.17442	0.38308	-5.8697	0.17692	-6.39677	0.92045	-6.21734	0.09662	-4.524	0.06942	-5.55571	0.03415	-6.21734	0.14763
	-6.38555	0.6848	-5.16321	0.38168	-5.85849	0.17757	-6.38555	0.92778	-6.20613	0.09699	-4.51279	0.06978	-5.54449	0.03537	-6.20613	0.14833
	-6.37434	0.68664	-5.15199	0.38015	-5.84727	0.17822	-6.37434	0.93462	-6.19491	0.09733	-4.50157	0.0701	-5.53328	0.03665	-6.19491	0.14897
	-6.36313	0.68814	-5.14078	0.37854	-5.83606	0.17895	-6.36313	0.94101	-6.1837	0.09763	-4.49036	0.07039	-5.52206	0.03799	-6.1837	0.14958
	-6.35191	0.68927	-5.12957	0.37686	-5.82485	0.17979	-6.35191	0.94692	-6.17248	0.09788	-4.47914	0.07063	-5.51085	0.03939	-6.17248	0.15015
	-6.3407	0.69009	-5.11835	0.37515	-5.81363	0.1807	-6.3407	0.95241	-6.16127	0.09811	-4.46793	0.07083	-5.49963	0.04084	-6.16127	0.15069
	-6.32948	0.69064	-5.10714	0.37346	-5.80242	0.18172	-6.32948	0.95752	-6.15006	0.09832	-4.45672	0.071	-5.48842	0.04233	-6.15006	0.15121
	-6.31827	0.69095	-5.09592	0.37184	-5.7912	0.18289	-6.31827	0.96228	-6.13884	0.09846	-4.4455	0.07113	-5.47721	0.04387	-6.13884	0.15166
	-6.30706	0.69106	-5.08471	0.37032	-5.77999	0.18425	-6.30706	0.96672	-6.12763	0.09858	-4.43429	0.07123	-5.46599	0.04544	-6.12763	0.15208
	-6.29584	0.69099	-5.0735	0.3689	-5.76877	0.18581	-6.29584	0.97088	-6.11641	0.09866	-4.42307	0.0713	-5.45478	0.04704	-6.11641	0.15246
	-6.28463	0.69076	-5.06228	0.36763	-5.75756	0.1876	-6.28463	0.97478	-6.1052	0.09869	-4.41186	0.07134	-5.44356	0.04868	-6.1052	0.1528
	-6.27341	0.6904	-5.05107	0.36658	-5.74635	0.18966	-6.27341	0.97845	-6.09399	0.09868	-4.40064	0.07134	-5.43235	0.05034	-6.09399	0.15308
	-6.2622	0.68994	-5.03985	0.36577	-5.73513	0.19201	-6.2622	0.98191	-6.08277	0.0986	-4.38943	0.0713	-5.42113	0.05202	-6.08277	0.15326
	-6.25098	0.68937	-5.02864	0.36516	-5.72392	0.19469	-6.25098	0.98516	-6.07156	0.09844	-4.37822	0.07125	-5.40992	0.0537	-6.07156	0.15336
	-6.23977	0.68871	-5.01742	0.36474	-5.7127	0.19773	-6.23977	0.98823	-6.06034	0.09821	-4.367	0.07117	-5.39871	0.0554	-6.06034	0.15335
	-6.22856	0.68797	-5.00621	0.36453	-5.70149	0.20118	-6.22856	0.99111	-6.04913	0.0979	-4.35579	0.07108	-5.38749	0.0571	-6.04913	0.15323
	-6.21734	0.68715	-4.995	0.36454	-5.69028	0.20505	-6.21734	0.99382	-6.03791	0.09751	-4.34457	0.07097	-5.37628	0.05879	-6.03791	0.15302
	-6.20613	0.68624	-4.98378	0.36477	-5.67906	0.20939	-6.20613	0.99634	-6.0267	0.09705	-4.33336	0.07085	-5.36506	0.06048	-6.0267	0.1527
	-6.19491	0.68525	-4.97257	0.36524	-5.66785	0.21425	-6.19491	0.99868	-6.01549	0.09651	-4.32215	0.07071	-5.35385	0.06216	-6.01549	0.15227
	-6.1837	0.68432	-4.96135	0.36599	-5.65663	0.21969	-6.1837	1.00106	-6.00427	0.09589	-4.31093	0.07056	-5.34264	0.06384	-6.00427	0.15173
	-6.17248	0.68351	-4.95014	0.36698	-5.64542	0.22571	-6.17248	1.00353	-5.99306	0.09519	-4.29972	0.07041	-5.33142	0.06551	-5.99306	0.15108
	-6.16127	0.68273	-4.93893	0.36821	-5.6342	0.23228	-6.16127	1.00602	-5.98184	0.09442	-4.2885	0.07026	-5.32021	0.06716	-5.98184	0.15031
	-6.15006	0.68196	-4.92771	0.36967	-5.62299	0.23942	-6.15006	1.00849	-5.97063	0.09356	-4.27729	0.0701	-5.30899	0.06879	-5.97063	0.14944
	-6.13884	0.68107	-4.9165	0.37133	-5.61178	0.24714	-6.13884	1.01074	-5.95942	0.09264	-4.26607	0.06994	-5.29778	0.0704	-5.95942	0.14846
	-6.12763	0.68007	-4.90528	0.3732	-5.60056	0.25545	-6.12763	1.01281	-5.9482	0.09166	-4.25486	0.06979	-5.28656	0.07199	-5.9482	0.1474
	-6.11641	0.67893	-4.89407	0.37528	-5.58935	0.26435	-6.11641	1.01465	-5.93699	0.09064	-4.24365	0.06964	-5.27535	0.07358	-5.93699	0.14627
	-6.1052	0.67772	-4.88285	0.37757	-5.57813	0.27383	-6.1052	1.01636	-5.92577	0.08955	-4.23243	0.0695	-5.26414	0.07517	-5.92577	0.14504
	-6.09399	0.67643	-4.87164	0.38	-5.56692	0.28389	-6.09399	1.01791	-5.91456	0.0884	-4.22122	0.06939	-5.25292	0.07677	-5.91456	0.14372
	-6.08277	0.67486	-4.86043	0.38255	-5.55571	0.29452	-6.08277	1.01905	-5.90334	0.08719	-4.21	0.06929	-5.24171	0.07835	-5.90334	0.14231
	-6.07156	0.67301	-4.84921	0.38522	-5.54449	0.3057	-6.07156	1.01974	-5.89213	0.08596	-4.19879	0.06921	-5.23049	0.07992	-5.89213	0.14089
	-6.06034	0.67086	-4.838	0.38801	-5.53328	0.3174	-6.06034	1.01997	-5.88092	0.08472	-4.18758	0.06916	-5.21928	0.08148	-5.88092	0.13946
	-6.04913	0.66838	-4.82678	0.39089	-5.52206	0.3296	-6.04913	1.0197	-5.8697	0.08343	-4.17636	0.06913	-5.20807	0.08306	-5.8697	0.13797
	-6.03791	0.66558	-4.81557	0.3939	-5.51085	0.34228	-6.03791	1.01896	-5.85849	0.0821	-4.16515	0.06913	-5.19685	0.08464	-5.85849	0.13642
	-6.0267	0.66246	-4.80436	0.39699	-5.49963	0.3554	-6.0267	1.01771	-5.84727	0.08074	-4.15393	0.06917	-5.18564	0.08624	-5.84727	0.13483
	-6.01549	0.65898	-4.79314	0.40019	-5.48842	0.36891	-6.01549	1.01593	-5.83606	0.07935	-4.14272	0.06923	-5.17442	0.08787	-5.83606	0.13323
	-6.00427	0.65512	-4.78193	0.40348	-5.47721	0.38279	-6.00427	1.01358	-5.82485	0.07794	-4.1315	0.06933	-5.16321	0.08953	-5.82485	0.13161
	-5.99306	0.65088	-4.77071	0.40684	-5.46599	0.397	-5.99306	1.01067	-5.81363	0.07651	-4.12029	0.06946	-5.15199	0.09122	-5.81363	0.12998
	-5.98184	0.64627	-4.7595	0.41027	-5.45478	0.41149	-5.98184	1.0072	-5.80242	0.07508	-4.10908	0.06963	-5.14078	0.09294	-5.80242	0.12837
	-5.97063	0.64132	-4.74828	0.41376	-5.44356	0.42627	-5.97063	1.00324	-5.7912	0.07365	-4.09786	0.06983	-5.12957	0.09471	-5.7912	0.1268
	-5.95942	0.63604	-4.73707	0.41729	-5.43235	0.44129	-5.95942	0.99877	-5.77999	0.07225	-4.08665	0.07006	-5.11835	0.09652	-5.77999	0.1253
	-5.9482	0.6305	-4.72586	0.42079	-5.42113	0.45648	-5.9482	0.99391	-5.76877	0.07086	-4.07543	0.07033	-5.10714	0.09839	-5.76877	0.12386
	-5.93699	0.6247	-4.71464	0.42428	-5.40992	0.47179	-5.93699	0.98866	-5.75756	0.06948	-4.06422	0.07064	-5.09592	0.10033	-5.75756	0.12248
	-5.92577	0.61856	-4.70343	0.42772	-5.39871	0.48723	-5.92577	0.98292	-5.74635	0.06812	-4.05301	0.07097	-5.08471	0.10234	-5.74635	0.12118
	-5.91456	0.6121	-4.69221	0.43111	-5.38749	0.50278	-5.91456	0.97671	-5.73513	0.0668	-4.04179	0.07134	-5.0735	0.10443	-5.73513	0.11998
	-5.90334	0.60533	-4.681	0.43448	-5.37628	0.51838	-5.90334	0.97009	-5.72392	0.06551	-4.03058	0.07173	-5.06228	0.10659	-5.72392	0.11889
	-5.89213	0.59838	-4.66978	0.4378	-5.36506	0.53402	-5.89213	0.96329	-5.7127	0.06426	-4.01936	0.07215	-5.05107	0.10886	-5.7127	0.11794
	-5.88092	0.59136	-4.65857	0.44105	-5.35385	0.54965	-5.88092	0.95651	-5.70149	0.06306	-4.00815	0.07259	-5.03985	0.11123	-5.70149	0.11712
	-5.8697	0.58421	-4.64736	0.4442	-5.34264	0.56536	-5.8697	0.94961	-5.69028	0.06192	-3.99693	0.07307	-5.02864	0.11369	-5.69028	0.11646
	-5.85849	0.57687	-4.63614	0.44727	-5.33142	0.58115	-5.85849	0.9425	-5.67906	0.06085	-3.98572	0.07357	-5.01742	0.11624	-5.67906	0.11597
	-5.84727	0.56937	-4.62493	0.45027	-5.32021	0.59697	-5.84727	0.93526	-5.66785	0.05985	-3.97451	0.07409	-5.00621	0.1189	-5.66785	0.11569
	-5.83606	0.56192	-4.61371	0.45321	-5.30899	0.61287	-5.83606	0.92824	-5.65663	0.05896	-3.96329	0.07464	-4.995	0.12164	-5.65663	0.11564
	-5.82485	0.55455	-4.6025	0.45603	-5.29778	0.62881	-5.82485	0.92152	-5.64542	0.05816	-3.95208	0.07521	-4.98378	0.12449	-5.64542	0.11582
	-5.81363	0.54715	-4.59129	0.45872	-5.28656	0.64479	-5.81363	0.91491	-5.6342	0.05744	-3.94086	0.07581	-4.97257	0.12744	-5.6342	0.11621
	-5.80242	0.53975	-4.58007	0.46127	-5.27535	0.66083	-5.80242	0.90849	-5.62299	0.05682	-3.92965	0.07643	-4.96135	0.13051	-5.62299	0.11683
	-5.7912	0.53245	-4.56886	0.46369	-5.26414	0.67708	-5.7912	0.90245	-5.61178	0.05628	-3.91843	0.07706	-4.95014	0.13369	-5.61178	0.11766
	-5.77999	0.52529	-4.55764	0.46595	-5.25292	0.69355	-5.77999	0.89689	-5.60056	0.05584	-3.90722	0.0777	-4.93893	0.13698	-5.60056	0.11872
	-5.76877	0.51829	-4.54643	0.46803	-5.24171	0.71015	-5.76877	0.89183	-5.58935	0.0555	-3.89601	0.07836	-4.92771	0.14038	-5.58935	0.12001
	-5.75756	0.51147	-4.53521	0.46991	-5.23049	0.72693	-5.75756	0.88737	-5.57813	0.05526	-3.88479	0.07902	-4.9165	0.14388	-5.57813	0.12152
	-5.74635	0.50491	-4.524	0.47162	-5.21928	0.74395	-5.74635	0.88362	-5.56692	0.05511	-3.87358	0.07969	-4.90528	0.14748	-5.56692	0.12325
	-5.73513	0.49865	-4.51279	0.47316	-5.20807	0.76131	-5.73513	0.8807	-5.55571	0.05506	-3.86236	0.08037	-4.89407	0.1512	-5.55571	0.1252
	-5.72392	0.49275	-4.50157	0.47452	-5.19685	0.77905	-5.72392	0.8787	-5.54449	0.0551	-3.85115	0.08105	-4.88285	0.15503	-5.54449	0.12735
	-5.7127	0.48724	-4.49036	0.47566	-5.18564	0.79732	-5.7127	0.87773	-5.53328	0.05524	-3.83994	0.08173	-4.87164	0.15894	-5.53328	0.12969
	-5.70149	0.48218	-4.47914	0.47656	-5.17442	0.81617	-5.70149	0.8779	-5.52206	0.05547	-3.82872	0.08242	-4.86043	0.16294	-5.52206	0.13222
	-5.69028	0.4776	-4.46793	0.47723	-5.16321	0.83557	-5.69028	0.87929	-5.51085	0.05579	-3.81751	0.0831	-4.84921	0.16702	-5.51085	0.13492
	-5.67906	0.47357	-4.45672	0.47767	-5.15199	0.85561	-5.67906	0.882	-5.49963	0.05618	-3.80629	0.08378	-4.838	0.17119	-5.49963	0.13778
	-5.66785	0.47019	-4.4455	0.47789	-5.14078	0.87636	-5.66785	0.88626	-5.48842	0.05666	-3.79508	0.08445	-4.82678	0.17544	-5.48842	0.14076
	-5.65663	0.46759	-4.43429	0.4779	-5.12957	0.89785	-5.65663	0.8923	-5.47721	0.0572	-3.78386	0.08511	-4.81557	0.1798	-5.47721	0.14387
	-5.64542	0.46571	-4.42307	0.47769	-5.11835	0.92017	-5.64542	0.90001	-5.46599	0.05781	-3.77265	0.08577	-4.80436	0.18422	-5.46599	0.14707
	-5.6342	0.46447	-4.41186	0.47723	-5.10714	0.94339	-5.6342	0.90928	-5.45478	0.05847	-3.76144	0.0864	-4.79314	0.18871	-5.45478	0.15035
	-5.62299	0.4639	-4.40064	0.4765	-5.09592	0.96763	-5.62299	0.92013	-5.44356	0.05919	-3.75022	0.08702	-4.78193	0.19324	-5.44356	0.15369
	-5.61178	0.46398	-4.38943	0.47556	-5.08471	0.99297	-5.61178	0.93258	-5.43235	0.05994	-3.73901	0.08762	-4.77071	0.19781	-5.43235	0.15708
	-5.60056	0.46473	-4.37822	0.47442	-5.0735	1.01938	-5.60056	0.94663	-5.42113	0.06074	-3.72779	0.08819	-4.7595	0.20243	-5.42113	0.16048
	-5.58935	0.46614	-4.367	0.47307	-5.06228	1.04697	-5.58935	0.96225	-5.40992	0.06155	-3.71658	0.08874	-4.74828	0.20708	-5.40992	0.16388
	-5.57813	0.46819	-4.35579	0.47154	-5.05107	1.07601	-5.57813	0.9794	-5.39871	0.06239	-3.70537	0.08927	-4.73707	0.21176	-5.39871	0.16726
	-5.56692	0.47085	-4.34457	0.46991	-5.03985	1.10651	-5.56692	0.99806	-5.38749	0.06325	-3.69415	0.08977	-4.72586	0.21645	-5.38749	0.17062
	-5.55571	0.47411	-4.33336	0.46818	-5.02864	1.13831	-5.55571	1.01813	-5.37628	0.06412	-3.68294	0.09024	-4.71464	0.22115	-5.37628	0.17391
	-5.54449	0.47792	-4.32215	0.46626	-5.01742	1.17144	-5.54449	1.03955	-5.36506	0.06497	-3.67172	0.0907	-4.70343	0.22583	-5.36506	0.17713
	-5.53328	0.48224	-4.31093	0.46418	-5.00621	1.20595	-5.53328	1.06221	-5.35385	0.06582	-3.66051	0.09113	-4.69221	0.2305	-5.35385	0.18027
	-5.52206	0.48703	-4.29972	0.46202	-4.995	1.24187	-5.52206	1.086	-5.34264	0.06667	-3.64929	0.09154	-4.681	0.23514	-5.34264	0.18334
	-5.51085	0.49223	-4.2885	0.45977	-4.98378	1.27923	-5.51085	1.11083	-5.33142	0.06748	-3.63808	0.09195	-4.66978	0.23975	-5.33142	0.1863
	-5.49963	0.49779	-4.27729	0.4574	-4.97257	1.31808	-5.49963	1.13653	-5.32021	0.06827	-3.62687	0.09234	-4.65857	0.24431	-5.32021	0.18914
	-5.48842	0.50365	-4.26607	0.45494	-4.96135	1.35855	-5.48842	1.16297	-5.30899	0.06901	-3.61565	0.09273	-4.64736	0.24881	-5.30899	0.19187
	-5.47721	0.50974	-4.25486	0.4524	-4.95014	1.40062	-5.47721	1.19001	-5.29778	0.06972	-3.60444	0.09311	-4.63614	0.25327	-5.29778	0.19447
	-5.46599	0.51599	-4.24365	0.44979	-4.93893	1.44423	-5.46599	1.2175	-5.28656	0.07038	-3.59322	0.09348	-4.62493	0.25768	-5.28656	0.19694
	-5.45478	0.52234	-4.23243	0.44717	-4.92771	1.48942	-5.45478	1.24528	-5.27535	0.07101	-3.58201	0.09383	-4.61371	0.26204	-5.27535	0.19927
	-5.44356	0.52881	-4.22122	0.44457	-4.9165	1.53617	-5.44356	1.27338	-5.26414	0.0716	-3.5708	0.09418	-4.6025	0.26632	-5.26414	0.20151
	-5.43235	0.53534	-4.21	0.44199	-4.90528	1.58455	-5.43235	1.30165	-5.25292	0.07217	-3.55958	0.09452	-4.59129	0.27057	-5.25292	0.20366
	-5.42113	0.54176	-4.19879	0.43945	-4.89407	1.63462	-5.42113	1.32976	-5.24171	0.07268	-3.54837	0.09486	-4.58007	0.27477	-5.24171	0.20566
	-5.40992	0.54801	-4.18758	0.43696	-4.88285	1.68628	-5.40992	1.35753	-5.23049	0.07313	-3.53715	0.0952	-4.56886	0.2789	-5.23049	0.20753
	-5.39871	0.55408	-4.17636	0.43456	-4.87164	1.73938	-5.39871	1.38502	-5.21928	0.07353	-3.52594	0.09554	-4.55764	0.28296	-5.21928	0.20927
	-5.38749	0.55992	-4.16515	0.43228	-4.86043	1.7939	-5.38749	1.41209	-5.20807	0.07388	-3.51472	0.09588	-4.54643	0.28696	-5.20807	0.21093
	-5.37628	0.56548	-4.15393	0.43014	-4.84921	1.84986	-5.37628	1.43859	-5.19685	0.0742	-3.50351	0.09623	-4.53521	0.29092	-5.19685	0.2125
	-5.36506	0.57071	-4.14272	0.42812	-4.838	1.90727	-5.36506	1.46443	-5.18564	0.07446	-3.4923	0.09659	-4.524	0.29482	-5.18564	0.21401
	-5.35385	0.57552	-4.1315	0.42628	-4.82678	1.96616	-5.35385	1.48942	-5.17442	0.07468	-3.48108	0.09695	-4.51279	0.2987	-5.17442	0.21547
	-5.34264	0.57997	-4.12029	0.42463	-4.81557	2.02663	-5.34264	1.51376	-5.16321	0.07485	-3.46987	0.09733	-4.50157	0.30257	-5.16321	0.21688
	-5.33142	0.58404	-4.10908	0.42315	-4.80436	2.08845	-5.33142	1.5374	-5.15199	0.07499	-3.45865	0.09774	-4.49036	0.30642	-5.15199	0.21827
	-5.32021	0.58762	-4.09786	0.42183	-4.79314	2.15139	-5.32021	1.56015	-5.14078	0.07509	-3.44744	0.09816	-4.47914	0.31024	-5.14078	0.21965
	-5.30899	0.59071	-4.08665	0.42067	-4.78193	2.21539	-5.30899	1.58204	-5.12957	0.07517	-3.43623	0.09861	-4.46793	0.31403	-5.12957	0.22102
	-5.29778	0.59327	-4.07543	0.4197	-4.77071	2.28033	-5.29778	1.60299	-5.11835	0.07521	-3.42501	0.09908	-4.45672	0.31781	-5.11835	0.22242
	-5.28656	0.59532	-4.06422	0.4189	-4.7595	2.34616	-5.28656	1.62306	-5.10714	0.07523	-3.4138	0.09957	-4.4455	0.32162	-5.10714	0.22385
	-5.27535	0.59685	-4.05301	0.41829	-4.74828	2.41285	-5.27535	1.64222	-5.09592	0.07523	-3.40258	0.10008	-4.43429	0.32548	-5.09592	0.22534
	-5.26414	0.5979	-4.04179	0.41784	-4.73707	2.48018	-5.26414	1.66074	-5.08471	0.07522	-3.39137	0.10062	-4.42307	0.3294	-5.08471	0.22692
	-5.25292	0.5985	-4.03058	0.41755	-4.72586	2.548	-5.25292	1.67866	-5.0735	0.07519	-3.38015	0.10118	-4.41186	0.33336	-5.0735	0.22858
	-5.24171	0.59854	-4.01936	0.41743	-4.71464	2.61623	-5.24171	1.69576	-5.06228	0.07516	-3.36894	0.10177	-4.40064	0.33735	-5.06228	0.23034
	-5.23049	0.59806	-4.00815	0.41748	-4.70343	2.68465	-5.23049	1.71211	-5.05107	0.07514	-3.35773	0.10238	-4.38943	0.34139	-5.05107	0.23227
	-5.21928	0.59712	-3.99693	0.41768	-4.69221	2.75312	-5.21928	1.72789	-5.03985	0.07514	-3.34651	0.10302	-4.37822	0.3455	-5.03985	0.23437
	-5.20807	0.59578	-3.98572	0.41808	-4.681	2.82164	-5.20807	1.74332	-5.02864	0.07514	-3.3353	0.10369	-4.367	0.34968	-5.02864	0.2366
	-5.19685	0.59405	-3.97451	0.41868	-4.66978	2.89005	-5.19685	1.75848	-5.01742	0.07515	-3.32408	0.1044	-4.35579	0.35396	-5.01742	0.23897
	-5.18564	0.59201	-3.96329	0.41946	-4.65857	2.95812	-5.18564	1.77364	-5.00621	0.07516	-3.31287	0.10516	-4.34457	0.35835	-5.00621	0.2415
	-5.17442	0.5897	-3.95208	0.42041	-4.64736	3.0258	-5.17442	1.78896	-4.995	0.07518	-3.30166	0.10594	-4.33336	0.36283	-4.995	0.24417
	-5.16321	0.58708	-3.94086	0.42156	-4.63614	3.09312	-5.16321	1.80434	-4.98378	0.07521	-3.29044	0.10674	-4.32215	0.36738	-4.98378	0.247
	-5.15199	0.5842	-3.92965	0.42288	-4.62493	3.16008	-5.15199	1.81996	-4.97257	0.07525	-3.27923	0.10757	-4.31093	0.37202	-4.97257	0.25
	-5.14078	0.58109	-3.91843	0.42432	-4.61371	3.22668	-5.14078	1.83598	-4.96135	0.07531	-3.26801	0.10841	-4.29972	0.37677	-4.96135	0.25319
	-5.12957	0.5778	-3.90722	0.4259	-4.6025	3.2927	-5.12957	1.8525	-4.95014	0.0754	-3.2568	0.10927	-4.2885	0.38161	-4.95014	0.25658
	-5.11835	0.57435	-3.89601	0.42761	-4.59129	3.35835	-5.11835	1.86968	-4.93893	0.07551	-3.24558	0.11015	-4.27729	0.38652	-4.93893	0.26014
	-5.10714	0.57081	-3.88479	0.42945	-4.58007	3.42362	-5.10714	1.88766	-4.92771	0.07564	-3.23437	0.11105	-4.26607	0.39149	-4.92771	0.26388
	-5.09592	0.56722	-3.87358	0.4314	-4.56886	3.48812	-5.09592	1.90669	-4.9165	0.07578	-3.22316	0.11196	-4.25486	0.39653	-4.9165	0.26779
	-5.08471	0.56363	-3.86236	0.43347	-4.55764	3.55183	-5.08471	1.92691	-4.90528	0.07595	-3.21194	0.11289	-4.24365	0.40162	-4.90528	0.27187
	-5.0735	0.56004	-3.85115	0.43567	-4.54643	3.61518	-5.0735	1.94832	-4.89407	0.07613	-3.20073	0.11383	-4.23243	0.40677	-4.89407	0.27614
	-5.06228	0.55649	-3.83994	0.43799	-4.53521	3.67824	-5.06228	1.97109	-4.88285	0.07633	-3.18951	0.11479	-4.22122	0.41197	-4.88285	0.28058
	-5.05107	0.55314	-3.82872	0.44043	-4.524	3.74106	-5.05107	1.99573	-4.87164	0.07654	-3.1783	0.11575	-4.21	0.41722	-4.87164	0.28516
	-5.03985	0.54999	-3.81751	0.44298	-4.51279	3.80396	-5.03985	2.02228	-4.86043	0.07676	-3.16709	0.11672	-4.19879	0.4225	-4.86043	0.28986
	-5.02864	0.54695	-3.80629	0.44562	-4.50157	3.86695	-5.02864	2.05041	-4.84921	0.07699	-3.15587	0.11767	-4.18758	0.42781	-4.84921	0.29471
	-5.01742	0.54402	-3.79508	0.44835	-4.49036	3.92985	-5.01742	2.0802	-4.838	0.07723	-3.14466	0.11861	-4.17636	0.43317	-4.838	0.29968
	-5.00621	0.54123	-3.78386	0.45118	-4.47914	3.99252	-5.00621	2.11171	-4.82678	0.07748	-3.13344	0.11955	-4.16515	0.43862	-4.82678	0.30478
	-4.995	0.53858	-3.77265	0.45409	-4.46793	4.05514	-4.995	2.14499	-4.81557	0.07776	-3.12223	0.12047	-4.15393	0.44414	-4.81557	0.31003
	-4.98378	0.53608	-3.76144	0.45709	-4.45672	4.11796	-4.98378	2.18009	-4.80436	0.07805	-3.11101	0.12137	-4.14272	0.44969	-4.80436	0.3154
	-4.97257	0.53376	-3.75022	0.46015	-4.4455	4.18122	-4.97257	2.21708	-4.79314	0.07835	-3.0998	0.12225	-4.1315	0.45527	-4.79314	0.32086
	-4.96135	0.53175	-3.73901	0.46327	-4.43429	4.24494	-4.96135	2.25629	-4.78193	0.07868	-3.08859	0.12311	-4.12029	0.46089	-4.78193	0.32642
	-4.95014	0.53006	-3.72779	0.46644	-4.42307	4.30928	-4.95014	2.29766	-4.77071	0.07902	-3.07737	0.12394	-4.10908	0.46652	-4.77071	0.33205
	-4.93893	0.52854	-3.71658	0.46966	-4.41186	4.37416	-4.93893	2.34098	-4.7595	0.07936	-3.06616	0.12475	-4.09786	0.47214	-4.7595	0.33774
	-4.92771	0.5272	-3.70537	0.47294	-4.40064	4.43949	-4.92771	2.38629	-4.74828	0.07971	-3.05494	0.12552	-4.08665	0.47778	-4.74828	0.3435
	-4.9165	0.52604	-3.69415	0.47626	-4.38943	4.50562	-4.9165	2.43354	-4.73707	0.08006	-3.04373	0.12625	-4.07543	0.4834	-4.73707	0.34929
	-4.90528	0.52504	-3.68294	0.47962	-4.37822	4.57267	-4.90528	2.48278	-4.72586	0.08041	-3.03251	0.12695	-4.06422	0.48899	-4.72586	0.35509
	-4.89407	0.52424	-3.67172	0.48304	-4.367	4.64054	-4.89407	2.53415	-4.71464	0.08075	-3.0213	0.12761	-4.05301	0.49455	-4.71464	0.36089
	-4.88285	0.52363	-3.66051	0.48651	-4.35579	4.70943	-4.88285	2.58747	-4.70343	0.08109	-3.01009	0.12822	-4.04179	0.50005	-4.70343	0.36668
	-4.87164	0.52314	-3.64929	0.49006	-4.34457	4.77969	-4.87164	2.64252	-4.69221	0.08142	-2.99887	0.12878	-4.03058	0.50546	-4.69221	0.37243
	-4.86043	0.52278	-3.63808	0.49371	-4.33336	4.85113	-4.86043	2.69922	-4.681	0.08175	-2.98766	0.12929	-4.01936	0.5108	-4.681	0.37815
	-4.84921	0.52254	-3.62687	0.49745	-4.32215	4.92345	-4.84921	2.75762	-4.66978	0.08208	-2.97644	0.12974	-4.00815	0.51607	-4.66978	0.38383
	-4.838	0.52241	-3.61565	0.50129	-4.31093	4.99676	-4.838	2.81769	-4.65857	0.0824	-2.96523	0.13014	-3.99693	0.52126	-4.65857	0.38942
	-4.82678	0.52242	-3.60444	0.50522	-4.29972	5.0713	-4.82678	2.87947	-4.64736	0.0827	-2.95402	0.13047	-3.98572	0.52641	-4.64736	0.39493
	-4.81557	0.5226	-3.59322	0.50926	-4.2885	5.14692	-4.81557	2.94312	-4.63614	0.08299	-2.9428	0.13074	-3.97451	0.53153	-4.63614	0.40035
	-4.80436	0.52289	-3.58201	0.51342	-4.27729	5.22333	-4.80436	3.00833	-4.62493	0.08327	-2.93159	0.13094	-3.96329	0.53657	-4.62493	0.40571
	-4.79314	0.52329	-3.5708	0.51771	-4.26607	5.3005	-4.79314	3.07487	-4.61371	0.08355	-2.92037	0.13106	-3.95208	0.54152	-4.61371	0.41099
	-4.78193	0.5238	-3.55958	0.52211	-4.25486	5.37836	-4.78193	3.14267	-4.6025	0.08382	-2.90916	0.13111	-3.94086	0.5464	-4.6025	0.41617
	-4.77071	0.52437	-3.54837	0.5266	-4.24365	5.4569	-4.77071	3.21154	-4.59129	0.08409	-2.89794	0.13107	-3.92965	0.55122	-4.59129	0.42126
	-4.7595	0.52501	-3.53715	0.53119	-4.23243	5.5362	-4.7595	3.28144	-4.58007	0.08434	-2.88673	0.13096	-3.91843	0.55597	-4.58007	0.42628
	-4.74828	0.5257	-3.52594	0.53591	-4.22122	5.61654	-4.74828	3.35231	-4.56886	0.08457	-2.87552	0.13077	-3.90722	0.56065	-4.56886	0.43116
	-4.73707	0.5264	-3.51472	0.54075	-4.21	5.69766	-4.73707	3.42387	-4.55764	0.08477	-2.8643	0.13049	-3.89601	0.56525	-4.55764	0.4359
	-4.72586	0.5271	-3.50351	0.54571	-4.19879	5.77924	-4.72586	3.4959	-4.54643	0.08495	-2.85309	0.13013	-3.88479	0.56977	-4.54643	0.44053
	-4.71464	0.52778	-3.4923	0.55077	-4.18758	5.86142	-4.71464	3.56829	-4.53521	0.08509	-2.84187	0.12967	-3.87358	0.57418	-4.53521	0.44505
	-4.70343	0.52842	-3.48108	0.55594	-4.17636	5.94441	-4.70343	3.64079	-4.524	0.08521	-2.83066	0.12913	-3.86236	0.57852	-4.524	0.44946
	-4.69221	0.52899	-3.46987	0.56125	-4.16515	6.02888	-4.69221	3.71322	-4.51279	0.08531	-2.81945	0.1285	-3.85115	0.58278	-4.51279	0.45379
	-4.681	0.52953	-3.45865	0.56669	-4.15393	6.11477	-4.681	3.78565	-4.50157	0.08538	-2.80823	0.12778	-3.83994	0.58699	-4.50157	0.45805
	-4.66978	0.53001	-3.44744	0.5723	-4.14272	6.20136	-4.66978	3.85787	-4.49036	0.08541	-2.79702	0.12696	-3.82872	0.59113	-4.49036	0.46222
	-4.65857	0.53038	-3.43623	0.57804	-4.1315	6.28868	-4.65857	3.92954	-4.47914	0.08539	-2.7858	0.12605	-3.81751	0.59518	-4.47914	0.46626
	-4.64736	0.53063	-3.42501	0.5839	-4.12029	6.37678	-4.64736	4.00063	-4.46793	0.08533	-2.77459	0.12506	-3.80629	0.59913	-4.46793	0.47019
	-4.63614	0.53081	-3.4138	0.58987	-4.10908	6.4654	-4.63614	4.0712	-4.45672	0.08522	-2.76337	0.124	-3.79508	0.60297	-4.45672	0.47403
	-4.62493	0.53092	-3.40258	0.59594	-4.09786	6.55437	-4.62493	4.14127	-4.4455	0.08507	-2.75216	0.12285	-3.78386	0.60674	-4.4455	0.47782
	-4.61371	0.53089	-3.39137	0.60206	-4.08665	6.64368	-4.61371	4.21077	-4.43429	0.08487	-2.74095	0.12162	-3.77265	0.61042	-4.43429	0.48158
	-4.6025	0.53068	-3.38015	0.60824	-4.07543	6.73313	-4.6025	4.27941	-4.42307	0.08463	-2.72973	0.12033	-3.76144	0.614	-4.42307	0.48533
	-4.59129	0.5303	-3.36894	0.61445	-4.06422	6.82255	-4.59129	4.34737	-4.41186	0.08433	-2.71852	0.11895	-3.75022	0.61751	-4.41186	0.48902
	-4.58007	0.52974	-3.35773	0.62067	-4.05301	6.91189	-4.58007	4.41464	-4.40064	0.08397	-2.7073	0.11751	-3.73901	0.62092	-4.40064	0.49265
	-4.56886	0.52896	-3.34651	0.62691	-4.04179	7.00094	-4.56886	4.48078	-4.38943	0.08357	-2.69609	0.116	-3.72779	0.6242	-4.38943	0.49627
	-4.55764	0.52795	-3.3353	0.63316	-4.03058	7.08958	-4.55764	4.54573	-4.37822	0.08312	-2.68488	0.11444	-3.71658	0.62738	-4.37822	0.49987
	-4.54643	0.52672	-3.32408	0.63945	-4.01936	7.17781	-4.54643	4.60993	-4.367	0.08261	-2.67366	0.11282	-3.70537	0.63042	-4.367	0.50347
	-4.53521	0.52526	-3.31287	0.64574	-4.00815	7.26566	-4.53521	4.67341	-4.35579	0.08205	-2.66245	0.11116	-3.69415	0.63331	-4.35579	0.50708
	-4.524	0.52356	-3.30166	0.652	-3.99693	7.35322	-4.524	4.73624	-4.34457	0.08145	-2.65123	0.10944	-3.68294	0.63605	-4.34457	0.51076
	-4.51279	0.52164	-3.29044	0.65821	-3.98572	7.44076	-4.51279	4.79877	-4.33336	0.08082	-2.64002	0.1077	-3.67172	0.63865	-4.33336	0.51449
	-4.50157	0.51948	-3.27923	0.66431	-3.97451	7.52837	-4.50157	4.86094	-4.32215	0.08013	-2.6288	0.10595	-3.66051	0.64111	-4.32215	0.51822
	-4.49036	0.51703	-3.26801	0.67029	-3.96329	7.61567	-4.49036	4.92254	-4.31093	0.07939	-2.61759	0.10418	-3.64929	0.64342	-4.31093	0.52197
	-4.47914	0.51427	-3.2568	0.67612	-3.95208	7.7027	-4.47914	4.98334	-4.29972	0.0786	-2.60638	0.10241	-3.63808	0.64563	-4.29972	0.52578
	-4.46793	0.51121	-3.24558	0.6818	-3.94086	7.78963	-4.46793	5.04357	-4.2885	0.07777	-2.59516	0.10063	-3.62687	0.64772	-4.2885	0.52963
	-4.45672	0.50786	-3.23437	0.68731	-3.92965	7.87619	-4.45672	5.10349	-4.27729	0.07688	-2.58395	0.09886	-3.61565	0.64969	-4.27729	0.5335
	-4.4455	0.50422	-3.22316	0.69263	-3.91843	7.96224	-4.4455	5.16333	-4.26607	0.07593	-2.57273	0.09711	-3.60444	0.65155	-4.26607	0.53737
	-4.43429	0.50033	-3.21194	0.69778	-3.90722	8.04815	-4.43429	5.22318	-4.25486	0.07494	-2.56152	0.09538	-3.59322	0.65334	-4.25486	0.54126
	-4.42307	0.49619	-3.20073	0.70279	-3.89601	8.13388	-4.42307	5.28316	-4.24365	0.07389	-2.55031	0.09367	-3.58201	0.65512	-4.24365	0.54515
	-4.41186	0.49176	-3.18951	0.70762	-3.88479	8.21932	-4.41186	5.34315	-4.23243	0.0728	-2.53909	0.092	-3.5708	0.65685	-4.23243	0.54907
	-4.40064	0.48703	-3.1783	0.71223	-3.87358	8.30447	-4.40064	5.40303	-4.22122	0.07168	-2.52788	0.09037	-3.55958	0.65851	-4.22122	0.55304
	-4.38943	0.48206	-3.16709	0.71663	-3.86236	8.3892	-4.38943	5.46323	-4.21	0.07051	-2.51666	0.08878	-3.54837	0.6601	-4.21	0.55702
	-4.37822	0.47685	-3.15587	0.72076	-3.85115	8.47375	-4.37822	5.52394	-4.19879	0.06931	-2.50545	0.08724	-3.53715	0.66162	-4.19879	0.56102
	-4.367	0.47141	-3.14466	0.72458	-3.83994	8.55808	-4.367	5.58502	-4.18758	0.06807	-2.49423	0.08576	-3.52594	0.66312	-4.18758	0.56504
	-4.35579	0.46577	-3.13344	0.72811	-3.82872	8.64212	-4.35579	5.64674	-4.17636	0.0668	-2.48302	0.08433	-3.51472	0.66462	-4.17636	0.5691
	-4.34457	0.45997	-3.12223	0.73134	-3.81751	8.72564	-4.34457	5.70956	-4.16515	0.06551	-2.47181	0.08297	-3.50351	0.6661	-4.16515	0.57327
	-4.33336	0.45398	-3.11101	0.73425	-3.80629	8.80827	-4.33336	5.77329	-4.15393	0.06421	-2.46059	0.08166	-3.4923	0.66755	-4.15393	0.57752
	-4.32215	0.44776	-3.0998	0.73685	-3.79508	8.88995	-4.32215	5.83747	-4.14272	0.06288	-2.44938	0.08043	-3.48108	0.66898	-4.14272	0.5818
	-4.31093	0.44135	-3.08859	0.73915	-3.78386	8.97118	-4.31093	5.90229	-4.1315	0.06154	-2.43816	0.07925	-3.46987	0.67045	-4.1315	0.58614
	-4.29972	0.4348	-3.07737	0.74113	-3.77265	9.05175	-4.29972	5.96812	-4.12029	0.06019	-2.42695	0.07815	-3.45865	0.67198	-4.12029	0.59054
	-4.2885	0.42811	-3.06616	0.74284	-3.76144	9.13125	-4.2885	6.0348	-4.10908	0.05884	-2.41574	0.07711	-3.44744	0.67353	-4.10908	0.59498
	-4.27729	0.42125	-3.05494	0.74428	-3.75022	9.20968	-4.27729	6.10198	-4.09786	0.05747	-2.40452	0.07614	-3.43623	0.67514	-4.09786	0.59944
	-4.26607	0.41422	-3.04373	0.74543	-3.73901	9.28661	-4.26607	6.16966	-4.08665	0.0561	-2.39331	0.07523	-3.42501	0.67683	-4.08665	0.60394
	-4.25486	0.40706	-3.03251	0.74629	-3.72779	9.36199	-4.25486	6.23781	-4.07543	0.05473	-2.38209	0.0744	-3.4138	0.67862	-4.07543	0.60846
	-4.24365	0.39976	-3.0213	0.74687	-3.71658	9.43617	-4.24365	6.30645	-4.06422	0.05336	-2.37088	0.07363	-3.40258	0.68053	-4.06422	0.61298
	-4.23243	0.39237	-3.01009	0.74718	-3.70537	9.50889	-4.23243	6.37574	-4.05301	0.052	-2.35966	0.07293	-3.39137	0.68251	-4.05301	0.61752
	-4.22122	0.38492	-2.99887	0.74723	-3.69415	9.57973	-4.22122	6.44603	-4.04179	0.05064	-2.34845	0.07229	-3.38015	0.68459	-4.04179	0.62203
	-4.21	0.3774	-2.98766	0.74701	-3.68294	9.64871	-4.21	6.51706	-4.03058	0.0493	-2.33724	0.0717	-3.36894	0.68674	-4.03058	0.62649
	-4.19879	0.36982	-2.97644	0.74653	-3.67172	9.71598	-4.19879	6.58851	-4.01936	0.04797	-2.32602	0.07117	-3.35773	0.68898	-4.01936	0.63092
	-4.18758	0.36221	-2.96523	0.74585	-3.66051	9.78151	-4.18758	6.6606	-4.00815	0.04665	-2.31481	0.07068	-3.34651	0.69132	-4.00815	0.63531
	-4.17636	0.35459	-2.95402	0.74497	-3.64929	9.84551	-4.17636	6.73356	-3.99693	0.04535	-2.30359	0.07024	-3.3353	0.69376	-3.99693	0.63967
	-4.16515	0.34698	-2.9428	0.74388	-3.63808	9.90836	-4.16515	6.80814	-3.98572	0.04407	-2.29238	0.06984	-3.32408	0.69635	-3.98572	0.64405
	-4.15393	0.3394	-2.93159	0.74256	-3.62687	9.96986	-4.15393	6.88431	-3.97451	0.04282	-2.28116	0.06948	-3.31287	0.69912	-3.97451	0.64844
	-4.14272	0.33184	-2.92037	0.74101	-3.61565	10.0302	-4.14272	6.96133	-3.96329	0.04159	-2.26995	0.06915	-3.30166	0.70204	-3.96329	0.6528
	-4.1315	0.32433	-2.90916	0.73929	-3.60444	10.0895	-4.1315	7.03929	-3.95208	0.0404	-2.25874	0.06885	-3.29044	0.70512	-3.95208	0.65713
	-4.12029	0.31688	-2.89794	0.7374	-3.59322	10.1485	-4.12029	7.11829	-3.94086	0.03924	-2.24752	0.06858	-3.27923	0.70837	-3.94086	0.66144
	-4.10908	0.30949	-2.88673	0.73532	-3.58201	10.2075	-4.10908	7.19804	-3.92965	0.0381	-2.23631	0.06831	-3.26801	0.71176	-3.92965	0.66576
	-4.09786	0.30216	-2.87552	0.73304	-3.5708	10.2658	-4.09786	7.27836	-3.91843	0.037	-2.22509	0.06806	-3.2568	0.71528	-3.91843	0.67004
	-4.08665	0.2949	-2.8643	0.73054	-3.55958	10.3233	-4.08665	7.35926	-3.90722	0.03593	-2.21388	0.06782	-3.24558	0.71896	-3.90722	0.67428
	-4.07543	0.28772	-2.85309	0.72784	-3.54837	10.3802	-4.07543	7.44055	-3.89601	0.03489	-2.20267	0.06759	-3.23437	0.72279	-3.89601	0.6785
	-4.06422	0.28063	-2.84187	0.72494	-3.53715	10.4365	-4.06422	7.52208	-3.88479	0.03388	-2.19145	0.06735	-3.22316	0.72679	-3.88479	0.68267
	-4.05301	0.27364	-2.83066	0.72183	-3.52594	10.4927	-4.05301	7.60381	-3.87358	0.0329	-2.18024	0.06713	-3.21194	0.73096	-3.87358	0.68677
	-4.04179	0.26674	-2.81945	0.71851	-3.51472	10.5492	-4.04179	7.68552	-3.86236	0.03195	-2.16902	0.06691	-3.20073	0.73534	-3.86236	0.69084
	-4.03058	0.25994	-2.80823	0.71497	-3.50351	10.6057	-4.03058	7.76708	-3.85115	0.03104	-2.15781	0.06668	-3.18951	0.73994	-3.85115	0.69487
	-4.01936	0.25324	-2.79702	0.71122	-3.4923	10.6624	-4.01936	7.84848	-3.83994	0.03016	-2.14659	0.06644	-3.1783	0.74475	-3.83994	0.69888
	-4.00815	0.24665	-2.7858	0.70725	-3.48108	10.7194	-4.00815	7.92978	-3.82872	0.02931	-2.13538	0.0662	-3.16709	0.74975	-3.82872	0.70286
	-3.99693	0.24018	-2.77459	0.70305	-3.46987	10.7771	-3.99693	8.01108	-3.81751	0.02849	-2.12417	0.06595	-3.15587	0.75491	-3.81751	0.70677
	-3.98572	0.23384	-2.76337	0.69863	-3.45865	10.8359	-3.98572	8.09268	-3.80629	0.0277	-2.11295	0.06568	-3.14466	0.7602	-3.80629	0.71061
	-3.97451	0.22767	-2.75216	0.69399	-3.44744	10.896	-3.97451	8.17472	-3.79508	0.02694	-2.10174	0.0654	-3.13344	0.76566	-3.79508	0.71436
	-3.96329	0.22165	-2.74095	0.68912	-3.43623	10.9572	-3.96329	8.25678	-3.78386	0.02621	-2.09052	0.0651	-3.12223	0.77127	-3.78386	0.71806
	-3.95208	0.21577	-2.72973	0.68405	-3.42501	11.0192	-3.95208	8.33888	-3.77265	0.02551	-2.07931	0.0648	-3.11101	0.77702	-3.77265	0.72169
	-3.94086	0.21007	-2.71852	0.67876	-3.4138	11.0822	-3.94086	8.42126	-3.76144	0.02483	-2.0681	0.06449	-3.0998	0.78291	-3.76144	0.72523
	-3.92965	0.20453	-2.7073	0.67324	-3.40258	11.146	-3.92965	8.50359	-3.75022	0.02418	-2.05688	0.06416	-3.08859	0.78894	-3.75022	0.72871
	-3.91843	0.19914	-2.69609	0.66749	-3.39137	11.2108	-3.91843	8.5857	-3.73901	0.02354	-2.04567	0.06383	-3.07737	0.7951	-3.73901	0.73208
	-3.90722	0.19391	-2.68488	0.66152	-3.38015	11.2763	-3.90722	8.66796	-3.72779	0.02293	-2.03445	0.06349	-3.06616	0.80143	-3.72779	0.73533
	-3.89601	0.18883	-2.67366	0.65532	-3.36894	11.3428	-3.89601	8.75032	-3.71658	0.02234	-2.02324	0.06314	-3.05494	0.80795	-3.71658	0.73846
	-3.88479	0.1839	-2.66245	0.6489	-3.35773	11.41	-3.88479	8.83267	-3.70537	0.02177	-2.01202	0.06277	-3.04373	0.81464	-3.70537	0.74146
	-3.87358	0.17913	-2.65123	0.6423	-3.34651	11.4782	-3.87358	8.915	-3.69415	0.02121	-2.00081	0.06239	-3.03251	0.82151	-3.69415	0.74429
	-3.86236	0.17452	-2.64002	0.63555	-3.3353	11.5476	-3.86236	8.9972	-3.68294	0.02067	-1.9896	0.062	-3.0213	0.82857	-3.68294	0.74696
	-3.85115	0.17008	-2.6288	0.62871	-3.32408	11.6192	-3.85115	9.0795	-3.67172	0.02014	-1.97838	0.06159	-3.01009	0.83586	-3.67172	0.74949
	-3.83994	0.16579	-2.61759	0.62176	-3.31287	11.6928	-3.83994	9.16186	-3.66051	0.01962	-1.96717	0.06117	-2.99887	0.84338	-3.66051	0.75186
	-3.82872	0.16166	-2.60638	0.6147	-3.30166	11.7678	-3.82872	9.2442	-3.64929	0.01912	-1.95595	0.06073	-2.98766	0.85111	-3.64929	0.75409
	-3.81751	0.15768	-2.59516	0.60753	-3.29044	11.8443	-3.81751	9.3263	-3.63808	0.01863	-1.94474	0.06027	-2.97644	0.85908	-3.63808	0.75621
	-3.80629	0.15385	-2.58395	0.60032	-3.27923	11.9218	-3.80629	9.40774	-3.62687	0.01815	-1.93353	0.0598	-2.96523	0.86735	-3.62687	0.75821
	-3.79508	0.15016	-2.57273	0.5931	-3.26801	12.0004	-3.79508	9.48847	-3.61565	0.01768	-1.92231	0.05931	-2.95402	0.87592	-3.61565	0.7601
	-3.78386	0.14661	-2.56152	0.58585	-3.2568	12.0798	-3.78386	9.56897	-3.60444	0.01722	-1.9111	0.05881	-2.9428	0.8848	-3.60444	0.76188
	-3.77265	0.1432	-2.55031	0.57862	-3.24558	12.1602	-3.77265	9.64904	-3.59322	0.01678	-1.89988	0.05829	-2.93159	0.89395	-3.59322	0.7636
	-3.76144	0.13991	-2.53909	0.57141	-3.23437	12.2417	-3.76144	9.72824	-3.58201	0.01635	-1.88867	0.05776	-2.92037	0.90337	-3.58201	0.7653
	-3.75022	0.13675	-2.52788	0.56424	-3.22316	12.324	-3.75022	9.80658	-3.5708	0.01592	-1.87745	0.05722	-2.90916	0.91314	-3.5708	0.76695
	-3.73901	0.13371	-2.51666	0.55716	-3.21194	12.4073	-3.73901	9.88359	-3.55958	0.01551	-1.86624	0.05667	-2.89794	0.92325	-3.55958	0.76854
	-3.72779	0.13078	-2.50545	0.55015	-3.20073	12.4918	-3.72779	9.95921	-3.54837	0.01511	-1.85503	0.0561	-2.88673	0.93365	-3.54837	0.77007
	-3.71658	0.12796	-2.49423	0.54324	-3.18951	12.5771	-3.71658	10.0338	-3.53715	0.01471	-1.84381	0.05553	-2.87552	0.94436	-3.53715	0.77154
	-3.70537	0.12525	-2.48302	0.53645	-3.1783	12.6629	-3.70537	10.1071	-3.52594	0.01433	-1.8326	0.05494	-2.8643	0.95538	-3.52594	0.77299
	-3.69415	0.12262	-2.47181	0.5298	-3.16709	12.7488	-3.69415	10.1786	-3.51472	0.01396	-1.82138	0.05435	-2.85309	0.96674	-3.51472	0.77446
	-3.68294	0.12009	-2.46059	0.52329	-3.15587	12.8341	-3.68294	10.2484	-3.50351	0.0136	-1.81017	0.05375	-2.84187	0.97838	-3.50351	0.77593
	-3.67172	0.11765	-2.44938	0.51695	-3.14466	12.9187	-3.67172	10.3167	-3.4923	0.01325	-1.79896	0.05316	-2.83066	0.99028	-3.4923	0.77739
	-3.66051	0.1153	-2.43816	0.5108	-3.13344	13.003	-3.66051	10.3833	-3.48108	0.01292	-1.78774	0.05256	-2.81945	1.00242	-3.48108	0.77885
	-3.64929	0.11303	-2.42695	0.50485	-3.12223	13.0868	-3.64929	10.4486	-3.46987	0.01259	-1.77653	0.05198	-2.80823	1.01476	-3.46987	0.78038
	-3.63808	0.11087	-2.41574	0.49909	-3.11101	13.1692	-3.63808	10.5129	-3.45865	0.01228	-1.76531	0.0514	-2.79702	1.02726	-3.45865	0.782
	-3.62687	0.1088	-2.40452	0.49355	-3.0998	13.2505	-3.62687	10.5761	-3.44744	0.01199	-1.7541	0.05084	-2.7858	1.03993	-3.44744	0.78368
	-3.61565	0.10683	-2.39331	0.48822	-3.08859	13.3306	-3.61565	10.6383	-3.43623	0.01171	-1.74288	0.05029	-2.77459	1.05274	-3.43623	0.78546
	-3.60444	0.10494	-2.38209	0.48315	-3.07737	13.4089	-3.60444	10.6996	-3.42501	0.01145	-1.73167	0.04977	-2.76337	1.06563	-3.42501	0.78735
	-3.59322	0.10314	-2.37088	0.47832	-3.06616	13.4855	-3.59322	10.7609	-3.4138	0.0112	-1.72046	0.04927	-2.75216	1.07854	-3.4138	0.78939
	-3.58201	0.10143	-2.35966	0.47373	-3.05494	13.5604	-3.58201	10.8224	-3.40258	0.01097	-1.70924	0.0488	-2.74095	1.09144	-3.40258	0.79158
	-3.5708	0.0998	-2.34845	0.46936	-3.04373	13.633	-3.5708	10.8833	-3.39137	0.01076	-1.69803	0.04836	-2.72973	1.10426	-3.39137	0.79389
	-3.55958	0.09825	-2.33724	0.4652	-3.03251	13.7033	-3.55958	10.9436	-3.38015	0.01056	-1.68681	0.04797	-2.71852	1.11691	-3.38015	0.79633
	-3.54837	0.09678	-2.32602	0.46124	-3.0213	13.7713	-3.54837	11.0036	-3.36894	0.01039	-1.6756	0.04762	-2.7073	1.12936	-3.36894	0.79889
	-3.53715	0.0954	-2.31481	0.45748	-3.01009	13.8369	-3.53715	11.0631	-3.35773	0.01023	-1.66439	0.04732	-2.69609	1.14158	-3.35773	0.80159
	-3.52594	0.0941	-2.30359	0.45389	-2.99887	13.8997	-3.52594	11.1227	-3.34651	0.01009	-1.65317	0.04707	-2.68488	1.15345	-3.34651	0.80442
	-3.51472	0.09289	-2.29238	0.45047	-2.98766	13.9592	-3.51472	11.1828	-3.3353	0.00996	-1.64196	0.04688	-2.67366	1.16493	-3.3353	0.80741
	-3.50351	0.09177	-2.28116	0.44722	-2.97644	14.0155	-3.50351	11.2432	-3.32408	0.00986	-1.63074	0.04675	-2.66245	1.17595	-3.32408	0.81061
	-3.4923	0.09073	-2.26995	0.44413	-2.96523	14.0688	-3.4923	11.3039	-3.31287	0.00977	-1.61953	0.04668	-2.65123	1.18644	-3.31287	0.81404
	-3.48108	0.08978	-2.25874	0.44118	-2.95402	14.1189	-3.48108	11.3651	-3.30166	0.0097	-1.60831	0.04667	-2.64002	1.19633	-3.30166	0.81767
	-3.46987	0.08892	-2.24752	0.43832	-2.9428	14.1647	-3.46987	11.4273	-3.29044	0.00964	-1.5971	0.04673	-2.6288	1.20562	-3.29044	0.8215
	-3.45865	0.08816	-2.23631	0.43554	-2.93159	14.2057	-3.45865	11.4908	-3.27923	0.0096	-1.58589	0.04686	-2.61759	1.21428	-3.27923	0.82554
	-3.44744	0.08748	-2.22509	0.43285	-2.92037	14.2418	-3.44744	11.5557	-3.26801	0.00958	-1.57467	0.04706	-2.60638	1.22224	-3.26801	0.82974
	-3.43623	0.08691	-2.21388	0.43022	-2.90916	14.2731	-3.43623	11.6222	-3.2568	0.00957	-1.56346	0.04733	-2.59516	1.22941	-3.2568	0.83412
	-3.42501	0.08643	-2.20267	0.42765	-2.89794	14.2999	-3.42501	11.6896	-3.24558	0.00957	-1.55224	0.04766	-2.58395	1.23583	-3.24558	0.83868
	-3.4138	0.08604	-2.19145	0.42512	-2.88673	14.3219	-3.4138	11.7581	-3.23437	0.00959	-1.54103	0.04806	-2.57273	1.24148	-3.23437	0.84343
	-3.40258	0.08575	-2.18024	0.42261	-2.87552	14.339	-3.40258	11.8277	-3.22316	0.00962	-1.52981	0.04852	-2.56152	1.2463	-3.22316	0.84837
	-3.39137	0.08553	-2.16902	0.42013	-2.8643	14.3513	-3.39137	11.8983	-3.21194	0.00967	-1.5186	0.04904	-2.55031	1.2503	-3.21194	0.85352
	-3.38015	0.08541	-2.15781	0.41767	-2.85309	14.3588	-3.38015	11.97	-3.20073	0.00972	-1.50739	0.04962	-2.53909	1.25351	-3.20073	0.8589
	-3.36894	0.08537	-2.14659	0.41516	-2.84187	14.3613	-3.36894	12.0426	-3.18951	0.00979	-1.49617	0.05024	-2.52788	1.25591	-3.18951	0.86452
	-3.35773	0.0854	-2.13538	0.41263	-2.83066	14.359	-3.35773	12.1161	-3.1783	0.00987	-1.48496	0.05091	-2.51666	1.25751	-3.1783	0.87038
	-3.34651	0.08551	-2.12417	0.41005	-2.81945	14.3516	-3.34651	12.1906	-3.16709	0.00996	-1.47374	0.05161	-2.50545	1.25828	-3.16709	0.87643
	-3.3353	0.0857	-2.11295	0.4074	-2.80823	14.3391	-3.3353	12.2665	-3.15587	0.01005	-1.46253	0.05235	-2.49423	1.25824	-3.15587	0.88264
	-3.32408	0.08596	-2.10174	0.40469	-2.79702	14.3213	-3.32408	12.3446	-3.14466	0.01016	-1.45132	0.05311	-2.48302	1.2574	-3.14466	0.88897
	-3.31287	0.08628	-2.09052	0.40192	-2.7858	14.2989	-3.31287	12.4248	-3.13344	0.01027	-1.4401	0.05388	-2.47181	1.25574	-3.13344	0.89547
	-3.30166	0.08668	-2.07931	0.39909	-2.77459	14.2724	-3.30166	12.5065	-3.12223	0.01039	-1.42889	0.05467	-2.46059	1.25333	-3.12223	0.90213
	-3.29044	0.08713	-2.0681	0.39617	-2.76337	14.2417	-3.29044	12.5896	-3.11101	0.01052	-1.41767	0.05545	-2.44938	1.25022	-3.11101	0.9089
	-3.27923	0.08763	-2.05688	0.39317	-2.75216	14.2071	-3.27923	12.6738	-3.0998	0.01065	-1.40646	0.05622	-2.43816	1.24648	-3.0998	0.9158
	-3.26801	0.08818	-2.04567	0.3901	-2.74095	14.1693	-3.26801	12.7588	-3.08859	0.01078	-1.39524	0.05698	-2.42695	1.24217	-3.08859	0.92283
	-3.2568	0.08878	-2.03445	0.38695	-2.72973	14.1286	-3.2568	12.8447	-3.07737	0.01093	-1.38403	0.05771	-2.41574	1.2373	-3.07737	0.92996
	-3.24558	0.08942	-2.02324	0.38371	-2.71852	14.0846	-3.24558	12.9314	-3.06616	0.01107	-1.37282	0.05842	-2.40452	1.23197	-3.06616	0.93725
	-3.23437	0.0901	-2.01202	0.38039	-2.7073	14.0377	-3.23437	13.0191	-3.05494	0.01122	-1.3616	0.0591	-2.39331	1.22632	-3.05494	0.94469
	-3.22316	0.09081	-2.00081	0.37698	-2.69609	13.9886	-3.22316	13.1075	-3.04373	0.01137	-1.35039	0.05975	-2.38209	1.22052	-3.04373	0.95227
	-3.21194	0.09156	-1.9896	0.37345	-2.68488	13.9375	-3.21194	13.1967	-3.03251	0.01153	-1.33917	0.06037	-2.37088	1.21461	-3.03251	0.96
	-3.20073	0.09234	-1.97838	0.3698	-2.67366	13.8849	-3.20073	13.287	-3.0213	0.01169	-1.32796	0.06094	-2.35966	1.2086	-3.0213	0.96787
	-3.18951	0.09315	-1.96717	0.36602	-2.66245	13.8315	-3.18951	13.3779	-3.01009	0.01185	-1.31675	0.06146	-2.34845	1.20257	-3.01009	0.97593
	-3.1783	0.09398	-1.95595	0.36213	-2.65123	13.7782	-3.1783	13.4691	-2.99887	0.01202	-1.30553	0.06193	-2.33724	1.19655	-2.99887	0.98418
	-3.16709	0.09483	-1.94474	0.35811	-2.64002	13.726	-3.16709	13.5602	-2.98766	0.01218	-1.29432	0.06235	-2.32602	1.19061	-2.98766	0.99259
	-3.15587	0.09569	-1.93353	0.35397	-2.6288	13.6755	-3.15587	13.6506	-2.97644	0.01235	-1.2831	0.06271	-2.31481	1.18482	-2.97644	1.00117
	-3.14466	0.09656	-1.92231	0.3497	-2.61759	13.6267	-3.14466	13.7398	-2.96523	0.01252	-1.27189	0.06299	-2.30359	1.1792	-2.96523	1.01
	-3.13344	0.09744	-1.9111	0.34535	-2.60638	13.58	-3.13344	13.8286	-2.95402	0.01269	-1.26067	0.06321	-2.29238	1.17378	-2.95402	1.01908
	-3.12223	0.09833	-1.89988	0.3409	-2.59516	13.5357	-3.12223	13.9164	-2.9428	0.01285	-1.24946	0.06337	-2.28116	1.16861	-2.9428	1.02839
	-3.11101	0.09923	-1.88867	0.33634	-2.58395	13.4949	-3.11101	14.0027	-2.93159	0.01302	-1.23825	0.06347	-2.26995	1.16374	-2.93159	1.03791
	-3.0998	0.10014	-1.87745	0.33168	-2.57273	13.4582	-3.0998	14.0875	-2.92037	0.01318	-1.22703	0.06349	-2.25874	1.15919	-2.92037	1.04762
	-3.08859	0.10105	-1.86624	0.32695	-2.56152	13.4253	-3.08859	14.1708	-2.90916	0.01334	-1.21582	0.06345	-2.24752	1.15497	-2.90916	1.05758
	-3.07737	0.10196	-1.85503	0.32214	-2.55031	13.3966	-3.07737	14.252	-2.89794	0.0135	-1.2046	0.06336	-2.23631	1.15113	-2.89794	1.06782
	-3.06616	0.10288	-1.84381	0.31726	-2.53909	13.3724	-3.06616	14.3312	-2.88673	0.01365	-1.19339	0.0632	-2.22509	1.14767	-2.88673	1.07827
	-3.05494	0.1038	-1.8326	0.31235	-2.52788	13.3527	-3.05494	14.4085	-2.87552	0.0138	-1.18218	0.06299	-2.21388	1.14458	-2.87552	1.08893
	-3.04373	0.10471	-1.82138	0.30742	-2.51666	13.3379	-3.04373	14.4832	-2.8643	0.01395	-1.17096	0.06273	-2.20267	1.14182	-2.8643	1.09982
	-3.03251	0.10563	-1.81017	0.30249	-2.50545	13.328	-3.03251	14.5552	-2.85309	0.01408	-1.15975	0.06242	-2.19145	1.13936	-2.85309	1.11094
	-3.0213	0.10655	-1.79896	0.29757	-2.49423	13.3234	-3.0213	14.6247	-2.84187	0.01421	-1.14853	0.06208	-2.18024	1.13718	-2.84187	1.12226
	-3.01009	0.10747	-1.78774	0.29268	-2.48302	13.3239	-3.01009	14.6915	-2.83066	0.01434	-1.13732	0.06171	-2.16902	1.13525	-2.83066	1.13376
	-2.99887	0.10839	-1.77653	0.28785	-2.47181	13.3294	-2.99887	14.7553	-2.81945	0.01446	-1.1261	0.06131	-2.15781	1.1335	-2.81945	1.14538
	-2.98766	0.1093	-1.76531	0.2831	-2.46059	13.3398	-2.98766	14.8155	-2.80823	0.01457	-1.11489	0.06088	-2.14659	1.13188	-2.80823	1.1571
	-2.97644	0.1102	-1.7541	0.27847	-2.44938	13.3549	-2.97644	14.8722	-2.79702	0.01467	-1.10368	0.06045	-2.13538	1.13036	-2.79702	1.16889
	-2.96523	0.11111	-1.74288	0.27399	-2.43816	13.3746	-2.96523	14.9258	-2.7858	0.01476	-1.09246	0.06002	-2.12417	1.12886	-2.7858	1.18074
	-2.95402	0.112	-1.73167	0.26968	-2.42695	13.3986	-2.95402	14.9758	-2.77459	0.01484	-1.08125	0.05959	-2.11295	1.1273	-2.77459	1.19265
	-2.9428	0.11289	-1.72046	0.26557	-2.41574	13.4263	-2.9428	15.0215	-2.76337	0.01491	-1.07003	0.05918	-2.10174	1.1257	-2.76337	1.20454
	-2.93159	0.11377	-1.70924	0.26172	-2.40452	13.4571	-2.93159	15.062	-2.75216	0.01497	-1.05882	0.05878	-2.09052	1.12403	-2.75216	1.21636
	-2.92037	0.11462	-1.69803	0.25814	-2.39331	13.4913	-2.92037	15.0974	-2.74095	0.01502	-1.04761	0.0584	-2.07931	1.12224	-2.74095	1.22809
	-2.90916	0.11545	-1.68681	0.2549	-2.38209	13.5291	-2.90916	15.1279	-2.72973	0.01506	-1.03639	0.05805	-2.0681	1.12024	-2.72973	1.23964
	-2.89794	0.11626	-1.6756	0.25204	-2.37088	13.5698	-2.89794	15.1536	-2.71852	0.01508	-1.02518	0.05773	-2.05688	1.11793	-2.71852	1.25094
	-2.88673	0.11705	-1.66439	0.24957	-2.35966	13.6128	-2.88673	15.1743	-2.7073	0.01509	-1.01396	0.05746	-2.04567	1.11529	-2.7073	1.26196
	-2.87552	0.1178	-1.65317	0.24756	-2.34845	13.6572	-2.87552	15.1899	-2.69609	0.01509	-1.00275	0.05724	-2.03445	1.11222	-2.69609	1.27267
	-2.8643	0.11852	-1.64196	0.24602	-2.33724	13.7023	-2.8643	15.2004	-2.68488	0.01507	-0.99153	0.05707	-2.02324	1.10868	-2.68488	1.28297
	-2.85309	0.1192	-1.63074	0.24499	-2.32602	13.748	-2.85309	15.2059	-2.67366	0.01504	-0.98032	0.05695	-2.01202	1.10467	-2.67366	1.29279
	-2.84187	0.11983	-1.61953	0.2445	-2.31481	13.7937	-2.84187	15.2061	-2.66245	0.015	-0.96911	0.05689	-2.00081	1.10003	-2.66245	1.30211
	-2.83066	0.12043	-1.60831	0.24456	-2.30359	13.8386	-2.83066	15.2013	-2.65123	0.01495	-0.95789	0.05688	-1.9896	1.09468	-2.65123	1.31083
	-2.81945	0.12097	-1.5971	0.24521	-2.29238	13.8821	-2.81945	15.1911	-2.64002	0.01489	-0.94668	0.05693	-1.97838	1.0886	-2.64002	1.31892
	-2.80823	0.12145	-1.58589	0.24647	-2.28116	13.9238	-2.80823	15.1755	-2.6288	0.01481	-0.93546	0.05703	-1.96717	1.08181	-2.6288	1.32638
	-2.79702	0.12189	-1.57467	0.24834	-2.26995	13.9635	-2.79702	15.1544	-2.61759	0.01473	-0.92425	0.0572	-1.95595	1.07431	-2.61759	1.33319
	-2.7858	0.12225	-1.56346	0.25084	-2.25874	14.0008	-2.7858	15.1284	-2.60638	0.01463	-0.91304	0.05742	-1.94474	1.06602	-2.60638	1.33928
	-2.77459	0.12256	-1.55224	0.25398	-2.24752	14.035	-2.77459	15.098	-2.59516	0.01453	-0.90182	0.05771	-1.93353	1.05698	-2.59516	1.34457
	-2.76337	0.1228	-1.54103	0.25775	-2.23631	14.066	-2.76337	15.0631	-2.58395	0.01442	-0.89061	0.05806	-1.92231	1.04722	-2.58395	1.34912
	-2.75216	0.12297	-1.52981	0.26215	-2.22509	14.0937	-2.75216	15.0241	-2.57273	0.01431	-0.87939	0.05847	-1.9111	1.03669	-2.57273	1.3529
	-2.74095	0.12307	-1.5186	0.26717	-2.21388	14.1177	-2.74095	14.9815	-2.56152	0.0142	-0.86818	0.05895	-1.89988	1.02545	-2.56152	1.35587
	-2.72973	0.12309	-1.50739	0.2728	-2.20267	14.1381	-2.72973	14.9357	-2.55031	0.01408	-0.85696	0.05949	-1.88867	1.01355	-2.55031	1.35805
	-2.71852	0.12302	-1.49617	0.27901	-2.19145	14.1546	-2.71852	14.8864	-2.53909	0.01396	-0.84575	0.06009	-1.87745	1.00113	-2.53909	1.35947
	-2.7073	0.12287	-1.48496	0.28578	-2.18024	14.1676	-2.7073	14.8338	-2.52788	0.01383	-0.83454	0.06074	-1.86624	0.98823	-2.52788	1.36011
	-2.69609	0.12264	-1.47374	0.29307	-2.16902	14.1774	-2.69609	14.7788	-2.51666	0.01371	-0.82332	0.06145	-1.85503	0.9749	-2.51666	1.36001
	-2.68488	0.12233	-1.46253	0.30085	-2.15781	14.1836	-2.68488	14.7213	-2.50545	0.01359	-0.81211	0.06221	-1.84381	0.96122	-2.50545	1.35911
	-2.67366	0.12193	-1.45132	0.30909	-2.14659	14.1861	-2.67366	14.6621	-2.49423	0.01347	-0.80089	0.06301	-1.8326	0.94737	-2.49423	1.35747
	-2.66245	0.12145	-1.4401	0.31773	-2.13538	14.1856	-2.66245	14.6019	-2.48302	0.01335	-0.78968	0.06386	-1.82138	0.93347	-2.48302	1.35509
	-2.65123	0.1209	-1.42889	0.32672	-2.12417	14.1824	-2.65123	14.5414	-2.47181	0.01323	-0.77846	0.06474	-1.81017	0.91955	-2.47181	1.35194
	-2.64002	0.12028	-1.41767	0.33603	-2.11295	14.1764	-2.64002	14.4818	-2.46059	0.01312	-0.76725	0.06567	-1.79896	0.90575	-2.46059	1.34811
	-2.6288	0.1196	-1.40646	0.3456	-2.10174	14.1678	-2.6288	14.4238	-2.44938	0.01301	-0.75604	0.06663	-1.78774	0.89222	-2.44938	1.34365
	-2.61759	0.11886	-1.39524	0.35537	-2.09052	14.1568	-2.61759	14.3673	-2.43816	0.01291	-0.74482	0.06763	-1.77653	0.87914	-2.43816	1.33865
	-2.60638	0.11807	-1.38403	0.36529	-2.07931	14.144	-2.60638	14.3128	-2.42695	0.01282	-0.73361	0.06865	-1.76531	0.86666	-2.42695	1.33314
	-2.59516	0.11721	-1.37282	0.3753	-2.0681	14.1295	-2.59516	14.2604	-2.41574	0.01274	-0.72239	0.06969	-1.7541	0.855	-2.41574	1.32714
	-2.58395	0.11631	-1.3616	0.3854	-2.05688	14.1135	-2.58395	14.2116	-2.40452	0.01266	-0.71118	0.07075	-1.74288	0.84431	-2.40452	1.32077
	-2.57273	0.11538	-1.35039	0.39554	-2.04567	14.0967	-2.57273	14.1667	-2.39331	0.0126	-0.69997	0.07184	-1.73167	0.83472	-2.39331	1.31416
	-2.56152	0.11441	-1.33917	0.40563	-2.03445	14.0793	-2.56152	14.1256	-2.38209	0.01254	-0.68875	0.07292	-1.72046	0.82641	-2.38209	1.30746
	-2.55031	0.1134	-1.32796	0.41563	-2.02324	14.0617	-2.55031	14.0886	-2.37088	0.0125	-0.67754	0.07402	-1.70924	0.81958	-2.37088	1.30074
	-2.53909	0.11237	-1.31675	0.42552	-2.01202	14.0442	-2.53909	14.0561	-2.35966	0.01246	-0.66632	0.07511	-1.69803	0.81441	-2.35966	1.29399
	-2.52788	0.11134	-1.30553	0.43529	-2.00081	14.0268	-2.52788	14.0283	-2.34845	0.01244	-0.65511	0.07621	-1.68681	0.81112	-2.34845	1.2873
	-2.51666	0.1103	-1.29432	0.4449	-1.9896	14.0095	-2.51666	14.0053	-2.33724	0.01243	-0.64389	0.0773	-1.6756	0.80991	-2.33724	1.28068
	-2.50545	0.10925	-1.2831	0.45426	-1.97838	13.9923	-2.50545	13.9874	-2.32602	0.01242	-0.63268	0.07837	-1.66439	0.81094	-2.32602	1.2742
	-2.49423	0.1082	-1.27189	0.46332	-1.96717	13.9757	-2.49423	13.9748	-2.31481	0.01243	-0.62147	0.07945	-1.65317	0.81439	-2.31481	1.26793
	-2.48302	0.10716	-1.26067	0.47208	-1.95595	13.9595	-2.48302	13.9675	-2.30359	0.01245	-0.61025	0.08052	-1.64196	0.82048	-2.30359	1.26189
	-2.47181	0.10613	-1.24946	0.48056	-1.94474	13.9436	-2.47181	13.9653	-2.29238	0.01248	-0.59904	0.08157	-1.63074	0.82939	-2.29238	1.2561
	-2.46059	0.10512	-1.23825	0.48869	-1.93353	13.9284	-2.46059	13.9682	-2.28116	0.01251	-0.58782	0.0826	-1.61953	0.84128	-2.28116	1.25061
	-2.44938	0.10414	-1.22703	0.4964	-1.92231	13.914	-2.44938	13.9759	-2.26995	0.01256	-0.57661	0.08361	-1.60831	0.85634	-2.26995	1.24545
	-2.43816	0.10318	-1.21582	0.50369	-1.9111	13.9002	-2.43816	13.9885	-2.25874	0.01261	-0.5654	0.08461	-1.5971	0.87474	-2.25874	1.24065
	-2.42695	0.10227	-1.2046	0.51062	-1.89988	13.8866	-2.42695	14.0058	-2.24752	0.01268	-0.55418	0.08561	-1.58589	0.8966	-2.24752	1.23622
	-2.41574	0.10139	-1.19339	0.51717	-1.88867	13.8732	-2.41574	14.0268	-2.23631	0.01275	-0.54297	0.08657	-1.57467	0.92206	-2.23631	1.23219
	-2.40452	0.10057	-1.18218	0.52326	-1.87745	13.8595	-2.40452	14.0512	-2.22509	0.01283	-0.53175	0.0875	-1.56346	0.95126	-2.22509	1.22856
	-2.39331	0.09979	-1.17096	0.52893	-1.86624	13.845	-2.39331	14.0793	-2.21388	0.01291	-0.52054	0.08842	-1.55224	0.9843	-2.21388	1.22531
	-2.38209	0.09907	-1.15975	0.53417	-1.85503	13.8289	-2.38209	14.1113	-2.20267	0.01301	-0.50932	0.08932	-1.54103	1.02131	-2.20267	1.22241
	-2.37088	0.09842	-1.14853	0.53897	-1.84381	13.8102	-2.37088	14.1466	-2.19145	0.0131	-0.49811	0.09018	-1.52981	1.06236	-2.19145	1.21981
	-2.35966	0.09782	-1.13732	0.54335	-1.8326	13.7885	-2.35966	14.1844	-2.18024	0.0132	-0.4869	0.09101	-1.5186	1.10753	-2.18024	1.21751
	-2.34845	0.09729	-1.1261	0.54734	-1.82138	13.7631	-2.34845	14.2239	-2.16902	0.01331	-0.47568	0.09181	-1.50739	1.1569	-2.16902	1.21546
	-2.33724	0.09681	-1.11489	0.55094	-1.81017	13.7331	-2.33724	14.2643	-2.15781	0.01341	-0.46447	0.09258	-1.49617	1.21053	-2.15781	1.21359
	-2.32602	0.0964	-1.10368	0.55417	-1.79896	13.6975	-2.32602	14.3057	-2.14659	0.01352	-0.45325	0.09333	-1.48496	1.26843	-2.14659	1.21184
	-2.31481	0.09605	-1.09246	0.55704	-1.78774	13.6557	-2.31481	14.3472	-2.13538	0.01363	-0.44204	0.09406	-1.47374	1.33064	-2.13538	1.21019
	-2.30359	0.09576	-1.08125	0.55961	-1.77653	13.6071	-2.30359	14.3882	-2.12417	0.01373	-0.43083	0.09477	-1.46253	1.39719	-2.12417	1.20854
	-2.29238	0.09553	-1.07003	0.56188	-1.76531	13.5508	-2.29238	14.4282	-2.11295	0.01384	-0.41961	0.09545	-1.45132	1.46808	-2.11295	1.20682
	-2.28116	0.09536	-1.05882	0.56385	-1.7541	13.4862	-2.28116	14.4663	-2.10174	0.01394	-0.4084	0.09612	-1.4401	1.5433	-2.10174	1.20503
	-2.26995	0.09525	-1.04761	0.56554	-1.74288	13.4128	-2.26995	14.5029	-2.09052	0.01404	-0.39718	0.09678	-1.42889	1.62285	-2.09052	1.20318
	-2.25874	0.09519	-1.03639	0.56702	-1.73167	13.3295	-2.25874	14.5372	-2.07931	0.01414	-0.38597	0.09745	-1.41767	1.7067	-2.07931	1.20118
	-2.24752	0.09519	-1.02518	0.56834	-1.72046	13.236	-2.24752	14.5685	-2.0681	0.01423	-0.37475	0.09809	-1.40646	1.79482	-2.0681	1.19895
	-2.23631	0.09524	-1.01396	0.56954	-1.70924	13.132	-2.23631	14.5968	-2.05688	0.01432	-0.36354	0.09873	-1.39524	1.88717	-2.05688	1.19641
	-2.22509	0.09535	-1.00275	0.57066	-1.69803	13.0169	-2.22509	14.6219	-2.04567	0.01441	-0.35233	0.09935	-1.38403	1.98371	-2.04567	1.19352
	-2.21388	0.0955	-0.99153	0.5717	-1.68681	12.8905	-2.21388	14.6435	-2.03445	0.01449	-0.34111	0.09996	-1.37282	2.08438	-2.03445	1.1902
	-2.20267	0.09571	-0.98032	0.57263	-1.6756	12.7524	-2.20267	14.6614	-2.02324	0.01457	-0.3299	0.10059	-1.3616	2.1893	-2.02324	1.18639
	-2.19145	0.09597	-0.96911	0.57347	-1.66439	12.6019	-2.19145	14.6757	-2.01202	0.01464	-0.31868	0.10124	-1.35039	2.2984	-2.01202	1.18208
	-2.18024	0.09628	-0.95789	0.57421	-1.65317	12.4397	-2.18024	14.6865	-2.00081	0.01471	-0.30747	0.10192	-1.33917	2.41147	-2.00081	1.17713
	-2.16902	0.09664	-0.94668	0.57484	-1.64196	12.2662	-2.16902	14.6942	-1.9896	0.01476	-0.29626	0.1026	-1.32796	2.52853	-1.9896	1.17145
	-2.15781	0.09704	-0.93546	0.57537	-1.63074	12.0813	-2.15781	14.6983	-1.97838	0.01481	-0.28504	0.1033	-1.31675	2.64951	-1.97838	1.165
	-2.14659	0.09747	-0.92425	0.57582	-1.61953	11.8852	-2.14659	14.6987	-1.96717	0.01484	-0.27383	0.10401	-1.30553	2.77452	-1.96717	1.15782
	-2.13538	0.09794	-0.91304	0.5762	-1.60831	11.6784	-2.13538	14.6962	-1.95595	0.01487	-0.26261	0.10472	-1.29432	2.90357	-1.95595	1.14991
	-2.12417	0.09844	-0.90182	0.5765	-1.5971	11.4614	-2.12417	14.6909	-1.94474	0.01489	-0.2514	0.10545	-1.2831	3.03624	-1.94474	1.14118
	-2.11295	0.09895	-0.89061	0.57681	-1.58589	11.2346	-2.11295	14.6828	-1.93353	0.01489	-0.24018	0.1062	-1.27189	3.17225	-1.93353	1.13166
	-2.10174	0.09949	-0.87939	0.57713	-1.57467	10.9989	-2.10174	14.672	-1.92231	0.01488	-0.22897	0.10697	-1.26067	3.31159	-1.92231	1.1214
	-2.09052	0.10004	-0.86818	0.57745	-1.56346	10.7549	-2.09052	14.6587	-1.9111	0.01486	-0.21776	0.10775	-1.24946	3.45427	-1.9111	1.11035
	-2.07931	0.10061	-0.85696	0.57773	-1.55224	10.5029	-2.07931	14.6436	-1.89988	0.01483	-0.20654	0.10856	-1.23825	3.59995	-1.89988	1.09857
	-2.0681	0.1012	-0.84575	0.57794	-1.54103	10.2442	-2.0681	14.6269	-1.88867	0.01478	-0.19533	0.10939	-1.22703	3.74827	-1.88867	1.0861
	-2.05688	0.10179	-0.83454	0.57809	-1.52981	9.97962	-2.05688	14.6085	-1.87745	0.01472	-0.18411	0.11026	-1.21582	3.8991	-1.87745	1.07307
	-2.04567	0.10238	-0.82332	0.57816	-1.5186	9.70962	-2.04567	14.5891	-1.86624	0.01465	-0.1729	0.11117	-1.2046	4.05225	-1.86624	1.05955
	-2.03445	0.10297	-0.81211	0.57818	-1.50739	9.43511	-2.03445	14.5692	-1.85503	0.01457	-0.16169	0.11211	-1.19339	4.20734	-1.85503	1.04557
	-2.02324	0.10356	-0.80089	0.57812	-1.49617	9.15678	-2.02324	14.549	-1.84381	0.01447	-0.15047	0.11309	-1.18218	4.364	-1.84381	1.03122
	-2.01202	0.10414	-0.78968	0.57803	-1.48496	8.87571	-2.01202	14.5287	-1.8326	0.01436	-0.13926	0.11413	-1.17096	4.52216	-1.8326	1.01667
	-2.00081	0.1047	-0.77846	0.57789	-1.47374	8.59286	-2.00081	14.5085	-1.82138	0.01423	-0.12804	0.1152	-1.15975	4.68153	-1.82138	1.00205
	-1.9896	0.10524	-0.76725	0.5777	-1.46253	8.30923	-1.9896	14.4882	-1.81017	0.0141	-0.11683	0.11628	-1.14853	4.8416	-1.81017	0.9874
	-1.97838	0.10575	-0.75604	0.57751	-1.45132	8.02592	-1.97838	14.4679	-1.79896	0.01395	-0.10561	0.11737	-1.13732	5.0021	-1.79896	0.97285
	-1.96717	0.10623	-0.74482	0.5773	-1.4401	7.74397	-1.96717	14.4479	-1.78774	0.01379	-0.0944	0.11846	-1.1261	5.16271	-1.78774	0.95857
	-1.95595	0.10667	-0.73361	0.57706	-1.42889	7.46451	-1.95595	14.4283	-1.77653	0.01362	-0.08319	0.11955	-1.11489	5.3231	-1.77653	0.94474
	-1.94474	0.10706	-0.72239	0.57672	-1.41767	7.18875	-1.94474	14.4088	-1.76531	0.01345	-0.07197	0.12062	-1.10368	5.48291	-1.76531	0.93151
	-1.93353	0.1074	-0.71118	0.57629	-1.40646	6.91756	-1.93353	14.3897	-1.7541	0.01326	-0.06076	0.12168	-1.09246	5.64203	-1.7541	0.91909
	-1.92231	0.10769	-0.69997	0.57576	-1.39524	6.65155	-1.92231	14.3714	-1.74288	0.01306	-0.04954	0.12271	-1.08125	5.8004	-1.74288	0.90767
	-1.9111	0.10794	-0.68875	0.57512	-1.38403	6.39145	-1.9111	14.3535	-1.73167	0.01285	-0.03833	0.1237	-1.07003	5.95729	-1.73167	0.89735
	-1.89988	0.10814	-0.67754	0.57437	-1.37282	6.13796	-1.89988	14.3357	-1.72046	0.01264	-0.02712	0.12464	-1.05882	6.11193	-1.72046	0.88832
	-1.88867	0.10828	-0.66632	0.57355	-1.3616	5.89191	-1.88867	14.3178	-1.70924	0.01242	-0.0159	0.12554	-1.04761	6.26387	-1.70924	0.8808
	-1.87745	0.10835	-0.65511	0.57266	-1.35039	5.65381	-1.87745	14.2995	-1.69803	0.0122	-0.00469	0.12637	-1.03639	6.41344	-1.69803	0.87496
	-1.86624	0.10836	-0.64389	0.57163	-1.33917	5.42398	-1.86624	14.2803	-1.68681	0.01197	0.00653	0.12714	-1.02518	6.56049	-1.68681	0.87106
	-1.85503	0.10832	-0.63268	0.57044	-1.32796	5.20289	-1.85503	14.2594	-1.6756	0.01175	0.01774	0.12784	-1.01396	6.70408	-1.6756	0.86928
	-1.84381	0.10821	-0.62147	0.56919	-1.31675	4.99087	-1.84381	14.2357	-1.66439	0.01153	0.02896	0.12844	-1.00275	6.84449	-1.66439	0.86979
	-1.8326	0.10805	-0.61025	0.56785	-1.30553	4.78828	-1.8326	14.2089	-1.65317	0.01131	0.04017	0.12896	-0.99153	6.98091	-1.65317	0.87278
	-1.82138	0.10784	-0.59904	0.56636	-1.29432	4.59533	-1.82138	14.1784	-1.64196	0.01111	0.05138	0.1294	-0.98032	7.11265	-1.64196	0.87846
	-1.81017	0.10759	-0.58782	0.56472	-1.2831	4.41178	-1.81017	14.1432	-1.63074	0.0109	0.0626	0.12977	-0.96911	7.23968	-1.63074	0.88705
	-1.79896	0.10731	-0.57661	0.56299	-1.27189	4.23755	-1.79896	14.1024	-1.61953	0.01071	0.07381	0.13003	-0.95789	7.36058	-1.61953	0.89867
	-1.78774	0.10699	-0.5654	0.56124	-1.26067	4.07274	-1.78774	14.0554	-1.60831	0.01053	0.08503	0.13018	-0.94668	7.47436	-1.60831	0.91355
	-1.77653	0.10665	-0.55418	0.55942	-1.24946	3.91731	-1.77653	14.0016	-1.5971	0.01036	0.09624	0.13021	-0.93546	7.58054	-1.5971	0.93184
	-1.76531	0.1063	-0.54297	0.55745	-1.23825	3.77091	-1.76531	13.9402	-1.58589	0.01021	0.10746	0.13013	-0.92425	7.67905	-1.58589	0.95368
	-1.7541	0.10595	-0.53175	0.55537	-1.22703	3.63305	-1.7541	13.8706	-1.57467	0.01008	0.11867	0.12995	-0.91304	7.76929	-1.57467	0.9792
	-1.74288	0.10561	-0.52054	0.55321	-1.21582	3.50346	-1.74288	13.7924	-1.56346	0.00996	0.12988	0.12965	-0.90182	7.8502	-1.56346	1.00855
	-1.73167	0.10528	-0.50932	0.55096	-1.2046	3.38204	-1.73167	13.7044	-1.55224	0.00987	0.1411	0.12923	-0.89061	7.92191	-1.55224	1.04182
	-1.72046	0.10499	-0.49811	0.54857	-1.19339	3.2683	-1.72046	13.6066	-1.54103	0.00979	0.15231	0.12868	-0.87939	7.98412	-1.54103	1.07916
	-1.70924	0.10475	-0.4869	0.54606	-1.18218	3.16168	-1.70924	13.4984	-1.52981	0.00974	0.16353	0.12799	-0.86818	8.03593	-1.52981	1.12062
	-1.69803	0.10457	-0.47568	0.54344	-1.17096	3.06198	-1.69803	13.3797	-1.5186	0.00972	0.17474	0.12718	-0.85696	8.07672	-1.5186	1.1663
	-1.68681	0.10448	-0.46447	0.54072	-1.15975	2.96876	-1.68681	13.2499	-1.50739	0.00972	0.18595	0.12627	-0.84575	8.10591	-1.50739	1.21624
	-1.6756	0.1045	-0.45325	0.53794	-1.14853	2.88145	-1.6756	13.1089	-1.49617	0.00976	0.19717	0.12528	-0.83454	8.12315	-1.49617	1.27052
	-1.66439	0.10463	-0.44204	0.53512	-1.13732	2.79973	-1.66439	12.9561	-1.48496	0.00982	0.20838	0.12422	-0.82332	8.12837	-1.48496	1.32915
	-1.65317	0.10489	-0.43083	0.53226	-1.1261	2.7232	-1.65317	12.7922	-1.47374	0.00991	0.2196	0.12309	-0.81211	8.12133	-1.47374	1.39216
	-1.64196	0.10531	-0.41961	0.52941	-1.11489	2.65147	-1.64196	12.6176	-1.46253	0.01003	0.23081	0.12189	-0.80089	8.10182	-1.46253	1.45956
	-1.63074	0.10589	-0.4084	0.52655	-1.10368	2.58417	-1.63074	12.4321	-1.45132	0.01018	0.24203	0.12063	-0.78968	8.07067	-1.45132	1.53136
	-1.61953	0.10664	-0.39718	0.5238	-1.09246	2.52099	-1.61953	12.2363	-1.4401	0.01036	0.25324	0.11931	-0.77846	8.02756	-1.4401	1.60754
	-1.60831	0.10758	-0.38597	0.52116	-1.08125	2.46174	-1.60831	12.0305	-1.42889	0.01057	0.26445	0.11797	-0.76725	7.97247	-1.42889	1.68808
	-1.5971	0.10872	-0.37475	0.51865	-1.07003	2.40602	-1.5971	11.8153	-1.41767	0.01081	0.27567	0.11661	-0.75604	7.90645	-1.41767	1.77296
	-1.58589	0.11006	-0.36354	0.51628	-1.05882	2.35341	-1.58589	11.5911	-1.40646	0.01108	0.28688	0.11524	-0.74482	7.82984	-1.40646	1.86212
	-1.57467	0.11163	-0.35233	0.51403	-1.04761	2.30364	-1.57467	11.3589	-1.39524	0.01139	0.2981	0.11389	-0.73361	7.74201	-1.39524	1.95553
	-1.56346	0.11341	-0.34111	0.51194	-1.03639	2.25661	-1.56346	11.1192	-1.38403	0.01172	0.30931	0.11257	-0.72239	7.64193	-1.38403	2.05314
	-1.55224	0.11542	-0.3299	0.51016	-1.02518	2.2123	-1.55224	10.8723	-1.37282	0.01207	0.32052	0.11131	-0.71118	7.53073	-1.37282	2.15487
	-1.54103	0.11766	-0.31868	0.5088	-1.01396	2.17046	-1.54103	10.6196	-1.3616	0.01246	0.33174	0.1101	-0.69997	7.40875	-1.3616	2.26085
	-1.52981	0.12012	-0.30747	0.50775	-1.00275	2.13094	-1.52981	10.3619	-1.35039	0.01287	0.34295	0.10899	-0.68875	7.27538	-1.35039	2.37102
	-1.5186	0.1228	-0.29626	0.507	-0.99153	2.09342	-1.5186	10.0996	-1.33917	0.0133	0.35417	0.10797	-0.67754	7.13169	-1.33917	2.48514
	-1.50739	0.1257	-0.28504	0.50657	-0.98032	2.05766	-1.50739	9.83361	-1.32796	0.01375	0.36538	0.10706	-0.66632	6.97856	-1.32796	2.60323
	-1.49617	0.1288	-0.27383	0.5065	-0.96911	2.02354	-1.49617	9.56459	-1.31675	0.01423	0.3766	0.10627	-0.65511	6.8163	-1.31675	2.7252
	-1.48496	0.13209	-0.26261	0.50682	-0.95789	1.99074	-1.48496	9.29358	-1.30553	0.01472	0.38781	0.10562	-0.64389	6.64528	-1.30553	2.85118
	-1.47374	0.13556	-0.2514	0.50754	-0.94668	1.95905	-1.47374	9.0215	-1.29432	0.01523	0.39902	0.10511	-0.63268	6.46599	-1.29432	2.98115
	-1.46253	0.1392	-0.24018	0.50873	-0.93546	1.92838	-1.46253	8.74928	-1.2831	0.01576	0.41024	0.10477	-0.62147	6.28043	-1.2831	3.11471
	-1.45132	0.14297	-0.22897	0.5104	-0.92425	1.89863	-1.45132	8.47798	-1.27189	0.0163	0.42145	0.10458	-0.61025	6.08945	-1.27189	3.25154
	-1.4401	0.14687	-0.21776	0.51254	-0.91304	1.86968	-1.4401	8.20857	-1.26067	0.01684	0.43267	0.10458	-0.59904	5.89296	-1.26067	3.39165
	-1.42889	0.15087	-0.20654	0.51517	-0.90182	1.84135	-1.42889	7.94211	-1.24946	0.0174	0.44388	0.10476	-0.58782	5.69188	-1.24946	3.53505
	-1.41767	0.15494	-0.19533	0.5183	-0.89061	1.8137	-1.41767	7.67973	-1.23825	0.01797	0.45509	0.10511	-0.57661	5.48734	-1.23825	3.68139
	-1.40646	0.15906	-0.18411	0.52199	-0.87939	1.78667	-1.40646	7.42222	-1.22703	0.01854	0.46631	0.10563	-0.5654	5.28053	-1.22703	3.8303
	-1.39524	0.1632	-0.1729	0.52624	-0.86818	1.76005	-1.39524	7.17012	-1.21582	0.01911	0.47752	0.10632	-0.55418	5.07186	-1.21582	3.98166
	-1.38403	0.16734	-0.16169	0.53101	-0.85696	1.73375	-1.38403	6.92407	-1.2046	0.01968	0.48874	0.10717	-0.54297	4.86199	-1.2046	4.13529
	-1.37282	0.17144	-0.15047	0.53632	-0.84575	1.70764	-1.37282	6.6847	-1.19339	0.02024	0.49995	0.10819	-0.53175	4.65197	-1.19339	4.29078
	-1.3616	0.17549	-0.13926	0.54217	-0.83454	1.68165	-1.3616	6.4528	-1.18218	0.0208	0.51117	0.10935	-0.52054	4.44284	-1.18218	4.44778
	-1.35039	0.17947	-0.12804	0.54849	-0.82332	1.65577	-1.35039	6.22882	-1.17096	0.02135	0.52238	0.11066	-0.50932	4.23532	-1.17096	4.60624
	-1.33917	0.18333	-0.11683	0.55522	-0.81211	1.62993	-1.33917	6.01294	-1.15975	0.02189	0.53359	0.1121	-0.49811	4.03006	-1.15975	4.76585
	-1.32796	0.18707	-0.10561	0.56231	-0.80089	1.60408	-1.32796	5.8056	-1.14853	0.02241	0.54481	0.11366	-0.4869	3.82785	-1.14853	4.9261
	-1.31675	0.19066	-0.0944	0.56972	-0.78968	1.57829	-1.31675	5.60705	-1.13732	0.02292	0.55602	0.11532	-0.47568	3.62943	-1.13732	5.08673
	-1.30553	0.1941	-0.08319	0.5774	-0.77846	1.5525	-1.30553	5.41767	-1.1261	0.02341	0.56724	0.11708	-0.46447	3.43547	-1.1261	5.24742
	-1.29432	0.19738	-0.07197	0.58529	-0.76725	1.5267	-1.29432	5.2376	-1.11489	0.02387	0.57845	0.11891	-0.45325	3.24666	-1.11489	5.40786
	-1.2831	0.20042	-0.06076	0.59332	-0.75604	1.501	-1.2831	5.06646	-1.10368	0.02432	0.58966	0.1208	-0.44204	3.06355	-1.10368	5.56769
	-1.27189	0.20321	-0.04954	0.60144	-0.74482	1.47538	-1.27189	4.90407	-1.09246	0.02474	0.60088	0.12273	-0.43083	2.88664	-1.09246	5.72678
	-1.26067	0.20574	-0.03833	0.60956	-0.73361	1.44969	-1.26067	4.75056	-1.08125	0.02513	0.61209	0.12469	-0.41961	2.71637	-1.08125	5.88512
	-1.24946	0.20802	-0.02712	0.61763	-0.72239	1.42374	-1.24946	4.6059	-1.07003	0.02549	0.62331	0.12665	-0.4084	2.55313	-1.07003	6.04196
	-1.23825	0.21002	-0.0159	0.62556	-0.71118	1.39757	-1.23825	4.46961	-1.05882	0.02581	0.63452	0.12861	-0.39718	2.39726	-1.05882	6.19652
	-1.22703	0.2117	-0.00469	0.63333	-0.69997	1.37117	-1.22703	4.34115	-1.04761	0.0261	0.64574	0.13055	-0.38597	2.24901	-1.04761	6.34837
	-1.21582	0.21304	0.00653	0.64091	-0.68875	1.34444	-1.21582	4.2202	-1.03639	0.02635	0.65695	0.13248	-0.37475	2.1086	-1.03639	6.49784
	-1.2046	0.21407	0.01774	0.6482	-0.67754	1.31742	-1.2046	4.10673	-1.02518	0.02657	0.66816	0.13437	-0.36354	1.97616	-1.02518	6.64479
	-1.19339	0.21476	0.02896	0.65508	-0.66632	1.29015	-1.19339	4.00023	-1.01396	0.02675	0.67938	0.13618	-0.35233	1.85177	-1.01396	6.78829
	-1.18218	0.2151	0.04017	0.6615	-0.65511	1.26264	-1.18218	3.90004	-1.00275	0.0269	0.69059	0.13789	-0.34111	1.73546	-1.00275	6.92862
	-1.17096	0.21512	0.05138	0.6674	-0.64389	1.23488	-1.17096	3.80602	-0.99153	0.02701	0.70181	0.13953	-0.3299	1.62724	-0.99153	7.06499
	-1.15975	0.2148	0.0626	0.67276	-0.63268	1.20686	-1.15975	3.71773	-0.98032	0.02708	0.71302	0.14109	-0.31868	1.52711	-0.98032	7.19669
	-1.14853	0.21412	0.07381	0.67749	-0.62147	1.17879	-1.14853	3.63454	-0.96911	0.02712	0.72423	0.14253	-0.30747	1.43492	-0.96911	7.32369
	-1.13732	0.21311	0.08503	0.6816	-0.61025	1.15074	-1.13732	3.55619	-0.95789	0.02711	0.73545	0.14384	-0.29626	1.35044	-0.95789	7.44458
	-1.1261	0.21176	0.09624	0.68507	-0.59904	1.12257	-1.1261	3.4823	-0.94668	0.02707	0.74666	0.14502	-0.28504	1.27349	-0.94668	7.55835
	-1.11489	0.21009	0.10746	0.68785	-0.58782	1.09435	-1.11489	3.4125	-0.93546	0.02698	0.75788	0.14604	-0.27383	1.20384	-0.93546	7.66455
	-1.10368	0.20811	0.11867	0.68992	-0.57661	1.06625	-1.10368	3.34644	-0.92425	0.02686	0.76909	0.14689	-0.26261	1.14123	-0.92425	7.76311
	-1.09246	0.20583	0.12988	0.69123	-0.5654	1.03847	-1.09246	3.28387	-0.91304	0.0267	0.78031	0.14759	-0.2514	1.08541	-0.91304	7.85342
	-1.08125	0.2033	0.1411	0.6917	-0.55418	1.01095	-1.08125	3.22466	-0.90182	0.02651	0.79152	0.14814	-0.24018	1.03616	-0.90182	7.93442
	-1.07003	0.20052	0.15231	0.69129	-0.54297	0.9836	-1.07003	3.16843	-0.89061	0.0263	0.80273	0.14851	-0.22897	0.99316	-0.89061	8.00626
	-1.05882	0.19749	0.16353	0.68999	-0.53175	0.95654	-1.05882	3.11475	-0.87939	0.02607	0.81395	0.14871	-0.21776	0.95598	-0.87939	8.06866
	-1.04761	0.19423	0.17474	0.68783	-0.52054	0.9299	-1.04761	3.06341	-0.86818	0.02582	0.82516	0.14874	-0.20654	0.9243	-0.86818	8.1207
	-1.03639	0.19078	0.18595	0.68487	-0.50932	0.90368	-1.03639	3.01441	-0.85696	0.02555	0.83638	0.14863	-0.19533	0.89776	-0.85696	8.16176
	-1.02518	0.18718	0.19717	0.68128	-0.49811	0.87791	-1.02518	2.96783	-0.84575	0.02525	0.84759	0.14839	-0.18411	0.87601	-0.84575	8.19125
	-1.01396	0.18347	0.20838	0.6771	-0.4869	0.85267	-1.01396	2.92347	-0.83454	0.02493	0.85881	0.14801	-0.1729	0.85873	-0.83454	8.20882
	-1.00275	0.17965	0.2196	0.67232	-0.47568	0.82801	-1.00275	2.88125	-0.82332	0.02459	0.87002	0.14751	-0.16169	0.84555	-0.82332	8.21441
	-0.99153	0.17573	0.23081	0.66694	-0.46447	0.80401	-0.99153	2.84085	-0.81211	0.02423	0.88123	0.14689	-0.15047	0.83617	-0.81211	8.20777
	-0.98032	0.17175	0.24203	0.661	-0.45325	0.78074	-0.98032	2.80204	-0.80089	0.02386	0.89245	0.14616	-0.13926	0.83021	-0.80089	8.18868
	-0.96911	0.16772	0.25324	0.65456	-0.44204	0.75824	-0.96911	2.76474	-0.78968	0.02347	0.90366	0.14534	-0.12804	0.82726	-0.78968	8.158
	-0.95789	0.16366	0.26445	0.64777	-0.43083	0.73662	-0.95789	2.72861	-0.77846	0.02308	0.91488	0.14445	-0.11683	0.82696	-0.77846	8.11539
	-0.94668	0.15957	0.27567	0.64071	-0.41961	0.71595	-0.94668	2.69347	-0.76725	0.02268	0.92609	0.14354	-0.10561	0.82899	-0.76725	8.06082
	-0.93546	0.15548	0.28688	0.63342	-0.4084	0.69626	-0.93546	2.65923	-0.75604	0.02228	0.9373	0.14263	-0.0944	0.83303	-0.75604	7.99536
	-0.92425	0.15142	0.2981	0.62601	-0.39718	0.67758	-0.92425	2.62587	-0.74482	0.02187	0.94852	0.14171	-0.08319	0.83873	-0.74482	7.91934
	-0.91304	0.14739	0.30931	0.6186	-0.38597	0.65996	-0.91304	2.59327	-0.73361	0.02147	0.95973	0.14079	-0.07197	0.84583	-0.73361	7.83212
	-0.90182	0.14342	0.32052	0.61131	-0.37475	0.64339	-0.90182	2.56128	-0.72239	0.02107	0.97095	0.1399	-0.06076	0.85398	-0.72239	7.73269
	-0.89061	0.13954	0.33174	0.60427	-0.36354	0.62789	-0.89061	2.53004	-0.71118	0.02068	0.98216	0.13906	-0.04954	0.86294	-0.71118	7.62216
	-0.87939	0.13576	0.34295	0.59763	-0.35233	0.61348	-0.87939	2.49956	-0.69997	0.02029	0.99338	0.13835	-0.03833	0.87242	-0.69997	7.50088
	-0.86818	0.13209	0.35417	0.5914	-0.34111	0.60017	-0.86818	2.4696	-0.68875	0.01991	1.00459	0.13777	-0.02712	0.88215	-0.68875	7.36821
	-0.85696	0.12856	0.36538	0.58563	-0.3299	0.58804	-0.85696	2.44003	-0.67754	0.01954	1.0158	0.1373	-0.0159	0.89191	-0.67754	7.22525
	-0.84575	0.12516	0.3766	0.5804	-0.31868	0.57713	-0.84575	2.41074	-0.66632	0.01919	1.02702	0.13697	-0.00469	0.9016	-0.66632	7.07286
	-0.83454	0.12192	0.38781	0.5758	-0.30747	0.56739	-0.83454	2.38165	-0.65511	0.01884	1.03823	0.13679	0.00653	0.9111	-0.65511	6.91135
	-0.82332	0.11883	0.39902	0.57198	-0.29626	0.55879	-0.82332	2.35277	-0.64389	0.01851	1.04945	0.13677	0.01774	0.92017	-0.64389	6.74109
	-0.81211	0.11592	0.41024	0.56901	-0.28504	0.55129	-0.81211	2.32403	-0.63268	0.0182	1.06066	0.13695	0.02896	0.92855	-0.63268	6.56256
	-0.80089	0.11319	0.42145	0.56688	-0.27383	0.5449	-0.80089	2.29539	-0.62147	0.0179	1.07187	0.13733	0.04017	0.93599	-0.62147	6.37778
	-0.78968	0.11065	0.43267	0.56569	-0.26261	0.53957	-0.78968	2.26697	-0.61025	0.01763	1.08309	0.13792	0.05138	0.94234	-0.61025	6.18759
	-0.77846	0.10829	0.44388	0.56549	-0.2514	0.53529	-0.77846	2.23868	-0.59904	0.01737	1.0943	0.13874	0.0626	0.94747	-0.59904	5.9919
	-0.76725	0.10612	0.45509	0.56626	-0.24018	0.53204	-0.76725	2.21053	-0.58782	0.01712	1.10552	0.1398	0.07381	0.95127	-0.58782	5.79161
	-0.75604	0.10416	0.46631	0.568	-0.22897	0.52978	-0.75604	2.18266	-0.57661	0.0169	1.11673	0.14111	0.08503	0.95391	-0.57661	5.58785
	-0.74482	0.10239	0.47752	0.57075	-0.21776	0.52845	-0.74482	2.15507	-0.5654	0.01669	1.12795	0.14267	0.09624	0.95536	-0.5654	5.38184
	-0.73361	0.1008	0.48874	0.57449	-0.20654	0.52799	-0.73361	2.12755	-0.55418	0.0165	1.13916	0.14448	0.10746	0.95535	-0.55418	5.17397
	-0.72239	0.0994	0.49995	0.57922	-0.19533	0.52836	-0.72239	2.09986	-0.54297	0.01633	1.15037	0.14655	0.11867	0.95387	-0.54297	4.96489
	-0.71118	0.09818	0.51117	0.5849	-0.18411	0.52958	-0.71118	2.07203	-0.53175	0.01618	1.16159	0.14886	0.12988	0.95088	-0.53175	4.75565
	-0.69997	0.09713	0.52238	0.59151	-0.1729	0.5316	-0.69997	2.04407	-0.52054	0.01606	1.1728	0.15143	0.1411	0.94628	-0.52054	4.54732
	-0.68875	0.09625	0.53359	0.599	-0.16169	0.53432	-0.68875	2.0158	-0.50932	0.01596	1.18402	0.15426	0.15231	0.94	-0.50932	4.34059
	-0.67754	0.09551	0.54481	0.60732	-0.15047	0.53772	-0.67754	1.9873	-0.49811	0.01587	1.19523	0.15736	0.16353	0.93206	-0.49811	4.13612
	-0.66632	0.09492	0.55602	0.61638	-0.13926	0.54174	-0.66632	1.95862	-0.4869	0.01581	1.20644	0.16065	0.17474	0.9225	-0.4869	3.93467
	-0.65511	0.09447	0.56724	0.62613	-0.12804	0.54624	-0.65511	1.92977	-0.47568	0.01576	1.21766	0.16413	0.18595	0.91141	-0.47568	3.737
	-0.64389	0.09414	0.57845	0.63648	-0.11683	0.55112	-0.64389	1.90065	-0.46447	0.01573	1.22887	0.16778	0.19717	0.89909	-0.46447	3.54379
	-0.63268	0.09392	0.58966	0.64734	-0.10561	0.5563	-0.63268	1.87122	-0.45325	0.01573	1.24009	0.17155	0.20838	0.8856	-0.45325	3.35572
	-0.62147	0.09382	0.60088	0.6586	-0.0944	0.5617	-0.62147	1.84179	-0.44204	0.01574	1.2513	0.17544	0.2196	0.87081	-0.44204	3.17335
	-0.61025	0.09381	0.61209	0.67017	-0.08319	0.56724	-0.61025	1.8124	-0.43083	0.01577	1.26252	0.1794	0.23081	0.8548	-0.43083	2.99717
	-0.59904	0.0939	0.62331	0.68194	-0.07197	0.57284	-0.59904	1.78282	-0.41961	0.01582	1.27373	0.1834	0.24203	0.83763	-0.41961	2.82764
	-0.58782	0.09405	0.63452	0.69379	-0.06076	0.57842	-0.58782	1.75313	-0.4084	0.01589	1.28494	0.18742	0.25324	0.81944	-0.4084	2.66515
	-0.57661	0.09429	0.64574	0.7057	-0.04954	0.58388	-0.57661	1.72353	-0.39718	0.01599	1.29616	0.19142	0.26445	0.80039	-0.39718	2.51003
	-0.5654	0.09463	0.65695	0.71766	-0.03833	0.58916	-0.5654	1.69434	-0.38597	0.01611	1.30737	0.19537	0.27567	0.78059	-0.38597	2.36257
	-0.55418	0.09504	0.66816	0.72945	-0.02712	0.59418	-0.55418	1.66541	-0.37475	0.01625	1.31859	0.19922	0.28688	0.76014	-0.37475	2.22294
	-0.54297	0.0955	0.67938	0.74089	-0.0159	0.59884	-0.54297	1.63655	-0.36354	0.01641	1.3298	0.20294	0.2981	0.73913	-0.36354	2.0913
	-0.53175	0.096	0.69059	0.75185	-0.00469	0.60312	-0.53175	1.60791	-0.35233	0.0166	1.34101	0.2065	0.30931	0.71781	-0.35233	1.96772
	-0.52054	0.09656	0.70181	0.76233	0.00653	0.60697	-0.52054	1.57967	-0.34111	0.01681	1.35223	0.20987	0.32052	0.69626	-0.34111	1.85223
	-0.50932	0.09716	0.71302	0.77225	0.01774	0.61034	-0.50932	1.5518	-0.3299	0.01705	1.36344	0.21302	0.33174	0.67477	-0.3299	1.74487
	-0.49811	0.09779	0.72423	0.7815	0.02896	0.61313	-0.49811	1.52427	-0.31868	0.01731	1.37466	0.21592	0.34295	0.65345	-0.31868	1.64567
	-0.4869	0.09845	0.73545	0.79011	0.04017	0.61532	-0.4869	1.49717	-0.30747	0.0176	1.38587	0.21855	0.35417	0.63226	-0.30747	1.55444
	-0.47568	0.09913	0.74666	0.79788	0.05138	0.61689	-0.47568	1.47058	-0.29626	0.01791	1.39709	0.22088	0.36538	0.61127	-0.29626	1.47096
	-0.46447	0.09984	0.75788	0.80465	0.0626	0.61779	-0.46447	1.44457	-0.28504	0.01825	1.4083	0.22291	0.3766	0.59061	-0.28504	1.39504
	-0.45325	0.10058	0.76909	0.81043	0.07381	0.61792	-0.45325	1.41925	-0.27383	0.01861	1.41951	0.22464	0.38781	0.57036	-0.27383	1.32645
	-0.44204	0.10136	0.78031	0.81526	0.08503	0.6173	-0.44204	1.39471	-0.26261	0.019	1.43073	0.22607	0.39902	0.55063	-0.26261	1.26495
	-0.43083	0.10217	0.79152	0.8191	0.09624	0.61591	-0.43083	1.37106	-0.2514	0.01941	1.44194	0.22717	0.41024	0.53151	-0.2514	1.21027
	-0.41961	0.10305	0.80273	0.82182	0.10746	0.61372	-0.41961	1.34841	-0.24018	0.01986	1.45316	0.2279	0.42145	0.51307	-0.24018	1.16222
	-0.4084	0.10398	0.81395	0.82339	0.11867	0.61072	-0.4084	1.32679	-0.22897	0.02033	1.46437	0.22827	0.43267	0.49539	-0.22897	1.12045
	-0.39718	0.10497	0.82516	0.82379	0.12988	0.60685	-0.39718	1.30635	-0.21776	0.02083	1.47558	0.22829	0.44388	0.47853	-0.21776	1.08456
	-0.38597	0.10604	0.83638	0.82326	0.1411	0.60211	-0.38597	1.28717	-0.20654	0.02134	1.4868	0.22791	0.45509	0.46251	-0.20654	1.0542
	-0.37475	0.10718	0.84759	0.82185	0.15231	0.59646	-0.37475	1.26921	-0.19533	0.02187	1.49801	0.22711	0.46631	0.44737	-0.19533	1.02901
	-0.36354	0.1084	0.85881	0.81942	0.16353	0.58991	-0.36354	1.25256	-0.18411	0.02243	1.50923	0.2259	0.47752	0.43313	-0.18411	1.00869
	-0.35233	0.10969	0.87002	0.81601	0.17474	0.58251	-0.35233	1.2372	-0.1729	0.023	1.52044	0.22428	0.48874	0.41982	-0.1729	0.99289
	-0.34111	0.11108	0.88123	0.81169	0.18595	0.57433	-0.34111	1.22319	-0.16169	0.02358	1.53166	0.22228	0.49995	0.40743	-0.16169	0.98124
	-0.3299	0.11258	0.89245	0.80649	0.19717	0.56558	-0.3299	1.21078	-0.15047	0.02418	1.54287	0.21997	0.51117	0.39598	-0.15047	0.97344
	-0.31868	0.1142	0.90366	0.8005	0.20838	0.55623	-0.31868	1.20013	-0.13926	0.02478	1.55408	0.21736	0.52238	0.38544	-0.13926	0.96912
	-0.30747	0.11595	0.91488	0.79382	0.2196	0.54622	-0.30747	1.19109	-0.12804	0.0254	1.5653	0.21441	0.53359	0.37579	-0.12804	0.96785
	-0.29626	0.11782	0.92609	0.78673	0.23081	0.5356	-0.29626	1.1836	-0.11683	0.02601	1.57651	0.21113	0.54481	0.36702	-0.11683	0.96925
	-0.28504	0.11982	0.9373	0.77934	0.24203	0.52441	-0.28504	1.17768	-0.10561	0.02663	1.58773	0.20754	0.55602	0.35908	-0.10561	0.97299
	-0.27383	0.12195	0.94852	0.7716	0.25324	0.51272	-0.27383	1.17336	-0.0944	0.02724	1.59894	0.20367	0.56724	0.35193	-0.0944	0.97873
	-0.26261	0.12422	0.95973	0.76361	0.26445	0.50066	-0.26261	1.17061	-0.08319	0.02784	1.61016	0.19954	0.57845	0.34552	-0.08319	0.98613
	-0.2514	0.12662	0.97095	0.75551	0.27567	0.48829	-0.2514	1.16945	-0.07197	0.02844	1.62137	0.19518	0.58966	0.33981	-0.07197	0.99489
	-0.24018	0.12915	0.98216	0.74748	0.28688	0.47565	-0.24018	1.16993	-0.06076	0.02902	1.63258	0.19061	0.60088	0.33473	-0.06076	1.00468
	-0.22897	0.13183	0.99338	0.73986	0.2981	0.46281	-0.22897	1.172	-0.04954	0.02958	1.6438	0.18585	0.61209	0.33022	-0.04954	1.01522
	-0.21776	0.13463	1.00459	0.73273	0.30931	0.4499	-0.21776	1.17561	-0.03833	0.03012	1.65501	0.18094	0.62331	0.32623	-0.03833	1.02623
	-0.20654	0.13755	1.0158	0.726	0.32052	0.43698	-0.20654	1.18071	-0.02712	0.03064	1.66623	0.17589	0.63452	0.32267	-0.02712	1.03744
	-0.19533	0.1406	1.02702	0.71979	0.33174	0.42417	-0.19533	1.18726	-0.0159	0.03113	1.67744	0.17074	0.64574	0.31954	-0.0159	1.04858
	-0.18411	0.14378	1.03823	0.71423	0.34295	0.41155	-0.18411	1.19535	-0.00469	0.03159	1.68865	0.16551	0.65695	0.3168	-0.00469	1.05956
	-0.1729	0.14707	1.04945	0.70942	0.35417	0.39911	-0.1729	1.20492	0.00653	0.03203	1.69987	0.16022	0.66816	0.31435	0.00653	1.07027
	-0.16169	0.15047	1.06066	0.70548	0.36538	0.38692	-0.16169	1.2158	0.01774	0.03244	1.71108	0.15491	0.67938	0.31209	0.01774	1.08044
	-0.15047	0.15397	1.07187	0.70251	0.3766	0.37504	-0.15047	1.22801	0.02896	0.03282	1.7223	0.14961	0.69059	0.30994	0.02896	1.08981
	-0.13926	0.15757	1.08309	0.70059	0.38781	0.36352	-0.13926	1.24147	0.04017	0.03315	1.73351	0.14433	0.70181	0.30787	0.04017	1.0981
	-0.12804	0.16123	1.0943	0.69979	0.39902	0.35244	-0.12804	1.25596	0.05138	0.03344	1.74473	0.13908	0.71302	0.30583	0.05138	1.10518
	-0.11683	0.16491	1.10552	0.7002	0.41024	0.34185	-0.11683	1.27125	0.0626	0.03368	1.75594	0.13392	0.72423	0.30377	0.0626	1.11092
	-0.10561	0.16859	1.11673	0.70185	0.42145	0.33176	-0.10561	1.2872	0.07381	0.03387	1.76715	0.1289	0.73545	0.30172	0.07381	1.11517
	-0.0944	0.17226	1.12795	0.70479	0.43267	0.32223	-0.0944	1.30368	0.08503	0.03401	1.77837	0.12398	0.74666	0.2996	0.08503	1.1181
	-0.08319	0.17588	1.13916	0.70906	0.44388	0.31328	-0.08319	1.32052	0.09624	0.03409	1.78958	0.11916	0.75788	0.2973	0.09624	1.11967
	-0.07197	0.17944	1.15037	0.71465	0.45509	0.30492	-0.07197	1.33757	0.10746	0.03413	1.8008	0.11447	0.76909	0.29483	0.10746	1.11961
	-0.06076	0.1829	1.16159	0.72156	0.46631	0.29716	-0.06076	1.35464	0.11867	0.03412	1.81201	0.10991	0.78031	0.29219	0.11867	1.11794
	-0.04954	0.18624	1.1728	0.72979	0.47752	0.29001	-0.04954	1.37157	0.12988	0.03405	1.82322	0.10549	0.79152	0.28935	0.12988	1.11458
	-0.03833	0.18944	1.18402	0.73947	0.48874	0.28347	-0.03833	1.38817	0.1411	0.03394	1.83444	0.10122	0.80273	0.28627	0.1411	1.10945
	-0.02712	0.19247	1.19523	0.75052	0.49995	0.27753	-0.02712	1.40428	0.15231	0.03377	1.84565	0.09712	0.81395	0.28292	0.15231	1.10244
	-0.0159	0.1953	1.20644	0.76271	0.51117	0.27219	-0.0159	1.4197	0.16353	0.03354	1.85687	0.0932	0.82516	0.2793	0.16353	1.09359
	-0.00469	0.19791	1.21766	0.77593	0.52238	0.26743	-0.00469	1.43436	0.17474	0.03326	1.86808	0.08946	0.83638	0.2755	0.17474	1.08294
	0.00653	0.20028	1.22887	0.79009	0.53359	0.26324	0.00653	1.44816	0.18595	0.03292	1.8793	0.08592	0.84759	0.27153	0.18595	1.0706
	0.01774	0.20238	1.24009	0.80507	0.54481	0.25958	0.01774	1.46091	0.19717	0.03254	1.89051	0.08258	0.85881	0.26735	0.19717	1.05691
	0.02896	0.20419	1.2513	0.82074	0.55602	0.25642	0.02896	1.4724	0.20838	0.03212	1.90172	0.07946	0.87002	0.26298	0.20838	1.04194
	0.04017	0.20571	1.26252	0.83696	0.56724	0.25374	0.04017	1.48252	0.2196	0.03166	1.91294	0.07656	0.88123	0.25845	0.2196	1.02556
	0.05138	0.20697	1.27373	0.85357	0.57845	0.2515	0.05138	1.49126	0.23081	0.03115	1.92415	0.0739	0.89245	0.25377	0.23081	1.00785
	0.0626	0.20792	1.28494	0.87043	0.58966	0.24965	0.0626	1.49848	0.24203	0.03061	1.93537	0.07148	0.90366	0.24897	0.24203	0.98887
	0.07381	0.20854	1.29616	0.88735	0.60088	0.24816	0.07381	1.50396	0.25324	0.03003	1.94658	0.0693	0.91488	0.24409	0.25324	0.96878
	0.08503	0.20884	1.30737	0.90418	0.61209	0.24698	0.08503	1.50774	0.26445	0.02942	1.95779	0.06737	0.92609	0.2392	0.26445	0.94777
	0.09624	0.20881	1.31859	0.92075	0.62331	0.24607	0.09624	1.50979	0.27567	0.02879	1.96901	0.06572	0.9373	0.23434	0.27567	0.92599
	0.10746	0.20844	1.3298	0.93687	0.63452	0.24539	0.10746	1.51001	0.28688	0.02813	1.98022	0.06433	0.94852	0.22952	0.28688	0.90352
	0.11867	0.20773	1.34101	0.95239	0.64574	0.24493	0.11867	1.50837	0.2981	0.02746	1.99144	0.06321	0.95973	0.22481	0.2981	0.88048
	0.12988	0.20666	1.35223	0.96714	0.65695	0.24468	0.12988	1.50474	0.30931	0.02677	2.00265	0.06236	0.97095	0.22023	0.30931	0.85715
	0.1411	0.20522	1.36344	0.98101	0.66816	0.24456	0.1411	1.49904	0.32052	0.02609	2.01387	0.06179	0.98216	0.21584	0.32052	0.83366
	0.15231	0.20341	1.37466	0.9939	0.67938	0.24449	0.15231	1.49116	0.33174	0.0254	2.02508	0.06149	0.99338	0.21173	0.33174	0.81027
	0.16353	0.20124	1.38587	1.00563	0.69059	0.24443	0.16353	1.48114	0.34295	0.0247	2.03629	0.06146	1.00459	0.20792	0.34295	0.78714
	0.17474	0.19872	1.39709	1.01613	0.70181	0.24437	0.17474	1.46906	0.35417	0.02401	2.04751	0.06171	1.0158	0.20444	0.35417	0.76424
	0.18595	0.1959	1.4083	1.02523	0.71302	0.24429	0.18595	1.45511	0.36538	0.02333	2.05872	0.06223	1.02702	0.2013	0.36538	0.74167
	0.19717	0.19285	1.41951	1.03294	0.72423	0.24415	0.19717	1.4397	0.3766	0.02266	2.06994	0.06302	1.03823	0.19855	0.3766	0.71954
	0.20838	0.18956	1.43073	1.03924	0.73545	0.24395	0.20838	1.4229	0.38781	0.022	2.08115	0.06408	1.04945	0.19623	0.38781	0.69797
	0.2196	0.18602	1.44194	1.04409	0.74666	0.24363	0.2196	1.40456	0.39902	0.02135	2.09236	0.0654	1.06066	0.19435	0.39902	0.67709
	0.23081	0.18225	1.45316	1.04734	0.75788	0.24315	0.23081	1.38479	0.41024	0.02073	2.10358	0.06697	1.07187	0.19296	0.41024	0.65701
	0.24203	0.17828	1.46437	1.04899	0.76909	0.24249	0.24203	1.36368	0.42145	0.02013	2.11479	0.0688	1.08309	0.19206	0.42145	0.63778
	0.25324	0.17412	1.47558	1.04904	0.78031	0.24169	0.25324	1.34141	0.43267	0.01956	2.12601	0.07087	1.0943	0.19168	0.43267	0.61952
	0.26445	0.16984	1.4868	1.0472	0.79152	0.24072	0.26445	1.31827	0.44388	0.01902	2.13722	0.07317	1.10552	0.19183	0.44388	0.6023
	0.27567	0.16544	1.49801	1.04348	0.80273	0.23956	0.27567	1.29444	0.45509	0.01851	2.14844	0.07569	1.11673	0.19251	0.45509	0.58613
	0.28688	0.16096	1.50923	1.0379	0.81395	0.23818	0.28688	1.27003	0.46631	0.01803	2.15965	0.07842	1.12795	0.19373	0.46631	0.57103
	0.2981	0.15644	1.52044	1.03045	0.82516	0.2366	0.2981	1.24525	0.47752	0.01759	2.17086	0.08136	1.13916	0.1955	0.47752	0.55704
	0.30931	0.1519	1.53166	1.02123	0.83638	0.23487	0.30931	1.2204	0.48874	0.01718	2.18208	0.08449	1.15037	0.19779	0.48874	0.54417
	0.32052	0.14738	1.54287	1.01056	0.84759	0.23299	0.32052	1.19567	0.49995	0.0168	2.19329	0.08781	1.16159	0.2006	0.49995	0.53242
	0.33174	0.14293	1.55408	0.99852	0.85881	0.23096	0.33174	1.17137	0.51117	0.01646	2.20451	0.09128	1.1728	0.20391	0.51117	0.52178
	0.34295	0.13856	1.5653	0.98491	0.87002	0.22878	0.34295	1.14774	0.52238	0.01615	2.21572	0.09491	1.18402	0.20774	0.52238	0.51224
	0.35417	0.1343	1.57651	0.96978	0.88123	0.22649	0.35417	1.12481	0.53359	0.01587	2.22693	0.09868	1.19523	0.21206	0.53359	0.50376
	0.36538	0.13016	1.58773	0.95322	0.89245	0.22409	0.36538	1.10271	0.54481	0.01563	2.23815	0.10258	1.20644	0.21678	0.54481	0.49631
	0.3766	0.12618	1.59894	0.93533	0.90366	0.22163	0.3766	1.08161	0.55602	0.01542	2.24936	0.10659	1.21766	0.22187	0.55602	0.48982
	0.38781	0.12236	1.61016	0.91623	0.91488	0.21912	0.38781	1.06168	0.56724	0.01523	2.26058	0.11072	1.22887	0.22728	0.56724	0.48424
	0.39902	0.11874	1.62137	0.89603	0.92609	0.21665	0.39902	1.04316	0.57845	0.01508	2.27179	0.11494	1.24009	0.23298	0.57845	0.47951
	0.41024	0.11533	1.63258	0.87485	0.9373	0.21425	0.41024	1.02619	0.58966	0.01494	2.28301	0.11925	1.2513	0.23889	0.58966	0.47555
	0.42145	0.11214	1.6438	0.85281	0.94852	0.21191	0.42145	1.01078	0.60088	0.01483	2.29422	0.12364	1.26252	0.24497	0.60088	0.4723
	0.43267	0.10918	1.65501	0.83004	0.95973	0.20966	0.43267	0.99711	0.61209	0.01474	2.30543	0.12806	1.27373	0.25116	0.61209	0.46965
	0.44388	0.10647	1.66623	0.80666	0.97095	0.20756	0.44388	0.98525	0.62331	0.01467	2.31665	0.13251	1.28494	0.25741	0.62331	0.46755
	0.45509	0.104	1.67744	0.78279	0.98216	0.20564	0.45509	0.97518	0.63452	0.01461	2.32786	0.13699	1.29616	0.26364	0.63452	0.46588
	0.46631	0.10177	1.68865	0.75855	0.99338	0.20398	0.46631	0.96694	0.64574	0.01456	2.33908	0.14148	1.30737	0.2698	0.64574	0.46464
	0.47752	0.09978	1.69987	0.73406	1.00459	0.20263	0.47752	0.96054	0.65695	0.01452	2.35029	0.14595	1.31859	0.27582	0.65695	0.4638
	0.48874	0.09803	1.71108	0.70947	1.0158	0.20155	0.48874	0.95598	0.66816	0.0145	2.36151	0.15039	1.3298	0.28165	0.66816	0.46322
	0.49995	0.09651	1.7223	0.68493	1.02702	0.20078	0.49995	0.95325	0.67938	0.01448	2.37272	0.15479	1.34101	0.28722	0.67938	0.46274
	0.51117	0.09521	1.73351	0.66048	1.03823	0.20036	0.51117	0.9523	0.69059	0.01446	2.38393	0.15913	1.35223	0.29247	0.69059	0.46228
	0.52238	0.09412	1.74473	0.63621	1.04945	0.2003	0.52238	0.95307	0.70181	0.01443	2.39515	0.1634	1.36344	0.29737	0.70181	0.46184
	0.53359	0.09323	1.75594	0.61241	1.06066	0.20064	0.53359	0.95547	0.71302	0.01441	2.40636	0.16758	1.37466	0.30187	0.71302	0.46133
	0.54481	0.09253	1.76715	0.58924	1.07187	0.2014	0.54481	0.95942	0.72423	0.01437	2.41758	0.17173	1.38587	0.30592	0.72423	0.46067
	0.55602	0.09199	1.77837	0.5666	1.08309	0.20259	0.55602	0.9648	0.73545	0.01434	2.42879	0.17582	1.39709	0.30947	0.73545	0.4599
	0.56724	0.09161	1.78958	0.54448	1.0943	0.20424	0.56724	0.97149	0.74666	0.01429	2.44	0.1798	1.4083	0.31249	0.74666	0.45891
	0.57845	0.09136	1.8008	0.52298	1.10552	0.20635	0.57845	0.97934	0.75788	0.01424	2.45122	0.18365	1.41951	0.31499	0.75788	0.45758
	0.58966	0.09123	1.81201	0.50214	1.11673	0.20892	0.58966	0.98822	0.76909	0.01417	2.46243	0.18737	1.43073	0.31696	0.76909	0.45589
	0.60088	0.09119	1.82322	0.482	1.12795	0.21197	0.60088	0.99795	0.78031	0.0141	2.47365	0.19094	1.44194	0.31839	0.78031	0.45388
	0.61209	0.09123	1.83444	0.46263	1.13916	0.21549	0.61209	1.00838	0.79152	0.01401	2.48486	0.19437	1.45316	0.31925	0.79152	0.4515
	0.62331	0.09132	1.84565	0.44406	1.15037	0.21947	0.62331	1.01933	0.80273	0.01392	2.49608	0.19763	1.46437	0.31951	0.80273	0.44869
	0.63452	0.09145	1.85687	0.42637	1.16159	0.2239	0.63452	1.03064	0.81395	0.01381	2.50729	0.20073	1.47558	0.31915	0.81395	0.44544
	0.64574	0.09162	1.86808	0.40959	1.1728	0.22877	0.64574	1.04225	0.82516	0.01369	2.5185	0.20366	1.4868	0.31811	0.82516	0.44173
	0.65695	0.09181	1.8793	0.39377	1.18402	0.2341	0.65695	1.05414	0.83638	0.01356	2.52972	0.20647	1.49801	0.31642	0.83638	0.43769
	0.66816	0.09199	1.89051	0.37895	1.19523	0.23985	0.66816	1.066	0.84759	0.01343	2.54093	0.20911	1.50923	0.31406	0.84759	0.43336
	0.67938	0.09214	1.90172	0.36517	1.20644	0.24595	0.67938	1.07751	0.85881	0.01329	2.55215	0.21156	1.52044	0.31105	0.85881	0.42866
	0.69059	0.09224	1.91294	0.35247	1.21766	0.25234	0.69059	1.08851	0.87002	0.01315	2.56336	0.21381	1.53166	0.30741	0.87002	0.42364
	0.70181	0.09229	1.92415	0.34089	1.22887	0.259	0.70181	1.099	0.88123	0.013	2.57457	0.21581	1.54287	0.30324	0.88123	0.41834
	0.71302	0.09229	1.93537	0.33045	1.24009	0.26586	0.71302	1.10883	0.89245	0.01286	2.58579	0.21759	1.55408	0.29858	0.89245	0.41278
	0.72423	0.09222	1.94658	0.32118	1.2513	0.27287	0.72423	1.11787	0.90366	0.01272	2.597	0.21914	1.5653	0.29339	0.90366	0.40702
	0.73545	0.09208	1.95779	0.3131	1.26252	0.27999	0.73545	1.12613	0.91488	0.01258	2.60822	0.22047	1.57651	0.28769	0.91488	0.40112
	0.74666	0.09186	1.96901	0.30627	1.27373	0.28715	0.74666	1.13337	0.92609	0.01246	2.61943	0.22153	1.58773	0.2815	0.92609	0.39519
	0.75788	0.09154	1.98022	0.3007	1.28494	0.29428	0.75788	1.13934	0.9373	0.01234	2.63065	0.22232	1.59894	0.27488	0.9373	0.38931
	0.76909	0.09111	1.99144	0.29638	1.29616	0.30134	0.76909	1.14403	0.94852	0.01225	2.64186	0.22283	1.61016	0.26787	0.94852	0.38348
	0.78031	0.0906	2.00265	0.2933	1.30737	0.30824	0.78031	1.14755	0.95973	0.01217	2.65307	0.22305	1.62137	0.2605	0.95973	0.37776
	0.79152	0.09	2.01387	0.29149	1.31859	0.31494	0.79152	1.14982	0.97095	0.01211	2.66429	0.22298	1.63258	0.25284	0.97095	0.37223
	0.80273	0.08931	2.02508	0.29093	1.3298	0.32137	0.80273	1.15069	0.98216	0.01208	2.6755	0.22263	1.6438	0.24492	0.98216	0.36698
	0.81395	0.08852	2.03629	0.29164	1.34101	0.32746	0.81395	1.15009	0.99338	0.01207	2.68672	0.222	1.65501	0.23678	0.99338	0.36215
	0.82516	0.08765	2.04751	0.29358	1.35223	0.33315	0.82516	1.14805	1.00459	0.0121	2.69793	0.22112	1.66623	0.22849	1.00459	0.35779
	0.83638	0.08673	2.05872	0.29677	1.36344	0.33843	0.83638	1.14485	1.0158	0.01217	2.70914	0.22001	1.67744	0.22007	1.0158	0.35391
	0.84759	0.08576	2.06994	0.30117	1.37466	0.34325	0.84759	1.14061	1.02702	0.01227	2.72036	0.21861	1.68865	0.21158	1.02702	0.35054
	0.85881	0.08475	2.08115	0.30676	1.38587	0.34752	0.85881	1.13512	1.03823	0.01241	2.73157	0.21696	1.69987	0.20305	1.03823	0.34775
	0.87002	0.08371	2.09236	0.31353	1.39709	0.35123	0.87002	1.1285	1.04945	0.0126	2.74279	0.21505	1.71108	0.19454	1.04945	0.3456
	0.88123	0.08266	2.10358	0.32143	1.4083	0.35431	0.88123	1.12083	1.06066	0.01283	2.754	0.21288	1.7223	0.18609	1.06066	0.34414
	0.89245	0.08161	2.11479	0.33045	1.41951	0.35682	0.89245	1.1122	1.07187	0.01312	2.76522	0.21045	1.73351	0.17773	1.07187	0.3434
	0.90366	0.08059	2.12601	0.34054	1.43073	0.35874	0.90366	1.10272	1.08309	0.01345	2.77643	0.20777	1.74473	0.16947	1.08309	0.34343
	0.91488	0.07961	2.13722	0.35166	1.44194	0.36004	0.91488	1.09255	1.0943	0.01384	2.78764	0.20488	1.75594	0.1614	1.0943	0.34426
	0.92609	0.07871	2.14844	0.36376	1.45316	0.36069	0.92609	1.08209	1.10552	0.01427	2.79886	0.20181	1.76715	0.15357	1.10552	0.3459
	0.9373	0.07793	2.15965	0.3768	1.46437	0.36067	0.9373	1.07151	1.11673	0.01477	2.81007	0.19851	1.77837	0.14596	1.11673	0.34838
	0.94852	0.07724	2.17086	0.39073	1.47558	0.35999	0.94852	1.06075	1.12795	0.01531	2.82129	0.19503	1.78958	0.13856	1.12795	0.35172
	0.95973	0.07669	2.18208	0.40554	1.4868	0.35856	0.95973	1.04996	1.13916	0.01591	2.8325	0.19136	1.8008	0.1314	1.13916	0.35589
	0.97095	0.07629	2.19329	0.42118	1.49801	0.35639	0.97095	1.03936	1.15037	0.01656	2.84371	0.18754	1.81201	0.12448	1.15037	0.3609
	0.98216	0.07605	2.20451	0.43754	1.50923	0.35349	0.98216	1.02917	1.16159	0.01727	2.85493	0.18369	1.82322	0.11783	1.16159	0.36673
	0.99338	0.07601	2.21572	0.45457	1.52044	0.34987	0.99338	1.01986	1.1728	0.01802	2.86614	0.17982	1.83444	0.11146	1.1728	0.37336
	1.00459	0.07619	2.22693	0.47219	1.53166	0.34557	1.00459	1.01154	1.18402	0.01883	2.87736	0.17588	1.84565	0.10538	1.18402	0.38083
	1.0158	0.07659	2.23815	0.49036	1.54287	0.3407	1.0158	1.00413	1.19523	0.01968	2.88857	0.17187	1.85687	0.09959	1.19523	0.3891
	1.02702	0.07723	2.24936	0.50904	1.55408	0.33531	1.02702	0.9978	1.20644	0.02058	2.89979	0.16784	1.86808	0.0941	1.20644	0.39801
	1.03823	0.07814	2.26058	0.52817	1.5653	0.32933	1.03823	0.99272	1.21766	0.02151	2.911	0.16379	1.8793	0.08892	1.21766	0.40752
	1.04945	0.07932	2.27179	0.54773	1.57651	0.3228	1.04945	0.98905	1.22887	0.02248	2.92221	0.15975	1.89051	0.08406	1.22887	0.41754
	1.06066	0.08079	2.28301	0.56771	1.58773	0.31575	1.06066	0.98692	1.24009	0.02347	2.93343	0.15575	1.90172	0.07952	1.24009	0.428
	1.07187	0.08256	2.29422	0.58797	1.59894	0.30824	1.07187	0.98647	1.2513	0.02449	2.94464	0.15181	1.91294	0.07529	1.2513	0.43881
	1.08309	0.08463	2.30543	0.60843	1.61016	0.30031	1.08309	0.98781	1.26252	0.02552	2.95586	0.14795	1.92415	0.07138	1.26252	0.44989
	1.0943	0.08701	2.31665	0.62899	1.62137	0.29201	1.0943	0.99104	1.27373	0.02657	2.96707	0.1442	1.93537	0.06779	1.27373	0.46113
	1.10552	0.0897	2.32786	0.6496	1.63258	0.28339	1.10552	0.99624	1.28494	0.02762	2.97828	0.14057	1.94658	0.06452	1.28494	0.47245
	1.11673	0.0927	2.33908	0.67017	1.6438	0.2745	1.11673	1.00347	1.29616	0.02867	2.9895	0.13709	1.95779	0.06157	1.29616	0.48373
	1.12795	0.09601	2.35029	0.69061	1.65501	0.2654	1.12795	1.01278	1.30737	0.0297	3.00071	0.13378	1.96901	0.05893	1.30737	0.49487
	1.13916	0.09962	2.36151	0.71083	1.66623	0.25614	1.13916	1.02417	1.31859	0.03073	3.01193	0.13064	1.98022	0.05659	1.31859	0.50577
	1.15037	0.10352	2.37272	0.73079	1.67744	0.24676	1.15037	1.03764	1.3298	0.03173	3.02314	0.1277	1.99144	0.05456	1.3298	0.51632
	1.16159	0.10769	2.38393	0.7504	1.68865	0.23731	1.16159	1.05315	1.34101	0.0327	3.03436	0.12496	2.00265	0.05283	1.34101	0.52642
	1.1728	0.11214	2.39515	0.76962	1.69987	0.22784	1.1728	1.0707	1.35223	0.03363	3.04557	0.12244	2.01387	0.05139	1.35223	0.53597
	1.18402	0.11685	2.40636	0.78836	1.71108	0.2184	1.18402	1.09042	1.36344	0.03453	3.05678	0.12014	2.02508	0.05024	1.36344	0.54491
	1.19523	0.1218	2.41758	0.80676	1.7223	0.20905	1.19523	1.11217	1.37466	0.03537	3.068	0.11806	2.03629	0.04936	1.37466	0.55316
	1.20644	0.12694	2.42879	0.82475	1.73351	0.19981	1.20644	1.13559	1.38587	0.03616	3.07921	0.11622	2.04751	0.04875	1.38587	0.56062
	1.21766	0.13225	2.44	0.84209	1.74473	0.19071	1.21766	1.16052	1.39709	0.03689	3.09043	0.1146	2.05872	0.0484	1.39709	0.56725
	1.22887	0.13769	2.45122	0.85872	1.75594	0.18183	1.22887	1.18677	1.4083	0.03756	3.10164	0.1132	2.06994	0.0483	1.4083	0.57295
	1.24009	0.14323	2.46243	0.87459	1.76715	0.17323	1.24009	1.21416	1.41951	0.03816	3.11286	0.11203	2.08115	0.04844	1.41951	0.57779
	1.2513	0.14884	2.47365	0.88975	1.77837	0.16488	1.2513	1.24245	1.43073	0.03871	3.12407	0.11107	2.09236	0.04881	1.43073	0.58174
	1.26252	0.15448	2.48486	0.90412	1.78958	0.15678	1.26252	1.27142	1.44194	0.03918	3.13528	0.11031	2.10358	0.04939	1.44194	0.58474
	1.27373	0.1601	2.49608	0.91766	1.8008	0.14895	1.27373	1.30082	1.45316	0.03956	3.1465	0.10974	2.11479	0.05017	1.45316	0.58672
	1.28494	0.16567	2.50729	0.93032	1.81201	0.14141	1.28494	1.33038	1.46437	0.03987	3.15771	0.10938	2.12601	0.05114	1.46437	0.58765
	1.29616	0.17116	2.5185	0.94211	1.82322	0.13418	1.29616	1.35985	1.47558	0.0401	3.16893	0.10922	2.13722	0.0523	1.47558	0.58754
	1.30737	0.17651	2.52972	0.9531	1.83444	0.12727	1.30737	1.38893	1.4868	0.04025	3.18014	0.10924	2.14844	0.05362	1.4868	0.58627
	1.31859	0.18168	2.54093	0.96318	1.84565	0.1207	1.31859	1.41737	1.49801	0.04031	3.19135	0.10939	2.15965	0.05508	1.49801	0.58384
	1.3298	0.18665	2.55215	0.97225	1.85687	0.11447	1.3298	1.44489	1.50923	0.04028	3.20257	0.10965	2.17086	0.05669	1.50923	0.58024
	1.34101	0.19136	2.56336	0.9802	1.86808	0.10859	1.34101	1.47121	1.52044	0.04015	3.21378	0.11001	2.18208	0.05842	1.52044	0.57548
	1.35223	0.19578	2.57457	0.98696	1.8793	0.10307	1.35223	1.49607	1.53166	0.03995	3.225	0.11045	2.19329	0.06026	1.53166	0.56963
	1.36344	0.1999	2.58579	0.99252	1.89051	0.09792	1.36344	1.51934	1.54287	0.03966	3.23621	0.11095	2.20451	0.0622	1.54287	0.56287
	1.37466	0.20368	2.597	0.99699	1.90172	0.09314	1.37466	1.54083	1.55408	0.03931	3.24743	0.11149	2.21572	0.06423	1.55408	0.55525
	1.38587	0.20709	2.60822	1.0003	1.91294	0.08873	1.38587	1.56025	1.5653	0.03889	3.25864	0.11206	2.22693	0.06632	1.5653	0.54669
	1.39709	0.2101	2.61943	1.00232	1.92415	0.0847	1.39709	1.57745	1.57651	0.03839	3.26985	0.11263	2.23815	0.06846	1.57651	0.5372
	1.4083	0.21267	2.63065	1.00303	1.93537	0.08104	1.4083	1.59221	1.58773	0.03781	3.28107	0.1132	2.24936	0.07066	1.58773	0.52686
	1.41951	0.21484	2.64186	1.00242	1.94658	0.07775	1.41951	1.60459	1.59894	0.03717	3.29228	0.11375	2.26058	0.0729	1.59894	0.51572
	1.43073	0.21659	2.65307	1.0005	1.95779	0.07483	1.43073	1.61457	1.61016	0.03645	3.3035	0.1143	2.27179	0.07517	1.61016	0.50387
	1.44194	0.21795	2.66429	0.99727	1.96901	0.07229	1.44194	1.62208	1.62137	0.03568	3.31471	0.11484	2.28301	0.07748	1.62137	0.49136
	1.45316	0.21889	2.6755	0.99279	1.98022	0.07011	1.45316	1.62692	1.63258	0.03485	3.32592	0.11533	2.29422	0.07979	1.63258	0.4783
	1.46437	0.21939	2.68672	0.98712	1.99144	0.06828	1.46437	1.62905	1.6438	0.03397	3.33714	0.11576	2.30543	0.08208	1.6438	0.46474
	1.47558	0.21945	2.69793	0.98042	2.00265	0.06681	1.47558	1.62848	1.65501	0.03305	3.34835	0.11612	2.31665	0.08436	1.65501	0.45077
	1.4868	0.21902	2.70914	0.97277	2.01387	0.06569	1.4868	1.62478	1.66623	0.03208	3.35957	0.11641	2.32786	0.0866	1.66623	0.43646
	1.49801	0.21809	2.72036	0.964	2.02508	0.0649	1.49801	1.61796	1.67744	0.03109	3.37078	0.11663	2.33908	0.0888	1.67744	0.4219
	1.50923	0.21668	2.73157	0.95414	2.03629	0.06444	1.50923	1.60808	1.68865	0.03006	3.382	0.11678	2.35029	0.09095	1.68865	0.40715
	1.52044	0.2148	2.74279	0.94322	2.04751	0.0643	1.52044	1.59511	1.69987	0.02902	3.39321	0.11691	2.36151	0.09303	1.69987	0.39229
	1.53166	0.21247	2.754	0.93121	2.05872	0.06447	1.53166	1.57927	1.71108	0.02796	3.40442	0.11705	2.37272	0.09504	1.71108	0.37741
	1.54287	0.20976	2.76522	0.91826	2.06994	0.06493	1.54287	1.56103	1.7223	0.0269	3.41564	0.11713	2.38393	0.09697	1.7223	0.3626
	1.55408	0.20671	2.77643	0.90443	2.08115	0.06568	1.55408	1.54053	1.73351	0.02583	3.42685	0.11715	2.39515	0.09882	1.73351	0.34789
	1.5653	0.20327	2.78764	0.88977	2.09236	0.0667	1.5653	1.51752	1.74473	0.02477	3.43807	0.11714	2.40636	0.10058	1.74473	0.33332
	1.57651	0.19947	2.79886	0.87433	2.10358	0.06797	1.57651	1.49205	1.75594	0.02371	3.44928	0.11709	2.41758	0.10227	1.75594	0.31904
	1.58773	0.19534	2.81007	0.85812	2.11479	0.06949	1.58773	1.46431	1.76715	0.02268	3.46049	0.117	2.42879	0.10389	1.76715	0.30515
	1.59894	0.19091	2.82129	0.84123	2.12601	0.07123	1.59894	1.43448	1.77837	0.02165	3.47171	0.1169	2.44	0.1054	1.77837	0.29159
	1.61016	0.18621	2.8325	0.82373	2.13722	0.07319	1.61016	1.40274	1.78958	0.02065	3.48292	0.11677	2.45122	0.10681	1.78958	0.27837
	1.62137	0.18126	2.84371	0.80572	2.14844	0.07535	1.62137	1.3693	1.8008	0.01967	3.49414	0.11665	2.46243	0.10812	1.8008	0.26553
	1.63258	0.17612	2.85493	0.7875	2.15965	0.07769	1.63258	1.33435	1.81201	0.01871	3.50535	0.11654	2.47365	0.10932	1.81201	0.2531
	1.6438	0.1708	2.86614	0.76915	2.17086	0.08019	1.6438	1.29811	1.82322	0.01778	3.51657	0.11649	2.48486	0.11042	1.82322	0.2411
	1.65501	0.16534	2.87736	0.7507	2.18208	0.08285	1.65501	1.26078	1.83444	0.01688	3.52778	0.11647	2.49608	0.11142	1.83444	0.22956
	1.66623	0.15977	2.88857	0.73235	2.19329	0.08566	1.66623	1.22257	1.84565	0.01602	3.53899	0.11649	2.50729	0.11231	1.84565	0.21851
	1.67744	0.15413	2.89979	0.71406	2.20451	0.08858	1.67744	1.18368	1.85687	0.01519	3.55021	0.11656	2.5185	0.11311	1.85687	0.20797
	1.68865	0.14844	2.911	0.69582	2.21572	0.09161	1.68865	1.1443	1.86808	0.0144	3.56142	0.11668	2.52972	0.11385	1.86808	0.19796
	1.69987	0.14274	2.92221	0.67773	2.22693	0.09472	1.69987	1.10463	1.8793	0.01365	3.57264	0.11686	2.54093	0.1145	1.8793	0.18849
	1.71108	0.13706	2.93343	0.65988	2.23815	0.0979	1.71108	1.06492	1.89051	0.01294	3.58385	0.11711	2.55215	0.11505	1.89051	0.17958
	1.7223	0.13143	2.94464	0.64235	2.24936	0.10114	1.7223	1.0254	1.90172	0.01227	3.59506	0.11742	2.56336	0.11549	1.90172	0.17125
	1.73351	0.12587	2.95586	0.62523	2.26058	0.10443	1.73351	0.98616	1.91294	0.01165	3.60628	0.1178	2.57457	0.11583	1.91294	0.1635
	1.74473	0.1204	2.96707	0.60859	2.27179	0.10776	1.74473	0.94731	1.92415	0.01108	3.61749	0.11826	2.58579	0.11606	1.92415	0.15636
	1.75594	0.11507	2.97828	0.59251	2.28301	0.11114	1.75594	0.90931	1.93537	0.01055	3.62871	0.11879	2.597	0.11621	1.93537	0.14982
	1.76715	0.10991	2.9895	0.57706	2.29422	0.11453	1.76715	0.87239	1.94658	0.01006	3.63992	0.11939	2.60822	0.11627	1.94658	0.14389
	1.77837	0.10492	3.00071	0.5623	2.30543	0.11791	1.77837	0.8364	1.95779	0.00963	3.65114	0.12006	2.61943	0.11623	1.95779	0.13857
	1.78958	0.10008	3.01193	0.5483	2.31665	0.12126	1.78958	0.80135	1.96901	0.00924	3.66235	0.12079	2.63065	0.11608	1.96901	0.13388
	1.8008	0.09542	3.02314	0.53509	2.32786	0.12458	1.8008	0.76735	1.98022	0.0089	3.67356	0.12158	2.64186	0.11583	1.98022	0.12982
	1.81201	0.09095	3.03436	0.52273	2.33908	0.12784	1.81201	0.7345	1.99144	0.00861	3.68478	0.12241	2.65307	0.11547	1.99144	0.12638
	1.82322	0.08668	3.04557	0.51123	2.35029	0.13103	1.82322	0.70286	2.00265	0.00836	3.69599	0.12329	2.66429	0.11501	2.00265	0.12355
	1.83444	0.08261	3.05678	0.50064	2.36151	0.13414	1.83444	0.67251	2.01387	0.00815	3.70721	0.1242	2.6755	0.11444	2.01387	0.12134
	1.84565	0.07876	3.068	0.49096	2.37272	0.13716	1.84565	0.64353	2.02508	0.008	3.71842	0.12513	2.68672	0.11378	2.02508	0.11972
	1.85687	0.07515	3.07921	0.48221	2.38393	0.14007	1.85687	0.61598	2.03629	0.00788	3.72963	0.12607	2.69793	0.11304	2.03629	0.11871
	1.86808	0.07176	3.09043	0.47438	2.39515	0.14288	1.86808	0.58994	2.04751	0.00781	3.74085	0.12707	2.70914	0.11221	2.04751	0.11827
	1.8793	0.06862	3.10164	0.46748	2.40636	0.14557	1.8793	0.56546	2.05872	0.00778	3.75206	0.12812	2.72036	0.11129	2.05872	0.11841
	1.89051	0.06572	3.11286	0.46148	2.41758	0.14816	1.89051	0.54259	2.06994	0.00779	3.76328	0.12914	2.73157	0.11027	2.06994	0.11911
	1.90172	0.06307	3.12407	0.45636	2.42879	0.15065	1.90172	0.52138	2.08115	0.00783	3.77449	0.13013	2.74279	0.10915	2.08115	0.12035
	1.91294	0.06067	3.13528	0.4521	2.44	0.153	1.91294	0.50187	2.09236	0.00791	3.78571	0.13108	2.754	0.10794	2.09236	0.12212
	1.92415	0.05853	3.1465	0.44867	2.45122	0.1552	1.92415	0.48411	2.10358	0.00803	3.79692	0.13198	2.76522	0.10663	2.10358	0.12439
	1.93537	0.05665	3.15771	0.44611	2.46243	0.15724	1.93537	0.46813	2.11479	0.00818	3.80813	0.13281	2.77643	0.10524	2.11479	0.12715
	1.94658	0.05502	3.16893	0.4445	2.47365	0.15914	1.94658	0.45395	2.12601	0.00836	3.81935	0.13357	2.78764	0.10375	2.12601	0.13037
	1.95779	0.05366	3.18014	0.44369	2.48486	0.1609	1.95779	0.44159	2.13722	0.00856	3.83056	0.13425	2.79886	0.10217	2.13722	0.13403
	1.96901	0.05255	3.19135	0.44351	2.49608	0.1625	1.96901	0.43111	2.14844	0.00879	3.84178	0.13485	2.81007	0.10051	2.14844	0.1381
	1.98022	0.0517	3.20257	0.4439	2.50729	0.16395	1.98022	0.42251	2.15965	0.00905	3.85299	0.13536	2.82129	0.09875	2.15965	0.14256
	1.99144	0.05111	3.21378	0.44481	2.5185	0.16524	1.99144	0.41576	2.17086	0.00933	3.8642	0.13586	2.8325	0.09691	2.17086	0.14738
	2.00265	0.05076	3.225	0.44618	2.52972	0.16639	2.00265	0.41088	2.18208	0.00962	3.87542	0.13631	2.84371	0.095	2.18208	0.15254
	2.01387	0.05067	3.23621	0.44795	2.54093	0.16737	2.01387	0.40784	2.19329	0.00993	3.88663	0.13668	2.85493	0.09302	2.19329	0.158
	2.02508	0.05081	3.24743	0.45005	2.55215	0.16817	2.02508	0.40664	2.20451	0.01026	3.89785	0.13695	2.86614	0.091	2.20451	0.16375
	2.03629	0.05119	3.25864	0.45244	2.56336	0.16878	2.03629	0.40727	2.21572	0.0106	3.90906	0.13714	2.87736	0.08894	2.21572	0.16974
	2.04751	0.0518	3.26985	0.45506	2.57457	0.16919	2.04751	0.40968	2.22693	0.01095	3.92028	0.13726	2.88857	0.08689	2.22693	0.17595
	2.05872	0.05263	3.28107	0.45785	2.58579	0.16941	2.05872	0.41386	2.23815	0.01131	3.93149	0.13732	2.89979	0.08482	2.23815	0.18235
	2.06994	0.05367	3.29228	0.46077	2.597	0.16946	2.06994	0.41977	2.24936	0.01167	3.9427	0.1373	2.911	0.08271	2.24936	0.18893
	2.08115	0.05492	3.3035	0.46387	2.60822	0.16933	2.08115	0.42736	2.26058	0.01205	3.95392	0.1372	2.92221	0.08058	2.26058	0.19567
	2.09236	0.05635	3.31471	0.46711	2.61943	0.169	2.09236	0.43658	2.27179	0.01243	3.96513	0.13703	2.93343	0.07842	2.27179	0.20254
	2.10358	0.05797	3.32592	0.47037	2.63065	0.16846	2.10358	0.44738	2.28301	0.01281	3.97635	0.13679	2.94464	0.07625	2.28301	0.20954
	2.11479	0.05976	3.33714	0.47362	2.64186	0.16771	2.11479	0.4597	2.29422	0.01319	3.98756	0.1365	2.95586	0.07409	2.29422	0.21662
	2.12601	0.06171	3.34835	0.47684	2.65307	0.16676	2.12601	0.47349	2.30543	0.01357	3.99878	0.13615	2.96707	0.07193	2.30543	0.22372
	2.13722	0.06381	3.35957	0.48002	2.66429	0.16561	2.13722	0.48865	2.31665	0.01395	4.00999	0.13577	2.97828	0.06979	2.31665	0.23082
	2.14844	0.06603	3.37078	0.48315	2.6755	0.16426	2.14844	0.50514	2.32786	0.01432	4.0212	0.13535	2.9895	0.06768	2.32786	0.23791
	2.15965	0.06837	3.382	0.48621	2.68672	0.16272	2.15965	0.52286	2.33908	0.01469	4.03242	0.13492	3.00071	0.06562	2.33908	0.24497
	2.17086	0.07082	3.39321	0.48946	2.69793	0.16101	2.17086	0.54174	2.35029	0.01505	4.04363	0.13449	3.01193	0.0636	2.35029	0.25195
	2.18208	0.07337	3.40442	0.49293	2.70914	0.15915	2.18208	0.56176	2.36151	0.0154	4.05485	0.13406	3.02314	0.06164	2.36151	0.25882
	2.19329	0.076	3.41564	0.49639	2.72036	0.15712	2.19329	0.58284	2.37272	0.01573	4.06606	0.13365	3.03436	0.05975	2.37272	0.26557
	2.20451	0.07869	3.42685	0.49984	2.73157	0.15493	2.20451	0.60481	2.38393	0.01606	4.07727	0.13324	3.04557	0.05794	2.38393	0.27217
	2.21572	0.08142	3.43807	0.50332	2.74279	0.15258	2.21572	0.6276	2.39515	0.01638	4.08849	0.13282	3.05678	0.05621	2.39515	0.2786
	2.22693	0.08419	3.44928	0.50686	2.754	0.15007	2.22693	0.6511	2.40636	0.01669	4.0997	0.13241	3.068	0.05458	2.40636	0.28485
	2.23815	0.08698	3.46049	0.51044	2.76522	0.14741	2.23815	0.67523	2.41758	0.01698	4.11092	0.13201	3.07921	0.05304	2.41758	0.29098
	2.24936	0.08977	3.47171	0.5141	2.77643	0.14462	2.24936	0.69995	2.42879	0.01728	4.12213	0.13161	3.09043	0.05161	2.42879	0.29698
	2.26058	0.09256	3.48292	0.51786	2.78764	0.1417	2.26058	0.72516	2.44	0.01755	4.13335	0.13122	3.10164	0.05029	2.44	0.30276
	2.27179	0.09535	3.49414	0.52175	2.79886	0.13866	2.27179	0.75083	2.45122	0.01782	4.14456	0.13084	3.11286	0.04908	2.45122	0.30828
	2.28301	0.09813	3.50535	0.52589	2.81007	0.13551	2.28301	0.77698	2.46243	0.01806	4.15577	0.13048	3.12407	0.04799	2.46243	0.31355
	2.29422	0.10087	3.51657	0.5304	2.82129	0.13225	2.29422	0.80338	2.47365	0.01829	4.16699	0.13013	3.13528	0.04701	2.47365	0.31855
	2.30543	0.10356	3.52778	0.53521	2.8325	0.12889	2.30543	0.82989	2.48486	0.0185	4.1782	0.12979	3.1465	0.04616	2.48486	0.32329
	2.31665	0.10617	3.53899	0.54024	2.84371	0.12545	2.31665	0.85643	2.49608	0.0187	4.18942	0.12947	3.15771	0.04542	2.49608	0.32775
	2.32786	0.10871	3.55021	0.54552	2.85493	0.12198	2.32786	0.88288	2.50729	0.01888	4.20063	0.12916	3.16893	0.04481	2.50729	0.33192
	2.33908	0.11115	3.56142	0.55105	2.86614	0.1185	2.33908	0.90916	2.5185	0.01905	4.21184	0.12888	3.18014	0.04433	2.5185	0.33582
	2.35029	0.11349	3.57264	0.55684	2.87736	0.11499	2.35029	0.93512	2.52972	0.01919	4.22306	0.12863	3.19135	0.04395	2.52972	0.33951
	2.36151	0.1157	3.58385	0.56288	2.88857	0.11148	2.36151	0.96067	2.54093	0.01932	4.23427	0.12841	3.20257	0.04368	2.54093	0.34293
	2.37272	0.11778	3.59506	0.56918	2.89979	0.10799	2.37272	0.98573	2.55215	0.01943	4.24549	0.12821	3.21378	0.0435	2.55215	0.34604
	2.38393	0.11972	3.60628	0.57572	2.911	0.1045	2.38393	1.0102	2.56336	0.01951	4.2567	0.12806	3.225	0.04343	2.56336	0.34881
	2.39515	0.12152	3.61749	0.58248	2.92221	0.10104	2.39515	1.03402	2.57457	0.01957	4.26792	0.12799	3.23621	0.04343	2.57457	0.35121
	2.40636	0.12317	3.62871	0.58943	2.93343	0.09762	2.40636	1.0571	2.58579	0.0196	4.27913	0.12798	3.24743	0.04353	2.58579	0.35325
	2.41758	0.12469	3.63992	0.59655	2.94464	0.09425	2.41758	1.07961	2.597	0.01961	4.29034	0.128	3.25864	0.04369	2.597	0.35497
	2.42879	0.1261	3.65114	0.6038	2.95586	0.09095	2.42879	1.10149	2.60822	0.0196	4.30156	0.12803	3.26985	0.04392	2.60822	0.35634
	2.44	0.12733	3.66235	0.61113	2.96707	0.08774	2.44	1.12241	2.61943	0.01956	4.31277	0.12809	3.28107	0.04422	2.61943	0.35732
	2.45122	0.12838	3.67356	0.61849	2.97828	0.08462	2.45122	1.1423	2.63065	0.01949	4.32399	0.12817	3.29228	0.04456	2.63065	0.35789
	2.46243	0.12926	3.68478	0.62583	2.9895	0.08161	2.46243	1.16109	2.64186	0.01939	4.3352	0.12828	3.3035	0.04495	2.64186	0.35804
	2.47365	0.12997	3.69599	0.6331	3.00071	0.07872	2.47365	1.17886	2.65307	0.01926	4.34641	0.12842	3.31471	0.04539	2.65307	0.35778
	2.48486	0.13052	3.70721	0.64024	3.01193	0.07596	2.48486	1.19554	2.66429	0.01911	4.35763	0.12859	3.32592	0.04585	2.66429	0.3571
	2.49608	0.13089	3.71842	0.64717	3.02314	0.07334	2.49608	1.21105	2.6755	0.01892	4.36884	0.12882	3.33714	0.04635	2.6755	0.356
	2.50729	0.13107	3.72963	0.65384	3.03436	0.07087	2.50729	1.22534	2.68672	0.01871	4.38006	0.12909	3.34835	0.04686	2.68672	0.35449
	2.5185	0.13108	3.74085	0.6605	3.04557	0.06856	2.5185	1.23842	2.69793	0.01848	4.39127	0.12943	3.35957	0.04738	2.69793	0.35263
	2.52972	0.13091	3.75206	0.66706	3.05678	0.06641	2.52972	1.2504	2.70914	0.01821	4.40249	0.12984	3.37078	0.04792	2.70914	0.35042
	2.54093	0.13057	3.76328	0.67317	3.068	0.06443	2.54093	1.26113	2.72036	0.01792	4.4137	0.13028	3.382	0.04846	2.72036	0.34781
	2.55215	0.13005	3.77449	0.67877	3.07921	0.06261	2.55215	1.27046	2.73157	0.01761	4.42491	0.13078	3.39321	0.04903	2.73157	0.34483
	2.56336	0.12933	3.78571	0.68379	3.09043	0.06097	2.56336	1.27831	2.74279	0.01728	4.43613	0.13131	3.40442	0.04964	2.74279	0.34149
	2.57457	0.12842	3.79692	0.68818	3.10164	0.0595	2.57457	1.28456	2.754	0.01693	4.44734	0.13189	3.41564	0.05024	2.754	0.33775
	2.58579	0.12733	3.80813	0.6919	3.11286	0.05819	2.58579	1.28927	2.76522	0.01656	4.45856	0.13252	3.42685	0.05084	2.76522	0.33364
	2.597	0.1261	3.81935	0.69491	3.12407	0.05706	2.597	1.29256	2.77643	0.01617	4.46977	0.13319	3.43807	0.05144	2.77643	0.32917
	2.60822	0.12472	3.83056	0.69718	3.13528	0.05609	2.60822	1.29435	2.78764	0.01576	4.48098	0.13391	3.44928	0.05204	2.78764	0.32439
	2.61943	0.12315	3.84178	0.69869	3.1465	0.05529	2.61943	1.29447	2.79886	0.01533	4.4922	0.13467	3.46049	0.05263	2.79886	0.31931
	2.63065	0.12142	3.85299	0.69949	3.15771	0.05464	2.63065	1.29291	2.81007	0.01489	4.50341	0.13547	3.47171	0.05322	2.81007	0.31391
	2.64186	0.11952	3.8642	0.69988	3.16893	0.05416	2.64186	1.28966	2.82129	0.01444	4.51463	0.13632	3.48292	0.05381	2.82129	0.30822
	2.65307	0.11746	3.87542	0.6998	3.18014	0.05382	2.65307	1.28473	2.8325	0.01397	4.52584	0.13719	3.49414	0.0544	2.8325	0.30225
	2.66429	0.11524	3.88663	0.69895	3.19135	0.05362	2.66429	1.27813	2.84371	0.0135	4.53706	0.13811	3.50535	0.05501	2.84371	0.29604
	2.6755	0.11289	3.89785	0.69733	3.20257	0.05354	2.6755	1.26994	2.85493	0.01302	4.54827	0.13905	3.51657	0.05564	2.85493	0.28973
	2.68672	0.11041	3.90906	0.695	3.21378	0.05357	2.68672	1.26024	2.86614	0.01254	4.55948	0.14002	3.52778	0.05629	2.86614	0.28336
	2.69793	0.10781	3.92028	0.69209	3.225	0.05371	2.69793	1.24925	2.87736	0.01205	4.5707	0.14101	3.53899	0.05695	2.87736	0.27687
	2.70914	0.10513	3.93149	0.68866	3.23621	0.05393	2.70914	1.23706	2.88857	0.01157	4.58191	0.14203	3.55021	0.05762	2.88857	0.27033
	2.72036	0.10236	3.9427	0.68465	3.24743	0.05424	2.72036	1.22348	2.89979	0.01109	4.59313	0.14309	3.56142	0.0583	2.89979	0.26375
	2.73157	0.09949	3.95392	0.68005	3.25864	0.05463	2.73157	1.20856	2.911	0.01062	4.60434	0.14418	3.57264	0.059	2.911	0.25712
	2.74279	0.09656	3.96513	0.67494	3.26985	0.05507	2.74279	1.19236	2.92221	0.01016	4.61555	0.14532	3.58385	0.05971	2.92221	0.25049
	2.754	0.09354	3.97635	0.66939	3.28107	0.05557	2.754	1.17482	2.93343	0.00971	4.62677	0.14651	3.59506	0.06044	2.93343	0.24388
	2.76522	0.09048	3.98756	0.66342	3.29228	0.05612	2.76522	1.15615	2.94464	0.00929	4.63798	0.14771	3.60628	0.06119	2.94464	0.23735
	2.77643	0.08738	3.99878	0.65716	3.3035	0.05671	2.77643	1.13643	2.95586	0.00887	4.6492	0.1489	3.61749	0.06195	2.95586	0.23091
	2.78764	0.08425	4.00999	0.65068	3.31471	0.05734	2.78764	1.11572	2.96707	0.00848	4.66041	0.15008	3.62871	0.06273	2.96707	0.22461
	2.79886	0.08111	4.0212	0.64395	3.32592	0.05799	2.79886	1.0941	2.97828	0.00812	4.67163	0.15123	3.63992	0.06353	2.97828	0.21848
	2.81007	0.07795	4.03242	0.63709	3.33714	0.05865	2.81007	1.07158	2.9895	0.00778	4.68284	0.15234	3.65114	0.06434	2.9895	0.21255
	2.82129	0.0748	4.04363	0.63015	3.34835	0.05933	2.82129	1.04827	3.00071	0.00746	4.69405	0.1534	3.66235	0.06517	3.00071	0.20686
	2.8325	0.07165	4.05485	0.6232	3.35957	0.06001	2.8325	1.02427	3.01193	0.00718	4.70527	0.15441	3.67356	0.066	3.01193	0.20142
	2.84371	0.06852	4.06606	0.61628	3.37078	0.06069	2.84371	0.9997	3.02314	0.00693	4.71648	0.15535	3.68478	0.06685	3.02314	0.19627
	2.85493	0.06544	4.07727	0.60941	3.382	0.06137	2.85493	0.97492	3.03436	0.00671	4.7277	0.15624	3.69599	0.06769	3.03436	0.19142
	2.86614	0.06241	4.08849	0.60261	3.39321	0.06208	2.86614	0.95005	3.04557	0.00652	4.73891	0.15705	3.70721	0.06854	3.04557	0.1869
	2.87736	0.05944	4.0997	0.59592	3.40442	0.06283	2.87736	0.92512	3.05678	0.00636	4.75013	0.1578	3.71842	0.06937	3.05678	0.18271
	2.88857	0.05654	4.11092	0.58938	3.41564	0.06357	2.88857	0.90037	3.068	0.00624	4.76134	0.15848	3.72963	0.0702	3.068	0.17888
	2.89979	0.05373	4.12213	0.58302	3.42685	0.06432	2.89979	0.87578	3.07921	0.00616	4.77255	0.15909	3.74085	0.07104	3.07921	0.17542
	2.911	0.05102	4.13335	0.57686	3.43807	0.06508	2.911	0.85134	3.09043	0.00611	4.78377	0.15961	3.75206	0.07189	3.09043	0.17232
	2.92221	0.04841	4.14456	0.57093	3.44928	0.06585	2.92221	0.82718	3.10164	0.00609	4.79498	0.16004	3.76328	0.07272	3.10164	0.16959
	2.93343	0.04592	4.15577	0.56524	3.46049	0.06663	2.93343	0.80342	3.11286	0.00611	4.8062	0.16036	3.77449	0.07351	3.11286	0.16722
	2.94464	0.04355	4.16699	0.5598	3.47171	0.06742	2.94464	0.78016	3.12407	0.00616	4.81741	0.16059	3.78571	0.07426	3.12407	0.16522
	2.95586	0.04132	4.1782	0.55463	3.48292	0.06822	2.95586	0.7575	3.13528	0.00625	4.82862	0.16074	3.79692	0.07497	3.13528	0.16357
	2.96707	0.03923	4.18942	0.54974	3.49414	0.06905	2.96707	0.73556	3.1465	0.00637	4.83984	0.16078	3.80813	0.07562	3.1465	0.16226
	2.97828	0.03729	4.20063	0.54514	3.50535	0.06991	2.97828	0.71442	3.15771	0.00652	4.85105	0.1607	3.81935	0.07623	3.15771	0.16131
	2.9895	0.03551	4.21184	0.54087	3.51657	0.07082	2.9895	0.69418	3.16893	0.00669	4.86227	0.16051	3.83056	0.07677	3.16893	0.16073
	3.00071	0.03389	4.22306	0.53699	3.52778	0.07178	3.00071	0.67491	3.18014	0.0069	4.87348	0.16018	3.84178	0.07725	3.18014	0.16047
	3.01193	0.03243	4.23427	0.53345	3.53899	0.07277	3.01193	0.65669	3.19135	0.00714	4.8847	0.15972	3.85299	0.07767	3.19135	0.16047
	3.02314	0.03114	4.24549	0.53022	3.55021	0.07381	3.02314	0.63958	3.20257	0.00739	4.89591	0.15916	3.8642	0.07807	3.20257	0.16072
	3.03436	0.03003	4.2567	0.52746	3.56142	0.07489	3.03436	0.62363	3.21378	0.00767	4.90712	0.15852	3.87542	0.07841	3.21378	0.16119
	3.04557	0.02909	4.26792	0.52527	3.57264	0.07601	3.04557	0.60888	3.225	0.00797	4.91834	0.15776	3.88663	0.07869	3.225	0.16185
	3.05678	0.02832	4.27913	0.52348	3.58385	0.07719	3.05678	0.59537	3.23621	0.00829	4.92955	0.15692	3.89785	0.07889	3.23621	0.16267
	3.068	0.02773	4.29034	0.52202	3.59506	0.07841	3.068	0.58312	3.24743	0.00862	4.94077	0.15597	3.90906	0.07902	3.24743	0.16364
	3.07921	0.02731	4.30156	0.52085	3.60628	0.07968	3.07921	0.57213	3.25864	0.00896	4.95198	0.15488	3.92028	0.07908	3.25864	0.16471
	3.09043	0.02707	4.31277	0.51999	3.61749	0.081	3.09043	0.56242	3.26985	0.00932	4.96319	0.15367	3.93149	0.07909	3.26985	0.16588
	3.10164	0.027	4.32399	0.51945	3.62871	0.08236	3.10164	0.55397	3.28107	0.00968	4.97441	0.15231	3.9427	0.07903	3.28107	0.1671
	3.11286	0.02709	4.3352	0.51922	3.63992	0.08377	3.11286	0.54676	3.29228	0.01005	4.98562	0.15083	3.95392	0.07889	3.29228	0.16836
	3.12407	0.02734	4.34641	0.51932	3.65114	0.08522	3.12407	0.54077	3.3035	0.01042	4.99684	0.14922	3.96513	0.07869	3.3035	0.16968
	3.13528	0.02776	4.35763	0.51975	3.66235	0.0867	3.13528	0.53596	3.31471	0.0108	5.00805	0.14749	3.97635	0.07841	3.31471	0.17103
	3.1465	0.02832	4.36884	0.52058	3.67356	0.08822	3.1465	0.53228	3.32592	0.01117	5.01927	0.14565	3.98756	0.07807	3.32592	0.17235
	3.15771	0.02903	4.38006	0.52181	3.68478	0.08975	3.15771	0.52978	3.33714	0.01154	5.03048	0.14369	3.99878	0.07767	3.33714	0.17364
	3.16893	0.02988	4.39127	0.52351	3.69599	0.0913	3.16893	0.52854	3.34835	0.0119	5.04169	0.14164	4.00999	0.07721	3.34835	0.17488
	3.18014	0.03086	4.40249	0.52569	3.70721	0.09286	3.18014	0.52837	3.35957	0.01226	5.05291	0.13952	4.0212	0.0767	3.35957	0.17606
	3.19135	0.03196	4.4137	0.52822	3.71842	0.09442	3.19135	0.52908	3.37078	0.01262	5.06412	0.13736	4.03242	0.07614	3.37078	0.17717
	3.20257	0.03316	4.42491	0.53112	3.72963	0.09597	3.20257	0.5306	3.382	0.01297	5.07534	0.13516	4.04363	0.07554	3.382	0.1782
	3.21378	0.03447	4.43613	0.53438	3.74085	0.09754	3.21378	0.53286	3.39321	0.01331	5.08655	0.13292	4.05485	0.07491	3.39321	0.17926
	3.225	0.03587	4.44734	0.53801	3.75206	0.09912	3.225	0.53576	3.40442	0.01365	5.09776	0.13063	4.06606	0.07426	3.40442	0.18034
	3.23621	0.03735	4.45856	0.54199	3.76328	0.10066	3.23621	0.53923	3.41564	0.01399	5.10898	0.12832	4.07727	0.07357	3.41564	0.18136
	3.24743	0.03889	4.46977	0.54632	3.77449	0.10216	3.24743	0.54319	3.42685	0.01432	5.12019	0.126	4.08849	0.07285	3.42685	0.18232
	3.25864	0.0405	4.48098	0.55099	3.78571	0.10359	3.25864	0.54757	3.43807	0.01466	5.13141	0.12367	4.0997	0.07209	3.43807	0.18323
	3.26985	0.04215	4.4922	0.55598	3.79692	0.10496	3.26985	0.55228	3.44928	0.01499	5.14262	0.12135	4.11092	0.07131	3.44928	0.18411
	3.28107	0.04384	4.50341	0.56127	3.80813	0.10625	3.28107	0.55726	3.46049	0.01532	5.15384	0.11908	4.12213	0.0705	3.46049	0.18495
	3.29228	0.04555	4.51463	0.56684	3.81935	0.10745	3.29228	0.56244	3.47171	0.01565	5.16505	0.1169	4.13335	0.06966	3.47171	0.18577
	3.3035	0.04728	4.52584	0.57267	3.83056	0.10856	3.3035	0.56786	3.48292	0.01599	5.17626	0.11479	4.14456	0.0688	3.48292	0.18657
	3.31471	0.04902	4.53706	0.57872	3.84178	0.10957	3.31471	0.57347	3.49414	0.01633	5.18748	0.11275	4.15577	0.06793	3.49414	0.18738
	3.32592	0.05076	4.54827	0.58498	3.85299	0.1105	3.32592	0.57912	3.50535	0.01669	5.19869	0.11081	4.16699	0.06704	3.50535	0.18824
	3.33714	0.05249	4.55948	0.5914	3.8642	0.11136	3.33714	0.58477	3.51657	0.01707	5.20991	0.10897	4.1782	0.06614	3.51657	0.18919
	3.34835	0.05421	4.5707	0.59795	3.87542	0.11216	3.34835	0.59038	3.52778	0.01748	5.22112	0.10723	4.18942	0.06523	3.52778	0.19024
	3.35957	0.0559	4.58191	0.60463	3.88663	0.11284	3.35957	0.59593	3.53899	0.0179	5.23233	0.10562	4.20063	0.06432	3.53899	0.19134
	3.37078	0.05757	4.59313	0.61143	3.89785	0.1134	3.37078	0.60141	3.55021	0.01836	5.24355	0.10414	4.21184	0.06341	3.55021	0.19253
	3.382	0.05922	4.60434	0.61832	3.90906	0.11384	3.382	0.60681	3.56142	0.01884	5.25476	0.10281	4.22306	0.06251	3.56142	0.19382
	3.39321	0.06085	4.61555	0.62532	3.92028	0.11418	3.39321	0.61239	3.57264	0.01936	5.26598	0.10162	4.23427	0.06161	3.57264	0.19521
	3.40442	0.06248	4.62677	0.63246	3.93149	0.1144	3.40442	0.61823	3.58385	0.01991	5.27719	0.10059	4.24549	0.06073	3.58385	0.19673
	3.41564	0.0641	4.63798	0.63964	3.9427	0.11451	3.41564	0.62407	3.59506	0.02051	5.28841	0.09973	4.2567	0.0599	3.59506	0.19837
	3.42685	0.0657	4.6492	0.6467	3.95392	0.1145	3.42685	0.62986	3.60628	0.02116	5.29962	0.09904	4.26792	0.05911	3.60628	0.20015
	3.43807	0.06728	4.66041	0.65358	3.96513	0.11438	3.43807	0.63569	3.61749	0.02185	5.31083	0.09851	4.27913	0.05836	3.61749	0.20206
	3.44928	0.06887	4.67163	0.66021	3.97635	0.11414	3.44928	0.64158	3.62871	0.0226	5.32205	0.09816	4.29034	0.05764	3.62871	0.20413
	3.46049	0.07046	4.68284	0.66654	3.98756	0.1138	3.46049	0.64753	3.63992	0.02341	5.33326	0.09799	4.30156	0.05696	3.63992	0.20633
	3.47171	0.07205	4.69405	0.67253	3.99878	0.11335	3.47171	0.65358	3.65114	0.02427	5.34448	0.09798	4.31277	0.05632	3.65114	0.20868
	3.48292	0.07367	4.70527	0.67815	4.00999	0.11281	3.48292	0.65976	3.66235	0.0252	5.35569	0.09814	4.32399	0.05572	3.66235	0.21116
	3.49414	0.07532	4.71648	0.68336	4.0212	0.11217	3.49414	0.66612	3.67356	0.02619	5.3669	0.09845	4.3352	0.05517	3.67356	0.21377
	3.50535	0.07703	4.7277	0.68817	4.03242	0.11145	3.50535	0.67284	3.68478	0.02724	5.37812	0.09892	4.34641	0.05468	3.68478	0.2165
	3.51657	0.07887	4.73891	0.69261	4.04363	0.11065	3.51657	0.68008	3.69599	0.02836	5.38933	0.09954	4.35763	0.05425	3.69599	0.21934
	3.52778	0.0808	4.75013	0.69663	4.05485	0.1098	3.52778	0.68779	3.70721	0.02954	5.40055	0.10029	4.36884	0.0539	3.70721	0.22227
	3.53899	0.08284	4.76134	0.70026	4.06606	0.10892	3.53899	0.69585	3.71842	0.03079	5.41176	0.10119	4.38006	0.05363	3.71842	0.22529
	3.55021	0.08499	4.77255	0.70351	4.07727	0.10798	3.55021	0.70431	3.72963	0.03209	5.42298	0.10222	4.39127	0.05345	3.72963	0.22836
	3.56142	0.08727	4.78377	0.70625	4.08849	0.10698	3.56142	0.7132	3.74085	0.03346	5.43419	0.10334	4.40249	0.05335	3.74085	0.23157
	3.57264	0.0897	4.79498	0.70847	4.0997	0.10593	3.57264	0.72255	3.75206	0.03488	5.4454	0.10454	4.4137	0.05335	3.75206	0.23489
	3.58385	0.09229	4.8062	0.71015	4.11092	0.10483	3.58385	0.73237	3.76328	0.03635	5.45662	0.1058	4.42491	0.05343	3.76328	0.23821
	3.59506	0.09508	4.81741	0.71126	4.12213	0.10368	3.59506	0.74267	3.77449	0.03787	5.46783	0.10712	4.43613	0.05361	3.77449	0.24151
	3.60628	0.09806	4.82862	0.71179	4.13335	0.1025	3.60628	0.75346	3.78571	0.03943	5.47905	0.10846	4.44734	0.05389	3.78571	0.24477
	3.61749	0.10126	4.83984	0.71176	4.14456	0.10129	3.61749	0.76473	3.79692	0.04103	5.49026	0.10983	4.45856	0.05426	3.79692	0.24797
	3.62871	0.10469	4.85105	0.71114	4.15577	0.10006	3.62871	0.77648	3.80813	0.04265	5.50148	0.11119	4.46977	0.05474	3.80813	0.25108
	3.63992	0.10836	4.86227	0.70993	4.16699	0.0988	3.63992	0.78869	3.81935	0.0443	5.51269	0.11254	4.48098	0.05531	3.81935	0.2541
	3.65114	0.11229	4.87348	0.70811	4.1782	0.09754	3.65114	0.80131	3.83056	0.04596	5.5239	0.11387	4.4922	0.05598	3.83056	0.25698
	3.66235	0.11648	4.8847	0.70571	4.18942	0.09627	3.66235	0.81431	3.84178	0.04763	5.53512	0.11515	4.50341	0.05675	3.84178	0.25973
	3.67356	0.12094	4.89591	0.70286	4.20063	0.095	3.67356	0.82765	3.85299	0.0493	5.54633	0.11643	4.51463	0.05761	3.85299	0.26234
	3.68478	0.12568	4.90712	0.69967	4.21184	0.09374	3.68478	0.84126	3.8642	0.05096	5.55755	0.11769	4.52584	0.05856	3.8642	0.26488
	3.69599	0.13069	4.91834	0.69599	4.22306	0.0925	3.69599	0.8551	3.87542	0.05262	5.56876	0.11888	4.53706	0.05958	3.87542	0.26735
	3.70721	0.13597	4.92955	0.6919	4.23427	0.09129	3.70721	0.86908	3.88663	0.05428	5.57997	0.11998	4.54827	0.06069	3.88663	0.26964
	3.71842	0.14154	4.94077	0.68739	4.24549	0.09011	3.71842	0.88313	3.89785	0.0559	5.59119	0.12102	4.55948	0.06186	3.89785	0.27173
	3.72963	0.14736	4.95198	0.68234	4.2567	0.089	3.72963	0.89718	3.90906	0.05747	5.6024	0.12197	4.5707	0.0631	3.90906	0.27362
	3.74085	0.15345	4.96319	0.67677	4.26792	0.08797	3.74085	0.91149	3.92028	0.05899	5.61362	0.12283	4.58191	0.06438	3.92028	0.27534
	3.75206	0.15979	4.97441	0.67069	4.27913	0.087	3.75206	0.92598	3.93149	0.06045	5.62483	0.12359	4.59313	0.06571	3.93149	0.27687
	3.76328	0.16637	4.98562	0.66413	4.29034	0.08609	3.76328	0.94021	3.9427	0.06184	5.63605	0.12425	4.60434	0.06708	3.9427	0.27817
	3.77449	0.17316	4.99684	0.6571	4.30156	0.08524	3.77449	0.95409	3.95392	0.06315	5.64726	0.12482	4.61555	0.06847	3.95392	0.27925
	3.78571	0.18016	5.00805	0.64964	4.31277	0.08445	3.78571	0.96753	3.96513	0.06436	5.65847	0.12529	4.62677	0.06989	3.96513	0.28008
	3.79692	0.18733	5.01927	0.64176	4.32399	0.08372	3.79692	0.98046	3.97635	0.06548	5.66969	0.12573	4.63798	0.07132	3.97635	0.28069
	3.80813	0.19466	5.03048	0.63351	4.3352	0.08306	3.80813	0.9928	3.98756	0.0665	5.6809	0.12614	4.6492	0.07274	3.98756	0.28107
	3.81935	0.20212	5.04169	0.6249	4.34641	0.08249	3.81935	1.00448	3.99878	0.06741	5.69212	0.12649	4.66041	0.07414	3.99878	0.28123
	3.83056	0.20968	5.05291	0.61607	4.35763	0.08199	3.83056	1.01543	4.00999	0.06821	5.70333	0.12678	4.67163	0.07551	4.00999	0.28119
	3.84178	0.21732	5.06412	0.60708	4.36884	0.08158	3.84178	1.02559	4.0212	0.06889	5.71454	0.12701	4.68284	0.07684	4.0212	0.28093
	3.85299	0.22507	5.07534	0.59801	4.38006	0.08127	3.85299	1.03505	4.03242	0.06945	5.72576	0.1272	4.69405	0.07812	4.03242	0.28051
	3.8642	0.23291	5.08655	0.58889	4.39127	0.08106	3.8642	1.04416	4.04363	0.0699	5.73697	0.12737	4.70527	0.07935	4.04363	0.27993
	3.87542	0.24079	5.09776	0.57967	4.40249	0.08094	3.87542	1.05275	4.05485	0.07025	5.74819	0.12752	4.71648	0.0805	4.05485	0.27922
	3.88663	0.24861	5.10898	0.57042	4.4137	0.08093	3.88663	1.0604	4.06606	0.07054	5.7594	0.12768	4.7277	0.08159	4.06606	0.27844
	3.89785	0.25636	5.12019	0.56114	4.42491	0.08101	3.89785	1.06708	4.07727	0.07072	5.77062	0.12785	4.73891	0.08264	4.07727	0.27753
	3.90906	0.26399	5.13141	0.55187	4.43613	0.08119	3.90906	1.07283	4.08849	0.07079	5.78183	0.12806	4.75013	0.08364	4.08849	0.27646
	3.92028	0.27151	5.14262	0.54265	4.44734	0.08147	3.92028	1.07777	4.0997	0.07073	5.79304	0.12832	4.76134	0.08454	4.0997	0.27523
	3.93149	0.27887	5.15384	0.53358	4.45856	0.08185	3.93149	1.08194	4.11092	0.07054	5.80426	0.12865	4.77255	0.08537	4.11092	0.27386
	3.9427	0.28604	5.16505	0.52475	4.46977	0.08231	3.9427	1.0852	4.12213	0.07024	5.81547	0.12906	4.78377	0.0861	4.12213	0.27234
	3.95392	0.29297	5.17626	0.51617	4.48098	0.08287	3.95392	1.08752	4.13335	0.06982	5.82669	0.12957	4.79498	0.08675	4.13335	0.2707
	3.96513	0.29962	5.18748	0.50793	4.4922	0.08352	3.96513	1.08894	4.14456	0.0693	5.8379	0.13024	4.8062	0.0873	4.14456	0.26895
	3.97635	0.30598	5.19869	0.50013	4.50341	0.08425	3.97635	1.08951	4.15577	0.06867	5.84911	0.13106	4.81741	0.08774	4.15577	0.26708
	3.98756	0.312	5.20991	0.49277	4.51463	0.08505	3.98756	1.08922	4.16699	0.06795	5.86033	0.13203	4.82862	0.08809	4.16699	0.26512
	3.99878	0.31769	5.22112	0.48581	4.52584	0.08592	3.99878	1.08819	4.1782	0.06715	5.87154	0.13316	4.83984	0.08834	4.1782	0.26308
	4.00999	0.32301	5.23233	0.47931	4.53706	0.08686	4.00999	1.08649	4.18942	0.06626	5.88276	0.13445	4.85105	0.08849	4.18942	0.26096
	4.0212	0.32794	5.24355	0.4733	4.54827	0.08785	4.0212	1.08406	4.20063	0.06532	5.89397	0.1359	4.86227	0.08854	4.20063	0.2588
	4.03242	0.33245	5.25476	0.46781	4.55948	0.08889	4.03242	1.08099	4.21184	0.06431	5.90519	0.13753	4.87348	0.08849	4.21184	0.2566
	4.04363	0.3366	5.26598	0.46289	4.5707	0.08997	4.04363	1.0774	4.22306	0.06326	5.9164	0.13932	4.8847	0.08834	4.22306	0.2544
	4.05485	0.34047	5.27719	0.45854	4.58191	0.09109	4.05485	1.07347	4.23427	0.06219	5.92761	0.14127	4.89591	0.0881	4.23427	0.25221
	4.06606	0.34405	5.28841	0.4548	4.59313	0.09225	4.06606	1.06925	4.24549	0.0611	5.93883	0.14338	4.90712	0.08778	4.24549	0.25004
	4.07727	0.34723	5.29962	0.45167	4.60434	0.09345	4.07727	1.06461	4.2567	0.06003	5.95004	0.14565	4.91834	0.08737	4.2567	0.24799
	4.08849	0.34993	5.31083	0.44918	4.61555	0.09468	4.08849	1.05952	4.26792	0.05898	5.96126	0.14806	4.92955	0.08688	4.26792	0.24609
	4.0997	0.35216	5.32205	0.44731	4.62677	0.09592	4.0997	1.05401	4.27913	0.05799	5.97247	0.15062	4.94077	0.08633	4.27913	0.24433
	4.11092	0.35391	5.33326	0.44606	4.63798	0.09715	4.11092	1.04813	4.29034	0.05705	5.98368	0.1533	4.95198	0.0857	4.29034	0.24269
	4.12213	0.3552	5.34448	0.44542	4.6492	0.09835	4.12213	1.04191	4.30156	0.05617	5.9949	0.15609	4.96319	0.085	4.30156	0.24116
	4.13335	0.35603	5.35569	0.44538	4.66041	0.09952	4.13335	1.0354	4.31277	0.05535	6.00611	0.15899	4.97441	0.08422	4.31277	0.23976
	4.14456	0.35642	5.3669	0.44591	4.67163	0.10065	4.14456	1.02864	4.32399	0.05462	6.01733	0.16197	4.98562	0.08338	4.32399	0.23852
	4.15577	0.35637	5.37812	0.44699	4.68284	0.10172	4.15577	1.02167	4.3352	0.054	6.02854	0.16502	4.99684	0.08248	4.3352	0.23745
	4.16699	0.35592	5.38933	0.44857	4.69405	0.10272	4.16699	1.01452	4.34641	0.05348	6.03976	0.16812	5.00805	0.08151	4.34641	0.23659
	4.1782	0.35508	5.40055	0.45067	4.70527	0.10366	4.1782	1.00725	4.35763	0.0531	6.05097	0.17126	5.01927	0.08049	4.35763	0.23594
	4.18942	0.3539	5.41176	0.45331	4.71648	0.10453	4.18942	0.9999	4.36884	0.05285	6.06218	0.17441	5.03048	0.07941	4.36884	0.23557
	4.20063	0.35241	5.42298	0.45638	4.7277	0.10532	4.20063	0.99255	4.38006	0.05277	6.0734	0.17755	5.04169	0.07829	4.38006	0.23549
	4.21184	0.35068	5.43419	0.45976	4.73891	0.10604	4.21184	0.98529	4.39127	0.05285	6.08461	0.18068	5.05291	0.07712	4.39127	0.23573
	4.22306	0.3487	5.4454	0.46339	4.75013	0.10669	4.22306	0.97819	4.40249	0.05311	6.09583	0.18379	5.06412	0.07593	4.40249	0.2363
	4.23427	0.34653	5.45662	0.46722	4.76134	0.10725	4.23427	0.97127	4.4137	0.05356	6.10704	0.18684	5.07534	0.07473	4.4137	0.23719
	4.24549	0.34422	5.46783	0.47119	4.77255	0.10773	4.24549	0.96456	4.42491	0.05421	6.11825	0.18986	5.08655	0.07352	4.42491	0.23841
	4.2567	0.34204	5.47905	0.47523	4.78377	0.10812	4.2567	0.9585	4.43613	0.05506	6.12947	0.19283	5.09776	0.07229	4.43613	0.23998
	4.26792	0.34	5.49026	0.4793	4.79498	0.10843	4.26792	0.95324	4.44734	0.05612	6.14068	0.19568	5.10898	0.07104	4.44734	0.24191
	4.27913	0.33798	5.50148	0.48332	4.8062	0.10863	4.27913	0.94847	4.45856	0.0574	6.1519	0.1984	5.12019	0.06978	4.45856	0.24419
	4.29034	0.33601	5.51269	0.48726	4.81741	0.10875	4.29034	0.94412	4.46977	0.0589	6.16311	0.20104	5.13141	0.06851	4.46977	0.24684
	4.30156	0.33413	5.5239	0.49107	4.82862	0.10879	4.30156	0.94022	4.48098	0.06062	6.17433	0.20361	5.14262	0.06722	4.48098	0.24985
	4.31277	0.33238	5.53512	0.49473	4.83984	0.10875	4.31277	0.93682	4.4922	0.06256	6.18554	0.20606	5.15384	0.06593	4.4922	0.25322
	4.32399	0.33082	5.54633	0.49832	4.85105	0.10861	4.32399	0.93398	4.50341	0.06471	6.19675	0.20836	5.16505	0.06463	4.50341	0.25693
	4.3352	0.32948	5.55755	0.5018	4.86227	0.10837	4.3352	0.93177	4.51463	0.06707	6.20797	0.21052	5.17626	0.06335	4.51463	0.26099
	4.34641	0.32842	5.56876	0.50503	4.87348	0.10803	4.34641	0.93023	4.52584	0.06963	6.21918	0.2125	5.18748	0.06207	4.52584	0.26538
	4.35763	0.32768	5.57997	0.50796	4.8847	0.10759	4.35763	0.92942	4.53706	0.07238	6.2304	0.21433	5.19869	0.06084	4.53706	0.27007
	4.36884	0.32731	5.59119	0.51062	4.89591	0.10707	4.36884	0.92947	4.54827	0.0753	6.24161	0.21602	5.20991	0.05963	4.54827	0.27504
	4.38006	0.32734	5.6024	0.51305	4.90712	0.10647	4.38006	0.93042	4.55948	0.0784	6.25283	0.21754	5.22112	0.05844	4.55948	0.28028
	4.39127	0.32782	5.61362	0.51519	4.91834	0.10579	4.39127	0.93239	4.5707	0.08164	6.26404	0.21891	5.23233	0.05728	4.5707	0.28575
	4.40249	0.32876	5.62483	0.51706	4.92955	0.10505	4.40249	0.93539	4.58191	0.08501	6.27525	0.22014	5.24355	0.05615	4.58191	0.29143
	4.4137	0.3302	5.63605	0.51877	4.94077	0.10425	4.4137	0.93935	4.59313	0.0885	6.28647	0.22125	5.25476	0.05506	4.59313	0.2973
	4.42491	0.33214	5.64726	0.52031	4.95198	0.10336	4.42491	0.94428	4.60434	0.09208	6.29768	0.22223	5.26598	0.05401	4.60434	0.30334
	4.43613	0.33461	5.65847	0.52158	4.96319	0.1024	4.43613	0.95019	4.61555	0.09573	6.3089	0.22316	5.27719	0.05301	4.61555	0.30953
	4.44734	0.33761	5.66969	0.52271	4.97441	0.10136	4.44734	0.95709	4.62677	0.09943	6.32011	0.22405	5.28841	0.05206	4.62677	0.31583
	4.45856	0.34115	5.6809	0.52374	4.98562	0.10025	4.45856	0.96499	4.63798	0.10315	6.33132	0.22492	5.29962	0.05115	4.63798	0.32217
	4.46977	0.34522	5.69212	0.52462	4.99684	0.09908	4.46977	0.97386	4.6492	0.10686	6.34254	0.22576	5.31083	0.05031	4.6492	0.32851
	4.48098	0.34981	5.70333	0.52537	5.00805	0.09783	4.48098	0.98368	4.66041	0.11056	6.35375	0.22657	5.32205	0.04951	4.66041	0.33478
	4.4922	0.35492	5.71454	0.52603	5.01927	0.09653	4.4922	0.99442	4.67163	0.1142	6.36497	0.22736	5.33326	0.04878	4.67163	0.34094
	4.50341	0.36051	5.72576	0.52666	5.03048	0.09517	4.50341	1.00603	4.68284	0.11776	6.37618	0.22814	5.34448	0.04811	4.68284	0.34695
	4.51463	0.36657	5.73697	0.5273	5.04169	0.09376	4.51463	1.01846	4.69405	0.12123	6.3874	0.22891	5.35569	0.04749	4.69405	0.35275
	4.52584	0.37306	5.74819	0.52801	5.05291	0.09231	4.52584	1.03165	4.70527	0.12458	6.39861	0.22971	5.3669	0.04693	4.70527	0.35833
	4.53706	0.37994	5.7594	0.52884	5.06412	0.09083	4.53706	1.04553	4.71648	0.12778	6.40982	0.23056	5.37812	0.04643	4.71648	0.36363
	4.54827	0.38718	5.77062	0.52985	5.07534	0.08934	4.54827	1.06001	4.7277	0.13084	6.42104	0.23148	5.38933	0.04598	4.7277	0.36866
	4.55948	0.39473	5.78183	0.53109	5.08655	0.08783	4.55948	1.07502	4.73891	0.13378	6.43225	0.23245	5.40055	0.0456	4.73891	0.37347
	4.5707	0.40254	5.79304	0.53261	5.09776	0.08631	4.5707	1.09045	4.75013	0.13657	6.44347	0.2335	5.41176	0.04527	4.75013	0.378
	4.58191	0.41062	5.80426	0.53446	5.10898	0.08478	4.58191	1.10634	4.76134	0.13914	6.45468	0.23463	5.42298	0.045	4.76134	0.38216
	4.59313	0.41898	5.81547	0.53668	5.12019	0.08325	4.59313	1.12266	4.77255	0.14149	6.46589	0.23582	5.43419	0.04477	4.77255	0.38595
	4.60434	0.42756	5.82669	0.53932	5.13141	0.0817	4.60434	1.13933	4.78377	0.14359	6.47711	0.23707	5.4454	0.04457	4.78377	0.38931
	4.61555	0.43626	5.8379	0.54244	5.14262	0.08016	4.61555	1.15626	4.79498	0.14545	6.48832	0.23837	5.45662	0.0444	4.79498	0.39223
	4.62677	0.44494	5.84911	0.54607	5.15384	0.07863	4.62677	1.17333	4.8062	0.14705	6.49954	0.23972	5.46783	0.04426	4.8062	0.3947
	4.63798	0.45357	5.86033	0.55023	5.16505	0.07714	4.63798	1.19036	4.81741	0.14843	6.51075	0.24112	5.47905	0.04413	4.81741	0.39676
	4.6492	0.46208	5.87154	0.55496	5.17626	0.07568	4.6492	1.20714	4.82862	0.14965	6.52197	0.24255	5.49026	0.04402	4.82862	0.39848
	4.66041	0.47042	5.88276	0.56038	5.18748	0.07425	4.66041	1.22352	4.83984	0.15067	6.53318	0.24399	5.50148	0.04392	4.83984	0.39979
	4.67163	0.47853	5.89397	0.56659	5.19869	0.07287	4.67163	1.23938	4.85105	0.15142	6.54439	0.24544	5.51269	0.04381	4.85105	0.40062
	4.68284	0.48636	5.90519	0.57348	5.20991	0.07154	4.68284	1.25461	4.86227	0.1519	6.55561	0.24686	5.5239	0.04371	4.86227	0.40095
	4.69405	0.49386	5.9164	0.58092	5.22112	0.07026	4.69405	1.26911	4.87348	0.15213	6.56682	0.2483	5.53512	0.04359	4.87348	0.4008
	4.70527	0.501	5.92761	0.58891	5.23233	0.06903	4.70527	1.28281	4.8847	0.15211	6.57804	0.24972	5.54633	0.04347	4.8847	0.40017
	4.71648	0.50774	5.93883	0.59743	5.24355	0.06785	4.71648	1.29563	4.89591	0.15184	6.58925	0.25108	5.55755	0.04334	4.89591	0.3991
	4.7277	0.51408	5.95004	0.60646	5.25476	0.06674	4.7277	1.30757	4.90712	0.15134	6.60046	0.25234	5.56876	0.04318	4.90712	0.39763
	4.73891	0.5201	5.96126	0.61597	5.26598	0.0657	4.73891	1.31875	4.91834	0.15061	6.61168	0.25348	5.57997	0.043	4.91834	0.39574
	4.75013	0.52575	5.97247	0.62592	5.27719	0.06472	4.75013	1.32907	4.92955	0.14971	6.62289	0.25446	5.59119	0.0428	4.92955	0.39351
	4.76134	0.53092	5.98368	0.63627	5.28841	0.06383	4.76134	1.33843	4.94077	0.14866	6.63411	0.25528	5.6024	0.04258	4.94077	0.39096
	4.77255	0.5357	5.9949	0.647	5.29962	0.063	4.77255	1.34694	4.95198	0.14741	6.64532	0.25591	5.61362	0.04233	4.95198	0.388
	4.78377	0.54008	6.00611	0.65804	5.31083	0.06226	4.78377	1.35445	4.96319	0.14599	6.65654	0.25633	5.62483	0.04206	4.96319	0.38465
	4.79498	0.54406	6.01733	0.66935	5.32205	0.0616	4.79498	1.36095	4.97441	0.1444	6.66775	0.25654	5.63605	0.04176	4.97441	0.38094
	4.8062	0.54763	6.02854	0.68095	5.33326	0.06101	4.8062	1.36642	4.98562	0.14266	6.67896	0.25654	5.64726	0.04144	4.98562	0.37687
	4.81741	0.55073	6.03976	0.69278	5.34448	0.06051	4.81741	1.37074	4.99684	0.14078	6.69018	0.25637	5.65847	0.04108	4.99684	0.37248
	4.82862	0.55339	6.05097	0.70472	5.35569	0.06008	4.82862	1.37398	5.00805	0.13878	6.70139	0.25599	5.66969	0.0407	5.00805	0.36778
	4.83984	0.55564	6.06218	0.71672	5.3669	0.05972	4.83984	1.37614	5.01927	0.13667	6.71261	0.25533	5.6809	0.04031	5.01927	0.3628
	4.85105	0.55745	6.0734	0.72871	5.37812	0.05943	4.85105	1.3772	5.03048	0.13446	6.72382	0.25439	5.69212	0.03989	5.03048	0.35756
	4.86227	0.5588	6.08461	0.74071	5.38933	0.05921	4.86227	1.3771	5.04169	0.13216	6.73503	0.25322	5.70333	0.03945	5.04169	0.35209
	4.87348	0.55969	6.09583	0.75267	5.40055	0.05905	4.87348	1.37584	5.05291	0.12979	6.74625	0.2518	5.71454	0.03898	5.05291	0.34644
	4.8847	0.56015	6.10704	0.7645	5.41176	0.05896	4.8847	1.37345	5.06412	0.12736	6.75746	0.25009	5.72576	0.0385	5.06412	0.34066
	4.89591	0.56023	6.11825	0.77629	5.42298	0.05892	4.89591	1.37016	5.07534	0.12491	6.76868	0.2481	5.73697	0.038	5.07534	0.3348
	4.90712	0.55996	6.12947	0.78794	5.43419	0.05892	4.90712	1.3661	5.08655	0.12243	6.77989	0.24582	5.74819	0.0375	5.08655	0.32886
	4.91834	0.55931	6.14068	0.79927	5.4454	0.05895	4.91834	1.3611	5.09776	0.11991	6.79111	0.24326	5.7594	0.03699	5.09776	0.32283
	4.92955	0.55838	6.1519	0.81024	5.45662	0.05901	4.92955	1.35533	5.10898	0.11738	6.80232	0.24043	5.77062	0.03648	5.10898	0.31675
	4.94077	0.55719	6.16311	0.82095	5.46783	0.05907	4.94077	1.34882	5.12019	0.11484	6.81353	0.23737	5.78183	0.03598	5.12019	0.31062
	4.95198	0.55566	6.17433	0.83147	5.47905	0.05913	4.95198	1.34136	5.13141	0.1123	6.82475	0.23409	5.79304	0.03549	5.13141	0.30448
	4.96319	0.5538	6.18554	0.84166	5.49026	0.0592	4.96319	1.33297	5.14262	0.10977	6.83596	0.23057	5.80426	0.03502	5.14262	0.29834
	4.97441	0.55163	6.19675	0.8514	5.50148	0.05924	4.97441	1.32368	5.15384	0.10729	6.84718	0.22684	5.81547	0.03456	5.15384	0.29229
	4.98562	0.54915	6.20797	0.86068	5.51269	0.05927	4.98562	1.31353	5.16505	0.1049	6.85839	0.2229	5.82669	0.03413	5.16505	0.28643
	4.99684	0.54638	6.21918	0.86943	5.5239	0.05926	4.99684	1.30256	5.17626	0.10259	6.8696	0.21884	5.8379	0.03373	5.17626	0.28072
	5.00805	0.54333	6.2304	0.87765	5.53512	0.05922	5.00805	1.2908	5.18748	0.10032	6.88082	0.21466	5.84911	0.03336	5.18748	0.27515
	5.01927	0.54	6.24161	0.88537	5.54633	0.05916	5.01927	1.2783	5.19869	0.09813	6.89203	0.21035	5.86033	0.03303	5.19869	0.26977
	5.03048	0.53642	6.25283	0.89253	5.55755	0.05908	5.03048	1.26509	5.20991	0.09599	6.90325	0.20593	5.87154	0.03273	5.20991	0.26458
	5.04169	0.53258	6.26404	0.89916	5.56876	0.05893	5.04169	1.25124	5.22112	0.09392	6.91446	0.20142	5.88276	0.03249	5.22112	0.25959
	5.05291	0.52851	6.27525	0.90528	5.57997	0.05873	5.05291	1.2369	5.23233	0.09194	6.92568	0.19686	5.89397	0.0323	5.23233	0.25484
	5.06412	0.52424	6.28647	0.91092	5.59119	0.05848	5.06412	1.22214	5.24355	0.09004	6.93689	0.19225	5.90519	0.03215	5.24355	0.25033
	5.07534	0.51986	6.29768	0.91612	5.6024	0.05817	5.07534	1.20721	5.25476	0.08824	6.9481	0.18762	5.9164	0.03205	5.25476	0.24611
	5.08655	0.5154	6.3089	0.9211	5.61362	0.0578	5.08655	1.19212	5.26598	0.08654	6.95932	0.183	5.92761	0.032	5.26598	0.24217
	5.09776	0.51084	6.32011	0.92589	5.62483	0.05736	5.09776	1.17682	5.27719	0.08496	6.97053	0.17843	5.93883	0.03199	5.27719	0.23856
	5.10898	0.50624	6.33132	0.93047	5.63605	0.05688	5.10898	1.16144	5.28841	0.08349	6.98175	0.17396	5.95004	0.03203	5.28841	0.23528
	5.12019	0.50153	6.34254	0.93486	5.64726	0.05634	5.12019	1.14592	5.29962	0.08215	6.99296	0.16957	5.96126	0.03211	5.29962	0.23234
	5.13141	0.49668	6.35375	0.93896	5.65847	0.05574	5.13141	1.13025	5.31083	0.08094	7.00417	0.16526	5.97247	0.03223	5.31083	0.22976
	5.14262	0.49171	6.36497	0.94278	5.66969	0.05509	5.14262	1.11452	5.32205	0.07987	7.01539	0.16105	5.98368	0.03239	5.32205	0.22755
	5.15384	0.48668	6.37618	0.94635	5.6809	0.05441	5.15384	1.09889	5.33326	0.07895	7.0266	0.15694	5.9949	0.03259	5.33326	0.22571
	5.16505	0.48165	6.3874	0.94972	5.69212	0.05369	5.16505	1.08354	5.34448	0.07816	7.03782	0.15294	6.00611	0.03282	5.34448	0.22425
	5.17626	0.47661	6.39861	0.95293	5.70333	0.05293	5.17626	1.06846	5.35569	0.07752	7.04903	0.14908	6.01733	0.03308	5.35569	0.22315
	5.18748	0.47163	6.40982	0.95612	5.71454	0.05213	5.18748	1.05381	5.3669	0.07703	7.06025	0.14535	6.02854	0.03338	5.3669	0.22242
	5.19869	0.46683	6.42104	0.95928	5.72576	0.0513	5.19869	1.03984	5.37812	0.07669	7.07146	0.14177	6.03976	0.03369	5.37812	0.22204
	5.20991	0.46215	6.43225	0.96237	5.73697	0.05045	5.20991	1.02646	5.38933	0.07649	7.08267	0.13834	6.05097	0.03404	5.38933	0.22201
	5.22112	0.45753	6.44347	0.96552	5.74819	0.04959	5.22112	1.0136	5.40055	0.07644	7.09389	0.13507	6.06218	0.0344	5.40055	0.22232
	5.23233	0.45301	6.45468	0.96873	5.7594	0.04872	5.23233	1.00134	5.41176	0.07654	7.1051	0.13195	6.0734	0.03477	5.41176	0.223
	5.24355	0.4486	6.46589	0.97198	5.77062	0.04785	5.24355	0.98975	5.42298	0.07678	7.11632	0.12901	6.08461	0.03516	5.42298	0.224
	5.25476	0.44433	6.47711	0.97525	5.78183	0.04699	5.25476	0.97888	5.43419	0.07715	7.12753	0.12623	6.09583	0.03557	5.43419	0.22525
	5.26598	0.44023	6.48832	0.97852	5.79304	0.04615	5.26598	0.96882	5.4454	0.07763	7.13875	0.12362	6.10704	0.03598	5.4454	0.22673
	5.27719	0.43633	6.49954	0.98185	5.80426	0.04533	5.27719	0.95959	5.45662	0.07821	7.14996	0.12118	6.11825	0.03641	5.45662	0.22841
	5.28841	0.43264	6.51075	0.98532	5.81547	0.04455	5.28841	0.95126	5.46783	0.07888	7.16117	0.11892	6.12947	0.03684	5.46783	0.23025
	5.29962	0.42919	6.52197	0.98883	5.82669	0.04381	5.29962	0.94386	5.47905	0.07962	7.17239	0.11687	6.14068	0.03726	5.47905	0.23222
	5.31083	0.42598	6.53318	0.99225	5.8379	0.04312	5.31083	0.93742	5.49026	0.08043	7.1836	0.11505	6.1519	0.03769	5.49026	0.23428
	5.32205	0.42304	6.54439	0.99556	5.84911	0.04248	5.32205	0.93194	5.50148	0.08129	7.19482	0.1134	6.16311	0.03811	5.50148	0.2364
	5.33326	0.42036	6.55561	0.99871	5.86033	0.0419	5.33326	0.92743	5.51269	0.08217	7.20603	0.11192	6.17433	0.03853	5.51269	0.23853
	5.34448	0.41795	6.56682	1.00177	5.87154	0.04139	5.34448	0.92388	5.5239	0.08307	7.21724	0.11062	6.18554	0.03895	5.5239	0.24065
	5.35569	0.41582	6.57804	1.0047	5.88276	0.04095	5.35569	0.92128	5.53512	0.08398	7.22846	0.10952	6.19675	0.03935	5.53512	0.24272
	5.3669	0.41394	6.58925	1.00736	5.89397	0.04059	5.3669	0.91957	5.54633	0.08487	7.23967	0.10858	6.20797	0.03975	5.54633	0.24477
	5.37812	0.41231	6.60046	1.00966	5.90519	0.0403	5.37812	0.91873	5.55755	0.08575	7.25089	0.10781	6.21918	0.04014	5.55755	0.24678
	5.38933	0.41092	6.61168	1.01155	5.9164	0.04008	5.38933	0.9187	5.56876	0.08658	7.2621	0.1072	6.2304	0.0405	5.56876	0.24864
	5.40055	0.40981	6.62289	1.01297	5.92761	0.03994	5.40055	0.91953	5.57997	0.08734	7.27332	0.10675	6.24161	0.04086	5.57997	0.25033
	5.41176	0.40901	6.63411	1.01387	5.93883	0.03986	5.41176	0.92128	5.59119	0.08803	7.28453	0.10645	6.25283	0.0412	5.59119	0.25184
	5.42298	0.40842	6.64532	1.0142	5.95004	0.03986	5.42298	0.92373	5.6024	0.08862	7.29574	0.10631	6.26404	0.04153	5.6024	0.25317
	5.43419	0.40796	6.65654	1.0139	5.96126	0.03993	5.43419	0.92664	5.61362	0.0891	7.30696	0.10633	6.27525	0.04185	5.61362	0.25426
	5.4454	0.40758	6.66775	1.01292	5.97247	0.04006	5.4454	0.92992	5.62483	0.08947	7.31817	0.1065	6.28647	0.04216	5.62483	0.25511
	5.45662	0.40724	6.67896	1.01126	5.98368	0.04026	5.45662	0.93346	5.63605	0.08971	7.32939	0.10683	6.29768	0.04246	5.63605	0.25572
	5.46783	0.4069	6.69018	1.00898	5.9949	0.04051	5.46783	0.93716	5.64726	0.08981	7.3406	0.10729	6.3089	0.04276	5.64726	0.25607
	5.47905	0.40653	6.70139	1.00602	6.00611	0.04082	5.47905	0.94089	5.65847	0.08977	7.35181	0.1079	6.32011	0.04308	5.65847	0.25614
	5.49026	0.40607	6.71261	1.00219	6.01733	0.04119	5.49026	0.94456	5.66969	0.08965	7.36303	0.10864	6.33132	0.0434	5.66969	0.25608
	5.50148	0.40548	6.72382	0.99748	6.02854	0.0416	5.50148	0.94804	5.6809	0.08948	7.37424	0.10953	6.34254	0.04373	5.6809	0.25592
	5.51269	0.40472	6.73503	0.99205	6.03976	0.04205	5.51269	0.95125	5.69212	0.08917	7.38546	0.11054	6.35375	0.04406	5.69212	0.25555
	5.5239	0.40376	6.74625	0.98591	6.05097	0.04254	5.5239	0.95408	5.70333	0.0887	7.39667	0.11168	6.36497	0.0444	5.70333	0.25492
	5.53512	0.40258	6.75746	0.97898	6.06218	0.04306	5.53512	0.95654	5.71454	0.08808	7.40789	0.11295	6.37618	0.04475	5.71454	0.25407
	5.54633	0.40124	6.76868	0.9712	6.0734	0.0436	5.54633	0.95873	5.72576	0.0873	7.4191	0.11435	6.3874	0.0451	5.72576	0.253
	5.55755	0.39971	6.77989	0.96252	6.08461	0.04417	5.55755	0.96058	5.73697	0.08636	7.43031	0.11585	6.39861	0.04546	5.73697	0.25173
	5.56876	0.39787	6.79111	0.95301	6.09583	0.04475	5.56876	0.96184	5.74819	0.08527	7.44153	0.11747	6.40982	0.04584	5.74819	0.25029
	5.57997	0.39568	6.80232	0.94268	6.10704	0.04535	5.57997	0.96237	5.7594	0.08404	7.45274	0.11919	6.42104	0.04622	5.7594	0.2487
	5.59119	0.39314	6.81353	0.93168	6.11825	0.04596	5.59119	0.96224	5.77062	0.08267	7.46396	0.12102	6.43225	0.04662	5.77062	0.247
	5.6024	0.39028	6.82475	0.91998	6.12947	0.04658	5.6024	0.96151	5.78183	0.08117	7.47517	0.12295	6.44347	0.04704	5.78183	0.24521
	5.61362	0.38703	6.83596	0.9075	6.14068	0.0472	5.61362	0.96002	5.79304	0.07955	7.48638	0.12497	6.45468	0.04747	5.79304	0.24337
	5.62483	0.3834	6.84718	0.89429	6.1519	0.0478	5.62483	0.95782	5.80426	0.07782	7.4976	0.12705	6.46589	0.04792	5.80426	0.24149
	5.63605	0.37948	6.85839	0.88041	6.16311	0.0484	5.63605	0.95513	5.81547	0.076	7.50881	0.12921	6.47711	0.04838	5.81547	0.23963
	5.64726	0.37522	6.8696	0.86602	6.17433	0.04901	5.64726	0.95187	5.82669	0.07409	7.52003	0.13143	6.48832	0.04885	5.82669	0.2378
	5.65847	0.37054	6.88082	0.85118	6.18554	0.0496	5.65847	0.94786	5.8379	0.07211	7.53124	0.13375	6.49954	0.04933	5.8379	0.23608
	5.66969	0.36552	6.89203	0.83597	6.19675	0.05018	5.66969	0.94332	5.84911	0.07008	7.54246	0.13615	6.51075	0.04983	5.84911	0.2345
	5.6809	0.36019	6.90325	0.82047	6.20797	0.05074	5.6809	0.93835	5.86033	0.06802	7.55367	0.13859	6.52197	0.05034	5.86033	0.23308
	5.69212	0.3545	6.91446	0.80471	6.21918	0.05128	5.69212	0.93281	5.87154	0.06594	7.56488	0.14109	6.53318	0.05085	5.87154	0.23184
	5.70333	0.34845	6.92568	0.78878	6.2304	0.0518	5.70333	0.92675	5.88276	0.06386	7.5761	0.14365	6.54439	0.05135	5.88276	0.23079
	5.71454	0.34206	6.93689	0.77269	6.24161	0.0523	5.71454	0.92022	5.89397	0.06177	7.58731	0.14625	6.55561	0.05185	5.89397	0.22997
	5.72576	0.33536	6.9481	0.7565	6.25283	0.05278	5.72576	0.91332	5.90519	0.05968	7.59853	0.14887	6.56682	0.05233	5.90519	0.22937
	5.73697	0.32838	6.95932	0.7403	6.26404	0.05323	5.73697	0.90613	5.9164	0.05762	7.60974	0.1515	6.57804	0.05281	5.9164	0.22899
	5.74819	0.32115	6.97053	0.72416	6.27525	0.05368	5.74819	0.89874	5.92761	0.05558	7.62095	0.15414	6.58925	0.05326	5.92761	0.22885
	5.7594	0.3137	6.98175	0.70819	6.28647	0.0541	5.7594	0.89125	5.93883	0.05357	7.63217	0.15679	6.60046	0.05369	5.93883	0.22895
	5.77062	0.30606	6.99296	0.69243	6.29768	0.05451	5.77062	0.88376	5.95004	0.05161	7.64338	0.15944	6.61168	0.05408	5.95004	0.2293
	5.78183	0.29827	7.00417	0.6769	6.3089	0.05492	5.78183	0.87635	5.96126	0.04971	7.6546	0.16208	6.62289	0.05445	5.96126	0.22989
	5.79304	0.29037	7.01539	0.66166	6.32011	0.05533	5.79304	0.86912	5.97247	0.04788	7.66581	0.16476	6.63411	0.05478	5.97247	0.23072
	5.80426	0.28237	7.0266	0.64674	6.33132	0.05574	5.80426	0.86216	5.98368	0.04611	7.67703	0.16746	6.64532	0.05506	5.98368	0.2318
	5.81547	0.27433	7.03782	0.63221	6.34254	0.05615	5.81547	0.85556	5.9949	0.04443	7.68824	0.17015	6.65654	0.05531	5.9949	0.23311
	5.82669	0.26626	7.04903	0.61809	6.35375	0.05656	5.82669	0.84939	6.00611	0.04283	7.69945	0.17279	6.66775	0.0555	6.00611	0.23464
	5.8379	0.25822	7.06025	0.60443	6.36497	0.05698	5.8379	0.84378	6.01733	0.04133	7.71067	0.17539	6.67896	0.05564	6.01733	0.23638
	5.84911	0.25022	7.07146	0.59125	6.37618	0.05739	5.84911	0.83877	6.02854	0.03992	7.72188	0.17794	6.69018	0.05573	6.02854	0.23832
	5.86033	0.24231	7.08267	0.57869	6.3874	0.05781	5.86033	0.83444	6.03976	0.03862	7.7331	0.18042	6.70139	0.05578	6.03976	0.24044
	5.87154	0.2345	7.09389	0.56678	6.39861	0.05824	5.87154	0.83085	6.05097	0.03742	7.74431	0.18283	6.71261	0.05576	6.05097	0.24272
	5.88276	0.22687	7.1051	0.55546	6.40982	0.05868	5.88276	0.8282	6.06218	0.03633	7.75552	0.18517	6.72382	0.05569	6.06218	0.24514
	5.89397	0.21954	7.11632	0.5448	6.42104	0.05913	5.89397	0.82672	6.0734	0.03535	7.76674	0.18742	6.73503	0.05556	6.0734	0.24768
	5.90519	0.21248	7.12753	0.53476	6.43225	0.0596	5.90519	0.82625	6.08461	0.03449	7.77795	0.18958	6.74625	0.05537	6.08461	0.25034
	5.9164	0.20562	7.13875	0.52539	6.44347	0.06008	5.9164	0.82662	6.09583	0.03375	7.78917	0.19166	6.75746	0.05513	6.09583	0.2531
	5.92761	0.19897	7.14996	0.51671	6.45468	0.06057	5.92761	0.82782	6.10704	0.03312	7.80038	0.19363	6.76868	0.05482	6.10704	0.25594
	5.93883	0.19256	7.16117	0.50862	6.46589	0.06108	5.93883	0.82985	6.11825	0.03261	7.8116	0.19549	6.77989	0.05446	6.11825	0.25887
	5.95004	0.1864	7.17239	0.50115	6.47711	0.06159	5.95004	0.83272	6.12947	0.03221	7.82281	0.19722	6.79111	0.05404	6.12947	0.26187
	5.96126	0.18051	7.1836	0.4943	6.48832	0.06212	5.96126	0.83641	6.14068	0.03193	7.83402	0.19884	6.80232	0.05356	6.14068	0.26487
	5.97247	0.1749	7.19482	0.48807	6.49954	0.06265	5.97247	0.84088	6.1519	0.03176	7.84524	0.20032	6.81353	0.05306	6.1519	0.26786
	5.98368	0.16959	7.20603	0.48243	6.51075	0.06319	5.98368	0.84612	6.16311	0.03172	7.85645	0.20171	6.82475	0.05252	6.16311	0.27086
	5.9949	0.16458	7.21724	0.47745	6.52197	0.06373	5.9949	0.85209	6.17433	0.03179	7.86767	0.20298	6.83596	0.05194	6.17433	0.27392
	6.00611	0.15989	7.22846	0.47316	6.53318	0.06426	6.00611	0.85875	6.18554	0.03197	7.87888	0.20411	6.84718	0.05131	6.18554	0.27698
	6.01733	0.15553	7.23967	0.46951	6.54439	0.06479	6.01733	0.86607	6.19675	0.03228	7.8901	0.20508	6.85839	0.05065	6.19675	0.27999
	6.02854	0.15151	7.25089	0.46647	6.55561	0.0653	6.02854	0.87406	6.20797	0.03269	7.90131	0.20588	6.8696	0.04995	6.20797	0.28296
	6.03976	0.14784	7.2621	0.46403	6.56682	0.0658	6.03976	0.88268	6.21918	0.03322	7.91252	0.2065	6.88082	0.04923	6.21918	0.28585
	6.05097	0.14453	7.27332	0.46218	6.57804	0.06629	6.05097	0.8918	6.2304	0.03386	7.92374	0.20697	6.89203	0.04848	6.2304	0.28869
	6.06218	0.14159	7.28453	0.46094	6.58925	0.06675	6.06218	0.90137	6.24161	0.03461	7.93495	0.20731	6.90325	0.04772	6.24161	0.29148
	6.0734	0.13902	7.29574	0.46031	6.60046	0.06718	6.0734	0.91133	6.25283	0.03547	7.94617	0.20745	6.91446	0.04695	6.25283	0.29421
	6.08461	0.13683	7.30696	0.46029	6.61168	0.06757	6.08461	0.92171	6.26404	0.03644	7.95738	0.2074	6.92568	0.04618	6.26404	0.29689
	6.09583	0.13503	7.31817	0.46087	6.62289	0.06791	6.09583	0.93245	6.27525	0.03753	7.96859	0.20719	6.93689	0.04541	6.27525	0.29952
	6.10704	0.13362	7.32939	0.46201	6.63411	0.06821	6.10704	0.94347	6.28647	0.03872	7.97981	0.2068	6.9481	0.04463	6.28647	0.30212
	6.11825	0.13263	7.3406	0.46371	6.64532	0.06845	6.11825	0.95488	6.29768	0.04002	7.99102	0.20625	6.95932	0.04387	6.29768	0.30471
	6.12947	0.13206	7.35181	0.46596	6.65654	0.06864	6.12947	0.96658	6.3089	0.04142	8.00224	0.20552	6.97053	0.04311	6.3089	0.30735
	6.14068	0.13189	7.36303	0.46882	6.66775	0.06876	6.14068	0.97836	6.32011	0.04294	8.01345	0.20459	6.98175	0.04236	6.32011	0.31007
	6.1519	0.13214	7.37424	0.47226	6.67896	0.06882	6.1519	0.99019	6.33132	0.04458	8.02467	0.20346	6.99296	0.04164	6.33132	0.31289
	6.16311	0.13282	7.38546	0.4762	6.69018	0.06883	6.16311	1.00217	6.34254	0.04633	8.03588	0.20213	7.00417	0.04093	6.34254	0.31582
	6.17433	0.13392	7.39667	0.48063	6.70139	0.06878	6.17433	1.0144	6.35375	0.04817	8.04709	0.2006	7.01539	0.04025	6.35375	0.31881
	6.18554	0.13545	7.40789	0.48556	6.71261	0.06865	6.18554	1.02671	6.36497	0.05012	8.05831	0.19888	7.0266	0.03958	6.36497	0.32188
	6.19675	0.13742	7.4191	0.49095	6.72382	0.06845	6.19675	1.039	6.37618	0.05216	8.06952	0.19698	7.03782	0.03895	6.37618	0.32504
	6.20797	0.13984	7.43031	0.49677	6.73503	0.06819	6.20797	1.05126	6.3874	0.05429	8.08074	0.1949	7.04903	0.03833	6.3874	0.32831
	6.21918	0.1427	7.44153	0.50299	6.74625	0.06786	6.21918	1.0634	6.39861	0.05651	8.09195	0.19263	7.06025	0.03775	6.39861	0.33168
	6.2304	0.14599	7.45274	0.50961	6.75746	0.06746	6.2304	1.07544	6.40982	0.0588	8.10316	0.19019	7.07146	0.03719	6.40982	0.3352
	6.24161	0.14973	7.46396	0.51663	6.76868	0.06699	6.24161	1.0874	6.42104	0.06118	8.11438	0.18763	7.08267	0.03667	6.42104	0.33888
	6.25283	0.1539	7.47517	0.52401	6.77989	0.06645	6.25283	1.09921	6.43225	0.06362	8.12559	0.18496	7.09389	0.03618	6.43225	0.34269
	6.26404	0.15849	7.48638	0.53168	6.79111	0.06584	6.26404	1.11089	6.44347	0.06613	8.13681	0.18213	7.1051	0.03572	6.44347	0.34666
	6.27525	0.1635	7.4976	0.5396	6.80232	0.06517	6.27525	1.12246	6.45468	0.06871	8.14802	0.17915	7.11632	0.0353	6.45468	0.35081
	6.28647	0.16893	7.50881	0.54775	6.81353	0.06445	6.28647	1.13395	6.46589	0.07133	8.15924	0.17604	7.12753	0.0349	6.46589	0.35507
	6.29768	0.17476	7.52003	0.5561	6.82475	0.06369	6.29768	1.14539	6.47711	0.07398	8.17045	0.17279	7.13875	0.03452	6.47711	0.35943
	6.3089	0.18101	7.53124	0.56469	6.83596	0.06287	6.3089	1.15702	6.48832	0.07665	8.18166	0.16942	7.14996	0.03417	6.48832	0.36386
	6.32011	0.18765	7.54246	0.5735	6.84718	0.062	6.32011	1.16887	6.49954	0.07931	8.19288	0.16594	7.16117	0.03385	6.49954	0.36837
	6.33132	0.1947	7.55367	0.58242	6.85839	0.06108	6.33132	1.18091	6.51075	0.08197	8.20409	0.16235	7.17239	0.03355	6.51075	0.37292
	6.34254	0.20215	7.56488	0.59153	6.8696	0.06013	6.34254	1.19316	6.52197	0.08461	8.21531	0.15871	7.1836	0.03327	6.52197	0.3775
	6.35375	0.20994	7.5761	0.60086	6.88082	0.05915	6.35375	1.20547	6.53318	0.0872	8.22652	0.15506	7.19482	0.033	6.53318	0.38205
	6.36497	0.21808	7.58731	0.61028	6.89203	0.05815	6.36497	1.21783	6.54439	0.08975	8.23773	0.15139	7.20603	0.03276	6.54439	0.38654
	6.37618	0.22652	7.59853	0.6197	6.90325	0.05713	6.37618	1.23027	6.55561	0.09222	8.24895	0.14765	7.21724	0.03253	6.55561	0.39093
	6.3874	0.23527	7.60974	0.62909	6.91446	0.0561	6.3874	1.2428	6.56682	0.09461	8.26016	0.14388	7.22846	0.03233	6.56682	0.39524
	6.39861	0.24428	7.62095	0.63842	6.92568	0.05507	6.39861	1.25545	6.57804	0.09692	8.27138	0.14008	7.23967	0.03215	6.57804	0.39945
	6.40982	0.25356	7.63217	0.64775	6.93689	0.05403	6.40982	1.26835	6.58925	0.09911	8.28259	0.13625	7.25089	0.03198	6.58925	0.40346
	6.42104	0.26307	7.64338	0.65705	6.9481	0.05299	6.42104	1.28149	6.60046	0.10118	8.29381	0.13242	7.2621	0.03182	6.60046	0.40721
	6.43225	0.27277	7.6546	0.66623	6.95932	0.05196	6.43225	1.29474	6.61168	0.1031	8.30502	0.12859	7.27332	0.03169	6.61168	0.41066
	6.44347	0.28263	7.66581	0.67538	6.97053	0.05095	6.44347	1.30823	6.62289	0.10486	8.31623	0.12478	7.28453	0.03156	6.62289	0.41377
	6.45468	0.29263	7.67703	0.68446	6.98175	0.04996	6.45468	1.32194	6.63411	0.10644	8.32745	0.121	7.29574	0.03146	6.63411	0.4165
	6.46589	0.3027	7.68824	0.69333	6.99296	0.049	6.46589	1.33575	6.64532	0.10784	8.33866	0.11727	7.30696	0.03138	6.64532	0.41882
	6.47711	0.31279	7.69945	0.70193	7.00417	0.04806	6.47711	1.34964	6.65654	0.10905	8.34988	0.11359	7.31817	0.03131	6.65654	0.42069
	6.48832	0.32287	7.71067	0.71024	7.01539	0.04716	6.48832	1.3635	6.66775	0.11006	8.36109	0.10999	7.32939	0.03126	6.66775	0.4221
	6.49954	0.33293	7.72188	0.71824	7.0266	0.04628	6.49954	1.37742	6.67896	0.11086	8.3723	0.10647	7.3406	0.03123	6.67896	0.42304
	6.51075	0.34296	7.7331	0.72591	7.03782	0.04544	6.51075	1.39147	6.69018	0.11151	8.38352	0.10306	7.35181	0.03121	6.69018	0.4236
	6.52197	0.35287	7.74431	0.73324	7.04903	0.04463	6.52197	1.40542	6.70139	0.11203	8.39473	0.09976	7.36303	0.03122	6.70139	0.42379
	6.53318	0.36257	7.75552	0.74017	7.06025	0.04386	6.53318	1.41908	6.71261	0.11235	8.40595	0.0966	7.37424	0.03125	6.71261	0.42344
	6.54439	0.372	7.76674	0.74667	7.07146	0.04314	6.54439	1.43235	6.72382	0.11245	8.41716	0.0936	7.38546	0.0313	6.72382	0.42253
	6.55561	0.38111	7.77795	0.75273	7.08267	0.04245	6.55561	1.44512	6.73503	0.11234	8.42838	0.09076	7.39667	0.03137	6.73503	0.42112
	6.56682	0.38988	7.78917	0.75835	7.09389	0.04181	6.56682	1.45745	6.74625	0.11203	8.43959	0.0881	7.40789	0.03145	6.74625	0.4192
	6.57804	0.39828	7.80038	0.76349	7.1051	0.04121	6.57804	1.46927	6.75746	0.11151	8.4508	0.08563	7.4191	0.03155	6.75746	0.41673
	6.58925	0.40622	7.8116	0.7682	7.11632	0.04066	6.58925	1.48033	6.76868	0.1108	8.46202	0.08337	7.43031	0.03168	6.76868	0.41372
	6.60046	0.41364	7.82281	0.77246	7.12753	0.04014	6.60046	1.49049	6.77989	0.10993	8.47323	0.08131	7.44153	0.03182	6.77989	0.41021
	6.61168	0.42051	7.83402	0.7762	7.13875	0.03967	6.61168	1.49962	6.79111	0.10892	8.48445	0.07947	7.45274	0.03198	6.79111	0.40622
	6.62289	0.42683	7.84524	0.77943	7.14996	0.03925	6.62289	1.50771	6.80232	0.10777	8.49566	0.07787	7.46396	0.03217	6.80232	0.40176
	6.63411	0.43256	7.85645	0.78227	7.16117	0.03886	6.63411	1.51465	6.81353	0.10652	8.50687	0.07653	7.47517	0.03238	6.81353	0.39695
	6.64532	0.43769	7.86767	0.78467	7.17239	0.03852	6.64532	1.52034	6.82475	0.10518	8.51809	0.07543	7.48638	0.0326	6.82475	0.3918
	6.65654	0.44217	7.87888	0.78652	7.1836	0.03821	6.65654	1.5247	6.83596	0.10375	8.5293	0.07458	7.4976	0.03284	6.83596	0.38626
	6.66775	0.44593	7.8901	0.78781	7.19482	0.03794	6.66775	1.52761	6.84718	0.10223	8.54052	0.074	7.50881	0.03309	6.84718	0.38038
	6.67896	0.44897	7.90131	0.78844	7.20603	0.0377	6.67896	1.52905	6.85839	0.10065	8.55173	0.07368	7.52003	0.03336	6.85839	0.3742
	6.69018	0.45136	7.91252	0.78841	7.21724	0.0375	6.69018	1.52916	6.8696	0.09903	8.56295	0.07364	7.53124	0.03364	6.8696	0.36782
	6.70139	0.45311	7.92374	0.78779	7.22846	0.03734	6.70139	1.52791	6.88082	0.09739	8.57416	0.07387	7.54246	0.03393	6.88082	0.36127
	6.71261	0.45417	7.93495	0.78659	7.23967	0.0372	6.71261	1.52501	6.89203	0.09575	8.58537	0.07439	7.55367	0.03423	6.89203	0.35458
	6.72382	0.45451	7.94617	0.78474	7.25089	0.0371	6.72382	1.52044	6.90325	0.09413	8.59659	0.07518	7.56488	0.03455	6.90325	0.34778
	6.73503	0.45423	7.95738	0.78222	7.2621	0.03702	6.73503	1.51447	6.91446	0.09254	8.6078	0.07626	7.5761	0.03488	6.91446	0.34092
	6.74625	0.45334	7.96859	0.7791	7.27332	0.03697	6.74625	1.50711	6.92568	0.09102	8.61902	0.07762	7.58731	0.03522	6.92568	0.33406
	6.75746	0.45179	7.97981	0.77547	7.28453	0.03694	6.75746	1.49824	6.93689	0.08957	8.63023	0.07926	7.59853	0.03555	6.93689	0.32722
	6.76868	0.44962	7.99102	0.77142	7.29574	0.03695	6.76868	1.48781	6.9481	0.08821	8.64145	0.08117	7.60974	0.03589	6.9481	0.32046
	6.77989	0.4469	8.00224	0.76689	7.30696	0.03697	6.77989	1.47587	6.95932	0.08695	8.65266	0.08336	7.62095	0.03623	6.95932	0.31382
	6.79111	0.4437	8.01345	0.76175	7.31817	0.03703	6.79111	1.46254	6.97053	0.08581	8.66387	0.08582	7.63217	0.03658	6.97053	0.30735
	6.80232	0.44012	8.02467	0.75601	7.32939	0.0371	6.80232	1.44797	6.98175	0.0848	8.67509	0.08854	7.64338	0.03693	6.98175	0.30113
	6.81353	0.43637	8.03588	0.74968	7.3406	0.03719	6.81353	1.4325	6.99296	0.08393	8.6863	0.09153	7.6546	0.03727	6.99296	0.29514
	6.82475	0.43239	8.04709	0.74278	7.35181	0.03731	6.82475	1.41606	7.00417	0.0832	8.69752	0.09476	7.66581	0.03761	7.00417	0.2894
	6.83596	0.42812	8.05831	0.73537	7.36303	0.03745	6.83596	1.39848	7.01539	0.08262	8.70873	0.09823	7.67703	0.03795	7.01539	0.28392
	6.84718	0.42361	8.06952	0.72748	7.37424	0.03761	6.84718	1.37989	7.0266	0.08219	8.71994	0.10193	7.68824	0.03828	7.0266	0.27871
	6.85839	0.41893	8.08074	0.71908	7.38546	0.03778	6.85839	1.36042	7.03782	0.08191	8.73116	0.10585	7.69945	0.03859	7.03782	0.2738
	6.8696	0.41415	8.09195	0.7102	7.39667	0.03797	6.8696	1.3403	7.04903	0.08179	8.74237	0.10998	7.71067	0.03888	7.04903	0.2692
	6.88082	0.40933	8.10316	0.70089	7.40789	0.03818	6.88082	1.31966	7.06025	0.0818	8.75359	0.11431	7.72188	0.03916	7.06025	0.2649
	6.89203	0.40455	8.11438	0.69127	7.4191	0.03841	6.89203	1.29867	7.07146	0.08196	8.7648	0.11885	7.7331	0.03943	7.07146	0.26092
	6.90325	0.39985	8.12559	0.68136	7.43031	0.03864	6.90325	1.27745	7.08267	0.08226	8.77602	0.12355	7.74431	0.03967	7.08267	0.25727
	6.91446	0.39531	8.13681	0.67117	7.44153	0.03888	6.91446	1.25613	7.09389	0.08269	8.78723	0.12842	7.75552	0.0399	7.09389	0.25394
	6.92568	0.39097	8.14802	0.66072	7.45274	0.03914	6.92568	1.23482	7.1051	0.08324	8.79844	0.13344	7.76674	0.0401	7.1051	0.25092
	6.93689	0.38689	8.15924	0.64996	7.46396	0.03941	6.93689	1.21361	7.11632	0.0839	8.80966	0.13859	7.77795	0.04028	7.11632	0.2482
	6.9481	0.38312	8.17045	0.63891	7.47517	0.03969	6.9481	1.19261	7.12753	0.08466	8.82087	0.14387	7.78917	0.04043	7.12753	0.24578
	6.95932	0.37969	8.18166	0.62758	7.48638	0.03997	6.95932	1.17196	7.13875	0.08551	8.83209	0.14926	7.80038	0.04056	7.13875	0.24365
	6.97053	0.37665	8.19288	0.61601	7.4976	0.04026	6.97053	1.15176	7.14996	0.08644	8.8433	0.15475	7.8116	0.04066	7.14996	0.2418
	6.98175	0.37402	8.20409	0.60434	7.50881	0.04054	6.98175	1.13218	7.16117	0.08744	8.85451	0.16034	7.82281	0.04073	7.16117	0.24021
	6.99296	0.37183	8.21531	0.5926	7.52003	0.04083	6.99296	1.11326	7.17239	0.08854	8.86573	0.16602	7.83402	0.04078	7.17239	0.23896
	7.00417	0.3701	8.22652	0.58076	7.53124	0.04112	7.00417	1.09506	7.1836	0.08971	8.87694	0.17179	7.84524	0.04081	7.1836	0.23802
	7.01539	0.36883	8.23773	0.56883	7.54246	0.04141	7.01539	1.07764	7.19482	0.09091	8.88816	0.17761	7.85645	0.04081	7.19482	0.23732
	7.0266	0.36803	8.24895	0.55683	7.55367	0.04169	7.0266	1.06106	7.20603	0.09214	8.89937	0.18349	7.86767	0.04081	7.20603	0.23682
	7.03782	0.3677	8.26016	0.54478	7.56488	0.04198	7.03782	1.04534	7.21724	0.0934	8.91059	0.18941	7.87888	0.04077	7.21724	0.23656
	7.04903	0.36783	8.27138	0.53273	7.5761	0.04227	7.04903	1.03055	7.22846	0.09469	8.9218	0.19537	7.8901	0.04071	7.22846	0.23655
	7.06025	0.3684	8.28259	0.52071	7.58731	0.04256	7.06025	1.0167	7.23967	0.096	8.93301	0.20139	7.90131	0.04061	7.23967	0.23673
	7.07146	0.36941	8.29381	0.50875	7.59853	0.04285	7.07146	1.00379	7.25089	0.09729	8.94423	0.20748	7.91252	0.04048	7.25089	0.23708
	7.08267	0.37084	8.30502	0.49708	7.60974	0.04312	7.08267	0.99197	7.2621	0.09855	8.95544	0.2136	7.92374	0.04033	7.2621	0.23758
	7.09389	0.37266	8.31623	0.48574	7.62095	0.04338	7.09389	0.98124	7.27332	0.0998	8.96666	0.21971	7.93495	0.04014	7.27332	0.23823
	7.1051	0.37486	8.32745	0.4746	7.63217	0.04363	7.1051	0.97153	7.28453	0.10101	8.97787	0.22578	7.94617	0.03993	7.28453	0.23902
	7.11632	0.37745	8.33866	0.46369	7.64338	0.04387	7.11632	0.96291	7.29574	0.10219	8.98908	0.23182	7.95738	0.03968	7.29574	0.23996
	7.12753	0.38037	8.34988	0.45305	7.6546	0.04411	7.12753	0.95527	7.30696	0.10334	9.0003	0.2378	7.96859	0.03941	7.30696	0.24105
	7.13875	0.3836	8.36109	0.44272	7.66581	0.04434	7.13875	0.94867	7.31817	0.10446	9.01151	0.24371	7.97981	0.03911	7.31817	0.24227
	7.14996	0.38711	8.3723	0.43275	7.67703	0.04457	7.14996	0.94306	7.32939	0.10553	9.02273	0.24954	7.99102	0.0388	7.32939	0.24362
	7.16117	0.39082	8.38352	0.42317	7.68824	0.04479	7.16117	0.9383	7.3406	0.10656	9.03394	0.25528	8.00224	0.03846	7.3406	0.24508
	7.17239	0.39469	8.39473	0.41403	7.69945	0.04499	7.17239	0.93436	7.35181	0.10757	9.04516	0.26091	8.01345	0.03809	7.35181	0.24668
	7.1836	0.39866	8.40595	0.40543	7.71067	0.04518	7.1836	0.93117	7.36303	0.10858	9.05637	0.26642	8.02467	0.03769	7.36303	0.24844
	7.19482	0.40268	8.41716	0.39741	7.72188	0.04535	7.19482	0.92869	7.37424	0.10957	9.06758	0.27181	8.03588	0.03727	7.37424	0.25035
	7.20603	0.40672	8.42838	0.38995	7.7331	0.0455	7.20603	0.92685	7.38546	0.11052	9.0788	0.27707	8.04709	0.03683	7.38546	0.25236
	7.21724	0.41078	8.43959	0.38311	7.74431	0.04564	7.21724	0.92573	7.39667	0.11143	9.09001	0.28222	8.05831	0.03636	7.39667	0.25448
	7.22846	0.41488	8.4508	0.37693	7.75552	0.04576	7.22846	0.92538	7.40789	0.11231	9.10123	0.28721	8.06952	0.03588	7.40789	0.25671
	7.23967	0.41896	8.46202	0.37144	7.76674	0.04586	7.23967	0.92568	7.4191	0.11315	9.11244	0.29201	8.08074	0.03537	7.4191	0.25906
	7.25089	0.42294	8.47323	0.36665	7.77795	0.04594	7.25089	0.92651	7.43031	0.11397	9.12365	0.29662	8.09195	0.03485	7.43031	0.2615
	7.2621	0.42681	8.48445	0.3626	7.78917	0.04601	7.2621	0.92785	7.44153	0.11475	9.13487	0.30105	8.10316	0.0343	7.44153	0.26404
	7.27332	0.43054	8.49566	0.35935	7.80038	0.04605	7.27332	0.92969	7.45274	0.11553	9.14608	0.30524	8.11438	0.03376	7.45274	0.2667
	7.28453	0.43418	8.50687	0.35692	7.8116	0.04608	7.28453	0.93207	7.46396	0.11629	9.1573	0.30917	8.12559	0.0332	7.46396	0.26949
	7.29574	0.43777	8.51809	0.35532	7.82281	0.04609	7.29574	0.93503	7.47517	0.11705	9.16851	0.31283	8.13681	0.03262	7.47517	0.27238
	7.30696	0.44128	8.5293	0.35456	7.83402	0.04608	7.30696	0.93854	7.48638	0.11778	9.17973	0.3162	8.14802	0.03203	7.48638	0.27535
	7.31817	0.44464	8.54052	0.35466	7.84524	0.04604	7.31817	0.94253	7.4976	0.1185	9.19094	0.31924	8.15924	0.03143	7.4976	0.27839
	7.32939	0.44783	8.55173	0.35563	7.85645	0.04599	7.32939	0.94693	7.50881	0.1192	9.20215	0.32197	8.17045	0.03082	7.50881	0.2815
	7.3406	0.45084	8.56295	0.35748	7.86767	0.04593	7.3406	0.95174	7.52003	0.11989	9.21337	0.32438	8.18166	0.0302	7.52003	0.28468
	7.35181	0.45371	8.57416	0.36027	7.87888	0.04583	7.35181	0.95698	7.53124	0.12056	9.22458	0.32643	8.19288	0.02956	7.53124	0.28795
	7.36303	0.45652	8.58537	0.36401	7.8901	0.04572	7.36303	0.96278	7.54246	0.12123	9.2358	0.32807	8.20409	0.02893	7.54246	0.29131
	7.37424	0.45923	8.59659	0.36866	7.90131	0.04557	7.37424	0.96909	7.55367	0.12188	9.24701	0.32929	8.21531	0.0283	7.55367	0.29471
	7.38546	0.46178	8.6078	0.37421	7.91252	0.0454	7.38546	0.97576	7.56488	0.12257	9.25822	0.33009	8.22652	0.02767	7.56488	0.29821
	7.39667	0.46418	8.61902	0.38063	7.92374	0.0452	7.39667	0.98278	7.5761	0.12328	9.26944	0.33052	8.23773	0.02704	7.5761	0.30182
	7.40789	0.46644	8.63023	0.38791	7.93495	0.04497	7.40789	0.99018	7.58731	0.12399	9.28065	0.33059	8.24895	0.02641	7.58731	0.30545
	7.4191	0.46859	8.64145	0.39604	7.94617	0.04472	7.4191	0.99795	7.59853	0.12468	9.29187	0.3302	8.26016	0.02578	7.59853	0.30911
	7.43031	0.47062	8.65266	0.40501	7.95738	0.04443	7.43031	1.00603	7.60974	0.12536	9.30308	0.32935	8.27138	0.02516	7.60974	0.31275
	7.44153	0.47254	8.66387	0.4148	7.96859	0.04411	7.44153	1.01441	7.62095	0.12602	9.3143	0.32805	8.28259	0.02455	7.62095	0.3164
	7.45274	0.47442	8.67509	0.42544	7.97981	0.04377	7.45274	1.02317	7.63217	0.12667	9.32551	0.32632	8.29381	0.02394	7.63217	0.32004
	7.46396	0.4763	8.6863	0.43688	7.99102	0.0434	7.46396	1.03235	7.64338	0.12731	9.33672	0.32421	8.30502	0.02336	7.64338	0.32367
	7.47517	0.47815	8.69752	0.44903	8.00224	0.04301	7.47517	1.04185	7.6546	0.12794	9.34794	0.32168	8.31623	0.02279	7.6546	0.32729
	7.48638	0.47991	8.70873	0.46187	8.01345	0.04258	7.48638	1.05156	7.66581	0.12859	9.35915	0.31877	8.32745	0.02224	7.66581	0.33096
	7.4976	0.48159	8.71994	0.47536	8.02467	0.04213	7.4976	1.06144	7.67703	0.12925	9.37037	0.31551	8.33866	0.02171	7.67703	0.33466
	7.50881	0.48319	8.73116	0.48946	8.03588	0.04164	7.50881	1.07148	7.68824	0.12989	9.38158	0.31188	8.34988	0.0212	7.68824	0.33831
	7.52003	0.48472	8.74237	0.50417	8.04709	0.04111	7.52003	1.08165	7.69945	0.13049	9.3928	0.30788	8.36109	0.02071	7.69945	0.34187
	7.53124	0.48621	8.75359	0.51948	8.05831	0.04056	7.53124	1.09202	7.71067	0.13106	9.40401	0.30354	8.3723	0.02024	7.71067	0.34534
	7.54246	0.48766	8.7648	0.53531	8.06952	0.03998	7.54246	1.10257	7.72188	0.13159	9.41522	0.2989	8.38352	0.0198	7.72188	0.34869
	7.55367	0.48905	8.77602	0.55161	8.08074	0.03937	7.55367	1.11316	7.7331	0.13207	9.42644	0.29397	8.39473	0.01939	7.7331	0.35192
	7.56488	0.49044	8.78723	0.56833	8.09195	0.03873	7.56488	1.12395	7.74431	0.1325	9.43765	0.28887	8.40595	0.019	7.74431	0.35501
	7.5761	0.49188	8.79844	0.58543	8.10316	0.03807	7.5761	1.13502	7.75552	0.13288	9.44887	0.28365	8.41716	0.01865	7.75552	0.35795
	7.58731	0.4933	8.80966	0.60291	8.11438	0.03739	7.58731	1.14615	7.76674	0.1332	9.46008	0.27825	8.42838	0.01832	7.76674	0.36073
	7.59853	0.49464	8.82087	0.62072	8.12559	0.0367	7.59853	1.15719	7.77795	0.13348	9.47129	0.27268	8.43959	0.01803	7.77795	0.36334
	7.60974	0.49589	8.83209	0.63881	8.13681	0.03598	7.60974	1.1681	7.78917	0.13371	9.48251	0.26699	8.4508	0.01777	7.78917	0.3658
	7.62095	0.49704	8.8433	0.65715	8.14802	0.03525	7.62095	1.17884	7.80038	0.13389	9.49372	0.26121	8.46202	0.01754	7.80038	0.36807
	7.63217	0.49816	8.85451	0.67574	8.15924	0.0345	7.63217	1.18954	7.8116	0.134	9.50494	0.25541	8.47323	0.01734	7.8116	0.37014
	7.64338	0.49922	8.86573	0.69453	8.17045	0.03374	7.64338	1.20014	7.82281	0.13404	9.51615	0.24959	8.48445	0.01718	7.82281	0.372
	7.6546	0.50017	8.87694	0.71362	8.18166	0.03296	7.6546	1.21051	7.83402	0.134	9.52737	0.24378	8.49566	0.01705	7.83402	0.37362
	7.66581	0.5011	8.88816	0.73296	8.19288	0.03218	7.66581	1.22082	7.84524	0.13388	9.53858	0.23805	8.50687	0.01696	7.84524	0.37501
	7.67703	0.50198	8.89937	0.7524	8.20409	0.03138	7.67703	1.23102	7.85645	0.13369	9.54979	0.23241	8.51809	0.0169	7.85645	0.37622
	7.68824	0.50272	8.91059	0.77198	8.21531	0.03059	7.68824	1.24084	7.86767	0.13341	9.56101	0.22689	8.5293	0.01687	7.86767	0.3772
	7.69945	0.50328	8.9218	0.79168	8.22652	0.02979	7.69945	1.25021	7.87888	0.13305	9.57222	0.22151	8.54052	0.01687	7.87888	0.37792
	7.71067	0.50366	8.93301	0.81144	8.23773	0.029	7.71067	1.25909	7.8901	0.13259	9.58344	0.21629	8.55173	0.01691	7.8901	0.37838
	7.72188	0.50384	8.94423	0.83136	8.24895	0.02822	7.72188	1.26742	7.90131	0.13203	9.59465	0.21127	8.56295	0.01697	7.90131	0.37852
	7.7331	0.50384	8.95544	0.85137	8.26016	0.02744	7.7331	1.27526	7.91252	0.13136	9.60586	0.20646	8.57416	0.01707	7.91252	0.37834
	7.74431	0.50366	8.96666	0.87131	8.27138	0.02666	7.74431	1.28255	7.92374	0.13063	9.61708	0.20188	8.58537	0.0172	7.92374	0.37793
	7.75552	0.50324	8.97787	0.8911	8.28259	0.02589	7.75552	1.28918	7.93495	0.12985	9.62829	0.19754	8.59659	0.01736	7.93495	0.3773
	7.76674	0.50257	8.98908	0.91073	8.29381	0.02514	7.76674	1.2951	7.94617	0.12897	9.63951	0.19347	8.6078	0.01754	7.94617	0.37635
	7.77795	0.50166	9.0003	0.93023	8.30502	0.0244	7.77795	1.30033	7.95738	0.12798	9.65072	0.18966	8.61902	0.01775	7.95738	0.37507
	7.78917	0.50052	9.01151	0.94952	8.31623	0.02369	7.78917	1.30488	7.96859	0.12689	9.66194	0.18614	8.63023	0.01798	7.96859	0.37349
	7.80038	0.49914	9.02273	0.96849	8.32745	0.02299	7.80038	1.30868	7.97981	0.1257	9.67315	0.18291	8.64145	0.01823	7.97981	0.37162
	7.8116	0.49748	9.03394	0.98709	8.33866	0.02232	7.8116	1.31176	7.99102	0.12442	9.68436	0.17996	8.65266	0.0185	7.99102	0.36946
	7.82281	0.49553	9.04516	1.00528	8.34988	0.02167	7.82281	1.31408	8.00224	0.12303	9.69558	0.17729	8.66387	0.0188	8.00224	0.36701
	7.83402	0.49331	9.05637	1.02299	8.36109	0.02105	7.83402	1.31559	8.01345	0.12153	9.70679	0.17488	8.67509	0.01911	8.01345	0.36422
	7.84524	0.49084	9.06758	1.0402	8.3723	0.02045	7.84524	1.31632	8.02467	0.11993	9.71801	0.17276	8.6863	0.01945	8.02467	0.36109
	7.85645	0.48817	9.0788	1.05685	8.38352	0.01989	7.85645	1.31644	8.03588	0.11823	9.72922	0.1709	8.69752	0.01979	8.03588	0.35764
	7.86767	0.48525	9.09001	1.07296	8.39473	0.01935	7.86767	1.31585	8.04709	0.11643	9.74043	0.16929	8.70873	0.02015	8.04709	0.35386
	7.87888	0.48201	9.10123	1.08846	8.40595	0.01885	7.87888	1.31437	8.05831	0.11455	9.75165	0.16793	8.71994	0.02052	8.05831	0.3498
	7.8901	0.47844	9.11244	1.10318	8.41716	0.01839	7.8901	1.31197	8.06952	0.1126	9.76286	0.16681	8.73116	0.02089	8.06952	0.34546
	7.90131	0.47451	9.12365	1.11719	8.42838	0.01796	7.90131	1.30853	8.08074	0.11056	9.77408	0.16593	8.74237	0.02127	8.08074	0.34083
	7.91252	0.47022	9.13487	1.13044	8.43959	0.01757	7.91252	1.30403	8.09195	0.10845	9.78529	0.16527	8.75359	0.02166	8.09195	0.33592
	7.92374	0.46559	9.14608	1.14278	8.4508	0.01722	7.92374	1.29858	8.10316	0.10629	9.79651	0.1648	8.7648	0.02206	8.10316	0.33078
	7.93495	0.46062	9.1573	1.1541	8.46202	0.01691	7.93495	1.29218	8.11438	0.10411	9.80772	0.1645	8.77602	0.02246	8.11438	0.32549
	7.94617	0.45529	9.16851	1.16435	8.47323	0.01663	7.94617	1.28474	8.12559	0.10189	9.81893	0.16438	8.78723	0.02286	8.12559	0.32005
	7.95738	0.4496	9.17973	1.17348	8.48445	0.0164	7.95738	1.27624	8.13681	0.09963	9.83015	0.16444	8.79844	0.02327	8.13681	0.31438
	7.96859	0.44361	9.19094	1.18146	8.49566	0.01621	7.96859	1.26682	8.14802	0.09733	9.84136	0.16464	8.80966	0.02367	8.14802	0.30852
	7.97981	0.43734	9.20215	1.18847	8.50687	0.01606	7.97981	1.25657	8.15924	0.095	9.85258	0.16496	8.82087	0.02409	8.15924	0.30247
	7.99102	0.43082	9.21337	1.19465	8.51809	0.01595	7.99102	1.24564	8.17045	0.09265	9.86379	0.16539	8.83209	0.0245	8.17045	0.29626
	8.00224	0.42407	9.22458	1.19975	8.5293	0.01588	8.00224	1.23397	8.18166	0.09028	9.875	0.16596	8.8433	0.02491	8.18166	0.2899
	8.01345	0.417	9.2358	1.20354	8.54052	0.01585	8.01345	1.22133	8.19288	0.08791	9.88622	0.16667	8.85451	0.02533	8.19288	0.28341
	8.02467	0.40962	9.24701	1.20592	8.55173	0.01586	8.02467	1.20775	8.20409	0.08555	9.89743	0.16747	8.86573	0.02574	8.20409	0.27683
	8.03588	0.40195	9.25822	1.20682	8.56295	0.0159	8.03588	1.19326	8.21531	0.08322	9.90865	0.16836	8.87694	0.02616	8.21531	0.27022
	8.04709	0.39401	9.26944	1.20633	8.57416	0.01598	8.04709	1.1779	8.22652	0.08091	9.91986	0.16936	8.88816	0.02659	8.22652	0.26364
	8.05831	0.38586	9.28065	1.20445	8.58537	0.0161	8.05831	1.16179	8.23773	0.07865	9.93108	0.17046	8.89937	0.02701	8.23773	0.25707
	8.06952	0.37752	9.29187	1.20111	8.59659	0.01626	8.06952	1.14498	8.24895	0.07646	9.94229	0.17166	8.91059	0.02744	8.24895	0.25052
	8.08074	0.36898	9.30308	1.19631	8.6078	0.01645	8.08074	1.12743	8.26016	0.07433	9.9535	0.17297	8.9218	0.02787	8.26016	0.24399
	8.09195	0.36024	9.3143	1.19001	8.61902	0.01667	8.09195	1.10918	8.27138	0.07228	9.96472	0.17441	8.93301	0.02831	8.27138	0.23752
	8.10316	0.35141	9.32551	1.18236	8.63023	0.01692	8.10316	1.09036	8.28259	0.07032	9.97593	0.176	8.94423	0.02874	8.28259	0.23112
	8.11438	0.34254	9.33672	1.17346	8.64145	0.0172	8.11438	1.0712	8.29381	0.06844	9.98715	0.17773	8.95544	0.02919	8.29381	0.2248
	8.12559	0.33362	9.34794	1.16326	8.65266	0.01751	8.12559	1.05168	8.30502	0.06666	9.99836	0.17962	8.96666	0.02963	8.30502	0.2186
	8.13681	0.32463	9.35915	1.15182	8.66387	0.01785	8.13681	1.03178	8.31623	0.06499	10.0096	0.18168	8.97787	0.03007	8.31623	0.21256
	8.14802	0.3156	9.37037	1.13927	8.67509	0.01821	8.14802	1.01158	8.32745	0.06345	10.0208	0.18389	8.98908	0.03052	8.32745	0.20669
	8.15924	0.30662	9.38158	1.12562	8.6863	0.0186	8.15924	0.99108	8.33866	0.06205	10.032	0.18625	9.0003	0.03097	8.33866	0.20102
	8.17045	0.29771	9.3928	1.11086	8.69752	0.01901	8.17045	0.97036	8.34988	0.06078	10.0432	0.18877	9.01151	0.03142	8.34988	0.19557
	8.18166	0.28887	9.40401	1.09519	8.70873	0.01944	8.18166	0.94941	8.36109	0.05965	10.0544	0.19145	9.02273	0.03187	8.36109	0.19035
	8.19288	0.28013	9.41522	1.07874	8.71994	0.01989	8.19288	0.92832	8.3723	0.05867	10.0656	0.19429	9.03394	0.03231	8.3723	0.18539
	8.20409	0.27154	9.42644	1.06148	8.73116	0.02035	8.20409	0.90726	8.38352	0.05785	10.0769	0.19727	9.04516	0.03276	8.38352	0.18071
	8.21531	0.26313	9.43765	1.04367	8.74237	0.02082	8.21531	0.88632	8.39473	0.05718	10.0881	0.2004	9.05637	0.0332	8.39473	0.17633
	8.22652	0.25496	9.44887	1.02542	8.75359	0.02131	8.22652	0.86551	8.40595	0.05667	10.0993	0.20368	9.06758	0.03364	8.40595	0.17228
	8.23773	0.2471	9.46008	1.00669	8.7648	0.0218	8.23773	0.84493	8.41716	0.05633	10.1105	0.20708	9.0788	0.03407	8.41716	0.16858
	8.24895	0.23959	9.47129	0.98758	8.77602	0.02231	8.24895	0.82464	8.42838	0.05616	10.1217	0.21062	9.09001	0.0345	8.42838	0.16524
	8.26016	0.23244	9.48251	0.96815	8.78723	0.02282	8.26016	0.80466	8.43959	0.05616	10.1329	0.21427	9.10123	0.03492	8.43959	0.16229
	8.27138	0.22568	9.49372	0.94866	8.79844	0.02334	8.27138	0.78507	8.4508	0.05633	10.1441	0.21803	9.11244	0.03532	8.4508	0.15973
	8.28259	0.21934	9.50494	0.92931	8.80966	0.02387	8.28259	0.76594	8.46202	0.05667	10.1554	0.22188	9.12365	0.03572	8.46202	0.15757
	8.29381	0.21346	9.51615	0.91005	8.82087	0.0244	8.29381	0.74736	8.47323	0.05717	10.1666	0.22579	9.13487	0.03611	8.47323	0.15582
	8.30502	0.20809	9.52737	0.89092	8.83209	0.02494	8.30502	0.72958	8.48445	0.05784	10.1778	0.22977	9.14608	0.03649	8.48445	0.15449
	8.31623	0.20327	9.53858	0.87203	8.8433	0.02548	8.31623	0.7127	8.49566	0.05866	10.189	0.23378	9.1573	0.03684	8.49566	0.15359
	8.32745	0.19902	9.54979	0.85349	8.85451	0.02602	8.32745	0.69661	8.50687	0.05965	10.2002	0.23784	9.16851	0.03718	8.50687	0.15313
	8.33866	0.19539	9.56101	0.83533	8.86573	0.02657	8.33866	0.6814	8.51809	0.06078	10.2114	0.24192	9.17973	0.03749	8.51809	0.15311
	8.34988	0.19239	9.57222	0.81763	8.87694	0.02712	8.34988	0.66712	8.5293	0.06206	10.2226	0.24598	9.19094	0.03778	8.5293	0.15351
	8.36109	0.19005	9.58344	0.80045	8.88816	0.02768	8.36109	0.65383	8.54052	0.06347	10.2339	0.24996	9.20215	0.03805	8.54052	0.15434
	8.3723	0.1884	9.59465	0.78387	8.89937	0.02824	8.3723	0.6416	8.55173	0.06501	10.2451	0.25386	9.21337	0.0383	8.55173	0.1556
	8.38352	0.18744	9.60586	0.76794	8.91059	0.02879	8.38352	0.6305	8.56295	0.06667	10.2563	0.25763	9.22458	0.03852	8.56295	0.15728
	8.39473	0.18722	9.61708	0.7527	8.9218	0.02936	8.39473	0.62059	8.57416	0.06844	10.2675	0.26127	9.2358	0.03872	8.57416	0.15938
	8.40595	0.18773	9.62829	0.7382	8.93301	0.02992	8.40595	0.612	8.58537	0.0703	10.2787	0.26477	9.24701	0.03889	8.58537	0.16189
	8.41716	0.18899	9.63951	0.72448	8.94423	0.03049	8.41716	0.60478	8.59659	0.07225	10.2899	0.26809	9.25822	0.03902	8.59659	0.16479
	8.42838	0.191	9.65072	0.71156	8.95544	0.03106	8.42838	0.59891	8.6078	0.07428	10.3011	0.27119	9.26944	0.03911	8.6078	0.16808
	8.43959	0.19378	9.66194	0.69947	8.96666	0.03162	8.43959	0.59446	8.61902	0.07637	10.3124	0.27406	9.28065	0.03917	8.61902	0.17174
	8.4508	0.19732	9.67315	0.68822	8.97787	0.03219	8.4508	0.59147	8.63023	0.07852	10.3236	0.27672	9.29187	0.03918	8.63023	0.17575
	8.46202	0.20161	9.68436	0.67782	8.98908	0.03275	8.46202	0.58995	8.64145	0.0807	10.3348	0.27917	9.30308	0.03915	8.64145	0.18011
	8.47323	0.20664	9.69558	0.66831	9.0003	0.03331	8.47323	0.58992	8.65266	0.08293	10.346	0.28133	9.3143	0.03908	8.65266	0.1848
	8.48445	0.2124	9.70679	0.65965	9.01151	0.03387	8.48445	0.59141	8.66387	0.08521	10.3572	0.28318	9.32551	0.03897	8.66387	0.18982
	8.49566	0.21887	9.71801	0.65183	9.02273	0.03442	8.49566	0.59444	8.67509	0.08753	10.3684	0.28473	9.33672	0.03882	8.67509	0.19518
	8.50687	0.22603	9.72922	0.64485	9.03394	0.03496	8.50687	0.59902	8.6863	0.08986	10.3796	0.28604	9.34794	0.03863	8.6863	0.20084
	8.51809	0.23385	9.74043	0.63869	9.04516	0.0355	8.51809	0.60513	8.69752	0.09219	10.3909	0.28715	9.35915	0.03841	8.69752	0.20674
	8.5293	0.2423	9.75165	0.63333	9.05637	0.03602	8.5293	0.61274	8.70873	0.09448	10.4021	0.28801	9.37037	0.03815	8.70873	0.21286
	8.54052	0.25134	9.76286	0.62873	9.06758	0.03654	8.54052	0.62185	8.71994	0.09674	10.4133	0.28855	9.38158	0.03785	8.71994	0.21918
	8.55173	0.26094	9.77408	0.62498	9.0788	0.03705	8.55173	0.63242	8.73116	0.09894	10.4245	0.28875	9.3928	0.03752	8.73116	0.22568
	8.56295	0.27104	9.78529	0.62209	9.09001	0.03754	8.56295	0.64443	8.74237	0.1011	10.4357	0.28862	9.40401	0.03715	8.74237	0.23235
	8.57416	0.28162	9.79651	0.61997	9.10123	0.03802	8.57416	0.65787	8.75359	0.1032	10.4469	0.2882	9.41522	0.03675	8.75359	0.23917
	8.58537	0.29262	9.80772	0.61855	9.11244	0.03849	8.58537	0.67273	8.7648	0.10523	10.4581	0.28748	9.42644	0.03631	8.7648	0.24614
	8.59659	0.30398	9.81893	0.61779	9.12365	0.03893	8.59659	0.68891	8.77602	0.10719	10.4694	0.28645	9.43765	0.03586	8.77602	0.25321
	8.6078	0.31566	9.83015	0.61776	9.13487	0.03936	8.6078	0.70632	8.78723	0.10907	10.4806	0.28512	9.44887	0.03538	8.78723	0.26036
	8.61902	0.32759	9.84136	0.61841	9.14608	0.03977	8.61902	0.72489	8.79844	0.11087	10.4918	0.28349	9.46008	0.03487	8.79844	0.26757
	8.63023	0.33972	9.85258	0.61966	9.1573	0.04014	8.63023	0.74456	8.80966	0.11259	10.503	0.28159	9.47129	0.03435	8.80966	0.27485
	8.64145	0.35199	9.86379	0.62149	9.16851	0.04049	8.64145	0.76524	8.82087	0.11424	10.5142	0.27942	9.48251	0.03381	8.82087	0.28219
	8.65266	0.36438	9.875	0.62391	9.17973	0.04081	8.65266	0.7869	8.83209	0.11579	10.5254	0.27701	9.49372	0.03327	8.83209	0.28955
	8.66387	0.37688	9.88622	0.62691	9.19094	0.0411	8.66387	0.80953	8.8433	0.11727	10.5366	0.27437	9.50494	0.03272	8.8433	0.29694
	8.67509	0.38947	9.89743	0.63049	9.20215	0.04135	8.67509	0.83313	8.85451	0.11869	10.5479	0.27152	9.51615	0.03217	8.85451	0.30436
	8.6863	0.40206	9.90865	0.63467	9.21337	0.04158	8.6863	0.85754	8.86573	0.12003	10.5591	0.2685	9.52737	0.03162	8.86573	0.3118
	8.69752	0.41448	9.91986	0.63948	9.22458	0.04177	8.69752	0.88253	8.87694	0.1213	10.5703	0.26535	9.53858	0.03106	8.87694	0.31926
	8.70873	0.42668	9.93108	0.64495	9.2358	0.04192	8.70873	0.90799	8.88816	0.12251	10.5815	0.26209	9.54979	0.03051	8.88816	0.32672
	8.71994	0.43859	9.94229	0.65105	9.24701	0.04202	8.71994	0.93384	8.89937	0.12366	10.5927	0.25872	9.56101	0.02997	8.89937	0.33417
	8.73116	0.45017	9.9535	0.65782	9.25822	0.04208	8.73116	0.95998	8.91059	0.12477	10.6039	0.25522	9.57222	0.02943	8.91059	0.34162
	8.74237	0.46139	9.96472	0.66535	9.26944	0.04209	8.74237	0.98638	8.9218	0.12584	10.6151	0.25159	9.58344	0.0289	8.9218	0.34909
	8.75359	0.47225	9.97593	0.67367	9.28065	0.04206	8.75359	1.01303	8.93301	0.12689	10.6264	0.24786	9.59465	0.02839	8.93301	0.35659
	8.7648	0.48265	9.98715	0.68276	9.29187	0.04198	8.7648	1.03977	8.94423	0.12795	10.6376	0.24404	9.60586	0.02789	8.94423	0.36418
	8.77602	0.49254	9.99836	0.69266	9.30308	0.04185	8.77602	1.06646	8.95544	0.12902	10.6488	0.24016	9.61708	0.02741	8.95544	0.3718
	8.78723	0.50187	10.0096	0.70335	9.3143	0.04167	8.78723	1.09302	8.96666	0.13008	10.66	0.23623	9.62829	0.02694	8.96666	0.37942
	8.79844	0.51061	10.0208	0.71475	9.32551	0.04144	8.79844	1.11938	8.97787	0.13113	10.6712	0.23224	9.63951	0.0265	8.97787	0.38698
	8.80966	0.51881	10.032	0.72684	9.33672	0.04117	8.80966	1.14558	8.98908	0.13219	10.6824	0.2282	9.65072	0.02608	8.98908	0.39452
	8.82087	0.52646	10.0432	0.73966	9.34794	0.04085	8.82087	1.17158	9.0003	0.13328	10.6936	0.22416	9.66194	0.02569	9.0003	0.40204
	8.83209	0.53346	10.0544	0.7532	9.35915	0.04049	8.83209	1.1972	9.01151	0.1344	10.7049	0.22011	9.67315	0.02531	9.01151	0.40952
	8.8433	0.53984	10.0656	0.7674	9.37037	0.04009	8.8433	1.22248	9.02273	0.13553	10.7161	0.21601	9.68436	0.02497	9.02273	0.41694
	8.85451	0.54564	10.0769	0.78222	9.38158	0.03965	8.85451	1.24741	9.03394	0.1367	10.7273	0.21188	9.69558	0.02465	9.03394	0.42429
	8.86573	0.55086	10.0881	0.79763	9.3928	0.03918	8.86573	1.27197	9.04516	0.1379	10.7385	0.20771	9.70679	0.02436	9.04516	0.43157
	8.87694	0.55548	10.0993	0.81359	9.40401	0.03867	8.87694	1.29622	9.05637	0.13914	10.7497	0.2035	9.71801	0.02409	9.05637	0.43876
	8.88816	0.55951	10.1105	0.83007	9.41522	0.03812	8.88816	1.32015	9.06758	0.14042	10.7609	0.19926	9.72922	0.02385	9.06758	0.44586
	8.89937	0.56297	10.1217	0.847	9.42644	0.03755	8.89937	1.34361	9.0788	0.14174	10.7721	0.19501	9.74043	0.02363	9.0788	0.45288
	8.91059	0.56591	10.1329	0.86433	9.43765	0.03696	8.91059	1.36669	9.09001	0.1431	10.7834	0.19075	9.75165	0.02344	9.09001	0.45982
	8.9218	0.5684	10.1441	0.88201	9.44887	0.03636	8.9218	1.38944	9.10123	0.1445	10.7946	0.18649	9.76286	0.02328	9.10123	0.46663
	8.93301	0.57046	10.1554	0.89999	9.46008	0.03573	8.93301	1.41182	9.11244	0.14594	10.8058	0.18223	9.77408	0.02313	9.11244	0.47327
	8.94423	0.57219	10.1666	0.9182	9.47129	0.03509	8.94423	1.43404	9.12365	0.14741	10.817	0.17794	9.78529	0.02301	9.12365	0.47975
	8.95544	0.57359	10.1778	0.93653	9.48251	0.03443	8.95544	1.45601	9.13487	0.1489	10.8282	0.17365	9.79651	0.02292	9.13487	0.48606
	8.96666	0.57459	10.189	0.95503	9.49372	0.03378	8.96666	1.47752	9.14608	0.15042	10.8394	0.16935	9.80772	0.02284	9.14608	0.49215
	8.97787	0.57521	10.2002	0.97369	9.50494	0.03312	8.97787	1.4985	9.1573	0.15194	10.8506	0.16509	9.81893	0.02278	9.1573	0.49795
	8.98908	0.57552	10.2114	0.99237	9.51615	0.03246	8.98908	1.519	9.16851	0.15349	10.8619	0.16086	9.83015	0.02273	9.16851	0.50349
	9.0003	0.57558	10.2226	1.0109	9.52737	0.03181	9.0003	1.53912	9.17973	0.15506	10.8731	0.15667	9.84136	0.0227	9.17973	0.50875
	9.01151	0.57543	10.2339	1.02913	9.53858	0.03117	9.01151	1.55881	9.19094	0.1566	10.8843	0.15249	9.85258	0.02269	9.19094	0.51362
	9.02273	0.57509	10.2451	1.04696	9.54979	0.03053	9.02273	1.57799	9.20215	0.15811	10.8955	0.14835	9.86379	0.02268	9.20215	0.51812
	9.03394	0.57458	10.2563	1.06431	9.56101	0.02991	9.03394	1.59663	9.21337	0.15957	10.9067	0.14424	9.875	0.02268	9.21337	0.52225
	9.04516	0.57395	10.2675	1.08116	9.57222	0.0293	9.04516	1.61473	9.22458	0.16099	10.9179	0.14019	9.88622	0.02269	9.22458	0.52594
	9.05637	0.57323	10.2787	1.09757	9.58344	0.02871	9.05637	1.63225	9.2358	0.16237	10.9291	0.13618	9.89743	0.02271	9.2358	0.52916
	9.06758	0.57248	10.2899	1.11337	9.59465	0.02814	9.06758	1.64922	9.24701	0.16368	10.9404	0.13224	9.90865	0.02273	9.24701	0.53186
	9.0788	0.57174	10.3011	1.12835	9.60586	0.02759	9.0788	1.66564	9.25822	0.16488	10.9516	0.12837	9.91986	0.02276	9.25822	0.53399
	9.09001	0.57105	10.3124	1.1425	9.61708	0.02707	9.09001	1.68155	9.26944	0.16599	10.9628	0.12459	9.93108	0.0228	9.26944	0.53563
	9.10123	0.57041	10.3236	1.15599	9.62829	0.02657	9.10123	1.69689	9.28065	0.167	10.974	0.12093	9.94229	0.02285	9.28065	0.53675
	9.11244	0.56983	10.3348	1.16869	9.63951	0.02609	9.11244	1.7115	9.29187	0.16787	10.9852	0.11738	9.9535	0.0229	9.29187	0.53725
	9.12365	0.56936	10.346	1.1803	9.65072	0.02564	9.12365	1.72548	9.30308	0.1686	10.9964	0.11398	9.96472	0.02297	9.30308	0.5371
	9.13487	0.56901	10.3572	1.19075	9.66194	0.02522	9.13487	1.73882	9.3143	0.16918	11.0076	0.11071	9.97593	0.02305	9.3143	0.5363
	9.14608	0.56877	10.3684	1.20008	9.67315	0.02483	9.14608	1.75132	9.32551	0.16961	11.0189	0.1076	9.98715	0.02314	9.32551	0.5349
	9.1573	0.56865	10.3796	1.20833	9.68436	0.02446	9.1573	1.76289	9.33672	0.1699	11.0301	0.10468	9.99836	0.02325	9.33672	0.53293
	9.16851	0.56872	10.3909	1.21558	9.69558	0.02412	9.16851	1.77356	9.34794	0.17004	11.0413	0.10196	10.0096	0.02336	9.34794	0.53035
	9.17973	0.569	10.4021	1.22173	9.70679	0.0238	9.17973	1.78329	9.35915	0.17009	11.0525	0.09944	10.0208	0.02349	9.35915	0.52727
	9.19094	0.5694	10.4133	1.22658	9.71801	0.02351	9.19094	1.79196	9.37037	0.17007	11.0637	0.09713	10.032	0.02363	9.37037	0.52373
	9.20215	0.56994	10.4245	1.23005	9.72922	0.02325	9.20215	1.79977	9.38158	0.1699	11.0749	0.09507	10.0432	0.02378	9.38158	0.51964
	9.21337	0.57061	10.4357	1.23215	9.74043	0.023	9.21337	1.80685	9.3928	0.16959	11.0861	0.09326	10.0544	0.02393	9.3928	0.515
	9.22458	0.57143	10.4469	1.23295	9.75165	0.02278	9.22458	1.81295	9.40401	0.16916	11.0974	0.09172	10.0656	0.0241	9.40401	0.50986
	9.2358	0.57233	10.4581	1.23242	9.76286	0.02258	9.2358	1.81779	9.41522	0.16862	11.1086	0.09044	10.0769	0.02428	9.41522	0.50427
	9.24701	0.57324	10.4694	1.23046	9.77408	0.02241	9.24701	1.82118	9.42644	0.168	11.1198	0.08945	10.0881	0.02447	9.42644	0.49828
	9.25822	0.57414	10.4806	1.22708	9.78529	0.02225	9.25822	1.82303	9.43765	0.1673	11.131	0.08876	10.0993	0.02467	9.43765	0.49203
	9.26944	0.57506	10.4918	1.2223	9.79651	0.02212	9.26944	1.82349	9.44887	0.16654	11.1422	0.08837	10.1105	0.02488	9.44887	0.48557
	9.28065	0.57598	10.503	1.21613	9.80772	0.02199	9.28065	1.8225	9.46008	0.16575	11.1534	0.08829	10.1217	0.0251	9.46008	0.47887
	9.29187	0.57685	10.5142	1.20868	9.81893	0.02189	9.29187	1.81994	9.47129	0.16495	11.1646	0.08854	10.1329	0.02533	9.47129	0.47198
	9.30308	0.57763	10.5254	1.20005	9.83015	0.02179	9.30308	1.81579	9.48251	0.16411	11.1759	0.08912	10.1441	0.02557	9.48251	0.46492
	9.3143	0.5783	10.5366	1.1902	9.84136	0.02171	9.3143	1.80998	9.49372	0.16329	11.1871	0.09002	10.1554	0.02582	9.49372	0.45777
	9.32551	0.57884	10.5479	1.17909	9.85258	0.02164	9.32551	1.80264	9.50494	0.16248	11.1983	0.09126	10.1666	0.02607	9.50494	0.45061
	9.33672	0.57928	10.5591	1.16686	9.86379	0.02158	9.33672	1.79391	9.51615	0.16172	11.2095	0.09283	10.1778	0.02634	9.51615	0.44347
	9.34794	0.57959	10.5703	1.15368	9.875	0.02152	9.34794	1.7837	9.52737	0.161	11.2207	0.09473	10.189	0.02662	9.52737	0.4364
	9.35915	0.57979	10.5815	1.13976	9.88622	0.02148	9.35915	1.77209	9.53858	0.16034	11.2319	0.09695	10.2002	0.0269	9.53858	0.42945
	9.37037	0.57988	10.5927	1.12503	9.89743	0.02144	9.37037	1.75924	9.54979	0.15975	11.2431	0.0995	10.2114	0.02719	9.54979	0.42268
	9.38158	0.57979	10.6039	1.10928	9.90865	0.02141	9.38158	1.74506	9.56101	0.15925	11.2544	0.10236	10.2226	0.02749	9.56101	0.4161
	9.3928	0.57951	10.6151	1.09255	9.91986	0.02139	9.3928	1.72954	9.57222	0.15884	11.2656	0.10551	10.2339	0.02779	9.57222	0.40978
	9.40401	0.57915	10.6264	1.07491	9.93108	0.02137	9.40401	1.71301	9.58344	0.15854	11.2768	0.10896	10.2451	0.02808	9.58344	0.40373
	9.41522	0.57875	10.6376	1.05648	9.94229	0.02137	9.41522	1.69561	9.59465	0.15835	11.288	0.11268	10.2563	0.02837	9.59465	0.39801
	9.42644	0.57824	10.6488	1.0374	9.9535	0.02137	9.42644	1.67727	9.60586	0.15828	11.2992	0.11667	10.2675	0.02867	9.60586	0.39263
	9.43765	0.57765	10.66	1.01775	9.96472	0.02139	9.43765	1.65828	9.61708	0.15834	11.3104	0.12089	10.2787	0.02896	9.61708	0.38763
	9.44887	0.57698	10.6712	0.99757	9.97593	0.02142	9.44887	1.63876	9.62829	0.15853	11.3216	0.12535	10.2899	0.02924	9.62829	0.38302
	9.46008	0.57618	10.6824	0.97694	9.98715	0.02147	9.46008	1.61861	9.63951	0.15884	11.3329	0.13	10.3011	0.02952	9.63951	0.37881
	9.47129	0.57527	10.6936	0.9559	9.99836	0.02153	9.47129	1.59794	9.65072	0.15928	11.3441	0.13483	10.3124	0.02978	9.65072	0.37503
	9.48251	0.57426	10.7049	0.93443	10.0096	0.02161	9.48251	1.57685	9.66194	0.15984	11.3553	0.13983	10.3236	0.03004	9.66194	0.37167
	9.49372	0.57329	10.7161	0.91257	10.0208	0.0217	9.49372	1.55573	9.67315	0.16051	11.3665	0.14496	10.3348	0.03029	9.67315	0.36874
	9.50494	0.57241	10.7273	0.89039	10.032	0.02181	9.50494	1.53484	9.68436	0.16129	11.3777	0.15021	10.346	0.03052	9.68436	0.36622
	9.51615	0.57152	10.7385	0.86796	10.0432	0.02193	9.51615	1.51403	9.69558	0.16217	11.3889	0.15555	10.3572	0.03073	9.69558	0.36411
	9.52737	0.57062	10.7497	0.84533	10.0544	0.02206	9.52737	1.49335	9.70679	0.16314	11.4001	0.16096	10.3684	0.03092	9.70679	0.36238
	9.53858	0.5697	10.7609	0.82256	10.0656	0.02221	9.53858	1.4729	9.71801	0.1642	11.4114	0.16642	10.3796	0.03109	9.71801	0.36105
	9.54979	0.56877	10.7721	0.79975	10.0769	0.02237	9.54979	1.45279	9.72922	0.16533	11.4226	0.17191	10.3909	0.03124	9.72922	0.36008
	9.56101	0.56783	10.7834	0.77696	10.0881	0.02254	9.56101	1.43307	9.74043	0.16654	11.4338	0.17741	10.4021	0.03137	9.74043	0.35946
	9.57222	0.56689	10.7946	0.75426	10.0993	0.02273	9.57222	1.41382	9.75165	0.16779	11.445	0.18293	10.4133	0.03147	9.75165	0.35916
	9.58344	0.56598	10.8058	0.7317	10.1105	0.02293	9.58344	1.39514	9.76286	0.16906	11.4562	0.18846	10.4245	0.03154	9.76286	0.35914
	9.59465	0.56508	10.817	0.70931	10.1217	0.02313	9.59465	1.37709	9.77408	0.17035	11.4674	0.19397	10.4357	0.03158	9.77408	0.35941
	9.60586	0.56421	10.8282	0.68713	10.1329	0.02335	9.60586	1.35974	9.78529	0.17167	11.4786	0.19944	10.4469	0.0316	9.78529	0.35995
	9.61708	0.56336	10.8394	0.66528	10.1441	0.02357	9.61708	1.34313	9.79651	0.17299	11.4899	0.20485	10.4581	0.03158	9.79651	0.36071
	9.62829	0.56254	10.8506	0.64387	10.1554	0.02381	9.62829	1.32732	9.80772	0.17426	11.5011	0.21024	10.4694	0.03153	9.80772	0.36159
	9.63951	0.56175	10.8619	0.62296	10.1666	0.02404	9.63951	1.31232	9.81893	0.17545	11.5123	0.21559	10.4806	0.03145	9.81893	0.36261
	9.65072	0.56096	10.8731	0.60251	10.1778	0.02428	9.65072	1.29817	9.83015	0.17659	11.5235	0.22087	10.4918	0.03133	9.83015	0.36376
	9.66194	0.56024	10.8843	0.5825	10.189	0.02453	9.66194	1.28493	9.84136	0.17766	11.5347	0.2261	10.503	0.03118	9.84136	0.365
	9.67315	0.55957	10.8955	0.56305	10.2002	0.02477	9.67315	1.27261	9.85258	0.17861	11.5459	0.23126	10.5142	0.031	9.85258	0.36626
	9.68436	0.55892	10.9067	0.54419	10.2114	0.02502	9.68436	1.2612	9.86379	0.17944	11.5571	0.23634	10.5254	0.03079	9.86379	0.36751
	9.69558	0.55833	10.9179	0.5259	10.2226	0.02527	9.69558	1.25076	9.875	0.18013	11.5684	0.24131	10.5366	0.03055	9.875	0.36877
	9.70679	0.55773	10.9291	0.50822	10.2339	0.02551	9.70679	1.24118	9.88622	0.18066	11.5796	0.2462	10.5479	0.03028	9.88622	0.37002
	9.71801	0.55712	10.9404	0.49117	10.2451	0.02574	9.71801	1.23247	9.89743	0.18105	11.5908	0.25099	10.5591	0.02998	9.89743	0.37122
	9.72922	0.55648	10.9516	0.4748	10.2563	0.02596	9.72922	1.22458	9.90865	0.18126	11.602	0.25571	10.5703	0.02966	9.90865	0.37236
	9.74043	0.5558	10.9628	0.45918	10.2675	0.02617	9.74043	1.2175	9.91986	0.18133	11.6132	0.26036	10.5815	0.02932	9.91986	0.37346
	9.75165	0.55506	10.974	0.44437	10.2787	0.02637	9.75165	1.21117	9.93108	0.18124	11.6244	0.26497	10.5927	0.02896	9.93108	0.37451
	9.76286	0.55427	10.9852	0.43034	10.2899	0.02656	9.76286	1.20559	9.94229	0.18098	11.6356	0.26958	10.6039	0.02858	9.94229	0.37549
	9.77408	0.55351	10.9964	0.41715	10.3011	0.02674	9.77408	1.2009	9.9535	0.18056	11.6468	0.27416	10.6151	0.02817	9.9535	0.37643
	9.78529	0.55274	11.0076	0.40481	10.3124	0.02689	9.78529	1.19709	9.96472	0.17998	11.6581	0.2787	10.6264	0.02774	9.96472	0.37736
	9.79651	0.55184	11.0189	0.39336	10.3236	0.02704	9.79651	1.19393	9.97593	0.17924	11.6693	0.28322	10.6376	0.02729	9.97593	0.3783
	9.80772	0.55073	11.0301	0.38289	10.3348	0.02716	9.80772	1.19127	9.98715	0.17839	11.6805	0.28773	10.6488	0.02682	9.98715	0.37926
	9.81893	0.5494	11.0413	0.37344	10.346	0.02727	9.81893	1.18908	9.99836	0.17748	11.6917	0.29224	10.66	0.02633	9.99836	0.38034
	9.83015	0.54786	11.0525	0.365	10.3572	0.02735	9.83015	1.18742	10.0096	0.17651	11.7029	0.29674	10.6712	0.02584	10.0096	0.38156
	9.84136	0.5461	11.0637	0.3576	10.3684	0.02741	9.84136	1.18623	10.0208	0.17544	11.7141	0.30124	10.6824	0.02533	10.0208	0.38283
	9.85258	0.54409	11.0749	0.35133	10.3796	0.02745	9.85258	1.18539	10.032	0.17426	11.7253	0.30572	10.6936	0.02482	10.032	0.38414
	9.86379	0.54182	11.0861	0.34624	10.3909	0.02747	9.86379	1.18489	10.0432	0.173	11.7366	0.31018	10.7049	0.02429	10.0432	0.38555
	9.875	0.53929	11.0974	0.34232	10.4021	0.02748	9.875	1.18472	10.0544	0.17168	11.7478	0.31463	10.7161	0.02375	10.0544	0.38707
	9.88622	0.5365	11.1086	0.3396	10.4133	0.02746	9.88622	1.18489	10.0656	0.17027	11.759	0.31905	10.7273	0.02321	10.0656	0.38867
	9.89743	0.53345	11.1198	0.3381	10.4245	0.02742	9.89743	1.18539	10.0769	0.16879	11.7702	0.32344	10.7385	0.02267	10.0769	0.39035
	9.90865	0.53015	11.131	0.33786	10.4357	0.02735	9.90865	1.18623	10.0881	0.16725	11.7814	0.32778	10.7497	0.02212	10.0881	0.39213
	9.91986	0.52664	11.1422	0.3389	10.4469	0.02726	9.91986	1.18751	10.0993	0.16567	11.7926	0.33209	10.7609	0.02157	10.0993	0.39401
	9.93108	0.52293	11.1534	0.34125	10.4581	0.02715	9.93108	1.18925	10.1105	0.16404	11.8038	0.33633	10.7721	0.02103	10.1105	0.396
	9.94229	0.51899	11.1646	0.34492	10.4694	0.02702	9.94229	1.1914	10.1217	0.16239	11.8151	0.34054	10.7834	0.02048	10.1217	0.39811
	9.9535	0.51491	11.1759	0.34994	10.4806	0.02686	9.9535	1.1941	10.1329	0.16072	11.8263	0.34475	10.7946	0.01995	10.1329	0.40032
	9.96472	0.51079	11.1871	0.35629	10.4918	0.02669	9.96472	1.19754	10.1441	0.15905	11.8375	0.34895	10.8058	0.01942	10.1441	0.40265
	9.97593	0.50657	11.1983	0.36398	10.503	0.02649	9.97593	1.20167	10.1554	0.15739	11.8487	0.35306	10.817	0.0189	10.1554	0.40508
	9.98715	0.50221	11.2095	0.373	10.5142	0.02627	9.98715	1.20644	10.1666	0.15574	11.8599	0.35706	10.8282	0.01838	10.1666	0.40761
	9.99836	0.49785	11.2207	0.38335	10.5254	0.02604	9.99836	1.21204	10.1778	0.15412	11.8711	0.36099	10.8394	0.01787	10.1778	0.41022
	10.0096	0.49347	11.2319	0.39503	10.5366	0.02578	10.0096	1.21843	10.189	0.15253	11.8823	0.36481	10.8506	0.01738	10.189	0.41293
	10.0208	0.489	11.2431	0.40797	10.5479	0.02551	10.0208	1.22545	10.2002	0.15099	11.8936	0.3685	10.8619	0.0169	10.2002	0.41573
	10.032	0.48441	11.2544	0.42216	10.5591	0.02523	10.032	1.23305	10.2114	0.14953	11.9048	0.37203	10.8731	0.01643	10.2114	0.41864
	10.0432	0.47976	11.2656	0.43754	10.5703	0.02494	10.0432	1.24135	10.2226	0.14815	11.916	0.3754	10.8843	0.01597	10.2226	0.42161
	10.0544	0.47506	11.2768	0.45407	10.5815	0.02463	10.0544	1.25033	10.2339	0.14683	11.9272	0.3786	10.8955	0.01553	10.2339	0.42458
	10.0656	0.4703	11.288	0.47168	10.5927	0.02432	10.0656	1.2599	10.2451	0.14558	11.9384	0.38162	10.9067	0.0151	10.2451	0.42751
	10.0769	0.46547	11.2992	0.49032	10.6039	0.02399	10.0769	1.27006	10.2563	0.1444	11.9496	0.38445	10.9179	0.01468	10.2563	0.4304
	10.0881	0.46061	11.3104	0.50992	10.6151	0.02365	10.0881	1.28078	10.2675	0.14331	11.9608	0.38707	10.9291	0.01427	10.2675	0.43325
	10.0993	0.45572	11.3216	0.5304	10.6264	0.0233	10.0993	1.29204	10.2787	0.14233	11.9721	0.38958	10.9404	0.01388	10.2787	0.43606
	10.1105	0.45081	11.3329	0.55168	10.6376	0.02294	10.1105	1.30381	10.2899	0.14143	11.9833	0.39196	10.9516	0.01351	10.2899	0.43877
	10.1217	0.44592	11.3441	0.57368	10.6488	0.02258	10.1217	1.31605	10.3011	0.14062	11.9945	0.39412	10.9628	0.01315	10.3011	0.44133
	10.1329	0.44104	11.3553	0.59632	10.66	0.02221	10.1329	1.32872	10.3124	0.13989	12.0057	0.3961	10.974	0.0128	10.3124	0.44373
	10.1441	0.43619	11.3665	0.6195	10.6712	0.02183	10.1441	1.34178	10.3236	0.13926	12.0169	0.39795	10.9852	0.01248	10.3236	0.44602
	10.1554	0.4314	11.3777	0.64311	10.6824	0.02145	10.1554	1.3552	10.3348	0.13872	12.0281	0.39959	10.9964	0.01216	10.3348	0.44818
	10.1666	0.42668	11.3889	0.66708	10.6936	0.02107	10.1666	1.36892	10.346	0.13828	12.0393	0.401	11.0076	0.01187	10.346	0.45012
	10.1778	0.42205	11.4001	0.69131	10.7049	0.02068	10.1778	1.38286	10.3572	0.13793	12.0506	0.40215	11.0189	0.01159	10.3572	0.45183
	10.189	0.41756	11.4114	0.71573	10.7161	0.02029	10.189	1.39712	10.3684	0.13772	12.0618	0.40306	11.0301	0.01132	10.3684	0.45337
	10.2002	0.41327	11.4226	0.74023	10.7273	0.01989	10.2002	1.41173	10.3796	0.13764	12.073	0.40377	11.0413	0.01108	10.3796	0.45477
	10.2114	0.40919	11.4338	0.76476	10.7385	0.01948	10.2114	1.42658	10.3909	0.13769	12.0842	0.40427	11.0525	0.01085	10.3909	0.45607
	10.2226	0.40535	11.445	0.78932	10.7497	0.01907	10.2226	1.44152	10.4021	0.13786	12.0954	0.40453	11.0637	0.01064	10.4021	0.45724
	10.2339	0.40169	11.4562	0.81395	10.7609	0.01865	10.2339	1.45632	10.4133	0.13815	12.1066	0.40457	11.0749	0.01046	10.4133	0.45816
	10.2451	0.39823	11.4674	0.83849	10.7721	0.01823	10.2451	1.47092	10.4245	0.13854	12.1178	0.40439	11.0861	0.01029	10.4245	0.45883
	10.2563	0.39499	11.4786	0.86278	10.7834	0.01781	10.2563	1.48526	10.4357	0.13904	12.129	0.40394	11.0974	0.01015	10.4357	0.45925
	10.2675	0.3921	11.4899	0.88684	10.7946	0.01739	10.2675	1.49942	10.4469	0.13969	12.1403	0.40322	11.1086	0.01002	10.4469	0.45949
	10.2787	0.38963	11.5011	0.91062	10.8058	0.01696	10.2787	1.51357	10.4581	0.14048	12.1515	0.40225	11.1198	0.00992	10.4581	0.45954
	10.2899	0.38753	11.5123	0.93408	10.817	0.01654	10.2899	1.52746	10.4694	0.14139	12.1627	0.40103	11.131	0.00984	10.4694	0.45937
	10.3011	0.38575	11.5235	0.95722	10.8282	0.01612	10.3011	1.54084	10.4806	0.1424	12.1739	0.39953	11.1422	0.00979	10.4806	0.45896
	10.3124	0.38432	11.5347	0.98003	10.8394	0.01569	10.3124	1.55371	10.4918	0.14352	12.1851	0.39775	11.1534	0.00976	10.4918	0.45834
	10.3236	0.38326	11.5459	1.00243	10.8506	0.01527	10.3236	1.56628	10.503	0.14475	12.1963	0.39566	11.1646	0.00975	10.503	0.45751
	10.3348	0.38259	11.5571	1.02436	10.8619	0.01485	10.3348	1.57844	10.5142	0.14608	12.2075	0.39328	11.1759	0.00977	10.5142	0.4565
	10.346	0.38232	11.5684	1.04585	10.8731	0.01444	10.346	1.58989	10.5254	0.14751	12.2188	0.39058	11.1871	0.00982	10.5254	0.45531
	10.3572	0.38248	11.5796	1.06688	10.8843	0.01403	10.3572	1.60058	10.5366	0.14903	12.23	0.3876	11.1983	0.00989	10.5366	0.45395
	10.3684	0.3831	11.5908	1.08739	10.8955	0.01363	10.3684	1.61059	10.5479	0.15063	12.2412	0.38434	11.2095	0.00999	10.5479	0.45243
	10.3796	0.3842	11.602	1.10747	10.9067	0.01323	10.3796	1.61998	10.5591	0.15231	12.2524	0.38077	11.2207	0.01012	10.5591	0.45079
	10.3909	0.38579	11.6132	1.12714	10.9179	0.01284	10.3909	1.62884	10.5703	0.15406	12.2636	0.37687	11.2319	0.01027	10.5703	0.44907
	10.4021	0.3879	11.6244	1.1465	10.9291	0.01246	10.4021	1.6371	10.5815	0.15587	12.2748	0.3727	11.2431	0.01045	10.5815	0.44728
	10.4133	0.3905	11.6356	1.16564	10.9404	0.01208	10.4133	1.64455	10.5927	0.15773	12.286	0.36834	11.2544	0.01065	10.5927	0.44541
	10.4245	0.3936	11.6468	1.18453	10.9516	0.01171	10.4245	1.65107	10.6039	0.15962	12.2973	0.36378	11.2656	0.01089	10.6039	0.44341
	10.4357	0.39719	11.6581	1.20312	10.9628	0.01136	10.4357	1.6567	10.6151	0.16152	12.3085	0.35892	11.2768	0.01114	10.6151	0.44128
	10.4469	0.40131	11.6693	1.22142	10.974	0.01101	10.4469	1.66152	10.6264	0.16342	12.3197	0.35377	11.288	0.01143	10.6264	0.43902
	10.4581	0.40592	11.6805	1.23951	10.9852	0.01068	10.4581	1.66549	10.6376	0.16531	12.3309	0.34834	11.2992	0.01173	10.6376	0.43663
	10.4694	0.41099	11.6917	1.25736	10.9964	0.01036	10.4694	1.66847	10.6488	0.16718	12.3421	0.34269	11.3104	0.01206	10.6488	0.43416
	10.4806	0.41648	11.7029	1.27503	11.0076	0.01005	10.4806	1.67042	10.66	0.16901	12.3533	0.33686	11.3216	0.01241	10.66	0.43158
	10.4918	0.42237	11.7141	1.29253	11.0189	0.00976	10.4918	1.67135	10.6712	0.17078	12.3645	0.33093	11.3329	0.01278	10.6712	0.42885
	10.503	0.42863	11.7253	1.30982	11.0301	0.00949	10.503	1.67124	10.6824	0.17249	12.3758	0.32485	11.3441	0.01317	10.6824	0.42603
	10.5142	0.43521	11.7366	1.32692	11.0413	0.00924	10.5142	1.67016	10.6936	0.17414	12.387	0.31861	11.3553	0.01358	10.6936	0.42312
	10.5254	0.44209	11.7478	1.34379	11.0525	0.009	10.5254	1.66818	10.7049	0.17564	12.3982	0.31221	11.3665	0.014	10.7049	0.42004
	10.5366	0.44921	11.759	1.36038	11.0637	0.00878	10.5366	1.6652	10.7161	0.17699	12.4094	0.30569	11.3777	0.01443	10.7161	0.41676
	10.5479	0.45652	11.7702	1.37666	11.0749	0.00858	10.5479	1.66113	10.7273	0.17819	12.4206	0.29908	11.3889	0.01488	10.7273	0.41328
	10.5591	0.46398	11.7814	1.39262	11.0861	0.00841	10.5591	1.65607	10.7385	0.17922	12.4318	0.29237	11.4001	0.01533	10.7385	0.40959
	10.5703	0.47153	11.7926	1.40823	11.0974	0.00826	10.5703	1.65015	10.7497	0.18003	12.443	0.28561	11.4114	0.01579	10.7497	0.40566
	10.5815	0.47911	11.8038	1.42346	11.1086	0.00813	10.5815	1.6435	10.7609	0.18062	12.4543	0.27881	11.4226	0.01625	10.7609	0.40146
	10.5927	0.48666	11.8151	1.43836	11.1198	0.00802	10.5927	1.63601	10.7721	0.18098	12.4655	0.27202	11.4338	0.01672	10.7721	0.39702
	10.6039	0.49411	11.8263	1.4531	11.131	0.00794	10.6039	1.62738	10.7834	0.18109	12.4767	0.26525	11.445	0.01719	10.7834	0.39232
	10.6151	0.50139	11.8375	1.46759	11.1422	0.00789	10.6151	1.6176	10.7946	0.18093	12.4879	0.25855	11.4562	0.01765	10.7946	0.38737
	10.6264	0.50845	11.8487	1.48154	11.1534	0.00786	10.6264	1.60666	10.8058	0.18051	12.4991	0.25193	11.4674	0.01811	10.8058	0.38215
	10.6376	0.51525	11.8599	1.4949	11.1646	0.00785	10.6376	1.59467	10.817	0.17982	12.5103	0.24545	11.4786	0.01857	10.817	0.37666
	10.6488	0.52177	11.8711	1.50767	11.1759	0.00787	10.6488	1.58175	10.8282	0.17885	12.5215	0.23914	11.4899	0.01902	10.8282	0.37088
	10.66	0.52799	11.8823	1.51978	11.1871	0.00792	10.66	1.56794	10.8394	0.17764	12.5328	0.23303	11.5011	0.01946	10.8394	0.36487
	10.6712	0.5339	11.8936	1.53117	11.1983	0.008	10.6712	1.5533	10.8506	0.17624	12.544	0.22711	11.5123	0.0199	10.8506	0.3587
	10.6824	0.53951	11.9048	1.54178	11.2095	0.0081	10.6824	1.53791	10.8619	0.17466	12.5552	0.22141	11.5235	0.02033	10.8619	0.35242
	10.6936	0.54468	11.916	1.55157	11.2207	0.00822	10.6936	1.52165	10.8731	0.17288	12.5664	0.21596	11.5347	0.02074	10.8731	0.34598
	10.7049	0.54921	11.9272	1.56063	11.2319	0.00837	10.7049	1.50433	10.8843	0.17086	12.5776	0.21078	11.5459	0.02114	10.8843	0.33932
	10.7161	0.55307	11.9384	1.5689	11.2431	0.00855	10.7161	1.48593	10.8955	0.16861	12.5888	0.20587	11.5571	0.02152	10.8955	0.33248
	10.7273	0.55625	11.9496	1.57617	11.2544	0.00875	10.7273	1.46653	10.9067	0.16616	12.6	0.20126	11.5684	0.02189	10.9067	0.3255
	10.7385	0.55871	11.9608	1.58236	11.2656	0.00897	10.7385	1.44615	10.9179	0.16353	12.6113	0.19696	11.5796	0.02224	10.9179	0.3184
	10.7497	0.5604	11.9721	1.58779	11.2768	0.00922	10.7497	1.42479	10.9291	0.16074	12.6225	0.19298	11.5908	0.02257	10.9291	0.31119
	10.7609	0.56128	11.9833	1.59232	11.288	0.00948	10.7609	1.40249	10.9404	0.15779	12.6337	0.18933	11.602	0.02288	10.9404	0.30391
	10.7721	0.5614	11.9945	1.59559	11.2992	0.00976	10.7721	1.37938	10.9516	0.15471	12.6449	0.18601	11.6132	0.02317	10.9516	0.29659
	10.7834	0.56076	12.0057	1.59764	11.3104	0.01006	10.7834	1.35553	10.9628	0.15159	12.6561	0.18305	11.6244	0.02344	10.9628	0.28932
	10.7946	0.55934	12.0169	1.59853	11.3216	0.01038	10.7946	1.33098	10.974	0.14843	12.6673	0.18046	11.6356	0.02369	10.974	0.28216
	10.8058	0.55714	12.0281	1.59818	11.3329	0.01071	10.8058	1.30581	10.9852	0.14523	12.6785	0.17825	11.6468	0.02393	10.9852	0.27509
	10.817	0.55413	12.0393	1.59648	11.3441	0.01105	10.817	1.27997	10.9964	0.14202	12.6898	0.17641	11.6581	0.02415	10.9964	0.26817
	10.8282	0.55031	12.0506	1.59343	11.3553	0.0114	10.8282	1.25356	11.0076	0.13883	12.701	0.17494	11.6693	0.02435	11.0076	0.26141
	10.8394	0.54575	12.0618	1.58903	11.3665	0.01176	10.8394	1.22672	11.0189	0.13569	12.7122	0.17386	11.6805	0.02454	11.0189	0.25488
	10.8506	0.54051	12.073	1.58332	11.3777	0.01213	10.8506	1.19965	11.0301	0.13262	12.7234	0.17315	11.6917	0.02471	11.0301	0.24862
	10.8619	0.53473	12.0842	1.57633	11.3889	0.0125	10.8619	1.17255	11.0413	0.12966	12.7346	0.17277	11.7029	0.02487	11.0413	0.2427
	10.8731	0.52841	12.0954	1.5682	11.4001	0.01287	10.8731	1.14536	11.0525	0.12684	12.7458	0.17271	11.7141	0.02501	11.0525	0.23713
	10.8843	0.52145	12.1066	1.55919	11.4114	0.01324	10.8843	1.11798	11.0637	0.12418	12.757	0.17297	11.7253	0.02514	11.0637	0.23196
	10.8955	0.51396	12.1178	1.54923	11.4226	0.01361	10.8955	1.09064	11.0749	0.12173	12.7683	0.17354	11.7366	0.02526	11.0749	0.22725
	10.9067	0.50601	12.129	1.53813	11.4338	0.01398	10.9067	1.06343	11.0861	0.1195	12.7795	0.1744	11.7478	0.02536	11.0861	0.22306
	10.9179	0.4976	12.1403	1.52584	11.445	0.01434	10.9179	1.03635	11.0974	0.11752	12.7907	0.17556	11.759	0.02545	11.0974	0.21938
	10.9291	0.48877	12.1515	1.51247	11.4562	0.01471	10.9291	1.00945	11.1086	0.11579	12.8019	0.17699	11.7702	0.02552	11.1086	0.21626
	10.9404	0.47959	12.1627	1.49819	11.4674	0.01506	10.9404	0.98284	11.1198	0.11434	12.8131	0.17869	11.7814	0.02558	11.1198	0.21371
	10.9516	0.47011	12.1739	1.48321	11.4786	0.01541	10.9516	0.95662	11.131	0.11318	12.8243	0.18064	11.7926	0.02562	11.131	0.21178
	10.9628	0.46045	12.1851	1.46751	11.4899	0.01576	10.9628	0.93099	11.1422	0.11234	12.8355	0.18283	11.8038	0.02565	11.1422	0.21049
	10.974	0.45069	12.1963	1.45095	11.5011	0.01609	10.974	0.90607	11.1534	0.11181	12.8468	0.18525	11.8151	0.02567	11.1534	0.20986
	10.9852	0.4409	12.2075	1.43348	11.5123	0.01642	10.9852	0.88192	11.1646	0.1116	12.858	0.18791	11.8263	0.02568	11.1646	0.2099
	10.9964	0.43117	12.2188	1.41516	11.5235	0.01673	10.9964	0.85868	11.1759	0.11173	12.8692	0.19081	11.8375	0.02568	11.1759	0.21062
	11.0076	0.42154	12.23	1.39609	11.5347	0.01704	11.0076	0.8364	11.1871	0.11219	12.8804	0.19392	11.8487	0.02567	11.1871	0.21203
	11.0189	0.41203	12.2412	1.37634	11.5459	0.01734	11.0189	0.81516	11.1983	0.11298	12.8916	0.1972	11.8599	0.02564	11.1983	0.21413
	11.0301	0.40276	12.2524	1.35589	11.5571	0.01763	11.0301	0.79514	11.2095	0.1141	12.9028	0.20063	11.8711	0.0256	11.2095	0.21692
	11.0413	0.39378	12.2636	1.33484	11.5684	0.0179	11.0413	0.77645	11.2207	0.11554	12.914	0.20418	11.8823	0.02555	11.2207	0.22038
	11.0525	0.38513	12.2748	1.3133	11.5796	0.01816	11.0525	0.75913	11.2319	0.11729	12.9253	0.20782	11.8936	0.02549	11.2319	0.22451
	11.0637	0.3769	12.286	1.29148	11.5908	0.01841	11.0637	0.74327	11.2431	0.11934	12.9365	0.21156	11.9048	0.02542	11.2431	0.22929
	11.0749	0.36916	12.2973	1.26937	11.602	0.01865	11.0749	0.72907	11.2544	0.12168	12.9477	0.21535	11.916	0.02534	11.2544	0.23469
	11.0861	0.36201	12.3085	1.24693	11.6132	0.01888	11.0861	0.71665	11.2656	0.12429	12.9589	0.21919	11.9272	0.02524	11.2656	0.24069
	11.0974	0.35549	12.3197	1.2242	11.6244	0.0191	11.0974	0.70606	11.2768	0.12715	12.9701	0.22305	11.9384	0.02514	11.2768	0.24725
	11.1086	0.34961	12.3309	1.20135	11.6356	0.01931	11.1086	0.69733	11.288	0.13023	12.9813	0.22692	11.9496	0.02502	11.288	0.25434
	11.1198	0.34441	12.3421	1.17853	11.6468	0.01952	11.1198	0.69054	11.2992	0.13355	12.9925	0.23078	11.9608	0.02489	11.2992	0.26195
	11.131	0.33994	12.3533	1.15584	11.6581	0.01971	11.131	0.68574	11.3104	0.13707	13.0038	0.23461	11.9721	0.02475	11.3104	0.27003
	11.1422	0.33624	12.3645	1.13339	11.6693	0.0199	11.1422	0.68302	11.3216	0.14076	13.015	0.23839	11.9833	0.0246	11.3216	0.27852
	11.1534	0.33333	12.3758	1.11111	11.6805	0.02008	11.1534	0.68243	11.3329	0.14457	13.0262	0.24211	11.9945	0.02443	11.3329	0.28736
	11.1646	0.33124	12.387	1.08899	11.6917	0.02025	11.1646	0.68401	11.3441	0.1485	13.0374	0.24574	12.0057	0.02426	11.3441	0.2965
	11.1759	0.32998	12.3982	1.06709	11.7029	0.02041	11.1759	0.68779	11.3553	0.1525	13.0486	0.24928	12.0169	0.02407	11.3553	0.30591
	11.1871	0.32957	12.4094	1.04546	11.7141	0.02057	11.1871	0.69378	11.3665	0.15655	13.0598	0.25275	12.0281	0.02387	11.3665	0.31551
	11.1983	0.32999	12.4206	1.02417	11.7253	0.02073	11.1983	0.70196	11.3777	0.16063	13.071	0.25616	12.0393	0.02365	11.3777	0.32527
	11.2095	0.33125	12.4318	1.0033	11.7366	0.02087	11.2095	0.71235	11.3889	0.1647	13.0823	0.25953	12.0506	0.02342	11.3889	0.33512
	11.2207	0.33335	12.443	0.98297	11.7478	0.02101	11.2207	0.72493	11.4001	0.16879	13.0935	0.26284	12.0618	0.02318	11.4001	0.34508
	11.2319	0.33627	12.4543	0.96316	11.759	0.02114	11.2319	0.73967	11.4114	0.17289	13.1047	0.26601	12.073	0.02293	11.4114	0.3551
	11.2431	0.33996	12.4655	0.94387	11.7702	0.02126	11.2431	0.75648	11.4226	0.17689	13.1159	0.26903	12.0842	0.02266	11.4226	0.36506
	11.2544	0.3444	12.4767	0.92516	11.7814	0.02137	11.2544	0.7753	11.4338	0.18079	13.1271	0.27191	12.0954	0.02238	11.4338	0.37493
	11.2656	0.34953	12.4879	0.90708	11.7926	0.02147	11.2656	0.79604	11.445	0.18457	13.1383	0.27465	12.1066	0.0221	11.445	0.38468
	11.2768	0.35531	12.4991	0.88967	11.8038	0.02157	11.2768	0.81859	11.4562	0.1882	13.1495	0.27729	12.1178	0.02181	11.4562	0.3943
	11.288	0.36169	12.5103	0.87306	11.8151	0.02165	11.288	0.84285	11.4674	0.19166	13.1608	0.27989	12.129	0.0215	11.4674	0.40374
	11.2992	0.36862	12.5215	0.85739	11.8263	0.02173	11.2992	0.8687	11.4786	0.19492	13.172	0.2824	12.1403	0.02119	11.4786	0.41292
	11.3104	0.37604	12.5328	0.84262	11.8375	0.0218	11.3104	0.89602	11.4899	0.19798	13.1832	0.28481	12.1515	0.02087	11.4899	0.42185
	11.3216	0.38386	12.544	0.82866	11.8487	0.02186	11.3216	0.92464	11.5011	0.20083	13.1944	0.28711	12.1627	0.02054	11.5011	0.43054
	11.3329	0.39201	12.5552	0.81555	11.8599	0.02191	11.3329	0.9544	11.5123	0.20347	13.2056	0.28938	12.1739	0.02021	11.5123	0.43896
	11.3441	0.40043	12.5664	0.80333	11.8711	0.02195	11.3441	0.98516	11.5235	0.2059	13.2168	0.29162	12.1851	0.01987	11.5235	0.44709
	11.3553	0.40904	12.5776	0.79201	11.8823	0.02197	11.3553	1.01677	11.5347	0.2081	13.228	0.29381	12.1963	0.01952	11.5347	0.45494
	11.3665	0.41775	12.5888	0.7816	11.8936	0.02198	11.3665	1.04901	11.5459	0.21006	13.2393	0.29595	12.2075	0.01917	11.5459	0.46246
	11.3777	0.42649	12.6	0.77212	11.9048	0.02198	11.3777	1.08172	11.5571	0.21174	13.2505	0.29807	12.2188	0.0188	11.5571	0.4696
	11.3889	0.43516	12.6113	0.7636	11.916	0.02195	11.3889	1.11473	11.5684	0.21312	13.2617	0.30018	12.23	0.01844	11.5684	0.47633
	11.4001	0.4437	12.6225	0.75602	11.9272	0.02192	11.4001	1.14788	11.5796	0.21421	13.2729	0.30229	12.2412	0.01807	11.5796	0.48264
	11.4114	0.45204	12.6337	0.7494	11.9384	0.02187	11.4114	1.18101	11.5908	0.21499	13.2841	0.30447	12.2524	0.01769	11.5908	0.48855
	11.4226	0.4601	12.6449	0.74374	11.9496	0.02181	11.4226	1.21394	11.602	0.21547	13.2953	0.30672	12.2636	0.01731	11.602	0.49405
	11.4338	0.46791	12.6561	0.73908	11.9608	0.02173	11.4338	1.24665	11.6132	0.21565	13.3065	0.30902	12.2748	0.01692	11.6132	0.49918
	11.445	0.47545	12.6673	0.73546	11.9721	0.02164	11.445	1.27912	11.6244	0.21555	13.3178	0.31138	12.286	0.01654	11.6244	0.50396
	11.4562	0.48265	12.6785	0.73301	11.9833	0.02153	11.4562	1.3113	11.6356	0.21517	13.329	0.3138	12.2973	0.01615	11.6356	0.50844
	11.4674	0.48938	12.6898	0.73167	11.9945	0.0214	11.4674	1.34294	11.6468	0.21452	13.3402	0.31632	12.3085	0.01577	11.6468	0.51261
	11.4786	0.49557	12.701	0.73128	12.0057	0.02126	11.4786	1.37376	11.6581	0.21359	13.3514	0.31896	12.3197	0.01538	11.6581	0.51644
	11.4899	0.50123	12.7122	0.73192	12.0169	0.02111	11.4899	1.40383	11.6693	0.21243	13.3626	0.32168	12.3309	0.01499	11.6693	0.52
	11.5011	0.50637	12.7234	0.73352	12.0281	0.02094	11.5011	1.43308	11.6805	0.21109	13.3738	0.32448	12.3421	0.01461	11.6805	0.52336
	11.5123	0.51092	12.7346	0.73596	12.0393	0.02076	11.5123	1.46141	11.6917	0.20957	13.385	0.32735	12.3533	0.01423	11.6917	0.52652
	11.5235	0.51484	12.7458	0.73922	12.0506	0.02056	11.5235	1.48879	11.7029	0.20788	13.3963	0.33029	12.3645	0.01385	11.7029	0.52949
	11.5347	0.51813	12.757	0.74326	12.0618	0.02034	11.5347	1.5152	11.7141	0.20604	13.4075	0.33328	12.3758	0.01348	11.7141	0.53229
	11.5459	0.52077	12.7683	0.74805	12.073	0.02011	11.5459	1.54054	11.7253	0.20399	13.4187	0.33632	12.387	0.01311	11.7253	0.53486
	11.5571	0.52273	12.7795	0.75353	12.0842	0.01987	11.5571	1.56471	11.7366	0.20178	13.4299	0.3394	12.3982	0.01275	11.7366	0.53722
	11.5684	0.52398	12.7907	0.75969	12.0954	0.01962	11.5684	1.58773	11.7478	0.1994	13.4411	0.34251	12.4094	0.0124	11.7478	0.53939
	11.5796	0.52453	12.8019	0.76647	12.1066	0.01936	11.5796	1.60956	11.759	0.19687	13.4523	0.34568	12.4206	0.01205	11.759	0.54137
	11.5908	0.52438	12.8131	0.77383	12.1178	0.0191	11.5908	1.63019	11.7702	0.1942	13.4635	0.34888	12.4318	0.01171	11.7702	0.54316
	11.602	0.52359	12.8243	0.78173	12.129	0.01882	11.602	1.64971	11.7814	0.19141	13.4748	0.35207	12.443	0.01138	11.7814	0.54478
	11.6132	0.52219	12.8355	0.79011	12.1403	0.01854	11.6132	1.66822	11.7926	0.18853	13.486	0.35526	12.4543	0.01107	11.7926	0.54624
	11.6244	0.52021	12.8468	0.79896	12.1515	0.01824	11.6244	1.68582	11.8038	0.18556	13.4972	0.35847	12.4655	0.01076	11.8038	0.54755
	11.6356	0.51772	12.858	0.80832	12.1627	0.01794	11.6356	1.70267	11.8151	0.18252	13.5084	0.36162	12.4767	0.01047	11.8151	0.54873
	11.6468	0.51473	12.8692	0.81816	12.1739	0.01764	11.6468	1.71877	11.8263	0.17944	13.5196	0.36466	12.4879	0.01019	11.8263	0.54987
	11.6581	0.51125	12.8804	0.8284	12.1851	0.01733	11.6581	1.73408	11.8375	0.17633	13.5308	0.36758	12.4991	0.00992	11.8375	0.55096
	11.6693	0.50732	12.8916	0.83892	12.1963	0.01702	11.6693	1.74864	11.8487	0.1732	13.542	0.37035	12.5103	0.00967	11.8487	0.55192
	11.6805	0.50301	12.9028	0.84964	12.2075	0.0167	11.6805	1.76259	11.8599	0.17007	13.5533	0.37294	12.5215	0.00944	11.8599	0.55277
	11.6917	0.49832	12.914	0.86044	12.2188	0.01637	11.6917	1.77594	11.8711	0.167	13.5645	0.37532	12.5328	0.00923	11.8711	0.5536
	11.7029	0.49342	12.9253	0.87127	12.23	0.01604	11.7029	1.78886	11.8823	0.164	13.5757	0.37752	12.544	0.00903	11.8823	0.55437
	11.7141	0.48832	12.9365	0.88207	12.2412	0.01571	11.7141	1.80142	11.8936	0.16104	13.5869	0.3795	12.5552	0.00885	11.8936	0.55503
	11.7253	0.48297	12.9477	0.89277	12.2524	0.01538	11.7253	1.81351	11.9048	0.15813	13.5981	0.38122	12.5664	0.00869	11.9048	0.55558
	11.7366	0.47742	12.9589	0.90339	12.2636	0.01504	11.7366	1.82522	11.916	0.1553	13.6093	0.38267	12.5776	0.00855	11.916	0.55603
	11.7478	0.4717	12.9701	0.91391	12.2748	0.0147	11.7478	1.8365	11.9272	0.15253	13.6205	0.38384	12.5888	0.00843	11.9272	0.55638
	11.759	0.46583	12.9813	0.92426	12.286	0.01437	11.759	1.84735	11.9384	0.14985	13.6318	0.38477	12.6	0.00833	11.9384	0.55661
	11.7702	0.45984	12.9925	0.93446	12.2973	0.01403	11.7702	1.85776	11.9496	0.14725	13.643	0.38544	12.6113	0.00826	11.9496	0.55672
	11.7814	0.45375	13.0038	0.94441	12.3085	0.0137	11.7814	1.86775	11.9608	0.14474	13.6542	0.38578	12.6225	0.0082	11.9608	0.55671
	11.7926	0.44761	13.015	0.95399	12.3197	0.01336	11.7926	1.87732	11.9721	0.14233	13.6654	0.38586	12.6337	0.00816	11.9721	0.55666
	11.8038	0.44142	13.0262	0.96318	12.3309	0.01303	11.8038	1.88645	11.9833	0.14002	13.6766	0.38569	12.6449	0.00815	11.9833	0.55658
	11.8151	0.43523	13.0374	0.97195	12.3421	0.0127	11.8151	1.89525	11.9945	0.13782	13.6878	0.38519	12.6561	0.00816	11.9945	0.55637
	11.8263	0.42908	13.0486	0.98026	12.3533	0.01237	11.8263	1.90391	12.0057	0.13574	13.699	0.38435	12.6673	0.00818	12.0057	0.55609
	11.8375	0.42299	13.0598	0.98812	12.3645	0.01205	11.8375	1.91238	12.0169	0.1338	13.7103	0.3832	12.6785	0.00823	12.0169	0.55581
	11.8487	0.41698	13.071	0.99559	12.3758	0.01174	11.8487	1.92038	12.0281	0.132	13.7215	0.38175	12.6898	0.0083	12.0281	0.55546
	11.8599	0.41103	13.0823	1.00271	12.387	0.01142	11.8599	1.92784	12.0393	0.13031	13.7327	0.38003	12.701	0.00839	12.0393	0.55495
	11.8711	0.40523	13.0935	1.00941	12.3982	0.01111	11.8711	1.93484	12.0506	0.12871	13.7439	0.37806	12.7122	0.00849	12.0506	0.55429
	11.8823	0.39955	13.1047	1.0156	12.4094	0.01081	11.8823	1.9413	12.0618	0.12722	13.7551	0.37586	12.7234	0.00861	12.0618	0.55346
	11.8936	0.39399	13.1159	1.0213	12.4206	0.01051	11.8936	1.94714	12.073	0.12583	13.7663	0.37342	12.7346	0.00875	12.073	0.55252
	11.9048	0.38854	13.1271	1.02652	12.4318	0.01022	11.9048	1.9523	12.0842	0.12453	13.7775	0.37073	12.7458	0.0089	12.0842	0.55145
	11.916	0.38318	13.1383	1.03132	12.443	0.00993	11.916	1.95671	12.0954	0.12331	13.7888	0.36781	12.757	0.00907	12.0954	0.55022
	11.9272	0.37794	13.1495	1.03576	12.4543	0.00966	11.9272	1.9605	12.1066	0.12218	13.8	0.36469	12.7683	0.00924	12.1066	0.54885
	11.9384	0.37282	13.1608	1.04021	12.4655	0.00939	11.9384	1.9636	12.1178	0.12112	13.8112	0.36144	12.7795	0.00943	12.1178	0.54732
	11.9496	0.36779	13.172	1.04469	12.4767	0.00913	11.9496	1.96577	12.129	0.12012	13.8224	0.3581	12.7907	0.00962	12.129	0.54557
	11.9608	0.36286	13.1832	1.04896	12.4879	0.00888	11.9608	1.96696	12.1403	0.11917	13.8336	0.35465	12.8019	0.00982	12.1403	0.54359
	11.9721	0.35803	13.1944	1.05308	12.4991	0.00864	11.9721	1.96746	12.1515	0.11826	13.8448	0.35107	12.8131	0.01002	12.1515	0.54138
	11.9833	0.3533	13.2056	1.05735	12.5103	0.00842	11.9833	1.96715	12.1627	0.11737	13.856	0.34739	12.8243	0.01023	12.1627	0.53894
	11.9945	0.34863	13.2168	1.06184	12.5215	0.00821	11.9945	1.96563	12.1739	0.11651	13.8673	0.34364	12.8355	0.01044	12.1739	0.53625
	12.0057	0.34408	13.228	1.06641	12.5328	0.00801	12.0057	1.96298	12.1851	0.11567	13.8785	0.33984	12.8468	0.01065	12.1851	0.53328
	12.0169	0.33966	13.2393	1.07112	12.544	0.00782	12.0169	1.95929	12.1963	0.11481	13.8897	0.336	12.858	0.01086	12.1963	0.53
	12.0281	0.33533	13.2505	1.07608	12.5552	0.00765	12.0281	1.95445	12.2075	0.11394	13.9009	0.33217	12.8692	0.01107	12.2075	0.52639
	12.0393	0.33106	13.2617	1.08141	12.5664	0.00749	12.0393	1.9483	12.2188	0.11304	13.9121	0.32839	12.8804	0.01128	12.2188	0.52243
	12.0506	0.32685	13.2729	1.08717	12.5776	0.00735	12.0506	1.94083	12.23	0.1121	13.9233	0.32464	12.8916	0.01148	12.23	0.51814
	12.0618	0.32268	13.2841	1.09348	12.5888	0.00722	12.0618	1.93205	12.2412	0.11111	13.9345	0.32095	12.9028	0.01167	12.2412	0.51353
	12.073	0.31858	13.2953	1.10042	12.6	0.00711	12.073	1.92202	12.2524	0.11007	13.9458	0.31732	12.914	0.01186	12.2524	0.50853
	12.0842	0.31453	13.3065	1.10795	12.6113	0.00702	12.0842	1.91073	12.2636	0.10897	13.957	0.31377	12.9253	0.01203	12.2636	0.50315
	12.0954	0.31056	13.3178	1.11614	12.6225	0.00694	12.0954	1.89839	12.2748	0.10781	13.9682	0.31033	12.9365	0.01219	12.2748	0.49743
	12.1066	0.30669	13.329	1.12498	12.6337	0.00687	12.1066	1.88525	12.286	0.1066	13.9794	0.30704	12.9477	0.01234	12.286	0.49148
	12.1178	0.30286	13.3402	1.13456	12.6449	0.00683	12.1178	1.87119	12.2973	0.10534	13.9906	0.30392	12.9589	0.01248	12.2973	0.48527
	12.129	0.29904	13.3514	1.14493	12.6561	0.00679	12.129	1.85599	12.3085	0.10403	14.0018	0.30096	12.9701	0.01259	12.3085	0.47872
	12.1403	0.29523	13.3626	1.15605	12.6673	0.00678	12.1403	1.83961	12.3197	0.10264	14.013	0.29821	12.9813	0.0127	12.3197	0.47179
	12.1515	0.29141	13.3738	1.16788	12.6785	0.00678	12.1515	1.82212	12.3309	0.1012	14.0243	0.29568	12.9925	0.01278	12.3309	0.46453
	12.1627	0.2876	13.385	1.18043	12.6898	0.0068	12.1627	1.80373	12.3421	0.0997	14.0355	0.29336	13.0038	0.01286	12.3421	0.45699
	12.1739	0.28379	13.3963	1.19366	12.701	0.00683	12.1739	1.78464	12.3533	0.09813	14.0467	0.29121	13.015	0.01291	12.3533	0.44921
	12.1851	0.28001	13.4075	1.20754	12.7122	0.00687	12.1851	1.76486	12.3645	0.09652	14.0579	0.28925	13.0262	0.01294	12.3645	0.4413
	12.1963	0.27625	13.4187	1.22207	12.7234	0.00693	12.1963	1.74422	12.3758	0.09488	14.0691	0.28748	13.0374	0.01296	12.3758	0.43321
	12.2075	0.27245	13.4299	1.23717	12.7346	0.007	12.2075	1.72263	12.387	0.09319	14.0803	0.2859	13.0486	0.01296	12.387	0.42491
	12.2188	0.26861	13.4411	1.25281	12.7458	0.00708	12.2188	1.70014	12.3982	0.09145	14.0915	0.28453	13.0598	0.01294	12.3982	0.41641
	12.23	0.26471	13.4523	1.26901	12.757	0.00717	12.23	1.67685	12.4094	0.08968	14.1028	0.28338	13.071	0.01291	12.4094	0.40777
	12.2412	0.26076	13.4635	1.28561	12.7683	0.00727	12.2412	1.65281	12.4206	0.08789	14.114	0.28245	13.0823	0.01286	12.4206	0.39902
	12.2524	0.25675	13.4748	1.30244	12.7795	0.00738	12.2524	1.62802	12.4318	0.08608	14.1252	0.28177	13.0935	0.0128	12.4318	0.39017
	12.2636	0.25268	13.486	1.31948	12.7907	0.00749	12.2636	1.60256	12.443	0.08427	14.1364	0.28132	13.1047	0.01272	12.443	0.38126
	12.2748	0.24856	13.4972	1.33673	12.8019	0.00761	12.2748	1.57656	12.4543	0.08246	14.1476	0.28107	13.1159	0.01263	12.4543	0.37234
	12.286	0.24439	13.5084	1.35393	12.8131	0.00774	12.286	1.55023	12.4655	0.08067	14.1588	0.28103	13.1271	0.01252	12.4655	0.36346
	12.2973	0.24016	13.5196	1.37084	12.8243	0.00787	12.2973	1.52357	12.4767	0.07892	14.17	0.28118	13.1383	0.0124	12.4767	0.35464
	12.3085	0.23589	13.5308	1.38743	12.8355	0.008	12.3085	1.49652	12.4879	0.07722	14.1813	0.28153	13.1495	0.01226	12.4879	0.34595
	12.3197	0.23157	13.542	1.40355	12.8468	0.00813	12.3197	1.46913	12.4991	0.07557	14.1925	0.28209	13.1608	0.01212	12.4991	0.33743
	12.3309	0.22729	13.5533	1.41903	12.858	0.00827	12.3309	1.44167	12.5103	0.074	14.2037	0.28285	13.172	0.01197	12.5103	0.32913
	12.3421	0.22307	13.5645	1.43373	12.8692	0.0084	12.3421	1.4143	12.5215	0.07253	14.2149	0.28384	13.1832	0.01182	12.5215	0.32111
	12.3533	0.21884	13.5757	1.44753	12.8804	0.00854	12.3533	1.38706	12.5328	0.07115	14.2261	0.28509	13.1944	0.01166	12.5328	0.31341
	12.3645	0.21467	13.5869	1.4603	12.8916	0.00868	12.3645	1.36011	12.544	0.06989	14.2373	0.28653	13.2056	0.01149	12.544	0.30603
	12.3758	0.21054	13.5981	1.4719	12.9028	0.00881	12.3758	1.33339	12.5552	0.06876	14.2485	0.28817	13.2168	0.01132	12.5552	0.29902
	12.387	0.20644	13.6093	1.48236	12.914	0.00893	12.387	1.30685	12.5664	0.06776	14.2598	0.29002	13.228	0.01115	12.5664	0.29241
	12.3982	0.20237	13.6205	1.49155	12.9253	0.00905	12.3982	1.28057	12.5776	0.0669	14.271	0.29208	13.2393	0.01098	12.5776	0.28623
	12.4094	0.19835	13.6318	1.49947	12.9365	0.00917	12.4094	1.25461	12.5888	0.0662	14.2822	0.29432	13.2505	0.01082	12.5888	0.2805
	12.4206	0.19439	13.643	1.50604	12.9477	0.00927	12.4206	1.22907	12.6	0.06567	14.2934	0.29672	13.2617	0.01065	12.6	0.27526
	12.4318	0.19053	13.6542	1.51097	12.9589	0.00937	12.4318	1.20405	12.6113	0.0653	14.3046	0.29927	13.2729	0.01049	12.6113	0.27052
	12.443	0.18679	13.6654	1.51456	12.9701	0.00946	12.443	1.17969	12.6225	0.06512	14.3158	0.302	13.2841	0.01034	12.6225	0.2663
	12.4543	0.18319	13.6766	1.51682	12.9813	0.00954	12.4543	1.156	12.6337	0.06511	14.327	0.30491	13.2953	0.0102	12.6337	0.26261
	12.4655	0.17974	13.6878	1.51731	12.9925	0.00961	12.4655	1.13301	12.6449	0.0653	14.3383	0.30797	13.3065	0.01006	12.6449	0.25946
	12.4767	0.17648	13.699	1.516	13.0038	0.00967	12.4767	1.11077	12.6561	0.06567	14.3495	0.31116	13.3178	0.00993	12.6561	0.25688
	12.4879	0.17341	13.7103	1.51294	13.015	0.00972	12.4879	1.08937	12.6673	0.06625	14.3607	0.31448	13.329	0.00982	12.6673	0.25489
	12.4991	0.17058	13.7215	1.50822	13.0262	0.00976	12.4991	1.06889	12.6785	0.06702	14.3719	0.3179	13.3402	0.00971	12.6785	0.2535
	12.5103	0.168	13.7327	1.50197	13.0374	0.00978	12.5103	1.04948	12.6898	0.068	14.3831	0.32142	13.3514	0.00962	12.6898	0.25272
	12.5215	0.16573	13.7439	1.49424	13.0486	0.0098	12.5215	1.03133	12.701	0.06917	14.3943	0.32501	13.3626	0.00954	12.701	0.2525
	12.5328	0.16377	13.7551	1.48494	13.0598	0.0098	12.5328	1.01439	12.7122	0.07054	14.4055	0.32868	13.3738	0.00947	12.7122	0.2529
	12.544	0.16213	13.7663	1.47408	13.071	0.0098	12.544	0.99861	12.7234	0.07211	14.4168	0.33242	13.385	0.00941	12.7234	0.25387
	12.5552	0.16082	13.7775	1.4617	13.0823	0.00978	12.5552	0.98402	12.7346	0.07385	14.428	0.33621	13.3963	0.00937	12.7346	0.25537
	12.5664	0.15986	13.7888	1.44808	13.0935	0.00976	12.5664	0.97068	12.7458	0.07576	14.4392	0.34003	13.4075	0.00934	12.7458	0.25738
	12.5776	0.15927	13.8	1.43338	13.1047	0.00973	12.5776	0.95862	12.757	0.07784	14.4504	0.34393	13.4187	0.00932	12.757	0.25988
	12.5888	0.15905	13.8112	1.41761	13.1159	0.00968	12.5888	0.94787	12.7683	0.08007	14.4616	0.34791	13.4299	0.00931	12.7683	0.26285
	12.6	0.15922	13.8224	1.40095	13.1271	0.00962	12.6	0.93846	12.7795	0.08245	14.4728	0.35197	13.4411	0.00931	12.7795	0.26628
	12.6113	0.15979	13.8336	1.38341	13.1383	0.00956	12.6113	0.93041	12.7907	0.08495	14.484	0.35609	13.4523	0.00933	12.7907	0.27013
	12.6225	0.16076	13.8448	1.36503	13.1495	0.00949	12.6225	0.92371	12.8019	0.08758	14.4953	0.36024	13.4635	0.00935	12.8019	0.27438
[truncated: 1,062 more rows]
