# Supplementary material for: Thermodynamic framework for assessing dissolutive wetting behaviors in metallic systems
Source: Nat Commun. 2025 Dec 3;17:313. doi: 10.1038/s41467-025-67008-9 (PMC12789441; doi:10.1038/s41467-025-67008-9)
Supplement: Supplementary file 10 — Source Data [file 41467_2025_67008_MOESM10_ESM.zip › Separate Source Data files/Supplementary Fig. 8c.xlsx]

## Sheet: Sheet1
	Cu-4s		Cu-3p		Cu-3d		Cu-total		Fe-4s		Fe-3p		Fe-3d		Fe-total
	Energy(eV)	DOS(electrons/eV)	Energy(eV)	DOS(electrons/eV)	Energy(eV)	DOS(electrons/eV)	Energy(eV)	DOS(electrons/eV)	Energy(eV)	DOS(electrons/eV)	Energy(eV)	DOS(electrons/eV)	Energy(eV)	DOS(electrons/eV)	Energy(eV)	DOS(electrons/eV)
	-11.1627	0	-11.1627	0	-11.1627	0	-11.1627	0	-11.1627	0	-11.1627	0	-11.1627	0	-11.1627	0
	-11.1515	0	-11.1515	0	-11.1515	0	-11.1515	0	-11.1515	0	-11.1515	0	-11.1515	0	-11.1515	0
	-9.80551	0.0001102	-9.40173	0.000102085	-9.27835	0.000105678	-9.80551	0.000111847	-9.53633	0.000116623	-7.89877	0.00010028	-8.99795	0.000103511	-9.54754	0.000103095
	-9.7943	0.00013163	-9.39052	0.000108887	-9.26714	0.000113667	-9.7943	0.000133597	-9.52511	0.000140734	-7.88755	0.000117912	-8.98673	0.000108986	-9.53633	0.000124097
	-9.78308	0.000156733	-9.3793	0.000115778	-9.25592	0.000122159	-9.78308	0.000159076	-9.51389	0.000169372	-7.87634	0.000138216	-8.97552	0.000114661	-9.52511	0.000149036
	-9.77187	0.000186038	-9.36808	0.000122718	-9.24471	0.000131182	-9.77187	0.000188818	-9.50268	0.000203283	-7.86512	0.000161513	-8.9643	0.000120541	-9.51389	0.00017857
	-9.76065	0.000220128	-9.35687	0.000129667	-9.23349	0.000140763	-9.76065	0.000223418	-9.49146	0.000243311	-7.8539	0.000188152	-8.95309	0.00012663	-9.50268	0.000213443
	-9.74943	0.000268402	-9.34565	0.00013658	-9.22227	0.000150932	-9.74943	0.000272299	-9.48025	0.000290409	-7.84269	0.000218504	-8.94187	0.000132934	-9.49146	0.000254502
	-9.73822	0.000316576	-9.33444	0.00014341	-9.21106	0.000161718	-9.73822	0.000321161	-9.46903	0.000345648	-7.83147	0.000252965	-8.93065	0.000139458	-9.48025	0.000302702
	-9.727	0.000372332	-9.32322	0.00015011	-9.19984	0.000173152	-9.727	0.000377708	-9.45781	0.000410225	-7.82026	0.00029195	-8.91944	0.000146207	-9.46903	0.000359115
	-9.71578	0.000436667	-9.312	0.00015663	-9.18863	0.000185263	-9.71578	0.000442952	-9.4466	0.000485472	-7.80904	0.000335895	-8.90822	0.000153189	-9.45781	0.000424937
	-9.70457	0.000510684	-9.30079	0.000162921	-9.17741	0.00019808	-9.70457	0.000518009	-9.43538	0.000572862	-7.79782	0.000385253	-8.89701	0.000160409	-9.4466	0.000501501
	-9.69335	0.000595591	-9.28957	0.000168934	-9.16619	0.000211632	-9.69335	0.0006041	-9.42416	0.000676624	-7.78661	0.000440489	-8.88579	0.000167873	-9.43538	0.000590279
	-9.68214	0.00069271	-9.27835	0.00017462	-9.15498	0.000226056	-9.68214	0.000702565	-9.41295	0.00079407	-7.77539	0.000502077	-8.87457	0.000175586	-9.42416	0.000695514
	-9.67092	0.000803483	-9.26714	0.000179931	-9.14376	0.000241378	-9.67092	0.000814863	-9.40173	0.00092919	-7.76418	0.000570495	-8.86336	0.000183555	-9.41295	0.000814493
	-9.6597	0.00092948	-9.25592	0.000184824	-9.13254	0.000257515	-9.6597	0.000942579	-9.39052	0.00108	-7.75296	0.000646216	-8.85214	0.000191783	-9.40173	0.000951215
	-9.64849	0.00107	-9.24471	0.000189255	-9.12133	0.000274489	-9.64849	0.00109	-9.3793	0.00126	-7.74174	0.000729708	-8.84093	0.000200275	-9.39052	0.00111
	-9.63727	0.00123	-9.23349	0.000193186	-9.11011	0.000292403	-9.63727	0.00125	-9.36808	0.00146	-7.73053	0.00082142	-8.82971	0.000209189	-9.3793	0.00129
	-9.62606	0.00142	-9.22227	0.000196581	-9.0989	0.000311142	-9.62606	0.00144	-9.35687	0.00169	-7.71931	0.000921777	-8.81849	0.000218525	-9.36808	0.00149
	-9.61484	0.00162	-9.21106	0.000199411	-9.08768	0.000330788	-9.61484	0.00164	-9.34565	0.00195	-7.70809	0.00103	-8.80728	0.000228121	-9.35687	0.00172
	-9.60362	0.00185	-9.19984	0.000201648	-9.07646	0.000351363	-9.60362	0.00188	-9.33444	0.00224	-7.69688	0.00115	-8.79606	0.000237972	-9.34565	0.00198
	-9.59241	0.00211	-9.18863	0.000203273	-9.06525	0.000372886	-9.59241	0.00214	-9.32322	0.00257	-7.68566	0.00128	-8.78484	0.00024807	-9.33444	0.00228
	-9.58119	0.0024	-9.17741	0.000204271	-9.05403	0.000395378	-9.58119	0.00243	-9.312	0.00294	-7.67445	0.00142	-8.77363	0.000258403	-9.32322	0.00261
	-9.56997	0.00272	-9.16619	0.000204633	-9.04282	0.000418857	-9.56997	0.00276	-9.30079	0.00335	-7.66323	0.00157	-8.76241	0.000268978	-9.312	0.00297
	-9.55876	0.00308	-9.15498	0.000204677	-9.0316	0.000443346	-9.55876	0.00312	-9.28957	0.0038	-7.65201	0.00172	-8.7512	0.000279746	-9.30079	0.00339
	-9.54754	0.00348	-9.14376	0.000204402	-9.02038	0.000468865	-9.54754	0.00352	-9.27835	0.00431	-7.6408	0.00189	-8.73998	0.000290705	-9.28957	0.00384
	-9.53633	0.00392	-9.13254	0.00020349	-9.00917	0.000495437	-9.53633	0.00397	-9.26714	0.00486	-7.62958	0.00207	-8.72876	0.000301832	-9.27835	0.00435
	-9.52511	0.00441	-9.12133	0.000201952	-8.99795	0.000523086	-9.52511	0.00446	-9.25592	0.00548	-7.61837	0.00226	-8.71755	0.000313104	-9.26714	0.00491
	-9.51389	0.00495	-9.11011	0.0001998	-8.98673	0.000551837	-9.51389	0.00501	-9.24471	0.00615	-7.60715	0.00246	-8.70633	0.000324497	-9.25592	0.00552
	-9.50268	0.00554	-9.0989	0.000197056	-8.97552	0.000581719	-9.50268	0.00561	-9.23349	0.00688	-7.59593	0.00267	-8.69512	0.000335983	-9.24471	0.0062
	-9.49146	0.0062	-9.08768	0.000193745	-8.9643	0.000612761	-9.49146	0.00627	-9.22227	0.00768	-7.58472	0.00288	-8.6839	0.000347531	-9.23349	0.00693
	-9.48025	0.00692	-9.07646	0.000189898	-8.95309	0.000644995	-9.48025	0.007	-9.21106	0.00855	-7.5735	0.0031	-8.67268	0.000359111	-9.22227	0.00774
	-9.46903	0.00771	-9.06525	0.00018555	-8.94187	0.000678455	-9.46903	0.0078	-9.19984	0.00948	-7.56228	0.00333	-8.66147	0.000370691	-9.21106	0.0086
	-9.45781	0.00858	-9.05403	0.000180738	-8.93065	0.000713177	-9.45781	0.00867	-9.18863	0.01049	-7.55107	0.00357	-8.65025	0.000382238	-9.19984	0.00954
	-9.4466	0.00953	-9.04282	0.000175506	-8.91944	0.000749199	-9.4466	0.00963	-9.17741	0.01157	-7.53985	0.00381	-8.63903	0.000393719	-9.18863	0.01055
	-9.43538	0.01057	-9.0316	0.000169898	-8.90822	0.000786558	-9.43538	0.01069	-9.16619	0.01272	-7.52864	0.00406	-8.62782	0.000405102	-9.17741	0.01164
	-9.42416	0.01172	-9.02038	0.000163961	-8.89701	0.000825294	-9.42416	0.01185	-9.15498	0.01396	-7.51742	0.0043	-8.6166	0.000416354	-9.16619	0.01279
	-9.41295	0.01297	-9.00917	0.000157744	-8.88579	0.000865443	-9.41295	0.01311	-9.14376	0.01526	-7.5062	0.00455	-8.60539	0.000427444	-9.15498	0.01403
	-9.40173	0.01434	-8.99795	0.000151294	-8.87457	0.000907041	-9.40173	0.01448	-9.13254	0.01664	-7.49499	0.0048	-8.59417	0.000438345	-9.14376	0.01534
	-9.39052	0.01583	-8.98673	0.000144662	-8.86336	0.00095012	-9.39052	0.01598	-9.12133	0.0181	-7.48377	0.00504	-8.58295	0.00044903	-9.13254	0.01672
	-9.3793	0.01745	-8.97552	0.000137896	-8.85214	0.000994708	-9.3793	0.01762	-9.11011	0.01963	-7.47256	0.00528	-8.57174	0.000459473	-9.12133	0.01818
	-9.36808	0.01922	-8.9643	0.000131044	-8.84093	0.00104	-9.36808	0.0194	-9.0989	0.02123	-7.46134	0.00552	-8.56052	0.000469654	-9.11011	0.01972
	-9.35687	0.02115	-8.95309	0.000124152	-8.82971	0.00109	-9.35687	0.02134	-9.08768	0.0229	-7.45012	0.00575	-8.54931	0.000479558	-9.0989	0.02132
	-9.34565	0.02325	-8.94187	0.000117264	-8.81849	0.00114	-9.34565	0.02345	-9.07646	0.02463	-7.43891	0.00596	-8.53809	0.000489169	-9.08768	0.02299
	-9.33444	0.02552	-8.93065	0.000110421	-8.80728	0.00119	-9.33444	0.02574	-9.06525	0.02643	-7.42769	0.00617	-8.52687	0.000498485	-9.07646	0.02473
	-9.32322	0.028	-8.91944	0.000103663	-8.79606	0.00125	-9.32322	0.02823	-9.05403	0.02828	-7.41647	0.00637	-8.51566	0.00050749	-9.06525	0.02653
	-9.312	0.03068	-8.90822	9.70235e-05	-8.78484	0.0013	-9.312	0.03092	-9.04282	0.03019	-7.40526	0.00655	-8.50444	0.000516719	-9.05403	0.02838
	-9.30079	0.03359	-8.06701	0.000109393	-8.77363	0.00136	-9.30079	0.03384	-9.0316	0.03214	-7.39404	0.00671	-8.49322	0.000526175	-9.04282	0.03029
	-9.28957	0.03673	-8.05579	0.00012817	-8.76241	0.00142	-9.28957	0.037	-9.02038	0.03414	-7.38283	0.00686	-8.48201	0.0005353	-9.0316	0.03225
	-9.27835	0.04013	-8.04458	0.000150156	-8.7512	0.00148	-9.27835	0.04041	-9.00917	0.03617	-7.37161	0.00699	-8.47079	0.000544087	-9.02038	0.03425
	-9.26714	0.0438	-8.03336	0.000175744	-8.73998	0.00154	-9.26714	0.04409	-8.99795	0.03823	-7.36039	0.00709	-8.45958	0.000552534	-9.00917	0.03629
	-9.25592	0.04775	-8.02215	0.000205568	-8.72876	0.0016	-9.25592	0.04805	-8.98673	0.04032	-7.34918	0.00718	-8.44836	0.000560643	-8.99795	0.03835
	-9.24471	0.05199	-8.01093	0.000240281	-8.71755	0.00166	-9.24471	0.05231	-8.97552	0.04243	-7.33796	0.00725	-8.43714	0.000568415	-8.98673	0.04045
	-9.23349	0.05655	-7.99971	0.000280621	-8.70633	0.00172	-9.23349	0.05689	-8.9643	0.04455	-7.32675	0.0073	-8.42593	0.000575856	-8.97552	0.04256
	-9.22227	0.06144	-7.9885	0.000327425	-8.69512	0.00179	-9.22227	0.06178	-8.95309	0.04667	-7.31553	0.00732	-8.41471	0.000582974	-8.9643	0.04468
	-9.21106	0.06666	-7.97728	0.000381629	-8.6839	0.00185	-9.21106	0.06702	-8.94187	0.0488	-7.30431	0.00733	-8.4035	0.000589785	-8.95309	0.04682
	-9.19984	0.07223	-7.96607	0.000444284	-8.67268	0.00191	-9.19984	0.07261	-8.93065	0.05093	-7.2931	0.00732	-8.39228	0.000596324	-8.94187	0.04895
	-9.18863	0.07816	-7.95485	0.00051656	-8.66147	0.00198	-9.18863	0.07855	-8.91944	0.05305	-7.28188	0.0073	-8.38106	0.000602562	-8.93065	0.05108
	-9.17741	0.08446	-7.94363	0.000599755	-8.65025	0.00204	-9.17741	0.08486	-8.90822	0.05516	-7.27066	0.00726	-8.36985	0.000608533	-8.91944	0.05321
	-9.16619	0.09113	-7.93242	0.000695304	-8.63903	0.00211	-9.16619	0.09155	-8.89701	0.05725	-7.25945	0.00719	-8.35863	0.000614245	-8.90822	0.05533
	-9.15498	0.09821	-7.9212	0.000804782	-8.62782	0.00217	-9.15498	0.09864	-8.88579	0.05933	-7.24823	0.00711	-8.34741	0.000619726	-8.89701	0.05742
	-9.14376	0.1057	-7.90999	0.000929913	-8.6166	0.00223	-9.14376	0.10614	-8.87457	0.06138	-7.23702	0.007	-8.3362	0.000624998	-8.88579	0.0595
	-9.13254	0.11356	-7.89877	0.00107	-8.60539	0.0023	-9.13254	0.11402	-8.86336	0.06341	-7.2258	0.00687	-8.32498	0.000630085	-8.87457	0.06156
	-9.12133	0.12179	-7.88755	0.00123	-8.59417	0.00236	-9.12133	0.12227	-8.85214	0.06541	-7.21458	0.00673	-8.31377	0.000635016	-8.86336	0.0636
	-9.11011	0.1304	-7.87634	0.00142	-8.58295	0.00242	-9.11011	0.1309	-8.84093	0.06738	-7.20337	0.00657	-8.30255	0.000639821	-8.85214	0.06561
	-9.0989	0.13936	-7.86512	0.00163	-8.57174	0.00248	-9.0989	0.13987	-8.82971	0.0694	-7.19215	0.00639	-8.29133	0.000644534	-8.84093	0.06759
	-9.08768	0.14867	-7.8539	0.00186	-8.56052	0.00253	-9.08768	0.14919	-8.81849	0.07146	-7.18094	0.00621	-8.28012	0.000649193	-8.82971	0.06961
	-9.07646	0.15831	-7.84269	0.00213	-8.54931	0.00259	-9.07646	0.15885	-8.80728	0.07348	-7.16972	0.00601	-8.2689	0.00065384	-8.81849	0.07168
	-9.06525	0.16825	-7.83147	0.00242	-8.53809	0.00265	-9.06525	0.16881	-8.79606	0.07547	-7.1585	0.0058	-8.25769	0.000658546	-8.80728	0.07371
	-9.05403	0.17849	-7.82026	0.00275	-8.52687	0.0027	-9.05403	0.17907	-8.78484	0.07742	-7.14729	0.00558	-8.24647	0.000663346	-8.79606	0.07571
	-9.04282	0.189	-7.80904	0.00312	-8.51566	0.00275	-9.04282	0.18959	-8.77363	0.07933	-7.13607	0.00536	-8.23525	0.000668295	-8.78484	0.07767
	-9.0316	0.19975	-7.79782	0.00353	-8.50444	0.0028	-9.0316	0.20036	-8.76241	0.0812	-7.12485	0.00514	-8.22404	0.000673444	-8.77363	0.07959
	-9.02038	0.21072	-7.78661	0.00398	-8.49322	0.00286	-9.02038	0.21135	-8.7512	0.08303	-7.11364	0.00491	-8.21282	0.000678898	-8.76241	0.08148
	-9.00917	0.22188	-7.77539	0.00448	-8.48201	0.00291	-9.00917	0.22253	-8.73998	0.08481	-7.10242	0.00469	-8.2016	0.0006847	-8.7512	0.08331
	-8.99795	0.2332	-7.76418	0.00503	-8.47079	0.00296	-8.99795	0.23388	-8.72876	0.08654	-7.09121	0.00446	-8.19039	0.00069162	-8.73998	0.0851
	-8.98673	0.24466	-7.75296	0.00563	-8.45958	0.00301	-8.98673	0.24536	-8.71755	0.08821	-7.07999	0.00425	-8.17917	0.000699744	-8.72876	0.08684
	-8.97552	0.25622	-7.74174	0.00628	-8.44836	0.00306	-8.97552	0.25694	-8.70633	0.08983	-7.06877	0.00403	-8.16796	0.000708484	-8.71755	0.08853
	-8.9643	0.26786	-7.73053	0.007	-8.43714	0.0031	-8.9643	0.2686	-8.69512	0.09139	-7.05756	0.00383	-8.15674	0.000717934	-8.70633	0.09016
	-8.95309	0.27955	-7.71931	0.00777	-8.42593	0.00315	-8.95309	0.28031	-8.6839	0.09288	-7.04634	0.00364	-8.14552	0.000728191	-8.69512	0.09172
	-8.94187	0.29125	-7.70809	0.00861	-8.41471	0.00319	-8.94187	0.29205	-8.67268	0.0943	-7.03513	0.00346	-8.13431	0.000739358	-8.6839	0.09323
	-8.93065	0.30296	-7.69688	0.00951	-8.4035	0.00323	-8.93065	0.30378	-8.66147	0.09564	-7.02391	0.00329	-8.12309	0.000751548	-8.67268	0.09466
	-8.91944	0.31464	-7.68566	0.01047	-8.39228	0.00327	-8.91944	0.31549	-8.65025	0.09691	-7.01269	0.00313	-8.11188	0.000764876	-8.66147	0.09602
	-8.90822	0.32627	-7.67445	0.0115	-8.38106	0.0033	-8.90822	0.32716	-8.63903	0.09809	-7.00148	0.00299	-8.10066	0.000779462	-8.65025	0.09729
	-8.89701	0.33784	-7.66323	0.01259	-8.36985	0.00334	-8.89701	0.33876	-8.62782	0.09917	-6.99026	0.00287	-8.08944	0.000795435	-8.63903	0.09848
	-8.88579	0.34933	-7.65201	0.01375	-8.35863	0.00337	-8.88579	0.35028	-8.6166	0.10016	-6.97905	0.00277	-8.07823	0.000812922	-8.62782	0.09958
	-8.87457	0.36072	-7.6408	0.01498	-8.34741	0.0034	-8.87457	0.3617	-8.60539	0.10105	-6.96783	0.00269	-8.06701	0.000832076	-8.6166	0.10058
	-8.86336	0.372	-7.62958	0.01626	-8.3362	0.00343	-8.86336	0.37302	-8.59417	0.10182	-6.95661	0.00262	-8.05579	0.000853021	-8.60539	0.10148
	-8.85214	0.38317	-7.61837	0.01761	-8.32498	0.00346	-8.85214	0.38423	-8.58295	0.10249	-6.9454	0.00258	-8.04458	0.000875903	-8.59417	0.10226
	-8.84093	0.39421	-7.60715	0.01901	-8.31377	0.00349	-8.84093	0.39531	-8.57174	0.10303	-6.93418	0.00256	-8.03336	0.000900835	-8.58295	0.10294
	-8.82971	0.40553	-7.59593	0.02046	-8.30255	0.00352	-8.82971	0.40668	-8.56052	0.10345	-6.92296	0.00256	-8.02215	0.000927977	-8.57174	0.10349
	-8.81849	0.41714	-7.58472	0.02196	-8.29133	0.00355	-8.81849	0.41833	-8.54931	0.10375	-6.91175	0.00259	-8.01093	0.000957471	-8.56052	0.10392
	-8.80728	0.42858	-7.5735	0.0235	-8.28012	0.00357	-8.80728	0.42982	-8.53809	0.10392	-6.90053	0.00264	-7.99971	0.000989458	-8.54931	0.10423
	-8.79606	0.43987	-7.56228	0.02508	-8.2689	0.0036	-8.79606	0.44116	-8.52687	0.10397	-6.88932	0.00271	-7.9885	0.00102	-8.53809	0.10441
	-8.78484	0.45097	-7.55107	0.02668	-8.25769	0.00362	-8.78484	0.45231	-8.51566	0.10388	-6.8781	0.0028	-7.97728	0.00106	-8.52687	0.10447
	-8.77363	0.46189	-7.53985	0.0283	-8.24647	0.00365	-8.77363	0.46328	-8.50444	0.10379	-6.86688	0.00293	-7.96607	0.0011	-8.51566	0.10439
	-8.76241	0.47261	-7.52864	0.02993	-8.23525	0.00368	-8.76241	0.47406	-8.49322	0.1037	-6.85567	0.00307	-7.95485	0.00115	-8.50444	0.10431
	-8.7512	0.48311	-7.51742	0.03156	-8.22404	0.0037	-8.7512	0.48461	-8.48201	0.10348	-6.84445	0.00324	-7.94363	0.00119	-8.49322	0.10423
	-8.73998	0.49338	-7.5062	0.03318	-8.21282	0.00373	-8.73998	0.49494	-8.47079	0.10314	-6.83324	0.00343	-7.93242	0.00124	-8.48201	0.10402
	-8.72876	0.50339	-7.49499	0.03478	-8.2016	0.00376	-8.72876	0.50501	-8.45958	0.10267	-6.82202	0.00365	-7.9212	0.00129	-8.47079	0.10368
	-8.71755	0.51313	-7.48377	0.03635	-8.19039	0.0038	-8.71755	0.51481	-8.44836	0.10208	-6.8108	0.00389	-7.90999	0.00135	-8.45958	0.10322
	-8.70633	0.52258	-7.47256	0.03788	-8.17917	0.00384	-8.70633	0.52432	-8.43714	0.10138	-6.79959	0.00415	-7.89877	0.00141	-8.44836	0.10264
	-8.69512	0.5317	-7.46134	0.03935	-8.16796	0.00389	-8.69512	0.53351	-8.42593	0.10056	-6.78837	0.00443	-7.88755	0.00148	-8.43714	0.10194
	-8.6839	0.54049	-7.45012	0.04077	-8.15674	0.00394	-8.6839	0.54235	-8.41471	0.09965	-6.77715	0.00473	-7.87634	0.00154	-8.42593	0.10114
	-8.67268	0.54889	-7.43891	0.0421	-8.14552	0.00399	-8.67268	0.55082	-8.4035	0.09864	-6.76594	0.00505	-7.86512	0.00161	-8.41471	0.10023
	-8.66147	0.55689	-7.42769	0.04335	-8.13431	0.00405	-8.66147	0.55888	-8.39228	0.09754	-6.75472	0.00539	-7.8539	0.00169	-8.4035	0.09923
	-8.65025	0.56445	-7.41647	0.04451	-8.12309	0.00412	-8.65025	0.5665	-8.38106	0.09637	-6.74351	0.00575	-7.84269	0.00177	-8.39228	0.09814
	-8.63903	0.57154	-7.40526	0.04556	-8.11188	0.00419	-8.63903	0.57365	-8.36985	0.09512	-6.73229	0.00612	-7.83147	0.00186	-8.38106	0.09697
	-8.62782	0.57812	-7.39404	0.0465	-8.10066	0.00427	-8.62782	0.5803	-8.35863	0.09382	-6.72107	0.0065	-7.82026	0.00195	-8.36985	0.09573
	-8.6166	0.58416	-7.38283	0.04732	-8.08944	0.00436	-8.6166	0.5864	-8.34741	0.09246	-6.70986	0.0069	-7.80904	0.00204	-8.35863	0.09443
	-8.60539	0.58963	-7.37161	0.04801	-8.07823	0.00445	-8.60539	0.59193	-8.3362	0.09107	-6.69864	0.00731	-7.79782	0.00214	-8.34741	0.09308
	-8.59417	0.59449	-7.36039	0.04857	-8.06701	0.00456	-8.59417	0.59685	-8.32498	0.08964	-6.68743	0.00773	-7.78661	0.00224	-8.3362	0.09169
	-8.58295	0.59872	-7.34918	0.04899	-8.05579	0.00467	-8.58295	0.60114	-8.31377	0.08819	-6.67621	0.00815	-7.77539	0.00234	-8.32498	0.09027
	-8.57174	0.60229	-7.33796	0.0493	-8.04458	0.0048	-8.57174	0.60477	-8.30255	0.08673	-6.66499	0.00858	-7.76418	0.00245	-8.31377	0.08883
	-8.56052	0.60517	-7.32675	0.04951	-8.03336	0.00493	-8.56052	0.60771	-8.29133	0.08527	-6.65378	0.00901	-7.75296	0.00256	-8.30255	0.08737
	-8.54931	0.60735	-7.31553	0.04961	-8.02215	0.00508	-8.54931	0.60995	-8.28012	0.08382	-6.64256	0.00945	-7.74174	0.00267	-8.29133	0.08592
	-8.53809	0.60882	-7.30431	0.04958	-8.01093	0.00525	-8.53809	0.61147	-8.2689	0.08238	-6.63134	0.00988	-7.73053	0.00279	-8.28012	0.08447
	-8.52687	0.60957	-7.2931	0.04941	-7.99971	0.00543	-8.52687	0.61227	-8.25769	0.08097	-6.62013	0.01032	-7.71931	0.00291	-8.2689	0.08304
	-8.51566	0.60958	-7.28188	0.04912	-7.9885	0.00562	-8.51566	0.61233	-8.24647	0.07959	-6.60891	0.01075	-7.70809	0.00303	-8.25769	0.08163
	-8.50444	0.60959	-7.27066	0.04869	-7.97728	0.00583	-8.50444	0.61239	-8.23525	0.07826	-6.5977	0.01117	-7.69688	0.00316	-8.24647	0.08026
	-8.49322	0.60959	-7.25945	0.04812	-7.96607	0.00606	-8.49322	0.61245	-8.22404	0.07697	-6.58648	0.01159	-7.68566	0.00329	-8.23525	0.07893
	-8.48201	0.60887	-7.24823	0.04743	-7.95485	0.0063	-8.48201	0.61179	-8.21282	0.07574	-6.57526	0.01201	-7.67445	0.00341	-8.22404	0.07764
	-8.47079	0.60744	-7.23702	0.04662	-7.94363	0.00656	-8.47079	0.6104	-8.2016	0.07458	-6.56405	0.01241	-7.66323	0.00354	-8.21282	0.07642
	-8.45958	0.60529	-7.2258	0.04569	-7.93242	0.00684	-8.45958	0.60831	-8.19039	0.07354	-6.55283	0.01281	-7.65201	0.00367	-8.2016	0.07526
	-8.44836	0.60246	-7.21458	0.04465	-7.9212	0.00714	-8.44836	0.60552	-8.17917	0.07265	-6.54162	0.01319	-7.6408	0.0038	-8.19039	0.07423
	-8.43714	0.59897	-7.20337	0.04352	-7.90999	0.00746	-8.43714	0.60208	-8.16796	0.07183	-6.5304	0.01357	-7.62958	0.00394	-8.17917	0.07335
	-8.42593	0.59485	-7.19215	0.04231	-7.89877	0.00779	-8.42593	0.598	-8.15674	0.0711	-6.51918	0.01394	-7.61837	0.00407	-8.16796	0.07254
	-8.41471	0.59013	-7.18094	0.04102	-7.88755	0.00815	-8.41471	0.59332	-8.14552	0.07046	-6.50797	0.01431	-7.60715	0.0042	-8.15674	0.07182
	-8.4035	0.58485	-7.16972	0.03968	-7.87634	0.00853	-8.4035	0.58808	-8.13431	0.06991	-6.49675	0.01468	-7.59593	0.00433	-8.14552	0.07118
	-8.39228	0.57906	-7.1585	0.03828	-7.86512	0.00893	-8.39228	0.58233	-8.12309	0.06946	-6.48553	0.01505	-7.58472	0.00446	-8.13431	0.07065
	-8.38106	0.5728	-7.14729	0.03684	-7.8539	0.00935	-8.38106	0.57611	-8.11188	0.0691	-6.47432	0.01541	-7.5735	0.00458	-8.12309	0.07021
	-8.36985	0.56612	-7.13607	0.03539	-7.84269	0.0098	-8.36985	0.56946	-8.10066	0.06886	-6.4631	0.01577	-7.56228	0.00471	-8.11188	0.06987
	-8.35863	0.55907	-7.12485	0.03392	-7.83147	0.01028	-8.35863	0.56244	-8.08944	0.06872	-6.45189	0.01611	-7.55107	0.00483	-8.10066	0.06964
	-8.34741	0.5517	-7.11364	0.03246	-7.82026	0.01077	-8.34741	0.55511	-8.07823	0.06869	-6.44067	0.01645	-7.53985	0.00494	-8.08944	0.06952
	-8.3362	0.54408	-7.10242	0.03101	-7.80904	0.01128	-8.3362	0.54751	-8.06701	0.06877	-6.42945	0.01679	-7.52864	0.00505	-8.07823	0.06951
	-8.32498	0.53624	-7.09121	0.02958	-7.79782	0.01182	-8.32498	0.5397	-8.05579	0.06897	-6.41824	0.01712	-7.51742	0.00516	-8.06701	0.06961
	-8.31377	0.52824	-7.07999	0.02818	-7.78661	0.01237	-8.31377	0.53173	-8.04458	0.06929	-6.40702	0.01744	-7.5062	0.00526	-8.05579	0.06983
	-8.30255	0.52014	-7.06877	0.02683	-7.77539	0.01295	-8.30255	0.52367	-8.03336	0.06972	-6.39581	0.01777	-7.49499	0.00535	-8.04458	0.07017
	-8.29133	0.512	-7.05756	0.02553	-7.76418	0.01354	-8.29133	0.51555	-8.02215	0.07028	-6.38459	0.01809	-7.48377	0.00544	-8.03336	0.07063
	-8.28012	0.50385	-7.04634	0.02429	-7.75296	0.01415	-8.28012	0.50743	-8.01093	0.07095	-6.37337	0.01842	-7.47256	0.00552	-8.02215	0.07122
	-8.2689	0.49576	-7.03513	0.02313	-7.74174	0.01477	-8.2689	0.49936	-7.99971	0.07175	-6.36216	0.01875	-7.46134	0.00559	-8.01093	0.07193
	-8.25769	0.48777	-7.02391	0.02205	-7.73053	0.01541	-8.25769	0.4914	-7.9885	0.07267	-6.35094	0.01907	-7.45012	0.00566	-7.99971	0.07276
	-8.24647	0.47993	-7.01269	0.02106	-7.71931	0.01607	-8.24647	0.48359	-7.97728	0.07372	-6.33972	0.0194	-7.43891	0.00572	-7.9885	0.07372
	-8.23525	0.47229	-7.00148	0.02017	-7.70809	0.01673	-8.23525	0.47597	-7.96607	0.07489	-6.32851	0.01974	-7.42769	0.00578	-7.97728	0.07481
	-8.22404	0.46488	-6.99026	0.01939	-7.69688	0.01741	-8.22404	0.4686	-7.95485	0.07617	-6.31729	0.02007	-7.41647	0.00582	-7.96607	0.07602
	-8.21282	0.45776	-6.97905	0.01871	-7.68566	0.0181	-8.21282	0.46151	-7.94363	0.07759	-6.30608	0.02041	-7.40526	0.00585	-7.95485	0.07736
	-8.2016	0.45097	-6.96783	0.01816	-7.67445	0.01879	-8.2016	0.45475	-7.93242	0.07912	-6.29486	0.02076	-7.39404	0.00588	-7.94363	0.07883
	-8.19039	0.44493	-6.95661	0.01773	-7.66323	0.0195	-8.19039	0.44875	-7.9212	0.08076	-6.28364	0.02111	-7.38283	0.00589	-7.93242	0.08042
	-8.17917	0.43968	-6.9454	0.01743	-7.65201	0.0202	-8.17917	0.44355	-7.90999	0.08253	-6.27243	0.02146	-7.37161	0.0059	-7.9212	0.08213
	-8.16796	0.43487	-6.93418	0.01726	-7.6408	0.02091	-8.16796	0.43879	-7.89877	0.0844	-6.26121	0.02181	-7.36039	0.0059	-7.90999	0.08396
	-8.15674	0.43053	-6.92296	0.01723	-7.62958	0.02162	-8.15674	0.4345	-7.88755	0.08639	-6.25	0.02217	-7.34918	0.00588	-7.89877	0.08592
	-8.14552	0.42669	-6.91175	0.01734	-7.61837	0.02233	-8.14552	0.43072	-7.87634	0.08848	-6.23878	0.02253	-7.33796	0.00586	-7.88755	0.08798
	-8.13431	0.42338	-6.90053	0.0176	-7.60715	0.02305	-8.13431	0.42747	-7.86512	0.09068	-6.22756	0.02289	-7.32675	0.00583	-7.87634	0.09017
	-8.12309	0.42063	-6.88932	0.018	-7.59593	0.02376	-8.12309	0.42479	-7.8539	0.09297	-6.21635	0.02325	-7.31553	0.00579	-7.86512	0.09246
	-8.11188	0.41846	-6.8781	0.01855	-7.58472	0.02447	-8.11188	0.42271	-7.84269	0.09543	-6.20513	0.02361	-7.30431	0.00575	-7.8539	0.09485
	-8.10066	0.41692	-6.86688	0.01926	-7.5735	0.02517	-8.10066	0.42125	-7.83147	0.09803	-6.19391	0.02396	-7.2931	0.0057	-7.84269	0.09742
	-8.08944	0.41601	-6.85567	0.02011	-7.56228	0.02585	-8.08944	0.42045	-7.82026	0.10072	-6.1827	0.0243	-7.28188	0.00564	-7.83147	0.10014
	-8.07823	0.41578	-6.84445	0.02112	-7.55107	0.02652	-8.07823	0.42032	-7.80904	0.10348	-6.17148	0.02464	-7.27066	0.00557	-7.82026	0.10296
	-8.06701	0.41624	-6.83324	0.02228	-7.53985	0.02716	-8.06701	0.42091	-7.79782	0.1063	-6.16027	0.02497	-7.25945	0.00549	-7.80904	0.10585
	-8.05579	0.41743	-6.82202	0.0236	-7.52864	0.02779	-8.05579	0.42222	-7.78661	0.10918	-6.14905	0.0253	-7.24823	0.00541	-7.79782	0.10882
	-8.04458	0.41935	-6.8108	0.02506	-7.51742	0.02839	-8.04458	0.4243	-7.77539	0.1121	-6.13783	0.02562	-7.23702	0.00532	-7.78661	0.11185
	-8.03336	0.42203	-6.79959	0.02667	-7.5062	0.02896	-8.03336	0.42714	-7.76418	0.11506	-6.12662	0.02592	-7.2258	0.00523	-7.77539	0.11494
	-8.02215	0.42549	-6.78837	0.02843	-7.49499	0.0295	-8.02215	0.43078	-7.75296	0.11805	-6.1154	0.0262	-7.21458	0.00513	-7.76418	0.11808
	-8.01093	0.42975	-6.77715	0.03033	-7.48377	0.03002	-8.01093	0.43524	-7.74174	0.12105	-6.10419	0.02645	-7.20337	0.00502	-7.75296	0.12125
	-7.99971	0.43481	-6.76594	0.03237	-7.47256	0.03051	-7.99971	0.44052	-7.73053	0.12406	-6.09297	0.02667	-7.19215	0.00491	-7.74174	0.12446
	-7.9885	0.44069	-6.75472	0.03455	-7.46134	0.03097	-7.9885	0.44664	-7.71931	0.12707	-6.08175	0.02687	-7.18094	0.0048	-7.73053	0.12767
	-7.97728	0.44739	-6.74351	0.03685	-7.45012	0.0314	-7.97728	0.4536	-7.70809	0.13005	-6.07054	0.02703	-7.16972	0.00469	-7.71931	0.1309
	-7.96607	0.45492	-6.73229	0.03928	-7.43891	0.0318	-7.96607	0.46142	-7.69688	0.13301	-6.05932	0.02715	-7.1585	0.00457	-7.70809	0.13412
	-7.95485	0.46327	-6.72107	0.04183	-7.42769	0.03215	-7.95485	0.47009	-7.68566	0.13592	-6.04811	0.02724	-7.14729	0.00446	-7.69688	0.13732
	-7.94363	0.47245	-6.70986	0.04449	-7.41647	0.03246	-7.94363	0.47961	-7.67445	0.13878	-6.03689	0.02729	-7.13607	0.00435	-7.68566	0.14048
	-7.93242	0.48244	-6.69864	0.04726	-7.40526	0.03272	-7.93242	0.48997	-7.66323	0.14157	-6.02567	0.02731	-7.12485	0.00424	-7.67445	0.14361
	-7.9212	0.49323	-6.68743	0.05012	-7.39404	0.03293	-7.9212	0.50117	-7.65201	0.14429	-6.01446	0.02728	-7.11364	0.00413	-7.66323	0.14668
	-7.90999	0.5048	-6.67621	0.05307	-7.38283	0.0331	-7.90999	0.51319	-7.6408	0.14691	-6.00324	0.02721	-7.10242	0.00403	-7.65201	0.14968
	-7.89877	0.51715	-6.66499	0.0561	-7.37161	0.03322	-7.89877	0.52602	-7.62958	0.14942	-5.99202	0.02711	-7.09121	0.00394	-7.6408	0.1526
	-7.88755	0.53024	-6.65378	0.05921	-7.36039	0.03329	-7.88755	0.53963	-7.61837	0.15183	-5.98081	0.02697	-7.07999	0.00385	-7.62958	0.15543
	-7.87634	0.54405	-6.64256	0.06238	-7.34918	0.03331	-7.87634	0.554	-7.60715	0.15417	-5.96959	0.02679	-7.06877	0.00377	-7.61837	0.15816
	-7.86512	0.55853	-6.63134	0.06561	-7.33796	0.03328	-7.86512	0.56909	-7.59593	0.15644	-5.95838	0.02657	-7.05756	0.00369	-7.60715	0.16082
	-7.8539	0.57367	-6.62013	0.06889	-7.32675	0.03321	-7.8539	0.58489	-7.58472	0.15859	-5.94716	0.02631	-7.04634	0.00363	-7.59593	0.16343
	-7.84269	0.58978	-6.60891	0.07221	-7.31553	0.03311	-7.84269	0.60171	-7.5735	0.16057	-5.93594	0.02604	-7.03513	0.00357	-7.58472	0.16593
	-7.83147	0.60682	-6.5977	0.07555	-7.30431	0.03296	-7.83147	0.61952	-7.56228	0.16238	-5.92473	0.02575	-7.02391	0.00353	-7.5735	0.16826
	-7.82026	0.62437	-6.58648	0.07891	-7.2931	0.03278	-7.82026	0.63789	-7.55107	0.164	-5.91351	0.02543	-7.01269	0.0035	-7.56228	0.17042
	-7.80904	0.64237	-6.57526	0.08229	-7.28188	0.03254	-7.80904	0.65677	-7.53985	0.16542	-5.9023	0.02508	-7.00148	0.00348	-7.55107	0.17239
	-7.79782	0.66075	-6.56405	0.08567	-7.27066	0.03227	-7.79782	0.6761	-7.52864	0.16663	-5.89108	0.02471	-6.99026	0.00348	-7.53985	0.17417
	-7.78661	0.67946	-6.55283	0.08904	-7.25945	0.03194	-7.78661	0.69581	-7.51742	0.16762	-5.87986	0.02432	-6.97905	0.00349	-7.52864	0.17574
	-7.77539	0.69843	-6.54162	0.09241	-7.24823	0.03158	-7.77539	0.71585	-7.5062	0.1684	-5.86865	0.02392	-6.96783	0.00352	-7.51742	0.17709
	-7.76418	0.71758	-6.5304	0.09575	-7.23702	0.03117	-7.76418	0.73615	-7.49499	0.16895	-5.85743	0.02351	-6.95661	0.00357	-7.5062	0.17821
	-7.75296	0.73685	-6.51918	0.09908	-7.2258	0.03073	-7.75296	0.75663	-7.48377	0.16927	-5.84621	0.02311	-6.9454	0.00364	-7.49499	0.1791
	-7.74174	0.75617	-6.50797	0.1024	-7.21458	0.03025	-7.74174	0.77722	-7.47256	0.16942	-5.835	0.0227	-6.93418	0.00372	-7.48377	0.17975
	-7.73053	0.77545	-6.49675	0.10572	-7.20337	0.02973	-7.73053	0.79786	-7.46134	0.16941	-5.82378	0.0223	-6.92296	0.00382	-7.47256	0.18022
	-7.71931	0.79462	-6.48553	0.10904	-7.19215	0.02919	-7.71931	0.81846	-7.45012	0.16922	-5.81257	0.02191	-6.91175	0.00395	-7.46134	0.18052
	-7.70809	0.81361	-6.47432	0.11233	-7.18094	0.02863	-7.70809	0.83895	-7.43891	0.16881	-5.80135	0.02154	-6.90053	0.00409	-7.45012	0.18062
	-7.69688	0.83233	-6.4631	0.11562	-7.16972	0.02805	-7.69688	0.85925	-7.42769	0.16817	-5.79013	0.02118	-6.88932	0.00425	-7.43891	0.1805
	-7.68566	0.85071	-6.45189	0.11888	-7.1585	0.02745	-7.68566	0.87928	-7.41647	0.1673	-5.77892	0.02085	-6.8781	0.00443	-7.42769	0.18012
	-7.67445	0.86867	-6.44067	0.12209	-7.14729	0.02684	-7.67445	0.89896	-7.40526	0.1662	-5.7677	0.02056	-6.86688	0.00463	-7.41647	0.17949
	-7.66323	0.88613	-6.42945	0.12523	-7.13607	0.02625	-7.66323	0.91822	-7.39404	0.16486	-5.75649	0.02029	-6.85567	0.00486	-7.40526	0.1786
	-7.65201	0.90301	-6.41824	0.1283	-7.12485	0.02567	-7.65201	0.93696	-7.38283	0.16331	-5.74527	0.02007	-6.84445	0.0051	-7.39404	0.17745
	-7.6408	0.91924	-6.40702	0.13131	-7.11364	0.0251	-7.6408	0.95512	-7.37161	0.16154	-5.73405	0.0199	-6.83324	0.00536	-7.38283	0.17606
	-7.62958	0.93486	-6.39581	0.13424	-7.10242	0.02455	-7.62958	0.97274	-7.36039	0.15956	-5.72284	0.01977	-6.82202	0.00564	-7.37161	0.17443
	-7.61837	0.94991	-6.38459	0.1371	-7.09121	0.02402	-7.61837	0.98985	-7.34918	0.15738	-5.71162	0.01969	-6.8108	0.00594	-7.36039	0.17255
	-7.60715	0.96448	-6.37337	0.13988	-7.07999	0.02351	-7.60715	1.00653	-7.33796	0.15501	-5.7004	0.01967	-6.79959	0.00625	-7.34918	0.17044
	-7.59593	0.97849	-6.36216	0.14257	-7.06877	0.02304	-7.59593	1.02271	-7.32675	0.15245	-5.68919	0.01971	-6.78837	0.00658	-7.33796	0.16812
	-7.58472	0.99158	-6.35094	0.14518	-7.05756	0.0226	-7.58472	1.03801	-7.31553	0.14975	-5.67797	0.0198	-6.77715	0.00692	-7.32675	0.16558
	-7.5735	1.00359	-6.33972	0.1477	-7.04634	0.02221	-7.5735	1.05226	-7.30431	0.14692	-5.66676	0.01995	-6.76594	0.00728	-7.31553	0.16287
	-7.56228	1.01444	-6.32851	0.15013	-7.03513	0.02188	-7.56228	1.06537	-7.2931	0.14399	-5.65554	0.02017	-6.75472	0.00765	-7.30431	0.16
	-7.55107	1.02407	-6.31729	0.15247	-7.02391	0.0216	-7.55107	1.07726	-7.28188	0.14099	-5.64432	0.02044	-6.74351	0.00803	-7.2931	0.15701
	-7.53985	1.0324	-6.30608	0.15472	-7.01269	0.02138	-7.53985	1.08787	-7.27066	0.13786	-5.63311	0.02077	-6.73229	0.00842	-7.28188	0.15393
	-7.52864	1.0394	-6.29486	0.15687	-7.00148	0.02124	-7.52864	1.09712	-7.25945	0.13461	-5.62189	0.02115	-6.72107	0.00881	-7.27066	0.15069
	-7.51742	1.04502	-6.28364	0.15893	-6.99026	0.02117	-7.51742	1.10497	-7.24823	0.13126	-5.61068	0.02159	-6.70986	0.00922	-7.25945	0.1473
	-7.5062	1.04923	-6.27243	0.16089	-6.97905	0.02119	-7.5062	1.11137	-7.23702	0.12782	-5.59946	0.02208	-6.69864	0.00962	-7.24823	0.14378
	-7.49499	1.05198	-6.26121	0.16276	-6.96783	0.0213	-7.49499	1.11627	-7.2258	0.1243	-5.58824	0.02262	-6.68743	0.01003	-7.23702	0.14014
	-7.48377	1.05333	-6.25	0.16454	-6.95661	0.0215	-7.48377	1.1197	-7.21458	0.12071	-5.57703	0.02319	-6.67621	0.01045	-7.2258	0.1364
	-7.47256	1.05353	-6.23878	0.16626	-6.9454	0.0218	-7.47256	1.12192	-7.20337	0.11708	-5.56581	0.0238	-6.66499	0.01086	-7.21458	0.13257
	-7.46134	1.05262	-6.22756	0.16792	-6.93418	0.0222	-7.46134	1.12294	-7.19215	0.1134	-5.55459	0.02445	-6.65378	0.01127	-7.20337	0.12867
	-7.45012	1.05036	-6.21635	0.1695	-6.92296	0.02271	-7.45012	1.12253	-7.18094	0.10969	-5.54338	0.02511	-6.64256	0.01168	-7.19215	0.1247
	-7.43891	1.04666	-6.20513	0.17101	-6.91175	0.02333	-7.43891	1.12056	-7.16972	0.10597	-5.53216	0.0258	-6.63134	0.01209	-7.18094	0.1207
	-7.42769	1.04145	-6.19391	0.17249	-6.90053	0.02406	-7.42769	1.11695	-7.1585	0.10225	-5.52095	0.0265	-6.62013	0.0125	-7.16972	0.11667
	-7.41647	1.03473	-6.1827	0.1739	-6.88932	0.0249	-7.41647	1.1117	-7.14729	0.09855	-5.50973	0.0272	-6.60891	0.0129	-7.1585	0.11263
	-7.40526	1.02653	-6.17148	0.17522	-6.8781	0.02586	-7.40526	1.10482	-7.13607	0.09489	-5.49851	0.0279	-6.5977	0.01329	-7.14729	0.1086
	-7.39404	1.01687	-6.16027	0.17646	-6.86688	0.02694	-7.39404	1.09631	-7.12485	0.09132	-5.4873	0.02859	-6.58648	0.01367	-7.13607	0.1046
	-7.38283	1.00579	-6.14905	0.1776	-6.85567	0.02813	-7.38283	1.08622	-7.11364	0.08784	-5.47608	0.02927	-6.57526	0.01404	-7.12485	0.10069
	-7.37161	0.99333	-6.13783	0.17864	-6.84445	0.02944	-7.37161	1.07456	-7.10242	0.08443	-5.46487	0.02992	-6.56405	0.0144	-7.11364	0.09688
	-7.36039	0.97953	-6.12662	0.17957	-6.83324	0.03086	-7.36039	1.06139	-7.09121	0.08109	-5.45365	0.03055	-6.55283	0.01475	-7.10242	0.09315
	-7.34918	0.96445	-6.1154	0.18039	-6.82202	0.03238	-7.34918	1.04675	-7.07999	0.07785	-5.44243	0.03114	-6.54162	0.01509	-7.09121	0.08949
	-7.33796	0.94835	-6.10419	0.1811	-6.8108	0.03402	-7.33796	1.03094	-7.06877	0.07471	-5.43122	0.03169	-6.5304	0.01542	-7.07999	0.08594
	-7.32675	0.9315	-6.09297	0.18169	-6.79959	0.03575	-7.32675	1.01423	-7.05756	0.07168	-5.42	0.0322	-6.51918	0.01574	-7.06877	0.08251
	-7.31553	0.91391	-6.08175	0.18217	-6.78837	0.03758	-7.31553	0.99663	-7.04634	0.06877	-5.40878	0.03267	-6.50797	0.01605	-7.05756	0.0792
	-7.30431	0.89543	-6.07054	0.18255	-6.77715	0.0395	-7.30431	0.97797	-7.03513	0.066	-5.39757	0.03308	-6.49675	0.01636	-7.04634	0.07604
	-7.2931	0.87612	-6.05932	0.18281	-6.76594	0.04151	-7.2931	0.95831	-7.02391	0.06338	-5.38635	0.03345	-6.48553	0.01666	-7.03513	0.07303
	-7.28188	0.85604	-6.04811	0.18297	-6.75472	0.04359	-7.28188	0.93771	-7.01269	0.06091	-5.37514	0.03377	-6.47432	0.01696	-7.02391	0.07019
	-7.27066	0.83518	-6.03689	0.18302	-6.74351	0.04574	-7.27066	0.91613	-7.00148	0.0586	-5.36392	0.03405	-6.4631	0.01725	-7.01269	0.06754
	-7.25945	0.81362	-6.02567	0.18298	-6.73229	0.04796	-7.25945	0.89369	-6.99026	0.05645	-5.3527	0.03429	-6.45189	0.01753	-7.00148	0.06507
	-7.24823	0.79146	-6.01446	0.18285	-6.72107	0.05023	-7.24823	0.87046	-6.97905	0.05449	-5.34149	0.03447	-6.44067	0.01781	-6.99026	0.06281
	-7.23702	0.76877	-6.00324	0.18265	-6.70986	0.05254	-7.23702	0.84655	-6.96783	0.05271	-5.33027	0.03459	-6.42945	0.01808	-6.97905	0.06075
	-7.2258	0.74566	-5.99202	0.18237	-6.69864	0.0549	-7.2258	0.82207	-6.95661	0.05111	-5.31906	0.03464	-6.41824	0.01834	-6.96783	0.05891
	-7.21458	0.72221	-5.98081	0.18202	-6.68743	0.05728	-7.21458	0.79711	-6.9454	0.0497	-5.30784	0.03463	-6.40702	0.01859	-6.95661	0.0573
	-7.20337	0.69854	-5.96959	0.18162	-6.67621	0.05969	-7.20337	0.7718	-6.93418	0.04849	-5.29662	0.03457	-6.39581	0.01884	-6.9454	0.05592
	-7.19215	0.67474	-5.95838	0.1812	-6.66499	0.06211	-7.19215	0.74624	-6.92296	0.04746	-5.28541	0.03445	-6.38459	0.01909	-6.93418	0.05476
	-7.18094	0.6509	-5.94716	0.18075	-6.65378	0.06454	-7.18094	0.72056	-6.91175	0.04664	-5.27419	0.03428	-6.37337	0.01933	-6.92296	0.05385
	-7.16972	0.62714	-5.93594	0.18032	-6.64256	0.06701	-7.16972	0.69486	-6.90053	0.046	-5.26297	0.03406	-6.36216	0.01956	-6.91175	0.05317
	-7.1585	0.60356	-5.92473	0.17991	-6.63134	0.06948	-7.1585	0.66928	-6.88932	0.04556	-5.25176	0.03381	-6.35094	0.01979	-6.90053	0.05273
	-7.14729	0.58032	-5.91351	0.1795	-6.62013	0.07195	-7.14729	0.64401	-6.8781	0.04531	-5.24054	0.03353	-6.33972	0.02002	-6.88932	0.05252
	-7.13607	0.55761	-5.9023	0.17911	-6.60891	0.07439	-7.13607	0.61924	-6.86688	0.04524	-5.22933	0.03321	-6.32851	0.02024	-6.8781	0.05255
	-7.12485	0.53555	-5.89108	0.1788	-6.5977	0.0768	-7.12485	0.59514	-6.85567	0.04535	-5.21811	0.03286	-6.31729	0.02047	-6.86688	0.0528
	-7.11364	0.51419	-5.87986	0.17861	-6.58648	0.07919	-7.11364	0.57175	-6.84445	0.04563	-5.20689	0.03248	-6.30608	0.02069	-6.85567	0.05328
	-7.10242	0.49348	-5.86865	0.17848	-6.57526	0.08154	-7.10242	0.54904	-6.83324	0.04608	-5.19568	0.03209	-6.29486	0.02091	-6.84445	0.05397
	-7.09121	0.47351	-5.85743	0.17846	-6.56405	0.08385	-7.09121	0.52711	-6.82202	0.04668	-5.18446	0.03169	-6.28364	0.02112	-6.83324	0.05487
	-7.07999	0.45437	-5.84621	0.17855	-6.55283	0.08611	-7.07999	0.50607	-6.8108	0.04742	-5.17325	0.03128	-6.27243	0.02134	-6.82202	0.05596
	-7.06877	0.43614	-5.835	0.17877	-6.54162	0.08834	-7.06877	0.48601	-6.79959	0.04831	-5.16203	0.03087	-6.26121	0.02155	-6.8108	0.05724
	-7.05756	0.4189	-5.82378	0.17915	-6.5304	0.09053	-7.05756	0.46703	-6.78837	0.04932	-5.15081	0.03046	-6.25	0.02176	-6.79959	0.0587
	-7.04634	0.40272	-5.81257	0.17969	-6.51918	0.09267	-7.04634	0.44923	-6.77715	0.05044	-5.1396	0.03006	-6.23878	0.02197	-6.78837	0.06032
	-7.03513	0.38767	-5.80135	0.18043	-6.50797	0.0948	-7.03513	0.43267	-6.76594	0.05167	-5.12838	0.02967	-6.22756	0.02219	-6.77715	0.0621
	-7.02391	0.3738	-5.79013	0.18139	-6.49675	0.09692	-7.02391	0.41745	-6.75472	0.05299	-5.11716	0.0293	-6.21635	0.02241	-6.76594	0.064
	-7.01269	0.36119	-5.77892	0.18259	-6.48553	0.09902	-7.01269	0.40363	-6.74351	0.05439	-5.10595	0.02895	-6.20513	0.02262	-6.75472	0.06603
	-7.00148	0.34987	-5.7677	0.18405	-6.47432	0.10112	-7.00148	0.39128	-6.73229	0.05586	-5.09473	0.02863	-6.19391	0.02284	-6.74351	0.06817
	-6.99026	0.3399	-5.75649	0.18578	-6.4631	0.1032	-6.99026	0.38046	-6.72107	0.05738	-5.08352	0.02835	-6.1827	0.02305	-6.73229	0.0704
	-6.97905	0.33131	-5.74527	0.18781	-6.45189	0.10528	-6.97905	0.37122	-6.70986	0.05895	-5.0723	0.0281	-6.17148	0.02327	-6.72107	0.0727
	-6.96783	0.32414	-5.73405	0.19014	-6.44067	0.10733	-6.96783	0.36359	-6.69864	0.06055	-5.06108	0.02788	-6.16027	0.02347	-6.70986	0.07507
	-6.95661	0.31839	-5.72284	0.1928	-6.42945	0.10935	-6.95661	0.35762	-6.68743	0.06217	-5.04987	0.02769	-6.14905	0.02367	-6.69864	0.07748
	-6.9454	0.3141	-5.71162	0.19583	-6.41824	0.11135	-6.9454	0.35333	-6.67621	0.0638	-5.03865	0.02755	-6.13783	0.02387	-6.68743	0.07993
	-6.93418	0.31127	-5.7004	0.19926	-6.40702	0.11333	-6.93418	0.35072	-6.66499	0.06543	-5.02744	0.02744	-6.12662	0.02405	-6.67621	0.0824
	-6.92296	0.30988	-5.68919	0.20305	-6.39581	0.1153	-6.92296	0.34981	-6.65378	0.06707	-5.01622	0.02738	-6.1154	0.02423	-6.66499	0.08487
	-6.91175	0.30994	-5.67797	0.20717	-6.38459	0.11726	-6.91175	0.3506	-6.64256	0.06873	-5.005	0.02735	-6.10419	0.02439	-6.65378	0.08735
	-6.90053	0.31142	-5.66676	0.21162	-6.37337	0.1192	-6.90053	0.35307	-6.63134	0.07043	-4.99379	0.02737	-6.09297	0.02454	-6.64256	0.08986
	-6.88932	0.31429	-5.65554	0.21639	-6.36216	0.12113	-6.88932	0.3572	-6.62013	0.07209	-4.98257	0.02742	-6.08175	0.02468	-6.63134	0.0924
	-6.8781	0.31852	-5.64432	0.22148	-6.35094	0.12306	-6.8781	0.36294	-6.60891	0.07372	-4.97136	0.02752	-6.07054	0.02481	-6.62013	0.09491
	-6.86688	0.32406	-5.63311	0.22685	-6.33972	0.12498	-6.86688	0.37026	-6.5977	0.0753	-4.96014	0.02767	-6.05932	0.02492	-6.60891	0.09736
	-6.85567	0.33085	-5.62189	0.2325	-6.32851	0.1269	-6.85567	0.3791	-6.58648	0.07684	-4.94892	0.02785	-6.04811	0.02502	-6.5977	0.09976
	-6.84445	0.33883	-5.61068	0.23839	-6.31729	0.12881	-6.84445	0.38939	-6.57526	0.07832	-4.93771	0.02807	-6.03689	0.0251	-6.58648	0.1021
	-6.83324	0.34793	-5.59946	0.2445	-6.30608	0.13072	-6.83324	0.40107	-6.56405	0.07975	-4.92649	0.02833	-6.02567	0.02517	-6.57526	0.10437
	-6.82202	0.35807	-5.58824	0.2508	-6.29486	0.13263	-6.82202	0.41404	-6.55283	0.08112	-4.91527	0.02862	-6.01446	0.02523	-6.56405	0.10656
	-6.8108	0.36916	-5.57703	0.25725	-6.28364	0.13454	-6.8108	0.42824	-6.54162	0.08244	-4.90406	0.02895	-6.00324	0.02528	-6.55283	0.10868
	-6.79959	0.38112	-5.56581	0.26382	-6.27243	0.13643	-6.79959	0.44354	-6.5304	0.08369	-4.89284	0.02931	-5.99202	0.02532	-6.54162	0.11072
	-6.78837	0.39384	-5.55459	0.27046	-6.26121	0.13833	-6.78837	0.45985	-6.51918	0.0849	-4.88163	0.02971	-5.98081	0.02535	-6.5304	0.11269
	-6.77715	0.40722	-5.54338	0.27713	-6.25	0.14022	-6.77715	0.47706	-6.50797	0.08605	-4.87041	0.03013	-5.96959	0.02536	-6.51918	0.11458
	-6.76594	0.42117	-5.53216	0.2838	-6.23878	0.14213	-6.76594	0.49505	-6.49675	0.08714	-4.85919	0.03059	-5.95838	0.02538	-6.50797	0.1164
	-6.75472	0.43557	-5.52095	0.29042	-6.22756	0.14405	-6.75472	0.5137	-6.48553	0.0882	-4.84798	0.03107	-5.94716	0.02538	-6.49675	0.11818
	-6.74351	0.45031	-5.50973	0.29697	-6.21635	0.14597	-6.74351	0.5329	-6.47432	0.08922	-4.83676	0.03157	-5.93594	0.02539	-6.48553	0.11991
	-6.73229	0.46529	-5.49851	0.30343	-6.20513	0.1479	-6.73229	0.55253	-6.4631	0.09023	-4.82555	0.03209	-5.92473	0.0254	-6.47432	0.12159
	-6.72107	0.48039	-5.4873	0.30974	-6.19391	0.14984	-6.72107	0.57245	-6.45189	0.09123	-4.81433	0.03263	-5.91351	0.0254	-6.4631	0.12325
	-6.70986	0.49551	-5.47608	0.31583	-6.1827	0.15179	-6.70986	0.59255	-6.44067	0.09219	-4.80311	0.0332	-5.9023	0.02541	-6.45189	0.12488
	-6.69864	0.51055	-5.46487	0.32172	-6.17148	0.15371	-6.69864	0.61271	-6.42945	0.09311	-4.7919	0.03377	-5.89108	0.02544	-6.44067	0.12645
	-6.68743	0.5254	-5.45365	0.32736	-6.16027	0.1556	-6.68743	0.6328	-6.41824	0.094	-4.78068	0.03436	-5.87986	0.02547	-6.42945	0.12798
	-6.67621	0.53998	-5.44243	0.33268	-6.14905	0.15745	-6.67621	0.65274	-6.40702	0.09486	-4.76946	0.03495	-5.86865	0.02552	-6.41824	0.12946
	-6.66499	0.55419	-5.43122	0.33768	-6.13783	0.15925	-6.66499	0.6724	-6.39581	0.0957	-4.75825	0.03555	-5.85743	0.02559	-6.40702	0.13089
	-6.65378	0.56802	-5.42	0.34234	-6.12662	0.16099	-6.65378	0.69177	-6.38459	0.09654	-4.74703	0.03615	-5.84621	0.02567	-6.39581	0.13232
	-6.64256	0.58175	-5.40878	0.3466	-6.1154	0.16266	-6.64256	0.71114	-6.37337	0.09735	-4.73582	0.03675	-5.835	0.02579	-6.38459	0.13372
	-6.63134	0.59525	-5.39757	0.35051	-6.10419	0.16425	-6.63134	0.73035	-6.36216	0.09814	-4.7246	0.03735	-5.82378	0.02593	-6.37337	0.1351
	-6.62013	0.60809	-5.38635	0.35408	-6.09297	0.16578	-6.62013	0.74893	-6.35094	0.09889	-4.71338	0.03795	-5.81257	0.0261	-6.36216	0.13644
	-6.60891	0.62021	-5.37514	0.35727	-6.08175	0.16721	-6.60891	0.76681	-6.33972	0.09962	-4.70217	0.03854	-5.80135	0.0263	-6.35094	0.13776
	-6.5977	0.63158	-5.36392	0.36012	-6.07054	0.16856	-6.5977	0.78393	-6.32851	0.10032	-4.69095	0.03912	-5.79013	0.02655	-6.33972	0.13905
	-6.58648	0.64215	-5.3527	0.36258	-6.05932	0.16982	-6.58648	0.80025	-6.31729	0.10099	-4.67974	0.03969	-5.77892	0.02684	-6.32851	0.1403
	-6.57526	0.6519	-5.34149	0.36463	-6.04811	0.17098	-6.57526	0.81573	-6.30608	0.10163	-4.66852	0.04025	-5.7677	0.02719	-6.31729	0.14153
	-6.56405	0.66082	-5.33027	0.36628	-6.03689	0.17205	-6.56405	0.83033	-6.29486	0.10223	-4.6573	0.0408	-5.75649	0.02758	-6.30608	0.14273
	-6.55283	0.6689	-5.31906	0.36751	-6.02567	0.17303	-6.55283	0.84405	-6.28364	0.1028	-4.64609	0.04132	-5.74527	0.02804	-6.29486	0.14389
	-6.54162	0.67614	-5.30784	0.36841	-6.01446	0.17393	-6.54162	0.85689	-6.27243	0.10332	-4.63487	0.04183	-5.73405	0.02855	-6.28364	0.14502
	-6.5304	0.68257	-5.29662	0.369	-6.00324	0.17476	-6.5304	0.86885	-6.26121	0.10381	-4.62365	0.04232	-5.72284	0.02914	-6.27243	0.14612
	-6.51918	0.6882	-5.28541	0.36926	-5.99202	0.17552	-6.51918	0.87995	-6.25	0.10425	-4.61244	0.04279	-5.71162	0.02979	-6.26121	0.14717
	-6.50797	0.69327	-5.27419	0.3692	-5.98081	0.17621	-6.50797	0.89047	-6.23878	0.10465	-4.60122	0.04324	-5.7004	0.03053	-6.25	0.14818
	-6.49675	0.69788	-5.26297	0.36889	-5.96959	0.17683	-6.49675	0.90051	-6.22756	0.10501	-4.59001	0.04367	-5.68919	0.03134	-6.23878	0.14915
	-6.48553	0.70197	-5.25176	0.36842	-5.95838	0.17742	-6.48553	0.91003	-6.21635	0.10531	-4.57879	0.04408	-5.67797	0.03223	-6.22756	0.15009
	-6.47432	0.70551	-5.24054	0.36779	-5.94716	0.17798	-6.47432	0.91896	-6.20513	0.10558	-4.56757	0.04448	-5.66676	0.03319	-6.21635	0.15096
	-6.4631	0.70859	-5.22933	0.36698	-5.93594	0.17855	-6.4631	0.9274	-6.19391	0.10582	-4.55636	0.04486	-5.65554	0.03422	-6.20513	0.15181
	-6.45189	0.71124	-5.21811	0.36602	-5.92473	0.17914	-6.45189	0.93539	-6.1827	0.10599	-4.54514	0.04521	-5.64432	0.03534	-6.19391	0.15261
	-6.44067	0.71337	-5.20689	0.36497	-5.91351	0.17974	-6.44067	0.94278	-6.17148	0.1061	-4.53393	0.04554	-5.63311	0.03653	-6.1827	0.15334
	-6.42945	0.71503	-5.19568	0.36385	-5.9023	0.18035	-6.42945	0.94961	-6.16027	0.10616	-4.52271	0.04584	-5.62189	0.03779	-6.17148	0.154
	-6.41824	0.71627	-5.18446	0.3627	-5.89108	0.18107	-6.41824	0.95592	-6.14905	0.10619	-4.51149	0.04613	-5.61068	0.03912	-6.16027	0.15461
	-6.40702	0.71712	-5.17325	0.36155	-5.87986	0.1819	-6.40702	0.96176	-6.13783	0.10616	-4.50028	0.04641	-5.59946	0.04052	-6.14905	0.15516
	-6.39581	0.71766	-5.16203	0.36043	-5.86865	0.18283	-6.39581	0.9672	-6.12662	0.10604	-4.48906	0.04666	-5.58824	0.04199	-6.13783	0.15564
	-6.38459	0.71792	-5.15081	0.3594	-5.85743	0.1839	-6.38459	0.97228	-6.1154	0.10584	-4.47784	0.04689	-5.57703	0.04351	-6.12662	0.15601
	-6.37337	0.71793	-5.1396	0.35849	-5.84621	0.18516	-6.37337	0.977	-6.10419	0.10555	-4.46663	0.0471	-5.56581	0.0451	-6.1154	0.15626
	-6.36216	0.71772	-5.12838	0.3577	-5.835	0.1866	-6.36216	0.98142	-6.09297	0.10518	-4.45541	0.04729	-5.55459	0.04673	-6.10419	0.15639
	-6.35094	0.71733	-5.11716	0.35705	-5.82378	0.18826	-6.35094	0.98557	-6.08175	0.10472	-4.4442	0.04746	-5.54338	0.04842	-6.09297	0.15639
	-6.33972	0.71678	-5.10595	0.35656	-5.81257	0.19018	-6.33972	0.98947	-6.07054	0.10416	-4.43298	0.04763	-5.53216	0.05014	-6.08175	0.15626
	-6.32851	0.71611	-5.09473	0.35629	-5.80135	0.19238	-6.32851	0.99314	-6.05932	0.10351	-4.42176	0.04778	-5.52095	0.0519	-6.07054	0.15599
	-6.31729	0.71532	-5.08352	0.35625	-5.79013	0.19491	-6.31729	0.99661	-6.04811	0.10277	-4.41055	0.04793	-5.50973	0.05369	-6.05932	0.15558
	-6.30608	0.71444	-5.0723	0.3564	-5.77892	0.19779	-6.30608	0.99989	-6.03689	0.10194	-4.39933	0.04808	-5.49851	0.0555	-6.04811	0.15503
	-6.29486	0.71347	-5.06108	0.35674	-5.7677	0.20106	-6.29486	1.00298	-6.02567	0.10102	-4.38812	0.04822	-5.4873	0.05734	-6.03689	0.15433
	-6.28364	0.71242	-5.04987	0.35728	-5.75649	0.20475	-6.28364	1.00589	-6.01446	0.10001	-4.3769	0.04835	-5.47608	0.05919	-6.02567	0.1535
	-6.27243	0.71129	-5.03865	0.35801	-5.74527	0.20891	-6.27243	1.00862	-6.00324	0.09894	-4.36568	0.04849	-5.46487	0.06105	-6.01446	0.15252
	-6.26121	0.71009	-5.02744	0.35899	-5.73405	0.21355	-6.26121	1.01117	-5.99202	0.0978	-4.35447	0.04862	-5.45365	0.06292	-6.00324	0.15143
	-6.25	0.70883	-5.01622	0.36022	-5.72284	0.21871	-6.25	1.01359	-5.98081	0.09659	-4.34325	0.04876	-5.44243	0.06478	-5.99202	0.15023
	-6.23878	0.70765	-5.005	0.36163	-5.71162	0.22445	-6.23878	1.01604	-5.96959	0.0953	-4.33203	0.04889	-5.43122	0.06664	-5.98081	0.14891
	-6.22756	0.70655	-4.99379	0.36322	-5.7004	0.23082	-6.22756	1.01853	-5.95838	0.09395	-4.32082	0.04903	-5.42	0.06848	-5.96959	0.14746
	-6.21635	0.70542	-4.98257	0.365	-5.68919	0.23779	-6.21635	1.02089	-5.94716	0.09252	-4.3096	0.04917	-5.40878	0.0703	-5.95838	0.14589
	-6.20513	0.70426	-4.97136	0.367	-5.67797	0.24536	-6.20513	1.02317	-5.93594	0.09107	-4.29839	0.04932	-5.39757	0.07211	-5.94716	0.14422
	-6.19391	0.70319	-4.96014	0.36923	-5.66676	0.25352	-6.19391	1.02552	-5.92473	0.0896	-4.28717	0.04948	-5.38635	0.07392	-5.93594	0.1425
	-6.1827	0.7021	-4.94892	0.37162	-5.65554	0.26229	-6.1827	1.02779	-5.91351	0.08808	-4.27595	0.04966	-5.37514	0.0757	-5.92473	0.14074
	-6.17148	0.70085	-4.93771	0.37414	-5.64432	0.27166	-6.17148	1.02978	-5.9023	0.08651	-4.26474	0.04986	-5.36392	0.07747	-5.91351	0.13891
	-6.16027	0.69943	-4.92649	0.37678	-5.63311	0.28164	-6.16027	1.03149	-5.89108	0.08491	-4.25352	0.05007	-5.3527	0.07922	-5.9023	0.13701
	-6.14905	0.69783	-4.91527	0.37951	-5.62189	0.29221	-6.14905	1.03288	-5.87986	0.08328	-4.24231	0.05031	-5.34149	0.08096	-5.89108	0.13506
	-6.13783	0.69598	-4.90406	0.38234	-5.61068	0.30336	-6.13783	1.03387	-5.86865	0.08162	-4.23109	0.05056	-5.33027	0.08268	-5.87986	0.13307
	-6.12662	0.69384	-4.89284	0.38527	-5.59946	0.31506	-6.12662	1.03441	-5.85743	0.07997	-4.21987	0.05083	-5.31906	0.08437	-5.86865	0.13106
	-6.1154	0.69139	-4.88163	0.38829	-5.58824	0.32731	-6.1154	1.03444	-5.84621	0.07832	-4.20866	0.05113	-5.30784	0.08607	-5.85743	0.12906
	-6.10419	0.68865	-4.87041	0.39138	-5.57703	0.34006	-6.10419	1.034	-5.835	0.07667	-4.19744	0.05144	-5.29662	0.08777	-5.84621	0.1271
	-6.09297	0.68559	-4.85919	0.39458	-5.56581	0.35329	-6.09297	1.03306	-5.82378	0.07502	-4.18622	0.05178	-5.28541	0.08946	-5.835	0.12516
	-6.08175	0.68218	-4.84798	0.39786	-5.55459	0.36696	-6.08175	1.03156	-5.81257	0.07339	-4.17501	0.05214	-5.27419	0.09116	-5.82378	0.12325
	-6.07054	0.6784	-4.83676	0.40115	-5.54338	0.38103	-6.07054	1.02951	-5.80135	0.07177	-4.16379	0.05252	-5.26297	0.09285	-5.81257	0.12139
	-6.05932	0.67425	-4.82555	0.40451	-5.53216	0.39548	-6.05932	1.02688	-5.79013	0.07017	-4.15258	0.05293	-5.25176	0.09456	-5.80135	0.11961
	-6.04811	0.66974	-4.81433	0.40798	-5.52095	0.41025	-6.04811	1.02369	-5.77892	0.06861	-4.14136	0.05335	-5.24054	0.09631	-5.79013	0.11791
	-6.03689	0.66486	-4.80311	0.41148	-5.50973	0.42533	-6.03689	1.01992	-5.7677	0.06709	-4.13014	0.0538	-5.22933	0.09807	-5.77892	0.11631
	-6.02567	0.65965	-4.7919	0.41498	-5.49851	0.4407	-6.02567	1.01566	-5.75649	0.06562	-4.11893	0.05427	-5.21811	0.09985	-5.7677	0.11484
	-6.01446	0.65413	-4.78068	0.41845	-5.4873	0.4563	-6.01446	1.01091	-5.74527	0.06421	-4.10771	0.05475	-5.20689	0.10167	-5.75649	0.1135
	-6.00324	0.64837	-4.76946	0.42189	-5.47608	0.47206	-6.00324	1.00578	-5.73405	0.06286	-4.0965	0.05524	-5.19568	0.10354	-5.74527	0.11232
	-5.99202	0.6424	-4.75825	0.42529	-5.46487	0.48799	-5.99202	1.00029	-5.72284	0.06158	-4.08528	0.05575	-5.18446	0.10545	-5.73405	0.11131
	-5.98081	0.6361	-4.74703	0.42867	-5.45365	0.50407	-5.98081	0.99433	-5.71162	0.0604	-4.07406	0.05628	-5.17325	0.10741	-5.72284	0.11048
	-5.96959	0.62956	-4.73582	0.43202	-5.44243	0.5202	-5.96959	0.98801	-5.7004	0.05932	-4.06285	0.05682	-5.16203	0.10943	-5.71162	0.10988
	-5.95838	0.62285	-4.7246	0.4353	-5.43122	0.53641	-5.95838	0.98147	-5.68919	0.05834	-4.05163	0.05737	-5.15081	0.11153	-5.7004	0.10952
	-5.94716	0.61595	-4.71338	0.43851	-5.42	0.55266	-5.94716	0.97467	-5.67797	0.05745	-4.04042	0.05793	-5.1396	0.11371	-5.68919	0.10939
	-5.93594	0.60892	-4.70217	0.44166	-5.40878	0.56891	-5.93594	0.96778	-5.66676	0.05667	-4.0292	0.05851	-5.12838	0.11597	-5.67797	0.10948
	-5.92473	0.60181	-4.69095	0.44473	-5.39757	0.58526	-5.92473	0.96086	-5.65554	0.05598	-4.01798	0.05909	-5.11716	0.11833	-5.66676	0.10981
	-5.91351	0.59455	-4.67974	0.44771	-5.38635	0.60172	-5.91351	0.95379	-5.64432	0.05539	-4.00677	0.05969	-5.10595	0.12077	-5.65554	0.11037
	-5.9023	0.58717	-4.66852	0.45061	-5.37514	0.61821	-5.9023	0.94664	-5.63311	0.0549	-3.99555	0.06029	-5.09473	0.12331	-5.64432	0.11116
	-5.89108	0.5799	-4.6573	0.45341	-5.36392	0.63482	-5.89108	0.93977	-5.62189	0.05453	-3.98433	0.0609	-5.08352	0.12596	-5.63311	0.1122
	-5.87986	0.57276	-4.64609	0.45609	-5.3527	0.65157	-5.87986	0.93327	-5.61068	0.05425	-3.97312	0.0615	-5.0723	0.1287	-5.62189	0.11347
	-5.86865	0.56563	-4.63487	0.45864	-5.34149	0.66844	-5.86865	0.92694	-5.59946	0.05408	-3.9619	0.06211	-5.06108	0.13154	-5.61068	0.11496
	-5.85743	0.5586	-4.62365	0.46108	-5.33027	0.68543	-5.85743	0.92096	-5.58824	0.05402	-3.95069	0.06271	-5.04987	0.13447	-5.59946	0.11668
	-5.84621	0.55172	-4.61244	0.46338	-5.31906	0.70251	-5.84621	0.91543	-5.57703	0.05405	-3.93947	0.06331	-5.03865	0.13751	-5.58824	0.11862
	-5.835	0.54498	-4.60122	0.46552	-5.30784	0.71982	-5.835	0.91036	-5.56581	0.05418	-3.92825	0.0639	-5.02744	0.14067	-5.57703	0.12075
	-5.82378	0.53844	-4.59001	0.46749	-5.29662	0.7374	-5.82378	0.90585	-5.55459	0.0544	-3.91704	0.06449	-5.01622	0.14395	-5.56581	0.12308
	-5.81257	0.53214	-4.57879	0.46931	-5.28541	0.75522	-5.81257	0.90201	-5.54338	0.0547	-3.90582	0.06508	-5.005	0.14732	-5.55459	0.12558
	-5.80135	0.52612	-4.56757	0.47097	-5.27419	0.77335	-5.80135	0.89894	-5.53216	0.05509	-3.89461	0.06566	-4.99379	0.1508	-5.54338	0.12823
	-5.79013	0.52044	-4.55636	0.47244	-5.26297	0.79187	-5.79013	0.89674	-5.52095	0.05556	-3.88339	0.06622	-4.98257	0.15437	-5.53216	0.13103
	-5.77892	0.51515	-4.54514	0.47369	-5.25176	0.81096	-5.77892	0.89553	-5.50973	0.05609	-3.87217	0.06677	-4.97136	0.15806	-5.52095	0.13395
	-5.7677	0.51028	-4.53393	0.4747	-5.24054	0.83064	-5.7677	0.89539	-5.49851	0.05669	-3.86096	0.06731	-4.96014	0.16186	-5.50973	0.13697
	-5.75649	0.50588	-4.52271	0.47552	-5.22933	0.85089	-5.75649	0.89642	-5.4873	0.05734	-3.84974	0.06784	-4.94892	0.16576	-5.49851	0.14009
	-5.74527	0.50199	-4.51149	0.47617	-5.21811	0.87175	-5.74527	0.89871	-5.47608	0.05803	-3.83852	0.06835	-4.93771	0.16974	-5.4873	0.14327
	-5.73405	0.49865	-4.50028	0.47661	-5.20689	0.89334	-5.73405	0.90234	-5.46487	0.05877	-3.82731	0.06883	-4.92649	0.17379	-5.47608	0.14649
	-5.72284	0.49588	-4.48906	0.47683	-5.19568	0.91572	-5.72284	0.90738	-5.45365	0.05953	-3.81609	0.06929	-4.91527	0.17793	-5.46487	0.14974
	-5.71162	0.49387	-4.47784	0.47679	-5.18446	0.93894	-5.71162	0.91415	-5.44243	0.06031	-3.80488	0.06973	-4.90406	0.18215	-5.45365	0.153
	-5.7004	0.49268	-4.46663	0.47651	-5.17325	0.96307	-5.7004	0.92276	-5.43122	0.06112	-3.79366	0.07014	-4.89284	0.18646	-5.44243	0.15624
	-5.68919	0.49217	-4.45541	0.47598	-5.16203	0.9882	-5.68919	0.93301	-5.42	0.06194	-3.78244	0.07052	-4.88163	0.19085	-5.43122	0.15945
	-5.67797	0.4923	-4.4442	0.47525	-5.15081	1.01447	-5.67797	0.94482	-5.40878	0.06276	-3.77123	0.07088	-4.87041	0.19531	-5.42	0.16262
	-5.66676	0.49308	-4.43298	0.47431	-5.1396	1.04195	-5.66676	0.95822	-5.39757	0.06357	-3.76001	0.07121	-4.85919	0.19981	-5.40878	0.16573
	-5.65554	0.49449	-4.42176	0.47318	-5.12838	1.07065	-5.65554	0.97317	-5.38635	0.06438	-3.7488	0.07152	-4.84798	0.20435	-5.39757	0.16877
	-5.64432	0.49652	-4.41055	0.47193	-5.11716	1.10065	-5.64432	0.98966	-5.37514	0.06518	-3.73758	0.07181	-4.83676	0.20891	-5.38635	0.17175
	-5.63311	0.49915	-4.39933	0.47058	-5.10595	1.13197	-5.63311	1.00764	-5.36392	0.06596	-3.72636	0.07206	-4.82555	0.2135	-5.37514	0.17466
	-5.62189	0.50235	-4.38812	0.46908	-5.09473	1.1648	-5.62189	1.02706	-5.3527	0.06671	-3.71515	0.07231	-4.81433	0.21813	-5.36392	0.17748
	-5.61068	0.5061	-4.3769	0.46742	-5.08352	1.19917	-5.61068	1.04785	-5.34149	0.06743	-3.70393	0.07253	-4.80311	0.22278	-5.3527	0.18023
	-5.59946	0.51035	-4.36568	0.46563	-5.0723	1.23497	-5.59946	1.06991	-5.33027	0.06812	-3.69271	0.07275	-4.7919	0.22743	-5.34149	0.18286
	-5.58824	0.51505	-4.35447	0.46374	-5.06108	1.27225	-5.58824	1.09316	-5.31906	0.06876	-3.6815	0.07296	-4.78068	0.23207	-5.33027	0.18538
	-5.57703	0.52016	-4.34325	0.46171	-5.04987	1.31103	-5.57703	1.11747	-5.30784	0.06938	-3.67028	0.07316	-4.76946	0.23668	-5.31906	0.18777
	-5.56581	0.52562	-4.33203	0.45957	-5.03865	1.35134	-5.56581	1.14272	-5.29662	0.06997	-3.65907	0.07335	-4.75825	0.24126	-5.30784	0.19008
	-5.55459	0.53138	-4.32082	0.45732	-5.02744	1.39335	-5.55459	1.16879	-5.28541	0.07052	-3.64785	0.07353	-4.74703	0.24581	-5.29662	0.19231
	-5.54338	0.53736	-4.3096	0.45499	-5.01622	1.43708	-5.54338	1.19553	-5.27419	0.07102	-3.63663	0.07369	-4.73582	0.2503	-5.28541	0.19443
	-5.53216	0.54352	-4.29839	0.45261	-5.005	1.4824	-5.53216	1.2228	-5.26297	0.07149	-3.62542	0.07386	-4.7246	0.25472	-5.27419	0.19646
	-5.52095	0.54978	-4.28717	0.45021	-4.99379	1.52932	-5.52095	1.25045	-5.25176	0.07192	-3.6142	0.07402	-4.71338	0.25908	-5.26297	0.1984
	-5.50973	0.55612	-4.27595	0.44782	-4.98257	1.57791	-5.50973	1.27841	-5.24054	0.07231	-3.60299	0.07418	-4.70217	0.26337	-5.25176	0.2003
	-5.49851	0.56252	-4.26474	0.44546	-4.97136	1.62829	-5.49851	1.30665	-5.22933	0.07266	-3.59177	0.07434	-4.69095	0.2676	-5.24054	0.20214
	-5.4873	0.56888	-4.25352	0.44313	-4.96014	1.68049	-5.4873	1.33492	-5.21811	0.07297	-3.58055	0.07451	-4.67974	0.27175	-5.22933	0.20393
	-5.47608	0.57508	-4.24231	0.44087	-4.94892	1.73434	-5.47608	1.36297	-5.20689	0.07324	-3.56934	0.07468	-4.66852	0.27584	-5.21811	0.20568
	-5.46487	0.58114	-4.23109	0.4387	-4.93771	1.78973	-5.46487	1.39085	-5.19568	0.07349	-3.55812	0.07485	-4.6573	0.27988	-5.20689	0.2074
	-5.45365	0.58702	-4.21987	0.43662	-4.92649	1.84664	-5.45365	1.41845	-5.18446	0.07371	-3.5469	0.07504	-4.64609	0.28383	-5.19568	0.20913
	-5.44243	0.59256	-4.20866	0.43466	-4.91527	1.9051	-5.44243	1.44544	-5.17325	0.0739	-3.53569	0.07524	-4.63487	0.28769	-5.18446	0.21085
	-5.43122	0.59775	-4.19744	0.43285	-4.90406	1.96511	-5.43122	1.47185	-5.16203	0.07407	-3.52447	0.07545	-4.62365	0.29146	-5.17325	0.2126
	-5.42	0.60257	-4.18622	0.43121	-4.89284	2.02675	-5.42	1.49756	-5.15081	0.07423	-3.51326	0.07568	-4.61244	0.29515	-5.16203	0.21438
	-5.40878	0.6069	-4.17501	0.42973	-4.88163	2.08995	-5.40878	1.52241	-5.1396	0.07437	-3.50204	0.07594	-4.60122	0.29878	-5.15081	0.21622
	-5.39757	0.61087	-4.16379	0.4284	-4.87041	2.15455	-5.39757	1.54664	-5.12838	0.0745	-3.49082	0.07621	-4.59001	0.30236	-5.1396	0.21814
	-5.38635	0.61446	-4.15258	0.42722	-4.85919	2.22052	-5.38635	1.57026	-5.11716	0.07462	-3.47961	0.07649	-4.57879	0.3059	-5.12838	0.22014
	-5.37514	0.61758	-4.14136	0.4262	-4.84798	2.28763	-5.37514	1.59306	-5.10595	0.07473	-3.46839	0.0768	-4.56757	0.30941	-5.11716	0.22225
	-5.36392	0.62024	-4.13014	0.42535	-4.83676	2.35572	-5.36392	1.61517	-5.09473	0.07486	-3.45718	0.07712	-4.55636	0.31288	-5.10595	0.22445
	-5.3527	0.62241	-4.11893	0.42467	-4.82555	2.42481	-5.3527	1.63655	-5.08352	0.075	-3.44596	0.07745	-4.54514	0.31628	-5.09473	0.22681
	-5.34149	0.62408	-4.10771	0.42415	-4.81433	2.49493	-5.34149	1.65714	-5.0723	0.07514	-3.43474	0.07781	-4.53393	0.31964	-5.08352	0.22931
	-5.33027	0.62522	-4.0965	0.42379	-4.80311	2.56583	-5.33027	1.67692	-5.06108	0.07528	-3.42353	0.07818	-4.52271	0.32299	-5.0723	0.23193
	-5.31906	0.62579	-4.08528	0.4236	-4.7919	2.63736	-5.31906	1.69581	-5.04987	0.07542	-3.41231	0.07857	-4.51149	0.32635	-5.06108	0.23469
	-5.30784	0.62586	-4.07406	0.42357	-4.78068	2.70943	-5.30784	1.71409	-5.03865	0.07556	-3.40109	0.07898	-4.50028	0.32973	-5.04987	0.23759
	-5.29662	0.62546	-4.06285	0.42372	-4.76946	2.78176	-5.29662	1.73186	-5.02744	0.07573	-3.38988	0.07942	-4.48906	0.33311	-5.03865	0.24062
	-5.28541	0.62458	-4.05163	0.42406	-4.75825	2.85429	-5.28541	1.74906	-5.01622	0.0759	-3.37866	0.07989	-4.47784	0.33651	-5.02744	0.24383
	-5.27419	0.62325	-4.04042	0.42458	-4.74703	2.92695	-5.27419	1.7658	-5.005	0.07608	-3.36745	0.08039	-4.46663	0.33991	-5.01622	0.24722
	-5.26297	0.62152	-4.0292	0.42531	-4.73582	2.99955	-5.26297	1.78228	-4.99379	0.07627	-3.35623	0.0809	-4.45541	0.34332	-5.005	0.25075
	-5.25176	0.6195	-4.01798	0.42623	-4.7246	3.07192	-5.25176	1.79888	-4.98257	0.07646	-3.34501	0.08142	-4.4442	0.34678	-4.99379	0.25443
	-5.24054	0.61719	-4.00677	0.42735	-4.71338	3.14407	-5.24054	1.81562	-4.97136	0.07668	-3.3338	0.08195	-4.43298	0.35028	-4.98257	0.25826
	-5.22933	0.61455	-3.99555	0.42863	-4.70217	3.21595	-5.22933	1.83241	-4.96014	0.07692	-3.32258	0.08249	-4.42176	0.35382	-4.97136	0.26227
	-5.21811	0.61161	-3.98433	0.43005	-4.69095	3.28743	-5.21811	1.84938	-4.94892	0.07718	-3.31137	0.08304	-4.41055	0.35744	-4.96014	0.26645
	-5.20689	0.60842	-3.97312	0.4316	-4.67974	3.35851	-5.20689	1.86673	-4.93771	0.07743	-3.30015	0.0836	-4.39933	0.3611	-4.94892	0.27078
	-5.19568	0.60503	-3.9619	0.43329	-4.66852	3.42936	-5.19568	1.8846	-4.92649	0.07769	-3.28893	0.08416	-4.38812	0.36481	-4.93771	0.27524
	-5.18446	0.60146	-3.95069	0.43511	-4.6573	3.49997	-5.18446	1.9031	-4.91527	0.07796	-3.27772	0.08474	-4.3769	0.36856	-4.92649	0.27981
	-5.17325	0.59775	-3.93947	0.43705	-4.64609	3.57009	-5.17325	1.92237	-4.90406	0.07822	-3.2665	0.08532	-4.36568	0.37238	-4.91527	0.28451
	-5.16203	0.59395	-3.92825	0.43912	-4.63487	3.63958	-5.16203	1.94258	-4.89284	0.07849	-3.25528	0.0859	-4.35447	0.37624	-4.90406	0.28932
	-5.15081	0.59012	-3.91704	0.44134	-4.62365	3.70846	-5.15081	1.96399	-4.88163	0.07877	-3.24407	0.08649	-4.34325	0.38013	-4.89284	0.29427
	-5.1396	0.58631	-3.90582	0.44367	-4.61244	3.77704	-5.1396	1.98675	-4.87041	0.07905	-3.23285	0.08707	-4.33203	0.38403	-4.88163	0.29933
	-5.12838	0.58253	-3.89461	0.44612	-4.60122	3.84543	-5.12838	2.01087	-4.85919	0.07936	-3.22164	0.08764	-4.32082	0.38795	-4.87041	0.30449
	-5.11716	0.57883	-3.88339	0.44869	-4.59001	3.91376	-5.11716	2.03653	-4.84798	0.07968	-3.21042	0.0882	-4.3096	0.39188	-4.85919	0.30975
	-5.10595	0.57522	-3.87217	0.45135	-4.57879	3.98233	-5.10595	2.06375	-4.83676	0.07999	-3.1992	0.08874	-4.29839	0.39581	-4.84798	0.31509
	-5.09473	0.57175	-3.86096	0.4541	-4.56757	4.05112	-5.09473	2.09284	-4.82555	0.08032	-3.18799	0.08927	-4.28717	0.39974	-4.83676	0.32047
	-5.08352	0.56844	-3.84974	0.45694	-4.55636	4.11986	-5.08352	2.12386	-4.81433	0.08066	-3.17677	0.08979	-4.27595	0.40366	-4.82555	0.32591
	-5.0723	0.56524	-3.83852	0.45985	-4.54514	4.18837	-5.0723	2.15661	-4.80311	0.08101	-3.16556	0.09028	-4.26474	0.40758	-4.81433	0.33143
	-5.06108	0.56216	-3.82731	0.46284	-4.53393	4.25692	-5.06108	2.19115	-4.7919	0.08135	-3.15434	0.09076	-4.25352	0.41149	-4.80311	0.33698
	-5.04987	0.55921	-3.81609	0.4659	-4.52271	4.32585	-5.04987	2.22751	-4.78068	0.08169	-3.14312	0.09122	-4.24231	0.41542	-4.7919	0.34255
	-5.03865	0.5564	-3.80488	0.46899	-4.51149	4.39545	-5.03865	2.26575	-4.76946	0.08203	-3.13191	0.09166	-4.23109	0.41939	-4.78068	0.34812
	-5.02744	0.5539	-3.79366	0.47213	-4.50028	4.46563	-5.02744	2.30625	-4.75825	0.08237	-3.12069	0.09207	-4.21987	0.42334	-4.76946	0.35367
	-5.01622	0.55171	-3.78244	0.47529	-4.48906	4.53634	-5.01622	2.34901	-4.74703	0.0827	-3.10948	0.09244	-4.20866	0.42728	-4.75825	0.35918
	-5.005	0.54967	-3.77123	0.47849	-4.47784	4.60766	-5.005	2.3937	-4.73582	0.08304	-3.09826	0.09279	-4.19744	0.43123	-4.74703	0.36466
	-4.99379	0.54777	-3.76001	0.4817	-4.46663	4.67947	-4.99379	2.44032	-4.7246	0.08337	-3.08704	0.09311	-4.18622	0.43517	-4.73582	0.37009
	-4.98257	0.54603	-3.7488	0.48495	-4.45541	4.75202	-4.98257	2.48893	-4.71338	0.08369	-3.07583	0.0934	-4.17501	0.43908	-4.7246	0.37544
	-4.97136	0.54447	-3.73758	0.48824	-4.4442	4.82553	-4.97136	2.53976	-4.70217	0.084	-3.06461	0.09365	-4.16379	0.44296	-4.71338	0.38072
	-4.96014	0.54309	-3.72636	0.49155	-4.43298	4.90002	-4.96014	2.5928	-4.69095	0.08431	-3.05339	0.09386	-4.15258	0.44679	-4.70217	0.38591
	-4.94892	0.54184	-3.71515	0.49491	-4.42176	4.97554	-4.94892	2.6478	-4.67974	0.0846	-3.04218	0.09404	-4.14136	0.45054	-4.69095	0.39103
	-4.93771	0.5407	-3.70393	0.49835	-4.41055	5.05232	-4.93771	2.70458	-4.66852	0.0849	-3.03096	0.09417	-4.13014	0.45422	-4.67974	0.39605
	-4.92649	0.53968	-3.69271	0.50188	-4.39933	5.13034	-4.92649	2.76309	-4.6573	0.0852	-3.01975	0.09427	-4.11893	0.45781	-4.66852	0.40099
	-4.91527	0.53876	-3.6815	0.50548	-4.38812	5.20941	-4.91527	2.82337	-4.64609	0.0855	-3.00853	0.0943	-4.10771	0.46131	-4.6573	0.40588
	-4.90406	0.53794	-3.67028	0.50916	-4.3769	5.28956	-4.90406	2.88539	-4.63487	0.0858	-2.99731	0.09429	-4.0965	0.4647	-4.64609	0.41066
	-4.89284	0.53728	-3.65907	0.51292	-4.36568	5.37083	-4.89284	2.9493	-4.62365	0.08609	-2.9861	0.09422	-4.08528	0.46797	-4.63487	0.41532
	-4.88163	0.53677	-3.64785	0.51678	-4.35447	5.45307	-4.88163	3.01501	-4.61244	0.08637	-2.97488	0.09411	-4.07406	0.47115	-4.62365	0.41987
	-4.87041	0.53634	-3.63663	0.52072	-4.34325	5.53612	-4.87041	3.08228	-4.60122	0.08664	-2.96367	0.09394	-4.06285	0.47425	-4.61244	0.42432
	-4.85919	0.53604	-3.62542	0.52474	-4.33203	5.61988	-4.85919	3.15114	-4.59001	0.0869	-2.95245	0.09372	-4.05163	0.47727	-4.60122	0.42866
	-4.84798	0.53583	-3.6142	0.52886	-4.32082	5.70428	-4.84798	3.22131	-4.57879	0.08715	-2.94123	0.09344	-4.04042	0.48021	-4.59001	0.43293
	-4.83676	0.53566	-3.60299	0.53307	-4.3096	5.78933	-4.83676	3.29253	-4.56757	0.08737	-2.93002	0.0931	-4.0292	0.48305	-4.57879	0.43713
	-4.82555	0.53555	-3.59177	0.5374	-4.29839	5.87499	-4.82555	3.36487	-4.55636	0.08757	-2.9188	0.0927	-4.01798	0.48578	-4.56757	0.44126
	-4.81433	0.53553	-3.58055	0.54181	-4.28717	5.96138	-4.81433	3.43844	-4.54514	0.08773	-2.90758	0.09224	-4.00677	0.48845	-4.55636	0.4453
	-4.80311	0.53555	-3.56934	0.54632	-4.27595	6.04861	-4.80311	3.51286	-4.53393	0.08786	-2.89637	0.09172	-3.99555	0.49104	-4.54514	0.44922
	-4.7919	0.53556	-3.55812	0.55092	-4.26474	6.13675	-4.7919	3.5879	-4.52271	0.08795	-2.88515	0.09113	-3.98433	0.49354	-4.53393	0.45304
	-4.78068	0.53557	-3.5469	0.55562	-4.25352	6.22548	-4.78068	3.66345	-4.51149	0.088	-2.87394	0.09049	-3.97312	0.49593	-4.52271	0.45678
	-4.76946	0.53555	-3.53569	0.56046	-4.24231	6.31522	-4.76946	3.7392	-4.50028	0.08802	-2.86272	0.08978	-3.9619	0.49823	-4.51149	0.46049
	-4.75825	0.53548	-3.52447	0.56545	-4.23109	6.40639	-4.75825	3.81506	-4.48906	0.088	-2.8515	0.08901	-3.95069	0.50045	-4.50028	0.46416
	-4.74703	0.5354	-3.51326	0.5706	-4.21987	6.49855	-4.74703	3.89102	-4.47784	0.08793	-2.84029	0.08818	-3.93947	0.50257	-4.48906	0.46776
	-4.73582	0.53527	-3.50204	0.57587	-4.20866	6.5915	-4.73582	3.96685	-4.46663	0.0878	-2.82907	0.08731	-3.92825	0.50462	-4.47784	0.47132
	-4.7246	0.53505	-3.49082	0.58125	-4.19744	6.68528	-4.7246	4.04227	-4.45541	0.08763	-2.81786	0.08638	-3.91704	0.50662	-4.46663	0.4748
	-4.71338	0.53478	-3.47961	0.58675	-4.18622	6.77978	-4.71338	4.11736	-4.4442	0.0874	-2.80664	0.0854	-3.90582	0.50855	-4.45541	0.47824
	-4.70217	0.53445	-3.46839	0.59233	-4.17501	6.87481	-4.70217	4.19207	-4.43298	0.08711	-2.79542	0.08437	-3.89461	0.51038	-4.4442	0.48164
	-4.69095	0.53405	-3.45718	0.59799	-4.16379	6.97045	-4.69095	4.26621	-4.42176	0.08677	-2.78421	0.08329	-3.88339	0.51212	-4.43298	0.48502
	-4.67974	0.53354	-3.44596	0.60369	-4.15258	7.06624	-4.67974	4.33977	-4.41055	0.08638	-2.77299	0.08217	-3.87217	0.51378	-4.42176	0.48837
	-4.66852	0.5329	-3.43474	0.60944	-4.14136	7.16198	-4.66852	4.41286	-4.39933	0.08597	-2.76177	0.08101	-3.86096	0.51533	-4.41055	0.49175
	-4.6573	0.53212	-3.42353	0.61523	-4.13014	7.25765	-4.6573	4.4855	-4.38812	0.08552	-2.75056	0.07981	-3.84974	0.51677	-4.39933	0.49515
	-4.64609	0.53117	-3.41231	0.62104	-4.11893	7.35308	-4.64609	4.55734	-4.3769	0.08502	-2.73934	0.07858	-3.83852	0.51814	-4.38812	0.49855
	-4.63487	0.53001	-3.40109	0.62689	-4.10771	7.44821	-4.63487	4.62823	-4.36568	0.08445	-2.72813	0.07731	-3.82731	0.51945	-4.3769	0.50194
	-4.62365	0.52866	-3.38988	0.6328	-4.0965	7.5429	-4.62365	4.69821	-4.35447	0.08383	-2.71691	0.07603	-3.81609	0.52071	-4.36568	0.50533
	-4.61244	0.52713	-3.37866	0.63874	-4.08528	7.63712	-4.61244	4.76755	-4.34325	0.08315	-2.70569	0.07472	-3.80488	0.52184	-4.35447	0.5087
	-4.60122	0.52538	-3.36745	0.64466	-4.07406	7.73099	-4.60122	4.83633	-4.33203	0.08241	-2.69448	0.07341	-3.79366	0.52285	-4.34325	0.51204
	-4.59001	0.52346	-3.35623	0.65053	-4.06285	7.82466	-4.59001	4.90471	-4.32082	0.0816	-2.68326	0.0721	-3.78244	0.52375	-4.33203	0.51533
	-4.57879	0.52135	-3.34501	0.65633	-4.05163	7.91811	-4.57879	4.97299	-4.3096	0.08073	-2.67205	0.07079	-3.77123	0.52452	-4.32082	0.51858
	-4.56757	0.51902	-3.3338	0.66206	-4.04042	8.01131	-4.56757	5.04111	-4.29839	0.07979	-2.66083	0.06948	-3.76001	0.52515	-4.3096	0.52178
	-4.55636	0.51644	-3.32258	0.66766	-4.0292	8.10425	-4.55636	5.10874	-4.28717	0.07881	-2.64961	0.06819	-3.7488	0.52566	-4.29839	0.52492
	-4.54514	0.51357	-3.31137	0.67314	-4.01798	8.19691	-4.54514	5.17563	-4.27595	0.07777	-2.6384	0.06691	-3.73758	0.52605	-4.28717	0.52803
	-4.53393	0.51043	-3.30015	0.67847	-4.00677	8.28926	-4.53393	5.24206	-4.26474	0.07668	-2.62718	0.06566	-3.72636	0.52629	-4.27595	0.53109
	-4.52271	0.50703	-3.28893	0.68366	-3.99555	8.3812	-4.52271	5.3084	-4.25352	0.07554	-2.61596	0.06442	-3.71515	0.52641	-4.26474	0.53412
	-4.51149	0.50341	-3.27772	0.68872	-3.98433	8.4725	-4.51149	5.37502	-4.24231	0.07435	-2.60475	0.06321	-3.70393	0.52643	-4.25352	0.5371
	-4.50028	0.49955	-3.2665	0.69367	-3.97312	8.56323	-4.50028	5.4418	-4.23109	0.07313	-2.59353	0.06203	-3.69271	0.52635	-4.24231	0.54008
	-4.48906	0.49544	-3.25528	0.69848	-3.9619	8.65349	-4.48906	5.5086	-4.21987	0.07187	-2.58232	0.06089	-3.6815	0.52616	-4.23109	0.54307
	-4.47784	0.49106	-3.24407	0.70309	-3.95069	8.7432	-4.47784	5.57551	-4.20866	0.07057	-2.5711	0.05979	-3.67028	0.5259	-4.21987	0.54604
	-4.46663	0.48639	-3.23285	0.70748	-3.93947	8.8324	-4.46663	5.64237	-4.19744	0.06924	-2.55988	0.05873	-3.65907	0.52557	-4.20866	0.54897
	-4.45541	0.48147	-3.22164	0.71164	-3.92825	8.92108	-4.45541	5.70948	-4.18622	0.06789	-2.54867	0.05772	-3.64785	0.52516	-4.19744	0.55191
	-4.4442	0.47634	-3.21042	0.71552	-3.91704	9.00952	-4.4442	5.77713	-4.17501	0.06651	-2.53745	0.05675	-3.63663	0.5247	-4.18622	0.55484
	-4.43298	0.471	-3.1992	0.71914	-3.90582	9.09749	-4.43298	5.84533	-4.16379	0.06511	-2.52624	0.05583	-3.62542	0.52417	-4.17501	0.55773
	-4.42176	0.46545	-3.18799	0.72249	-3.89461	9.1846	-4.42176	5.91418	-4.15258	0.0637	-2.51502	0.05496	-3.6142	0.52358	-4.16379	0.5606
	-4.41055	0.45974	-3.17677	0.72555	-3.88339	9.27081	-4.41055	5.984	-4.14136	0.06227	-2.5038	0.05415	-3.60299	0.52293	-4.15258	0.56341
	-4.39933	0.45385	-3.16556	0.72831	-3.87217	9.35583	-4.39933	6.05477	-4.13014	0.06083	-2.49259	0.05338	-3.59177	0.52224	-4.14136	0.56616
	-4.38812	0.44775	-3.15434	0.73078	-3.86096	9.43988	-4.38812	6.12623	-4.11893	0.05939	-2.48137	0.05266	-3.58055	0.52152	-4.13014	0.56885
	-4.3769	0.44147	-3.14312	0.73299	-3.84974	9.52291	-4.3769	6.19844	-4.10771	0.05794	-2.47015	0.05199	-3.56934	0.52075	-4.11893	0.57146
	-4.36568	0.43505	-3.13191	0.73494	-3.83852	9.60461	-4.36568	6.27151	-4.0965	0.0565	-2.45894	0.05137	-3.55812	0.51994	-4.10771	0.574
	-4.35447	0.42845	-3.12069	0.73664	-3.82731	9.68517	-4.35447	6.34526	-4.08528	0.05505	-2.44772	0.0508	-3.5469	0.5191	-4.0965	0.57643
	-4.34325	0.42168	-3.10948	0.73804	-3.81609	9.7642	-4.34325	6.41952	-4.07406	0.05362	-2.43651	0.05029	-3.53569	0.51828	-4.08528	0.57877
	-4.33203	0.41474	-3.09826	0.73916	-3.80488	9.84116	-4.33203	6.49418	-4.06285	0.05219	-2.42529	0.04981	-3.52447	0.51747	-4.07406	0.58104
	-4.32082	0.40764	-3.08704	0.74002	-3.79366	9.91642	-4.32082	6.56925	-4.05163	0.05078	-2.41407	0.04939	-3.51326	0.51668	-4.06285	0.58326
	-4.3096	0.40041	-3.07583	0.74063	-3.78244	9.98991	-4.3096	6.64473	-4.04042	0.0494	-2.40286	0.04901	-3.50204	0.51592	-4.05163	0.58542
	-4.29839	0.39305	-3.06461	0.74098	-3.77123	10.0611	-4.29839	6.72065	-4.0292	0.04803	-2.39164	0.04866	-3.49082	0.51521	-4.04042	0.58754
	-4.28717	0.38561	-3.05339	0.74108	-3.76001	10.1299	-4.28717	6.7972	-4.01798	0.0467	-2.38043	0.04836	-3.47961	0.51459	-4.0292	0.58959
	-4.27595	0.37809	-3.04218	0.74093	-3.7488	10.1968	-4.27595	6.87452	-4.00677	0.04539	-2.36921	0.04808	-3.46839	0.51402	-4.01798	0.59157
	-4.26474	0.37052	-3.03096	0.74056	-3.73758	10.2616	-4.26474	6.95273	-3.99555	0.04412	-2.35799	0.04784	-3.45718	0.51349	-4.00677	0.59353
	-4.25352	0.36291	-3.01975	0.73999	-3.72636	10.3242	-4.25352	7.03152	-3.98433	0.04287	-2.34678	0.04763	-3.44596	0.51301	-3.99555	0.59545
	-4.24231	0.35527	-3.00853	0.73919	-3.71515	10.3848	-4.24231	7.11135	-3.97312	0.04165	-2.33556	0.04744	-3.43474	0.51259	-3.98433	0.5973
	-4.23109	0.34762	-2.99731	0.73814	-3.70393	10.444	-4.23109	7.19271	-3.9619	0.04046	-2.32434	0.04728	-3.42353	0.51224	-3.97312	0.59908
	-4.21987	0.33997	-2.9861	0.73686	-3.69271	10.5019	-4.21987	7.27514	-3.95069	0.0393	-2.31313	0.04714	-3.41231	0.51197	-3.9619	0.6008
	-4.20866	0.33234	-2.97488	0.7354	-3.6815	10.5586	-4.20866	7.3585	-3.93947	0.03818	-2.30191	0.04701	-3.40109	0.5118	-3.95069	0.60246
	-4.19744	0.32475	-2.96367	0.73375	-3.67028	10.6146	-4.19744	7.44288	-3.92825	0.03709	-2.2907	0.04689	-3.38988	0.51176	-3.93947	0.60406
	-4.18622	0.31721	-2.95245	0.73192	-3.65907	10.67	-4.18622	7.5282	-3.91704	0.03603	-2.27948	0.04678	-3.37866	0.51185	-3.92825	0.60561
	-4.17501	0.30972	-2.94123	0.72987	-3.64785	10.7246	-4.17501	7.61426	-3.90582	0.03501	-2.26826	0.04669	-3.36745	0.51207	-3.91704	0.60715
	-4.16379	0.30229	-2.93002	0.72759	-3.63663	10.7781	-4.16379	7.70114	-3.89461	0.03402	-2.25705	0.04659	-3.35623	0.51242	-3.90582	0.60864
	-4.15258	0.29492	-2.9188	0.7251	-3.62542	10.8308	-4.15258	7.78838	-3.88339	0.03306	-2.24583	0.04651	-3.34501	0.51293	-3.89461	0.61005
	-4.14136	0.28762	-2.90758	0.72239	-3.6142	10.883	-4.14136	7.87579	-3.87217	0.03213	-2.23462	0.04642	-3.3338	0.51359	-3.88339	0.6114
	-4.13014	0.28041	-2.89637	0.71946	-3.60299	10.9348	-4.13014	7.96341	-3.86096	0.03123	-2.2234	0.04633	-3.32258	0.5144	-3.87217	0.61268
	-4.11893	0.27329	-2.88515	0.7163	-3.59177	10.9865	-4.11893	8.05105	-3.84974	0.03036	-2.21218	0.04624	-3.31137	0.51537	-3.86096	0.61387
	-4.10771	0.26626	-2.87394	0.71293	-3.58055	11.0381	-4.10771	8.13863	-3.83852	0.02953	-2.20097	0.04615	-3.30015	0.51649	-3.84974	0.61498
	-4.0965	0.25933	-2.86272	0.70934	-3.56934	11.0897	-4.0965	8.22603	-3.82731	0.02871	-2.18975	0.04605	-3.28893	0.51779	-3.83852	0.61601
	-4.08528	0.2525	-2.8515	0.70552	-3.55812	11.1414	-4.08528	8.31322	-3.81609	0.02793	-2.17854	0.04594	-3.27772	0.51928	-3.82731	0.617
	-4.07406	0.24579	-2.84029	0.70145	-3.5469	11.1937	-4.07406	8.40035	-3.80488	0.02716	-2.16732	0.04583	-3.2665	0.52097	-3.81609	0.61793
	-4.06285	0.23921	-2.82907	0.69714	-3.53569	11.2469	-4.06285	8.48759	-3.79366	0.02642	-2.1561	0.0457	-3.25528	0.52289	-3.80488	0.61873
	-4.05163	0.23277	-2.81786	0.69262	-3.52447	11.3012	-4.05163	8.57494	-3.78244	0.0257	-2.14489	0.04557	-3.24407	0.525	-3.79366	0.61941
	-4.04042	0.22648	-2.80664	0.6879	-3.51326	11.3568	-4.04042	8.66237	-3.77123	0.025	-2.13367	0.04542	-3.23285	0.52728	-3.78244	0.61997
	-4.0292	0.22035	-2.79542	0.68298	-3.50204	11.4134	-4.0292	8.74991	-3.76001	0.02431	-2.12245	0.04526	-3.22164	0.52974	-3.77123	0.62039
	-4.01798	0.2144	-2.78421	0.67784	-3.49082	11.4709	-4.01798	8.83754	-3.7488	0.02363	-2.11124	0.0451	-3.21042	0.53235	-3.76001	0.62067
	-4.00677	0.20862	-2.77299	0.67246	-3.47961	11.5293	-4.00677	8.92523	-3.73758	0.02297	-2.10002	0.04493	-3.1992	0.53513	-3.7488	0.62081
	-3.99555	0.203	-2.76177	0.66685	-3.46839	11.5885	-3.99555	9.01283	-3.72636	0.02233	-2.08881	0.04474	-3.18799	0.53807	-3.73758	0.62083
	-3.98433	0.19754	-2.75056	0.661	-3.45718	11.6485	-3.98433	9.10009	-3.71515	0.02169	-2.07759	0.04455	-3.17677	0.54116	-3.72636	0.62068
	-3.97312	0.19224	-2.73934	0.65493	-3.44596	11.7091	-3.97312	9.18708	-3.70393	0.02108	-2.06637	0.04434	-3.16556	0.5444	-3.71515	0.62041
	-3.9619	0.1871	-2.72813	0.64864	-3.43474	11.7704	-3.9619	9.27389	-3.69271	0.02047	-2.05516	0.04411	-3.15434	0.54779	-3.70393	0.62004
	-3.95069	0.18213	-2.71691	0.64216	-3.42353	11.8327	-3.95069	9.36044	-3.6815	0.01988	-2.04394	0.04386	-3.14312	0.55132	-3.69271	0.61958
	-3.93947	0.17732	-2.70569	0.63557	-3.41231	11.896	-3.93947	9.44677	-3.67028	0.01931	-2.03273	0.0436	-3.13191	0.555	-3.6815	0.61901
	-3.92825	0.17269	-2.69448	0.62887	-3.40109	11.9607	-3.92825	9.53289	-3.65907	0.01875	-2.02151	0.04332	-3.12069	0.55885	-3.67028	0.61837
	-3.91704	0.16823	-2.68326	0.62205	-3.38988	12.0276	-3.91704	9.61909	-3.64785	0.0182	-2.01029	0.04301	-3.10948	0.56284	-3.65907	0.61766
	-3.90582	0.16393	-2.67205	0.61513	-3.37866	12.0964	-3.90582	9.70509	-3.63663	0.01766	-1.99908	0.04269	-3.09826	0.56699	-3.64785	0.61689
	-3.89461	0.15979	-2.66083	0.60814	-3.36745	12.1663	-3.89461	9.79052	-3.62542	0.01713	-1.98786	0.04234	-3.08704	0.57128	-3.63663	0.61605
	-3.88339	0.15582	-2.64961	0.60111	-3.35623	12.2371	-3.88339	9.87532	-3.6142	0.01662	-1.97664	0.04198	-3.07583	0.57575	-3.62542	0.61516
	-3.87217	0.15201	-2.6384	0.59408	-3.34501	12.3092	-3.87217	9.95919	-3.60299	0.01612	-1.96543	0.04159	-3.06461	0.58041	-3.6142	0.61421
	-3.86096	0.14834	-2.62718	0.58704	-3.3338	12.3824	-3.86096	10.0423	-3.59177	0.01563	-1.95421	0.04119	-3.05339	0.58522	-3.60299	0.61323
	-3.84974	0.14481	-2.61596	0.57995	-3.32258	12.4563	-3.84974	10.1247	-3.58055	0.01516	-1.943	0.04077	-3.04218	0.59018	-3.59177	0.61222
	-3.83852	0.14143	-2.60475	0.57288	-3.31137	12.5309	-3.83852	10.2059	-3.56934	0.0147	-1.93178	0.04035	-3.03096	0.59531	-3.58055	0.61119
	-3.82731	0.13819	-2.59353	0.56585	-3.30015	12.6062	-3.82731	10.2862	-3.55812	0.01426	-1.92056	0.0399	-3.01975	0.60063	-3.56934	0.61013
	-3.81609	0.13508	-2.58232	0.5589	-3.28893	12.6825	-3.81609	10.3652	-3.5469	0.01383	-1.90935	0.03944	-3.00853	0.6061	-3.55812	0.60905
	-3.80488	0.13209	-2.5711	0.55203	-3.27772	12.7597	-3.80488	10.4422	-3.53569	0.01342	-1.89813	0.03896	-2.99731	0.61171	-3.5469	0.60797
	-3.79366	0.12922	-2.55988	0.54526	-3.2665	12.8381	-3.79366	10.5178	-3.52447	0.01302	-1.88692	0.03847	-2.9861	0.61749	-3.53569	0.60694
	-3.78244	0.12646	-2.54867	0.5386	-3.25528	12.9172	-3.78244	10.5917	-3.51326	0.01265	-1.8757	0.03797	-2.97488	0.62344	-3.52447	0.60595
	-3.77123	0.1238	-2.53745	0.53207	-3.24407	12.9962	-3.77123	10.6634	-3.50204	0.01229	-1.86448	0.03746	-2.96367	0.62957	-3.51326	0.60502
	-3.76001	0.12125	-2.52624	0.52568	-3.23285	13.0749	-3.76001	10.7329	-3.49082	0.01196	-1.85327	0.03696	-2.95245	0.6359	-3.50204	0.60415
	-3.7488	0.11879	-2.51502	0.51945	-3.22164	13.1531	-3.7488	10.8005	-3.47961	0.01164	-1.84205	0.03645	-2.94123	0.64239	-3.49082	0.60338
	-3.73758	0.11642	-2.5038	0.51339	-3.21042	13.2307	-3.73758	10.8663	-3.46839	0.01135	-1.83083	0.03595	-2.93002	0.64904	-3.47961	0.60273
	-3.72636	0.11414	-2.49259	0.50751	-3.1992	13.3075	-3.72636	10.9299	-3.45718	0.01108	-1.81962	0.03546	-2.9188	0.65586	-3.46839	0.60216
	-3.71515	0.11196	-2.48137	0.50181	-3.18799	13.3833	-3.71515	10.9917	-3.44596	0.01083	-1.8084	0.03498	-2.90758	0.66283	-3.45718	0.60168
	-3.70393	0.10988	-2.47015	0.4963	-3.17677	13.4578	-3.70393	11.0522	-3.43474	0.0106	-1.79719	0.03452	-2.89637	0.66992	-3.44596	0.60129
	-3.69271	0.1079	-2.45894	0.491	-3.16556	13.5307	-3.69271	11.1117	-3.42353	0.01039	-1.78597	0.03407	-2.88515	0.67711	-3.43474	0.601
	-3.6815	0.10602	-2.44772	0.48592	-3.15434	13.602	-3.6815	11.1701	-3.41231	0.01021	-1.77475	0.03366	-2.87394	0.6844	-3.42353	0.60081
	-3.67028	0.10424	-2.43651	0.48106	-3.14312	13.6717	-3.67028	11.228	-3.40109	0.01004	-1.76354	0.03327	-2.86272	0.69177	-3.41231	0.60075
	-3.65907	0.10253	-2.42529	0.47643	-3.13191	13.7397	-3.65907	11.2855	-3.38988	0.0099	-1.75232	0.03292	-2.8515	0.69919	-3.40109	0.60082
	-3.64785	0.10092	-2.41407	0.47201	-3.12069	13.8057	-3.64785	11.3423	-3.37866	0.00978	-1.74111	0.03261	-2.84029	0.70664	-3.38988	0.60108
	-3.63663	0.09938	-2.40286	0.46778	-3.10948	13.869	-3.63663	11.3982	-3.36745	0.00968	-1.72989	0.03234	-2.82907	0.71411	-3.37866	0.60152
	-3.62542	0.09794	-2.39164	0.46375	-3.09826	13.9298	-3.62542	11.4535	-3.35623	0.00959	-1.71867	0.03212	-2.81786	0.72156	-3.36745	0.60213
	-3.6142	0.09658	-2.38043	0.45988	-3.08704	13.9886	-3.6142	11.5084	-3.34501	0.00953	-1.70746	0.03196	-2.80664	0.72897	-3.35623	0.6029
	-3.60299	0.09531	-2.36921	0.45619	-3.07583	14.045	-3.60299	11.5632	-3.3338	0.00948	-1.69624	0.03185	-2.79542	0.73629	-3.34501	0.60387
	-3.59177	0.09412	-2.35799	0.45264	-3.06461	14.0988	-3.59177	11.618	-3.32258	0.00945	-1.68502	0.0318	-2.78421	0.7435	-3.3338	0.60502
	-3.58055	0.09302	-2.34678	0.44925	-3.05339	14.1493	-3.58055	11.673	-3.31137	0.00944	-1.67381	0.03181	-2.77299	0.7506	-3.32258	0.60635
	-3.56934	0.09201	-2.33556	0.44599	-3.04218	14.1963	-3.56934	11.728	-3.30015	0.00944	-1.66259	0.03189	-2.76177	0.75752	-3.31137	0.60785
	-3.55812	0.09109	-2.32434	0.44286	-3.03096	14.2403	-3.55812	11.7835	-3.28893	0.00946	-1.65138	0.03204	-2.75056	0.7642	-3.30015	0.60953
	-3.5469	0.09026	-2.31313	0.43984	-3.01975	14.2807	-3.5469	11.8396	-3.27772	0.00949	-1.64016	0.03225	-2.73934	0.77059	-3.28893	0.61142
	-3.53569	0.08952	-2.30191	0.43691	-3.00853	14.3167	-3.53569	11.8969	-3.2665	0.00953	-1.62894	0.03254	-2.72813	0.77668	-3.27772	0.6135
	-3.52447	0.08887	-2.2907	0.43405	-2.99731	14.3477	-3.52447	11.9556	-3.25528	0.00959	-1.61773	0.03289	-2.71691	0.78242	-3.2665	0.61583
	-3.51326	0.08833	-2.27948	0.43126	-2.9861	14.374	-3.51326	12.0157	-3.24407	0.00966	-1.60651	0.03331	-2.70569	0.78777	-3.25528	0.61839
	-3.50204	0.08787	-2.26826	0.42853	-2.97488	14.3957	-3.50204	12.0771	-3.23285	0.00974	-1.5953	0.0338	-2.69448	0.79271	-3.24407	0.62115
	-3.49082	0.08751	-2.25705	0.42585	-2.96367	14.4129	-3.49082	12.1396	-3.22164	0.00983	-1.58408	0.03436	-2.68326	0.7972	-3.23285	0.62409
	-3.47961	0.08724	-2.24583	0.42321	-2.95245	14.4256	-3.47961	12.2033	-3.21042	0.00993	-1.57286	0.03497	-2.67205	0.80124	-3.22164	0.62721
	-3.46839	0.08705	-2.23462	0.4206	-2.94123	14.4337	-3.46839	12.2679	-3.1992	0.01004	-1.56165	0.03564	-2.66083	0.80481	-3.21042	0.63048
	-3.45718	0.08696	-2.2234	0.41801	-2.93002	14.437	-3.45718	12.3334	-3.18799	0.01015	-1.55043	0.03636	-2.64961	0.80791	-3.1992	0.6339
	-3.44596	0.08694	-2.21218	0.4154	-2.9188	14.4357	-3.44596	12.3997	-3.17677	0.01028	-1.53921	0.03713	-2.6384	0.81052	-3.18799	0.63749
	-3.43474	0.087	-2.20097	0.41277	-2.90758	14.4298	-3.43474	12.4669	-3.16556	0.01041	-1.528	0.03794	-2.62718	0.81255	-3.17677	0.64122
	-3.42353	0.08714	-2.18975	0.4101	-2.89637	14.4192	-3.42353	12.535	-3.15434	0.01054	-1.51678	0.03878	-2.61596	0.81393	-3.16556	0.64509
	-3.41231	0.08736	-2.17854	0.40739	-2.88515	14.404	-3.41231	12.6044	-3.14312	0.01068	-1.50557	0.03965	-2.60475	0.81475	-3.15434	0.64909
	-3.40109	0.08764	-2.16732	0.40461	-2.87394	14.3841	-3.40109	12.6752	-3.13191	0.01083	-1.49435	0.04054	-2.59353	0.81502	-3.14312	0.65322
	-3.38988	0.08799	-2.1561	0.40179	-2.86272	14.3598	-3.38988	12.7484	-3.12069	0.01098	-1.48313	0.04145	-2.58232	0.8147	-3.13191	0.65749
	-3.37866	0.08841	-2.14489	0.39891	-2.8515	14.3311	-3.37866	12.8235	-3.10948	0.01113	-1.47192	0.04235	-2.5711	0.81384	-3.12069	0.6619
	-3.36745	0.08889	-2.13367	0.39596	-2.84029	14.2984	-3.36745	12.8998	-3.09826	0.01129	-1.4607	0.04325	-2.55988	0.81247	-3.10948	0.66642
	-3.35623	0.08942	-2.12245	0.39292	-2.82907	14.2619	-3.35623	12.9771	-3.08704	0.01146	-1.44949	0.04414	-2.54867	0.81057	-3.09826	0.67108
	-3.34501	0.09	-2.11124	0.38982	-2.81786	14.222	-3.34501	13.0555	-3.07583	0.01162	-1.43827	0.04501	-2.53745	0.80809	-3.08704	0.67585
	-3.3338	0.09063	-2.10002	0.38664	-2.80664	14.1799	-3.3338	13.1351	-3.06461	0.01179	-1.42705	0.04585	-2.52624	0.80508	-3.07583	0.68077
	-3.32258	0.09131	-2.08881	0.38337	-2.79542	14.1355	-3.32258	13.2153	-3.05339	0.01196	-1.41584	0.04666	-2.51502	0.80156	-3.06461	0.68585
	-3.31137	0.09202	-2.07759	0.38002	-2.78421	14.0885	-3.31137	13.296	-3.04218	0.01213	-1.40462	0.04743	-2.5038	0.79755	-3.05339	0.69104
	-3.30015	0.09276	-2.06637	0.37658	-2.77299	14.0398	-3.30015	13.3774	-3.03096	0.0123	-1.3934	0.04817	-2.49259	0.7931	-3.04218	0.69635
	-3.28893	0.09354	-2.05516	0.37303	-2.76177	13.9894	-3.28893	13.4597	-3.01975	0.01247	-1.38219	0.04887	-2.48137	0.78821	-3.03096	0.70179
	-3.27772	0.09435	-2.04394	0.36936	-2.75056	13.9373	-3.27772	13.5428	-3.00853	0.01264	-1.37097	0.04952	-2.47015	0.78296	-3.01975	0.70736
	-3.2665	0.0952	-2.03273	0.36556	-2.73934	13.8845	-3.2665	13.6269	-2.99731	0.01281	-1.35976	0.05013	-2.45894	0.77742	-3.00853	0.71305
	-3.25528	0.09607	-2.02151	0.36163	-2.72813	13.8317	-3.25528	13.7117	-2.9861	0.01298	-1.34854	0.05068	-2.44772	0.77168	-2.99731	0.71881
	-3.24407	0.09695	-2.01029	0.35756	-2.71691	13.7803	-3.24407	13.7962	-2.97488	0.01315	-1.33732	0.05118	-2.43651	0.76577	-2.9861	0.72469
	-3.23285	0.09785	-1.99908	0.35336	-2.70569	13.7307	-3.23285	13.8802	-2.96367	0.01331	-1.32611	0.05162	-2.42529	0.75979	-2.97488	0.73069
	-3.22164	0.09877	-1.98786	0.34902	-2.69448	13.683	-3.22164	13.9635	-2.95245	0.01347	-1.31489	0.05199	-2.41407	0.75378	-2.96367	0.73682
	-3.21042	0.09969	-1.97664	0.34454	-2.68326	13.6376	-3.21042	14.0459	-2.94123	0.01363	-1.30368	0.05229	-2.40286	0.74771	-2.95245	0.74309
	-3.1992	0.10062	-1.96543	0.33992	-2.67205	13.595	-3.1992	14.1273	-2.93002	0.01378	-1.29246	0.05253	-2.39164	0.74165	-2.94123	0.74945
	-3.18799	0.10157	-1.95421	0.33518	-2.66083	13.5557	-3.18799	14.2073	-2.9188	0.01392	-1.28124	0.0527	-2.38043	0.73564	-2.93002	0.75591
	-3.17677	0.10252	-1.943	0.33036	-2.64961	13.5206	-3.17677	14.2859	-2.90758	0.01406	-1.27003	0.05281	-2.36921	0.72972	-2.9188	0.76248
	-3.16556	0.10348	-1.93178	0.32546	-2.6384	13.4899	-3.16556	14.3625	-2.89637	0.01419	-1.25881	0.05286	-2.35799	0.72391	-2.90758	0.76913
	-3.15434	0.10444	-1.92056	0.32046	-2.62718	13.4631	-3.15434	14.4372	-2.88515	0.01432	-1.24759	0.05285	-2.34678	0.71824	-2.89637	0.77583
	-3.14312	0.10541	-1.90935	0.31536	-2.61596	13.44	-3.14312	14.5101	-2.87394	0.01444	-1.23638	0.05278	-2.33556	0.71277	-2.88515	0.78257
	-3.13191	0.10638	-1.89813	0.31016	-2.60475	13.4212	-3.13191	14.581	-2.86272	0.01455	-1.22516	0.05266	-2.32434	0.70751	-2.87394	0.78933
	-3.12069	0.10736	-1.88692	0.30491	-2.59353	13.407	-3.12069	14.6497	-2.8515	0.01465	-1.21395	0.05248	-2.31313	0.70249	-2.86272	0.79609
	-3.10948	0.10833	-1.8757	0.29961	-2.58232	13.3976	-3.10948	14.7154	-2.84029	0.01474	-1.20273	0.05226	-2.30191	0.69774	-2.8515	0.80284
	-3.09826	0.10931	-1.86448	0.29427	-2.5711	13.3932	-3.09826	14.7783	-2.82907	0.01481	-1.19151	0.05198	-2.2907	0.69326	-2.84029	0.80956
	-3.08704	0.11029	-1.85327	0.28894	-2.55988	13.3937	-3.08704	14.8389	-2.81786	0.01488	-1.1803	0.05167	-2.27948	0.68907	-2.82907	0.81623
	-3.07583	0.11128	-1.84205	0.28363	-2.54867	13.3989	-3.07583	14.8969	-2.80664	0.01494	-1.16908	0.05132	-2.26826	0.68516	-2.81786	0.82282
	-3.06461	0.11226	-1.83083	0.27836	-2.53745	13.4088	-3.06461	14.952	-2.79542	0.01498	-1.15787	0.05094	-2.25705	0.68151	-2.80664	0.8293
	-3.05339	0.11325	-1.81962	0.27317	-2.52624	13.423	-3.05339	15.0036	-2.78421	0.01502	-1.14665	0.05053	-2.24583	0.67812	-2.79542	0.83565
	-3.04218	0.11423	-1.8084	0.26809	-2.51502	13.441	-3.04218	15.0515	-2.77299	0.01504	-1.13543	0.0501	-2.23462	0.67497	-2.78421	0.84181
	-3.03096	0.1152	-1.79719	0.26315	-2.5038	13.4627	-3.03096	15.096	-2.76177	0.01504	-1.12422	0.04964	-2.2234	0.67205	-2.77299	0.84781
	-3.01975	0.11618	-1.78597	0.25838	-2.49259	13.4875	-3.01975	15.1369	-2.75056	0.01504	-1.113	0.04916	-2.21218	0.66933	-2.76177	0.85358
	-3.00853	0.11714	-1.77475	0.25383	-2.48137	13.5146	-3.00853	15.173	-2.73934	0.01502	-1.10179	0.04867	-2.20097	0.66675	-2.75056	0.85905
	-2.99731	0.11808	-1.76354	0.24954	-2.47015	13.5439	-2.99731	15.2039	-2.72813	0.01499	-1.09057	0.04817	-2.18975	0.6643	-2.73934	0.86419
	-2.9861	0.11901	-1.75232	0.24554	-2.45894	13.5755	-2.9861	15.2299	-2.71691	0.01495	-1.07935	0.04766	-2.17854	0.66192	-2.72813	0.86898
	-2.97488	0.11991	-1.74111	0.24189	-2.44772	13.6094	-2.97488	15.251	-2.70569	0.0149	-1.06814	0.04715	-2.16732	0.65959	-2.71691	0.87339
	-2.96367	0.12079	-1.72989	0.23863	-2.43651	13.6447	-2.96367	15.2674	-2.69448	0.01483	-1.05692	0.04664	-2.1561	0.65734	-2.70569	0.87739
	-2.95245	0.12165	-1.71867	0.23579	-2.42529	13.6809	-2.95245	15.2792	-2.68326	0.01476	-1.0457	0.04613	-2.14489	0.65513	-2.69448	0.88095
	-2.94123	0.12246	-1.70746	0.23343	-2.41407	13.7172	-2.94123	15.286	-2.67205	0.01467	-1.03449	0.04563	-2.13367	0.65283	-2.68326	0.88406
	-2.93002	0.12324	-1.69624	0.23156	-2.40286	13.7532	-2.93002	15.2878	-2.66083	0.01458	-1.02327	0.04513	-2.12245	0.65044	-2.67205	0.8867
	-2.9188	0.12398	-1.68502	0.23021	-2.39164	13.7883	-2.9188	15.2848	-2.64961	0.01449	-1.01206	0.04464	-2.11124	0.64794	-2.66083	0.88887
	-2.90758	0.12467	-1.67381	0.22943	-2.38043	13.8218	-2.90758	15.2769	-2.6384	0.01439	-1.00084	0.04415	-2.10002	0.6453	-2.64961	0.89059
	-2.89637	0.1253	-1.66259	0.22925	-2.36921	13.8532	-2.89637	15.264	-2.62718	0.01429	-0.98962	0.04368	-2.08881	0.64243	-2.6384	0.89183
	-2.88515	0.12589	-1.65138	0.22967	-2.35799	13.8821	-2.88515	15.2462	-2.61596	0.01418	-0.97841	0.04323	-2.07759	0.63931	-2.62718	0.89249
	-2.87394	0.12642	-1.64016	0.23074	-2.34678	13.908	-2.87394	15.2234	-2.60475	0.01407	-0.96719	0.04282	-2.06637	0.63592	-2.61596	0.89253
	-2.86272	0.12689	-1.62894	0.23245	-2.33556	13.931	-2.86272	15.196	-2.59353	0.01396	-0.95598	0.04243	-2.05516	0.63215	-2.60475	0.89203
	-2.8515	0.12729	-1.61773	0.23483	-2.32434	13.9502	-2.8515	15.1639	-2.58232	0.01385	-0.94476	0.04207	-2.04394	0.62797	-2.59353	0.89101
	-2.84029	0.12762	-1.60651	0.23787	-2.31313	13.9651	-2.84029	15.1275	-2.5711	0.01374	-0.93354	0.04173	-2.03273	0.62334	-2.58232	0.88944
	-2.82907	0.12787	-1.5953	0.24157	-2.30191	13.9762	-2.82907	15.0869	-2.55988	0.01363	-0.92233	0.04142	-2.02151	0.61826	-2.5711	0.88737
	-2.81786	0.12806	-1.58408	0.24593	-2.2907	13.9831	-2.81786	15.0427	-2.54867	0.01352	-0.91111	0.04115	-2.01029	0.61269	-2.55988	0.88484
	-2.80664	0.12816	-1.57286	0.25094	-2.27948	13.9859	-2.80664	14.996	-2.53745	0.01342	-0.89989	0.04091	-1.99908	0.60662	-2.54867	0.88181
	-2.79542	0.12817	-1.56165	0.25656	-2.26826	13.9847	-2.79542	14.9466	-2.52624	0.01332	-0.88868	0.04072	-1.98786	0.60005	-2.53745	0.87827
	-2.78421	0.1281	-1.55043	0.26279	-2.25705	13.9794	-2.78421	14.8945	-2.51502	0.01323	-0.87746	0.04058	-1.97664	0.59297	-2.52624	0.87424
	-2.77299	0.12795	-1.53921	0.26958	-2.24583	13.9706	-2.77299	14.8402	-2.5038	0.01314	-0.86625	0.04049	-1.96543	0.58536	-2.51502	0.86975
	-2.76177	0.1277	-1.528	0.27689	-2.23462	13.9583	-2.76177	14.7839	-2.49259	0.01307	-0.85503	0.04045	-1.95421	0.57725	-2.5038	0.86484
	-2.75056	0.12736	-1.51678	0.28469	-2.2234	13.9428	-2.75056	14.7257	-2.48137	0.013	-0.84381	0.04048	-1.943	0.56866	-2.49259	0.85954
	-2.73934	0.12693	-1.50557	0.29293	-2.21218	13.9241	-2.73934	14.6663	-2.47015	0.01294	-0.8326	0.04056	-1.93178	0.55962	-2.48137	0.85387
	-2.72813	0.12643	-1.49435	0.30156	-2.20097	13.9027	-2.72813	14.6068	-2.45894	0.01288	-0.82138	0.04072	-1.92056	0.55013	-2.47015	0.84788
	-2.71691	0.12584	-1.48313	0.31051	-2.18975	13.8788	-2.71691	14.5483	-2.44772	0.01284	-0.81017	0.04094	-1.90935	0.54022	-2.45894	0.84167
	-2.70569	0.12518	-1.47192	0.31974	-2.17854	13.8524	-2.70569	14.4915	-2.43651	0.01282	-0.79895	0.04124	-1.89813	0.52995	-2.44772	0.83532
	-2.69448	0.12445	-1.4607	0.32918	-2.16732	13.8234	-2.69448	14.4363	-2.42529	0.0128	-0.78773	0.04161	-1.88692	0.51938	-2.43651	0.82887
	-2.68326	0.12366	-1.44949	0.33876	-2.1561	13.7931	-2.68326	14.3833	-2.41407	0.01279	-0.77652	0.04207	-1.8757	0.50853	-2.42529	0.8224
	-2.67205	0.12281	-1.43827	0.34843	-2.14489	13.7619	-2.67205	14.333	-2.40286	0.0128	-0.7653	0.04262	-1.86448	0.49742	-2.41407	0.81596
	-2.66083	0.1219	-1.42705	0.35812	-2.13367	13.7294	-2.66083	14.2857	-2.39164	0.01281	-0.75408	0.04325	-1.85327	0.48612	-2.40286	0.80951
	-2.64961	0.12095	-1.41584	0.36776	-2.12245	13.6962	-2.64961	14.2426	-2.38043	0.01284	-0.74287	0.04397	-1.84205	0.4747	-2.39164	0.80312
	-2.6384	0.11997	-1.40462	0.3773	-2.11124	13.6628	-2.6384	14.2039	-2.36921	0.01288	-0.73165	0.04478	-1.83083	0.46322	-2.38043	0.79684
	-2.62718	0.11895	-1.3934	0.38673	-2.10002	13.6299	-2.62718	14.169	-2.35799	0.01293	-0.72044	0.04568	-1.81962	0.45175	-2.36921	0.79069
	-2.61596	0.11789	-1.38219	0.39601	-2.08881	13.5975	-2.61596	14.1378	-2.34678	0.01299	-0.70922	0.04667	-1.8084	0.44037	-2.35799	0.78468
	-2.60475	0.11681	-1.37097	0.40503	-2.07759	13.5659	-2.60475	14.1108	-2.33556	0.01306	-0.698	0.04776	-1.79719	0.42911	-2.34678	0.77886
	-2.59353	0.11571	-1.35976	0.41381	-2.06637	13.5352	-2.59353	14.0886	-2.32434	0.01315	-0.68679	0.04894	-1.78597	0.41805	-2.33556	0.77328
	-2.58232	0.1146	-1.34854	0.42229	-2.05516	13.5055	-2.58232	14.0711	-2.31313	0.01324	-0.67557	0.0502	-1.77475	0.40724	-2.32434	0.76794
	-2.5711	0.11349	-1.33732	0.43044	-2.04394	13.4768	-2.5711	14.0587	-2.30191	0.01334	-0.66436	0.05156	-1.76354	0.39677	-2.31313	0.76287
	-2.55988	0.11237	-1.32611	0.43821	-2.03273	13.4492	-2.55988	14.0513	-2.2907	0.01345	-0.65314	0.05299	-1.75232	0.38672	-2.30191	0.75809
	-2.54867	0.11127	-1.31489	0.44553	-2.02151	13.4228	-2.54867	14.0488	-2.27948	0.01357	-0.64192	0.0545	-1.74111	0.37715	-2.2907	0.75361
	-2.53745	0.11018	-1.30368	0.45243	-2.01029	13.3973	-2.53745	14.051	-2.26826	0.0137	-0.63071	0.0561	-1.72989	0.36813	-2.27948	0.74943
	-2.52624	0.1091	-1.29246	0.45894	-1.99908	13.3727	-2.52624	14.0578	-2.25705	0.01384	-0.61949	0.05776	-1.71867	0.35973	-2.26826	0.74555
	-2.51502	0.10805	-1.28124	0.46502	-1.98786	13.3493	-2.51502	14.0685	-2.24583	0.01398	-0.60827	0.05949	-1.70746	0.35202	-2.25705	0.74194
	-2.5038	0.10703	-1.27003	0.47061	-1.97664	13.3269	-2.5038	14.0831	-2.23462	0.01413	-0.59706	0.06126	-1.69624	0.34505	-2.24583	0.73861
	-2.49259	0.10604	-1.25881	0.47579	-1.96543	13.3048	-2.49259	14.1011	-2.2234	0.01428	-0.58584	0.06308	-1.68502	0.33889	-2.23462	0.73552
	-2.48137	0.1051	-1.24759	0.48056	-1.95421	13.283	-2.48137	14.1215	-2.21218	0.01443	-0.57463	0.06492	-1.67381	0.33359	-2.2234	0.73266
	-2.47015	0.1042	-1.23638	0.48482	-1.943	13.2612	-2.47015	14.1443	-2.20097	0.01459	-0.56341	0.06678	-1.66259	0.32921	-2.21218	0.73
	-2.45894	0.10335	-1.22516	0.48861	-1.93178	13.2387	-2.45894	14.1698	-2.18975	0.01475	-0.55219	0.06866	-1.65138	0.32576	-2.20097	0.72749
	-2.44772	0.10256	-1.21395	0.49194	-1.92056	13.2145	-2.44772	14.1979	-2.17854	0.0149	-0.54098	0.07054	-1.64016	0.32329	-2.18975	0.72509
	-2.43651	0.10182	-1.20273	0.49483	-1.90935	13.1876	-2.43651	14.2276	-2.16732	0.01506	-0.52976	0.07241	-1.62894	0.32183	-2.17854	0.72277
	-2.42529	0.10115	-1.19151	0.49729	-1.89813	13.1574	-2.42529	14.2584	-2.1561	0.01521	-0.51855	0.07426	-1.61773	0.3214	-2.16732	0.72047
	-2.41407	0.10054	-1.1803	0.49942	-1.88692	13.1233	-2.41407	14.2898	-2.14489	0.01536	-0.50733	0.07608	-1.60651	0.32202	-2.1561	0.71825
	-2.40286	0.09999	-1.16908	0.50127	-1.8757	13.0845	-2.40286	14.321	-2.13367	0.01551	-0.49611	0.07786	-1.5953	0.32369	-2.14489	0.71605
	-2.39164	0.0995	-1.15787	0.50283	-1.86448	13.0399	-2.39164	14.3516	-2.12245	0.01565	-0.4849	0.0796	-1.58408	0.3264	-2.13367	0.71376
	-2.38043	0.09907	-1.14665	0.50412	-1.85327	12.9889	-2.38043	14.3807	-2.11124	0.01579	-0.47368	0.0813	-1.57286	0.33017	-2.12245	0.71135
	-2.36921	0.09871	-1.13543	0.50515	-1.84205	12.931	-2.36921	14.4081	-2.10002	0.01592	-0.46246	0.08295	-1.56165	0.33498	-2.11124	0.70883
	-2.35799	0.0984	-1.12422	0.50597	-1.83083	12.8653	-2.35799	14.4332	-2.08881	0.01605	-0.45125	0.08453	-1.55043	0.34079	-2.10002	0.70615
	-2.34678	0.09815	-1.113	0.50662	-1.81962	12.7913	-2.34678	14.4555	-2.07759	0.01617	-0.44003	0.08604	-1.53921	0.3476	-2.08881	0.70322
	-2.33556	0.09797	-1.10179	0.50713	-1.8084	12.7085	-2.33556	14.475	-2.06637	0.01629	-0.42882	0.08749	-1.528	0.35537	-2.07759	0.70003
	-2.32434	0.09784	-1.09057	0.50753	-1.79719	12.6158	-2.32434	14.4909	-2.05516	0.01639	-0.4176	0.08886	-1.51678	0.36407	-2.06637	0.69654
	-2.31313	0.09777	-1.07935	0.50792	-1.78597	12.513	-2.31313	14.5028	-2.04394	0.01648	-0.40638	0.09014	-1.50557	0.37366	-2.05516	0.69265
	-2.30191	0.09777	-1.06814	0.50832	-1.77475	12.3999	-2.30191	14.5109	-2.03273	0.01656	-0.39517	0.09132	-1.49435	0.38411	-2.04394	0.68831
	-2.2907	0.09782	-1.05692	0.50869	-1.76354	12.2757	-2.2907	14.515	-2.02151	0.01663	-0.38395	0.09241	-1.48313	0.39537	-2.03273	0.6835
	-2.27948	0.09792	-1.0457	0.5091	-1.75232	12.1401	-2.27948	14.5151	-2.01029	0.01668	-0.37274	0.09344	-1.47192	0.4074	-2.02151	0.6782
	-2.26826	0.0981	-1.03449	0.50959	-1.74111	11.9931	-2.26826	14.5113	-1.99908	0.01671	-0.36152	0.09437	-1.4607	0.42017	-2.01029	0.67238
	-2.25705	0.09833	-1.02327	0.51014	-1.72989	11.8343	-2.25705	14.5036	-1.98786	0.01673	-0.3503	0.09521	-1.44949	0.43363	-1.99908	0.66602
	-2.24583	0.09863	-1.01206	0.51076	-1.71867	11.6643	-2.24583	14.4924	-1.97664	0.01673	-0.33909	0.09594	-1.43827	0.44775	-1.98786	0.65912
	-2.23462	0.09899	-1.00084	0.51146	-1.70746	11.4833	-2.23462	14.4779	-1.96543	0.01672	-0.32787	0.09657	-1.42705	0.46249	-1.97664	0.65168
	-2.2234	0.0994	-0.98962	0.51227	-1.69624	11.2912	-2.2234	14.4602	-1.95421	0.01669	-0.31665	0.09712	-1.41584	0.47783	-1.96543	0.64367
	-2.21218	0.09985	-0.97841	0.51324	-1.68502	11.0885	-2.21218	14.4394	-1.943	0.01664	-0.30544	0.09758	-1.40462	0.49375	-1.95421	0.63512
	-2.20097	0.10035	-0.96719	0.51439	-1.67381	10.8759	-2.20097	14.4158	-1.93178	0.01658	-0.29422	0.09796	-1.3934	0.5103	-1.943	0.62608
	-2.18975	0.10089	-0.95598	0.51575	-1.66259	10.654	-2.18975	14.3898	-1.92056	0.0165	-0.28301	0.09826	-1.38219	0.52747	-1.93178	0.61654
	-2.17854	0.10146	-0.94476	0.51736	-1.65138	10.4236	-2.17854	14.3612	-1.90935	0.0164	-0.27179	0.09849	-1.37097	0.54522	-1.92056	0.60652
	-2.16732	0.10207	-0.93354	0.51918	-1.64016	10.185	-2.16732	14.3301	-1.89813	0.01628	-0.26057	0.09865	-1.35976	0.56362	-1.90935	0.59606
	-2.1561	0.10271	-0.92233	0.52117	-1.62894	9.9389	-2.1561	14.2976	-1.88692	0.01614	-0.24936	0.09875	-1.34854	0.58265	-1.89813	0.58519
	-2.14489	0.10338	-0.91111	0.52339	-1.61773	9.68617	-2.14489	14.2642	-1.8757	0.01599	-0.23814	0.09881	-1.33732	0.60235	-1.88692	0.57399
	-2.13367	0.10408	-0.89989	0.52583	-1.60651	9.42751	-2.13367	14.2295	-1.86448	0.01582	-0.22693	0.09884	-1.32611	0.62276	-1.8757	0.56248
	-2.12245	0.10479	-0.88868	0.52849	-1.5953	9.16346	-2.12245	14.1939	-1.85327	0.01563	-0.21571	0.09882	-1.31489	0.64384	-1.86448	0.5507
	-2.11124	0.10551	-0.87746	0.53146	-1.58408	8.8949	-2.11124	14.1581	-1.84205	0.01543	-0.20449	0.09879	-1.30368	0.66572	-1.85327	0.53871
	-2.10002	0.10625	-0.86625	0.53481	-1.57286	8.62272	-2.10002	14.1228	-1.83083	0.01522	-0.19328	0.09874	-1.29246	0.68853	-1.84205	0.52658
	-2.08881	0.10698	-0.85503	0.53849	-1.56165	8.34774	-2.08881	14.0878	-1.81962	0.01499	-0.18206	0.0987	-1.28124	0.71224	-1.83083	0.51439
	-2.07759	0.10772	-0.84381	0.54245	-1.55043	8.07092	-2.07759	14.0536	-1.8084	0.01475	-0.17085	0.09866	-1.27003	0.73687	-1.81962	0.50221
	-2.06637	0.10845	-0.8326	0.5467	-1.53921	7.79311	-2.06637	14.0203	-1.79719	0.0145	-0.15963	0.09863	-1.25881	0.76249	-1.8084	0.4901
	-2.05516	0.10916	-0.82138	0.55125	-1.528	7.51536	-2.05516	13.9877	-1.78597	0.01424	-0.14841	0.09861	-1.24759	0.78917	-1.79719	0.47813
	-2.04394	0.10984	-0.81017	0.55611	-1.51678	7.23869	-2.04394	13.956	-1.77475	0.01397	-0.1372	0.09861	-1.23638	0.81694	-1.78597	0.46636
	-2.03273	0.11049	-0.79895	0.56132	-1.50557	6.96414	-2.03273	13.9253	-1.76354	0.0137	-0.12598	0.09862	-1.22516	0.84593	-1.77475	0.45487
	-2.02151	0.1111	-0.78773	0.56686	-1.49435	6.69265	-2.02151	13.8956	-1.75232	0.01342	-0.11476	0.09865	-1.21395	0.87618	-1.76354	0.44374
	-2.01029	0.11165	-0.77652	0.57276	-1.48313	6.42528	-2.01029	13.8665	-1.74111	0.01314	-0.10355	0.0987	-1.20273	0.90775	-1.75232	0.43306
	-1.99908	0.11216	-0.7653	0.57901	-1.47192	6.16285	-1.99908	13.8382	-1.72989	0.01287	-0.09233	0.09877	-1.19151	0.94067	-1.74111	0.4229
	-1.98786	0.1126	-0.75408	0.58567	-1.4607	5.90581	-1.98786	13.8109	-1.71867	0.0126	-0.08112	0.09887	-1.1803	0.97513	-1.72989	0.41334
	-1.97664	0.11297	-0.74287	0.5928	-1.44949	5.65482	-1.97664	13.7844	-1.70746	0.01233	-0.0699	0.099	-1.16908	1.0112	-1.71867	0.40445
	-1.96543	0.11327	-0.73165	0.60037	-1.43827	5.41049	-1.96543	13.7579	-1.69624	0.01208	-0.05868	0.09915	-1.15787	1.04887	-1.70746	0.39631
	-1.95421	0.11349	-0.72044	0.60831	-1.42705	5.1733	-1.95421	13.7317	-1.68502	0.01183	-0.04747	0.09933	-1.14665	1.08813	-1.69624	0.38898
	-1.943	0.11366	-0.70922	0.61663	-1.41584	4.94368	-1.943	13.7053	-1.67381	0.0116	-0.03625	0.09954	-1.13543	1.12903	-1.68502	0.38252
	-1.93178	0.11376	-0.698	0.62531	-1.40462	4.72197	-1.93178	13.6779	-1.66259	0.01138	-0.02504	0.09979	-1.12422	1.17157	-1.67381	0.377
	-1.92056	0.11377	-0.68679	0.63444	-1.3934	4.50862	-1.92056	13.6487	-1.65138	0.01118	-0.01382	0.10005	-1.113	1.21579	-1.66259	0.37248
	-1.90935	0.11369	-0.67557	0.64402	-1.38219	4.30379	-1.90935	13.6167	-1.64016	0.011	-0.0026	0.10033	-1.10179	1.26169	-1.65138	0.36898
	-1.89813	0.11353	-0.66436	0.65392	-1.37097	4.10752	-1.89813	13.5811	-1.62894	0.01084	0.00861	0.10062	-1.09057	1.30929	-1.64016	0.36655
	-1.88692	0.11328	-0.65314	0.66409	-1.35976	3.92001	-1.88692	13.5415	-1.61773	0.01071	0.01983	0.10095	-1.07935	1.35854	-1.62894	0.36521
	-1.8757	0.11297	-0.64192	0.67458	-1.34854	3.74121	-1.8757	13.497	-1.60651	0.0106	0.03105	0.10131	-1.06814	1.40946	-1.61773	0.365
	-1.86448	0.11258	-0.63071	0.68539	-1.33732	3.5711	-1.86448	13.4468	-1.5953	0.01052	0.04226	0.10168	-1.05692	1.46197	-1.60651	0.36593
	-1.85327	0.11214	-0.61949	0.69637	-1.32611	3.40952	-1.85327	13.39	-1.58408	0.01047	0.05348	0.10204	-1.0457	1.51611	-1.5953	0.36801
	-1.84205	0.11164	-0.60827	0.70745	-1.31489	3.25607	-1.84205	13.3263	-1.57286	0.01044	0.06469	0.10239	-1.03449	1.57182	-1.58408	0.37122
	-1.83083	0.11109	-0.59706	0.71855	-1.30368	3.11078	-1.83083	13.2547	-1.56165	0.01045	0.07591	0.10271	-1.02327	1.62897	-1.57286	0.37558
	-1.81962	0.11051	-0.58584	0.72958	-1.29246	2.97356	-1.81962	13.175	-1.55043	0.0105	0.08713	0.103	-1.01206	1.68751	-1.56165	0.38107
	-1.8084	0.10991	-0.57463	0.74047	-1.28124	2.84404	-1.8084	13.0865	-1.53921	0.01057	0.09834	0.10326	-1.00084	1.74736	-1.55043	0.38765
	-1.79719	0.1093	-0.56341	0.75114	-1.27003	2.72172	-1.79719	12.9882	-1.528	0.01068	0.10956	0.10348	-0.98962	1.80846	-1.53921	0.3953
	-1.78597	0.1087	-0.55219	0.7615	-1.25881	2.60629	-1.78597	12.8801	-1.51678	0.01082	0.12077	0.10367	-0.97841	1.87103	-1.528	0.404
	-1.77475	0.10812	-0.54098	0.77149	-1.24759	2.49741	-1.77475	12.7619	-1.50557	0.011	0.13199	0.10382	-0.96719	1.93503	-1.51678	0.41368
	-1.76354	0.10758	-0.52976	0.781	-1.23638	2.39454	-1.76354	12.6328	-1.49435	0.01121	0.14321	0.10392	-0.95598	2.00025	-1.50557	0.42432
	-1.75232	0.10711	-0.51855	0.78997	-1.22516	2.29748	-1.75232	12.4927	-1.48313	0.01145	0.15442	0.10397	-0.94476	2.06685	-1.49435	0.43586
	-1.74111	0.10672	-0.50733	0.7983	-1.21395	2.20585	-1.74111	12.3417	-1.47192	0.01172	0.16564	0.10396	-0.93354	2.13464	-1.48313	0.44826
	-1.72989	0.10643	-0.49611	0.80591	-1.20273	2.11923	-1.72989	12.1794	-1.4607	0.01201	0.17686	0.10388	-0.92233	2.20335	-1.47192	0.46147
	-1.71867	0.10627	-0.4849	0.81276	-1.19151	2.03731	-1.71867	12.0063	-1.44949	0.01234	0.18807	0.10375	-0.91111	2.27295	-1.4607	0.47543
	-1.70746	0.10625	-0.47368	0.81887	-1.1803	1.95995	-1.70746	11.823	-1.43827	0.01269	0.19929	0.10358	-0.89989	2.34344	-1.44949	0.49011
	-1.69624	0.10639	-0.46246	0.82416	-1.16908	1.88693	-1.69624	11.6291	-1.42705	0.01306	0.2105	0.10334	-0.88868	2.41484	-1.43827	0.50545
	-1.68502	0.1067	-0.45125	0.8285	-1.15787	1.81787	-1.68502	11.4254	-1.41584	0.01345	0.22172	0.10303	-0.87746	2.48755	-1.42705	0.5214
	-1.67381	0.1072	-0.44003	0.83189	-1.14665	1.75251	-1.67381	11.2125	-1.40462	0.01386	0.23294	0.10267	-0.86625	2.56187	-1.41584	0.53795
	-1.66259	0.10791	-0.42882	0.83439	-1.13543	1.6906	-1.66259	10.9912	-1.3934	0.01429	0.24415	0.10225	-0.85503	2.63758	-1.40462	0.55504
	-1.65138	0.10884	-0.4176	0.83591	-1.12422	1.63193	-1.65138	10.7621	-1.38219	0.01472	0.25537	0.10178	-0.84381	2.71456	-1.3934	0.57276
	-1.64016	0.11001	-0.40638	0.83636	-1.113	1.57637	-1.64016	10.5257	-1.37097	0.01517	0.26658	0.10126	-0.8326	2.79284	-1.38219	0.59107
	-1.62894	0.11142	-0.39517	0.83573	-1.10179	1.52376	-1.62894	10.2828	-1.35976	0.01562	0.2778	0.10071	-0.82138	2.87248	-1.37097	0.60991
	-1.61773	0.11308	-0.38395	0.83408	-1.09057	1.4739	-1.61773	10.0341	-1.34854	0.01608	0.28902	0.10014	-0.81017	2.95367	-1.35976	0.62937
	-1.60651	0.11499	-0.37274	0.83154	-1.07935	1.42679	-1.60651	9.78037	-1.33732	0.01653	0.30023	0.09957	-0.79895	3.03663	-1.34854	0.64941
	-1.5953	0.11716	-0.36152	0.8281	-1.06814	1.38232	-1.5953	9.52219	-1.32611	0.01698	0.31145	0.09898	-0.78773	3.12147	-1.33732	0.67006
	-1.58408	0.11959	-0.3503	0.82367	-1.05692	1.34022	-1.58408	9.26042	-1.31489	0.01743	0.32267	0.09841	-0.77652	3.20834	-1.32611	0.69136
	-1.57286	0.12227	-0.33909	0.81815	-1.0457	1.30039	-1.57286	8.99592	-1.30368	0.01786	0.33388	0.09785	-0.7653	3.29742	-1.31489	0.71326
	-1.56165	0.12519	-0.32787	0.81164	-1.03449	1.26276	-1.56165	8.72949	-1.29246	0.01829	0.3451	0.09733	-0.75408	3.38927	-1.30368	0.73587
	-1.55043	0.12835	-0.31665	0.80424	-1.02327	1.22722	-1.55043	8.46205	-1.28124	0.0187	0.35631	0.09683	-0.74287	3.48478	-1.29246	0.75934
	-1.53921	0.13172	-0.30544	0.79599	-1.01206	1.19365	-1.53921	8.19441	-1.27003	0.0191	0.36753	0.09638	-0.73165	3.58378	-1.28124	0.78364
	-1.528	0.1353	-0.29422	0.78693	-1.00084	1.16197	-1.528	7.92756	-1.25881	0.01948	0.37875	0.09598	-0.72044	3.68565	-1.27003	0.80878
	-1.51678	0.13907	-0.28301	0.7772	-0.98962	1.1321	-1.51678	7.66245	-1.24759	0.01984	0.38996	0.09567	-0.70922	3.79051	-1.25881	0.83482
	-1.50557	0.143	-0.27179	0.76685	-0.97841	1.10408	-1.50557	7.40007	-1.23638	0.02018	0.40118	0.09544	-0.698	3.89847	-1.24759	0.86186
	-1.49435	0.14707	-0.26057	0.75594	-0.96719	1.07784	-1.49435	7.14128	-1.22516	0.02049	0.41239	0.09531	-0.68679	4.01025	-1.23638	0.8899
	-1.48313	0.15125	-0.24936	0.74458	-0.95598	1.0533	-1.48313	6.88705	-1.21395	0.02078	0.42361	0.09527	-0.67557	4.1259	-1.22516	0.91907
	-1.47192	0.15552	-0.23814	0.7329	-0.94476	1.03052	-1.47192	6.6381	-1.20273	0.02104	0.43483	0.09537	-0.66436	4.24469	-1.21395	0.94944
	-1.4607	0.15984	-0.22693	0.72101	-0.93354	1.00934	-1.4607	6.39482	-1.19151	0.02127	0.44604	0.09562	-0.65314	4.3665	-1.20273	0.98104
	-1.44949	0.16418	-0.21571	0.70896	-0.92233	0.98959	-1.44949	6.15777	-1.1803	0.02148	0.45726	0.09599	-0.64192	4.4918	-1.19151	1.01392
	-1.43827	0.16852	-0.20449	0.6969	-0.91111	0.9712	-1.43827	5.92745	-1.16908	0.02166	0.46848	0.0965	-0.63071	4.6204	-1.1803	1.04828
	-1.42705	0.17283	-0.19328	0.68495	-0.89989	0.95412	-1.42705	5.70424	-1.15787	0.02182	0.47969	0.09716	-0.61949	4.75138	-1.16908	1.08419
	-1.41584	0.17706	-0.18206	0.67319	-0.88868	0.93832	-1.41584	5.4885	-1.14665	0.02196	0.49091	0.09795	-0.60827	4.88461	-1.15787	1.12163
	-1.40462	0.1812	-0.17085	0.66178	-0.87746	0.92388	-1.40462	5.28047	-1.13543	0.02206	0.50212	0.09889	-0.59706	5.01969	-1.14665	1.16062
	-1.3934	0.18523	-0.15963	0.65077	-0.86625	0.91087	-1.3934	5.08058	-1.12422	0.02214	0.51334	0.09998	-0.58584	5.15594	-1.13543	1.20119
	-1.38219	0.18912	-0.14841	0.64019	-0.85503	0.89915	-1.38219	4.88892	-1.113	0.02219	0.52456	0.10121	-0.57463	5.29285	-1.12422	1.24335
	-1.37097	0.19285	-0.1372	0.63013	-0.84381	0.88858	-1.37097	4.70539	-1.10179	0.02222	0.53577	0.10258	-0.56341	5.42982	-1.113	1.28715
	-1.35976	0.19641	-0.12598	0.62064	-0.8326	0.87912	-1.35976	4.53023	-1.09057	0.02223	0.54699	0.10408	-0.55219	5.56619	-1.10179	1.33259
	-1.34854	0.19979	-0.11476	0.61178	-0.82138	0.87073	-1.34854	4.36329	-1.07935	0.02221	0.5582	0.1057	-0.54098	5.70127	-1.09057	1.37968
	-1.33732	0.20296	-0.10355	0.6036	-0.81017	0.86342	-1.33732	4.2045	-1.06814	0.02218	0.56942	0.10743	-0.52976	5.83432	-1.07935	1.42841
	-1.32611	0.20591	-0.09233	0.59613	-0.79895	0.85716	-1.32611	4.05364	-1.05692	0.02213	0.58064	0.10927	-0.51855	5.96453	-1.06814	1.4788
	-1.31489	0.2086	-0.08112	0.58941	-0.78773	0.85197	-1.31489	3.9102	-1.0457	0.02207	0.59185	0.11118	-0.50733	6.09109	-1.05692	1.53074
	-1.30368	0.21104	-0.0699	0.58344	-0.77652	0.8478	-1.30368	3.77425	-1.03449	0.022	0.60307	0.11317	-0.49611	6.21317	-1.0457	1.58431
	-1.29246	0.21323	-0.05868	0.57825	-0.7653	0.84464	-1.29246	3.64574	-1.02327	0.02192	0.61429	0.11521	-0.4849	6.32992	-1.03449	1.63945
	-1.28124	0.21518	-0.04747	0.57383	-0.75408	0.84255	-1.28124	3.52425	-1.01206	0.02183	0.6255	0.11729	-0.47368	6.44078	-1.02327	1.69602
	-1.27003	0.21685	-0.03625	0.5702	-0.74287	0.84163	-1.27003	3.40919	-1.00084	0.02174	0.63672	0.11938	-0.46246	6.54491	-1.01206	1.75398
	-1.25881	0.21826	-0.02504	0.56735	-0.73165	0.84184	-1.25881	3.30034	-0.98962	0.02164	0.64793	0.12146	-0.45125	6.64119	-1.00084	1.81325
	-1.24759	0.21941	-0.01382	0.56523	-0.72044	0.84303	-1.24759	3.19737	-0.97841	0.02153	0.65915	0.12352	-0.44003	6.7298	-0.98962	1.87377
	-1.23638	0.22026	-0.0026	0.5638	-0.70922	0.84519	-1.23638	3.09961	-0.96719	0.02143	0.67037	0.12553	-0.42882	6.81049	-0.97841	1.9358
	-1.22516	0.22083	0.00861	0.56305	-0.698	0.84829	-1.22516	3.00692	-0.95598	0.02133	0.68158	0.1275	-0.4176	6.88183	-0.96719	1.99928
	-1.21395	0.22114	0.01983	0.56298	-0.68679	0.85244	-1.21395	2.91894	-0.94476	0.02122	0.6928	0.1294	-0.40638	6.94295	-0.95598	2.06401
	-1.20273	0.22119	0.03105	0.56359	-0.67557	0.85761	-1.20273	2.83525	-0.93354	0.02112	0.70401	0.13119	-0.39517	6.99323	-0.94476	2.13014
	-1.19151	0.22098	0.04226	0.5648	-0.66436	0.86364	-1.19151	2.75558	-0.92233	0.02102	0.71523	0.13285	-0.38395	7.03237	-0.93354	2.19749
	-1.1803	0.22056	0.05348	0.5665	-0.65314	0.8705	-1.1803	2.67993	-0.91111	0.02093	0.72645	0.1344	-0.37274	7.06161	-0.92233	2.26579
	-1.16908	0.21995	0.06469	0.5686	-0.64192	0.87819	-1.16908	2.60815	-0.89989	0.02084	0.73766	0.13583	-0.36152	7.08061	-0.91111	2.33503
	-1.15787	0.21914	0.07591	0.57101	-0.63071	0.88676	-1.15787	2.53984	-0.88868	0.02076	0.74888	0.13707	-0.3503	7.08737	-0.89989	2.4052
	-1.14665	0.21814	0.08713	0.57366	-0.61949	0.89606	-1.14665	2.47477	-0.87746	0.02069	0.76009	0.13816	-0.33909	7.08113	-0.88868	2.47632
	-1.13543	0.21697	0.09834	0.57649	-0.60827	0.90595	-1.13543	2.41272	-0.86625	0.02063	0.77131	0.13908	-0.32787	7.0619	-0.87746	2.54881
	-1.12422	0.21565	0.10956	0.57947	-0.59706	0.91634	-1.12422	2.35355	-0.85503	0.02058	0.78253	0.1398	-0.31665	7.03025	-0.86625	2.62298
	-1.113	0.2142	0.12077	0.5826	-0.58584	0.92714	-1.113	2.29719	-0.84381	0.02053	0.79374	0.1403	-0.30544	6.98592	-0.85503	2.69861
	-1.10179	0.21264	0.13199	0.58574	-0.57463	0.93822	-1.10179	2.24353	-0.8326	0.02049	0.80496	0.14058	-0.29422	6.92902	-0.84381	2.77557
	-1.09057	0.21097	0.14321	0.58885	-0.56341	0.9495	-1.09057	2.19241	-0.82138	0.02045	0.81618	0.14064	-0.28301	6.86103	-0.8326	2.85389
	-1.07935	0.20924	0.15442	0.59187	-0.55219	0.96086	-1.07935	2.14395	-0.81017	0.02042	0.82739	0.14049	-0.27179	6.78195	-0.82138	2.93365
	-1.06814	0.20746	0.16564	0.59467	-0.54098	0.9722	-1.06814	2.0981	-0.79895	0.02039	0.83861	0.14017	-0.26057	6.69116	-0.81017	3.01503
	-1.05692	0.20561	0.17686	0.59722	-0.52976	0.98338	-1.05692	2.05452	-0.78773	0.02036	0.84982	0.1397	-0.24936	6.58925	-0.79895	3.09825
	-1.0457	0.20371	0.18807	0.59953	-0.51855	0.9943	-1.0457	2.0132	-0.77652	0.02034	0.86104	0.13905	-0.23814	6.47724	-0.78773	3.18345
	-1.03449	0.20178	0.19929	0.60159	-0.50733	1.00484	-1.03449	1.97413	-0.7653	0.02032	0.87226	0.13822	-0.22693	6.35588	-0.77652	3.27076
	-1.02327	0.19982	0.2105	0.60329	-0.49611	1.01486	-1.02327	1.93719	-0.75408	0.0203	0.88347	0.13723	-0.21571	6.22572	-0.7653	3.36036
	-1.01206	0.19784	0.22172	0.60462	-0.4849	1.0243	-1.01206	1.90225	-0.74287	0.02028	0.89469	0.13609	-0.20449	6.08768	-0.75408	3.45281
	-1.00084	0.19582	0.23294	0.60552	-0.47368	1.03314	-1.00084	1.86926	-0.73165	0.02026	0.9059	0.1348	-0.19328	5.94291	-0.74287	3.54903
	-0.98962	0.1938	0.24415	0.60601	-0.46246	1.04123	-0.98962	1.83816	-0.72044	0.02023	0.91712	0.1334	-0.18206	5.79271	-0.73165	3.64881
	-0.97841	0.19178	0.25537	0.60611	-0.45125	1.04837	-0.97841	1.8091	-0.70922	0.02021	0.92834	0.13191	-0.17085	5.63916	-0.72044	3.75156
	-0.96719	0.18978	0.26658	0.60576	-0.44003	1.05458	-0.96719	1.78201	-0.698	0.02019	0.93955	0.13034	-0.15963	5.483	-0.70922	3.8574
	-0.95598	0.18781	0.2778	0.60501	-0.42882	1.0599	-0.95598	1.75685	-0.68679	0.02017	0.95077	0.12874	-0.14841	5.32475	-0.698	3.96641
	-0.94476	0.18588	0.28902	0.604	-0.4176	1.06413	-0.94476	1.73376	-0.67557	0.02016	0.96199	0.12712	-0.1372	5.16541	-0.68679	4.07935
	-0.93354	0.18398	0.30023	0.60274	-0.40638	1.06714	-0.93354	1.7125	-0.66436	0.02015	0.9732	0.12555	-0.12598	5.00512	-0.67557	4.19626
	-0.92233	0.18208	0.31145	0.60116	-0.39517	1.06889	-0.92233	1.69284	-0.65314	0.02013	0.98442	0.12404	-0.11476	4.84482	-0.66436	4.31639
	-0.91111	0.18016	0.32267	0.59932	-0.38395	1.06938	-0.91111	1.67475	-0.64192	0.02012	0.99563	0.1226	-0.10355	4.68542	-0.65314	4.43963
	-0.89989	0.17825	0.33388	0.59733	-0.37274	1.06878	-0.89989	1.6582	-0.63071	0.02011	1.00685	0.12124	-0.09233	4.52781	-0.64192	4.56643
	-0.88868	0.17632	0.3451	0.59519	-0.36152	1.06706	-0.88868	1.64313	-0.61949	0.02009	1.01807	0.12	-0.08112	4.3728	-0.63071	4.6966
	-0.87746	0.17441	0.35631	0.59293	-0.3503	1.06399	-0.87746	1.62976	-0.60827	0.02007	1.02928	0.1189	-0.0699	4.22115	-0.61949	4.82924
	-0.86625	0.17254	0.36753	0.5906	-0.33909	1.05949	-0.86625	1.61822	-0.59706	0.02005	1.0405	0.11797	-0.05868	4.07358	-0.60827	4.96417
	-0.85503	0.17068	0.37875	0.58835	-0.32787	1.05361	-0.85503	1.60832	-0.58584	0.02003	1.05171	0.11723	-0.04747	3.93074	-0.59706	5.101
	-0.84381	0.16882	0.38996	0.58632	-0.31665	1.04647	-0.84381	1.59986	-0.57463	0.02	1.06293	0.1167	-0.03625	3.79322	-0.58584	5.23905
	-0.8326	0.16696	0.40118	0.58453	-0.30544	1.03804	-0.8326	1.59278	-0.56341	0.01997	1.07415	0.1164	-0.02504	3.66152	-0.57463	5.37777
	-0.82138	0.16511	0.41239	0.58299	-0.29422	1.02834	-0.82138	1.58708	-0.55219	0.01993	1.08536	0.11635	-0.01382	3.53604	-0.56341	5.51657
	-0.81017	0.16325	0.42361	0.58173	-0.28301	1.01753	-0.81017	1.58278	-0.54098	0.01989	1.09658	0.11657	-0.0026	3.41712	-0.55219	5.65478
	-0.79895	0.16141	0.43483	0.58092	-0.27179	1.00564	-0.79895	1.57989	-0.52976	0.01985	1.1078	0.11705	0.00861	3.30503	-0.54098	5.7917
	-0.78773	0.15958	0.44604	0.58064	-0.26057	0.99267	-0.78773	1.57842	-0.51855	0.01981	1.11901	0.11783	0.01983	3.20007	-0.52976	5.92658
	-0.77652	0.15777	0.45726	0.58085	-0.24936	0.97873	-0.77652	1.57832	-0.50733	0.01977	1.13023	0.1189	0.03105	3.10254	-0.51855	6.0586
	-0.7653	0.15597	0.46848	0.58162	-0.23814	0.96396	-0.7653	1.57962	-0.49611	0.01972	1.14144	0.12026	0.04226	3.01236	-0.50733	6.18694
	-0.75408	0.15421	0.47969	0.58299	-0.22693	0.94846	-0.75408	1.58242	-0.4849	0.01968	1.15266	0.12193	0.05348	2.92933	-0.49611	6.31076
	-0.74287	0.15252	0.49091	0.585	-0.21571	0.93229	-0.74287	1.58695	-0.47368	0.01964	1.16388	0.12392	0.06469	2.85332	-0.4849	6.4292
	-0.73165	0.15089	0.50212	0.58771	-0.20449	0.9156	-0.73165	1.5931	-0.46246	0.0196	1.17509	0.12618	0.07591	2.78411	-0.47368	6.54172
	-0.72044	0.1493	0.51334	0.59114	-0.19328	0.89852	-0.72044	1.60064	-0.45125	0.01956	1.18631	0.12874	0.08713	2.72147	-0.46246	6.64746
	-0.70922	0.14775	0.52456	0.59531	-0.18206	0.8812	-0.70922	1.60957	-0.44003	0.01952	1.19752	0.13158	0.09834	2.66509	-0.45125	6.74528
	-0.698	0.14624	0.53577	0.60022	-0.17085	0.86386	-0.698	1.61984	-0.42882	0.0195	1.20874	0.13467	0.10956	2.61465	-0.44003	6.83536
	-0.68679	0.1448	0.54699	0.60588	-0.15963	0.84655	-0.68679	1.63168	-0.4176	0.01948	1.21996	0.13798	0.12077	2.5699	-0.42882	6.91747
	-0.67557	0.14343	0.5582	0.61227	-0.14841	0.82934	-0.67557	1.64506	-0.40638	0.01946	1.23117	0.14149	0.13199	2.53035	-0.4176	6.99017
	-0.66436	0.14212	0.56942	0.61939	-0.1372	0.81231	-0.66436	1.65969	-0.39517	0.01945	1.24239	0.14518	0.14321	2.49553	-0.40638	7.05254
	-0.65314	0.14087	0.58064	0.62717	-0.12598	0.79549	-0.65314	1.67546	-0.38395	0.01944	1.25361	0.14902	0.15442	2.46495	-0.39517	7.10399
	-0.64192	0.1397	0.59185	0.63558	-0.11476	0.77899	-0.64192	1.69247	-0.37274	0.01945	1.26482	0.15297	0.16564	2.43797	-0.38395	7.14422
	-0.63071	0.13863	0.60307	0.64456	-0.10355	0.76288	-0.63071	1.71078	-0.36152	0.01947	1.27604	0.15702	0.17686	2.41407	-0.37274	7.1745
	-0.61949	0.13764	0.61429	0.65405	-0.09233	0.74722	-0.61949	1.73007	-0.3503	0.01949	1.28725	0.16111	0.18807	2.39292	-0.36152	7.19445
	-0.60827	0.13673	0.6255	0.66396	-0.08112	0.73207	-0.60827	1.75012	-0.33909	0.01952	1.29847	0.16523	0.19929	2.37408	-0.3503	7.20207
	-0.59706	0.13588	0.63672	0.67422	-0.0699	0.71747	-0.59706	1.77078	-0.32787	0.01955	1.30969	0.16933	0.2105	2.35691	-0.33909	7.19659
	-0.58584	0.13511	0.64793	0.68473	-0.05868	0.70348	-0.58584	1.79182	-0.31665	0.0196	1.3209	0.17337	0.22172	2.34078	-0.32787	7.17803
	-0.57463	0.13439	0.65915	0.69539	-0.04747	0.69013	-0.57463	1.81309	-0.30544	0.01965	1.33212	0.17733	0.23294	2.32517	-0.31665	7.14696
	-0.56341	0.13375	0.67037	0.7061	-0.03625	0.67745	-0.56341	1.83438	-0.29422	0.01972	1.34333	0.18116	0.24415	2.30989	-0.30544	7.10315
	-0.55219	0.13316	0.68158	0.71693	-0.02504	0.66547	-0.55219	1.85553	-0.28301	0.01979	1.35455	0.18483	0.25537	2.29451	-0.29422	7.04669
	-0.54098	0.13264	0.6928	0.72778	-0.01382	0.65416	-0.54098	1.87632	-0.27179	0.01989	1.36577	0.18831	0.26658	2.27837	-0.28301	6.97908
	-0.52976	0.13218	0.70401	0.73835	-0.0026	0.64354	-0.52976	1.89657	-0.26057	0.01999	1.37698	0.19158	0.2778	2.26122	-0.27179	6.90033
	-0.51855	0.13178	0.71523	0.74851	0.00861	0.63361	-0.51855	1.91604	-0.24936	0.02011	1.3882	0.19462	0.28902	2.24328	-0.26057	6.8098
	-0.50733	0.13143	0.72645	0.75825	0.01983	0.62444	-0.50733	1.93456	-0.23814	0.02024	1.39942	0.19741	0.30023	2.22426	-0.24936	6.70812
	-0.49611	0.13113	0.73766	0.76747	0.03105	0.61603	-0.49611	1.9519	-0.22693	0.02039	1.41063	0.19989	0.31145	2.20341	-0.23814	6.59629
	-0.4849	0.13088	0.74888	0.77595	0.04226	0.6083	-0.4849	1.96794	-0.21571	0.02055	1.42185	0.20204	0.32267	2.18073	-0.22693	6.47511
	-0.47368	0.13071	0.76009	0.78371	0.05348	0.60116	-0.47368	1.98272	-0.20449	0.02073	1.43306	0.20391	0.33388	2.15626	-0.21571	6.3451
	-0.46246	0.1306	0.77131	0.79069	0.06469	0.59455	-0.46246	1.99599	-0.19328	0.02092	1.44428	0.20553	0.3451	2.12971	-0.20449	6.2072
	-0.45125	0.13053	0.78253	0.79674	0.07591	0.58838	-0.45125	2.00739	-0.18206	0.02113	1.4555	0.20683	0.35631	2.10097	-0.19328	6.06258
	-0.44003	0.1305	0.79374	0.80173	0.08713	0.58262	-0.44003	2.01697	-0.17085	0.02135	1.46671	0.20778	0.36753	2.06994	-0.18206	5.91253
	-0.42882	0.13053	0.80496	0.80561	0.09834	0.5772	-0.42882	2.02482	-0.15963	0.02159	1.47793	0.20835	0.37875	2.03666	-0.17085	5.75918
	-0.4176	0.13061	0.81618	0.80834	0.10956	0.5721	-0.4176	2.03065	-0.14841	0.02185	1.48914	0.20857	0.38996	2.00175	-0.15963	5.60322
	-0.40638	0.13072	0.82739	0.81001	0.12077	0.5673	-0.40638	2.03422	-0.1372	0.02212	1.50036	0.20843	0.40118	1.96546	-0.14841	5.44521
	-0.39517	0.13087	0.83861	0.81077	0.13199	0.5627	-0.39517	2.03549	-0.12598	0.02241	1.51158	0.20788	0.41239	1.9274	-0.1372	5.28615
	-0.38395	0.13107	0.84982	0.81056	0.14321	0.55824	-0.38395	2.03453	-0.11476	0.02271	1.52279	0.20694	0.42361	1.88754	-0.12598	5.12614
	-0.37274	0.13132	0.86104	0.80924	0.15442	0.55388	-0.37274	2.03164	-0.10355	0.02303	1.53401	0.20561	0.43483	1.8464	-0.11476	4.96617
	-0.36152	0.13162	0.87226	0.80685	0.16564	0.54951	-0.36152	2.02678	-0.09233	0.02335	1.54523	0.20392	0.44604	1.80419	-0.10355	4.80715
	-0.3503	0.13195	0.88347	0.80355	0.17686	0.54508	-0.3503	2.01961	-0.08112	0.02369	1.55644	0.2019	0.45726	1.76087	-0.09233	4.64994
	-0.33909	0.13232	0.89469	0.79928	0.18807	0.54062	-0.33909	2.00996	-0.0699	0.02404	1.56766	0.19958	0.46848	1.71669	-0.08112	4.49536
	-0.32787	0.13272	0.9059	0.79401	0.19929	0.53609	-0.32787	1.99796	-0.05868	0.02439	1.57887	0.19693	0.47969	1.6719	-0.0699	4.34419
	-0.31665	0.13316	0.91712	0.78786	0.2105	0.53141	-0.31665	1.98386	-0.04747	0.02474	1.59009	0.19396	0.49091	1.62678	-0.05868	4.19712
	-0.30544	0.13365	0.92834	0.78092	0.22172	0.52653	-0.30544	1.96768	-0.03625	0.0251	1.60131	0.19069	0.50212	1.5816	-0.04747	4.05482
	-0.29422	0.13418	0.93955	0.77327	0.23294	0.52138	-0.29422	1.94945	-0.02504	0.02546	1.61252	0.18715	0.51334	1.5366	-0.03625	3.91787
	-0.28301	0.13475	0.95077	0.76505	0.24415	0.51596	-0.28301	1.92948	-0.01382	0.02581	1.62374	0.18335	0.52456	1.49204	-0.02504	3.78676
	-0.27179	0.13537	0.96199	0.75648	0.25537	0.51026	-0.27179	1.90786	-0.0026	0.02616	1.63495	0.17932	0.53577	1.44814	-0.01382	3.6619
	-0.26057	0.13603	0.9732	0.74778	0.26658	0.50421	-0.26057	1.88465	0.00861	0.0265	1.64617	0.17509	0.54699	1.40511	-0.0026	3.5436
	-0.24936	0.13675	0.98442	0.73901	0.2778	0.49783	-0.24936	1.86006	0.01983	0.02683	1.65739	0.17067	0.5582	1.36318	0.00861	3.43215
	-0.23814	0.13752	0.99563	0.73015	0.28902	0.49122	-0.23814	1.83437	0.03105	0.02715	1.6686	0.16609	0.56942	1.32251	0.01983	3.32785
	-0.22693	0.13835	1.00685	0.72134	0.30023	0.4844	-0.22693	1.80781	0.04226	0.02746	1.67982	0.16138	0.58064	1.28324	0.03105	3.231
	-0.21571	0.13923	1.01807	0.71274	0.31145	0.47725	-0.21571	1.78048	0.05348	0.02775	1.69104	0.15655	0.59185	1.2455	0.04226	3.14149
	-0.20449	0.14017	1.02928	0.70446	0.32267	0.4698	-0.20449	1.75267	0.06469	0.02801	1.70225	0.15164	0.60307	1.20937	0.05348	3.05912
	-0.19328	0.14118	1.0405	0.69666	0.33388	0.46212	-0.19328	1.72465	0.07591	0.02825	1.71347	0.14666	0.61429	1.17495	0.06469	2.98372
	-0.18206	0.14225	1.05171	0.68946	0.3451	0.45422	-0.18206	1.69664	0.08713	0.02845	1.72468	0.14166	0.6255	1.14226	0.07591	2.91507
	-0.17085	0.14338	1.06293	0.683	0.35631	0.44606	-0.17085	1.66901	0.09834	0.02863	1.7359	0.13669	0.63672	1.11132	0.08713	2.85293
	-0.15963	0.14456	1.07415	0.6774	0.36753	0.43769	-0.15963	1.64188	0.10956	0.02877	1.74712	0.13177	0.64793	1.08214	0.09834	2.79697
	-0.14841	0.14578	1.08536	0.67277	0.37875	0.42915	-0.14841	1.61531	0.12077	0.02888	1.75833	0.12688	0.65915	1.05468	0.10956	2.7469
	-0.1372	0.14702	1.09658	0.66921	0.38996	0.42055	-0.1372	1.58946	0.13199	0.02895	1.76955	0.12202	0.67037	1.02887	0.12077	2.70245
	-0.12598	0.14828	1.1078	0.66681	0.40118	0.41194	-0.12598	1.56441	0.14321	0.02898	1.78076	0.11724	0.68158	1.00481	0.13199	2.66311
	-0.11476	0.14956	1.11901	0.66565	0.41239	0.40327	-0.11476	1.54032	0.15442	0.02898	1.79198	0.11254	0.6928	0.98242	0.14321	2.62843
	-0.10355	0.15083	1.13023	0.66579	0.42361	0.39458	-0.10355	1.51731	0.16564	0.02894	1.8032	0.10794	0.70401	0.96142	0.15442	2.59791
	-0.09233	0.1521	1.14144	0.66729	0.43483	0.38598	-0.09233	1.49544	0.17686	0.02885	1.81441	0.10346	0.71523	0.94167	0.16564	2.57087
	-0.08112	0.15334	1.15266	0.67032	0.44604	0.3775	-0.08112	1.47481	0.18807	0.02872	1.82563	0.0991	0.72645	0.92315	0.17686	2.54681
	-0.0699	0.15454	1.16388	0.67492	0.45726	0.36914	-0.0699	1.45546	0.19929	0.02855	1.83684	0.09487	0.73766	0.9057	0.18807	2.5254
	-0.05868	0.1557	1.17509	0.68091	0.46848	0.36094	-0.05868	1.43743	0.2105	0.02834	1.84806	0.09079	0.74888	0.8891	0.19929	2.50621
	-0.04747	0.1568	1.18631	0.6883	0.47969	0.35293	-0.04747	1.42076	0.22172	0.02809	1.85928	0.08686	0.76009	0.87341	0.2105	2.48859
	-0.03625	0.15783	1.19752	0.69704	0.49091	0.34516	-0.03625	1.40549	0.23294	0.02779	1.87049	0.08311	0.77131	0.85845	0.22172	2.4719
	-0.02504	0.15878	1.20874	0.70706	0.50212	0.33766	-0.02504	1.3916	0.24415	0.02745	1.88171	0.07955	0.78253	0.84395	0.23294	2.45562
	-0.01382	0.15963	1.21996	0.71829	0.51334	0.33047	-0.01382	1.37902	0.25537	0.02706	1.89293	0.07618	0.79374	0.82976	0.24415	2.43958
	-0.0026	0.16037	1.23117	0.73063	0.52456	0.32361	-0.0026	1.36771	0.26658	0.02664	1.90414	0.07301	0.80496	0.81579	0.25537	2.42335
	0.00861	0.16099	1.24239	0.74399	0.53577	0.3171	0.00861	1.35764	0.2778	0.02618	1.91536	0.07007	0.81618	0.8019	0.26658	2.40627
	0.01983	0.16152	1.25361	0.75824	0.54699	0.31098	0.01983	1.34893	0.28902	0.0257	1.92657	0.06735	0.82739	0.78817	0.2778	2.38811
	0.03105	0.16196	1.26482	0.77325	0.5582	0.30525	0.03105	1.34158	0.30023	0.02518	1.93779	0.06487	0.83861	0.7747	0.28902	2.36911
	0.04226	0.16228	1.27604	0.78889	0.56942	0.29992	0.04226	1.33538	0.31145	0.02464	1.94901	0.06264	0.84982	0.7613	0.30023	2.34901
	0.05348	0.16245	1.28725	0.80499	0.58064	0.295	0.05348	1.33011	0.32267	0.02407	1.96022	0.06066	0.86104	0.74773	0.31145	2.32703
	0.06469	0.16245	1.29847	0.82141	0.59185	0.29049	0.06469	1.32559	0.33388	0.0235	1.97144	0.05894	0.87226	0.73401	0.32267	2.30321
	0.07591	0.16225	1.30969	0.83798	0.60307	0.28637	0.07591	1.32165	0.3451	0.02292	1.98265	0.05749	0.88347	0.72021	0.33388	2.27761
	0.08713	0.16186	1.3209	0.85452	0.61429	0.28264	0.08713	1.31814	0.35631	0.02232	1.99387	0.05631	0.89469	0.70623	0.3451	2.24996
	0.09834	0.16126	1.33212	0.87087	0.6255	0.27928	0.09834	1.31494	0.36753	0.02171	2.00509	0.05541	0.9059	0.692	0.35631	2.22012
	0.10956	0.16047	1.34333	0.88685	0.63672	0.27628	0.10956	1.31204	0.37875	0.0211	2.0163	0.0548	0.91712	0.67758	0.36753	2.18803
	0.12077	0.1595	1.35455	0.9023	0.64793	0.2736	0.12077	1.3094	0.38996	0.02049	2.02752	0.05446	0.92834	0.66301	0.37875	2.15374
	0.13199	0.15834	1.36577	0.91705	0.65915	0.27121	0.13199	1.30678	0.40118	0.01988	2.03874	0.05441	0.93955	0.64829	0.38996	2.11791
	0.14321	0.15699	1.37698	0.93102	0.67037	0.2691	0.14321	1.30408	0.41239	0.01928	2.04995	0.05465	0.95077	0.63351	0.40118	2.08078
	0.15442	0.15543	1.3882	0.9442	0.68158	0.26728	0.15442	1.30118	0.42361	0.01868	2.06117	0.05516	0.96199	0.6188	0.41239	2.04198
	0.16564	0.15367	1.39942	0.95634	0.6928	0.26572	0.16564	1.29785	0.43483	0.0181	2.07238	0.05596	0.9732	0.60429	0.42361	2.0015
	0.17686	0.15172	1.41063	0.96718	0.70401	0.26433	0.17686	1.29402	0.44604	0.01754	2.0836	0.05704	0.98442	0.59001	0.43483	1.95988
	0.18807	0.14963	1.42185	0.97661	0.71523	0.26305	0.18807	1.28978	0.45726	0.017	2.09482	0.05839	0.99563	0.57599	0.44604	1.91735
	0.19929	0.1474	1.43306	0.98472	0.72645	0.26189	0.19929	1.28508	0.46848	0.01648	2.10603	0.06	1.00685	0.56232	0.45726	1.87386
	0.2105	0.14502	1.44428	0.99157	0.73766	0.2608	0.2105	1.27973	0.47969	0.01599	2.11725	0.06188	1.01807	0.54912	0.46848	1.82968
	0.22172	0.14251	1.4555	0.99701	0.74888	0.25972	0.22172	1.27367	0.49091	0.01552	2.12846	0.06401	1.02928	0.53648	0.47969	1.78504
	0.23294	0.13987	1.46671	1.00085	0.76009	0.25865	0.23294	1.26677	0.50212	0.01509	2.13968	0.06638	1.0405	0.52451	0.49091	1.74026
	0.24415	0.13712	1.47793	1.00297	0.77131	0.25756	0.24415	1.2591	0.51334	0.01468	2.1509	0.06898	1.05171	0.5133	0.50212	1.69558
	0.25537	0.13427	1.48914	1.00353	0.78253	0.25639	0.25537	1.25063	0.52456	0.01431	2.16211	0.07181	1.06293	0.50295	0.51334	1.65127
	0.26658	0.13134	1.50036	1.00246	0.79374	0.25511	0.26658	1.2413	0.53577	0.01397	2.17333	0.07484	1.07415	0.49355	0.52456	1.60756
	0.2778	0.12834	1.51158	0.99949	0.80496	0.25368	0.2778	1.23118	0.54699	0.01367	2.18455	0.07808	1.08536	0.48518	0.53577	1.56469
	0.28902	0.12531	1.52279	0.99465	0.81618	0.25211	0.28902	1.22053	0.5582	0.01339	2.19576	0.08149	1.09658	0.47791	0.54699	1.52285
	0.30023	0.12227	1.53401	0.98801	0.82739	0.25041	0.30023	1.20942	0.56942	0.01315	2.20698	0.08508	1.1078	0.47181	0.5582	1.48227
	0.31145	0.11924	1.54523	0.97962	0.83861	0.24864	0.31145	1.19765	0.58064	0.01294	2.21819	0.08882	1.11901	0.46694	0.56942	1.44309
	0.32267	0.11622	1.55644	0.96977	0.84982	0.24675	0.32267	1.18534	0.59185	0.01277	2.22941	0.0927	1.13023	0.46334	0.58064	1.40545
	0.33388	0.11323	1.56766	0.95848	0.86104	0.24471	0.33388	1.17269	0.60307	0.01262	2.24063	0.09672	1.14144	0.46104	0.59185	1.36945
	0.3451	0.11031	1.57887	0.94556	0.87226	0.2425	0.3451	1.15971	0.61429	0.0125	2.25184	0.10086	1.15266	0.46013	0.60307	1.33517
	0.35631	0.10745	1.59009	0.9311	0.88347	0.24017	0.35631	1.14644	0.6255	0.01241	2.26306	0.10509	1.16388	0.46062	0.61429	1.30267
	0.36753	0.10467	1.60131	0.91519	0.89469	0.2377	0.36753	1.13297	0.63672	0.01234	2.27427	0.1094	1.17509	0.46243	0.6255	1.27196
	0.37875	0.10201	1.61252	0.89793	0.9059	0.2351	0.37875	1.1195	0.64793	0.01229	2.28549	0.11377	1.18631	0.46554	0.63672	1.24304
	0.38996	0.09947	1.62374	0.87942	0.91712	0.23239	0.38996	1.10634	0.65915	0.01227	2.29671	0.11818	1.19752	0.46992	0.64793	1.2159
	0.40118	0.09707	1.63495	0.85979	0.92834	0.22959	0.40118	1.09354	0.67037	0.01226	2.30792	0.12262	1.20874	0.4755	0.65915	1.19047
	0.41239	0.09482	1.64617	0.83914	0.93955	0.22673	0.41239	1.08108	0.68158	0.01227	2.31914	0.12707	1.21996	0.48222	0.67037	1.16666
	0.42361	0.09273	1.65739	0.81759	0.95077	0.22386	0.42361	1.06903	0.6928	0.01229	2.33036	0.13151	1.23117	0.48999	0.68158	1.14458
	0.43483	0.09081	1.6686	0.79528	0.96199	0.22102	0.43483	1.0577	0.70401	0.01232	2.34157	0.13592	1.24239	0.49873	0.6928	1.12411
	0.44604	0.08907	1.67982	0.77231	0.9732	0.21828	0.44604	1.04721	0.71523	0.01236	2.35279	0.14029	1.25361	0.50835	0.70401	1.10493
	0.45726	0.08751	1.69104	0.74882	0.98442	0.21567	0.45726	1.03751	0.72645	0.01241	2.364	0.14461	1.26482	0.51873	0.71523	1.08689
	0.46848	0.08614	1.70225	0.72492	0.99563	0.21319	0.46848	1.0287	0.73766	0.01245	2.37522	0.14889	1.27604	0.52974	0.72645	1.06995
	0.47969	0.08496	1.71347	0.70074	1.00685	0.21087	0.47969	1.02087	0.74888	0.0125	2.38644	0.15316	1.28725	0.54128	0.73766	1.05398
	0.49091	0.08396	1.72468	0.67646	1.01807	0.20875	0.49091	1.01412	0.76009	0.01254	2.39765	0.15735	1.29847	0.55319	0.74888	1.03867
	0.50212	0.08315	1.7359	0.6524	1.02928	0.20687	0.50212	1.00852	0.77131	0.01258	2.40887	0.16143	1.30969	0.56534	0.76009	1.02411
	0.51334	0.08253	1.74712	0.62863	1.0405	0.20528	0.51334	1.00413	0.78253	0.01261	2.42008	0.16538	1.3209	0.5776	0.77131	1.0101
	0.52456	0.08208	1.75833	0.60505	1.05171	0.20401	0.52456	1.001	0.79374	0.01263	2.4313	0.16919	1.33212	0.58982	0.78253	0.99635
	0.53577	0.08181	1.76955	0.58173	1.06293	0.2031	0.53577	0.99914	0.80496	0.01265	2.44252	0.17285	1.34333	0.60186	0.79374	0.9827
	0.54699	0.0817	1.78076	0.55882	1.07415	0.20257	0.54699	0.99856	0.81618	0.01265	2.45373	0.17635	1.35455	0.61356	0.80496	0.96902
	0.5582	0.08175	1.79198	0.53642	1.08536	0.20246	0.5582	0.99927	0.82739	0.01265	2.46495	0.17969	1.36577	0.62479	0.81618	0.9552
	0.56942	0.08193	1.8032	0.51457	1.09658	0.20279	0.56942	1.00124	0.83861	0.01265	2.47617	0.18284	1.37698	0.63548	0.82739	0.94131
	0.58064	0.08225	1.81441	0.49339	1.1078	0.20359	0.58064	1.00442	0.84982	0.01263	2.48738	0.18581	1.3882	0.64556	0.83861	0.92752
	0.59185	0.08267	1.82563	0.47293	1.11901	0.20487	0.59185	1.00874	0.86104	0.01261	2.4986	0.18858	1.39942	0.65486	0.84982	0.91364
	0.60307	0.0832	1.83684	0.45323	1.13023	0.20663	0.60307	1.01413	0.87226	0.01258	2.50981	0.19115	1.41063	0.66318	0.86104	0.89939
	0.61429	0.0838	1.84806	0.43436	1.14144	0.2089	0.61429	1.02049	0.88347	0.01255	2.52103	0.19354	1.42185	0.67041	0.87226	0.88481
	0.6255	0.08447	1.85928	0.41638	1.15266	0.21171	0.6255	1.02772	0.89469	0.01251	2.53225	0.19575	1.43306	0.67653	0.88347	0.86998
	0.63672	0.08518	1.87049	0.39935	1.16388	0.21506	0.63672	1.03569	0.9059	0.01246	2.54346	0.19775	1.44428	0.68156	0.89469	0.85482
	0.64793	0.08593	1.88171	0.38334	1.17509	0.21889	0.64793	1.04425	0.91712	0.01242	2.55468	0.1996	1.4555	0.68546	0.9059	0.83927
	0.65915	0.08667	1.89293	0.36839	1.18631	0.2232	0.65915	1.05328	0.92834	0.01237	2.56589	0.2013	1.46671	0.68813	0.91712	0.8234
	0.67037	0.08741	1.90414	0.35456	1.19752	0.22796	0.67037	1.06261	0.93955	0.01232	2.57711	0.20277	1.47793	0.68947	0.92834	0.80728
	0.68158	0.08815	1.91536	0.34188	1.20874	0.23313	0.68158	1.07236	0.95077	0.01228	2.58833	0.204	1.48914	0.68954	0.93955	0.79095
	0.6928	0.08887	1.92657	0.33041	1.21996	0.23869	0.6928	1.08237	0.96199	0.01224	2.59954	0.20498	1.50036	0.68827	0.95077	0.77452
	0.70401	0.08952	1.93779	0.32017	1.23117	0.24458	0.70401	1.0922	0.9732	0.01222	2.61076	0.20572	1.51158	0.68549	0.96199	0.75816
	0.71523	0.0901	1.94901	0.3112	1.24239	0.25077	0.71523	1.10167	0.98442	0.01221	2.62198	0.2062	1.52279	0.68121	0.9732	0.74206
	0.72645	0.09062	1.96022	0.30351	1.25361	0.25721	0.72645	1.11076	0.99563	0.01221	2.63319	0.20643	1.53401	0.67545	0.98442	0.72625
	0.73766	0.09105	1.97144	0.29715	1.26482	0.26383	0.73766	1.11932	1.00685	0.01223	2.64441	0.20641	1.54523	0.66829	0.99563	0.71079
	0.74888	0.09137	1.98265	0.29212	1.27604	0.2706	0.74888	1.12705	1.01807	0.01227	2.65562	0.20614	1.55644	0.66	1.00685	0.69579
	0.76009	0.09159	1.99387	0.28843	1.28725	0.27744	0.76009	1.13395	1.02928	0.01234	2.66684	0.20561	1.56766	0.65061	1.01807	0.68139
	0.77131	0.0917	2.00509	0.28609	1.29847	0.28429	0.77131	1.13995	1.0405	0.01243	2.67806	0.20486	1.57887	0.63991	1.02928	0.66773
	0.78253	0.09169	2.0163	0.28511	1.30969	0.29109	0.78253	1.14482	1.05171	0.01256	2.68927	0.20389	1.59009	0.62798	1.0405	0.65491
	0.79374	0.09155	2.02752	0.28548	1.3209	0.29778	0.79374	1.14838	1.06293	0.01272	2.70049	0.20269	1.60131	0.61489	1.05171	0.64309
	0.80496	0.09127	2.03874	0.28718	1.33212	0.30428	0.80496	1.15056	1.07415	0.01291	2.7117	0.20127	1.61252	0.60073	1.06293	0.63236
	0.81618	0.09086	2.04995	0.29022	1.34333	0.31054	0.81618	1.15131	1.08536	0.01314	2.72292	0.19967	1.62374	0.5856	1.07415	0.62286
	0.82739	0.09034	2.06117	0.29456	1.35455	0.31649	0.82739	1.15077	1.09658	0.01341	2.73414	0.19788	1.63495	0.5696	1.08536	0.61467
	0.83861	0.08976	2.07238	0.30018	1.36577	0.32207	0.83861	1.14916	1.1078	0.01372	2.74535	0.19589	1.64617	0.55281	1.09658	0.60789
	0.84982	0.08911	2.0836	0.30707	1.37698	0.32726	0.84982	1.14642	1.11901	0.01408	2.75657	0.19373	1.65739	0.53536	1.1078	0.60259
	0.86104	0.08838	2.09482	0.31517	1.3882	0.33204	0.86104	1.14232	1.13023	0.01447	2.76778	0.19137	1.6686	0.51735	1.11901	0.59885
	0.87226	0.08756	2.10603	0.32446	1.39942	0.33634	0.87226	1.13692	1.14144	0.01492	2.779	0.18883	1.67982	0.49888	1.13023	0.59671
	0.88347	0.08668	2.11725	0.3349	1.41063	0.34006	0.88347	1.1304	1.15266	0.01541	2.79022	0.18612	1.69104	0.48005	1.14144	0.59621
	0.89469	0.08575	2.12846	0.34643	1.42185	0.34315	0.89469	1.12273	1.16388	0.01595	2.80143	0.18325	1.70225	0.46099	1.15266	0.59747
	0.9059	0.08477	2.13968	0.35901	1.43306	0.34566	0.9059	1.11388	1.17509	0.01653	2.81265	0.18024	1.71347	0.44177	1.16388	0.60049
	0.91712	0.08379	2.1509	0.37259	1.44428	0.3476	0.91712	1.10404	1.18631	0.01716	2.82387	0.17714	1.72468	0.42254	1.17509	0.60514
	0.92834	0.0828	2.16211	0.3871	1.4555	0.34892	0.92834	1.09332	1.19752	0.01782	2.83508	0.17399	1.7359	0.4035	1.18631	0.61144
	0.93955	0.08184	2.17333	0.40249	1.46671	0.34959	0.93955	1.08184	1.20874	0.01853	2.8463	0.17078	1.74712	0.38468	1.19752	0.61933
	0.95077	0.08093	2.18455	0.4187	1.47793	0.34956	0.95077	1.06984	1.21996	0.01927	2.85751	0.16755	1.75833	0.36609	1.20874	0.62869
	0.96199	0.08009	2.19576	0.43571	1.48914	0.34887	0.96199	1.05758	1.23117	0.02003	2.86873	0.16431	1.76955	0.34779	1.21996	0.63946
	0.9732	0.07934	2.20698	0.45345	1.50036	0.3475	0.9732	1.0454	1.24239	0.02083	2.87995	0.16104	1.78076	0.32989	1.23117	0.65152
	0.98442	0.07871	2.21819	0.47181	1.51158	0.34538	0.98442	1.03339	1.25361	0.02165	2.89116	0.15775	1.79198	0.31244	1.24239	0.66475
	0.99563	0.07821	2.22941	0.49072	1.52279	0.34252	0.99563	1.02155	1.26482	0.02249	2.90238	0.15446	1.8032	0.29547	1.25361	0.67902
	1.00685	0.07787	2.24063	0.51021	1.53401	0.33895	1.00685	1.01008	1.27604	0.02334	2.91359	0.1512	1.81441	0.27903	1.26482	0.69419
	1.01807	0.07772	2.25184	0.53026	1.54523	0.33471	1.01807	0.9992	1.28725	0.0242	2.92481	0.14798	1.82563	0.26318	1.27604	0.7101
	1.02928	0.07776	2.26306	0.55066	1.55644	0.32991	1.02928	0.98909	1.29847	0.02506	2.93603	0.14481	1.83684	0.24794	1.28725	0.72659
	1.0405	0.07802	2.27427	0.57129	1.56766	0.32456	1.0405	0.97996	1.30969	0.02592	2.94724	0.14171	1.84806	0.23336	1.29847	0.74348
	1.05171	0.07852	2.28549	0.59209	1.57887	0.31861	1.05171	0.97199	1.3209	0.02676	2.95846	0.13869	1.85928	0.21946	1.30969	0.76058
	1.06293	0.07927	2.29671	0.61299	1.59009	0.3121	1.06293	0.96537	1.33212	0.02759	2.96968	0.13577	1.87049	0.20626	1.3209	0.77773
	1.07415	0.08028	2.30792	0.63392	1.60131	0.30507	1.07415	0.96025	1.34333	0.0284	2.98089	0.13296	1.88171	0.19378	1.33212	0.79474
	1.08536	0.08157	2.31914	0.65477	1.61252	0.29757	1.08536	0.9568	1.35455	0.02918	2.99211	0.13027	1.89293	0.18204	1.34333	0.81141
	1.09658	0.08315	2.33036	0.67551	1.62374	0.28966	1.09658	0.95515	1.36577	0.02992	3.00332	0.12771	1.90414	0.17104	1.35455	0.82756
	1.1078	0.08502	2.34157	0.69607	1.63495	0.28137	1.1078	0.95541	1.37698	0.03062	3.01454	0.12529	1.91536	0.1608	1.36577	0.84302
	1.11901	0.08718	2.35279	0.7163	1.64617	0.27277	1.11901	0.95769	1.3882	0.03128	3.02576	0.12302	1.92657	0.1513	1.37698	0.85768
	1.13023	0.08964	2.364	0.73613	1.65739	0.26389	1.13023	0.96206	1.39942	0.03188	3.03697	0.1209	1.93779	0.14256	1.3882	0.87146
	1.14144	0.09239	2.37522	0.75561	1.6686	0.25481	1.14144	0.96858	1.41063	0.03243	3.04819	0.11893	1.94901	0.13457	1.39942	0.88415
	1.15266	0.09545	2.38644	0.77475	1.67982	0.24556	1.15266	0.97749	1.42185	0.03292	3.0594	0.11713	1.96022	0.12731	1.41063	0.8955
	1.16388	0.09881	2.39765	0.79335	1.69104	0.2362	1.16388	0.98879	1.43306	0.03336	3.07062	0.11548	1.97144	0.12078	1.42185	0.90537
	1.17509	0.10244	2.40887	0.81126	1.70225	0.22677	1.17509	1.00224	1.44428	0.03375	3.08184	0.11398	1.98265	0.11496	1.43306	0.9138
	1.18631	0.10632	2.42008	0.82841	1.71347	0.21733	1.18631	1.01781	1.4555	0.03407	3.09305	0.11264	1.99387	0.10984	1.44428	0.92084
	1.19752	0.11044	2.4313	0.84473	1.72468	0.20795	1.19752	1.03544	1.46671	0.03433	3.10427	0.11145	2.00509	0.1054	1.4555	0.92637
	1.20874	0.11478	2.44252	0.86015	1.7359	0.1987	1.20874	1.05497	1.47793	0.03451	3.11549	0.1104	2.0163	0.10162	1.46671	0.93024
	1.21996	0.1193	2.45373	0.87471	1.74712	0.18963	1.21996	1.07628	1.48914	0.03463	3.1267	0.10949	2.02752	0.09848	1.47793	0.93233
	1.23117	0.12399	2.46495	0.88835	1.75833	0.18072	1.23117	1.09921	1.50036	0.03467	3.13792	0.1087	2.03874	0.09595	1.48914	0.93274
	1.24239	0.12881	2.47617	0.901	1.76955	0.172	1.24239	1.12357	1.51158	0.03464	3.14913	0.10803	2.04995	0.09401	1.50036	0.93137
	1.25361	0.13374	2.48738	0.91264	1.78076	0.1635	1.25361	1.14918	1.52279	0.03452	3.16035	0.10747	2.06117	0.09264	1.51158	0.92801
	1.26482	0.13873	2.4986	0.92314	1.79198	0.15527	1.26482	1.17582	1.53401	0.03433	3.17157	0.10706	2.07238	0.0918	1.52279	0.92266
	1.27604	0.14376	2.50981	0.93247	1.8032	0.1473	1.27604	1.20325	1.54523	0.03406	3.18278	0.10682	2.0836	0.09148	1.53401	0.91539
	1.28725	0.14879	2.52103	0.94076	1.81441	0.13963	1.28725	1.23122	1.55644	0.03373	3.194	0.10666	2.09482	0.09163	1.54523	0.90626
	1.29847	0.15378	2.53225	0.94797	1.82563	0.13227	1.29847	1.25948	1.56766	0.03334	3.20521	0.10657	2.10603	0.09224	1.55644	0.89563
	1.30969	0.15869	2.54346	0.95403	1.83684	0.12524	1.30969	1.28776	1.57887	0.03289	3.21643	0.10653	2.11725	0.09326	1.56766	0.88353
	1.3209	0.16349	2.55468	0.95923	1.84806	0.11856	1.3209	1.31579	1.59009	0.03237	3.22765	0.10652	2.12846	0.09468	1.57887	0.86973
	1.33212	0.16813	2.56589	0.96353	1.85928	0.11224	1.33212	1.34329	1.60131	0.03179	3.23886	0.10654	2.13968	0.09645	1.59009	0.85431
	1.34333	0.17259	2.57711	0.96661	1.87049	0.10629	1.34333	1.36998	1.61252	0.03115	3.25008	0.10657	2.1509	0.09855	1.60131	0.83737
	1.35455	0.17682	2.58833	0.96841	1.88171	0.10072	1.35455	1.39561	1.62374	0.03046	3.2613	0.10661	2.16211	0.10095	1.61252	0.81903
	1.36577	0.18079	2.59954	0.96894	1.89293	0.09553	1.36577	1.41991	1.63495	0.02972	3.27251	0.10663	2.17333	0.10361	1.62374	0.79941
	1.37698	0.18449	2.61076	0.9682	1.90414	0.09075	1.37698	1.44277	1.64617	0.02894	3.28373	0.10664	2.18455	0.10651	1.63495	0.77864
	1.3882	0.1879	2.62198	0.96623	1.91536	0.08635	1.3882	1.46414	1.65739	0.02812	3.29494	0.10663	2.19576	0.10961	1.64617	0.75684
	1.39942	0.19099	2.63319	0.96303	1.92657	0.08236	1.39942	1.48367	1.6686	0.02727	3.30616	0.10658	2.20698	0.11289	1.65739	0.73415
	1.41063	0.19371	2.64441	0.95863	1.93779	0.07876	1.41063	1.50095	1.67982	0.02639	3.31738	0.1065	2.21819	0.11632	1.6686	0.71071
	1.42185	0.19602	2.65562	0.95308	1.94901	0.07556	1.42185	1.51579	1.69104	0.02549	3.32859	0.10638	2.22941	0.11986	1.67982	0.68664
	1.43306	0.19795	2.66684	0.9464	1.96022	0.07276	1.43306	1.52832	1.70225	0.02457	3.33981	0.10622	2.24063	0.12352	1.69104	0.66209
	1.44428	0.19953	2.67806	0.93882	1.97144	0.07034	1.44428	1.5387	1.71347	0.02363	3.35102	0.10601	2.25184	0.12728	1.70225	0.63719
	1.4555	0.20075	2.68927	0.93045	1.98265	0.06831	1.4555	1.54669	1.72468	0.0227	3.36224	0.10576	2.26306	0.13109	1.71347	0.61207
	1.46671	0.20158	2.70049	0.92118	1.99387	0.06666	1.46671	1.55201	1.7359	0.02176	3.37346	0.10548	2.27427	0.1349	1.72468	0.5869
	1.47793	0.20197	2.7117	0.91109	2.00509	0.06537	1.47793	1.55451	1.74712	0.02084	3.38467	0.10522	2.28549	0.13869	1.7359	0.56195
	1.48914	0.20196	2.72292	0.90031	2.0163	0.06445	1.48914	1.55435	1.75833	0.01992	3.39589	0.10495	2.29671	0.14247	1.74712	0.53729
	1.50036	0.20151	2.73414	0.88878	2.02752	0.06388	1.50036	1.55147	1.76955	0.01901	3.40711	0.10465	2.30792	0.1462	1.75833	0.51289
	1.51158	0.20061	2.74535	0.87659	2.03874	0.06365	1.51158	1.54548	1.78076	0.01811	3.41832	0.10432	2.31914	0.14986	1.76955	0.48883
	1.52279	0.19926	2.75657	0.86379	2.04995	0.06374	1.52279	1.53643	1.79198	0.01723	3.42954	0.10398	2.33036	0.15343	1.78076	0.46524
	1.53401	0.19748	2.76778	0.85035	2.06117	0.06416	1.53401	1.52444	1.8032	0.01637	3.44075	0.10362	2.34157	0.1569	1.79198	0.44221
	1.54523	0.1953	2.779	0.83635	2.07238	0.06487	1.54523	1.50963	1.81441	0.01554	3.45197	0.10326	2.35279	0.16025	1.8032	0.41978
	1.55644	0.19277	2.79022	0.82185	2.0836	0.06587	1.55644	1.49245	1.82563	0.01472	3.46319	0.10292	2.364	0.16345	1.81441	0.39803
	1.56766	0.1899	2.80143	0.80692	2.09482	0.06715	1.56766	1.47294	1.83684	0.01393	3.4744	0.10261	2.37522	0.16655	1.82563	0.377
	1.57887	0.18666	2.81265	0.79162	2.10603	0.06869	1.57887	1.45084	1.84806	0.01318	3.48562	0.10234	2.38644	0.16956	1.83684	0.35675
	1.59009	0.18309	2.82387	0.77608	2.11725	0.07046	1.59009	1.42629	1.85928	0.01245	3.49683	0.10209	2.39765	0.17243	1.84806	0.33732
	1.60131	0.17922	2.83508	0.7604	2.12846	0.07247	1.60131	1.39947	1.87049	0.01175	3.50805	0.10188	2.40887	0.17513	1.85928	0.31877
	1.61252	0.17505	2.8463	0.74462	2.13968	0.07468	1.61252	1.37055	1.88171	0.01109	3.51927	0.10171	2.42008	0.17764	1.87049	0.30113
	1.62374	0.17064	2.85751	0.72887	2.1509	0.07708	1.62374	1.33972	1.89293	0.01047	3.53048	0.10157	2.4313	0.17997	1.88171	0.28442
	1.63495	0.166	2.86873	0.7132	2.16211	0.07966	1.63495	1.30716	1.90414	0.00988	3.5417	0.10149	2.44252	0.18211	1.89293	0.26868
	1.64617	0.16117	2.87995	0.69758	2.17333	0.0824	1.64617	1.27308	1.91536	0.00933	3.55292	0.10146	2.45373	0.18406	1.90414	0.25394
	1.65739	0.15618	2.89116	0.68208	2.18455	0.08527	1.65739	1.23767	1.92657	0.00882	3.56413	0.1015	2.46495	0.18582	1.91536	0.2402
	1.6686	0.15106	2.90238	0.66683	2.19576	0.08828	1.6686	1.20114	1.93779	0.00835	3.57535	0.1016	2.47617	0.18741	1.92657	0.22748
	1.67982	0.14583	2.91359	0.65209	2.20698	0.09141	1.67982	1.1637	1.94901	0.00792	3.58656	0.10177	2.48738	0.18882	1.93779	0.21579
	1.69104	0.14054	2.92481	0.63783	2.21819	0.09462	1.69104	1.12555	1.96022	0.00753	3.59778	0.10201	2.4986	0.19006	1.94901	0.20513
	1.70225	0.1352	2.93603	0.62391	2.22941	0.09791	1.70225	1.08689	1.97144	0.00718	3.609	0.10233	2.50981	0.19112	1.96022	0.1955
	1.71347	0.12985	2.94724	0.6104	2.24063	0.10127	1.71347	1.04792	1.98265	0.00686	3.62021	0.10273	2.52103	0.19205	1.97144	0.1869
	1.72468	0.12454	2.95846	0.59732	2.25184	0.10471	1.72468	1.00894	1.99387	0.00659	3.63143	0.1032	2.53225	0.19286	1.98265	0.17932
	1.7359	0.11932	2.96968	0.58472	2.26306	0.10818	1.7359	0.97042	2.00509	0.00636	3.64264	0.10374	2.54346	0.19351	1.99387	0.17275
	1.74712	0.11421	2.98089	0.57265	2.27427	0.11165	1.74712	0.93246	2.0163	0.00617	3.65386	0.10436	2.55468	0.19408	2.00509	0.16718
	1.75833	0.10918	2.99211	0.56113	2.28549	0.1151	1.75833	0.89495	2.02752	0.00602	3.66508	0.10504	2.56589	0.19457	2.0163	0.16259
	1.76955	0.10427	3.00332	0.55019	2.29671	0.11853	1.76955	0.85799	2.03874	0.00591	3.67629	0.10579	2.57711	0.19493	2.02752	0.15896
	1.78076	0.09948	3.01454	0.53986	2.30792	0.12193	1.78076	0.8218	2.04995	0.00583	3.68751	0.1066	2.58833	0.19514	2.03874	0.15627
	1.79198	0.09484	3.02576	0.53016	2.31914	0.12527	1.79198	0.78653	2.06117	0.00579	3.69872	0.10745	2.59954	0.19522	2.04995	0.15449
	1.8032	0.09037	3.03697	0.52111	2.33036	0.12855	1.8032	0.75224	2.07238	0.00579	3.70994	0.10836	2.61076	0.19518	2.06117	0.1536
	1.81441	0.08607	3.04819	0.51272	2.34157	0.13175	1.81441	0.71909	2.0836	0.00582	3.72116	0.10931	2.62198	0.19501	2.07238	0.15356
	1.82563	0.08197	3.0594	0.50499	2.35279	0.13485	1.82563	0.68717	2.09482	0.00589	3.73237	0.11034	2.63319	0.19471	2.0836	0.15434
	1.83684	0.07807	3.07062	0.49794	2.364	0.13783	1.83684	0.65654	2.10603	0.00598	3.74359	0.11143	2.64441	0.1943	2.09482	0.15591
	1.84806	0.07439	3.08184	0.49154	2.37522	0.14072	1.84806	0.6273	2.11725	0.00611	3.75481	0.11254	2.65562	0.19377	2.10603	0.15822
	1.85928	0.07093	3.09305	0.48581	2.38644	0.14351	1.85928	0.59955	2.12846	0.00626	3.76602	0.11366	2.66684	0.19313	2.11725	0.16125
	1.87049	0.06771	3.10427	0.48073	2.39765	0.14617	1.87049	0.57335	2.13968	0.00644	3.77724	0.11477	2.67806	0.19239	2.12846	0.16495
	1.88171	0.06474	3.11549	0.47629	2.40887	0.14868	1.88171	0.54879	2.1509	0.00665	3.78845	0.11587	2.68927	0.19156	2.13968	0.16927
	1.89293	0.06201	3.1267	0.47246	2.42008	0.15102	1.89293	0.52593	2.16211	0.00687	3.79967	0.11695	2.70049	0.19064	2.1509	0.17418
	1.90414	0.05953	3.13792	0.46923	2.4313	0.15319	1.90414	0.50484	2.17333	0.00712	3.81089	0.118	2.7117	0.18961	2.16211	0.17963
	1.91536	0.05732	3.14913	0.46657	2.44252	0.15518	1.91536	0.48556	2.18455	0.00739	3.8221	0.11903	2.72292	0.18849	2.17333	0.18558
	1.92657	0.05537	3.16035	0.46446	2.45373	0.15699	1.92657	0.46814	2.19576	0.00767	3.83332	0.12005	2.73414	0.18727	2.18455	0.19197
	1.93779	0.05369	3.17157	0.46303	2.46495	0.15863	1.93779	0.45262	2.20698	0.00797	3.84453	0.12103	2.74535	0.18595	2.19576	0.19878
	1.94901	0.05227	3.18278	0.46238	2.47617	0.16009	1.94901	0.43903	2.21819	0.00828	3.85575	0.12195	2.75657	0.18453	2.20698	0.20595
	1.96022	0.05112	3.194	0.46229	2.48738	0.16137	1.96022	0.42739	2.22941	0.00861	3.86697	0.12284	2.76778	0.18298	2.21819	0.21343
	1.97144	0.05023	3.20521	0.4626	2.4986	0.16243	1.97144	0.41772	2.24063	0.00894	3.87818	0.12371	2.779	0.18131	2.22941	0.22117
	1.98265	0.04961	3.21643	0.46327	2.50981	0.16329	1.98265	0.41004	2.25184	0.00927	3.8894	0.12452	2.79022	0.17949	2.24063	0.22918
	1.99387	0.04925	3.22765	0.46426	2.52103	0.16396	1.99387	0.40434	2.26306	0.00962	3.90062	0.12529	2.80143	0.17755	2.25184	0.23742
	2.00509	0.04915	3.23886	0.46554	2.53225	0.16446	2.00509	0.40062	2.27427	0.00996	3.91183	0.12599	2.81265	0.17546	2.26306	0.2458
	2.0163	0.0493	3.25008	0.46707	2.54346	0.16474	2.0163	0.39886	2.28549	0.01031	3.92305	0.12665	2.82387	0.17324	2.27427	0.25426
	2.02752	0.04969	3.2613	0.46881	2.55468	0.16486	2.02752	0.39905	2.29671	0.01066	3.93426	0.12725	2.83508	0.1709	2.28549	0.26277
	2.03874	0.05032	3.27251	0.47073	2.56589	0.16482	2.03874	0.40115	2.30792	0.01101	3.94548	0.12779	2.8463	0.16842	2.29671	0.27131
	2.04995	0.05119	3.28373	0.4728	2.57711	0.16457	2.04995	0.40515	2.31914	0.01135	3.9567	0.12832	2.85751	0.16583	2.30792	0.27983
	2.06117	0.05227	3.29494	0.47498	2.58833	0.16411	2.06117	0.41099	2.33036	0.01169	3.96791	0.12883	2.86873	0.16315	2.31914	0.28827
	2.07238	0.05356	3.30616	0.47726	2.59954	0.16343	2.07238	0.41862	2.34157	0.01202	3.97913	0.12929	2.87995	0.16034	2.33036	0.29662
	2.0836	0.05506	3.31738	0.47962	2.61076	0.16255	2.0836	0.428	2.35279	0.01235	3.99034	0.12975	2.89116	0.15742	2.34157	0.30485
	2.09482	0.05674	3.32859	0.48203	2.62198	0.16146	2.09482	0.43907	2.364	0.01266	4.00156	0.13019	2.90238	0.15443	2.35279	0.31289
	2.10603	0.0586	3.33981	0.4845	2.63319	0.16017	2.10603	0.45175	2.37522	0.01297	4.01278	0.13059	2.91359	0.15145	2.364	0.32072
	2.11725	0.06062	3.35102	0.487	2.64441	0.15868	2.11725	0.46598	2.38644	0.01328	4.02399	0.13097	2.92481	0.14848	2.37522	0.32841
	2.12846	0.06279	3.36224	0.48954	2.65562	0.15701	2.12846	0.48169	2.39765	0.01357	4.03521	0.13132	2.93603	0.14543	2.38644	0.336
	2.13968	0.0651	3.37346	0.49217	2.66684	0.15516	2.13968	0.49879	2.40887	0.01386	4.04643	0.13165	2.94724	0.14232	2.39765	0.34336
	2.1509	0.06752	3.38467	0.49495	2.67806	0.15316	2.1509	0.51719	2.42008	0.01412	4.05764	0.13198	2.95846	0.13916	2.40887	0.35041
	2.16211	0.07005	3.39589	0.49797	2.68927	0.15104	2.16211	0.53681	2.4313	0.01437	4.06886	0.13233	2.96968	0.13597	2.42008	0.35714
	2.17333	0.07266	3.40711	0.50117	2.70049	0.14878	2.17333	0.55755	2.44252	0.01461	4.08007	0.13266	2.98089	0.13275	2.4313	0.36353
	2.18455	0.07535	3.41832	0.50443	2.7117	0.14639	2.18455	0.57933	2.45373	0.01482	4.09129	0.13298	2.99211	0.12953	2.44252	0.36957
	2.19576	0.07811	3.42954	0.50779	2.72292	0.14388	2.19576	0.6021	2.46495	0.01502	4.10251	0.13329	3.00332	0.12633	2.45373	0.37523
	2.20698	0.08091	3.44075	0.51129	2.73414	0.14127	2.20698	0.62577	2.47617	0.0152	4.11372	0.13358	3.01454	0.12315	2.46495	0.38053
	2.21819	0.08374	3.45197	0.51495	2.74535	0.13855	2.21819	0.65017	2.48738	0.01537	4.12494	0.13385	3.02576	0.12002	2.47617	0.38545
	2.22941	0.08657	3.46319	0.51879	2.75657	0.13573	2.22941	0.6752	2.4986	0.01551	4.13615	0.13411	3.03697	0.11696	2.48738	0.39
	2.24063	0.08943	3.4744	0.52296	2.76778	0.13282	2.24063	0.70091	2.50981	0.01563	4.14737	0.13436	3.04819	0.11397	2.4986	0.39415
	2.25184	0.0923	3.48562	0.52751	2.779	0.12982	2.25184	0.72727	2.52103	0.01574	4.15859	0.13458	3.0594	0.11108	2.50981	0.3979
	2.26306	0.09513	3.49683	0.5323	2.79022	0.12674	2.26306	0.75397	2.53225	0.01582	4.1698	0.13478	3.07062	0.1083	2.52103	0.40132
	2.27427	0.09792	3.50805	0.53731	2.80143	0.12361	2.27427	0.78086	2.54346	0.01589	4.18102	0.13497	3.08184	0.10564	2.53225	0.40442
	2.28549	0.10063	3.51927	0.54253	2.81265	0.12041	2.28549	0.80783	2.55468	0.01593	4.19224	0.13513	3.09305	0.10312	2.54346	0.40715
	2.29671	0.10328	3.53048	0.54798	2.82387	0.11719	2.29671	0.8348	2.56589	0.01596	4.20345	0.13527	3.10427	0.10074	2.55468	0.40962
	2.30792	0.10583	3.5417	0.55367	2.83508	0.11396	2.30792	0.86168	2.57711	0.01596	4.21467	0.13538	3.11549	0.09852	2.56589	0.41183
	2.31914	0.10827	3.55292	0.55959	2.8463	0.11072	2.31914	0.88831	2.58833	0.01594	4.22588	0.13547	3.1267	0.09647	2.57711	0.41365
	2.33036	0.11062	3.56413	0.56574	2.85751	0.1075	2.33036	0.91467	2.59954	0.01589	4.2371	0.13556	3.13792	0.09459	2.58833	0.41508
	2.34157	0.11284	3.57535	0.5721	2.86873	0.10429	2.34157	0.94066	2.61076	0.01582	4.24832	0.13565	3.14913	0.09289	2.59954	0.4161
	2.35279	0.11493	3.58656	0.57867	2.87995	0.10111	2.35279	0.96608	2.62198	0.01573	4.25953	0.13572	3.16035	0.09137	2.61076	0.41672
	2.364	0.11688	3.59778	0.58542	2.89116	0.09796	2.364	0.99085	2.63319	0.01561	4.27075	0.13579	3.17157	0.09004	2.62198	0.41693
	2.37522	0.1187	3.609	0.59232	2.90238	0.09485	2.37522	1.01503	2.64441	0.01546	4.28196	0.13586	3.18278	0.08892	2.63319	0.41675
	2.38644	0.1204	3.62021	0.59936	2.91359	0.09182	2.38644	1.03866	2.65562	0.01529	4.29318	0.13596	3.194	0.08799	2.64441	0.41617
	2.39765	0.12196	3.63143	0.60647	2.92481	0.08887	2.39765	1.06149	2.66684	0.0151	4.3044	0.13608	3.20521	0.08722	2.65562	0.4152
	2.40887	0.12335	3.64264	0.61363	2.93603	0.086	2.40887	1.08329	2.67806	0.01489	4.31561	0.13616	3.21643	0.08662	2.66684	0.41384
	2.42008	0.12455	3.65386	0.62078	2.94724	0.0832	2.42008	1.10398	2.68927	0.01465	4.32683	0.13623	3.22765	0.08618	2.67806	0.41214
	2.4313	0.12558	3.66508	0.62788	2.95846	0.08049	2.4313	1.12349	2.70049	0.0144	4.33805	0.13627	3.23886	0.08589	2.68927	0.41011
	2.44252	0.12642	3.67629	0.63487	2.96968	0.07788	2.44252	1.14175	2.7117	0.01412	4.34926	0.13631	3.25008	0.08574	2.70049	0.40772
	2.45373	0.12708	3.68751	0.64168	2.98089	0.07538	2.45373	1.15879	2.72292	0.01384	4.36048	0.13636	3.2613	0.08571	2.7117	0.405
	2.46495	0.12758	3.69872	0.64827	2.99211	0.07298	2.46495	1.17456	2.73414	0.01354	4.37169	0.13639	3.27251	0.0858	2.72292	0.40201
	2.47617	0.1279	3.70994	0.6547	3.00332	0.0707	2.47617	1.18899	2.74535	0.01323	4.38291	0.13641	3.28373	0.08599	2.73414	0.39869
	2.48738	0.12803	3.72116	0.66089	3.01454	0.06854	2.48738	1.20204	2.75657	0.0129	4.39413	0.13641	3.29494	0.08628	2.74535	0.39507
	2.4986	0.12797	3.73237	0.66686	3.02576	0.06651	2.4986	1.21355	2.76778	0.01256	4.40534	0.13641	3.30616	0.08664	2.75657	0.39116
	2.50981	0.12772	3.74359	0.67254	3.03697	0.06461	2.50981	1.22349	2.779	0.0122	4.41656	0.1364	3.31738	0.08707	2.76778	0.38691
	2.52103	0.12731	3.75481	0.67769	3.04819	0.06283	2.52103	1.23203	2.79022	0.01183	4.42777	0.13639	3.32859	0.08756	2.779	0.38234
	2.53225	0.12673	3.76602	0.68226	3.0594	0.06119	2.53225	1.23916	2.80143	0.01146	4.43899	0.13638	3.33981	0.08809	2.79022	0.37744
	2.54346	0.12597	3.77724	0.6862	3.07062	0.05969	2.54346	1.24474	2.81265	0.01107	4.45021	0.13637	3.35102	0.08865	2.80143	0.37225
	2.55468	0.12506	3.78845	0.68947	3.08184	0.05832	2.55468	1.24916	2.82387	0.01068	4.46142	0.13637	3.36224	0.08924	2.81265	0.36677
	2.56589	0.124	3.79967	0.69203	3.09305	0.05708	2.56589	1.25235	2.83508	0.01028	4.47264	0.13638	3.37346	0.08985	2.82387	0.36106
	2.57711	0.12277	3.81089	0.69386	3.10427	0.05597	2.57711	1.25394	2.8463	0.00989	4.48386	0.13639	3.38467	0.09049	2.83508	0.35517
	2.58833	0.12136	3.8221	0.69516	3.11549	0.055	2.58833	1.25387	2.85751	0.00949	4.49507	0.13642	3.39589	0.09117	2.8463	0.34909
	2.59954	0.11978	3.83332	0.69591	3.1267	0.05415	2.59954	1.25215	2.86873	0.0091	4.50629	0.13646	3.40711	0.09188	2.85751	0.34288
	2.61076	0.11805	3.84453	0.6959	3.13792	0.05342	2.61076	1.24879	2.87995	0.00871	4.5175	0.13652	3.41832	0.09258	2.86873	0.33656
	2.62198	0.11615	3.85575	0.69515	3.14913	0.05281	2.62198	1.24384	2.89116	0.00833	4.52872	0.13661	3.42954	0.09327	2.87995	0.33009
	2.63319	0.11411	3.86697	0.69379	3.16035	0.05232	2.63319	1.23731	2.90238	0.00796	4.53994	0.13675	3.44075	0.09396	2.89116	0.3235
	2.64441	0.11193	3.87818	0.69186	3.17157	0.05195	2.64441	1.22924	2.91359	0.0076	4.55115	0.13693	3.45197	0.09463	2.90238	0.31685
	2.65562	0.10961	3.8894	0.68926	3.18278	0.05172	2.65562	1.2197	2.92481	0.00725	4.56237	0.13713	3.46319	0.0953	2.91359	0.31025
	2.66684	0.10717	3.90062	0.68606	3.194	0.05158	2.66684	1.20873	2.93603	0.00692	4.57358	0.13736	3.4744	0.09599	2.92481	0.30371
	2.67806	0.10463	3.91183	0.68241	3.20521	0.05154	2.67806	1.19661	2.94724	0.00661	4.5848	0.13761	3.48562	0.09671	2.93603	0.29716
	2.68927	0.10201	3.92305	0.67831	3.21643	0.05158	2.68927	1.1835	2.95846	0.00632	4.59602	0.13789	3.49683	0.09743	2.94724	0.29064
	2.70049	0.09931	3.93426	0.67368	3.22765	0.0517	2.70049	1.16926	2.96968	0.00605	4.60723	0.13819	3.50805	0.09815	2.95846	0.28417
	2.7117	0.09653	3.94548	0.66858	3.23886	0.05189	2.7117	1.15401	2.98089	0.0058	4.61845	0.1385	3.51927	0.09886	2.96968	0.27778
	2.72292	0.09372	3.9567	0.66316	3.25008	0.05213	2.72292	1.13791	2.99211	0.00557	4.62966	0.13882	3.53048	0.09957	2.98089	0.27151
	2.73414	0.09085	3.96791	0.65747	3.2613	0.05244	2.73414	1.1209	3.00332	0.00537	4.64088	0.13918	3.5417	0.10028	2.99211	0.26538
	2.74535	0.08794	3.97913	0.6515	3.27251	0.05279	2.74535	1.10307	3.01454	0.0052	4.6521	0.1396	3.55292	0.10099	3.00332	0.25941
	2.75657	0.08499	3.99034	0.64535	3.28373	0.05319	2.75657	1.08451	3.02576	0.00505	4.66331	0.14005	3.56413	0.10172	3.01454	0.25364
	2.76778	0.08202	4.00156	0.63907	3.29494	0.05362	2.76778	1.06519	3.03697	0.00493	4.67453	0.14048	3.57535	0.10245	3.02576	0.24809
	2.779	0.07902	4.01278	0.63272	3.30616	0.05409	2.779	1.04518	3.04819	0.00484	4.68575	0.14089	3.58656	0.1032	3.03697	0.24279
	2.79022	0.076	4.02399	0.62633	3.31738	0.05458	2.79022	1.0246	3.0594	0.00477	4.69696	0.14129	3.59778	0.10396	3.04819	0.23774
	2.80143	0.07299	4.03521	0.61997	3.32859	0.0551	2.80143	1.00351	3.07062	0.00474	4.70818	0.14166	3.609	0.10474	3.0594	0.23298
	2.81265	0.06998	4.04643	0.61368	3.33981	0.05564	2.81265	0.98202	3.08184	0.00473	4.71939	0.142	3.62021	0.10553	3.07062	0.22851
	2.82387	0.067	4.05764	0.60751	3.35102	0.05619	2.82387	0.96027	3.09305	0.00475	4.73061	0.14231	3.63143	0.10634	3.08184	0.22435
	2.83508	0.06405	4.06886	0.60152	3.36224	0.05676	2.83508	0.93841	3.10427	0.0048	4.74183	0.14258	3.64264	0.10716	3.09305	0.22051
	2.8463	0.06115	4.08007	0.59571	3.37346	0.05735	2.8463	0.9165	3.11549	0.00487	4.75304	0.14279	3.65386	0.10799	3.10427	0.21699
	2.85751	0.05831	4.09129	0.59009	3.38467	0.05796	2.85751	0.89467	3.1267	0.00497	4.76426	0.14296	3.66508	0.10883	3.11549	0.2138
	2.86873	0.05553	4.10251	0.58469	3.39589	0.0586	2.86873	0.87302	3.13792	0.0051	4.77547	0.14307	3.67629	0.10968	3.1267	0.21093
	2.87995	0.05283	4.11372	0.57953	3.40711	0.05927	2.87995	0.85151	3.14913	0.00525	4.78669	0.14312	3.68751	0.11052	3.13792	0.20839
	2.89116	0.05021	4.12494	0.57461	3.41832	0.05995	2.89116	0.83024	3.16035	0.00542	4.79791	0.1431	3.69872	0.11136	3.14913	0.20617
	2.90238	0.04769	4.13615	0.56995	3.42954	0.06065	2.90238	0.80938	3.17157	0.00562	4.80912	0.14302	3.70994	0.1122	3.16035	0.20426
	2.91359	0.04528	4.14737	0.56554	3.44075	0.06137	2.91359	0.78919	3.18278	0.00583	4.82034	0.14286	3.72116	0.11305	3.17157	0.20272
	2.92481	0.04299	4.15859	0.56138	3.45197	0.06212	2.92481	0.76969	3.194	0.00607	4.83156	0.14263	3.73237	0.1139	3.18278	0.20157
	2.93603	0.04082	4.1698	0.55747	3.46319	0.06289	2.93603	0.75073	3.20521	0.00632	4.84277	0.14232	3.74359	0.11474	3.194	0.20071
	2.94724	0.03878	4.18102	0.5538	3.4744	0.06371	2.94724	0.73237	3.21643	0.00658	4.85399	0.14193	3.75481	0.11554	3.20521	0.20011
	2.95846	0.03687	4.19224	0.55038	3.48562	0.06459	2.95846	0.71468	3.22765	0.00686	4.8652	0.14147	3.76602	0.11629	3.21643	0.19973
	2.96968	0.0351	4.20345	0.54722	3.49683	0.06549	2.96968	0.6977	3.23886	0.00714	4.87642	0.14091	3.77724	0.11699	3.22765	0.19956
	2.98089	0.03347	4.21467	0.54431	3.50805	0.06643	2.98089	0.6815	3.25008	0.00744	4.88764	0.14024	3.78845	0.11761	3.23886	0.19958
	2.99211	0.032	4.22588	0.54165	3.51927	0.06741	2.99211	0.66611	3.2613	0.00774	4.89885	0.1395	3.79967	0.11817	3.25008	0.19975
	3.00332	0.03068	4.2371	0.53935	3.53048	0.06842	3.00332	0.65157	3.27251	0.00804	4.91007	0.1387	3.81089	0.11864	3.2613	0.20006
	3.01454	0.02952	4.24832	0.53736	3.5417	0.06947	3.01454	0.63792	3.28373	0.00835	4.92128	0.13785	3.8221	0.11906	3.27251	0.20047
	3.02576	0.02851	4.25953	0.53563	3.55292	0.07055	3.02576	0.62519	3.29494	0.00865	4.9325	0.13692	3.83332	0.11941	3.28373	0.20098
	3.03697	0.02767	4.27075	0.53415	3.56413	0.07169	3.03697	0.61339	3.30616	0.00895	4.94372	0.13591	3.84453	0.11967	3.29494	0.20156
	3.04819	0.02698	4.28196	0.53298	3.57535	0.07286	3.04819	0.60254	3.31738	0.00925	4.95493	0.13482	3.85575	0.11985	3.30616	0.20218
	3.0594	0.02646	4.29318	0.53221	3.58656	0.07407	3.0594	0.59265	3.32859	0.00955	4.96615	0.13362	3.86697	0.11996	3.31738	0.20282
	3.07062	0.02609	4.3044	0.53173	3.59778	0.07533	3.07062	0.58372	3.33981	0.00983	4.97737	0.13233	3.87818	0.11998	3.32859	0.20348
	3.08184	0.02589	4.31561	0.53144	3.609	0.07662	3.08184	0.57575	3.35102	0.01011	4.98858	0.13094	3.8894	0.11991	3.33981	0.20413
	3.09305	0.02584	4.32683	0.53134	3.62021	0.07795	3.09305	0.56873	3.36224	0.01037	4.9998	0.12946	3.90062	0.11975	3.35102	0.20477
	3.10427	0.02594	4.33805	0.53144	3.63143	0.07931	3.10427	0.56264	3.37346	0.01063	5.01101	0.1279	3.91183	0.1195	3.36224	0.20537
	3.11549	0.02618	4.34926	0.5318	3.64264	0.08071	3.11549	0.55747	3.38467	0.01088	5.02223	0.12625	3.92305	0.11917	3.37346	0.20597
	3.1267	0.02658	4.36048	0.53246	3.65386	0.08212	3.1267	0.55318	3.39589	0.01113	5.03345	0.12454	3.93426	0.11874	3.38467	0.20659
	3.13792	0.02711	4.37169	0.53333	3.66508	0.08356	3.13792	0.54976	3.40711	0.01136	5.04466	0.12277	3.94548	0.11821	3.39589	0.20724
	3.14913	0.02777	4.38291	0.53445	3.67629	0.08501	3.14913	0.54716	3.41832	0.01158	5.05588	0.12095	3.9567	0.11761	3.40711	0.20789
	3.16035	0.02856	4.39413	0.53582	3.68751	0.08646	3.16035	0.54533	3.42954	0.01179	5.06709	0.11911	3.96791	0.11693	3.41832	0.20849
	3.17157	0.02947	4.40534	0.53746	3.69872	0.08791	3.17157	0.54445	3.44075	0.012	5.07831	0.11726	3.97913	0.11616	3.42954	0.20904
	3.18278	0.03049	4.41656	0.53937	3.70994	0.08937	3.18278	0.54459	3.45197	0.0122	5.08953	0.11539	3.99034	0.11533	3.44075	0.20957
	3.194	0.03162	4.42777	0.54156	3.72116	0.09082	3.194	0.54549	3.46319	0.0124	5.10074	0.11351	4.00156	0.11442	3.45197	0.21009
	3.20521	0.03284	4.43899	0.54405	3.73237	0.09227	3.20521	0.54697	3.4744	0.01261	5.11196	0.11164	4.01278	0.11345	3.46319	0.21061
	3.21643	0.03414	4.45021	0.54682	3.74359	0.0937	3.21643	0.54899	3.48562	0.01283	5.12318	0.10978	4.02399	0.11243	3.4744	0.2112
	3.22765	0.03551	4.46142	0.5499	3.75481	0.0951	3.22765	0.55148	3.49683	0.01306	5.13439	0.10795	4.03521	0.11135	3.48562	0.21188
	3.23886	0.03695	4.47264	0.55327	3.76602	0.09644	3.23886	0.55438	3.50805	0.01329	5.14561	0.10615	4.04643	0.11023	3.49683	0.21259
	3.25008	0.03845	4.48386	0.55693	3.77724	0.09772	3.25008	0.55765	3.51927	0.01354	5.15682	0.10441	4.05764	0.10907	3.50805	0.21333
	3.2613	0.03998	4.49507	0.56088	3.78845	0.09894	3.2613	0.56123	3.53048	0.0138	5.16804	0.10273	4.06886	0.10788	3.51927	0.21411
	3.27251	0.04155	4.50629	0.56511	3.79967	0.10008	3.27251	0.56508	3.5417	0.01408	5.17926	0.10115	4.08007	0.10666	3.53048	0.21494
	3.28373	0.04315	4.5175	0.56959	3.81089	0.10113	3.28373	0.56914	3.55292	0.01439	5.19047	0.0997	4.09129	0.10539	3.5417	0.21585
	3.29494	0.04476	4.52872	0.57435	3.8221	0.10212	3.29494	0.57336	3.56413	0.01472	5.20169	0.09835	4.10251	0.10408	3.55292	0.21685
	3.30616	0.04638	4.53994	0.57942	3.83332	0.10303	3.30616	0.57773	3.57535	0.01508	5.2129	0.09711	4.11372	0.10274	3.56413	0.21794
	3.31738	0.048	4.55115	0.58475	3.84453	0.10385	3.31738	0.5822	3.58656	0.01548	5.22412	0.09597	4.12494	0.10136	3.57535	0.21913
	3.32859	0.04961	4.56237	0.59031	3.85575	0.10458	3.32859	0.58675	3.59778	0.01592	5.23534	0.09494	4.13615	0.09995	3.58656	0.22045
	3.33981	0.05121	4.57358	0.59603	3.86697	0.10522	3.33981	0.59135	3.609	0.0164	5.24655	0.09404	4.14737	0.09852	3.59778	0.22189
	3.35102	0.0528	4.5848	0.60189	3.87818	0.10578	3.35102	0.59598	3.62021	0.01693	5.25777	0.09325	4.15859	0.09706	3.609	0.22347
	3.36224	0.05436	4.59602	0.60789	3.8894	0.10624	3.36224	0.60066	3.63143	0.01751	5.26899	0.0926	4.1698	0.09558	3.62021	0.22519
	3.37346	0.0559	4.60723	0.61395	3.90062	0.10659	3.37346	0.60541	3.64264	0.01814	5.2802	0.09208	4.18102	0.09408	3.63143	0.22705
	3.38467	0.05742	4.61845	0.62002	3.91183	0.10685	3.38467	0.61034	3.65386	0.01883	5.29142	0.09169	4.19224	0.09256	3.64264	0.22904
	3.39589	0.05894	4.62966	0.62605	3.92305	0.10702	3.39589	0.61552	3.66508	0.01958	5.30263	0.09144	4.20345	0.09104	3.65386	0.23118
	3.40711	0.06045	4.64088	0.63221	3.93426	0.10707	3.40711	0.62089	3.67629	0.02038	5.31385	0.09132	4.21467	0.08951	3.66508	0.23345
	3.41832	0.06194	4.6521	0.63858	3.94548	0.10702	3.41832	0.62633	3.68751	0.02124	5.32507	0.09133	4.22588	0.08799	3.67629	0.23585
	3.42954	0.06343	4.66331	0.64494	3.9567	0.10688	3.42954	0.63187	3.69872	0.02217	5.33628	0.09148	4.2371	0.08651	3.68751	0.23836
	3.44075	0.06492	4.67453	0.65111	3.96791	0.10666	3.44075	0.63758	3.70994	0.02315	5.3475	0.09175	4.24832	0.08505	3.69872	0.24098
	3.45197	0.06643	4.68575	0.65704	3.97913	0.10634	3.45197	0.6435	3.72116	0.02419	5.35871	0.09215	4.25953	0.08362	3.70994	0.24372
	3.46319	0.06797	4.69696	0.6627	3.99034	0.10594	3.46319	0.64965	3.73237	0.02529	5.36993	0.09266	4.27075	0.08221	3.72116	0.24655
	3.4744	0.06959	4.70818	0.66806	4.00156	0.10546	3.4744	0.65627	3.74359	0.02644	5.38115	0.09329	4.28196	0.08085	3.73237	0.24952
	3.48562	0.0713	4.71939	0.67308	4.01278	0.1049	3.48562	0.66339	3.75481	0.02764	5.39236	0.09403	4.29318	0.07953	3.74359	0.25261
	3.49683	0.07308	4.73061	0.67773	4.02399	0.10428	3.49683	0.67087	3.76602	0.02889	5.40358	0.09488	4.3044	0.07828	3.75481	0.25573
	3.50805	0.07493	4.74183	0.68198	4.03521	0.10359	3.50805	0.67867	3.77724	0.03018	5.4148	0.09583	4.31561	0.07708	3.76602	0.25884
	3.51927	0.07688	4.75304	0.6858	4.04643	0.10285	3.51927	0.68681	3.78845	0.03151	5.42601	0.09686	4.32683	0.07594	3.77724	0.26194
	3.53048	0.07894	4.76426	0.68922	4.05764	0.10206	3.53048	0.69533	3.79967	0.03287	5.43723	0.09796	4.33805	0.07487	3.78845	0.26499
	3.5417	0.08112	4.77547	0.6922	4.06886	0.10126	3.5417	0.70425	3.81089	0.03425	5.44844	0.09911	4.34926	0.07391	3.79967	0.26798
	3.55292	0.08345	4.78669	0.69475	4.08007	0.10041	3.55292	0.71359	3.8221	0.03566	5.45966	0.10031	4.36048	0.07304	3.81089	0.27089
	3.56413	0.08594	4.79791	0.69689	4.09129	0.09952	3.56413	0.72337	3.83332	0.03707	5.47088	0.10154	4.37169	0.07229	3.8221	0.27375
	3.57535	0.08862	4.80912	0.69857	4.10251	0.0986	3.57535	0.73358	3.84453	0.03848	5.48209	0.1028	4.38291	0.07165	3.83332	0.27653
	3.58656	0.09149	4.82034	0.69979	4.11372	0.09764	3.58656	0.74423	3.85575	0.0399	5.49331	0.10407	4.39413	0.07115	3.84453	0.27918
	3.59778	0.09457	4.83156	0.70048	4.12494	0.09665	3.59778	0.75532	3.86697	0.0413	5.50452	0.10535	4.40534	0.07078	3.85575	0.2817
	3.609	0.09789	4.84277	0.70065	4.13615	0.09565	3.609	0.76683	3.87818	0.04267	5.51574	0.10664	4.41656	0.07057	3.86697	0.28409
	3.62021	0.10145	4.85399	0.7003	4.14737	0.09462	3.62021	0.77876	3.8894	0.04402	5.52696	0.10797	4.42777	0.07052	3.87818	0.28636
	3.63143	0.10526	4.8652	0.69937	4.15859	0.09357	3.63143	0.79105	3.90062	0.04536	5.53817	0.10929	4.43899	0.07063	3.8894	0.28846
	3.64264	0.10934	4.87642	0.69785	4.1698	0.09252	3.64264	0.80367	3.91183	0.04666	5.54939	0.11059	4.45021	0.07093	3.90062	0.29039
	3.65386	0.11369	4.88764	0.69575	4.18102	0.09146	3.65386	0.8166	3.92305	0.04792	5.56061	0.11184	4.46142	0.0714	3.91183	0.29216
	3.66508	0.11832	4.89885	0.69316	4.19224	0.0904	3.66508	0.82976	3.93426	0.04911	5.57182	0.11305	4.47264	0.07207	3.92305	0.29374
	3.67629	0.12324	4.91007	0.69018	4.20345	0.08934	3.67629	0.84311	3.94548	0.05023	5.58304	0.11422	4.48386	0.07293	3.93426	0.2951
	3.68751	0.12843	4.92128	0.68682	4.21467	0.0883	3.68751	0.85658	3.9567	0.05129	5.59425	0.11537	4.49507	0.07398	3.94548	0.29624
	3.69872	0.13391	4.9325	0.68301	4.22588	0.08728	3.69872	0.8701	3.96791	0.05226	5.60547	0.11646	4.50629	0.07523	3.9567	0.29721
	3.70994	0.13967	4.94372	0.67872	4.2371	0.0863	3.70994	0.88374	3.97913	0.05315	5.61669	0.1175	4.5175	0.07668	3.96791	0.29801
	3.72116	0.1457	4.95493	0.67394	4.24832	0.08537	3.72116	0.89741	3.99034	0.05394	5.6279	0.11847	4.52872	0.07831	3.97913	0.2986
	3.73237	0.15199	4.96615	0.66862	4.25953	0.08447	3.73237	0.91112	4.00156	0.05465	5.63912	0.11939	4.53994	0.08013	3.99034	0.29901
	3.74359	0.15853	4.97737	0.66279	4.27075	0.08361	3.74359	0.92477	4.01278	0.05525	5.65033	0.12026	4.55115	0.08213	4.00156	0.29925
	3.75481	0.1653	4.98858	0.65647	4.28196	0.08279	3.75481	0.93809	4.02399	0.05574	5.66155	0.12107	4.56237	0.0843	4.01278	0.29929
	3.76602	0.17229	4.9998	0.64972	4.29318	0.08202	3.76602	0.951	4.03521	0.05613	5.67277	0.12187	4.57358	0.08663	4.02399	0.29914
	3.77724	0.17948	5.01101	0.64258	4.3044	0.08131	3.77724	0.9634	4.04643	0.05641	5.68398	0.12267	4.5848	0.08911	4.03521	0.29881
	3.78845	0.18684	5.02223	0.63503	4.31561	0.08063	3.78845	0.97525	4.05764	0.05662	5.6952	0.12347	4.59602	0.09173	4.04643	0.2983
	3.79967	0.19435	5.03345	0.62712	4.32683	0.08001	3.79967	0.98646	4.06886	0.05676	5.70641	0.12424	4.60723	0.09446	4.05764	0.29767
	3.81089	0.20199	5.04466	0.6189	4.33805	0.07943	3.81089	0.99698	4.08007	0.0568	5.71763	0.125	4.61845	0.09729	4.06886	0.29697
	3.8221	0.20972	5.05588	0.61047	4.34926	0.07891	3.8221	1.007	4.09129	0.05674	5.72885	0.12576	4.62966	0.10021	4.08007	0.29612
	3.83332	0.21753	5.06709	0.602	4.36048	0.07845	3.83332	1.01647	4.10251	0.05656	5.74006	0.12654	4.64088	0.1032	4.09129	0.29511
	3.84453	0.22542	5.07831	0.59344	4.37169	0.07804	3.84453	1.02516	4.11372	0.05628	5.75128	0.12733	4.6521	0.10626	4.10251	0.29393
	3.85575	0.23338	5.08953	0.58474	4.38291	0.07771	3.85575	1.03311	4.12494	0.0559	5.7625	0.12815	4.66331	0.10936	4.11372	0.2926
	3.86697	0.24138	5.10074	0.57601	4.39413	0.07743	3.86697	1.0404	4.13615	0.05542	5.77371	0.129	4.67453	0.11246	4.12494	0.29111
	3.87818	0.24934	5.11196	0.5673	4.40534	0.07723	3.87818	1.04698	4.14737	0.05485	5.78493	0.1299	4.68575	0.11555	4.13615	0.28949
	3.8894	0.25721	5.12318	0.55862	4.41656	0.07709	3.8894	1.05272	4.15859	0.05418	5.79614	0.13085	4.69696	0.1186	4.14737	0.28772
	3.90062	0.26497	5.13439	0.55002	4.42777	0.07702	3.90062	1.05763	4.1698	0.05344	5.80736	0.13188	4.70818	0.1216	4.15859	0.28583
	3.91183	0.27262	5.14561	0.54157	4.43899	0.07703	3.91183	1.06189	4.18102	0.05262	5.81858	0.13298	4.71939	0.12452	4.1698	0.2838
	3.92305	0.28011	5.15682	0.53344	4.45021	0.07711	3.92305	1.06543	4.19224	0.05173	5.82979	0.13417	4.73061	0.12736	4.18102	0.28166
	3.93426	0.28738	5.16804	0.5257	4.46142	0.07726	3.93426	1.06813	4.20345	0.05078	5.84101	0.13548	4.74183	0.13008	4.19224	0.27942
	3.94548	0.2944	5.17926	0.5183	4.47264	0.07748	3.94548	1.07	4.21467	0.04979	5.85222	0.13692	4.75304	0.13267	4.20345	0.27709
	3.9567	0.30116	5.19047	0.51135	4.48386	0.07777	3.9567	1.0712	4.22588	0.04875	5.86344	0.13848	4.76426	0.13513	4.21467	0.27468
	3.96791	0.30762	5.20169	0.50485	4.49507	0.07814	3.96791	1.07175	4.2371	0.04768	5.87466	0.14019	4.77547	0.13745	4.22588	0.27221
	3.97913	0.31376	5.2129	0.49879	4.50629	0.07856	3.97913	1.0716	4.24832	0.04659	5.88587	0.14207	4.78669	0.13964	4.2371	0.26975
	3.99034	0.31955	5.22412	0.49321	4.5175	0.07906	3.99034	1.07084	4.25953	0.04551	5.89709	0.14408	4.79791	0.1417	4.24832	0.26729
	4.00156	0.32497	5.23534	0.48813	4.52872	0.07962	4.00156	1.0695	4.27075	0.04444	5.90831	0.14621	4.80912	0.14363	4.25953	0.26485
	4.01278	0.33004	5.24655	0.4836	4.53994	0.08027	4.01278	1.06766	4.28196	0.0434	5.91952	0.14848	4.82034	0.14542	4.27075	0.26244
	4.02399	0.33476	5.25777	0.47963	4.55115	0.08099	4.02399	1.06537	4.29318	0.04239	5.93074	0.15089	4.83156	0.14701	4.28196	0.26011
	4.03521	0.3391	5.26899	0.47625	4.56237	0.08177	4.03521	1.06266	4.3044	0.04142	5.94195	0.15343	4.84277	0.14839	4.29318	0.25789
	4.04643	0.34305	5.2802	0.47347	4.57358	0.08259	4.04643	1.05958	4.31561	0.04049	5.95317	0.15609	4.85399	0.14954	4.3044	0.25577
	4.05764	0.34663	5.29142	0.47129	4.5848	0.08345	4.05764	1.05621	4.32683	0.03962	5.96439	0.15885	4.8652	0.15047	4.31561	0.25373
	4.06886	0.34986	5.30263	0.46972	4.59602	0.08435	4.06886	1.05264	4.33805	0.03882	5.9756	0.16173	4.87642	0.15117	4.32683	0.25179
	4.08007	0.35267	5.31385	0.46874	4.60723	0.08527	4.08007	1.04879	4.34926	0.0381	5.98682	0.16469	4.88764	0.15164	4.33805	0.24996
	4.09129	0.35501	5.32507	0.46836	4.61845	0.08621	4.09129	1.04462	4.36048	0.03748	5.99803	0.16773	4.89885	0.15188	4.34926	0.24832
	4.10251	0.35688	5.33628	0.46854	4.62966	0.08715	4.10251	1.04017	4.37169	0.03697	6.00925	0.17083	4.91007	0.1519	4.36048	0.24689
	4.11372	0.35829	5.3475	0.46927	4.64088	0.08812	4.11372	1.03547	4.38291	0.03657	6.02047	0.17399	4.92128	0.15171	4.37169	0.24565
	4.12494	0.35925	5.35871	0.47052	4.6521	0.08911	4.12494	1.03052	4.39413	0.03631	6.03168	0.17718	4.9325	0.15131	4.38291	0.24463
	4.13615	0.35977	5.36993	0.47225	4.66331	0.09009	4.13615	1.02537	4.40534	0.03618	6.0429	0.18039	4.94372	0.15071	4.39413	0.24387
	4.14737	0.35987	5.38115	0.47448	4.67453	0.09106	4.14737	1.02002	4.41656	0.0362	6.05412	0.18359	4.95493	0.1499	4.40534	0.24337
	4.15859	0.35956	5.39236	0.47716	4.68575	0.092	4.15859	1.01451	4.42777	0.03639	6.06533	0.18682	4.96615	0.14889	4.41656	0.24317
	4.1698	0.35886	5.40358	0.48026	4.69696	0.0929	4.1698	1.00885	4.43899	0.03675	6.07655	0.19007	4.97737	0.14767	4.42777	0.2433
	4.18102	0.35782	5.4148	0.48371	4.70818	0.09377	4.18102	1.00308	4.45021	0.03728	6.08776	0.19327	4.98858	0.14627	4.43899	0.24376
	4.19224	0.35647	5.42601	0.48739	4.71939	0.09458	4.19224	0.99724	4.46142	0.038	6.09898	0.1964	4.9998	0.1447	4.45021	0.24458
	4.20345	0.35486	5.43723	0.49126	4.73061	0.09535	4.20345	0.99142	4.47264	0.03891	6.1102	0.19943	5.01101	0.14297	4.46142	0.24577
	4.21467	0.353	5.44844	0.49524	4.74183	0.09606	4.21467	0.98561	4.48386	0.04002	6.12141	0.20236	5.02223	0.14109	4.47264	0.24736
	4.22588	0.35101	5.45966	0.49928	4.75304	0.0967	4.22588	0.97994	4.49507	0.04133	6.13263	0.20519	5.03345	0.13905	4.48386	0.24934
	4.2371	0.34904	5.47088	0.50332	4.76426	0.09728	4.2371	0.97469	4.50629	0.04284	6.14384	0.20786	5.04466	0.13688	4.49507	0.25173
	4.24832	0.34705	5.48209	0.50731	4.77547	0.0978	4.24832	0.96978	4.5175	0.04454	6.15506	0.21038	5.05588	0.1346	4.50629	0.25453
	4.25953	0.34499	5.49331	0.5112	4.78669	0.09825	4.25953	0.96509	4.52872	0.04645	6.16628	0.21273	5.06709	0.13227	4.5175	0.25774
	4.27075	0.34289	5.50452	0.51498	4.79791	0.09864	4.27075	0.96065	4.53994	0.04856	6.17749	0.21491	5.07831	0.12986	4.52872	0.26138
	4.28196	0.3408	5.51574	0.51869	4.80912	0.09895	4.28196	0.95657	4.55115	0.05085	6.18871	0.2169	5.08953	0.12736	4.53994	0.26544
	4.29318	0.33875	5.52696	0.5223	4.82034	0.0992	4.29318	0.95299	4.56237	0.05333	6.19993	0.21873	5.10074	0.1248	4.55115	0.26991
	4.3044	0.33679	5.53817	0.52569	4.83156	0.09936	4.3044	0.94983	4.57358	0.05598	6.21114	0.22047	5.11196	0.1222	4.56237	0.27476
	4.31561	0.33494	5.54939	0.52876	4.84277	0.09943	4.31561	0.94701	4.5848	0.05879	6.22236	0.22208	5.12318	0.11954	4.57358	0.27997
	4.32683	0.33324	5.56061	0.5315	4.85399	0.09943	4.32683	0.94458	4.59602	0.06176	6.23357	0.22354	5.13439	0.11684	4.5848	0.28551
	4.33805	0.33173	5.57182	0.53387	4.8652	0.09934	4.33805	0.94259	4.60723	0.06486	6.24479	0.22483	5.14561	0.11411	4.59602	0.29137
	4.34926	0.33046	5.58304	0.53589	4.87642	0.09916	4.34926	0.94117	4.61845	0.06807	6.25601	0.22595	5.15682	0.1114	4.60723	0.29751
	4.36048	0.32945	5.59425	0.53773	4.88764	0.09888	4.36048	0.94036	4.62966	0.07139	6.26722	0.22689	5.16804	0.10872	4.61845	0.30387
	4.37169	0.32876	5.60547	0.53945	4.89885	0.0985	4.37169	0.94014	4.64088	0.0748	6.27844	0.22771	5.17926	0.10606	4.62966	0.31042
	4.38291	0.32841	5.61669	0.5409	4.91007	0.09804	4.38291	0.94057	4.6521	0.07826	6.28965	0.22844	5.19047	0.10342	4.64088	0.31718
	4.39413	0.32842	5.6279	0.54198	4.92128	0.09752	4.39413	0.94168	4.66331	0.08177	6.30087	0.22903	5.20169	0.10082	4.6521	0.32413
	4.40534	0.32883	5.63912	0.54272	4.9325	0.09692	4.40534	0.94352	4.67453	0.0853	6.31209	0.2295	5.2129	0.09827	4.66331	0.33118
	4.41656	0.32966	5.65033	0.54315	4.94372	0.09623	4.41656	0.94612	4.68575	0.08882	6.3233	0.22987	5.22412	0.09578	4.67453	0.33824
	4.42777	0.33093	5.66155	0.5433	4.95493	0.09546	4.42777	0.94952	4.69696	0.09231	6.33452	0.23014	5.23534	0.09335	4.68575	0.34526
	4.43899	0.33266	5.67277	0.54326	4.96615	0.09461	4.43899	0.95374	4.70818	0.09576	6.34574	0.23033	5.24655	0.091	4.69696	0.35221
	4.45021	0.33486	5.68398	0.54313	4.97737	0.09367	4.45021	0.95879	4.71939	0.09913	6.35695	0.23049	5.25777	0.08873	4.70818	0.35902
	4.46142	0.33753	5.6952	0.5429	4.98858	0.09265	4.46142	0.96469	4.73061	0.10242	6.36817	0.23063	5.26899	0.08656	4.71939	0.36566
	4.47264	0.34068	5.70641	0.54256	4.9998	0.09156	4.47264	0.97143	4.74183	0.10558	6.37938	0.23077	5.2802	0.08448	4.73061	0.37208
	4.48386	0.34431	5.71763	0.54218	5.01101	0.09041	4.48386	0.97902	4.75304	0.10862	6.3906	0.23092	5.29142	0.08251	4.74183	0.37823
	4.49507	0.34841	5.72885	0.54182	5.02223	0.0892	4.49507	0.98743	4.76426	0.1115	6.40182	0.23109	5.30263	0.08065	4.75304	0.38408
	4.50629	0.35298	5.74006	0.54155	5.03345	0.08793	4.50629	0.99664	4.77547	0.11421	6.41303	0.23129	5.31385	0.07891	4.76426	0.38959
	4.5175	0.35798	5.75128	0.54141	5.04466	0.0866	4.5175	1.00663	4.78669	0.11674	6.42425	0.23156	5.32507	0.07727	4.77547	0.39472
	4.52872	0.3635	5.7625	0.54144	5.05588	0.08524	4.52872	1.01748	4.79791	0.11911	6.43546	0.23189	5.33628	0.07576	4.78669	0.3995
	4.53994	0.36957	5.77371	0.54173	5.06709	0.08387	4.53994	1.02926	4.80912	0.12129	6.44668	0.23228	5.3475	0.07436	4.79791	0.40391
	4.55115	0.37609	5.78493	0.54232	5.07831	0.08248	4.55115	1.04184	4.82034	0.12328	6.4579	0.23273	5.35871	0.07307	4.80912	0.40794
	4.56237	0.38299	5.79614	0.54328	5.08953	0.08107	4.56237	1.05507	4.83156	0.12506	6.46911	0.23326	5.36993	0.0719	4.82034	0.41155
	4.57358	0.39022	5.80736	0.54465	5.10074	0.07964	4.57358	1.06884	4.84277	0.12664	6.48033	0.23387	5.38115	0.07085	4.83156	0.4147
	4.5848	0.39773	5.81858	0.54649	5.11196	0.07821	4.5848	1.08307	4.85399	0.12804	6.49155	0.23456	5.39236	0.06991	4.84277	0.41734
	4.59602	0.40549	5.82979	0.54884	5.12318	0.07678	4.59602	1.09772	4.8652	0.12925	6.50276	0.23532	5.40358	0.06908	4.85399	0.41951
	4.60723	0.41343	5.84101	0.552	5.13439	0.07534	4.60723	1.11265	4.87642	0.13023	6.51398	0.23612	5.4148	0.06835	4.8652	0.42119
	4.61845	0.4215	5.85222	0.55598	5.14561	0.07392	4.61845	1.12772	4.88764	0.13096	6.52519	0.23695	5.42601	0.06771	4.87642	0.4223
	4.62966	0.42965	5.86344	0.56059	5.15682	0.07253	4.62966	1.14285	4.89885	0.13145	6.53641	0.23782	5.43723	0.06714	4.88764	0.42284
	4.64088	0.43785	5.87466	0.56586	5.16804	0.07117	4.64088	1.15818	4.91007	0.13171	6.54763	0.23872	5.44844	0.06664	4.89885	0.42283
	4.6521	0.44606	5.88587	0.5718	5.17926	0.06986	4.6521	1.17375	4.92128	0.13178	6.55884	0.2396	5.45966	0.06619	4.91007	0.42232
	4.66331	0.4542	5.89709	0.57841	5.19047	0.0686	4.66331	1.18923	4.9325	0.13165	6.57006	0.24048	5.47088	0.0658	4.92128	0.42134
	4.67453	0.46224	5.90831	0.5857	5.20169	0.06739	4.67453	1.2044	4.94372	0.1313	6.58127	0.24131	5.48209	0.06544	4.9325	0.41988
	4.68575	0.47012	5.91952	0.59365	5.2129	0.06623	4.68575	1.21916	4.95493	0.13075	6.59249	0.24205	5.49331	0.06511	4.94372	0.41792
	4.69696	0.47781	5.93074	0.60229	5.22412	0.06512	4.69696	1.23341	4.96615	0.13001	6.60371	0.24269	5.50452	0.06481	4.95493	0.41547
	4.70818	0.48525	5.94195	0.61158	5.23534	0.06407	4.70818	1.24708	4.97737	0.12908	6.61492	0.24321	5.51574	0.06452	4.96615	0.41252
	4.71939	0.49242	5.95317	0.62148	5.24655	0.06307	4.71939	1.26009	4.98858	0.12798	6.62614	0.24358	5.52696	0.06425	4.97737	0.40908
	4.73061	0.49927	5.96439	0.63195	5.25777	0.06214	4.73061	1.27236	4.9998	0.12673	6.63735	0.24377	5.53817	0.06398	4.98858	0.40519
	4.74183	0.50578	5.9756	0.64294	5.26899	0.06128	4.74183	1.28382	5.01101	0.12533	6.64857	0.24378	5.54939	0.06369	4.9998	0.40089
	4.75304	0.51191	5.98682	0.65442	5.2802	0.06048	4.75304	1.29441	5.02223	0.12379	6.65979	0.2436	5.56061	0.06338	5.01101	0.3962
	4.76426	0.51774	5.99803	0.66633	5.29142	0.05975	4.76426	1.30424	5.03345	0.12214	6.671	0.24321	5.57182	0.06305	5.02223	0.39114
	4.77547	0.52325	6.00925	0.6786	5.30263	0.05909	4.77547	1.31325	5.04466	0.12037	6.68222	0.24259	5.58304	0.0627	5.03345	0.38573
	4.78669	0.52845	6.02047	0.69118	5.31385	0.0585	4.78669	1.32145	5.05588	0.11851	6.69344	0.24174	5.59425	0.06233	5.04466	0.38001
	4.79791	0.53336	6.03168	0.70406	5.32507	0.05797	4.79791	1.32888	5.06709	0.11659	6.70465	0.24063	5.60547	0.06197	5.05588	0.37406
	4.80912	0.53794	6.0429	0.71718	5.33628	0.05751	4.80912	1.33546	5.07831	0.1146	6.71587	0.2393	5.61669	0.06157	5.06709	0.36797
	4.82034	0.54219	6.05412	0.7304	5.3475	0.05712	4.82034	1.34117	5.08953	0.11254	6.72708	0.23776	5.6279	0.06114	5.07831	0.36171
	4.83156	0.54598	6.06533	0.74376	5.35871	0.05678	4.83156	1.34582	5.10074	0.11042	6.7383	0.23594	5.63912	0.06066	5.08953	0.35529
	4.84277	0.5493	6.07655	0.75722	5.36993	0.0565	4.84277	1.34938	5.11196	0.10826	6.74952	0.23384	5.65033	0.06014	5.10074	0.34873
	4.85399	0.55213	6.08776	0.77057	5.38115	0.05627	4.85399	1.35185	5.12318	0.10606	6.76073	0.23146	5.66155	0.05958	5.11196	0.34209
	4.8652	0.55443	6.09898	0.78369	5.39236	0.0561	4.8652	1.35315	5.13439	0.10383	6.77195	0.22881	5.67277	0.05899	5.12318	0.33538
	4.87642	0.55622	6.1102	0.79651	5.40358	0.05597	4.87642	1.35323	5.14561	0.10158	6.78316	0.22597	5.68398	0.05838	5.13439	0.32861
	4.88764	0.5575	6.12141	0.80902	5.4148	0.05588	4.88764	1.35212	5.15682	0.09931	6.79438	0.22294	5.6952	0.05775	5.14561	0.32184
	4.89885	0.55828	6.13263	0.82115	5.42601	0.05582	4.89885	1.34994	5.16804	0.09704	6.8056	0.21966	5.70641	0.05709	5.15682	0.31512
	4.91007	0.55861	6.14384	0.83277	5.43723	0.05577	4.91007	1.34683	5.17926	0.0948	6.81681	0.21614	5.71763	0.05641	5.16804	0.3085
	4.92128	0.55853	6.15506	0.84384	5.44844	0.05574	4.92128	1.34286	5.19047	0.09265	6.82803	0.21241	5.72885	0.05572	5.17926	0.30201
	4.9325	0.55802	6.16628	0.85429	5.45966	0.05572	4.9325	1.33795	5.20169	0.09055	6.83925	0.20849	5.74006	0.05502	5.19047	0.29577
	4.94372	0.55708	6.17749	0.8641	5.47088	0.05569	4.94372	1.33203	5.2129	0.08848	6.85046	0.20438	5.75128	0.05431	5.20169	0.28973
	4.95493	0.55568	6.18871	0.87323	5.48209	0.05565	4.95493	1.32508	5.22412	0.08644	6.86168	0.20012	5.7625	0.0536	5.2129	0.28386
	4.96615	0.55385	6.19993	0.88179	5.49331	0.05559	4.96615	1.31707	5.23534	0.08444	6.87289	0.19573	5.77371	0.05291	5.22412	0.27819
	4.97737	0.55159	6.21114	0.88999	5.50452	0.05552	4.97737	1.30804	5.24655	0.08248	6.88411	0.19123	5.78493	0.05223	5.23534	0.27273
	4.98858	0.54892	6.22236	0.89778	5.51574	0.05543	4.98858	1.29804	5.25777	0.08058	6.89533	0.18666	5.79614	0.05157	5.24655	0.26752
	4.9998	0.54588	6.23357	0.90493	5.52696	0.05533	4.9998	1.28717	5.26899	0.07873	6.90654	0.18204	5.80736	0.05093	5.25777	0.26256
	5.01101	0.54249	6.24479	0.91145	5.53817	0.0552	5.01101	1.27547	5.2802	0.07695	6.91776	0.17739	5.81858	0.05034	5.26899	0.25789
	5.02223	0.53874	6.25601	0.91732	5.54939	0.05503	5.02223	1.26297	5.29142	0.07525	6.92897	0.17275	5.82979	0.04978	5.2802	0.25352
	5.03345	0.53467	6.26722	0.92252	5.56061	0.0548	5.03345	1.24972	5.30263	0.07363	6.94019	0.16814	5.84101	0.04929	5.29142	0.24946
	5.04466	0.53029	6.27844	0.92725	5.57182	0.05453	5.04466	1.23579	5.31385	0.0721	6.95141	0.16358	5.85222	0.04887	5.30263	0.24572
	5.05588	0.52568	6.28965	0.93163	5.58304	0.05421	5.05588	1.2214	5.32507	0.07067	6.96262	0.15912	5.86344	0.0485	5.31385	0.24233
	5.06709	0.52097	6.30087	0.93551	5.59425	0.05385	5.06709	1.20684	5.33628	0.06934	6.97384	0.15481	5.87466	0.0482	5.32507	0.23928
	5.07831	0.51612	6.31209	0.93889	5.60547	0.05346	5.07831	1.19204	5.3475	0.06812	6.98506	0.15065	5.88587	0.04796	5.33628	0.23658
	5.08953	0.51106	6.3233	0.94181	5.61669	0.05302	5.08953	1.17687	5.35871	0.06702	6.99627	0.14662	5.89709	0.04779	5.3475	0.23423
	5.10074	0.50592	6.33452	0.94434	5.6279	0.05253	5.10074	1.16158	5.36993	0.06604	7.00749	0.14274	5.90831	0.04768	5.35871	0.23224
	5.11196	0.50071	6.34574	0.94653	5.63912	0.05198	5.11196	1.14623	5.38115	0.06519	7.0187	0.13902	5.91952	0.04765	5.36993	0.2306
	5.12318	0.49539	6.35695	0.94847	5.65033	0.05139	5.12318	1.13078	5.39236	0.06446	7.02992	0.13548	5.93074	0.04769	5.38115	0.22932
	5.13439	0.48997	6.36817	0.95026	5.66155	0.05075	5.13439	1.11533	5.40358	0.06388	7.04114	0.13212	5.94195	0.04779	5.39236	0.2284
	5.14561	0.48448	6.37938	0.95193	5.67277	0.05007	5.14561	1.09997	5.4148	0.06344	7.05235	0.12895	5.95317	0.04797	5.40358	0.22784
	5.15682	0.47915	6.3906	0.95355	5.68398	0.04937	5.15682	1.08512	5.42601	0.06314	7.06357	0.12598	5.96439	0.04821	5.4148	0.22763
	5.16804	0.474	6.40182	0.95521	5.6952	0.04865	5.16804	1.07087	5.43723	0.06296	7.07478	0.1232	5.9756	0.04852	5.42601	0.22771
	5.17926	0.46892	6.41303	0.95698	5.70641	0.0479	5.17926	1.05707	5.44844	0.0629	7.086	0.12064	5.98682	0.04888	5.43723	0.22805
	5.19047	0.46394	6.42425	0.95901	5.71763	0.04714	5.19047	1.04389	5.45966	0.06297	7.09722	0.11827	5.99803	0.04931	5.44844	0.22865
	5.20169	0.45908	6.43546	0.96127	5.72885	0.04636	5.20169	1.03132	5.47088	0.06315	7.10843	0.11611	6.00925	0.04978	5.45966	0.22947
	5.2129	0.45433	6.44668	0.96368	5.74006	0.04558	5.2129	1.01935	5.48209	0.06343	7.11965	0.11415	6.02047	0.05029	5.47088	0.23049
	5.22412	0.44973	6.4579	0.96625	5.75128	0.04481	5.22412	1.00805	5.49331	0.06382	7.13087	0.11239	6.03168	0.05085	5.48209	0.23167
	5.23534	0.44529	6.46911	0.96907	5.7625	0.04404	5.23534	0.99749	5.50452	0.06429	7.14208	0.11082	6.0429	0.05145	5.49331	0.233
	5.24655	0.44104	6.48033	0.97217	5.77371	0.04328	5.24655	0.98771	5.51574	0.06483	7.1533	0.10945	6.05412	0.05207	5.50452	0.23444
	5.25777	0.437	6.49155	0.97552	5.78493	0.04255	5.25777	0.97878	5.52696	0.06545	7.16451	0.10827	6.06533	0.05272	5.51574	0.236
	5.26899	0.4332	6.50276	0.97905	5.79614	0.04184	5.26899	0.97073	5.53817	0.06611	7.17573	0.10727	6.07655	0.05341	5.52696	0.23766
	5.2802	0.42964	6.51398	0.9827	5.80736	0.04116	5.2802	0.96359	5.54939	0.06681	7.18695	0.10647	6.08776	0.05411	5.53817	0.23938
	5.29142	0.42635	6.52519	0.98644	5.81858	0.04053	5.29142	0.95739	5.56061	0.06754	7.19816	0.10586	6.09898	0.05481	5.54939	0.24109
	5.30263	0.42332	6.53641	0.99029	5.82979	0.03993	5.30263	0.95212	5.57182	0.06829	7.20938	0.10547	6.1102	0.05551	5.56061	0.24277
	5.31385	0.42056	6.54763	0.9942	5.84101	0.0394	5.31385	0.9478	5.58304	0.06903	7.22059	0.10529	6.12141	0.05621	5.57182	0.24439
	5.32507	0.41807	6.55884	0.99806	5.85222	0.03892	5.32507	0.9444	5.59425	0.06975	7.23181	0.10527	6.13263	0.0569	5.58304	0.24595
	5.33628	0.41585	6.57006	1.00183	5.86344	0.0385	5.33628	0.9419	5.60547	0.07044	7.24303	0.1054	6.14384	0.05757	5.59425	0.24745
	5.3475	0.41389	6.58127	1.00539	5.87466	0.03815	5.3475	0.94028	5.61669	0.0711	7.25424	0.10567	6.15506	0.05822	5.60547	0.24887
	5.35871	0.41217	6.59249	1.00866	5.88587	0.03786	5.35871	0.93947	5.6279	0.07169	7.26546	0.10608	6.16628	0.05885	5.61669	0.25017
	5.36993	0.41068	6.60371	1.01156	5.89709	0.03763	5.36993	0.93943	5.63912	0.07222	7.27668	0.10663	6.17749	0.05944	5.6279	0.2513
	5.38115	0.40947	6.61492	1.01399	5.90831	0.03747	5.38115	0.94022	5.65033	0.07268	7.28789	0.1073	6.18871	0.06001	5.63912	0.25228
	5.39236	0.4085	6.62614	1.01591	5.91952	0.03738	5.39236	0.94176	5.66155	0.07304	7.29911	0.10809	6.19993	0.06055	5.65033	0.25307
	5.40358	0.40774	6.63735	1.01726	5.93074	0.03735	5.40358	0.94397	5.67277	0.07334	7.31032	0.109	6.21114	0.06108	5.66155	0.25369
	5.4148	0.40716	6.64857	1.01805	5.94195	0.0374	5.4148	0.94674	5.68398	0.07361	7.32154	0.11003	6.22236	0.0616	5.67277	0.2542
	5.42601	0.40665	6.65979	1.01819	5.95317	0.0375	5.42601	0.94986	5.6952	0.07379	7.33276	0.11118	6.23357	0.06209	5.68398	0.25466
	5.43723	0.40619	6.671	1.01759	5.96439	0.03767	5.43723	0.95322	5.70641	0.07386	7.34397	0.11244	6.24479	0.06256	5.6952	0.25502
	5.44844	0.40572	6.68222	1.01619	5.9756	0.0379	5.44844	0.9567	5.71763	0.07381	7.35519	0.1138	6.25601	0.06301	5.70641	0.2552
	5.45966	0.40521	6.69344	1.01387	5.98682	0.03818	5.45966	0.9602	5.72885	0.07366	7.3664	0.11525	6.26722	0.06342	5.71763	0.25522
	5.47088	0.40462	6.70465	1.01069	5.99803	0.03852	5.47088	0.96363	5.74006	0.0734	7.37762	0.11679	6.27844	0.06383	5.72885	0.25514
	5.48209	0.4039	6.71587	1.00671	6.00925	0.0389	5.48209	0.96686	5.75128	0.07301	7.38884	0.11842	6.28965	0.06424	5.74006	0.25495
	5.49331	0.40303	6.72708	1.0019	6.02047	0.03933	5.49331	0.96982	5.7625	0.0725	7.40005	0.12012	6.30087	0.06464	5.75128	0.25465
	5.50452	0.40198	6.7383	0.99614	6.03168	0.0398	5.50452	0.97247	5.77371	0.07186	7.41127	0.1219	6.31209	0.06503	5.7625	0.25425
	5.51574	0.40082	6.74952	0.9894	6.0429	0.04031	5.51574	0.97495	5.78493	0.07111	7.42249	0.12375	6.3233	0.06541	5.77371	0.25377
	5.52696	0.39952	6.76073	0.9816	6.05412	0.04084	5.52696	0.97715	5.79614	0.07024	7.4337	0.12566	6.33452	0.0658	5.78493	0.25323
	5.53817	0.39793	6.77195	0.97284	6.06533	0.04141	5.53817	0.97882	5.80736	0.06927	7.44492	0.12764	6.34574	0.06619	5.79614	0.25266
	5.54939	0.396	6.78316	0.96334	6.07655	0.04201	5.54939	0.97979	5.81858	0.06819	7.45613	0.12966	6.35695	0.06659	5.80736	0.25208
	5.56061	0.39372	6.79438	0.95304	6.08776	0.04263	5.56061	0.98002	5.82979	0.06701	7.46735	0.13174	6.36817	0.06701	5.81858	0.2515
	5.57182	0.39105	6.8056	0.94179	6.09898	0.04325	5.57182	0.97945	5.84101	0.06576	7.47857	0.13386	6.37938	0.06745	5.82979	0.25097
	5.58304	0.38801	6.81681	0.9296	6.1102	0.04388	5.58304	0.97811	5.85222	0.06445	7.48978	0.13603	6.3906	0.06791	5.84101	0.25054
	5.59425	0.3847	6.82803	0.9165	6.12141	0.0445	5.59425	0.97628	5.86344	0.06306	7.501	0.13825	6.40182	0.06842	5.85222	0.25024
	5.60547	0.38115	6.83925	0.90255	6.13263	0.04513	5.60547	0.97407	5.87466	0.06163	7.51221	0.14053	6.41303	0.06897	5.86344	0.25004
	5.61669	0.37723	6.85046	0.88781	6.14384	0.04574	5.61669	0.97115	5.88587	0.06015	7.52343	0.14287	6.42425	0.06955	5.87466	0.25001
	5.6279	0.37288	6.86168	0.87235	6.15506	0.04633	5.6279	0.96738	5.89709	0.05863	7.53465	0.14527	6.43546	0.07018	5.88587	0.25017
	5.63912	0.3681	6.87289	0.85624	6.16628	0.04691	5.63912	0.9628	5.90831	0.05708	7.54586	0.1477	6.44668	0.07084	5.89709	0.25049
	5.65033	0.3629	6.88411	0.83956	6.17749	0.04747	5.65033	0.95744	5.91952	0.05552	7.55708	0.15014	6.4579	0.07154	5.90831	0.25098
	5.66155	0.35729	6.89533	0.8224	6.18871	0.04801	5.66155	0.95133	5.93074	0.05397	7.56829	0.15259	6.46911	0.07228	5.91952	0.25165
	5.67277	0.35131	6.90654	0.8049	6.19993	0.04852	5.67277	0.94464	5.94195	0.05245	7.57951	0.15507	6.48033	0.07306	5.93074	0.25255
	5.68398	0.34503	6.91776	0.78715	6.21114	0.04903	5.68398	0.93753	5.95317	0.05093	7.59073	0.15757	6.49155	0.07388	5.94195	0.25367
	5.6952	0.33844	6.92897	0.76917	6.22236	0.04953	5.6952	0.92999	5.96439	0.04943	7.60194	0.16008	6.50276	0.07473	5.95317	0.25499
	5.70641	0.33152	6.94019	0.75105	6.23357	0.05001	5.70641	0.92198	5.9756	0.04796	7.61316	0.16261	6.51398	0.0756	5.96439	0.2565
	5.71763	0.32429	6.95141	0.73293	6.24479	0.05046	5.71763	0.91361	5.98682	0.04652	7.62438	0.16513	6.52519	0.07649	5.9756	0.25821
	5.72885	0.31681	6.96262	0.71491	6.25601	0.0509	5.72885	0.90499	5.99803	0.04513	7.63559	0.16766	6.53641	0.07738	5.98682	0.2601
	5.74006	0.30911	6.97384	0.6971	6.26722	0.05131	5.74006	0.89624	6.00925	0.04378	7.64681	0.17021	6.54763	0.07828	5.99803	0.26216
	5.75128	0.30119	6.98506	0.67963	6.27844	0.05171	5.75128	0.8874	6.02047	0.04248	7.65802	0.17274	6.55884	0.07917	6.00925	0.26439
	5.7625	0.29309	6.99627	0.66251	6.28965	0.0521	5.7625	0.87857	6.03168	0.04125	7.66924	0.17524	6.57006	0.08005	6.02047	0.26677
	5.77371	0.28484	7.00749	0.64569	6.30087	0.05248	5.77371	0.86986	6.0429	0.04008	7.68046	0.17771	6.58127	0.08091	6.03168	0.26928
	5.78493	0.27649	7.0187	0.62923	6.31209	0.05284	5.78493	0.86136	6.05412	0.03898	7.69167	0.18016	6.59249	0.08173	6.0429	0.27191
	5.79614	0.26806	7.02992	0.61319	6.3233	0.05319	5.79614	0.85318	6.06533	0.03795	7.70289	0.18257	6.60371	0.0825	6.05412	0.27464
	5.80736	0.2596	7.04114	0.59763	6.33452	0.05352	5.80736	0.84541	6.07655	0.03699	7.7141	0.18493	6.61492	0.08323	6.06533	0.27749
	5.81858	0.25113	7.05235	0.58258	6.34574	0.05385	5.81858	0.83814	6.08776	0.03611	7.72532	0.18724	6.62614	0.08389	6.07655	0.28047
	5.82979	0.24268	7.06357	0.56809	6.35695	0.05418	5.82979	0.83146	6.09898	0.03531	7.73654	0.18948	6.63735	0.0845	6.08776	0.28349
	5.84101	0.23443	7.07478	0.5542	6.36817	0.05452	5.84101	0.82583	6.1102	0.03458	7.74775	0.19164	6.64857	0.08503	6.09898	0.28651
	5.85222	0.22641	7.086	0.54095	6.37938	0.05486	5.85222	0.82131	6.12141	0.03395	7.75897	0.19372	6.65979	0.08548	6.1102	0.28952
	5.86344	0.21851	7.09722	0.52841	6.3906	0.0552	5.86344	0.8176	6.13263	0.0334	7.77019	0.19571	6.671	0.08585	6.12141	0.29252
	5.87466	0.21078	7.10843	0.51663	6.40182	0.05556	5.87466	0.81478	6.14384	0.03294	7.7814	0.1976	6.68222	0.08612	6.13263	0.29548
	5.88587	0.20323	7.11965	0.50562	6.41303	0.05593	5.88587	0.81289	6.15506	0.03256	7.79262	0.19941	6.69344	0.08629	6.14384	0.29837
	5.89709	0.1959	7.13087	0.49541	6.42425	0.05632	5.89709	0.81194	6.16628	0.03227	7.80383	0.20114	6.70465	0.08637	6.15506	0.30116
	5.90831	0.1888	7.14208	0.48599	6.43546	0.05673	5.90831	0.81197	6.17749	0.03207	7.81505	0.20276	6.71587	0.08635	6.16628	0.30385
	5.91952	0.18196	7.1533	0.47739	6.44668	0.05715	5.91952	0.813	6.18871	0.03196	7.82627	0.20425	6.72708	0.08622	6.17749	0.30642
	5.93074	0.17541	7.16451	0.46963	6.4579	0.05759	5.93074	0.81505	6.19993	0.03194	7.83748	0.20559	6.7383	0.08599	6.18871	0.30886
	5.94195	0.16916	7.17573	0.4627	6.46911	0.05804	5.94195	0.81814	6.21114	0.03202	7.8487	0.2068	6.74952	0.08564	6.19993	0.31123
	5.95317	0.16324	7.18695	0.45655	6.48033	0.05852	5.95317	0.82222	6.22236	0.03219	7.85991	0.20789	6.76073	0.08518	6.21114	0.31357
	5.96439	0.15765	7.19816	0.45119	6.49155	0.059	5.96439	0.82727	6.23357	0.03246	7.87113	0.20882	6.77195	0.08462	6.22236	0.31588
	5.9756	0.15241	7.20938	0.44663	6.50276	0.0595	5.9756	0.83326	6.24479	0.03283	7.88235	0.20959	6.78316	0.08397	6.23357	0.31809
	5.98682	0.14755	7.22059	0.44286	6.51398	0.06	5.98682	0.84015	6.25601	0.03329	7.89356	0.21016	6.79438	0.08324	6.24479	0.32022
	5.99803	0.14306	7.23181	0.43985	6.52519	0.0605	5.99803	0.84791	6.26722	0.03386	7.90478	0.21052	6.8056	0.08242	6.25601	0.32225
	6.00925	0.13896	7.24303	0.43761	6.53641	0.06101	6.00925	0.85647	6.27844	0.03453	7.916	0.2107	6.81681	0.08151	6.26722	0.32417
	6.02047	0.13526	7.25424	0.4361	6.54763	0.06151	6.02047	0.86577	6.28965	0.03533	7.92721	0.2107	6.82803	0.08051	6.27844	0.32608
	6.03168	0.13197	7.26546	0.43533	6.55884	0.062	6.03168	0.87583	6.30087	0.03624	7.93843	0.21051	6.83925	0.07944	6.28965	0.32801
	6.0429	0.12909	7.27668	0.43526	6.57006	0.06248	6.0429	0.88658	6.31209	0.03725	7.94964	0.2101	6.85046	0.07829	6.30087	0.32991
	6.05412	0.12663	7.28789	0.43587	6.58127	0.06294	6.05412	0.89787	6.3233	0.03836	7.96086	0.20947	6.86168	0.07707	6.31209	0.33178
	6.06533	0.1246	7.29911	0.43716	6.59249	0.06337	6.06533	0.90977	6.33452	0.03959	7.97208	0.20863	6.87289	0.0758	6.3233	0.33364
	6.07655	0.123	7.31032	0.43909	6.60371	0.06377	6.07655	0.92223	6.34574	0.04091	7.98329	0.20757	6.88411	0.07448	6.33452	0.33552
	6.08776	0.12183	7.32154	0.44168	6.61492	0.06412	6.08776	0.93503	6.35695	0.04235	7.99451	0.2063	6.89533	0.07312	6.34574	0.33743
	6.09898	0.12109	7.33276	0.44495	6.62614	0.06443	6.09898	0.94803	6.36817	0.04389	8.00572	0.20481	6.90654	0.07172	6.35695	0.33942
	6.1102	0.12077	7.34397	0.44881	6.63735	0.0647	6.1102	0.96115	6.37938	0.04553	8.01694	0.20311	6.91776	0.07031	6.36817	0.34153
	6.12141	0.12087	7.35519	0.4532	6.64857	0.06491	6.12141	0.97439	6.3906	0.04727	8.02816	0.20126	6.92897	0.06889	6.37938	0.34375
	6.13263	0.12139	7.3664	0.4581	6.65979	0.06507	6.13263	0.98766	6.40182	0.0491	8.03937	0.19931	6.94019	0.06747	6.3906	0.34611
	6.14384	0.12232	7.37762	0.46346	6.671	0.06516	6.14384	1.00083	6.41303	0.05103	8.05059	0.1972	6.95141	0.06605	6.40182	0.34862
	6.15506	0.12367	7.38884	0.46923	6.68222	0.06518	6.15506	1.01383	6.42425	0.05305	8.06181	0.19491	6.96262	0.06465	6.41303	0.35129
	6.16628	0.12542	7.40005	0.47538	6.69344	0.06515	6.16628	1.02662	6.43546	0.05515	8.07302	0.19245	6.97384	0.06327	6.42425	0.35416
	6.17749	0.12757	7.41127	0.48189	6.70465	0.06504	6.17749	1.03915	6.44668	0.05732	8.08424	0.18982	6.98506	0.06194	6.43546	0.35721
	6.18871	0.13013	7.42249	0.4887	6.71587	0.06488	6.18871	1.05137	6.4579	0.05955	8.09545	0.18703	6.99627	0.06063	6.44668	0.36044
	6.19993	0.13309	7.4337	0.49579	6.72708	0.06465	6.19993	1.0634	6.46911	0.06185	8.10667	0.18408	7.00749	0.05936	6.4579	0.36382
	6.21114	0.13644	7.44492	0.50316	6.7383	0.06435	6.21114	1.07547	6.48033	0.0642	8.11789	0.18099	7.0187	0.05813	6.46911	0.36739
	6.22236	0.14019	7.45613	0.51078	6.74952	0.06397	6.22236	1.08749	6.49155	0.06659	8.1291	0.17776	7.02992	0.05695	6.48033	0.37113
	6.23357	0.14433	7.46735	0.51857	6.76073	0.06352	6.23357	1.09927	6.50276	0.069	8.14032	0.17442	7.04114	0.0558	6.49155	0.37503
	6.24479	0.14889	7.47857	0.5265	6.77195	0.063	6.24479	1.11081	6.51398	0.07142	8.15153	0.17096	7.05235	0.05471	6.50276	0.37905
	6.25601	0.15383	7.48978	0.53458	6.78316	0.06242	6.25601	1.12206	6.52519	0.07382	8.16275	0.1674	7.06357	0.05366	6.51398	0.38313
	6.26722	0.15914	7.501	0.54282	6.79438	0.0618	6.26722	1.13297	6.53641	0.0762	8.17397	0.16376	7.07478	0.05266	6.52519	0.38726
	6.27844	0.16484	7.51221	0.55123	6.8056	0.06111	6.27844	1.1438	6.54763	0.07854	8.18518	0.16004	7.086	0.05171	6.53641	0.3914
	6.28965	0.17092	7.52343	0.55981	6.81681	0.06037	6.28965	1.15465	6.55884	0.08082	8.1964	0.15625	7.09722	0.05082	6.54763	0.39553
	6.30087	0.17735	7.53465	0.56853	6.82803	0.05956	6.30087	1.16534	6.57006	0.08304	8.20762	0.15241	7.10843	0.04998	6.55884	0.3996
	6.31209	0.18413	7.54586	0.57731	6.83925	0.05871	6.31209	1.17586	6.58127	0.08517	8.21883	0.14853	7.11965	0.04919	6.57006	0.40357
	6.3233	0.19124	7.55708	0.58607	6.85046	0.05782	6.3233	1.18624	6.59249	0.08719	8.23005	0.14463	7.13087	0.04846	6.58127	0.40738
	6.33452	0.19868	7.56829	0.59481	6.86168	0.05688	6.33452	1.19655	6.60371	0.08909	8.24126	0.14075	7.14208	0.04779	6.59249	0.41097
	6.34574	0.20644	7.57951	0.60358	6.87289	0.0559	6.34574	1.20683	6.61492	0.09085	8.25248	0.13693	7.1533	0.04716	6.60371	0.41428
	6.35695	0.21451	7.59073	0.61237	6.88411	0.0549	6.35695	1.21717	6.62614	0.09245	8.2637	0.13315	7.16451	0.04658	6.61492	0.41728
	6.36817	0.22286	7.60194	0.62113	6.89533	0.05388	6.36817	1.22764	6.63735	0.0939	8.27491	0.12938	7.17573	0.04605	6.62614	0.41992
	6.37938	0.2315	7.61316	0.62991	6.90654	0.05285	6.37938	1.23829	6.64857	0.09516	8.28613	0.12564	7.18695	0.04556	6.63735	0.42216
	6.3906	0.24039	7.62438	0.63866	6.91776	0.05181	6.3906	1.24914	6.65979	0.09623	8.29734	0.12193	7.19816	0.04511	6.64857	0.42397
	6.40182	0.24953	7.63559	0.64739	6.92897	0.05077	6.40182	1.2603	6.671	0.09712	8.30856	0.11826	7.20938	0.0447	6.65979	0.42532
	6.41303	0.25891	7.64681	0.6561	6.94019	0.04973	6.41303	1.27182	6.68222	0.09781	8.31978	0.11465	7.22059	0.04432	6.671	0.42617
	6.42425	0.26855	7.65802	0.66468	6.95141	0.04871	6.42425	1.28388	6.69344	0.09834	8.33099	0.11111	7.23181	0.04398	6.68222	0.42652
	6.43546	0.27841	7.66924	0.67314	6.96262	0.04771	6.43546	1.29641	6.70465	0.09872	8.34221	0.10765	7.24303	0.04367	6.69344	0.42636
	6.44668	0.28839	7.68046	0.68148	6.97384	0.04673	6.44668	1.30923	6.71587	0.09891	8.35343	0.10427	7.25424	0.0434	6.70465	0.42572
	6.4579	0.29848	7.69167	0.6897	6.98506	0.04579	6.4579	1.32232	6.72708	0.0989	8.36464	0.101	7.26546	0.04314	6.71587	0.42456
	6.46911	0.30864	7.70289	0.69776	6.99627	0.04488	6.46911	1.33576	6.7383	0.09868	8.37586	0.09786	7.27668	0.04292	6.72708	0.42288
	6.48033	0.31885	7.7141	0.70561	7.00749	0.04399	6.48033	1.34954	6.74952	0.09826	8.38707	0.09486	7.28789	0.04272	6.7383	0.42061
	6.49155	0.32906	7.72532	0.71324	7.0187	0.04315	6.49155	1.36358	6.76073	0.09764	8.39829	0.09202	7.29911	0.04255	6.74952	0.41775
	6.50276	0.33921	7.73654	0.72062	7.02992	0.04234	6.50276	1.37775	6.77195	0.09684	8.40951	0.08933	7.31032	0.0424	6.76073	0.41428
	6.51398	0.34922	7.74775	0.72773	7.04114	0.04157	6.51398	1.39192	6.78316	0.09588	8.42072	0.0868	7.32154	0.04228	6.77195	0.41027
	6.52519	0.35907	7.75897	0.73453	7.05235	0.04085	6.52519	1.40601	6.79438	0.09476	8.43194	0.08444	7.33276	0.04221	6.78316	0.40582
	6.53641	0.3687	7.77019	0.74101	7.06357	0.04016	6.53641	1.42	6.8056	0.0935	8.44315	0.08228	7.34397	0.04216	6.79438	0.40093
	6.54763	0.37807	7.7814	0.74719	7.07478	0.03952	6.54763	1.43378	6.81681	0.09211	8.45437	0.08031	7.35519	0.04213	6.8056	0.39558
	6.55884	0.38711	7.79262	0.75312	7.086	0.03893	6.55884	1.44717	6.82803	0.09062	8.46559	0.07855	7.3664	0.04213	6.81681	0.38976
	6.57006	0.39578	7.80383	0.75874	7.09722	0.03837	6.57006	1.46008	6.83925	0.08904	8.4768	0.07702	7.37762	0.04215	6.82803	0.38354
	6.58127	0.40401	7.81505	0.764	7.10843	0.03787	6.58127	1.47235	6.85046	0.08737	8.48802	0.07572	7.38884	0.0422	6.83925	0.37696
	6.59249	0.41176	7.82627	0.76886	7.11965	0.03742	6.59249	1.48379	6.86168	0.08564	8.49923	0.07467	7.40005	0.04227	6.85046	0.37004
	6.60371	0.41896	7.83748	0.77321	7.13087	0.03702	6.60371	1.49428	6.87289	0.08386	8.51045	0.07388	7.41127	0.04236	6.86168	0.36283
	6.61492	0.42558	7.8487	0.77709	7.14208	0.03665	6.61492	1.50369	6.88411	0.08206	8.52167	0.07336	7.42249	0.04248	6.87289	0.35539
	6.62614	0.43162	7.85991	0.78059	7.1533	0.03633	6.62614	1.51196	6.89533	0.08025	8.53288	0.07311	7.4337	0.04261	6.88411	0.34777
	6.63735	0.43711	7.87113	0.78368	7.16451	0.03605	6.63735	1.51907	6.90654	0.07846	8.5441	0.07314	7.44492	0.04278	6.89533	0.34003
	6.64857	0.44197	7.88235	0.78624	7.17573	0.03581	6.64857	1.52494	6.91776	0.07671	8.55532	0.07346	7.45613	0.04298	6.90654	0.33223
	6.65979	0.44613	7.89356	0.78816	7.18695	0.0356	6.65979	1.52939	6.92897	0.07501	8.56653	0.07406	7.46735	0.0432	6.91776	0.32442
	6.671	0.44954	7.90478	0.78941	7.19816	0.03544	6.671	1.53229	6.94019	0.07338	8.57775	0.07496	7.47857	0.04345	6.92897	0.31665
	6.68222	0.4522	7.916	0.79002	7.20938	0.03531	6.68222	1.53357	6.95141	0.07184	8.58896	0.07616	7.48978	0.04372	6.94019	0.30898
	6.69344	0.45416	7.92721	0.79002	7.22059	0.03521	6.69344	1.53318	6.96262	0.0704	8.60018	0.07766	7.501	0.04402	6.95141	0.30147
	6.70465	0.45546	7.93843	0.78934	7.23181	0.03514	6.70465	1.53119	6.97384	0.06908	8.6114	0.07947	7.51221	0.04435	6.96262	0.29417
	6.71587	0.45607	7.94964	0.78798	7.24303	0.03511	6.71587	1.52766	6.98506	0.06789	8.62261	0.08157	7.52343	0.04471	6.97384	0.28717
	6.72708	0.45602	7.96086	0.78595	7.25424	0.03509	6.72708	1.52256	6.99627	0.06684	8.63383	0.08397	7.53465	0.04509	6.98506	0.28047
	6.7383	0.4553	7.97208	0.78331	7.26546	0.0351	6.7383	1.51579	7.00749	0.06593	8.64504	0.08667	7.54586	0.0455	6.99627	0.27409
	6.74952	0.45391	7.98329	0.78011	7.27668	0.03513	6.74952	1.50728	7.0187	0.06517	8.65626	0.08966	7.55708	0.04592	7.00749	0.26803
	6.76073	0.45187	7.99451	0.77629	7.28789	0.03518	6.76073	1.49699	7.02992	0.06457	8.66748	0.09294	7.56829	0.04637	7.0187	0.26233
	6.77195	0.44926	8.00572	0.77181	7.29911	0.03525	6.77195	1.4851	7.04114	0.06412	8.67869	0.0965	7.57951	0.04683	7.02992	0.25699
	6.78316	0.44624	8.01694	0.76664	7.31032	0.03533	6.78316	1.47201	7.05235	0.06383	8.68991	0.10033	7.59073	0.04732	7.04114	0.25204
	6.79438	0.44287	8.02816	0.76086	7.32154	0.03543	6.79438	1.4577	7.06357	0.0637	8.70113	0.10443	7.60194	0.04783	7.05235	0.24749
	6.8056	0.43909	8.03937	0.75455	7.33276	0.03556	6.8056	1.44199	7.07478	0.06372	8.71234	0.10877	7.61316	0.04836	7.06357	0.24334
	6.81681	0.43492	8.05059	0.74764	7.34397	0.0357	6.81681	1.42488	7.086	0.06389	8.72356	0.11336	7.62438	0.04891	7.07478	0.23959
	6.82803	0.43044	8.06181	0.74008	7.35519	0.03585	6.82803	1.4065	7.09722	0.0642	8.73477	0.11817	7.63559	0.04947	7.086	0.23624
	6.83925	0.4257	8.07302	0.73188	7.3664	0.03602	6.83925	1.38697	7.10843	0.06464	8.74599	0.1232	7.64681	0.05004	7.09722	0.23328
	6.85046	0.42076	8.08424	0.72307	7.37762	0.0362	6.85046	1.36639	7.11965	0.06521	8.75721	0.12844	7.65802	0.05062	7.10843	0.23072
	6.86168	0.41568	8.09545	0.71367	7.38884	0.03639	6.86168	1.3449	7.13087	0.06589	8.76842	0.13385	7.66924	0.0512	7.11965	0.22855
	6.87289	0.41052	8.10667	0.70369	7.40005	0.03658	6.87289	1.32267	7.14208	0.06668	8.77964	0.13943	7.68046	0.05178	7.13087	0.22674
	6.88411	0.40537	8.11789	0.69318	7.41127	0.03678	6.88411	1.29984	7.1533	0.06755	8.79085	0.14515	7.69167	0.05236	7.14208	0.22528
	6.89533	0.40028	8.1291	0.68215	7.42249	0.03698	6.89533	1.27656	7.16451	0.06852	8.80207	0.15101	7.70289	0.05294	7.1533	0.22416
	6.90654	0.39532	8.14032	0.67066	7.4337	0.03719	6.90654	1.25307	7.17573	0.06955	8.81329	0.15699	7.7141	0.0535	7.16451	0.22337
	6.91776	0.39055	8.15153	0.65882	7.44492	0.03741	6.91776	1.2295	7.18695	0.07065	8.8245	0.16307	7.72532	0.05406	7.17573	0.22287
	6.92897	0.38602	8.16275	0.64669	7.45613	0.03762	6.92897	1.20596	7.19816	0.07181	8.83572	0.16923	7.73654	0.0546	7.18695	0.22268
	6.94019	0.3818	8.17397	0.63423	7.46735	0.03784	6.94019	1.18258	7.20938	0.07302	8.84694	0.17546	7.74775	0.05511	7.19816	0.22278
	6.95141	0.37792	8.18518	0.62146	7.47857	0.03806	6.95141	1.15956	7.22059	0.07426	8.85815	0.18173	7.75897	0.0556	7.20938	0.22318
	6.96262	0.37443	8.1964	0.60841	7.48978	0.03828	6.96262	1.13705	7.23181	0.07554	8.86937	0.18803	7.77019	0.05607	7.22059	0.22388
	6.97384	0.37136	8.20762	0.59512	7.501	0.0385	6.97384	1.11519	7.24303	0.07682	8.88058	0.19435	7.7814	0.05651	7.23181	0.22479
	6.98506	0.36874	8.21883	0.58183	7.51221	0.03873	6.98506	1.09416	7.25424	0.07809	8.8918	0.20069	7.79262	0.05692	7.24303	0.22589
	6.99627	0.3666	8.23005	0.56858	7.52343	0.03897	6.99627	1.07398	7.26546	0.07934	8.90302	0.20703	7.80383	0.05731	7.25424	0.22716
	7.00749	0.36493	8.24126	0.55525	7.53465	0.03921	7.00749	1.05461	7.27668	0.08057	8.91423	0.21335	7.81505	0.05767	7.26546	0.22857
	7.0187	0.36376	8.25248	0.54189	7.54586	0.03946	7.0187	1.03613	7.28789	0.08176	8.92545	0.2197	7.82627	0.05798	7.27668	0.23012
	7.02992	0.36308	8.2637	0.52854	7.55708	0.0397	7.02992	1.01861	7.29911	0.08292	8.93666	0.22601	7.83748	0.05826	7.28789	0.23178
	7.04114	0.36289	8.27491	0.51533	7.56829	0.03993	7.04114	1.00209	7.31032	0.08403	8.94788	0.23226	7.8487	0.05849	7.29911	0.23356
	7.05235	0.36319	8.28613	0.50229	7.57951	0.04017	7.05235	0.98662	7.32154	0.08509	8.9591	0.23845	7.85991	0.05869	7.31032	0.23543
	7.06357	0.36396	8.29734	0.48938	7.59073	0.0404	7.06357	0.97221	7.33276	0.08612	8.97031	0.24454	7.87113	0.05887	7.32154	0.23741
	7.07478	0.36517	8.30856	0.47666	7.60194	0.04064	7.07478	0.9589	7.34397	0.08711	8.98153	0.25048	7.88235	0.059	7.33276	0.23951
	7.086	0.36681	8.31978	0.46416	7.61316	0.04087	7.086	0.94669	7.35519	0.08807	8.99275	0.25627	7.89356	0.05908	7.34397	0.24171
	7.09722	0.3689	8.33099	0.45195	7.62438	0.0411	7.09722	0.93569	7.3664	0.08902	9.00396	0.26188	7.90478	0.05911	7.35519	0.244
	7.10843	0.37144	8.34221	0.44007	7.63559	0.04134	7.10843	0.92594	7.37762	0.08994	9.01518	0.26731	7.916	0.05908	7.3664	0.2464
	7.11965	0.37436	8.35343	0.42858	7.64681	0.04157	7.11965	0.9174	7.38884	0.09083	9.02639	0.27253	7.92721	0.05901	7.37762	0.24889
	7.13087	0.37766	8.36464	0.41753	7.65802	0.04179	7.13087	0.91009	7.40005	0.09167	9.03761	0.27753	7.93843	0.05888	7.38884	0.25144
	7.14208	0.38128	8.37586	0.40699	7.66924	0.04201	7.14208	0.90393	7.41127	0.09249	9.04883	0.2823	7.94964	0.0587	7.40005	0.25406
	7.1533	0.38516	8.38707	0.39702	7.68046	0.04223	7.1533	0.89888	7.42249	0.09328	9.06004	0.28684	7.96086	0.05847	7.41127	0.25674
	7.16451	0.38928	8.39829	0.38766	7.69167	0.04245	7.16451	0.89497	7.4337	0.09405	9.07126	0.29115	7.97208	0.0582	7.42249	0.25951
	7.17573	0.39359	8.40951	0.37893	7.70289	0.04266	7.17573	0.89209	7.44492	0.0948	9.08247	0.29519	7.98329	0.05788	7.4337	0.26233
	7.18695	0.398	8.42072	0.37089	7.7141	0.04286	7.18695	0.89015	7.45613	0.09554	9.09369	0.29897	7.99451	0.0575	7.44492	0.26522
	7.19816	0.40248	8.43194	0.3636	7.72532	0.04306	7.19816	0.88911	7.46735	0.09627	9.10491	0.30249	8.00572	0.05708	7.45613	0.26819
	7.20938	0.40703	8.44315	0.35711	7.73654	0.04324	7.20938	0.88896	7.47857	0.097	9.11612	0.30568	8.01694	0.05661	7.46735	0.27122
	7.22059	0.41161	8.45437	0.35143	7.74775	0.04341	7.22059	0.88967	7.48978	0.09775	9.12734	0.30856	8.02816	0.0561	7.47857	0.27431
	7.23181	0.41615	8.46559	0.34658	7.75897	0.04357	7.23181	0.89115	7.501	0.09851	9.13856	0.31112	8.03937	0.05555	7.48978	0.27749
	7.24303	0.42063	8.4768	0.34259	7.77019	0.04371	7.24303	0.89334	7.51221	0.09931	9.14977	0.31342	8.05059	0.05496	7.501	0.28078
	7.25424	0.425	8.48802	0.3395	7.7814	0.04383	7.25424	0.89619	7.52343	0.10015	9.16099	0.31545	8.06181	0.05432	7.51221	0.28419
	7.26546	0.42924	8.49923	0.33734	7.79262	0.04395	7.26546	0.89966	7.53465	0.10101	9.1722	0.31713	8.07302	0.05364	7.52343	0.28773
	7.27668	0.43332	8.51045	0.33614	7.80383	0.04405	7.27668	0.9037	7.54586	0.1019	9.18342	0.31843	8.08424	0.05292	7.53465	0.29137
	7.28789	0.43722	8.52167	0.3359	7.81505	0.04413	7.28789	0.90827	7.55708	0.10281	9.19464	0.31936	8.09545	0.05216	7.54586	0.29509
	7.29911	0.44093	8.53288	0.33662	7.82627	0.0442	7.29911	0.91333	7.56829	0.10376	9.20585	0.31992	8.10667	0.05136	7.55708	0.29888
	7.31032	0.44442	8.5441	0.33831	7.83748	0.04424	7.31032	0.91884	7.57951	0.10476	9.21707	0.32012	8.11789	0.05052	7.56829	0.30272
	7.32154	0.44777	8.55532	0.34102	7.8487	0.04426	7.32154	0.92488	7.59073	0.1058	9.22828	0.31994	8.1291	0.04965	7.57951	0.30666
	7.33276	0.45109	8.56653	0.34475	7.85991	0.04426	7.33276	0.93159	7.60194	0.10687	9.2395	0.31943	8.14032	0.04875	7.59073	0.31069
	7.34397	0.45427	8.57775	0.34945	7.87113	0.04423	7.34397	0.93877	7.61316	0.10796	9.25072	0.31861	8.15153	0.04783	7.60194	0.31478
	7.35519	0.45722	8.58896	0.35511	7.88235	0.04417	7.35519	0.94627	7.62438	0.10908	9.26193	0.31742	8.16275	0.04688	7.61316	0.31893
	7.3664	0.45995	8.60018	0.36176	7.89356	0.04408	7.3664	0.95407	7.63559	0.11022	9.27315	0.31587	8.17397	0.04592	7.62438	0.32312
	7.37762	0.46244	8.6114	0.36938	7.90478	0.04395	7.37762	0.9621	7.64681	0.11136	9.28437	0.31398	8.18518	0.04495	7.63559	0.32735
	7.38884	0.46468	8.62261	0.37791	7.916	0.04378	7.38884	0.9703	7.65802	0.11251	9.29558	0.31176	8.1964	0.04395	7.64681	0.33162
	7.40005	0.46666	8.63383	0.38735	7.92721	0.04359	7.40005	0.97862	7.66924	0.11366	9.3068	0.30918	8.20762	0.04294	7.65802	0.33587
	7.41127	0.46839	8.64504	0.39766	7.93843	0.04335	7.41127	0.98705	7.68046	0.1148	9.31801	0.30627	8.21883	0.04193	7.66924	0.34009
	7.42249	0.46989	8.65626	0.40881	7.94964	0.04308	7.42249	0.99557	7.69167	0.11595	9.32923	0.30305	8.23005	0.04092	7.68046	0.34429
	7.4337	0.47115	8.66748	0.4208	7.96086	0.04277	7.4337	1.00413	7.70289	0.11708	9.34045	0.29951	8.24126	0.03991	7.69167	0.34847
	7.44492	0.47225	8.67869	0.43359	7.97208	0.04242	7.44492	1.01281	7.7141	0.11817	9.35166	0.29567	8.25248	0.0389	7.70289	0.35259
	7.45613	0.4732	8.68991	0.44714	7.98329	0.04205	7.45613	1.0216	7.72532	0.11922	9.36288	0.29155	8.2637	0.03789	7.7141	0.35661
	7.46735	0.47396	8.70113	0.46149	7.99451	0.04164	7.46735	1.03037	7.73654	0.1202	9.37409	0.2872	8.27491	0.0369	7.72532	0.36052
	7.47857	0.47455	8.71234	0.47659	8.00572	0.04119	7.47857	1.0391	7.74775	0.12112	9.38531	0.28265	8.28613	0.03592	7.73654	0.36427
	7.48978	0.47503	8.72356	0.49232	8.01694	0.04071	7.48978	1.04788	7.75897	0.12196	9.39653	0.27791	8.29734	0.03495	7.74775	0.36787
	7.501	0.47546	8.73477	0.50864	8.02816	0.04019	7.501	1.05679	7.77019	0.12271	9.40774	0.27299	8.30856	0.034	7.75897	0.37128
	7.51221	0.47591	8.74599	0.52552	8.03937	0.03965	7.51221	1.06587	7.7814	0.12338	9.41896	0.26792	8.31978	0.03308	7.77019	0.37449
	7.52343	0.47636	8.75721	0.54292	8.05059	0.03908	7.52343	1.07514	7.79262	0.12397	9.43018	0.26275	8.33099	0.03218	7.7814	0.37749
	7.53465	0.4768	8.76842	0.56078	8.06181	0.03847	7.53465	1.08455	7.80383	0.12449	9.44139	0.25753	8.34221	0.0313	7.79262	0.3803
	7.54586	0.4772	8.77964	0.57908	8.07302	0.03784	7.54586	1.09396	7.81505	0.12493	9.45261	0.2523	8.35343	0.03047	7.80383	0.38293
	7.55708	0.47755	8.79085	0.59777	8.08424	0.03717	7.55708	1.10332	7.82627	0.12526	9.46382	0.24711	8.36464	0.02967	7.81505	0.38535
	7.56829	0.47787	8.80207	0.61684	8.09545	0.03647	7.56829	1.11261	7.83748	0.12547	9.47504	0.24197	8.37586	0.02891	7.82627	0.38749
	7.57951	0.47821	8.81329	0.63624	8.10667	0.03575	7.57951	1.12195	7.8487	0.12555	9.48626	0.23688	8.38707	0.0282	7.83748	0.38932
	7.59073	0.47857	8.8245	0.65595	8.11789	0.035	7.59073	1.13134	7.85991	0.12551	9.49747	0.23184	8.39829	0.02753	7.8487	0.39084
	7.60194	0.47896	8.83572	0.6759	8.1291	0.03424	7.60194	1.14073	7.87113	0.12534	9.50869	0.22689	8.40951	0.02692	7.85991	0.39209
	7.61316	0.4794	8.84694	0.69608	8.14032	0.03345	7.61316	1.15019	7.88235	0.12505	9.5199	0.22206	8.42072	0.02637	7.87113	0.39303
	7.62438	0.47988	8.85815	0.71646	8.15153	0.03265	7.62438	1.15964	7.89356	0.12461	9.53112	0.21735	8.43194	0.02587	7.88235	0.39364
	7.63559	0.48044	8.86937	0.73699	8.16275	0.03184	7.63559	1.16916	7.90478	0.12403	9.54234	0.21281	8.44315	0.02543	7.89356	0.39385
	7.64681	0.48106	8.88058	0.75765	8.17397	0.03103	7.64681	1.17873	7.916	0.12333	9.55355	0.20843	8.45437	0.02505	7.90478	0.39366
	7.65802	0.48171	8.8918	0.77843	8.18518	0.03021	7.65802	1.18819	7.92721	0.12253	9.56477	0.20425	8.46559	0.02473	7.916	0.39311
	7.66924	0.48237	8.90302	0.79936	8.1964	0.02938	7.66924	1.19753	7.93843	0.12161	9.57598	0.20029	8.4768	0.02448	7.92721	0.39224
	7.68046	0.48307	8.91423	0.82047	8.20762	0.02855	7.68046	1.20678	7.94964	0.12056	9.5872	0.19656	8.48802	0.02429	7.93843	0.391
	7.69167	0.48381	8.92545	0.84175	8.21883	0.02773	7.69167	1.21596	7.96086	0.11938	9.59842	0.19306	8.49923	0.02416	7.94964	0.38936
	7.70289	0.48457	8.93666	0.86303	8.23005	0.02691	7.70289	1.22499	7.97208	0.11809	9.60963	0.18982	8.51045	0.02409	7.96086	0.38733
	7.7141	0.48529	8.94788	0.88421	8.24126	0.02611	7.7141	1.23376	7.98329	0.11669	9.62085	0.18683	8.52167	0.02409	7.97208	0.38492
	7.72532	0.48595	8.9591	0.90528	8.25248	0.02531	7.72532	1.24225	7.99451	0.11517	9.63207	0.1841	8.53288	0.02414	7.98329	0.38214
	7.73654	0.48653	8.97031	0.92611	8.2637	0.02453	7.73654	1.25039	8.00572	0.11355	9.64328	0.18163	8.5441	0.02425	7.99451	0.37897
	7.74775	0.487	8.98153	0.94664	8.27491	0.02377	7.74775	1.25814	8.01694	0.11182	9.6545	0.17943	8.55532	0.02442	8.00572	0.37544
	7.75897	0.48735	8.99275	0.9668	8.28613	0.02303	7.75897	1.26545	8.02816	0.10999	9.66571	0.17749	8.56653	0.02465	8.01694	0.37154
	7.77019	0.48754	9.00396	0.98653	8.29734	0.0223	7.77019	1.27225	8.03937	0.10806	9.67693	0.1758	8.57775	0.02492	8.02816	0.36735
	7.7814	0.48755	9.01518	1.00579	8.30856	0.0216	7.7814	1.27857	8.05059	0.10605	9.68815	0.17436	8.58896	0.02525	8.03937	0.36292
	7.79262	0.48741	9.02639	1.0245	8.31978	0.02092	7.79262	1.28448	8.06181	0.10395	9.69936	0.17317	8.60018	0.02562	8.05059	0.35821
	7.80383	0.48713	9.03761	1.04264	8.33099	0.02027	7.80383	1.28992	8.07302	0.10177	9.71058	0.1722	8.6114	0.02603	8.06181	0.35318
	7.81505	0.48664	9.04883	1.06014	8.34221	0.01964	7.81505	1.29478	8.08424	0.09952	9.72179	0.17145	8.62261	0.02649	8.07302	0.34786
	7.82627	0.4859	9.06004	1.07696	8.35343	0.01905	7.82627	1.29896	8.09545	0.09721	9.73301	0.1709	8.63383	0.02697	8.08424	0.34227
	7.83748	0.48481	9.07126	1.09305	8.36464	0.01849	7.83748	1.30227	8.10667	0.09484	9.74423	0.17054	8.64504	0.02749	8.09545	0.3364
	7.8487	0.48342	9.08247	1.1083	8.37586	0.01796	7.8487	1.30477	8.11789	0.09243	9.75544	0.17034	8.65626	0.02803	8.10667	0.33029
	7.85991	0.48174	9.09369	1.12266	8.38707	0.01747	7.85991	1.30659	8.1291	0.08997	9.76666	0.1703	8.66748	0.0286	8.11789	0.32394
	7.87113	0.47974	9.10491	1.13605	8.39829	0.01702	7.87113	1.30765	8.14032	0.08749	9.77788	0.17041	8.67869	0.02919	8.1291	0.31738
	7.88235	0.47732	9.11612	1.14837	8.40951	0.01661	7.88235	1.30773	8.15153	0.08502	9.78909	0.17063	8.68991	0.0298	8.14032	0.31066
	7.89356	0.47444	9.12734	1.15956	8.42072	0.01624	7.89356	1.30667	8.16275	0.08254	9.80031	0.17095	8.70113	0.03043	8.15153	0.30381
	7.90478	0.47106	9.13856	1.16975	8.43194	0.01591	7.90478	1.30442	8.17397	0.08009	9.81152	0.17134	8.71234	0.03108	8.16275	0.29683
	7.916	0.4672	9.14977	1.17907	8.44315	0.01562	7.916	1.30101	8.18518	0.07765	9.82274	0.1718	8.72356	0.03174	8.17397	0.28977
	7.92721	0.46286	9.16099	1.18735	8.45437	0.01537	7.92721	1.29646	8.1964	0.07521	9.83396	0.1723	8.73477	0.0324	8.18518	0.28263
	7.93843	0.45801	9.1722	1.19439	8.46559	0.01517	7.93843	1.2907	8.20762	0.0728	9.84517	0.17282	8.74599	0.03306	8.1964	0.27541
	7.94964	0.45267	9.18342	1.20008	8.4768	0.01501	7.94964	1.28373	8.21883	0.07043	9.85639	0.17337	8.75721	0.03373	8.20762	0.26815
	7.96086	0.44691	9.19464	1.20433	8.48802	0.01489	7.96086	1.27562	8.23005	0.06809	9.8676	0.17396	8.76842	0.03439	8.21883	0.26089
	7.97208	0.4407	9.20585	1.20719	8.49923	0.01481	7.97208	1.26643	8.24126	0.06579	9.87882	0.17457	8.77964	0.03505	8.23005	0.25365
	7.98329	0.43399	9.21707	1.20865	8.51045	0.01478	7.98329	1.25615	8.25248	0.06355	9.89004	0.17521	8.79085	0.0357	8.24126	0.24645
	7.99451	0.42685	9.22828	1.20863	8.52167	0.01479	7.99451	1.24478	8.2637	0.06136	9.90125	0.1759	8.80207	0.03635	8.25248	0.23938
	8.00572	0.41938	9.2395	1.20712	8.53288	0.01484	8.00572	1.23238	8.27491	0.05926	9.91247	0.17662	8.81329	0.03699	8.2637	0.23241
	8.01694	0.41153	9.25072	1.20413	8.5441	0.01493	8.01694	1.21888	8.28613	0.05724	9.92369	0.17736	8.8245	0.03762	8.27491	0.22554
	8.02816	0.40326	9.26193	1.19963	8.55532	0.01506	8.02816	1.20431	8.29734	0.05532	9.9349	0.17815	8.83572	0.03825	8.28613	0.2188
	8.03937	0.39457	9.27315	1.19366	8.56653	0.01523	8.03937	1.18877	8.30856	0.05349	9.94612	0.17896	8.84694	0.03886	8.29734	0.2122
	8.05059	0.38551	9.28437	1.18628	8.57775	0.01543	8.05059	1.17223	8.31978	0.05178	9.95733	0.17979	8.85815	0.03947	8.30856	0.20576
	8.06181	0.3761	9.29558	1.17749	8.58896	0.01567	8.06181	1.15465	8.33099	0.0502	9.96855	0.18066	8.86937	0.04006	8.31978	0.19952
	8.07302	0.36641	9.3068	1.16726	8.60018	0.01594	8.07302	1.13613	8.34221	0.04874	9.97977	0.18159	8.88058	0.04063	8.33099	0.19348
	8.08424	0.35648	9.31801	1.15574	8.6114	0.01624	8.08424	1.11671	8.35343	0.04742	9.99098	0.1826	8.8918	0.0412	8.34221	0.18769
	8.09545	0.34631	9.32923	1.14304	8.62261	0.01658	8.09545	1.09645	8.36464	0.04625	10.0022	0.18373	8.90302	0.04175	8.35343	0.18216
	8.10667	0.33595	9.34045	1.12907	8.63383	0.01693	8.10667	1.0754	8.37586	0.04523	10.0134	0.18497	8.91423	0.04231	8.36464	0.17692
	8.11789	0.32545	9.35166	1.11389	8.64504	0.01732	8.11789	1.05364	8.38707	0.04438	10.0246	0.18632	8.92545	0.04285	8.37586	0.172
	8.1291	0.31486	9.36288	1.09758	8.65626	0.01772	8.1291	1.03124	8.39829	0.0437	10.0358	0.18785	8.93666	0.04339	8.38707	0.16744
	8.14032	0.30424	9.37409	1.08035	8.66748	0.01815	8.14032	1.00834	8.40951	0.04318	10.0471	0.18954	8.94788	0.04392	8.39829	0.16325
	8.15153	0.29367	9.38531	1.06243	8.67869	0.0186	8.15153	0.98514	8.42072	0.04285	10.0583	0.19139	8.9591	0.04445	8.40951	0.15943
	8.16275	0.2832	9.39653	1.04379	8.68991	0.01906	8.16275	0.96173	8.43194	0.04269	10.0695	0.19341	8.97031	0.04496	8.42072	0.15601
	8.17397	0.27289	9.40774	1.02445	8.70113	0.01955	8.17397	0.93815	8.44315	0.04271	10.0807	0.19561	8.98153	0.04546	8.43194	0.153
	8.18518	0.26277	9.41896	1.00452	8.71234	0.02005	8.18518	0.91444	8.45437	0.04291	10.0919	0.198	8.99275	0.04594	8.44315	0.15042
	8.1964	0.25285	9.43018	0.98427	8.72356	0.02056	8.1964	0.89064	8.46559	0.0433	10.1031	0.20058	9.00396	0.04642	8.45437	0.14827
	8.20762	0.24319	9.44139	0.96387	8.73477	0.02108	8.20762	0.86686	8.4768	0.04386	10.1144	0.20335	9.01518	0.04687	8.46559	0.14658
	8.21883	0.23385	9.45261	0.94331	8.74599	0.02161	8.21883	0.84341	8.48802	0.04459	10.1256	0.2063	9.02639	0.04732	8.4768	0.14535
	8.23005	0.22486	9.46382	0.92278	8.75721	0.02215	8.23005	0.82035	8.49923	0.04549	10.1368	0.20945	9.03761	0.04775	8.48802	0.14459
	8.24126	0.21626	9.47504	0.90247	8.76842	0.02269	8.24126	0.79761	8.51045	0.04656	10.148	0.21278	9.04883	0.04816	8.49923	0.14432
	8.25248	0.20811	9.48626	0.88237	8.77964	0.02323	8.25248	0.77532	8.52167	0.04778	10.1592	0.21628	9.06004	0.04857	8.51045	0.14454
	8.2637	0.20046	9.49747	0.8625	8.79085	0.02377	8.2637	0.75353	8.53288	0.04915	10.1704	0.21995	9.07126	0.04896	8.52167	0.14523
	8.27491	0.19333	9.50869	0.84302	8.80207	0.02432	8.27491	0.73243	8.5441	0.05066	10.1817	0.22375	9.08247	0.04934	8.53288	0.1464
	8.28613	0.18678	9.5199	0.82401	8.81329	0.02487	8.28613	0.7121	8.55532	0.05229	10.1929	0.2277	9.09369	0.04971	8.5441	0.14805
	8.29734	0.18085	9.53112	0.80554	8.8245	0.02542	8.29734	0.69253	8.56653	0.05404	10.2041	0.23177	9.10491	0.05006	8.55532	0.15017
	8.30856	0.17557	9.54234	0.78768	8.83572	0.02596	8.30856	0.67382	8.57775	0.0559	10.2153	0.23593	9.11612	0.0504	8.56653	0.15275
	8.31978	0.17098	9.55355	0.77052	8.84694	0.02651	8.31978	0.65606	8.58896	0.05784	10.2265	0.24016	9.12734	0.05071	8.57775	0.15578
	8.33099	0.16713	9.56477	0.75413	8.85815	0.02705	8.33099	0.63934	8.60018	0.05986	10.2377	0.24441	9.13856	0.05101	8.58896	0.15925
	8.34221	0.16403	9.57598	0.73857	8.86937	0.02759	8.34221	0.62374	8.6114	0.06195	10.249	0.24865	9.14977	0.0513	8.60018	0.16314
	8.35343	0.16173	9.5872	0.72389	8.88058	0.02813	8.35343	0.60936	8.62261	0.06409	10.2602	0.25286	9.16099	0.05157	8.6114	0.16745
	8.36464	0.16024	9.59842	0.71011	8.8918	0.02867	8.36464	0.59626	8.63383	0.06626	10.2714	0.25702	9.1722	0.05181	8.62261	0.17214
	8.37586	0.1596	9.60963	0.69727	8.90302	0.02921	8.37586	0.58454	8.64504	0.06845	10.2826	0.26109	9.18342	0.05202	8.63383	0.1772
	8.38707	0.15981	9.62085	0.68538	8.91423	0.02975	8.38707	0.5743	8.65626	0.07065	10.2938	0.26502	9.19464	0.0522	8.64504	0.18261
	8.39829	0.16091	9.63207	0.67445	8.92545	0.03028	8.39829	0.56559	8.66748	0.07285	10.305	0.26879	9.20585	0.05235	8.65626	0.18834
	8.40951	0.16289	9.64328	0.66448	8.93666	0.03082	8.40951	0.55843	8.67869	0.07503	10.3163	0.27239	9.21707	0.05247	8.66748	0.19439
	8.42072	0.16577	9.6545	0.65547	8.94788	0.03135	8.42072	0.5529	8.68991	0.07719	10.3275	0.2758	9.22828	0.05255	8.67869	0.20072
	8.43194	0.16954	9.66571	0.64741	8.9591	0.03187	8.43194	0.54905	8.70113	0.07934	10.3387	0.27898	9.2395	0.05259	8.68991	0.20732
	8.44315	0.17421	9.67693	0.64028	8.97031	0.03239	8.44315	0.54694	8.71234	0.08144	10.3499	0.2819	9.25072	0.0526	8.70113	0.21419
	8.45437	0.17977	9.68815	0.63405	8.98153	0.0329	8.45437	0.54657	8.72356	0.08348	10.3611	0.28452	9.26193	0.05257	8.71234	0.2213
	8.46559	0.1862	9.69936	0.62869	8.99275	0.03341	8.46559	0.54795	8.73477	0.08544	10.3723	0.28681	9.27315	0.0525	8.72356	0.22858
	8.4768	0.1935	9.71058	0.62417	9.00396	0.0339	8.4768	0.55109	8.74599	0.08733	10.3835	0.28877	9.28437	0.05239	8.73477	0.23601
	8.48802	0.20162	9.72179	0.62051	9.01518	0.03438	8.48802	0.55601	8.75721	0.08913	10.3948	0.29039	9.29558	0.05225	8.74599	0.24359
	8.49923	0.21055	9.73301	0.61767	9.02639	0.03485	8.49923	0.56271	8.76842	0.09084	10.406	0.29174	9.3068	0.05205	8.75721	0.2513
	8.51045	0.22026	9.74423	0.61559	9.03761	0.03531	8.51045	0.57119	8.77964	0.09243	10.4172	0.29283	9.31801	0.05182	8.76842	0.25908
	8.52167	0.2307	9.75544	0.61423	9.04883	0.03575	8.52167	0.58139	8.79085	0.09392	10.4284	0.29357	9.32923	0.05154	8.77964	0.2669
	8.53288	0.24184	9.76666	0.61356	9.06004	0.03618	8.53288	0.5933	8.80207	0.0953	10.4396	0.29389	9.34045	0.05122	8.79085	0.27477
	8.5441	0.25361	9.77788	0.61359	9.07126	0.0366	8.5441	0.60686	8.81329	0.09658	10.4508	0.2938	9.35166	0.05085	8.80207	0.28266
	8.55532	0.26598	9.78909	0.61428	9.08247	0.03699	8.55532	0.62206	8.8245	0.09776	10.4621	0.29329	9.36288	0.05043	8.81329	0.29056
	8.56653	0.27887	9.80031	0.61551	9.09369	0.03737	8.56653	0.63885	8.83572	0.09884	10.4733	0.29238	9.37409	0.04997	8.8245	0.29845
	8.57775	0.29224	9.81152	0.61723	9.10491	0.03773	8.57775	0.65712	8.84694	0.0998	10.4845	0.29106	9.38531	0.04948	8.83572	0.30632
	8.58896	0.30601	9.82274	0.61945	9.11612	0.03806	8.58896	0.67679	8.85815	0.10066	10.4957	0.28934	9.39653	0.04895	8.84694	0.31412
	8.60018	0.32011	9.83396	0.62213	9.12734	0.03836	8.60018	0.69781	8.86937	0.10141	10.5069	0.28724	9.40774	0.04838	8.85815	0.32185
	8.6114	0.33449	9.84517	0.62521	9.13856	0.03864	8.6114	0.7201	8.88058	0.10207	10.5181	0.28479	9.41896	0.04778	8.86937	0.3295
	8.62261	0.34905	9.85639	0.62865	9.14977	0.03889	8.62261	0.74354	8.8918	0.10264	10.5294	0.28204	9.43018	0.04714	8.88058	0.33705
	8.63383	0.36373	9.8676	0.63246	9.16099	0.03912	8.63383	0.76801	8.90302	0.10313	10.5406	0.27898	9.44139	0.04648	8.8918	0.34453
	8.64504	0.37845	9.87882	0.63663	9.1722	0.03932	8.64504	0.79343	8.91423	0.10359	10.5518	0.27561	9.45261	0.0458	8.90302	0.35191
	8.65626	0.39314	9.89004	0.64124	9.18342	0.03948	8.65626	0.81967	8.92545	0.10404	10.563	0.27197	9.46382	0.0451	8.91423	0.35924
	8.66748	0.40775	9.90125	0.6463	9.19464	0.0396	8.66748	0.84671	8.93666	0.10447	10.5742	0.26806	9.47504	0.04439	8.92545	0.36659
	8.67869	0.42223	9.91247	0.65172	9.20585	0.03969	8.67869	0.87442	8.94788	0.10487	10.5854	0.26392	9.48626	0.04368	8.93666	0.37387
	8.68991	0.43648	9.92369	0.65752	9.21707	0.03974	8.68991	0.90268	8.9591	0.10524	10.5967	0.25961	9.49747	0.04296	8.94788	0.38105
	8.70113	0.45055	9.9349	0.66372	9.22828	0.03975	8.70113	0.93158	8.97031	0.10559	10.6079	0.25517	9.50869	0.04223	8.9591	0.38814
	8.71234	0.46434	9.94612	0.67038	9.2395	0.03971	8.71234	0.96097	8.98153	0.10593	10.6191	0.25059	9.5199	0.04151	8.97031	0.39509
	8.72356	0.47766	9.95733	0.67755	9.25072	0.03964	8.72356	0.99054	8.99275	0.10628	10.6303	0.24584	9.53112	0.04078	8.98153	0.40187
	8.73477	0.49045	9.96855	0.68523	9.26193	0.03953	8.73477	1.02017	9.00396	0.10663	10.6415	0.24097	9.54234	0.04006	8.99275	0.40849
	8.74599	0.5027	9.97977	0.6934	9.27315	0.03937	8.74599	1.04983	9.01518	0.10701	10.6527	0.23599	9.55355	0.03936	9.00396	0.41493
	8.75721	0.51435	9.99098	0.70219	9.28437	0.03917	8.75721	1.07941	9.02639	0.10743	10.6639	0.2309	9.56477	0.03866	9.01518	0.4212
	8.76842	0.52532	10.0022	0.71169	9.29558	0.03893	8.76842	1.10879	9.03761	0.10788	10.6752	0.22574	9.57598	0.03799	9.02639	0.42727
	8.77964	0.53555	10.0134	0.72181	9.3068	0.03865	8.77964	1.13785	9.04883	0.10839	10.6864	0.22052	9.5872	0.03733	9.03761	0.43316
	8.79085	0.54506	10.0246	0.73251	9.31801	0.03832	8.79085	1.1666	9.06004	0.10895	10.6976	0.21525	9.59842	0.0367	9.04883	0.43886
	8.80207	0.55387	10.0358	0.74383	9.32923	0.03797	8.80207	1.19502	9.07126	0.10958	10.7088	0.20997	9.60963	0.0361	9.06004	0.44436
	8.81329	0.56194	10.0471	0.75575	9.34045	0.03757	8.81329	1.22305	9.08247	0.11027	10.72	0.20467	9.62085	0.03553	9.07126	0.44968
	8.8245	0.56926	10.0583	0.76827	9.35166	0.03714	8.8245	1.25063	9.09369	0.11103	10.7312	0.19936	9.63207	0.03498	9.08247	0.45479
	8.83572	0.57584	10.0695	0.78142	9.36288	0.03667	8.83572	1.2777	9.10491	0.11186	10.7425	0.19405	9.64328	0.03448	9.09369	0.45971
	8.84694	0.58166	10.0807	0.79518	9.37409	0.03618	8.84694	1.30425	9.11612	0.11276	10.7537	0.18874	9.6545	0.034	9.10491	0.46441
	8.85815	0.58669	10.0919	0.80948	9.38531	0.03566	8.85815	1.33021	9.12734	0.11374	10.7649	0.18344	9.66571	0.03356	9.11612	0.46884
	8.86937	0.59095	10.1031	0.8243	9.39653	0.03512	8.86937	1.35554	9.13856	0.11479	10.7761	0.17816	9.67693	0.03316	9.12734	0.473
	8.88058	0.59448	10.1144	0.83961	9.40774	0.03456	8.88058	1.38027	9.14977	0.11595	10.7873	0.17291	9.68815	0.03279	9.13856	0.47692
	8.8918	0.59736	10.1256	0.85537	9.41896	0.03398	8.8918	1.40446	9.16099	0.11719	10.7985	0.16772	9.69936	0.03245	9.14977	0.48066
	8.90302	0.59961	10.1368	0.87153	9.43018	0.03339	8.90302	1.42818	9.1722	0.11848	10.8098	0.16258	9.71058	0.03216	9.16099	0.4842
	8.91423	0.60131	10.148	0.88807	9.44139	0.03278	8.91423	1.45153	9.18342	0.11982	10.821	0.1575	9.72179	0.0319	9.1722	0.48741
	8.92545	0.60252	10.1592	0.90499	9.45261	0.03218	8.92545	1.47455	9.19464	0.12121	10.8322	0.1525	9.73301	0.03167	9.18342	0.49027
	8.93666	0.60322	10.1704	0.92222	9.46382	0.03157	8.93666	1.49706	9.20585	0.12264	10.8434	0.14757	9.74423	0.03147	9.19464	0.49277
	8.94788	0.60347	10.1817	0.9396	9.47504	0.03097	8.94788	1.51902	9.21707	0.1241	10.8546	0.14274	9.75544	0.03131	9.20585	0.49491
	8.9591	0.60334	10.1929	0.95714	9.48626	0.03037	8.9591	1.54049	9.22828	0.12557	10.8658	0.138	9.76666	0.03118	9.21707	0.49669
	8.97031	0.6028	10.2041	0.97481	9.49747	0.02978	8.97031	1.56131	9.2395	0.12704	10.8771	0.13334	9.77788	0.03107	9.22828	0.49806
	8.98153	0.60188	10.2153	0.99247	9.50869	0.02921	8.98153	1.58143	9.25072	0.1285	10.8883	0.12875	9.78909	0.03099	9.2395	0.49906
	8.99275	0.60063	10.2265	1.00998	9.5199	0.02864	8.99275	1.60083	9.26193	0.12994	10.8995	0.12426	9.80031	0.03092	9.25072	0.49971
	9.00396	0.5991	10.2377	1.02722	9.53112	0.02809	9.00396	1.61953	9.27315	0.13135	10.9107	0.11987	9.81152	0.03088	9.26193	0.49993
	9.01518	0.59734	10.249	1.0441	9.54234	0.02756	9.01518	1.63751	9.28437	0.13273	10.9219	0.11559	9.82274	0.03086	9.27315	0.49972
	9.02639	0.5954	10.2602	1.06056	9.55355	0.02704	9.02639	1.65475	9.29558	0.13405	10.9331	0.11143	9.83396	0.03085	9.28437	0.4991
	9.03761	0.59333	10.2714	1.07659	9.56477	0.02655	9.03761	1.67128	9.3068	0.13531	10.9444	0.10739	9.84517	0.03086	9.29558	0.49805
	9.04883	0.59118	10.2826	1.0921	9.57598	0.02609	9.04883	1.68707	9.31801	0.13651	10.9556	0.1035	9.85639	0.03088	9.3068	0.49655
	9.06004	0.589	10.2938	1.10692	9.5872	0.02564	9.06004	1.70215	9.32923	0.13762	10.9668	0.09973	9.8676	0.0309	9.31801	0.4946
	9.07126	0.58686	10.305	1.121	9.59842	0.02523	9.07126	1.71652	9.34045	0.13866	10.978	0.09612	9.87882	0.03094	9.32923	0.49221
	9.08247	0.58476	10.3163	1.13442	9.60963	0.02484	9.08247	1.73006	9.35166	0.1396	10.9892	0.09268	9.89004	0.03098	9.34045	0.48939
	9.09369	0.58277	10.3275	1.14711	9.62085	0.02448	9.09369	1.74281	9.36288	0.14045	11.0004	0.08941	9.90125	0.03103	9.35166	0.48612
	9.10491	0.58091	10.3387	1.15888	9.63207	0.02414	9.10491	1.75469	9.37409	0.14126	11.0116	0.08634	9.91247	0.03109	9.36288	0.48243
	9.11612	0.57914	10.3499	1.16963	9.64328	0.02383	9.11612	1.76556	9.38531	0.14207	11.0229	0.08346	9.92369	0.03115	9.37409	0.47844
	9.12734	0.57746	10.3611	1.17926	9.6545	0.02355	9.12734	1.77538	9.39653	0.1428	11.0341	0.0808	9.9349	0.03122	9.38531	0.47421
	9.13856	0.57591	10.3723	1.18772	9.66571	0.02329	9.13856	1.78429	9.40774	0.14343	11.0453	0.07836	9.94612	0.03129	9.39653	0.46967
	9.14977	0.57451	10.3835	1.19496	9.67693	0.02306	9.14977	1.79247	9.41896	0.14397	11.0565	0.07615	9.95733	0.03138	9.40774	0.46481
	9.16099	0.57328	10.3948	1.20105	9.68815	0.02285	9.16099	1.79975	9.43018	0.14443	11.0677	0.07419	9.96855	0.03148	9.41896	0.45967
	9.1722	0.57219	10.406	1.20612	9.69936	0.02266	9.1722	1.80591	9.44139	0.14481	11.079	0.0725	9.97977	0.03159	9.43018	0.45433
	9.18342	0.57121	10.4172	1.21012	9.71058	0.02249	9.18342	1.81076	9.45261	0.14512	11.0902	0.07108	9.99098	0.03171	9.44139	0.44883
	9.19464	0.57037	10.4284	1.21301	9.72179	0.02235	9.19464	1.81431	9.46382	0.14536	11.1014	0.06995	10.0022	0.03186	9.45261	0.44322
	9.20585	0.56969	10.4396	1.21467	9.73301	0.02222	9.20585	1.81657	9.47504	0.14555	11.1126	0.06911	10.0134	0.03202	9.46382	0.43757
	9.21707	0.56908	10.4508	1.21494	9.74423	0.02211	9.21707	1.81747	9.48626	0.14571	11.1238	0.06859	10.0246	0.0322	9.47504	0.43192
	9.22828	0.56853	10.4621	1.21385	9.75544	0.02202	9.22828	1.81691	9.49747	0.14585	11.135	0.06839	10.0358	0.03239	9.48626	0.42627
	9.2395	0.56804	10.4733	1.2114	9.76666	0.02194	9.2395	1.81487	9.50869	0.14599	11.1463	0.06851	10.0471	0.03261	9.49747	0.42064
	9.25072	0.56761	10.4845	1.20758	9.77788	0.02187	9.25072	1.81138	9.5199	0.14615	11.1575	0.06897	10.0583	0.03284	9.50869	0.41512
	9.26193	0.56723	10.4957	1.20239	9.78909	0.02182	9.26193	1.80638	9.53112	0.14629	11.1687	0.06977	10.0695	0.0331	9.5199	0.40971
	9.27315	0.56688	10.5069	1.19586	9.80031	0.02177	9.27315	1.79991	9.54234	0.14644	11.1799	0.07091	10.0807	0.03338	9.53112	0.40443
	9.28437	0.56653	10.5181	1.18808	9.81152	0.02173	9.28437	1.79198	9.55355	0.1466	11.1911	0.07241	10.0919	0.03369	9.54234	0.39931
	9.29558	0.56617	10.5294	1.17914	9.82274	0.02169	9.29558	1.78258	9.56477	0.14679	11.2023	0.07425	10.1031	0.03402	9.55355	0.39439
	9.3068	0.56574	10.5406	1.16902	9.83396	0.02165	9.3068	1.77164	9.57598	0.14703	11.2135	0.07645	10.1144	0.03438	9.56477	0.38971
	9.31801	0.56536	10.5518	1.15774	9.84517	0.02162	9.31801	1.75943	9.5872	0.14731	11.2248	0.07901	10.1256	0.03475	9.57598	0.38531
	9.32923	0.56503	10.563	1.14535	9.85639	0.02159	9.32923	1.74604	9.59842	0.14764	11.236	0.08191	10.1368	0.03515	9.5872	0.3812
	9.34045	0.56465	10.5742	1.13186	9.8676	0.02156	9.34045	1.7313	9.60963	0.14801	11.2472	0.08515	10.148	0.03558	9.59842	0.37741
	9.35166	0.5642	10.5854	1.11743	9.87882	0.02152	9.35166	1.71523	9.62085	0.14842	11.2584	0.08873	10.1592	0.03603	9.60963	0.37393
	9.36288	0.56367	10.5967	1.10239	9.89004	0.02149	9.36288	1.69792	9.63207	0.14888	11.2696	0.09262	10.1704	0.0365	9.62085	0.37077
	9.37409	0.56318	10.6079	1.08671	9.90125	0.02147	9.37409	1.67971	9.64328	0.14938	11.2808	0.09682	10.1817	0.03698	9.63207	0.36796
	9.38531	0.56275	10.6191	1.07016	9.91247	0.02144	9.38531	1.66084	9.6545	0.14992	11.2921	0.10131	10.1929	0.03749	9.64328	0.36549
	9.39653	0.56231	10.6303	1.05276	9.92369	0.02141	9.39653	1.64123	9.66571	0.1505	11.3033	0.10608	10.2041	0.038	9.6545	0.36335
	9.40774	0.56184	10.6415	1.03458	9.9349	0.02139	9.40774	1.62085	9.67693	0.15112	11.3145	0.11112	10.2153	0.03853	9.66571	0.36155
	9.41896	0.56134	10.6527	1.01577	9.94612	0.02136	9.41896	1.59984	9.68815	0.15176	11.3257	0.11639	10.2265	0.03906	9.67693	0.36007
	9.43018	0.56088	10.6639	0.99633	9.95733	0.02134	9.43018	1.57854	9.69936	0.15241	11.3369	0.12188	10.2377	0.0396	9.68815	0.3589
	9.44139	0.56049	10.6752	0.9763	9.96855	0.02132	9.44139	1.55714	9.71058	0.15308	11.3481	0.12758	10.249	0.04013	9.69936	0.35803
	9.45261	0.56017	10.6864	0.95573	9.97977	0.0213	9.45261	1.53565	9.72179	0.15374	11.3593	0.13345	10.2602	0.04066	9.71058	0.35743
	9.46382	0.55995	10.6976	0.93469	9.99098	0.02129	9.46382	1.5143	9.73301	0.15439	11.3706	0.13947	10.2714	0.04118	9.72179	0.35708
	9.47504	0.55987	10.7088	0.91328	10.0022	0.02129	9.47504	1.49331	9.74423	0.15502	11.3818	0.14561	10.2826	0.04169	9.73301	0.35696
	9.48626	0.5599	10.72	0.89158	10.0134	0.02129	9.48626	1.47264	9.75544	0.15561	11.393	0.15186	10.2938	0.04219	9.74423	0.35703
	9.49747	0.56007	10.7312	0.86956	10.0246	0.02131	9.49747	1.45236	9.76666	0.15617	11.4042	0.15818	10.305	0.04267	9.75544	0.35726
	9.50869	0.56038	10.7425	0.84721	10.0358	0.02133	9.50869	1.43261	9.77788	0.15672	11.4154	0.16455	10.3163	0.04313	9.76666	0.35765
	9.5199	0.56081	10.7537	0.82459	10.0471	0.02137	9.5199	1.41346	9.78909	0.15722	11.4267	0.17095	10.3275	0.04358	9.77788	0.35819
	9.53112	0.56135	10.7649	0.80176	10.0583	0.02141	9.53112	1.39498	9.80031	0.15764	11.4379	0.17735	10.3387	0.044	9.78909	0.35883
	9.54234	0.56202	10.7761	0.77878	10.0695	0.02147	9.54234	1.37726	9.81152	0.15798	11.4491	0.18374	10.3499	0.04439	9.80031	0.35951
	9.55355	0.56286	10.7873	0.75568	10.0807	0.02154	9.55355	1.36043	9.82274	0.15824	11.4603	0.19012	10.3611	0.04474	9.81152	0.3602
	9.56477	0.56387	10.7985	0.73256	10.0919	0.02162	9.56477	1.34455	9.83396	0.15841	11.4715	0.19643	10.3723	0.04504	9.82274	0.36089
	9.57598	0.56506	10.8098	0.70945	10.1031	0.02172	9.57598	1.32972	9.84517	0.15845	11.4827	0.20268	10.3835	0.04531	9.83396	0.36155
	9.5872	0.56643	10.821	0.68645	10.1144	0.02182	9.5872	1.31596	9.85639	0.15836	11.4939	0.20885	10.3948	0.04554	9.84517	0.36213
	9.59842	0.56789	10.8322	0.66367	10.1256	0.02194	9.59842	1.30323	9.8676	0.15816	11.5052	0.21491	10.406	0.04573	9.85639	0.36261
	9.60963	0.56941	10.8434	0.64113	10.1368	0.02207	9.60963	1.29152	9.87882	0.15784	11.5164	0.22089	10.4172	0.04587	9.8676	0.36302
	9.62085	0.57099	10.8546	0.61888	10.148	0.0222	9.62085	1.28084	9.89004	0.15743	11.5276	0.2268	10.4284	0.04597	9.87882	0.36335
	9.63207	0.5726	10.8658	0.59694	10.1592	0.02235	9.63207	1.27119	9.90125	0.15692	11.5388	0.23257	10.4396	0.04603	9.89004	0.36362
	9.64328	0.57421	10.8771	0.57533	10.1704	0.02251	9.64328	1.26253	9.91247	0.15627	11.55	0.23818	10.4508	0.04603	9.90125	0.36385
	9.6545	0.5758	10.8883	0.55409	10.1817	0.02268	9.6545	1.25482	9.92369	0.15551	11.5612	0.24364	10.4621	0.04599	9.91247	0.36398
	9.66571	0.57734	10.8995	0.53332	10.1929	0.02285	9.66571	1.24804	9.9349	0.15462	11.5725	0.24896	10.4733	0.04588	9.92369	0.36402
	9.67693	0.57879	10.9107	0.5131	10.2041	0.02304	9.67693	1.24213	9.94612	0.15363	11.5837	0.25416	10.4845	0.04573	9.9349	0.36399
	9.68815	0.58019	10.9219	0.49347	10.2153	0.02323	9.68815	1.23708	9.95733	0.15254	11.5949	0.25921	10.4957	0.04552	9.94612	0.36387
	9.69936	0.58148	10.9331	0.47447	10.2265	0.02342	9.69936	1.23283	9.96855	0.15136	11.6061	0.26411	10.5069	0.04527	9.95733	0.36371
	9.71058	0.5826	10.9444	0.45616	10.2377	0.02362	9.71058	1.22926	9.97977	0.15013	11.6173	0.26885	10.5181	0.04496	9.96855	0.36351
	9.72179	0.58357	10.9556	0.4386	10.249	0.02381	9.72179	1.22642	9.99098	0.14885	11.6285	0.27345	10.5294	0.04461	9.97977	0.3633
	9.73301	0.58436	10.9668	0.42179	10.2602	0.024	9.73301	1.22426	10.0022	0.14758	11.6398	0.27792	10.5406	0.04422	9.99098	0.36316
	9.74423	0.58496	10.978	0.4058	10.2714	0.02419	9.74423	1.22266	10.0134	0.14633	11.651	0.28225	10.5518	0.04378	10.0022	0.36317
	9.75544	0.58539	10.9892	0.39068	10.2826	0.02437	9.75544	1.22164	10.0246	0.14509	11.6622	0.28648	10.563	0.0433	10.0134	0.36332
	9.76666	0.58559	11.0004	0.37649	10.2938	0.02454	9.76666	1.22109	10.0358	0.14391	11.6734	0.29063	10.5742	0.04278	10.0246	0.36361
	9.77788	0.58555	11.0116	0.36328	10.305	0.02471	9.77788	1.22102	10.0471	0.14279	11.6846	0.29473	10.5854	0.04223	10.0358	0.36415
	9.78909	0.58525	11.0229	0.3511	10.3163	0.02487	9.78909	1.22135	10.0583	0.14173	11.6958	0.2988	10.5967	0.04166	10.0471	0.36493
	9.80031	0.58458	11.0341	0.34001	10.3275	0.02502	9.80031	1.22186	10.0695	0.14074	11.7071	0.30285	10.6079	0.04108	10.0583	0.36595
	9.81152	0.58355	11.0453	0.33004	10.3387	0.02515	9.81152	1.22252	10.0807	0.13983	11.7183	0.30687	10.6191	0.04046	10.0695	0.36724
	9.82274	0.58222	11.0565	0.32125	10.3499	0.02528	9.82274	1.22336	10.0919	0.13902	11.7295	0.31087	10.6303	0.03982	10.0807	0.36883
	9.83396	0.58054	11.0677	0.31368	10.3611	0.02538	9.83396	1.22432	10.1031	0.13832	11.7407	0.31484	10.6415	0.03916	10.0919	0.37071
	9.84517	0.57846	11.079	0.3074	10.3723	0.02547	9.84517	1.22529	10.1144	0.13774	11.7519	0.31879	10.6527	0.03847	10.1031	0.37292
	9.85639	0.57592	11.0902	0.30244	10.3835	0.02554	9.85639	1.22617	10.1256	0.13728	11.7631	0.32274	10.6639	0.03776	10.1144	0.37546
	9.8676	0.57295	11.1014	0.29883	10.3948	0.02559	9.8676	1.22696	10.1368	0.13696	11.7744	0.3267	10.6752	0.03704	10.1256	0.37834
	9.87882	0.56953	11.1126	0.29662	10.406	0.02563	9.87882	1.22768	10.148	0.13677	11.7856	0.33067	10.6864	0.0363	10.1368	0.38156
	9.89004	0.5657	11.1238	0.29584	10.4172	0.02566	9.89004	1.22843	10.1592	0.13671	11.7968	0.33465	10.6976	0.03554	10.148	0.38513
	9.90125	0.56147	11.135	0.29649	10.4284	0.02567	9.90125	1.22923	10.1704	0.1368	11.808	0.33865	10.7088	0.03478	10.1592	0.38902
	9.91247	0.55681	11.1463	0.29861	10.4396	0.02566	9.91247	1.22997	10.1817	0.13702	11.8192	0.34266	10.72	0.03401	10.1704	0.39324
	9.92369	0.55173	11.1575	0.3022	10.4508	0.02563	9.92369	1.23067	10.1929	0.13737	11.8304	0.34667	10.7312	0.03322	10.1817	0.39776
	9.9349	0.54625	11.1687	0.30728	10.4621	0.02557	9.9349	1.23137	10.2041	0.13785	11.8416	0.35065	10.7425	0.03243	10.1929	0.40256
	9.94612	0.54039	11.1799	0.31385	10.4733	0.0255	9.94612	1.23213	10.2153	0.13844	11.8529	0.35463	10.7537	0.03164	10.2041	0.40762
	9.95733	0.53417	11.1911	0.3219	10.4845	0.0254	9.95733	1.23305	10.2265	0.13914	11.8641	0.3586	10.7649	0.03084	10.2153	0.4129
	9.96855	0.52761	11.2023	0.33141	10.4957	0.02528	9.96855	1.23415	10.2377	0.13993	11.8753	0.36252	10.7761	0.03003	10.2265	0.41836
	9.97977	0.52073	11.2135	0.34239	10.5069	0.02514	9.97977	1.23543	10.249	0.14081	11.8865	0.36638	10.7873	0.02922	10.2377	0.42394
	9.99098	0.51367	11.2248	0.35481	10.5181	0.02497	9.99098	1.23714	10.2602	0.14176	11.8977	0.37018	10.7985	0.02842	10.249	0.42959
	10.0022	0.50655	11.236	0.36863	10.5294	0.02479	10.0022	1.23953	10.2714	0.14278	11.9089	0.37389	10.8098	0.02761	10.2602	0.43528
	10.0134	0.49932	11.2472	0.3838	10.5406	0.02459	10.0134	1.24242	10.2826	0.14385	11.9202	0.37751	10.821	0.02682	10.2714	0.44098
	10.0246	0.49189	11.2584	0.40028	10.5518	0.02437	10.0246	1.2457	10.2938	0.14496	11.9314	0.38102	10.8322	0.02602	10.2826	0.44664
	10.0358	0.48432	11.2696	0.418	10.563	0.02413	10.0358	1.24948	10.305	0.14609	11.9426	0.38441	10.8434	0.02523	10.2938	0.45217
	10.0471	0.47665	11.2808	0.4369	10.5742	0.02388	10.0471	1.25377	10.3163	0.14722	11.9538	0.38766	10.8546	0.02446	10.305	0.45754
	10.0583	0.46886	11.2921	0.4569	10.5854	0.02361	10.0583	1.25854	10.3275	0.14835	11.965	0.39081	10.8658	0.0237	10.3163	0.46274
	10.0695	0.46104	11.3033	0.47793	10.5967	0.02332	10.0695	1.26393	10.3387	0.14946	11.9762	0.39389	10.8771	0.02295	10.3275	0.46773
	10.0807	0.4532	11.3145	0.4999	10.6079	0.02303	10.0807	1.26992	10.3499	0.15055	11.9875	0.39678	10.8883	0.02221	10.3387	0.47244
	10.0919	0.44532	11.3257	0.52272	10.6191	0.02272	10.0919	1.27642	10.3611	0.15161	11.9987	0.39954	10.8995	0.02148	10.3499	0.47683
	10.1031	0.43744	11.3369	0.54631	10.6303	0.0224	10.1031	1.28345	10.3723	0.15264	12.0099	0.40215	10.9107	0.02077	10.3611	0.48086
	10.1144	0.42957	11.3481	0.57058	10.6415	0.02206	10.1144	1.291	10.3835	0.15368	12.0211	0.4045	10.9219	0.02007	10.3723	0.48449
	10.1256	0.42176	11.3593	0.59543	10.6527	0.02171	10.1256	1.29906	10.3948	0.15477	12.0323	0.40655	10.9331	0.01939	10.3835	0.48776
	10.1368	0.41403	11.3706	0.62076	10.6639	0.02135	10.1368	1.30763	10.406	0.15586	12.0435	0.4083	10.9444	0.01873	10.3948	0.4907
	10.148	0.40643	11.3818	0.64647	10.6752	0.02098	10.148	1.3167	10.4172	0.15689	12.0548	0.40971	10.9556	0.01809	10.406	0.49333
	10.1592	0.39901	11.393	0.67248	10.6864	0.0206	10.1592	1.32635	10.4284	0.15787	12.066	0.41078	10.9668	0.01747	10.4172	0.49559
	10.1704	0.39181	11.4042	0.69868	10.6976	0.0202	10.1704	1.33654	10.4396	0.15879	12.0772	0.41148	10.978	0.01687	10.4284	0.49741
	10.1817	0.38484	11.4154	0.72503	10.7088	0.01981	10.1817	1.34711	10.4508	0.15967	12.0884	0.41181	10.9892	0.0163	10.4396	0.49872
	10.1929	0.37817	11.4267	0.75143	10.72	0.0194	10.1929	1.35817	10.4621	0.16054	12.0996	0.41175	11.0004	0.01575	10.4508	0.4995
	10.2041	0.37188	11.4379	0.77778	10.7312	0.01899	10.2041	1.36973	10.4733	0.16141	12.1108	0.41132	11.0116	0.01522	10.4621	0.49982
	10.2153	0.36595	11.4491	0.8041	10.7425	0.01857	10.2153	1.38165	10.4845	0.16226	12.122	0.41052	11.0229	0.01473	10.4733	0.49968
	10.2265	0.36041	11.4603	0.83043	10.7537	0.01814	10.2265	1.39382	10.4957	0.16308	12.1333	0.40931	11.0341	0.01426	10.4845	0.49905
	10.2377	0.35526	11.4715	0.85658	10.7649	0.0177	10.2377	1.4061	10.5069	0.16389	12.1445	0.40768	11.0453	0.01383	10.4957	0.49795
	10.249	0.35055	11.4827	0.88245	10.7761	0.01726	10.249	1.41846	10.5181	0.1647	12.1557	0.40563	11.0565	0.01343	10.5069	0.4964
	10.2602	0.34631	11.4939	0.90803	10.7873	0.01681	10.2602	1.43087	10.5294	0.16552	12.1669	0.40319	11.0677	0.01307	10.5181	0.49445
	10.2714	0.34263	11.5052	0.9333	10.7985	0.01636	10.2714	1.4434	10.5406	0.16635	12.1781	0.40042	11.079	0.01274	10.5294	0.49217
	10.2826	0.33954	11.5164	0.95832	10.8098	0.0159	10.2826	1.45601	10.5518	0.1672	12.1893	0.39731	11.0902	0.01245	10.5406	0.48954
	10.2938	0.33703	11.5276	0.98308	10.821	0.01544	10.2938	1.4685	10.563	0.16806	12.2006	0.39379	11.1014	0.0122	10.5518	0.48659
	10.305	0.33512	11.5388	1.0074	10.8322	0.01499	10.305	1.48082	10.5742	0.16895	12.2118	0.38992	11.1126	0.012	10.563	0.48333
	10.3163	0.33382	11.55	1.0312	10.8434	0.01453	10.3163	1.49311	10.5854	0.16987	12.223	0.38575	11.1238	0.01184	10.5742	0.47979
	10.3275	0.33316	11.5612	1.0545	10.8546	0.01408	10.3275	1.50529	10.5967	0.17082	12.2342	0.3813	11.135	0.01172	10.5854	0.47602
	10.3387	0.33316	11.5725	1.0774	10.8658	0.01363	10.3387	1.51719	10.6079	0.1718	12.2454	0.37652	11.1463	0.01164	10.5967	0.4721
	10.3499	0.33383	11.5837	1.0999	10.8771	0.01318	10.3499	1.52873	10.6191	0.1728	12.2566	0.37145	11.1575	0.01161	10.6079	0.46805
	10.3611	0.33518	11.5949	1.1219	10.8883	0.01274	10.3611	1.53983	10.6303	0.17381	12.2679	0.36611	11.1687	0.01163	10.6191	0.46385
	10.3723	0.33723	11.6061	1.14337	10.8995	0.0123	10.3723	1.55042	10.6415	0.17484	12.2791	0.36052	11.1799	0.01169	10.6303	0.45947
	10.3835	0.33999	11.6173	1.16432	10.9107	0.01187	10.3835	1.5605	10.6527	0.17589	12.2903	0.3547	11.1911	0.0118	10.6415	0.45496
	10.3948	0.34347	11.6285	1.18479	10.9219	0.01145	10.3948	1.57012	10.6639	0.17692	12.3015	0.34861	11.2023	0.01195	10.6527	0.45034
	10.406	0.34766	11.6398	1.20482	10.9331	0.01104	10.406	1.57941	10.6752	0.17792	12.3127	0.34229	11.2135	0.01216	10.6639	0.44559
	10.4172	0.35253	11.651	1.22437	10.9444	0.01064	10.4172	1.58831	10.6864	0.17887	12.3239	0.33575	11.2248	0.0124	10.6752	0.44071
	10.4284	0.35806	11.6622	1.24356	10.9556	0.01025	10.4284	1.59674	10.6976	0.17977	12.3352	0.32904	11.236	0.0127	10.6864	0.43569
	10.4396	0.36422	11.6734	1.26249	10.9668	0.00987	10.4396	1.60455	10.7088	0.18061	12.3464	0.32215	11.2472	0.01304	10.6976	0.43057
	10.4508	0.37098	11.6846	1.28115	10.978	0.00951	10.4508	1.61154	10.72	0.18134	12.3576	0.31515	11.2584	0.01342	10.7088	0.42535
	10.4621	0.37831	11.6958	1.29946	10.9892	0.00916	10.4621	1.61773	10.7312	0.18194	12.3688	0.30806	11.2696	0.01385	10.72	0.42001
	10.4733	0.38617	11.7071	1.31743	11.0004	0.00883	10.4733	1.62307	10.7425	0.18239	12.38	0.30089	11.2808	0.01432	10.7312	0.41452
	10.4845	0.39451	11.7183	1.33506	11.0116	0.00852	10.4845	1.62749	10.7537	0.18266	12.3912	0.29368	11.2921	0.01482	10.7425	0.40887
	10.4957	0.40327	11.7295	1.35238	11.0229	0.00823	10.4957	1.63094	10.7649	0.18275	12.4024	0.28648	11.3033	0.01536	10.7537	0.40304
	10.5069	0.41241	11.7407	1.36937	11.0341	0.00796	10.5069	1.63341	10.7761	0.18265	12.4137	0.27931	11.3145	0.01593	10.7649	0.39703
	10.5181	0.42187	11.7519	1.38598	11.0453	0.00771	10.5181	1.63492	10.7873	0.18231	12.4249	0.27217	11.3257	0.01654	10.7761	0.39084
	10.5294	0.43158	11.7631	1.40232	11.0565	0.00748	10.5294	1.63551	10.7985	0.18175	12.4361	0.26506	11.3369	0.01717	10.7873	0.38445
	10.5406	0.44148	11.7744	1.41839	11.0677	0.00727	10.5406	1.63509	10.8098	0.18096	12.4473	0.25799	11.3481	0.01782	10.7985	0.37789
	10.5518	0.45149	11.7856	1.4341	11.079	0.00709	10.5518	1.63359	10.821	0.17989	12.4585	0.251	11.3593	0.0185	10.8098	0.37115
	10.563	0.46153	11.7968	1.44952	11.0902	0.00694	10.563	1.63101	10.8322	0.17862	12.4697	0.24411	11.3706	0.01919	10.821	0.36421
	10.5742	0.47153	11.808	1.46472	11.1014	0.00681	10.5742	1.62726	10.8434	0.17712	12.481	0.23732	11.3818	0.0199	10.8322	0.35714
	10.5854	0.48141	11.8192	1.47955	11.1126	0.00671	10.5854	1.62245	10.8546	0.17533	12.4922	0.23067	11.393	0.02062	10.8434	0.34992
	10.5967	0.49118	11.8304	1.49382	11.1238	0.00664	10.5967	1.61689	10.8658	0.17326	12.5034	0.22416	11.4042	0.02135	10.8546	0.34253
	10.6079	0.50073	11.8416	1.5075	11.135	0.00659	10.6079	1.61046	10.8771	0.17092	12.5146	0.21781	11.4154	0.02208	10.8658	0.33496
	10.6191	0.50993	11.8529	1.52066	11.1463	0.00658	10.6191	1.60281	10.8883	0.1683	12.5258	0.21165	11.4267	0.02281	10.8771	0.32721
	10.6303	0.51871	11.8641	1.53323	11.1575	0.00659	10.6303	1.59386	10.8995	0.16543	12.5371	0.20567	11.4379	0.02354	10.8883	0.31926
	10.6415	0.52709	11.8753	1.54507	11.1687	0.00663	10.6415	1.58373	10.9107	0.16233	12.5483	0.19992	11.4491	0.02427	10.8995	0.31117
	10.6527	0.53512	11.8865	1.55615	11.1799	0.0067	10.6527	1.5726	10.9219	0.15898	12.5595	0.19442	11.4603	0.02498	10.9107	0.30296
	10.6639	0.54261	11.8977	1.56661	11.1911	0.0068	10.6639	1.56029	10.9331	0.1554	12.5707	0.18918	11.4715	0.02569	10.9219	0.29464
	10.6752	0.54946	11.9089	1.57639	11.2023	0.00693	10.6752	1.54674	10.9444	0.15165	12.5819	0.18419	11.4827	0.02638	10.9331	0.28622
	10.6864	0.5556	11.9202	1.58529	11.2135	0.00708	10.6864	1.53193	10.9556	0.14777	12.5931	0.17946	11.4939	0.02705	10.9444	0.27778
	10.6976	0.56098	11.9314	1.59336	11.2248	0.00726	10.6976	1.51587	10.9668	0.14371	12.6043	0.175	11.5052	0.02771	10.9556	0.26936
	10.7088	0.56557	11.9426	1.60055	11.236	0.00747	10.7088	1.49866	10.978	0.1395	12.6156	0.17087	11.5164	0.02836	10.9668	0.26092
	10.72	0.56932	11.9538	1.60677	11.2472	0.0077	10.72	1.4803	10.9892	0.13517	12.6268	0.16707	11.5276	0.029	10.978	0.2525
	10.7312	0.57217	11.965	1.61201	11.2584	0.00795	10.7312	1.46072	11.0004	0.13076	12.638	0.16359	11.5388	0.02961	10.9892	0.24415
	10.7425	0.57405	11.9762	1.61625	11.2696	0.00823	10.7425	1.43983	11.0116	0.12628	12.6492	0.16042	11.55	0.03019	11.0004	0.23591
	10.7537	0.57495	11.9875	1.61936	11.2808	0.00852	10.7537	1.41768	11.0229	0.12177	12.6604	0.15757	11.5612	0.03076	11.0116	0.22784
	10.7649	0.57491	11.9987	1.62141	11.2921	0.00884	10.7649	1.39437	11.0341	0.11726	12.6716	0.15504	11.5725	0.0313	11.0229	0.21996
	10.7761	0.57392	12.0099	1.62235	11.3033	0.00917	10.7761	1.36996	11.0453	0.11279	12.6829	0.15282	11.5837	0.03181	11.0341	0.21232
	10.7873	0.57193	12.0211	1.62204	11.3145	0.00951	10.7873	1.34442	11.0565	0.10838	12.6941	0.15092	11.5949	0.0323	11.0453	0.20498
	10.7985	0.56899	12.0323	1.62051	11.3257	0.00987	10.7985	1.3179	11.0677	0.10408	12.7053	0.14934	11.6061	0.03276	11.0565	0.19797
	10.8098	0.56512	12.0435	1.61765	11.3369	0.01024	10.8098	1.29047	11.079	0.0999	12.7165	0.14809	11.6173	0.03319	11.0677	0.19134
	10.821	0.56034	12.0548	1.61339	11.3481	0.01062	10.821	1.26224	11.0902	0.09589	12.7277	0.14716	11.6285	0.03359	11.079	0.18514
	10.8322	0.55483	12.066	1.60776	11.3593	0.011	10.8322	1.23349	11.1014	0.09207	12.7389	0.14657	11.6398	0.03396	11.0902	0.17942
	10.8434	0.54862	12.0772	1.60076	11.3706	0.0114	10.8434	1.20429	11.1126	0.08846	12.7501	0.1463	11.651	0.0343	11.1014	0.17422
	10.8546	0.54172	12.0884	1.5923	11.3818	0.01179	10.8546	1.17467	11.1238	0.0851	12.7614	0.14635	11.6622	0.03461	11.1126	0.16957
	10.8658	0.53416	12.0996	1.58239	11.393	0.01218	10.8658	1.14473	11.135	0.082	12.7726	0.14673	11.6734	0.0349	11.1238	0.16553
	10.8771	0.52591	12.1108	1.57119	11.4042	0.01258	10.8771	1.11442	11.1463	0.0792	12.7838	0.14743	11.6846	0.03516	11.135	0.16211
	10.8883	0.51701	12.122	1.55872	11.4154	0.01297	10.8883	1.08383	11.1575	0.07671	12.795	0.14844	11.6958	0.03539	11.1463	0.15936
	10.8995	0.50754	12.1333	1.54491	11.4267	0.01336	10.8995	1.05316	11.1687	0.07455	12.8062	0.14976	11.7071	0.0356	11.1575	0.1573
	10.9107	0.4976	12.1445	1.5298	11.4379	0.01375	10.9107	1.02258	11.1799	0.07274	12.8174	0.15137	11.7183	0.03579	11.1687	0.15595
	10.9219	0.48725	12.1557	1.51335	11.4491	0.01412	10.9219	0.99218	11.1911	0.0713	12.8287	0.15327	11.7295	0.03595	11.1799	0.15535
	10.9331	0.47656	12.1669	1.49566	11.4603	0.0145	10.9331	0.96207	11.2023	0.07022	12.8399	0.15545	11.7407	0.0361	11.1911	0.1555
	10.9444	0.4656	12.1781	1.47716	11.4715	0.01487	10.9444	0.9324	11.2135	0.06954	12.8511	0.1579	11.7519	0.03622	11.2023	0.15643
	10.9556	0.45445	12.1893	1.4579	11.4827	0.01522	10.9556	0.9033	11.2248	0.06926	12.8623	0.16061	11.7631	0.03631	11.2135	0.15815
	10.9668	0.44319	12.2006	1.43751	11.4939	0.01557	10.9668	0.87485	11.236	0.06937	12.8735	0.16355	11.7744	0.03638	11.2248	0.16067
	10.978	0.43191	12.2118	1.4162	11.5052	0.01591	10.978	0.84722	11.2472	0.06989	12.8848	0.1667	11.7856	0.03643	11.236	0.16398
	10.9892	0.42073	12.223	1.39417	11.5164	0.01624	10.9892	0.82057	11.2584	0.07081	12.896	0.17006	11.7968	0.03645	11.2472	0.16808
	11.0004	0.40975	12.2342	1.37141	11.5276	0.01657	11.0004	0.79507	11.2696	0.07213	12.9072	0.1736	11.808	0.03646	11.2584	0.17296
	11.0116	0.39901	12.2454	1.34789	11.5388	0.01688	11.0116	0.77082	11.2808	0.07386	12.9184	0.17731	11.8192	0.03644	11.2696	0.1786
	11.0229	0.38857	12.2566	1.3237	11.55	0.01718	11.0229	0.74791	11.2921	0.07599	12.9296	0.18116	11.8304	0.03641	11.2808	0.185
	11.0341	0.37849	12.2679	1.29896	11.5612	0.01746	11.0341	0.72646	11.3033	0.07851	12.9408	0.18518	11.8416	0.03634	11.2921	0.19212
	11.0453	0.36886	12.2791	1.27388	11.5725	0.01774	11.0453	0.7066	11.3145	0.08142	12.952	0.18935	11.8529	0.03626	11.3033	0.19996
	11.0565	0.35973	12.2903	1.2485	11.5837	0.018	11.0565	0.68846	11.3257	0.08471	12.9633	0.19361	11.8641	0.03616	11.3145	0.20847
	11.0677	0.35118	12.3015	1.22279	11.5949	0.01825	11.0677	0.67214	11.3369	0.08837	12.9745	0.19797	11.8753	0.03604	11.3257	0.21764
	11.079	0.34328	12.3127	1.19682	11.6061	0.01848	11.079	0.65777	11.3481	0.09238	12.9857	0.20241	11.8865	0.0359	11.3369	0.22742
	11.0902	0.33608	12.3239	1.17082	11.6173	0.01871	11.0902	0.64545	11.3593	0.09674	12.9969	0.20689	11.8977	0.03573	11.3481	0.23778
	11.1014	0.32965	12.3352	1.14495	11.6285	0.01892	11.1014	0.6353	11.3706	0.10143	13.0081	0.2114	11.9089	0.03555	11.3593	0.24869
	11.1126	0.32407	12.3464	1.11917	11.6398	0.01912	11.1126	0.62741	11.3818	0.10643	13.0193	0.21594	11.9202	0.03534	11.3706	0.26009
	11.1238	0.31934	12.3576	1.09357	11.651	0.01931	11.1238	0.62181	11.393	0.11173	13.0306	0.22046	11.9314	0.03512	11.3818	0.27195
	11.135	0.31547	12.3688	1.06825	11.6622	0.01949	11.135	0.61855	11.4042	0.11732	13.0418	0.22498	11.9426	0.03487	11.393	0.28421
	11.1463	0.31248	12.38	1.04324	11.6734	0.01966	11.1463	0.61767	11.4154	0.12316	13.053	0.22945	11.9538	0.03461	11.4042	0.29685
	11.1575	0.31039	12.3912	1.01866	11.6846	0.01982	11.1575	0.61919	11.4267	0.12925	13.0642	0.23387	11.965	0.03433	11.4154	0.3098
	11.1687	0.30921	12.4024	0.9946	11.6958	0.01998	11.1687	0.62313	11.4379	0.13556	13.0754	0.23824	11.9762	0.03404	11.4267	0.32302
	11.1799	0.30895	12.4137	0.97112	11.7071	0.02012	11.1799	0.6295	11.4491	0.14207	13.0866	0.24254	11.9875	0.03372	11.4379	0.33645
	11.1911	0.30959	12.4249	0.94825	11.7183	0.02026	11.1911	0.63828	11.4603	0.14876	13.0978	0.24678	11.9987	0.03338	11.4491	0.35007
	11.2023	0.31112	12.4361	0.92602	11.7295	0.02039	11.2023	0.64946	11.4715	0.15563	13.1091	0.25099	12.0099	0.03302	11.4603	0.36386
	11.2135	0.31354	12.4473	0.90448	11.7407	0.02051	11.2135	0.66301	11.4827	0.16261	13.1203	0.25516	12.0211	0.03265	11.4715	0.37775
	11.2248	0.31684	12.4585	0.88368	11.7519	0.02062	11.2248	0.67891	11.4939	0.16969	13.1315	0.25927	12.0323	0.03226	11.4827	0.39167
	11.236	0.32096	12.4697	0.86367	11.7631	0.02072	11.236	0.69705	11.5052	0.17683	13.1427	0.26332	12.0435	0.03185	11.4939	0.40559
	11.2472	0.32585	12.481	0.84448	11.7744	0.02081	11.2472	0.71734	11.5164	0.18403	13.1539	0.26733	12.0548	0.03143	11.5052	0.41945
	11.2584	0.33146	12.4922	0.82614	11.7856	0.02089	11.2584	0.73969	11.5276	0.19125	13.1652	0.27133	12.066	0.03099	11.5164	0.43328
	11.2696	0.33775	12.5034	0.80869	11.7968	0.02097	11.2696	0.76397	11.5388	0.19845	13.1764	0.27538	12.0772	0.03053	11.5276	0.44704
	11.2808	0.34463	12.5146	0.79215	11.808	0.02104	11.2808	0.79006	11.55	0.2056	13.1876	0.27952	12.0884	0.03007	11.5388	0.46063
	11.2921	0.35207	12.5258	0.77655	11.8192	0.0211	11.2921	0.8178	11.5612	0.21268	13.1988	0.28366	12.0996	0.02958	11.55	0.47398
	11.3033	0.35997	12.5371	0.76191	11.8304	0.02115	11.3033	0.84707	11.5725	0.21967	13.21	0.28782	12.1108	0.02909	11.5612	0.48707
	11.3145	0.36827	12.5483	0.74832	11.8416	0.02118	11.3145	0.87768	11.5837	0.22654	13.2212	0.29199	12.122	0.02859	11.5725	0.49993
	11.3257	0.3769	12.5595	0.73592	11.8529	0.02121	11.3257	0.90949	11.5949	0.23324	13.2325	0.29618	12.1333	0.02808	11.5837	0.51251
	11.3369	0.38577	12.5707	0.72467	11.8641	0.02122	11.3369	0.94233	11.6061	0.23972	13.2437	0.30043	12.1445	0.02756	11.5949	0.52475
	11.3481	0.39482	12.5819	0.71448	11.8753	0.02122	11.3481	0.97601	11.6173	0.24593	13.2549	0.30476	12.1557	0.02703	11.6061	0.5366
	11.3593	0.40395	12.5931	0.70533	11.8865	0.02121	11.3593	1.01038	11.6285	0.25183	13.2661	0.30914	12.1669	0.02649	11.6173	0.54798
	11.3706	0.41309	12.6043	0.69724	11.8977	0.02119	11.3706	1.04524	11.6398	0.25738	13.2773	0.31356	12.1781	0.02596	11.6285	0.55887
	11.3818	0.42217	12.6156	0.69033	11.9089	0.02116	11.3818	1.08043	11.651	0.26256	13.2885	0.31807	12.1893	0.02542	11.6398	0.56926
	11.393	0.43111	12.6268	0.68475	11.9202	0.02111	11.393	1.11577	11.6622	0.26733	13.2997	0.32266	12.2006	0.02487	11.651	0.57911
	11.4042	0.43983	12.638	0.68038	11.9314	0.02105	11.4042	1.15109	11.6734	0.27167	13.311	0.32731	12.2118	0.02433	11.6622	0.58842
	11.4154	0.44837	12.6492	0.67712	11.9426	0.02097	11.4154	1.18637	11.6846	0.27556	13.3222	0.33203	12.223	0.02378	11.6734	0.5972
	11.4267	0.45665	12.6604	0.67497	11.9538	0.02088	11.4267	1.22144	11.6958	0.27897	13.3334	0.33682	12.2342	0.02323	11.6846	0.60544
	11.4379	0.46452	12.6716	0.67387	11.965	0.02078	11.4379	1.25604	11.7071	0.28189	13.3446	0.34166	12.2454	0.02268	11.6958	0.61317
	11.4491	0.47201	12.6829	0.67382	11.9762	0.02067	11.4491	1.29023	11.7183	0.28427	13.3558	0.34656	12.2566	0.02213	11.7071	0.62034
	11.4603	0.47914	12.6941	0.67482	11.9875	0.02054	11.4603	1.32407	11.7295	0.28612	13.367	0.35151	12.2679	0.02158	11.7183	0.62694
	11.4715	0.4858	12.7053	0.67685	11.9987	0.0204	11.4715	1.35724	11.7407	0.28741	13.3783	0.35649	12.2791	0.02104	11.7295	0.63295
	11.4827	0.49189	12.7165	0.6799	12.0099	0.02024	11.4827	1.38957	11.7519	0.28814	13.3895	0.36154	12.2903	0.02049	11.7407	0.63835
	11.4939	0.49741	12.7277	0.68395	12.0211	0.02007	11.4939	1.42101	11.7631	0.28839	13.4007	0.36664	12.3015	0.01995	11.7519	0.64314
	11.5052	0.50232	12.7389	0.68898	12.0323	0.01989	11.5052	1.45153	11.7744	0.28816	13.4119	0.37176	12.3127	0.01941	11.7631	0.64744
	11.5164	0.5067	12.7501	0.69496	12.0435	0.0197	11.5164	1.48126	11.7856	0.28738	13.4231	0.3769	12.3239	0.01888	11.7744	0.65125
	11.5276	0.51049	12.7614	0.70185	12.0548	0.01949	11.5276	1.51014	11.7968	0.28604	13.4343	0.38199	12.3352	0.01835	11.7856	0.65447
	11.5388	0.5136	12.7726	0.7096	12.066	0.01927	11.5388	1.53787	11.808	0.28436	13.4456	0.38702	12.3464	0.01783	11.7968	0.65714
	11.55	0.51601	12.7838	0.71819	12.0772	0.01903	11.55	1.56439	11.8192	0.28236	13.4568	0.39197	12.3576	0.01732	11.808	0.65947
	11.5612	0.51775	12.795	0.72754	12.0884	0.01879	11.5612	1.58971	11.8304	0.27986	13.468	0.39684	12.3688	0.01681	11.8192	0.66147
	11.5725	0.51883	12.8062	0.73761	12.0996	0.01853	11.5725	1.61397	11.8416	0.27686	13.4792	0.40155	12.38	0.01632	11.8304	0.66293
	11.5837	0.51927	12.8174	0.74832	12.1108	0.01826	11.5837	1.63717	11.8529	0.27341	13.4904	0.40617	12.3912	0.01583	11.8416	0.66386
	11.5949	0.51906	12.8287	0.75962	12.122	0.01798	11.5949	1.6592	11.8641	0.26951	13.5016	0.41068	12.4024	0.01537	11.8529	0.6643
	11.6061	0.51821	12.8399	0.77146	12.1333	0.01769	11.6061	1.68006	11.8753	0.26522	13.5129	0.41496	12.4137	0.01491	11.8641	0.66428
	11.6173	0.51674	12.8511	0.78381	12.1445	0.0174	11.6173	1.69976	11.8865	0.26056	13.5241	0.41897	12.4249	0.01447	11.8753	0.66378
	11.6285	0.51471	12.8623	0.79653	12.1557	0.01709	11.6285	1.71842	11.8977	0.25556	13.5353	0.42268	12.4361	0.01405	11.8865	0.66284
	11.6398	0.51216	12.8735	0.80955	12.1669	0.01678	11.6398	1.7361	11.9089	0.25029	13.5465	0.4261	12.4473	0.01364	11.8977	0.66147
	11.651	0.5091	12.8848	0.8228	12.1781	0.01646	11.651	1.75278	11.9202	0.24476	13.5577	0.42922	12.4585	0.01325	11.9089	0.65973
	11.6622	0.50558	12.896	0.83616	12.1893	0.01614	11.6622	1.76863	11.9314	0.23904	13.5689	0.43196	12.4697	0.01288	11.9202	0.65762
	11.6734	0.50166	12.9072	0.84951	12.2006	0.0158	11.6734	1.78382	11.9426	0.23317	13.5801	0.43429	12.481	0.01253	11.9314	0.65518
	11.6846	0.49739	12.9184	0.86274	12.2118	0.01547	11.6846	1.79836	11.9538	0.22718	13.5914	0.43623	12.4922	0.0122	11.9426	0.65245
	11.6958	0.4928	12.9296	0.87577	12.223	0.01513	11.6958	1.81224	11.965	0.22113	13.6026	0.43776	12.5034	0.01189	11.9538	0.64945
	11.7071	0.48793	12.9408	0.88865	12.2342	0.01479	11.7071	1.82549	11.9762	0.21505	13.6138	0.43884	12.5146	0.0116	11.965	0.64628
	11.7183	0.48286	12.952	0.9013	12.2454	0.01444	11.7183	1.83818	11.9875	0.20899	13.625	0.43948	12.5258	0.01134	11.9762	0.64298
	11.7295	0.47764	12.9633	0.91354	12.2566	0.0141	11.7295	1.85041	11.9987	0.20299	13.6362	0.43966	12.5371	0.0111	11.9875	0.63948
	11.7407	0.47228	12.9745	0.92545	12.2679	0.01375	11.7407	1.86216	12.0099	0.19709	13.6474	0.43934	12.5483	0.01089	11.9987	0.63591
	11.7519	0.46677	12.9857	0.93701	12.2791	0.0134	11.7519	1.87337	12.0211	0.19129	13.6587	0.43851	12.5595	0.01071	12.0099	0.63226
	11.7631	0.46116	12.9969	0.9481	12.2903	0.01305	11.7631	1.8842	12.0323	0.18562	13.6699	0.43729	12.5707	0.01056	12.0211	0.62843
	11.7744	0.45548	13.0081	0.95865	12.3015	0.01269	11.7744	1.89467	12.0435	0.18011	13.6811	0.4357	12.5819	0.01044	12.0323	0.62443
	11.7856	0.44975	13.0193	0.96859	12.3127	0.01234	11.7856	1.90474	12.0548	0.17478	13.6923	0.43363	12.5931	0.01034	12.0435	0.62026
	11.7968	0.44402	13.0306	0.97789	12.3239	0.012	11.7968	1.91452	12.066	0.16965	13.7035	0.4311	12.6043	0.01028	12.0548	0.61593
	11.808	0.43841	13.0418	0.98655	12.3352	0.01165	11.808	1.92417	12.0772	0.16473	13.7147	0.42814	12.6156	0.01024	12.066	0.61142
	11.8192	0.43293	13.053	0.99451	12.3464	0.01131	11.8192	1.93357	12.0884	0.16004	13.726	0.42474	12.6268	0.01024	12.0772	0.60675
	11.8304	0.42748	13.0642	1.00171	12.3576	0.01098	11.8304	1.94245	12.0996	0.15558	13.7372	0.42088	12.638	0.01027	12.0884	0.60192
	11.8416	0.42208	13.0754	1.00815	12.3688	0.01064	11.8416	1.95076	12.1108	0.15135	13.7484	0.4166	12.6492	0.01033	12.0996	0.59691
	11.8529	0.41675	13.0866	1.0139	12.38	0.01032	11.8529	1.95862	12.122	0.14737	13.7596	0.41192	12.6604	0.01042	12.1108	0.59177
	11.8641	0.41151	13.0978	1.01909	12.3912	0.01	11.8641	1.96596	12.1333	0.14362	13.7708	0.40695	12.6716	0.01054	12.122	0.58648
	11.8753	0.40635	13.1091	1.02381	12.4024	0.00969	11.8753	1.97265	12.1445	0.1401	13.782	0.40177	12.6829	0.01069	12.1333	0.58101
	11.8865	0.40129	13.1203	1.02798	12.4137	0.00939	11.8865	1.97865	12.1557	0.1368	13.7933	0.39633	12.6941	0.01087	12.1445	0.57534
	11.8977	0.39634	13.1315	1.03163	12.4249	0.0091	11.8977	1.98414	12.1669	0.13371	13.8045	0.39059	12.7053	0.01107	12.1557	0.56946
	11.9089	0.39151	13.1427	1.03485	12.4361	0.00882	11.9089	1.98906	12.1781	0.13083	13.8157	0.38459	12.7165	0.01129	12.1669	0.56339
	11.9202	0.38681	13.1539	1.03776	12.4473	0.00855	11.9202	1.99321	12.1893	0.12814	13.8269	0.37837	12.7277	0.01154	12.1781	0.55721
	11.9314	0.38225	13.1652	1.04045	12.4585	0.00829	11.9314	1.99666	12.2006	0.12562	13.8381	0.37196	12.7389	0.01181	12.1893	0.55087
	11.9426	0.37782	13.1764	1.0433	12.4697	0.00804	11.9426	1.99935	12.2118	0.12326	13.8493	0.36539	12.7501	0.01209	12.2006	0.54429
	11.9538	0.3735	13.1876	1.04642	12.481	0.0078	11.9538	2.00115	12.223	0.12102	13.8605	0.35869	12.7614	0.0124	12.2118	0.5375
	11.965	0.36931	13.1988	1.04956	12.4922	0.00758	11.965	2.0021	12.2342	0.1189	13.8718	0.35191	12.7726	0.01272	12.223	0.53055
	11.9762	0.36525	13.21	1.05283	12.5034	0.00737	11.9762	2.00216	12.2454	0.11688	13.883	0.34507	12.7838	0.01305	12.2342	0.52343
	11.9875	0.36126	13.2212	1.0563	12.5146	0.00717	11.9875	2.00116	12.2566	0.11494	13.8942	0.33823	12.795	0.01339	12.2454	0.51608
	11.9987	0.35734	13.2325	1.06006	12.5258	0.00699	11.9987	1.99914	12.2679	0.11306	13.9054	0.33142	12.8062	0.01374	12.2566	0.50852
	12.0099	0.35346	13.2437	1.06428	12.5371	0.00683	12.0099	1.99605	12.2791	0.11129	13.9166	0.32472	12.8174	0.01409	12.2679	0.50075
	12.0211	0.34963	13.2549	1.06904	12.5483	0.00668	12.0211	1.99175	12.2903	0.10961	13.9278	0.31818	12.8287	0.01445	12.2791	0.49285
	12.0323	0.34585	13.2661	1.07433	12.5595	0.00655	12.0323	1.98625	12.3015	0.10795	13.9391	0.31179	12.8399	0.0148	12.2903	0.4848
	12.0435	0.34207	13.2773	1.08027	12.5707	0.00644	12.0435	1.97942	12.3127	0.10629	13.9503	0.30557	12.8511	0.01515	12.3015	0.47651
	12.0548	0.33828	13.2885	1.08695	12.5819	0.00634	12.0548	1.97116	12.3239	0.10462	13.9615	0.29954	12.8623	0.0155	12.3127	0.46799
	12.066	0.33444	13.2997	1.09438	12.5931	0.00626	12.066	1.96147	12.3352	0.10293	13.9727	0.2937	12.8735	0.01583	12.3239	0.45925
	12.0772	0.33056	13.311	1.10258	12.6043	0.0062	12.0772	1.95035	12.3464	0.10121	13.9839	0.28807	12.8848	0.01616	12.3352	0.45031
	12.0884	0.32662	13.3222	1.11158	12.6156	0.00615	12.0884	1.93771	12.3576	0.09949	13.9952	0.28269	12.896	0.01646	12.3464	0.44119
	12.0996	0.32257	13.3334	1.12141	12.6268	0.00613	12.0996	1.92349	12.3688	0.09774	14.0064	0.27757	12.9072	0.01676	12.3576	0.43195
	12.1108	0.31842	13.3446	1.13214	12.638	0.00612	12.1108	1.90787	12.38	0.09599	14.0176	0.27273	12.9184	0.01703	12.3688	0.42262
	12.122	0.31416	13.3558	1.14377	12.6492	0.00612	12.122	1.89085	12.3912	0.09422	14.0288	0.26819	12.9296	0.01727	12.38	0.41319
	12.1333	0.30981	13.367	1.15624	12.6604	0.00615	12.1333	1.87242	12.4024	0.09242	14.04	0.26397	12.9408	0.0175	12.3912	0.40373
	12.1445	0.30539	13.3783	1.16952	12.6716	0.00619	12.1445	1.85258	12.4137	0.09059	14.0512	0.26008	12.952	0.0177	12.4024	0.39427
	12.1557	0.3008	13.3895	1.18376	12.6829	0.00625	12.1557	1.83125	12.4249	0.08873	14.0624	0.25652	12.9633	0.01788	12.4137	0.38481
	12.1669	0.29606	13.4007	1.1989	12.6941	0.00632	12.1669	1.8085	12.4361	0.08684	14.0737	0.25334	12.9745	0.01803	12.4249	0.37537
	12.1781	0.29118	13.4119	1.21477	12.7053	0.0064	12.1781	1.7848	12.4473	0.08494	14.0849	0.25055	12.9857	0.01815	12.4361	0.36595
	12.1893	0.28614	13.4231	1.23133	12.7165	0.0065	12.1893	1.76017	12.4585	0.08302	14.0961	0.24811	12.9969	0.01825	12.4473	0.35657
	12.2006	0.28094	13.4343	1.24847	12.7277	0.00661	12.2006	1.73426	12.4697	0.0811	14.1073	0.24602	13.0081	0.01832	12.4585	0.34727
	12.2118	0.27568	13.4456	1.26603	12.7389	0.00673	12.2118	1.70735	12.481	0.07919	14.1185	0.24429	13.0193	0.01836	12.4697	0.33809
	12.223	0.27037	13.4568	1.28397	12.7501	0.00687	12.223	1.67967	12.4922	0.0773	14.1297	0.24291	13.0306	0.01837	12.481	0.32904
	12.2342	0.26494	13.468	1.30218	12.7614	0.00701	12.2342	1.65114	12.5034	0.07544	14.141	0.24188	13.0418	0.01835	12.4922	0.32016
	12.2454	0.25937	13.4792	1.32048	12.7726	0.00716	12.2454	1.62171	12.5146	0.07363	14.1522	0.24119	13.053	0.0183	12.5034	0.31149
	12.2566	0.25368	13.4904	1.339	12.7838	0.00732	12.2566	1.59148	12.5258	0.07187	14.1634	0.24085	13.0642	0.01822	12.5146	0.30304
	12.2679	0.2479	13.5016	1.35762	12.795	0.00748	12.2679	1.5606	12.5371	0.07019	14.1746	0.24093	13.0754	0.01811	12.5258	0.29486
	12.2791	0.24209	13.5129	1.376	12.8062	0.00765	12.2791	1.52936	12.5483	0.06859	14.1858	0.24139	13.0866	0.01798	12.5371	0.28697
	12.2903	0.23626	13.5241	1.39397	12.8174	0.00782	12.2903	1.49781	12.5595	0.06709	14.197	0.24217	13.0978	0.01782	12.5483	0.27941
	12.3015	0.23039	13.5353	1.41133	12.8287	0.00799	12.3015	1.46587	12.5707	0.0657	14.2082	0.24328	13.1091	0.01764	12.5595	0.27223
	12.3127	0.22448	13.5465	1.42802	12.8399	0.00816	12.3127	1.43364	12.5819	0.06444	14.2195	0.24469	13.1203	0.01744	12.5707	0.26544
	12.3239	0.21857	13.5577	1.44394	12.8511	0.00833	12.3239	1.40139	12.5931	0.06331	14.2307	0.24638	13.1315	0.01722	12.5819	0.25906
	12.3352	0.21268	13.5689	1.45889	12.8623	0.00849	12.3352	1.36928	12.6043	0.06233	14.2419	0.24835	13.1427	0.01698	12.5931	0.25311
	12.3464	0.20685	13.5801	1.47269	12.8735	0.00865	12.3464	1.33732	12.6156	0.06153	14.2531	0.25058	13.1539	0.01673	12.6043	0.24761
	12.3576	0.20109	13.5914	1.48538	12.8848	0.00881	12.3576	1.30564	12.6268	0.06091	14.2643	0.25303	13.1652	0.01647	12.6156	0.24264
	12.3688	0.19543	13.6026	1.49688	12.896	0.00896	12.3688	1.27433	12.638	0.06048	14.2756	0.2557	13.1764	0.01621	12.6268	0.23822
	12.38	0.18991	13.6138	1.50691	12.9072	0.0091	12.38	1.24347	12.6492	0.06025	14.2868	0.25857	13.1876	0.01594	12.638	0.23434
	12.3912	0.18453	13.625	1.51538	12.9184	0.00922	12.3912	1.21319	12.6604	0.06022	14.298	0.26163	13.1988	0.01567	12.6492	0.231
	12.4024	0.17934	13.6362	1.52219	12.9296	0.00934	12.4024	1.18362	12.6716	0.0604	14.3092	0.26485	13.21	0.01539	12.6604	0.22822
	12.4137	0.17435	13.6474	1.52722	12.9408	0.00945	12.4137	1.15486	12.6829	0.06078	14.3204	0.26823	13.2212	0.01512	12.6716	0.22598
	12.4249	0.16958	13.6587	1.53038	12.952	0.00954	12.4249	1.12693	12.6941	0.06138	14.3316	0.27174	13.2325	0.01485	12.6829	0.2243
	12.4361	0.16506	13.6699	1.53203	12.9633	0.00962	12.4361	1.09989	12.7053	0.0622	14.3429	0.27538	13.2437	0.01459	12.6941	0.22317
	12.4473	0.16081	13.6811	1.53229	12.9745	0.00969	12.4473	1.07383	12.7165	0.06323	14.3541	0.27915	13.2549	0.01434	12.7053	0.22261
	12.4585	0.15685	13.6923	1.53083	12.9857	0.00974	12.4585	1.04882	12.7277	0.06448	14.3653	0.28302	13.2661	0.01409	12.7165	0.22261
	12.4697	0.15321	13.7035	1.5276	12.9969	0.00978	12.4697	1.02491	12.7389	0.06595	14.3765	0.28698	13.2773	0.01386	12.7277	0.22318
	12.481	0.14989	13.7147	1.5226	13.0081	0.00981	12.481	1.00217	12.7501	0.06764	14.3877	0.29101	13.2885	0.01365	12.7389	0.22433
	12.4922	0.14694	13.726	1.51575	13.0193	0.00982	12.4922	0.98065	12.7614	0.06955	14.3989	0.29517	13.2997	0.01344	12.7501	0.22603
	12.5034	0.14435	13.7372	1.50694	13.0306	0.00981	12.5034	0.96041	12.7726	0.07166	14.4101	0.29946	13.311	0.01326	12.7614	0.2283
	12.5146	0.14215	13.7484	1.49626	13.0418	0.0098	12.5146	0.94147	12.7838	0.07397	14.4214	0.30385	13.3222	0.01309	12.7726	0.23111
	12.5258	0.14034	13.7596	1.48377	13.053	0.00976	12.5258	0.92389	12.795	0.07648	14.4326	0.30827	13.3334	0.01294	12.7838	0.23445
	12.5371	0.13896	13.7708	1.46965	13.0642	0.00971	12.5371	0.90769	12.8062	0.07917	14.4438	0.31272	13.3446	0.0128	12.795	0.23831
	12.5483	0.138	13.782	1.45408	13.0754	0.00965	12.5483	0.893	12.8174	0.08203	14.455	0.31719	13.3558	0.01269	12.8062	0.24266
	12.5595	0.1375	13.7933	1.43701	13.0866	0.00957	12.5595	0.87997	12.8287	0.08506	14.4662	0.32165	13.367	0.01259	12.8174	0.2475
	12.5707	0.13746	13.8045	1.41848	13.0978	0.00949	12.5707	0.86857	12.8399	0.08823	14.4774	0.32611	13.3783	0.01252	12.8287	0.25278
[truncated: 1,062 more rows]
