# Supplementary material for: Thermodynamic framework for assessing dissolutive wetting behaviors in metallic systems
Source: Nat Commun. 2025 Dec 3;17:313. doi: 10.1038/s41467-025-67008-9 (PMC12789441; doi:10.1038/s41467-025-67008-9)
Supplement: Supplementary file 10 — Source Data [file 41467_2025_67008_MOESM10_ESM.zip › Separate Source Data files/Supplementary Fig. 9b.xlsx]

## Sheet: Sheet1
	Cu/Ni		Cu/Ti		Cu/Fe
	Time (s)	Error (μm）	Time (s)	Error (μm）	Time (s)	Error (μm）
	0.001	--	0.001	5.12839	0.001	2.4096
	1	2.01908	1	3.55739	1	2.37644
	2	3.02	2	2.12584	2	2.16018
	3	6.37671	3	3.07054	3	2.24081
	4	5.5692	4	3.43599	4	2.42428
	5	5.11872	5	3.55531	5	2.33441
	6	4.68847	6	3.78545	6	2.68272
	7	4.54807	7	3.7143	7	2.1356
	8	4.31438	8	3.78897	8	2.08646
	9	4.35692	9	3.75429	9	1.99936
	10	3.76251	10	3.67422	10	2.22136
	11	3.91636	11	3.62923	11	2.15148
	12	3.64584	12	3.42797	12	2.02148
	13	3.71597	13	3.72749	13	2.12965
	14	3.5289	14	3.52545	14	2.2928
	15	3.13661	15	3.70431	15	2.1757
	16	3.16564	16	3.64159	16	2.14274
	17	3.12715	17	3.45702	17	2.29386
	18	2.833	18	3.89875	18	2.14409
	19	2.96837	19	3.79246	19	2.07636
	20	7.65917	20	3.66804	20	2.10191
	21	5.05565	21	3.86762	21	2.25364
	22	6.59844	22	3.53025	22	2.08073
	23	6.72173	23	3.61174	23	2.12191
	24	6.1987	24	3.61251	24	2.04271
	25	5.95139	25	3.70381	25	2.30379
	26	5.94811	26	3.6921	26	2.10594
	27	5.44694	27	4.01334	27	2.11578
	28	5.58868	28	4.15115	28	2.01441
	29	5.30251	29	3.89014	29	2.35538
	30	5.72388	30	3.66586	30	2.17537
	31	5.29603	31	3.75106	31	2.36678
	32	6.3623	32	3.79928	32	2.27887
	33	6.62273	33	4.21847	33	2.28314
	34	5.40088	34	3.92784	34	2.39324
	35	6.16343	35	3.78474	35	2.20269
	36	5.76994	36	4.12164	36	2.35732
	37	5.48143	37	3.8081	37	2.15048
	38	5.15182	38	4.0581	38	2.04742
	39	5.21114	39	6.21462	39	2.15126
	40	5.77054	40	3.96341	40	2.31609
	41	5.51736	41	5.97077	41	2.06898
	42	6.38421	42	6.62687	42	2.06802
	43	5.95476	43	6.82549	43	2.15211
	44	5.60214	44	4.2463	44	2.19909
	45	5.78232	45	6.37628	45	2.09737
	46	5.13499	46	6.43962	46	2.1713
	47	7.03941	47	6.16712	47	2.27736
	48	5.993	48	6.49176	48	2.2542
	49	5.92225	49	3.91241	49	2.16959
	50	6.01664	50	6.2198	50	2.25141
	51	5.93182	51	6.89783	51	2.21955
	52	5.70398	52	7.63881	52	2.2569
	53	6.15192	53	7.27091	53	2.20264
	54	6.27546	54	7.00188	54	2.17364
	55	8.27962	55	7.26052	55	2.42963
	56	6.4201	56	7.71761	56	2.17983
	57	6.1117	57	7.16782	57	2.18662
	58	6.58214	58	6.85615	58	2.19458
	59	6.69129	59	6.66459	59	2.33187
	60	--	60	33.2084	60	2.14561
	61	6.34328	61	27.7095	61	2.11906
	62	6.6139	62	28.2456	62	2.22963
	63	5.6945	63	29.344	63	2.26462
	64	7.37543	64	27.3578	64	2.2256
	65	6.61713	65	27.5705	65	2.23252
	66	6.71297	66	24.6751	66	2.27445
	67	6.69699	67	27.3775	67	2.23767
	68	6.36412	68	7.27437	68	2.22357
	69	6.13609	69	7.35657	69	2.20625
	70	8.38022	70	7.10975	70	2.32431
	71	7.11591	71	7.66415	71	2.17295
	72	7.228	72	8.20389	72	2.15343
	73	6.79377	73	7.52972	73	2.20957
	74	6.03876	74	44.3973	74	2.30156
	75	5.97982	75	25.0907	75	2.23458
	76	7.22588	76	29.8096	76	2.14179
	77	7.46929	77	27.5148	77	2.29971
	78	6.27913	78	7.40146	78	2.19585
	79	7.48416	79	27.5615	79	2.21042
	80	7.60638	80	7.22732	80	2.17576
	81	7.43173	81	7.23313	81	2.32799
	82	7.2065	82	33.3827	82	2.16967
	83	7.82255	83	37.1793	83	2.16207
	84	7.24849	84	26.0627	84	2.11863
	85	7.41856	85	27.6014	85	2.31714
	86	7.41697	86	27.3926	86	2.13766
	87	7.12934	87	31.8929	87	2.20498
	88	7.99302	88	14.8079	88	2.31384
	89	6.92142	89	17.6766	89	2.27542
	90	7.94459	90	10.3453	90	2.21536
	91	7.49014	91	22.8362	91	2.24731
	92	6.69372	92	31.7246	92	2.40575
	93	7.85355	93	35.2733	93	2.25086
	94	7.75595	94	19.5897	94	2.35097
	95	7.34341	95	18.2475	95	2.22981
	96	7.7625			96	2.38903
	97	7.67074			97	2.24486
	98	7.34372			98	2.29795
	99	7.40588			99	2.35149
	100	7.52642			100	2.39248
	101	8.3766			101	2.28674
	102	7.42987			102	2.10797
	103	6.75659			103	2.38633
	104	6.95022			104	2.18325
	105	7.37795			105	2.36546
	106	7.50271			106	2.28606
	107	7.33793			107	2.43992
	108	6.55785			108	2.24914
	109	6.74568			109	2.28266
	110	6.47287			110	2.38801
	111	6.6371			111	2.37568
	112	7.40583			112	2.32764
	113	6.90268			113	2.19583
	114	6.2955			114	2.44298
	115	6.99704			115	2.30109
	116	7.16619			116	2.28782
	117	5.98545			117	2.20182
	118	6.96922			118	2.40096
	119	7.93742			119	2.24222
	120	7.0695			120	2.32055
	121	7.70954			121	2.27751
	122	7.07261			122	2.48389
	123	6.96648			123	2.28382
	124	7.14108			124	2.22853
	125	7.01245			125	2.4306
	126	7.42751			126	2.50034
	127	7.10116			127	2.41958
	128	7.01825			128	2.21658
	129	7.3052			129	2.51597
	130	7.52947			130	2.28891
	131	7.41522			131	2.30902
	132	7.93478			132	2.28501
	133	6.514			133	2.49732
	134	7.80024			134	2.31159
	135	7.41706			135	2.24117
	136	7.28691			136	2.32504
	137	7.60001			137	2.29903
	138	8.19087			138	2.32659
	139	7.84136			139	2.27475
	140	7.66528			140	2.56843
	141	7.06948			141	2.26767
	142	7.40225			142	2.31024
	143	7.57097			143	2.29062
	144	7.16239			144	2.39743
	145	7.09414			145	2.21735
	146	6.79011			146	2.23555
	147	6.678			147	2.38648
	148	6.5862			148	2.32525
	149	7.63119			149	2.34042
	150	7.96361			150	2.25889
	151	6.67895			151	2.50011
	152	7.21703			152	2.27747
	153	7.02397			153	2.25243
	154	6.63822			154	2.38287
	155	8.04802			155	2.35089
	156	6.77663			156	2.33581
	157	7.70213			157	2.25788
	158	6.79428			158	2.43794
	159	6.26551			159	2.25403
	160	6.46678			160	2.364
	161	7.1095			161	2.39065
	162	7.87805			162	2.49093
	163	7.0444			163	2.30752
	164	7.28947			164	2.27584
	165	7.14334			165	2.43279
	166	8.12825			166	2.35747
	167	7.07176			167	2.24286
	168	6.95963			168	2.30491
	169	7.36692			169	2.55063
	170	7.593			170	2.2776
	171	7.58246			171	2.29257
	172	6.61333			172	2.45271
	173	7.6258			173	2.35439
	174	7.535			174	2.32869
	175	6.86824			175	2.30937
	176	7.34934			176	2.5527
	177	7.14148			177	2.32092
	178	7.40782			178	2.28006
	179	7.10314			179	2.58232
	180	7.25784			180	2.50525
	181	7.1787			181	2.41204
	182	7.24776			182	2.24623
	183	6.8822			183	2.58749
	184	7.48698			184	2.35776
	185	7.25253			185	2.35401
	186	6.99506			186	2.54325
	187	6.83715			187	2.4919
	188	6.69774			188	2.39292
	189	7.00502			189	2.30812
	190	7.47845			190	2.4856
	191	8.12334			191	2.34623
	192	6.59629			192	2.32727
	193	6.2604			193	2.25271
	194	6.92913			194	2.55509
	195	6.98933			195	2.34227
	196	7.73241			196	2.32962
	197	7.06498			197	2.41605
	198	6.72141			198	2.49266
	199	6.82225			199	2.34438
	200	7.53004			200	2.34632
	201	7.39123			201	2.487
	202	7.86337			202	2.31639
	203	6.98084			203	2.38944
	204	7.37751			204	2.18056
	205	6.59201			205	2.56661
	206	7.17256			206	2.38839
	207	7.34711			207	2.35475
	208	6.54159			208	2.32382
	209	8.10753			209	2.58774
	210	8.21018			210	2.3955
	211	7.54469			211	2.29481
	212	7.42418			212	2.60346
	213	7.20042			213	2.3663
	214	7.58243			214	2.40691
	215	7.56662			215	2.31095
	216	6.79989			216	2.54876
	217	8.39748			217	2.44173
	218	6.82149			218	2.38329
	219	7.70552			219	2.31785
	220	7.61085			220	2.6202
	221	6.91085			221	2.35648
	222	6.78423			222	2.29289
	223	6.39708			223	2.61722
	224	7.16244			224	2.3577
	225	7.8076			225	2.4237
	226	6.91668			226	2.28783
	227	6.98485			227	2.59057
	228	7.99837			228	2.37328
	229	8.1346			229	2.34551
	230	8.98704			230	2.37861
	231	7.04164			231	2.50524
	232	7.2564			232	2.41722
	233	7.15908			233	2.31776
	234	7.00357			234	2.40519
	235	6.86365			235	2.3824
	236	7.18415			236	2.41816
	237	7.01416			237	2.24905
	238	9.26289			238	2.56352
	239	7.66591			239	2.31555
	240	7.81768			240	2.40275
	241	7.63411			241	2.30481
	242	8.10675			242	2.46462
	243	7.1149			243	2.40932
	244	6.5845			244	2.2209
	245	8.6026			245	2.52386
	246	7.87957			246	2.36445
	247	8.87891			247	2.35262
	248	8.42623			248	2.24324
	249	8.95478			249	2.53626
	250	7.33243			250	2.30511
	251	7.61594			251	2.33645
	252	7.67088			252	2.33038
	253	7.29897			253	2.55229
	254	8.50395			254	2.45006
	255	7.05126			255	2.30482
	256	8.43			256	2.56281
	257	7.75766			257	2.34864
	258	8.03988			258	2.37499
	259	8.27059			259	2.25687
	260	7.24652			260	2.68597
	261	8.71604			261	2.26826
	262	7.61612			262	2.45568
	263	8.17701			263	2.41953
	264	8.93632			264	2.5125
	265	7.89757			265	2.34369
	266	8.39713			266	2.37284
	267	8.03273			267	2.39654
	268	8.37268			268	2.36048
	269	8.5977			269	2.43729
	270	8.72389			270	2.26145
	271	9.02094			271	2.61537
	272	8.19565			272	2.34054
	273	7.52236			273	2.3921
	274	7.51942			274	2.3463
	275	8.25917			275	2.67511
	276	8.29557			276	2.32154
	277	7.98673			277	2.34603
	278	8.66641			278	2.3445
	279	8.7209			279	2.58167
	280	8.14091			280	2.3129
	281	8.42145			281	2.36752
	282	8.3998			282	2.56285
	283	8.3604			283	2.40812
	284	9.24182			284	2.41395
	285	7.89422			285	2.396
	286	8.58585			286	2.56983
	287	8.56603			287	2.36798
	288	8.50377			288	2.45783
	289	8.53062			289	2.52133
	290	7.92445			290	2.65271
	291	9.24313			291	2.38664
	292	8.42299			292	2.36139
	293	9.10091			293	2.39298
	294	8.72753			294	2.56915
	295	9.09988			295	2.40315
	296	9.3741			296	2.36595
	297	8.50209			297	2.49461
	298	9.85677			298	2.52948
	299	8.59427			299	2.50011
	300	8.94967			300	2.35914
	301	8.328			301	2.57421
	302	9.51283			302	2.3946
	303	8.66577			303	2.43447
	304	8.23692			304	2.42132
	305	7.94262			305	2.62013
	306	8.77512			306	2.52942
	307	9.37384			307	2.47692
	308	9.1164			308	2.38253
	309	9.46204			309	2.61918
	310	8.87699			310	2.49506
	311	8.07929			311	2.36071
	312	8.55002			312	2.40808
	313	9.10871			313	2.46936
	314	11.0828			314	2.5108
	315	9.07799			315	2.46914
	316	9.14685			316	2.50144
	317	8.2573			317	2.49904
	318	7.73854			318	2.37825
	319	8.01102			319	2.30346
	320	8.56451			320	2.51594
	321	8.61342			321	2.38831
	322	8.89311			322	2.44318
	323	9.4751			323	2.50738
	324	8.65915			324	2.63292
	325	9.50086			325	2.36477
	326	8.77553			326	2.53459
	327	8.39204			327	2.35263
	328	8.24874			328	2.58844
	329	9.29446			329	2.44118
	330	9.02256			330	2.45643
	331	9.79244			331	2.5175
	332	8.96856			332	2.52505
	333	10.3187			333	2.47515
	334	8.71296			334	2.41475
	335	9.93004			335	2.58373
	336	8.85539			336	2.40566
	337	8.78307			337	2.4288
	338	10.1569			338	2.382
	339	9.33807			339	2.77274
	340	8.17407			340	2.45913
	341	8.24032			341	2.45953
	342	8.61124			342	2.55547
	343	10.6994			343	2.47706
	344	9.92309			344	2.44854
	345	8.91546			345	2.40044
	346	8.41816			346	2.73064
	347	9.68257			347	2.50149
	348	10.0572			348	2.51659
	349	9.15796			349	2.52404
	350	8.65925			350	2.71819
	351	9.12331			351	2.55327
	352	10.2198			352	2.54303
	353	10.8507			353	2.62342
	354	9.74894			354	2.36766
	355	9.86181			355	2.4633
	356	8.91648			356	2.49242
	357	8.96103			357	2.68393
	358	9.58652			358	2.50266
	359	8.73172			359	2.51737
	360	9.60121			360	2.51533
	361	8.96515			361	2.61575
	362	8.67647			362	2.50422
	363	8.85624			363	2.54078
	364	9.23011			364	2.62368
	365	8.73137			365	2.59191
	366	8.87864			366	2.51034
	367	9.89829			367	2.46831
	368	8.93537			368	2.75797
	369	9.1855			369	2.55004
	370	10.4023			370	2.60899
	371	9.30157			371	2.53771
	372	9.67519			372	2.61921
	373	9.38507			373	2.52562
	374	9.57424			374	2.51794
	375	9.44259			375	2.60304
	376	10.3932			376	2.54643
	377	9.58137			377	2.54069
	378	9.44975			378	2.46313
	379	9.22157			379	2.8076
	380	8.81999			380	2.53032
	381	9.05865			381	2.63655
	382	8.61256			382	2.43996
	383	9.03847			383	2.75994
	384	9.33204			384	2.48669
	385	9.64732			385	2.67847
	386	9.7837			386	2.5705
	387	9.72296			387	2.57792
	388	9.82014			388	2.56302
	389	9.49539			389	2.5007
	390	9.73087			390	2.64415
	391	8.93987			391	2.55452
	392	9.16269			392	2.46805
	393	9.19867			393	2.61203
	394	8.51296			394	2.62904
	395	8.57366			395	2.58238
	396	8.97254			396	2.46186
	397	8.04227			397	2.76051
	398	8.39418			398	2.34155
	399	8.91677			399	2.49855
	400	9.88096			400	2.46054
	401	8.88036			401	2.62637
	402	9.18071			402	2.43626
	403	9.45267			403	2.52276
	404	9.48742			404	2.66462
	405	10.2949			405	2.46055
	406	8.78432			406	2.5422
	407	8.63439			407	2.54794
	408	9.01124			408	2.63959
	409	9.57598			409	2.61178
	410	10.7506			410	2.52749
	411	9.78248			411	2.54137
	412	9.93059			412	2.54161
	413	9.20661			413	2.52023
	414	8.76741			414	2.45983
	415	8.79046			415	2.59532
	416	8.9333			416	2.54369
	417	9.03179			417	2.49736
	418	9.13913			418	2.50429
	419	8.96385			419	2.7133
	420	9.23546			420	2.47143
	421	8.90338			421	2.53359
	422	9.54104			422	2.48826
	423	9.37881			423	2.54213
	424	8.89785			424	2.58111
	425	9.54238			425	2.52402
	426	9.04662			426	2.62393
	427	9.47878			427	2.53114
	428	8.83869			428	2.53792
	429	9.24699			429	2.5734
	430	9.08364			430	2.72276
	431	8.86855			431	2.49073
	432	9.43107			432	2.53113
	433	10.095			433	2.62196
	434	9.77253			434	2.59468
	435	9.30116			435	2.56795
	436	8.75194			436	2.52257
	437	8.19022			437	2.62651
	438	9.02819			438	2.59465
	439	10.0639			439	2.59373
	440	9.95138			440	2.49981
	441	8.99156			441	2.68377
	442	8.89976			442	2.56611
	443	8.57471			443	2.66823
	444	9.57449			444	2.53547
	445	8.38685			445	2.70233
	446	9.35387			446	2.50521
	447	9.57115			447	2.62648
	448	9.84704			448	2.53099
	449	9.17969			449	2.73182
	450	9.44496			450	2.6251
	451	8.99804			451	2.48683
	452	9.81876			452	2.63873
	453	8.83686			453	2.53689
	454	9.09488			454	2.67683
	455	8.9528			455	2.59197
	456	8.76829			456	2.74506
	457	9.13657			457	2.57581
	458	9.07685			458	2.72535
	459	8.1033			459	2.51323
	460	9.39079			460	2.77955
	461	9.40034			461	2.5741
	462	7.99499			462	2.55414
	463	8.68246			463	2.56944
	464	8.89743			464	2.65199
	465	9.93766			465	2.56282
	466	8.6113			466	2.5615
	467	9.76281			467	2.6305
	468	9.61087			468	2.67052
	469	10.4381			469	2.54802
	470	9.86392			470	2.54016
	471	9.28765			471	2.74546
	472	9.31852			472	2.60969
	473	10.4836			473	2.58839
	474	8.98038			474	2.45742
	475	9.41419			475	2.76529
	476	10.8918			476	2.53746
	477	9.11064			477	2.52457
	478	10.9767			478	2.56801
	479	9.31469			479	2.65365
	480	9.59615			480	2.3583
	481	10.4292			481	2.48687
	482	10.1343			482	2.66304
	483	9.64375			483	2.56149
	484	10.5546			484	2.62862
	485	9.95747			485	2.53503
	486	10.1243			486	2.75136
	487	9.53148			487	2.46182
	488	10.538			488	2.56352
	489	10.184			489	2.53877
	490	9.85299			490	2.62911
	491	9.69988			491	2.5271
	492	11.6283			492	2.5803
	493	9.6023			493	2.57758
	494	11.13			494	2.5639
	495	10.9368			495	2.55925
	496	11.7644			496	2.50722
	497	11.3444			497	2.71061
	498	10.0634			498	2.46768
	499	11.8705			499	2.4462
	500	11.0327			500	2.53724
	501	12.2616			501	2.68563
	502	10.9064			502	2.56796
	503	11.9689			503	2.53541
	504	10.2146			504	2.57186
	505	11.7857			505	2.62472
	506	10.0143			506	2.58903
	507	11.6738			507	2.60249
	508	9.6669			508	2.78869
	509	10.044			509	2.6371
	510	11.6563			510	2.61743
	511	10.3851			511	2.53916
	512	10.2918			512	2.80485
	513	9.31404			513	2.67663
	514	10.3482			514	2.67037
	515	10.0936			515	2.66124
	516	11.884			516	2.77914
	517	9.86496			517	2.61554
	518	10.7194			518	2.62262
	519	10.4			519	2.49077
	520	10.3809			520	2.70582
	521	10.3785			521	2.43069
	522	11.3762			522	2.5566
	523	9.73082			523	2.53318
	524	10.4781			524	2.56314
	525	11.9518			525	2.4242
	526	11.5832			526	2.44184
	527	10.1588			527	2.5085
	528	10.5729			528	2.52494
	529	10.006			529	2.43304
	530	10.4455			530	2.36304
	531	12.0714			531	2.50132
	532	10.7127			532	2.47742
	533	11.1922			533	2.53286
	534	10.2631			534	2.37011
	535	12.5195			535	2.51877
	536	10.4908			536	2.35014
	537	11.9879			537	2.3769
	538	10.5638			538	2.47632
	539	10.9798			539	2.39646
	540	11.7392			540	2.38336
	541	11.7394			541	2.35966
	542	10.3917			542	2.63089
	543	11.75			543	2.56126
	544	10.1374			544	2.50961
	545	10.4498			545	2.35018
	546	10.4906			546	2.64186
	547	10.9936			547	2.62388
	548	10.9812			548	2.62764
	549	10.7857			549	2.44734
	550	11.1423			550	2.66238
	551	10.2093			551	2.50982
	552	10.0122			552	2.56794
	553	11.438			553	2.55125
	554	9.86658			554	2.62761
	555	10.423			555	2.55595
	556	10.7344			556	2.4729
	557	12.2957			557	2.53537
	558	12.3343			558	2.37474
	559	11.033			559	2.47802
	560	9.95186			560	2.48013
	561	11.476			561	2.54573
	562	10.7733			562	2.41277
	563	11.6006			563	2.46003
	564	12.7378			564	2.34945
	565	12.0573			565	2.54458
	566	12.2976			566	2.37737
	567	9.61346			567	2.44111
	568	11.152			568	2.45323
	569	10.9468			569	2.53038
	570	11.9078			570	2.51763
	571	12.6806			571	2.48106
	572	11.9049			572	2.63894
	573	11.8515			573	2.50458
	574	11.0684			574	2.50845
	575	11.4714			575	2.4563
	576	10.8205			576	2.60416
	577	9.90552			577	2.44362
	578	11.6606			578	2.49168
	579	11.6438			579	2.41852
	580	10.9197			580	2.65615
	581	9.749			581	2.47884
	582	12.0132			582	2.5897
	583	11.7552			583	2.45272
	584	11.5121			584	2.45947
	585	13.1457			585	2.61416
	586	11.1723			586	2.39796
	587	11.7558			587	2.47959
	588	10.585			588	2.32846
	589	13.2135			589	2.43744
	590	11.1461			590	2.42116
	591	11.626			591	2.48815
	592	12.7783			592	2.41548
	593	10.4772			593	2.48366
	594	12.0326			594	2.41575
	595	11.9583			595	2.44039
	596	13.1061			596	2.4064
	597	12.2188			597	2.45675
	598	11.8976			598	2.5704
	599	11.8053			599	2.42614
	600	12.308			600	2.62228
	601	11.2191			601	2.3499
	602	12.2909			602	2.67676
	603	11.4406			603	2.31141
	604	11.5235			604	2.61772
	605	12.0809			605	2.41157
	606	12.2122			606	2.46925
	607	13.4556			607	2.35057
	608	13.981			608	2.3548
	609	11.0744			609	2.33174
	610	12.8432			610	2.29852
	611	11.4211			611	2.24863
	612	11.4734			612	2.21577
	613	12.0418			613	2.49512
	614	11.7864			614	2.30813
	615	13.0742			615	2.30135
	616	10.5819			616	2.31688
	617	11.0687			617	2.50044
	618	12.2943			618	2.24204
	619	10.4691			619	2.27362
	620	11.1928			620	2.34865
	621	12.5081			621	2.50829
	622	12.908			622	2.32558
	623	12.0697			623	2.39684
	624	12.5447			624	2.36142
	625	13.0384			625	2.45663
	626	11.5893			626	2.32013
	627	11.8506			627	2.20713
	628	13.3075			628	2.65489
	629	14.0288			629	2.58605
	630	11.4792			630	2.49742
	631	11.1984			631	2.51013
	632	13.8177			632	2.70938
	633	11.764			633	2.4586
	634	13.7186			634	2.37344
	635	13.7244			635	2.19588
	636	11.9066			636	2.5037
	637	12.8063			637	2.3382
	638	12.1329			638	2.4013
	639	12.132			639	2.25986
	640	12.5251			640	2.50065
	641	11.033			641	2.2598
	642	12.1824			642	2.24708
	643	12.2004			643	2.3054
	644	11.209			644	2.34384
	645	12.2578			645	2.24531
	646	13.407			646	2.27546
	647	12.5818			647	2.44975
	648	12.8207			648	2.36171
	649	12.9802			649	2.52602
	650	12.099			650	2.3812
	651	11.7446			651	2.57167
	652	12.1783			652	2.40331
	653	12.2722			653	2.53624
	654	12.2733			654	2.48062
	655	13.1838			655	2.81469
	656	14.1715			656	2.45311
	657	13.3205			657	2.65356
	658	12.8454			658	2.50242
	659	12.2767			659	2.73373
	660	12.6359			660	2.47098
	661	12.4792			661	2.48494
	662	14.2842			662	2.29826
	663	12.5941			663	2.44956
	664	13.7221			664	2.4477
	665	11.8308			665	2.54582
	666	12.1507			666	2.70858
	667	12.8704			667	2.659
	668	13.3353			668	--
	669	13.414			669	2.52067
	670	12.9135			670	2.33751
	671	11.3287			671	2.32003
	672	13.6262			672	2.55301
	673	14.1835			673	2.37904
	674	13.5412			674	2.35332
	675	13.4223			675	2.27557
	676	13.7301			676	2.58228
	677	14.7956			677	2.37474
	678	13.4517			678	2.55237
	679	13.5032			679	2.39767
	680	14.0024			680	2.59938
	681	12.8793			681	2.41385
	682	12.5394			682	2.58532
	683	13.6979			683	2.45123
	684	13.7249			684	2.77299
	685	14.783			685	2.45138
	686	13.8762			686	2.46194
	687	13.2051			687	2.42394
	688	13.627			688	2.8168
	689	14.0857			689	2.38554
	690	13.5687			690	2.43478
	691	13.8338			691	2.53164
	692	14.1701			692	2.55746
	693	14.467			693	2.35484
	694	13.2363			694	2.28826
	695	12.3032			695	2.50788
	696	14.0176			696	2.45832
	697	14.4078			697	2.26957
	698	13.6385			698	2.27369
	699	14.4305			699	2.4342
	700	13.4542			700	2.42659
	701	13.4319			701	2.47977
	702	13.3629			702	2.41882
	703	13.8691			703	2.60252
	704	14.2564			704	2.47423
	705	13.7472			705	2.46815
	706	13.9111			706	2.48966
	707	13.4234			707	2.80792
	708	13.2236			708	2.42571
	709	14.8868			709	2.83799
	710	13.4165			710	2.30964
	711	13.3931			711	2.6992
	712	14.089			712	2.33572
	713	14.8176			713	2.47303
	714	12.8977			714	2.32347
	715	12.8292			715	2.51466
	716	15.2955			716	2.27004
	717	13.4815			717	2.31727
	718	13.7449			718	2.32142
	719	13.5026			719	2.43008
	720	14.1271			720	2.22248
	721	13.931			721	2.1955
	722	14.6842			722	2.45152
	723	14.478			723	2.4583
	724	14.0653			724	2.35206
	725	14.5272			725	2.38224
	726	13.2543			726	2.53826
	727	14.4388			727	2.52973
	728	14.2096			728	2.61348
	729	13.2418			729	2.38465
	730	13.9904			730	2.53862
	731	12.4095			731	2.52397
	732	13.2426			732	2.52668
	733	12.375			733	2.26465
	734	14.7453			734	2.77417
	735	13.2177			735	2.45285
	736	14.41			736	2.36098
	737	15.1927			737	2.40547
	738	14.0145			738	2.53334
	739	14.3685			739	2.31756
	740	13.5474			740	2.3002
	741	14.0808			741	2.25543
	742	13.2601			742	2.43595
	743	12.2914			743	2.29545
	744	13.3083			744	2.22789
	745	12.7431			745	2.52854
	746	13.747			746	2.26582
	747	13.9842			747	2.326
	748	14.1555			748	2.27678
	749	12.4543			749	2.63809
	750	14.7838			750	2.21668
	751	14.3997			751	2.39501
	752	14.1138			752	2.16602
	753	13.1048			753	2.58005
	754	13.4802			754	2.35337
	755	13.6027			755	2.34029
	756	12.629			756	2.50233
	757	13.1318			757	2.55921
	758	13.7137			758	2.27081
	759	14.6228			759	2.4286
	760	14.5459			760	2.64499
	761	14.2255			761	2.39659
	762	13.1987			762	2.55527
	763	12.0738			763	2.45362
	764	13.2782			764	2.63805
	765	12.1172			765	2.35057
	766	13.7249			766	2.51448
	767	13.349			767	2.30838
	768	14.422			768	2.75715
	769	14.6075			769	2.43721
	770	14.8669			770	2.56297
	771	13.9628			771	2.45924
	772	13.8047			772	2.47853
	773	13.6526			773	2.47644
	774	14.9762			774	2.43173
	775	14.5357			775	2.46325
	776	15.1277			776	2.5046
	777	12.6216			777	2.42511
	778	14.1331			778	2.34002
	779	13.6867			779	2.58332
	780	13.3179			780	2.32189
	781	11.4942			781	2.47542
	782	13.5398			782	2.21269
	783	14.0727			783	2.55045
	784	13.6994			784	2.33873
	785	12.2931			785	2.30537
	786	12.7133			786	2.28694
	787	13.2442			787	2.58555
	788	14.2918			788	2.26343
	789	14.6927			789	2.34424
	790	13.6062			790	2.21693
	791	14.0705			791	2.48396
	792	13.0524			792	2.26082
	793	13.3909			793	2.40037
	794	13.5727			794	2.35602
	795	14.9093			795	2.66108
	796	13.5964			796	2.30693
	797	12.5821			797	2.42058
	798	12.6946			798	2.31363
	799	13.6717			799	2.4999
	800	16.3658			800	2.24227
	801	14.2532			801	2.24335
	802	13.9768			802	2.30894
	803	13.742			803	2.31808
	804	13.9412			804	2.30295
	805	14.2771			805	2.14722
	806	13.9799			806	2.4913
	807	13.4623			807	2.21833
	808	13.0859			808	2.32013
	809	13.4589			809	2.15221
	810	15.2215			810	2.49359
	811	13.7631			811	2.33512
	812	14.0021			812	2.36185
	813	15.4182			813	2.29637
	814	14.4503			814	2.72825
	815	15.1771			815	2.31587
	816	15.0572			816	2.49606
	817	14.247			817	2.31313
	818	14.499			818	2.6676
	819	13.8031			819	2.24075
	820	14.48			820	2.30068
	821	14.6397			821	2.20608
	822	15.3437			822	2.52711
	823	14.5898			823	2.18754
	824	15.168			824	2.34403
	825	12.9766			825	2.22469
	826	15.336			826	2.59758
	827	13.6036			827	2.36169
	828	13.7235			828	2.37793
	829	15.8637			829	2.29728
	830	16.3924			830	2.48681
	831	14.5556			831	2.21947
	832	12.6831			832	2.26068
	833	14.2191			833	2.14628
	834	14.8831			834	2.35042
	835	14.2395			835	2.1732
	836	14.031			836	2.27207
	837	14.18			837	2.23433
	838	12.3242			838	2.53378
	839	14.9986			839	2.26084
	840	13.568			840	2.39444
	841	14.3198			841	2.24512
	842	14.6728			842	2.49767
	843	13.5189			843	--
	844	16.2583			844	2.2806
	845	14.0806			845	2.18204
	846	13.4485			846	2.3136
	847	14.528			847	2.37855
	848	13.8134			848	2.32813
	849	15.0224			849	2.32302
	850	15.0492			850	2.46799
	851	13.2339			851	2.31491
	852	15.4816			852	2.30797
	853	15.1816			853	2.19828
	854	16.3241			854	2.43828
	855	17.4464			855	2.24041
	856	13.9684			856	2.34308
	857	14.5906			857	2.27178
	858	14.8479			858	2.439
	859	15.2442			859	2.36672
	860	15.9027			860	2.322
	861	14.6639			861	2.49776
	862	15.8709			862	2.35009
	863	14.3525			863	2.38358
	864	17.5215			864	2.33502
	865	17.7364			865	2.55432
	866	16.4245			866	2.29286
	867	14.9775			867	2.49881
	868	13.3729			868	2.35623
	869	13.9932			869	2.57981
	870	13.6113			870	2.36484
	871	18.3215			871	2.38358
	872	14.4524			872	2.30618
	873	16.1622			873	2.53759
	874	15.1148			874	2.25445
	875	15.279			875	2.32634
	876	14.0035			876	2.31357
	877	14.7961			877	2.36817
	878	15.9464			878	2.24824
	879	13.9413			879	2.25705
	880	15.0483			880	2.34297
	881	14.7432			881	2.48628
	882	15.88			882	2.27151
	883	14.4444			883	2.40279
	884	15.8019			884	2.40581
	885	17.728			885	2.43489
	886	16.4185			886	2.44315
	887	15.936			887	2.34851
	888	15.0413			888	2.50803
	889	16.0715			889	2.40462
	890	15.2531			890	2.25369
	891	16.4146			891	2.23627
	892	16.4077			892	2.41795
	893	15.5624			893	2.27682
	894	16.5001			894	2.30276
	895	16.1271			895	2.20126
	896	13.5553			896	2.43835
	897	14.7292			897	2.37798
	898	14.6021			898	2.37896
	899	15.6169			899	2.34244
	900	16.716			900	2.46591
	901	16.6872			901	2.36933
	902	16.9924			902	2.41621
	903	16.9313			903	2.23185
	904	16.9442			904	2.35564
	905	17.2395			905	2.3712
	906	15.2475			906	2.29063
	907	18.9866			907	2.19648
	908	17.8268			908	2.43521
	909	16.7494			909	2.22863
	910	18.7054			910	2.28761
	911	16.6411			911	2.30237
	912	18.4592			912	2.58978
	913	17.8188			913	2.45084
	914	14.5247			914	2.3646
	915	16.8453			915	2.31041
	916	16.708			916	2.43685
	917	16.8576			917	2.3566
	918	18.3807			918	2.32048
	919	16.5313			919	2.29146
	920	15.4112			920	2.46154
	921	17.5876			921	2.48033
	922	18.9316			922	2.37163
	923	18.087			923	2.38288
	924	16.8847			924	2.55634
	925	18.9322			925	2.51137
	926	18.2039			926	2.32437
	927	15.9851			927	2.33621
	928	17.7216			928	2.47328
	929	17.9669			929	2.46449
	930	16.3494			930	2.32333
	931	16.3571			931	2.4446
	932	18.0188			932	2.44198
	933	19.0855			933	2.55322
	934	18.8452			934	2.35611
	935	19.1047			935	2.45144
	936	17.6797			936	2.34362
	937	16.3109			937	2.49206
	938	16.0857			938	2.28254
	939	18.7631			939	2.44122
	940	17.6872			940	2.43477
	941	15.8061			941	2.62482
	942	16.3547			942	2.44865
	943	17.9915			943	2.43517
	944	16.9075			944	2.3376
	945	19.3165			945	2.5018
	946	18.038			946	2.44949
	947	17.3515			947	2.34516
	948	--			948	2.40762
	949	16.9523			949	2.57749
	950	18.5814			950	2.4696
	951	17.9271			951	2.29353
	952	20.8246			952	2.25438
	953	17.4287			953	2.37463
	954	19.8723			954	2.61815
	955	17.8798			955	2.39895
	956	18.2221			956	2.39226
	957	18.6515			957	2.2405
	958	20.4022			958	2.57991
	959	16.5415			959	2.27445
	960	17.8882			960	2.40478
	961	--			961	2.37431
	962	19.378			962	2.40018
	963	16.4316			963	2.50744
	964	17.639			964	2.29399
	965	18.9324			965	2.25447
	966	18.3348			966	2.27585
	967	20.1693			967	2.66147
	968	17.0911			968	2.37576
	969	19.9031			969	2.39635
	970	17.3946			970	2.37197
	971	17.1935			971	2.45695
	972	17.3092			972	2.40014
	973	--			973	2.46377
	974	19.0349			974	2.47202
	975	16.1553			975	2.37249
	976	17.0661			976	2.47012
	977	16.51			977	2.28682
	978	17.9669			978	2.39566
	979	18.0503			979	2.28912
	980	21.45			980	2.64444
	981	16.1015			981	2.3701
	982	17.5771			982	2.52754
	983	17.2029			983	2.34739
	984	16.1853			984	2.4699
	985	18.9558			985	2.42729
	986	17.4501			986	2.42788
	987	21.5624			987	2.43135
	988	17.9267			988	2.38001
	989	17.8465			989	2.48042
	990	19.0471			990	2.39243
	991	21.5783			991	2.54875
	992	17.3866			992	2.3267
	993	21.7156			993	2.71414
	994	14.9063			994	2.35777
	995	15.7739			995	2.38666
	996	17.179			996	2.26475
	997	16.7103			997	2.49661
	998	--			998	2.50903
	999	19.1768			999	2.44667
	1000	16.7973			1000	2.41401
		16.8135			1001	2.21605
		--			1002	2.57016
		--			1003	2.45351
		--			1004	2.5491
		--			1005	2.42098
		--			1006	2.41341
		--			1007	2.4022
		--			1008	2.28402
		--			1009	2.42778
		--			1010	2.41192
		--			1011	2.61483
		--			1012	2.33308
		--			1013	2.37964
		--			1014	2.44879
		--			1015	2.54281
		--			1016	2.40725
		--			1017	2.29116
		--			1018	2.35192
		--			1019	2.27485
		--			1020	2.59987
		--			1021	2.33421
		--			1022	2.26679
		--			1023	2.24794
		--			1024	2.53301
		--			1025	2.36683
		--			1026	2.26528
		--			1027	2.3827
		--			1028	2.22875
		--			1029	2.50094
		--			1030	2.2066
		--			1031	2.36952
		--			1032	2.22347
		--			1033	2.32441
		--			1034	2.34095
		--			1035	2.32527
		--			1036	2.35745
		--			1037	2.37768
		--			1038	2.3839
		--			1039	2.22133
		--			1040	2.34795
		--			1041	2.22335
		--			1042	2.56852
		--			1043	2.33891
		--			1044	2.22398
		--			1045	2.24279
		--			1046	2.23684
		--			1047	2.62582
		--			1048	2.30058
		--			1049	2.33424
		--			1050	2.13937
		--			1051	2.31761
		--			1052	2.466
		--			1053	2.31918
		--			1054	2.32996
		--			1055	2.22986
		--			1056	2.58973
		--			1057	2.3596
		--			1058	2.44347
		--			1059	2.24641
		--			1060	2.37292
		--			1061	2.44356
		--			1062	2.24692
		--			1063	2.42899
		--			1064	2.31638
		--			1065	2.58508
		--			1066	2.26254
		--			1067	2.39851
		--			1068	2.29739
		--			1069	2.28819
		--			1070	2.38407
		--			1071	2.2365
		--			1072	2.26548
		--			1073	2.26553
		--			1074	2.53365
		--			1075	2.31305
		--			1076	2.31987
		--			1077	2.23465
		--			1078	2.42503
		--			1079	2.44738
		--			1080	2.28128
		--			1081	2.30051
		--			1082	2.23014
		--			1083	2.659
		--			1084	2.32151
		--			1085	2.35093
		--			1086	2.20979
		--			1087	2.34502
		--			1088	2.46546
		--			1089	2.33074
		--			1090	2.34666
		--			1091	2.236
		--			1092	2.39772
		--			1093	2.24927
		--			1094	2.34543
		--			1095	2.37648
		--			1096	2.4282
		--			1097	2.27176
		--			1098	2.24592
		--			1099	2.29219
		--			1100	2.29137
					1101	2.50103
					1102	2.3303
					1103	2.34971
					1104	2.18126
					1105	2.43979
					1106	2.22764
					1107	2.43387
					1108	2.32393
					1109	2.57652
					1110	2.3595
					1111	2.30724
					1112	2.18846
					1113	2.38802
					1114	2.47104
					1115	2.3119
					1116	2.38912
					1117	2.26769
					1118	2.47895
					1119	2.27954
					1120	2.22624
					1121	2.28395
					1122	2.58392
					1123	2.26506
					1124	2.33646
					1125	2.20797
					1126	2.34616
					1127	2.40087
					1128	2.24424
					1129	2.31201
					1130	2.24298
					1131	2.52701
					1132	2.16456
					1133	2.24327
					1134	2.13039
					1135	2.44991
					1136	2.25547
					1137	2.19927
					1138	2.10573
					1139	2.27317
					1140	2.35326
					1141	2.24889
					1142	2.31507
					1143	2.20111
					1144	2.45044
					1145	2.14698
					1146	2.29109
					1147	2.25055
					1148	2.4137
					1149	2.24655
					1150	2.12161
					1151	2.36387
					1152	2.26026
					1153	2.53325
					1154	2.18727
					1155	2.25256
					1156	2.22268
					1157	2.42038
					1158	2.33491
					1159	2.20057
					1160	2.30787
					1161	2.32286
					1162	2.629
					1163	2.2329
					1164	2.24363
					1165	2.13779
					1166	2.29844
					1167	2.52361
					1168	2.29755
					1169	2.38435
					1170	2.2672
					1171	2.49045
					1172	2.36633
					1173	2.36675
					1174	2.19618
					1175	2.27177
					1176	2.42183
					1177	2.3035
					1178	2.38347
					1179	2.10258
					1180	2.51384
					1181	2.27618
					1182	2.31188
					1183	2.3197
					1184	2.21766
					1185	2.53568
					1186	2.20098
					1187	2.4892
					1188	2.28221
					1189	2.57001
					1190	2.28507
					1191	2.3261
					1192	2.22636
					1193	2.33761
					1194	2.48111
					1195	2.39576
					1196	2.31314
					1197	2.23196
					1198	2.44035
					1199	2.30975
					1200	2.43894
					1201	2.34217
					1202	2.56995
					1203	2.36898
					1204	2.2235
					1205	2.28176
					1206	2.49356
					1207	2.51479
					1208	2.236
					1209	2.29408
					1210	2.19993
					1211	2.50073
					1212	2.34298
					1213	2.40064
					1214	2.33919
					1215	2.32387
					1216	2.42956
					1217	2.35946
					1218	2.2973
					1219	2.21863
					1220	2.4845
					1221	2.29019
					1222	2.39202
					1223	2.29523
					1224	2.5414
					1225	2.31218
					1226	2.1854
					1227	2.32874
					1228	2.27559
					1229	2.66233
					1230	2.30522
					1231	2.36526
					1232	2.17953
					1233	2.56745
					1234	2.30577
					1235	2.37994
					1236	2.33934
					1237	2.40436
					1238	2.31033
					1239	2.23671
					1240	2.20603
					1241	2.3709
					1242	2.52018
					1243	2.25982
					1244	2.27959
					1245	2.2015
					1246	2.47455
					1247	2.16547
					1248	2.42388
					1249	2.22427
					1250	2.65433
					1251	2.2871
					1252	2.43923
					1253	2.22071
					1254	2.41032
					1255	2.18592
					1256	2.31582
					1257	2.26591
					1258	2.48301
					1259	2.35743
					1260	2.35796
					1261	2.23216
					1262	2.30629
					1263	2.37577
					1264	2.20941
					1265	2.33567
					1266	2.28945
					1267	2.4214
					1268	2.32948
					1269	2.22381
					1270	2.17926
					1271	2.40283
					1272	2.12007
					1273	2.35108
					1274	2.21224
					1275	2.54413
					1276	2.29868
					1277	2.34442
					1278	2.10964
					1279	2.42833
					1280	2.24058
					1281	2.29114
					1282	2.30628
					1283	2.33417
					1284	2.37773
					1285	2.21323
					1286	2.06984
					1287	2.27234
					1288	2.42218
					1289	2.28263
					1290	2.29278
					1291	2.20723
					1292	2.40402
					1293	2.18893
					1294	2.32707
					1295	2.15867
					1296	2.56988
					1297	2.28679
					1298	2.44709
					1299	2.25218
					1300	2.47591
					1301	2.14389
					1302	2.2779
					1303	2.18528
					1304	2.49003
					1305	2.3262
					1306	2.43064
					1307	2.31368
					1308	2.52471
					1309	2.20221
					1310	2.3143
					1311	2.1419
					1312	2.27054
					1313	2.25061
					1314	2.26662
					1315	2.27082
					1316	2.2455
					1317	2.40487
					1318	2.25138
					1319	2.20036
					1320	2.13548
					1321	2.48606
					1322	2.18964
					1323	2.38022
					1324	2.23199
					1325	2.40297
					1326	2.19436
					1327	2.34342
					1328	2.16354
					1329	2.45667
					1330	2.21777
					1331	2.3743
					1332	2.30697
					1333	2.46738
					1334	2.31437
					1335	2.24718
					1336	2.07214
					1337	2.37169
					1338	2.32863
					1339	2.22236
					1340	2.3301
					1341	2.38151
					1342	2.46942
					1343	2.3553
					1344	2.2996
					1345	2.25395
					1346	2.40683
					1347	2.14871
					1348	2.34585
					1349	2.14656
					1350	2.51716
					1351	2.20273
					1352	2.34665
					1353	2.19081
					1354	2.48711
					1355	2.09119
					1356	2.38109
					1357	2.24091
					1358	2.61592
					1359	2.23772
					1360	2.19038
					1361	2.16661
					1362	2.49094
					1363	2.23144
					1364	2.24849
					1365	2.19852
					1366	2.37513
					1367	2.30662
					1368	2.22206
					1369	2.15349
					1370	2.14932
					1371	2.43071
					1372	2.1419
					1373	2.34714
					1374	2.21341
					1375	2.42784
					1376	2.1235
					1377	2.18265
					1378	2.15197
					1379	2.53975
					1380	2.28538
					1381	2.41698
					1382	2.26109
					1383	2.50628
					1384	2.20144
					1385	2.24918
					1386	2.18426
					1387	2.46561
					1388	2.29634
					1389	2.32749
					1390	2.247
					1391	2.48871
					1392	2.26642
					1393	2.26786
					1394	2.12736
					1395	2.34655
					1396	2.23072
					1397	2.27153
					1398	2.25061
					1399	2.41833
					1400	2.41352
					1401	2.17026
					1402	2.22316
					1403	2.26104
					1404	2.44944
					1405	2.24433
					1406	2.37307
					1407	2.21309
					1408	2.49793
					1409	2.13831
					1410	2.25058
					1411	2.1625
					1412	2.38999
					1413	2.25366
					1414	2.39163
					1415	2.24332
					1416	2.37022
					1417	2.29115
					1418	2.16355
					1419	2.32521
					1420	2.48925
					1421	2.30811
					1422	2.3435
					1423	2.20803
					1424	2.26178
					1425	2.31611
					1426	2.16511
					1427	2.19109
					1428	2.25204
					1429	2.49054
					1430	2.2533
					1431	2.35898
					1432	2.17321
					1433	2.4322
					1434	2.03384
					1435	2.38153
					1436	2.23176
					1437	2.58848
					1438	2.18284
					1439	2.44036
					1440	2.1331
					1441	2.55469
					1442	2.21215
					1443	2.31435
					1444	2.25361
					1445	2.40115
					1446	2.31761
					1447	2.29229
					1448	2.27956
					1449	2.34287
					1450	2.43906
					1451	2.23631
					1452	2.31224
					1453	2.22583
					1454	2.49633
					1455	2.19005
					1456	2.35702
					1457	2.12999
					1458	2.51404
					1459	2.20856
					1460	2.45088
					1461	2.13816
					1462	2.50935
					1463	2.22831
					1464	2.26263
					1465	2.16685
					1466	2.57355
					1467	2.27593
					1468	2.36518
					1469	2.19721
					1470	2.54318
					1471	2.23498
					1472	2.34773
					1473	2.18945
					1474	2.46003
					1475	2.32327
					1476	2.30846
					1477	2.17716
					1478	2.49527
					1479	2.33065
					1480	2.38092
					1481	2.22499
					1482	2.53829
					1483	2.24084
					1484	2.23201
					1485	2.21702
					1486	2.39672
					1487	2.31344
					1488	2.32685
					1489	2.3095
					1490	2.403
					1491	2.25284
					1492	2.16769
					1493	2.22479
					1494	2.30363
					1495	2.46286
					1496	2.20358
					1497	2.26391
					1498	2.22549
					1499	2.35248
					1500	2.30532
					1501	2.34286
					1502	2.26794
					1503	2.46863
					1504	2.19696
					1505	2.41265
					1506	2.27997
					1507	2.59584
					1508	2.17818
					1509	2.30982
					1510	2.16343
					1511	2.45419
					1512	2.1751
					1513	2.32659
					1514	2.18924
					1515	2.47372
					1516	2.15443
					1517	2.44269
					1518	2.05062
					1519	2.52753
					1520	2.21351
					1521	2.29799
					1522	2.23088
					1523	2.42383
					1524	2.26289
					1525	2.21725
					1526	2.14921
					1527	2.28944
					1528	2.33312
					1529	2.172
					1530	2.1779
					1531	2.23558
					1532	2.37589
					1533	2.15018
					1534	2.16254
					1535	2.23972
					1536	2.49674
					1537	2.11955
					1538	2.26052
					1539	2.1827
					1540	2.4353
					1541	2.22617
					1542	2.23986
					1543	2.28158
					1544	2.38894
					1545	2.24692
					1546	2.22986
					1547	2.17809
					1548	2.34663
					1549	2.13704
					1550	2.34917
					1551	2.23021
					1552	2.4168
					1553	2.26898
					1554	2.1723
					1555	2.3073
					1556	2.47762
					1557	2.13924
					1558	2.32059
					1559	2.2497
					1560	2.3345
					1561	2.19267
					1562	2.40179
					1563	2.22477
					1564	2.53076
					1565	2.12435
					1566	2.32668
					1567	2.15203
					1568	2.49968
					1569	2.1308
					1570	2.41847
					1571	2.1874
					1572	2.63634
					1573	2.18215
					1574	2.34927
					1575	2.17419
					1576	2.49203
					1577	2.16865
					1578	2.22641
					1579	2.14977
					1580	2.51775
					1581	2.24306
					1582	2.38128
					1583	2.21084
					1584	2.59913
					1585	2.2276
					1586	2.31683
					1587	2.19615
					1588	2.47699
					1589	2.38662
					1590	2.32621
					1591	2.31282
					1592	2.33323
					1593	2.41039
					1594	2.25926
					1595	2.2605
					1596	2.34308
					1597	2.43698
					1598	2.26687
					1599	2.25623
					1600	2.27411
					1601	2.48845
					1602	2.35543
